# Supplementary material for: Comment on 'Valid molecular dynamics simulations of human hemoglobin require a surprisingly large box size'
Source: eLife. 2019 Jun 20;8:e44718. doi: 10.7554/eLife.44718 (PMC6586461; doi:10.7554/eLife.44718)
Supplement: Figure 1—source data 1. — The zip archive contains a README file describing which source files correspond to the different panels. [file elife-44718-fig1-data1.zip › figure1/panels_AB/150A/4/rmsd_2dn2.xvg]

# This file was created Tue Feb  5 12:48:07 2019
# Created by:
#             :-) GROMACS - gmx rms, 2018.6-dev-20190123-eb3e487 (-:
# 
# Executable:   /usr/local/gromacs/2018/2018.5-impi2017-fftw337-gcc640-cuda91/bin/gmx
# Data prefix:  /usr/local/gromacs/2018/2018.5-impi2017-fftw337-gcc640-cuda91
# Working dir:  /home/degroot/hb/2dn2/Meuwly/150a-elife/4
# Command line:
#   gmx rms -s ../topol.tpr -f x.xtc -nice 0 -o rmsd_2dn2.xvg
# gmx rms is part of G R O M A C S:
#
# Getting the Right Output Means no Artefacts in Calculating Stuff
#
@    title "RMSD"
@    xaxis  label "Time (ps)"
@    yaxis  label "RMSD (nm)"
@TYPE xy
@ subtitle "Backbone after lsq fit to Backbone"
   0.0000000    0.0004973
  40.0000000    0.0812109
  80.0000000    0.0880497
 120.0000000    0.0948901
 160.0000000    0.0935384
 200.0000000    0.0867107
 240.0000000    0.1027541
 280.0000000    0.1016249
 320.0000000    0.0979128
 360.0000000    0.0887223
 400.0000000    0.0877484
 440.0000000    0.0968392
 480.0000000    0.0877475
 520.0000000    0.1033961
 560.0000000    0.0920223
 600.0000000    0.0994767
 640.0000000    0.0933487
 680.0000000    0.1044505
 720.0000000    0.1013170
 760.0000000    0.0867360
 800.0000000    0.0965155
 840.0000000    0.0963789
 880.0000000    0.0935796
 920.0000000    0.0895325
 960.0000000    0.1031277
1000.0000000    0.1035015
1040.0000000    0.0931966
1080.0000000    0.0949993
1120.0000000    0.1034237
1160.0000000    0.1072373
1200.0000000    0.1010177
1240.0000000    0.0958564
1280.0000000    0.1048091
1320.0000000    0.1039253
1360.0000000    0.0937593
1400.0000000    0.0931812
1440.0000000    0.0952338
1480.0000000    0.0928287
1520.0000000    0.0927521
1560.0000000    0.0892604
1600.0000000    0.1037157
1640.0000000    0.1013384
1680.0000000    0.0981716
1720.0000000    0.1070332
1760.0000000    0.0970258
1800.0000000    0.0941696
1840.0000000    0.0959759
1880.0000000    0.0957542
1920.0000000    0.0945980
1960.0000000    0.0984291
2000.0000000    0.0903755
2040.0000000    0.0972076
2080.0000000    0.0939503
2120.0000000    0.0953614
2160.0000000    0.0943415
2200.0000000    0.1016474
2240.0000000    0.0935287
2280.0000000    0.0989133
2320.0000000    0.0979986
2360.0000000    0.0874958
2400.0000000    0.0928721
2440.0000000    0.1027755
2480.0000000    0.0979303
2520.0000000    0.0880202
2560.0000000    0.0964795
2600.0000000    0.0961081
2640.0000000    0.0949214
2680.0000000    0.1242269
2720.0000000    0.1011824
2760.0000000    0.0997166
2800.0000000    0.1015946
2840.0000000    0.1016552
2880.0000000    0.1050865
2920.0000000    0.1122109
2960.0000000    0.0994127
3000.0000000    0.1067372
3040.0000000    0.1034304
3080.0000000    0.0986174
3120.0000000    0.0971052
3160.0000000    0.0957496
3200.0000000    0.0967985
3240.0000000    0.1063842
3280.0000000    0.1058969
3320.0000000    0.1041597
3360.0000000    0.1076194
3400.0000000    0.1092128
3440.0000000    0.1133288
3480.0000000    0.1173056
3520.0000000    0.1065165
3560.0000000    0.1054412
3600.0000000    0.1042130
3640.0000000    0.1025336
3680.0000000    0.0998029
3720.0000000    0.1001240
3760.0000000    0.0933740
3800.0000000    0.1009707
3840.0000000    0.1033317
3880.0000000    0.0949433
3920.0000000    0.0937208
3960.0000000    0.0959892
4000.0000000    0.1044186
4040.0000000    0.0921342
4080.0000000    0.0986856
4120.0000000    0.0964947
4160.0000000    0.0863680
4200.0000000    0.0935110
4240.0000000    0.0966667
4280.0000000    0.0862718
4320.0000000    0.0928987
4360.0000000    0.0928136
4400.0000000    0.0946666
4440.0000000    0.0878301
4480.0000000    0.0939399
4520.0000000    0.1013448
4560.0000000    0.0870108
4600.0000000    0.0941242
4640.0000000    0.0888016
4680.0000000    0.0997676
4720.0000000    0.0966646
4760.0000000    0.0861062
4800.0000000    0.0905633
4840.0000000    0.1017342
4880.0000000    0.1051416
4920.0000000    0.0986689
4960.0000000    0.1067432
5000.0000000    0.0987241
5040.0000000    0.1018617
5080.0000000    0.0972652
5120.0000000    0.0847945
5160.0000000    0.0838367
5200.0000000    0.0968445
5240.0000000    0.0938619
5280.0000000    0.0882929
5320.0000000    0.1000429
5360.0000000    0.1003701
5400.0000000    0.0978218
5440.0000000    0.0912588
5480.0000000    0.0939413
5520.0000000    0.0959772
5560.0000000    0.0989471
5600.0000000    0.0914813
5640.0000000    0.0886557
5680.0000000    0.0921442
5720.0000000    0.0992956
5760.0000000    0.1006980
5800.0000000    0.1090494
5840.0000000    0.0949154
5880.0000000    0.0893112
5920.0000000    0.0949702
5960.0000000    0.0994198
6000.0000000    0.0954064
6040.0000000    0.0985687
6080.0000000    0.1063569
6120.0000000    0.1009145
6160.0000000    0.1001317
6200.0000000    0.1009331
6240.0000000    0.0947344
6280.0000000    0.0932110
6320.0000000    0.0862478
6360.0000000    0.0890596
6400.0000000    0.0761647
6440.0000000    0.0897013
6480.0000000    0.0966208
6520.0000000    0.0892795
6560.0000000    0.0992426
6600.0000000    0.0907079
6640.0000000    0.0883691
6680.0000000    0.0919182
6720.0000000    0.0972631
6760.0000000    0.0915485
6800.0000000    0.1042799
6840.0000000    0.0986039
6880.0000000    0.0924020
6920.0000000    0.0911038
6960.0000000    0.1068432
7000.0000000    0.1038022
7040.0000000    0.0905554
7080.0000000    0.1080781
7120.0000000    0.0943502
7160.0000000    0.0981583
7200.0000000    0.1019332
7240.0000000    0.0922939
7280.0000000    0.0890032
7320.0000000    0.0925877
7360.0000000    0.0964575
7400.0000000    0.0962644
7440.0000000    0.0942654
7480.0000000    0.0935549
7520.0000000    0.0984314
7560.0000000    0.0840495
7600.0000000    0.0941857
7640.0000000    0.1012739
7680.0000000    0.0907260
7720.0000000    0.1002631
7760.0000000    0.1007449
7800.0000000    0.0930906
7840.0000000    0.0954788
7880.0000000    0.0995849
7920.0000000    0.0996268
7960.0000000    0.1109936
8000.0000000    0.1059083
8040.0000000    0.1051596
8080.0000000    0.1154481
8120.0000000    0.1112061
8160.0000000    0.0957257
8200.0000000    0.0998391
8240.0000000    0.1085077
8280.0000000    0.1113481
8320.0000000    0.1086678
8360.0000000    0.1135005
8400.0000000    0.1088652
8440.0000000    0.1027577
8480.0000000    0.0998911
8520.0000000    0.1134796
8560.0000000    0.1074959
8600.0000000    0.1064109
8640.0000000    0.1197270
8680.0000000    0.1146804
8720.0000000    0.1219445
8760.0000000    0.1162829
8800.0000000    0.1278296
8840.0000000    0.1239977
8880.0000000    0.1344928
8920.0000000    0.1182203
8960.0000000    0.1321091
9000.0000000    0.1196777
9040.0000000    0.1163077
9080.0000000    0.1190632
9120.0000000    0.1220314
9160.0000000    0.1188892
9200.0000000    0.1216969
9240.0000000    0.1276649
9280.0000000    0.1197024
9320.0000000    0.1086083
9360.0000000    0.1095933
9400.0000000    0.1078362
9440.0000000    0.1052534
9480.0000000    0.1080511
9520.0000000    0.1087119
9560.0000000    0.1090140
9600.0000000    0.1124828
9640.0000000    0.1245308
9680.0000000    0.1106763
9720.0000000    0.1235572
9760.0000000    0.1086707
9800.0000000    0.1105062
9840.0000000    0.1095048
9880.0000000    0.1073092
9920.0000000    0.1131891
9960.0000000    0.0980161
10000.0000000    0.1028131
10040.0000000    0.1031789
10080.0000000    0.1171933
10120.0000000    0.1103978
10160.0000000    0.1137795
10200.0000000    0.1087957
10240.0000000    0.0939941
10280.0000000    0.1042946
10320.0000000    0.0999041
10360.0000000    0.1093117
10400.0000000    0.1089033
10440.0000000    0.1135029
10480.0000000    0.1145783
10520.0000000    0.1098832
10560.0000000    0.1025315
10600.0000000    0.1109700
10640.0000000    0.1140650
10680.0000000    0.1055257
10720.0000000    0.1034076
10760.0000000    0.1035624
10800.0000000    0.1010487
10840.0000000    0.1138267
10880.0000000    0.0928210
10920.0000000    0.1131322
10960.0000000    0.1246447
11000.0000000    0.1073209
11040.0000000    0.1087918
11080.0000000    0.1050179
11120.0000000    0.1042354
11160.0000000    0.1050861
11200.0000000    0.1081292
11240.0000000    0.1063625
11280.0000000    0.1134079
11320.0000000    0.1161981
11360.0000000    0.1094679
11400.0000000    0.1036093
11440.0000000    0.0930446
11480.0000000    0.0905372
11520.0000000    0.0995532
11560.0000000    0.1143572
11600.0000000    0.1156005
11640.0000000    0.1089852
11680.0000000    0.1026420
11720.0000000    0.0932804
11760.0000000    0.0905657
11800.0000000    0.0971314
11840.0000000    0.0907726
11880.0000000    0.0947843
11920.0000000    0.0926805
11960.0000000    0.0959689
12000.0000000    0.0949401
12040.0000000    0.0855792
12080.0000000    0.0789439
12120.0000000    0.0970112
12160.0000000    0.0898455
12200.0000000    0.0891585
12240.0000000    0.0931439
12280.0000000    0.0820417
12320.0000000    0.0960888
12360.0000000    0.0844360
12400.0000000    0.0924526
12440.0000000    0.1014495
12480.0000000    0.0849714
12520.0000000    0.0903278
12560.0000000    0.0912512
12600.0000000    0.0801120
12640.0000000    0.0867514
12680.0000000    0.0767401
12720.0000000    0.0890385
12760.0000000    0.0916279
12800.0000000    0.0837242
12840.0000000    0.0925188
12880.0000000    0.0863096
12920.0000000    0.0882057
12960.0000000    0.0996555
13000.0000000    0.0836695
13040.0000000    0.0845970
13080.0000000    0.0975061
13120.0000000    0.0863958
13160.0000000    0.0889999
13200.0000000    0.0924990
13240.0000000    0.0919415
13280.0000000    0.0924229
13320.0000000    0.0866198
13360.0000000    0.0947342
13400.0000000    0.0831370
13440.0000000    0.0842677
13480.0000000    0.0885513
13520.0000000    0.0801132
13560.0000000    0.0826990
13600.0000000    0.0914488
13640.0000000    0.0770595
13680.0000000    0.0838659
13720.0000000    0.0890746
13760.0000000    0.0911506
13800.0000000    0.0908834
13840.0000000    0.0790588
13880.0000000    0.0836648
13920.0000000    0.0921849
13960.0000000    0.1037695
14000.0000000    0.1018670
14040.0000000    0.0993227
14080.0000000    0.1000161
14120.0000000    0.0936240
14160.0000000    0.0936020
14200.0000000    0.0794294
14240.0000000    0.0876238
14280.0000000    0.0980601
14320.0000000    0.0811707
14360.0000000    0.0938367
14400.0000000    0.0814068
14440.0000000    0.0872984
14480.0000000    0.0862887
14520.0000000    0.0911382
14560.0000000    0.0776537
14600.0000000    0.0899530
14640.0000000    0.0756727
14680.0000000    0.0908660
14720.0000000    0.0851817
14760.0000000    0.0853966
14800.0000000    0.0852675
14840.0000000    0.0915311
14880.0000000    0.0878704
14920.0000000    0.0828605
14960.0000000    0.0918666
15000.0000000    0.0969897
15040.0000000    0.0902118
15080.0000000    0.0820695
15120.0000000    0.0889350
15160.0000000    0.0867561
15200.0000000    0.0840836
15240.0000000    0.0777503
15280.0000000    0.0894986
15320.0000000    0.0905757
15360.0000000    0.0899020
15400.0000000    0.0877046
15440.0000000    0.0927562
15480.0000000    0.0913468
15520.0000000    0.0821343
15560.0000000    0.0880302
15600.0000000    0.0918881
15640.0000000    0.0964749
15680.0000000    0.0993383
15720.0000000    0.0967956
15760.0000000    0.0920286
15800.0000000    0.0900284
15840.0000000    0.0849439
15880.0000000    0.1041796
15920.0000000    0.0885911
15960.0000000    0.0837441
16000.0000000    0.1094110
16040.0000000    0.0894313
16080.0000000    0.0905478
16120.0000000    0.0852123
16160.0000000    0.0974247
16200.0000000    0.0874697
16240.0000000    0.0880949
16280.0000000    0.0921270
16320.0000000    0.0822134
16360.0000000    0.0838791
16400.0000000    0.0878033
16440.0000000    0.0888848
16480.0000000    0.0907728
16520.0000000    0.0937069
16560.0000000    0.0966525
16600.0000000    0.0981470
16640.0000000    0.0910035
16680.0000000    0.0860617
16720.0000000    0.0957886
16760.0000000    0.0989470
16800.0000000    0.1013773
16840.0000000    0.1111604
16880.0000000    0.1051911
16920.0000000    0.0947532
16960.0000000    0.0920408
17000.0000000    0.0959887
17040.0000000    0.0886844
17080.0000000    0.0947665
17120.0000000    0.0952849
17160.0000000    0.1113459
17200.0000000    0.1074048
17240.0000000    0.1160196
17280.0000000    0.1144031
17320.0000000    0.1002143
17360.0000000    0.0999457
17400.0000000    0.0960951
17440.0000000    0.0923073
17480.0000000    0.0996189
17520.0000000    0.0937493
17560.0000000    0.0917981
17600.0000000    0.1039404
17640.0000000    0.1076783
17680.0000000    0.0847915
17720.0000000    0.1038786
17760.0000000    0.0989176
17800.0000000    0.0977743
17840.0000000    0.0954400
17880.0000000    0.1066617
17920.0000000    0.0956273
17960.0000000    0.0952702
18000.0000000    0.1002132
18040.0000000    0.0974826
18080.0000000    0.0919033
18120.0000000    0.0991572
18160.0000000    0.0987695
18200.0000000    0.0876861
18240.0000000    0.0930580
18280.0000000    0.0939967
18320.0000000    0.0955725
18360.0000000    0.0914632
18400.0000000    0.1008532
18440.0000000    0.0875122
18480.0000000    0.0908507
18520.0000000    0.0938132
18560.0000000    0.0920882
18600.0000000    0.0952762
18640.0000000    0.0950014
18680.0000000    0.0990484
18720.0000000    0.0987464
18760.0000000    0.1048426
18800.0000000    0.1109664
18840.0000000    0.1119249
18880.0000000    0.1147397
18920.0000000    0.0944587
18960.0000000    0.0945898
19000.0000000    0.0929955
19040.0000000    0.0936333
19080.0000000    0.0909412
19120.0000000    0.0974271
19160.0000000    0.1018352
19200.0000000    0.0950450
19240.0000000    0.0991486
19280.0000000    0.1114542
19320.0000000    0.1074791
19360.0000000    0.0949711
19400.0000000    0.0984432
19440.0000000    0.1071807
19480.0000000    0.1035125
19520.0000000    0.1055188
19560.0000000    0.1010501
19600.0000000    0.0985846
19640.0000000    0.0966732
19680.0000000    0.1062465
19720.0000000    0.1028651
19760.0000000    0.0915628
19800.0000000    0.1022290
19840.0000000    0.1035371
19880.0000000    0.0898497
19920.0000000    0.1017386
19960.0000000    0.0977601
20000.0000000    0.0974185
20040.0000000    0.0851466
20080.0000000    0.0920429
20120.0000000    0.0902253
20160.0000000    0.0901053
20200.0000000    0.0984463
20240.0000000    0.1057624
20280.0000000    0.1083538
20320.0000000    0.1085413
20360.0000000    0.1110740
20400.0000000    0.0941360
20440.0000000    0.1067452
20480.0000000    0.1050506
20520.0000000    0.1019564
20560.0000000    0.1015756
20600.0000000    0.0922952
20640.0000000    0.0964565
20680.0000000    0.0962704
20720.0000000    0.1000004
20760.0000000    0.0993726
20800.0000000    0.0881789
20840.0000000    0.1013831
20880.0000000    0.0946278
20920.0000000    0.0932366
20960.0000000    0.0972675
21000.0000000    0.0987652
21040.0000000    0.1026104
21080.0000000    0.1025560
21120.0000000    0.1074919
21160.0000000    0.0996138
21200.0000000    0.1042409
21240.0000000    0.1063252
21280.0000000    0.0976252
21320.0000000    0.0998258
21360.0000000    0.1097743
21400.0000000    0.1133889
21440.0000000    0.0995122
21480.0000000    0.1056962
21520.0000000    0.1080999
21560.0000000    0.1176661
21600.0000000    0.1207133
21640.0000000    0.1078608
21680.0000000    0.1074771
21720.0000000    0.1114066
21760.0000000    0.1149194
21800.0000000    0.1087688
21840.0000000    0.1111762
21880.0000000    0.1172877
21920.0000000    0.1121184
21960.0000000    0.1131086
22000.0000000    0.1114955
22040.0000000    0.1018269
22080.0000000    0.1036035
22120.0000000    0.1035493
22160.0000000    0.1043995
22200.0000000    0.1170309
22240.0000000    0.1203867
22280.0000000    0.1225107
22320.0000000    0.1193886
22360.0000000    0.1165131
22400.0000000    0.1152849
22440.0000000    0.1033657
22480.0000000    0.1103055
22520.0000000    0.1060161
22560.0000000    0.1035222
22600.0000000    0.1036847
22640.0000000    0.1080950
22680.0000000    0.1118121
22720.0000000    0.0919762
22760.0000000    0.0983011
22800.0000000    0.0887498
22840.0000000    0.1033115
22880.0000000    0.1027705
22920.0000000    0.1012712
22960.0000000    0.1050117
23000.0000000    0.1064576
23040.0000000    0.1179914
23080.0000000    0.1079806
23120.0000000    0.1123919
23160.0000000    0.1114322
23200.0000000    0.1128427
23240.0000000    0.1024313
23280.0000000    0.1007455
23320.0000000    0.1051061
23360.0000000    0.0993695
23400.0000000    0.1018717
23440.0000000    0.1021127
23480.0000000    0.0950586
23520.0000000    0.0959545
23560.0000000    0.0972873
23600.0000000    0.0968269
23640.0000000    0.1083821
23680.0000000    0.1069927
23720.0000000    0.0909698
23760.0000000    0.1034399
23800.0000000    0.1087712
23840.0000000    0.0960638
23880.0000000    0.1038372
23920.0000000    0.1027188
23960.0000000    0.0908355
24000.0000000    0.0992006
24040.0000000    0.0969317
24080.0000000    0.1064051
24120.0000000    0.1011251
24160.0000000    0.1093879
24200.0000000    0.0891036
24240.0000000    0.0992056
24280.0000000    0.1013015
24320.0000000    0.0867300
24360.0000000    0.0919129
24400.0000000    0.1008323
24440.0000000    0.0935390
24480.0000000    0.1158776
24520.0000000    0.1125943
24560.0000000    0.1130856
24600.0000000    0.1065149
24640.0000000    0.0992165
24680.0000000    0.0897630
24720.0000000    0.0996806
24760.0000000    0.1093129
24800.0000000    0.1068689
24840.0000000    0.0991354
24880.0000000    0.1069333
24920.0000000    0.1031895
24960.0000000    0.0965620
25000.0000000    0.0971474
25040.0000000    0.0989648
25080.0000000    0.0907481
25120.0000000    0.0975733
25160.0000000    0.0943762
25200.0000000    0.0969638
25240.0000000    0.0950706
25280.0000000    0.0975731
25320.0000000    0.1051571
25360.0000000    0.1078282
25400.0000000    0.0991836
25440.0000000    0.1140020
25480.0000000    0.1023250
25520.0000000    0.1082873
25560.0000000    0.1012956
25600.0000000    0.1046040
25640.0000000    0.1040009
25680.0000000    0.1038105
25720.0000000    0.1040675
25760.0000000    0.0972414
25800.0000000    0.0935160
25840.0000000    0.1024941
25880.0000000    0.1115347
25920.0000000    0.1006699
25960.0000000    0.0963840
26000.0000000    0.1074162
26040.0000000    0.1051883
26080.0000000    0.0951574
26120.0000000    0.0973443
26160.0000000    0.1020510
26200.0000000    0.0965547
26240.0000000    0.1008199
26280.0000000    0.0982378
26320.0000000    0.0949892
26360.0000000    0.0987251
26400.0000000    0.0975509
26440.0000000    0.1023544
26480.0000000    0.0908643
26520.0000000    0.1019952
26560.0000000    0.1136181
26600.0000000    0.1069630
26640.0000000    0.1060199
26680.0000000    0.1075459
26720.0000000    0.1026787
26760.0000000    0.1002471
26800.0000000    0.1054537
26840.0000000    0.0988342
26880.0000000    0.0985652
26920.0000000    0.1004465
26960.0000000    0.1009523
27000.0000000    0.1028610
27040.0000000    0.0982063
27080.0000000    0.0991160
27120.0000000    0.1000137
27160.0000000    0.1035962
27200.0000000    0.1087900
27240.0000000    0.0991990
27280.0000000    0.0939251
27320.0000000    0.1027225
27360.0000000    0.1102851
27400.0000000    0.1122657
27440.0000000    0.1091749
27480.0000000    0.1046647
27520.0000000    0.1072879
27560.0000000    0.1143394
27600.0000000    0.1118871
27640.0000000    0.1147955
27680.0000000    0.1057021
27720.0000000    0.0985408
27760.0000000    0.1022337
27800.0000000    0.0972323
27840.0000000    0.0976090
27880.0000000    0.1023321
27920.0000000    0.1107629
27960.0000000    0.1153373
28000.0000000    0.1124082
28040.0000000    0.1083357
28080.0000000    0.1055909
28120.0000000    0.1095648
28160.0000000    0.1043218
28200.0000000    0.1097372
28240.0000000    0.0995637
28280.0000000    0.1060393
28320.0000000    0.1075928
28360.0000000    0.0999777
28400.0000000    0.0943729
28440.0000000    0.1024652
28480.0000000    0.1011266
28520.0000000    0.0947504
28560.0000000    0.1042801
28600.0000000    0.0971717
28640.0000000    0.1027927
28680.0000000    0.1016238
28720.0000000    0.1022217
28760.0000000    0.1013736
28800.0000000    0.1032015
28840.0000000    0.1094586
28880.0000000    0.1045901
28920.0000000    0.1183852
28960.0000000    0.1056757
29000.0000000    0.1089046
29040.0000000    0.1093405
29080.0000000    0.1038007
29120.0000000    0.1042032
29160.0000000    0.1157893
29200.0000000    0.1012813
29240.0000000    0.1034106
29280.0000000    0.1025660
29320.0000000    0.0986811
29360.0000000    0.1085643
29400.0000000    0.1070772
29440.0000000    0.1136446
29480.0000000    0.0994026
29520.0000000    0.0990149
29560.0000000    0.0949387
29600.0000000    0.0942882
29640.0000000    0.1036936
29680.0000000    0.0941663
29720.0000000    0.1002062
29760.0000000    0.0938982
29800.0000000    0.0923412
29840.0000000    0.0921112
29880.0000000    0.0914616
29920.0000000    0.0920849
29960.0000000    0.0905301
30000.0000000    0.0848970
30040.0000000    0.0879429
30080.0000000    0.0914287
30120.0000000    0.0970049
30160.0000000    0.0897740
30200.0000000    0.1006350
30240.0000000    0.0875587
30280.0000000    0.0908306
30320.0000000    0.0953078
30360.0000000    0.0933747
30400.0000000    0.0957111
30440.0000000    0.0988297
30480.0000000    0.1089177
30520.0000000    0.1059958
30560.0000000    0.0977853
30600.0000000    0.0953342
30640.0000000    0.0852122
30680.0000000    0.0920671
30720.0000000    0.0974840
30760.0000000    0.0954582
30800.0000000    0.0916872
30840.0000000    0.0856766
30880.0000000    0.0960988
30920.0000000    0.0991801
30960.0000000    0.0902584
31000.0000000    0.0903634
31040.0000000    0.0948464
31080.0000000    0.0909570
31120.0000000    0.0910240
31160.0000000    0.0870221
31200.0000000    0.0901479
31240.0000000    0.0931021
31280.0000000    0.0873369
31320.0000000    0.0907074
31360.0000000    0.0948772
31400.0000000    0.0961125
31440.0000000    0.0936218
31480.0000000    0.1039746
31520.0000000    0.0956553
31560.0000000    0.0951188
31600.0000000    0.1052108
31640.0000000    0.1008727
31680.0000000    0.0993707
31720.0000000    0.0979545
31760.0000000    0.1026826
31800.0000000    0.1011777
31840.0000000    0.1004819
31880.0000000    0.0957768
31920.0000000    0.1020257
31960.0000000    0.1002352
32000.0000000    0.1045195
32040.0000000    0.1088442
32080.0000000    0.1150640
32120.0000000    0.1114701
32160.0000000    0.1087877
32200.0000000    0.1190965
32240.0000000    0.1100056
32280.0000000    0.1037969
32320.0000000    0.1111722
32360.0000000    0.1068024
32400.0000000    0.1073221
32440.0000000    0.1110385
32480.0000000    0.1148357
32520.0000000    0.1142991
32560.0000000    0.1208844
32600.0000000    0.1133899
32640.0000000    0.1004514
32680.0000000    0.0986028
32720.0000000    0.1036096
32760.0000000    0.1061217
32800.0000000    0.1019254
32840.0000000    0.1035638
32880.0000000    0.0974476
32920.0000000    0.0948795
32960.0000000    0.0921801
33000.0000000    0.0993172
33040.0000000    0.0999171
33080.0000000    0.0971254
33120.0000000    0.1104980
33160.0000000    0.1005488
33200.0000000    0.0901185
33240.0000000    0.0925687
33280.0000000    0.1002207
33320.0000000    0.0955369
33360.0000000    0.0910249
33400.0000000    0.1038802
33440.0000000    0.1008941
33480.0000000    0.1088849
33520.0000000    0.0947738
33560.0000000    0.1005009
33600.0000000    0.1044324
33640.0000000    0.1009155
33680.0000000    0.1116225
33720.0000000    0.0988332
33760.0000000    0.0977875
33800.0000000    0.0962986
33840.0000000    0.0874864
33880.0000000    0.0917835
33920.0000000    0.0874293
33960.0000000    0.1025276
34000.0000000    0.0967015
34040.0000000    0.0917801
34080.0000000    0.0987734
34120.0000000    0.0963557
34160.0000000    0.0832730
34200.0000000    0.0977603
34240.0000000    0.1017480
34280.0000000    0.1041798
34320.0000000    0.0972520
34360.0000000    0.1005936
34400.0000000    0.0932764
34440.0000000    0.1090052
34480.0000000    0.0966219
34520.0000000    0.1050287
34560.0000000    0.0979229
34600.0000000    0.0976869
34640.0000000    0.0980517
34680.0000000    0.0969757
34720.0000000    0.0915578
34760.0000000    0.0925436
34800.0000000    0.0952037
34840.0000000    0.0958268
34880.0000000    0.0952971
34920.0000000    0.0968376
34960.0000000    0.0974498
35000.0000000    0.0967227
35040.0000000    0.1007938
35080.0000000    0.1007845
35120.0000000    0.1051597
35160.0000000    0.0988257
35200.0000000    0.1117693
35240.0000000    0.1011937
35280.0000000    0.0955611
35320.0000000    0.1020388
35360.0000000    0.1050012
35400.0000000    0.0963982
35440.0000000    0.1041953
35480.0000000    0.0971061
35520.0000000    0.1054949
35560.0000000    0.1106254
35600.0000000    0.1032939
35640.0000000    0.1019994
35680.0000000    0.0962934
35720.0000000    0.1058134
35760.0000000    0.1005323
35800.0000000    0.0984667
35840.0000000    0.1038055
35880.0000000    0.0983888
35920.0000000    0.0964230
35960.0000000    0.0864065
36000.0000000    0.0953180
36040.0000000    0.0883259
36080.0000000    0.0966907
36120.0000000    0.1045493
36160.0000000    0.0953878
36200.0000000    0.0902700
36240.0000000    0.1014056
36280.0000000    0.0959036
36320.0000000    0.0869675
36360.0000000    0.0888367
36400.0000000    0.0970501
36440.0000000    0.0970287
36480.0000000    0.0887141
36520.0000000    0.0958064
36560.0000000    0.0951052
36600.0000000    0.0901347
36640.0000000    0.0872020
36680.0000000    0.1016466
36720.0000000    0.1067211
36760.0000000    0.1001657
36800.0000000    0.1181779
36840.0000000    0.1011573
36880.0000000    0.0935436
36920.0000000    0.0924254
36960.0000000    0.0915373
37000.0000000    0.0962668
37040.0000000    0.1134857
37080.0000000    0.1116200
37120.0000000    0.1025485
37160.0000000    0.1001340
37200.0000000    0.0932030
37240.0000000    0.0870092
37280.0000000    0.1038836
37320.0000000    0.0996427
37360.0000000    0.0951449
37400.0000000    0.1004010
37440.0000000    0.0997394
37480.0000000    0.1075382
37520.0000000    0.0992268
37560.0000000    0.0991163
37600.0000000    0.0941594
37640.0000000    0.1013651
37680.0000000    0.0971009
37720.0000000    0.0998091
37760.0000000    0.1070961
37800.0000000    0.1023397
37840.0000000    0.1029980
37880.0000000    0.0958178
37920.0000000    0.0947692
37960.0000000    0.0941480
38000.0000000    0.0958250
38040.0000000    0.0926574
38080.0000000    0.0919114
38120.0000000    0.1001620
38160.0000000    0.1046139
38200.0000000    0.0935742
38240.0000000    0.0968095
38280.0000000    0.1029387
38320.0000000    0.1027476
38360.0000000    0.0968988
38400.0000000    0.0979737
38440.0000000    0.0974484
38480.0000000    0.0978791
38520.0000000    0.0992941
38560.0000000    0.1003812
38600.0000000    0.1115944
38640.0000000    0.1061029
38680.0000000    0.1130428
38720.0000000    0.0984883
38760.0000000    0.1127257
38800.0000000    0.1077032
38840.0000000    0.1010198
38880.0000000    0.1089702
38920.0000000    0.1023112
38960.0000000    0.1087904
39000.0000000    0.1189530
39040.0000000    0.1210589
39080.0000000    0.1077892
39120.0000000    0.1160416
39160.0000000    0.1113190
39200.0000000    0.0991093
39240.0000000    0.1076686
39280.0000000    0.1060971
39320.0000000    0.1070039
39360.0000000    0.1078564
39400.0000000    0.1154972
39440.0000000    0.1041425
39480.0000000    0.1077764
39520.0000000    0.1141668
39560.0000000    0.1098797
39600.0000000    0.1113729
39640.0000000    0.1026542
39680.0000000    0.1094930
39720.0000000    0.1041519
39760.0000000    0.1097612
39800.0000000    0.1160788
39840.0000000    0.1089941
39880.0000000    0.1089846
39920.0000000    0.1148289
39960.0000000    0.0913743
40000.0000000    0.0918766
40040.0000000    0.0939213
40080.0000000    0.1002631
40120.0000000    0.0994342
40160.0000000    0.0963058
40200.0000000    0.0963249
40240.0000000    0.0963806
40280.0000000    0.0960525
40320.0000000    0.0931783
40360.0000000    0.0923749
40400.0000000    0.0938127
40440.0000000    0.0875753
40480.0000000    0.0829150
40520.0000000    0.0859608
40560.0000000    0.0898842
40600.0000000    0.0925042
40640.0000000    0.0831426
40680.0000000    0.0876629
40720.0000000    0.0994031
40760.0000000    0.0965376
40800.0000000    0.0953780
40840.0000000    0.0905664
40880.0000000    0.0903473
40920.0000000    0.0857380
40960.0000000    0.0898433
41000.0000000    0.0909221
41040.0000000    0.0863923
41080.0000000    0.0891284
41120.0000000    0.0958051
41160.0000000    0.0936268
41200.0000000    0.0997154
41240.0000000    0.0784974
41280.0000000    0.0870392
41320.0000000    0.0981440
41360.0000000    0.1033256
41400.0000000    0.0954063
41440.0000000    0.1058887
41480.0000000    0.1083985
41520.0000000    0.0923570
41560.0000000    0.0915844
41600.0000000    0.0846492
41640.0000000    0.0974959
41680.0000000    0.0887688
41720.0000000    0.0934232
41760.0000000    0.1036049
41800.0000000    0.0951173
41840.0000000    0.0936380
41880.0000000    0.0959530
41920.0000000    0.0984548
41960.0000000    0.0994282
42000.0000000    0.1056950
42040.0000000    0.1065176
42080.0000000    0.1000317
42120.0000000    0.1096109
42160.0000000    0.0939628
42200.0000000    0.0944417
42240.0000000    0.0909121
42280.0000000    0.0978192
42320.0000000    0.0929606
42360.0000000    0.0912793
42400.0000000    0.0898614
42440.0000000    0.0922118
42480.0000000    0.0892574
42520.0000000    0.0895543
42560.0000000    0.0973919
42600.0000000    0.0945485
42640.0000000    0.0872767
42680.0000000    0.0937190
42720.0000000    0.0921948
42760.0000000    0.0950685
42800.0000000    0.0960675
42840.0000000    0.0913672
42880.0000000    0.0876740
42920.0000000    0.0982652
42960.0000000    0.1024209
43000.0000000    0.0960147
43040.0000000    0.0975156
43080.0000000    0.1034606
43120.0000000    0.0974660
43160.0000000    0.1001944
43200.0000000    0.0998312
43240.0000000    0.0922003
43280.0000000    0.1005739
43320.0000000    0.1059087
43360.0000000    0.1030573
43400.0000000    0.1066710
43440.0000000    0.1211944
43480.0000000    0.1133474
43520.0000000    0.1056861
43560.0000000    0.1204760
43600.0000000    0.0986737
43640.0000000    0.0981271
43680.0000000    0.0913510
43720.0000000    0.0990142
43760.0000000    0.0871372
43800.0000000    0.0914231
43840.0000000    0.1013311
43880.0000000    0.0959675
43920.0000000    0.1106304
43960.0000000    0.1022636
44000.0000000    0.0921240
44040.0000000    0.1064618
44080.0000000    0.1027014
44120.0000000    0.1019282
44160.0000000    0.0943418
44200.0000000    0.0933993
44240.0000000    0.0963471
44280.0000000    0.0871308
44320.0000000    0.0887443
44360.0000000    0.0997455
44400.0000000    0.1004711
44440.0000000    0.1061428
44480.0000000    0.1028098
44520.0000000    0.1005986
44560.0000000    0.0951448
44600.0000000    0.1022643
44640.0000000    0.0951604
44680.0000000    0.0890290
44720.0000000    0.0984187
44760.0000000    0.0932260
44800.0000000    0.0967528
44840.0000000    0.0969731
44880.0000000    0.0986600
44920.0000000    0.1003176
44960.0000000    0.0953005
45000.0000000    0.0948881
45040.0000000    0.0955734
45080.0000000    0.0897611
45120.0000000    0.0977396
45160.0000000    0.1042090
45200.0000000    0.1022079
45240.0000000    0.1016080
45280.0000000    0.1011983
45320.0000000    0.1102845
45360.0000000    0.1049192
45400.0000000    0.0967002
45440.0000000    0.1009161
45480.0000000    0.0952686
45520.0000000    0.1064643
45560.0000000    0.0957278
45600.0000000    0.0985141
45640.0000000    0.0979354
45680.0000000    0.1088311
45720.0000000    0.0970563
45760.0000000    0.0991422
45800.0000000    0.1060750
45840.0000000    0.1017441
45880.0000000    0.0906821
45920.0000000    0.0841334
45960.0000000    0.0848372
46000.0000000    0.0842002
46040.0000000    0.0937286
46080.0000000    0.1017869
46120.0000000    0.0970339
46160.0000000    0.0879603
46200.0000000    0.0942093
46240.0000000    0.0934519
46280.0000000    0.0864955
46320.0000000    0.0890703
46360.0000000    0.0898522
46400.0000000    0.0912265
46440.0000000    0.0902643
46480.0000000    0.0968888
46520.0000000    0.0994803
46560.0000000    0.0944545
46600.0000000    0.0850740
46640.0000000    0.0932330
46680.0000000    0.0924232
46720.0000000    0.0944919
46760.0000000    0.0928186
46800.0000000    0.1010883
46840.0000000    0.0892501
46880.0000000    0.0934608
46920.0000000    0.0969986
46960.0000000    0.1084586
47000.0000000    0.1035098
47040.0000000    0.0989361
47080.0000000    0.0951404
47120.0000000    0.0884025
47160.0000000    0.1005992
47200.0000000    0.0862217
47240.0000000    0.0885100
47280.0000000    0.0820969
47320.0000000    0.0987902
47360.0000000    0.1089846
47400.0000000    0.0938794
47440.0000000    0.1026720
47480.0000000    0.1002653
47520.0000000    0.1102407
47560.0000000    0.0918401
47600.0000000    0.0932399
47640.0000000    0.0948886
47680.0000000    0.0891139
47720.0000000    0.1000241
47760.0000000    0.0956797
47800.0000000    0.0926610
47840.0000000    0.0918412
47880.0000000    0.0876464
47920.0000000    0.0872076
47960.0000000    0.0912440
48000.0000000    0.0925989
48040.0000000    0.1055271
48080.0000000    0.1084664
48120.0000000    0.0983219
48160.0000000    0.0990042
48200.0000000    0.0925727
48240.0000000    0.1025341
48280.0000000    0.0935775
48320.0000000    0.1049527
48360.0000000    0.0944797
48400.0000000    0.0960341
48440.0000000    0.1061881
48480.0000000    0.0954769
48520.0000000    0.1004437
48560.0000000    0.0916227
48600.0000000    0.1003966
48640.0000000    0.0918293
48680.0000000    0.1006409
48720.0000000    0.0964153
48760.0000000    0.1020220
48800.0000000    0.1040151
48840.0000000    0.0902455
48880.0000000    0.0927335
48920.0000000    0.0914742
48960.0000000    0.0847466
49000.0000000    0.0957658
49040.0000000    0.0887800
49080.0000000    0.0823279
49120.0000000    0.0904833
49160.0000000    0.0830419
49200.0000000    0.0916766
49240.0000000    0.0776149
49280.0000000    0.0895598
49320.0000000    0.1016198
49360.0000000    0.0895499
49400.0000000    0.0996278
49440.0000000    0.0937285
49480.0000000    0.0964983
49520.0000000    0.0840718
49560.0000000    0.0892750
49600.0000000    0.0903380
49640.0000000    0.0862665
49680.0000000    0.0877515
49720.0000000    0.0898330
49760.0000000    0.0872998
49800.0000000    0.0938916
49840.0000000    0.0871340
49880.0000000    0.0989658
49920.0000000    0.1017721
49960.0000000    0.0968960
50000.0000000    0.1046905
50040.0000000    0.1087953
50080.0000000    0.1102326
50120.0000000    0.1113162
50160.0000000    0.1032027
50200.0000000    0.1029333
50240.0000000    0.0968562
50280.0000000    0.0933963
50320.0000000    0.0975944
50360.0000000    0.0974169
50400.0000000    0.1075151
50440.0000000    0.1245663
50480.0000000    0.1120926
50520.0000000    0.1134090
50560.0000000    0.1133429
50600.0000000    0.1048086
50640.0000000    0.1016385
50680.0000000    0.1080698
50720.0000000    0.0994221
50760.0000000    0.1001565
50800.0000000    0.1033667
50840.0000000    0.1017069
50880.0000000    0.0960035
50920.0000000    0.1068560
50960.0000000    0.1067683
51000.0000000    0.0961653
51040.0000000    0.0943083
51080.0000000    0.0918602
51120.0000000    0.1064171
51160.0000000    0.0949463
51200.0000000    0.0965501
51240.0000000    0.0999310
51280.0000000    0.0916561
51320.0000000    0.0895397
51360.0000000    0.1012224
51400.0000000    0.0945581
51440.0000000    0.0981427
51480.0000000    0.0976372
51520.0000000    0.0920880
51560.0000000    0.0995800
51600.0000000    0.1005605
51640.0000000    0.1035280
51680.0000000    0.0939800
51720.0000000    0.0934790
51760.0000000    0.0992267
51800.0000000    0.1121029
51840.0000000    0.0975461
51880.0000000    0.1032093
51920.0000000    0.1023649
51960.0000000    0.1005539
52000.0000000    0.1008066
52040.0000000    0.0952715
52080.0000000    0.0960185
52120.0000000    0.0919406
52160.0000000    0.0901288
52200.0000000    0.1038191
52240.0000000    0.0987704
52280.0000000    0.0935722
52320.0000000    0.0898865
52360.0000000    0.0932565
52400.0000000    0.0934236
52440.0000000    0.0882519
52480.0000000    0.1040157
52520.0000000    0.0960427
52560.0000000    0.0946460
52600.0000000    0.1064865
52640.0000000    0.1024026
52680.0000000    0.0910418
52720.0000000    0.0924114
52760.0000000    0.0994680
52800.0000000    0.0939288
52840.0000000    0.1007315
52880.0000000    0.0948372
52920.0000000    0.0886322
52960.0000000    0.0835484
53000.0000000    0.0949500
53040.0000000    0.0868710
53080.0000000    0.0933661
53120.0000000    0.0945758
53160.0000000    0.0889847
53200.0000000    0.0920905
53240.0000000    0.0865649
53280.0000000    0.0925044
53320.0000000    0.0923930
53360.0000000    0.0930401
53400.0000000    0.0882107
53440.0000000    0.0887416
53480.0000000    0.0870751
53520.0000000    0.0944177
53560.0000000    0.0987797
53600.0000000    0.0969054
53640.0000000    0.1075048
53680.0000000    0.0958272
53720.0000000    0.0975671
53760.0000000    0.0930182
53800.0000000    0.0912078
53840.0000000    0.1028398
53880.0000000    0.1047778
53920.0000000    0.0981574
53960.0000000    0.0973504
54000.0000000    0.0964812
54040.0000000    0.0979587
54080.0000000    0.0933014
54120.0000000    0.0887102
54160.0000000    0.0935613
54200.0000000    0.0963795
54240.0000000    0.1059708
54280.0000000    0.0986166
54320.0000000    0.0977173
54360.0000000    0.1010804
54400.0000000    0.1068616
54440.0000000    0.0992907
54480.0000000    0.0997628
54520.0000000    0.1099529
54560.0000000    0.0957154
54600.0000000    0.0970960
54640.0000000    0.1083857
54680.0000000    0.1003852
54720.0000000    0.1017749
54760.0000000    0.1061913
54800.0000000    0.0908551
54840.0000000    0.1032160
54880.0000000    0.0905774
54920.0000000    0.0859613
54960.0000000    0.0922004
55000.0000000    0.0950339
55040.0000000    0.0942356
55080.0000000    0.1053368
55120.0000000    0.0970098
55160.0000000    0.0890407
55200.0000000    0.0923717
55240.0000000    0.0932522
55280.0000000    0.1013641
55320.0000000    0.1018463
55360.0000000    0.0923619
55400.0000000    0.0863062
55440.0000000    0.0955419
55480.0000000    0.0898836
55520.0000000    0.0952490
55560.0000000    0.1017595
55600.0000000    0.0936417
55640.0000000    0.1013616
55680.0000000    0.1033317
55720.0000000    0.0972264
55760.0000000    0.0919732
55800.0000000    0.0980792
55840.0000000    0.0959239
55880.0000000    0.0856465
55920.0000000    0.0942641
55960.0000000    0.1156031
56000.0000000    0.0992064
56040.0000000    0.1016548
56080.0000000    0.1029343
56120.0000000    0.0968367
56160.0000000    0.0955153
56200.0000000    0.0893384
56240.0000000    0.0951606
56280.0000000    0.1086406
56320.0000000    0.0992469
56360.0000000    0.0893236
56400.0000000    0.0887603
56440.0000000    0.0881894
56480.0000000    0.0930014
56520.0000000    0.0958013
56560.0000000    0.0947384
56600.0000000    0.0914147
56640.0000000    0.0850414
56680.0000000    0.0945222
56720.0000000    0.0847344
56760.0000000    0.0922345
56800.0000000    0.0921178
56840.0000000    0.0837751
56880.0000000    0.0864632
56920.0000000    0.0916231
56960.0000000    0.0916260
57000.0000000    0.0974040
57040.0000000    0.0914934
57080.0000000    0.0884015
57120.0000000    0.0860204
57160.0000000    0.0988903
57200.0000000    0.1029444
57240.0000000    0.0842649
57280.0000000    0.0925395
57320.0000000    0.0933096
57360.0000000    0.1003489
57400.0000000    0.1057435
57440.0000000    0.0854742
57480.0000000    0.0885927
57520.0000000    0.0906850
57560.0000000    0.0968129
57600.0000000    0.0849488
57640.0000000    0.0904436
57680.0000000    0.0925984
57720.0000000    0.0957765
57760.0000000    0.0931439
57800.0000000    0.0980756
57840.0000000    0.0904140
57880.0000000    0.0907408
57920.0000000    0.0893806
57960.0000000    0.0983345
58000.0000000    0.0888061
58040.0000000    0.0950860
58080.0000000    0.0888071
58120.0000000    0.0947175
58160.0000000    0.0930128
58200.0000000    0.0840587
58240.0000000    0.0948112
58280.0000000    0.0925322
58320.0000000    0.0994896
58360.0000000    0.0891722
58400.0000000    0.0924280
58440.0000000    0.0885209
58480.0000000    0.0930757
58520.0000000    0.0978183
58560.0000000    0.0885709
58600.0000000    0.0930989
58640.0000000    0.0922888
58680.0000000    0.0873544
58720.0000000    0.0892031
58760.0000000    0.1022368
58800.0000000    0.0905562
58840.0000000    0.0936632
58880.0000000    0.0996532
58920.0000000    0.1016654
58960.0000000    0.1006155
59000.0000000    0.0920028
59040.0000000    0.0967735
59080.0000000    0.0967565
59120.0000000    0.0992022
59160.0000000    0.1004243
59200.0000000    0.1010098
59240.0000000    0.1012123
59280.0000000    0.0884013
59320.0000000    0.1033984
59360.0000000    0.0925950
59400.0000000    0.0832491
59440.0000000    0.0988631
59480.0000000    0.0953537
59520.0000000    0.0941572
59560.0000000    0.0932827
59600.0000000    0.1056475
59640.0000000    0.1043414
59680.0000000    0.0946398
59720.0000000    0.0889881
59760.0000000    0.1010184
59800.0000000    0.1026799
59840.0000000    0.0946557
59880.0000000    0.0953114
59920.0000000    0.0927395
59960.0000000    0.1005503
60000.0000000    0.0913903
60040.0000000    0.0979713
60080.0000000    0.0935596
60120.0000000    0.0981300
60160.0000000    0.1036495
60200.0000000    0.1007172
60240.0000000    0.0937072
60280.0000000    0.1026972
60320.0000000    0.1151429
60360.0000000    0.0966264
60400.0000000    0.1013250
60440.0000000    0.0939891
60480.0000000    0.0951532
60520.0000000    0.0975579
60560.0000000    0.0994254
60600.0000000    0.1012801
60640.0000000    0.0922096
60680.0000000    0.0939169
60720.0000000    0.1017622
60760.0000000    0.0853574
60800.0000000    0.1063892
60840.0000000    0.0950184
60880.0000000    0.0967541
60920.0000000    0.0904943
60960.0000000    0.1000733
61000.0000000    0.0942743
61040.0000000    0.0911421
61080.0000000    0.0882052
61120.0000000    0.0941293
61160.0000000    0.0890121
61200.0000000    0.0928592
61240.0000000    0.0968652
61280.0000000    0.0982853
61320.0000000    0.0973385
61360.0000000    0.0870333
61400.0000000    0.0954160
61440.0000000    0.0945554
61480.0000000    0.1005902
61520.0000000    0.1055908
61560.0000000    0.1009877
61600.0000000    0.1051441
61640.0000000    0.0982187
61680.0000000    0.1010524
61720.0000000    0.0973152
61760.0000000    0.0911282
61800.0000000    0.0972570
61840.0000000    0.0945671
61880.0000000    0.0922271
61920.0000000    0.0933379
61960.0000000    0.0987611
62000.0000000    0.0903812
62040.0000000    0.0917510
62080.0000000    0.0953564
62120.0000000    0.0906053
62160.0000000    0.0894493
62200.0000000    0.0870207
62240.0000000    0.0974327
62280.0000000    0.0994906
62320.0000000    0.0997571
62360.0000000    0.0924976
62400.0000000    0.1047209
62440.0000000    0.1079735
62480.0000000    0.1018367
62520.0000000    0.1006624
62560.0000000    0.1017764
62600.0000000    0.1028655
62640.0000000    0.0924035
62680.0000000    0.0871529
62720.0000000    0.0844866
62760.0000000    0.0956153
62800.0000000    0.1061079
62840.0000000    0.1005972
62880.0000000    0.1005634
62920.0000000    0.0990978
62960.0000000    0.0936998
63000.0000000    0.0934326
63040.0000000    0.0997256
63080.0000000    0.0916076
63120.0000000    0.0992144
63160.0000000    0.1060386
63200.0000000    0.0932388
63240.0000000    0.1018452
63280.0000000    0.0980073
63320.0000000    0.1060115
63360.0000000    0.1067818
63400.0000000    0.0937915
63440.0000000    0.0902949
63480.0000000    0.1038971
63520.0000000    0.1015311
63560.0000000    0.0985005
63600.0000000    0.1008294
63640.0000000    0.1033095
63680.0000000    0.0936651
63720.0000000    0.1018184
63760.0000000    0.0933422
63800.0000000    0.0968927
63840.0000000    0.0964709
63880.0000000    0.0976167
63920.0000000    0.0951624
63960.0000000    0.1011088
64000.0000000    0.0982673
64040.0000000    0.1103299
64080.0000000    0.1104447
64120.0000000    0.0970784
64160.0000000    0.1103511
64200.0000000    0.0951033
64240.0000000    0.1025695
64280.0000000    0.1049829
64320.0000000    0.1072171
64360.0000000    0.1046255
64400.0000000    0.1062235
64440.0000000    0.0963317
64480.0000000    0.0955905
64520.0000000    0.0938159
64560.0000000    0.0898040
64600.0000000    0.1031526
64640.0000000    0.0860303
64680.0000000    0.0939813
64720.0000000    0.0905741
64760.0000000    0.1014193
64800.0000000    0.0973843
64840.0000000    0.0949046
64880.0000000    0.1012668
64920.0000000    0.0985268
64960.0000000    0.1039535
65000.0000000    0.0983299
65040.0000000    0.1159695
65080.0000000    0.1044016
65120.0000000    0.1019295
65160.0000000    0.1019626
65200.0000000    0.1162802
65240.0000000    0.1112185
65280.0000000    0.1292104
65320.0000000    0.1008524
65360.0000000    0.1089569
65400.0000000    0.0982295
65440.0000000    0.1045296
65480.0000000    0.1040668
65520.0000000    0.1057523
65560.0000000    0.1041519
65600.0000000    0.1044081
65640.0000000    0.1012876
65680.0000000    0.0950693
65720.0000000    0.0966401
65760.0000000    0.0997506
65800.0000000    0.1125216
65840.0000000    0.0997604
65880.0000000    0.0989795
65920.0000000    0.1238204
65960.0000000    0.1102724
66000.0000000    0.1104213
66040.0000000    0.1170818
66080.0000000    0.1159742
66120.0000000    0.1117262
66160.0000000    0.1136480
66200.0000000    0.1113256
66240.0000000    0.1296040
66280.0000000    0.1063995
66320.0000000    0.1044615
66360.0000000    0.1152029
66400.0000000    0.1062565
66440.0000000    0.1110428
66480.0000000    0.1115959
66520.0000000    0.1054088
66560.0000000    0.1129119
66600.0000000    0.1192172
66640.0000000    0.1104439
66680.0000000    0.1280832
66720.0000000    0.1152846
66760.0000000    0.1143145
66800.0000000    0.1094120
66840.0000000    0.1090181
66880.0000000    0.1180707
66920.0000000    0.1328591
66960.0000000    0.1196071
67000.0000000    0.1169437
67040.0000000    0.1263619
67080.0000000    0.1068173
67120.0000000    0.1160023
67160.0000000    0.1097120
67200.0000000    0.1097772
67240.0000000    0.1234782
67280.0000000    0.1166106
67320.0000000    0.1098150
67360.0000000    0.1074921
67400.0000000    0.1114742
67440.0000000    0.1097328
67480.0000000    0.1242978
67520.0000000    0.1062261
67560.0000000    0.1144245
67600.0000000    0.1147300
67640.0000000    0.1193450
67680.0000000    0.1034260
67720.0000000    0.1146106
67760.0000000    0.1188024
67800.0000000    0.1139777
67840.0000000    0.1222436
67880.0000000    0.1173167
67920.0000000    0.1171800
67960.0000000    0.1127667
68000.0000000    0.1199497
68040.0000000    0.1220550
68080.0000000    0.1245972
68120.0000000    0.1207801
68160.0000000    0.1279712
68200.0000000    0.1291005
68240.0000000    0.1287215
68280.0000000    0.1356913
68320.0000000    0.1278158
68360.0000000    0.1141700
68400.0000000    0.1213214
68440.0000000    0.1246898
68480.0000000    0.1336881
68520.0000000    0.1146036
68560.0000000    0.1226939
68600.0000000    0.1206784
68640.0000000    0.1161310
68680.0000000    0.1126916
68720.0000000    0.1257541
68760.0000000    0.1203514
68800.0000000    0.1456576
68840.0000000    0.1500819
68880.0000000    0.1357488
68920.0000000    0.1346855
68960.0000000    0.1347626
69000.0000000    0.1423805
69040.0000000    0.1311905
69080.0000000    0.1095588
69120.0000000    0.1152921
69160.0000000    0.1088384
69200.0000000    0.1107701
69240.0000000    0.1125870
69280.0000000    0.1013767
69320.0000000    0.1120754
69360.0000000    0.1225962
69400.0000000    0.1067702
69440.0000000    0.1171987
69480.0000000    0.1123175
69520.0000000    0.1140815
69560.0000000    0.1165436
69600.0000000    0.1073572
69640.0000000    0.1053025
69680.0000000    0.0950937
69720.0000000    0.0997602
69760.0000000    0.0866612
69800.0000000    0.0992090
69840.0000000    0.0919075
69880.0000000    0.0969062
69920.0000000    0.0932768
69960.0000000    0.0896508
70000.0000000    0.0928388
70040.0000000    0.0990057
70080.0000000    0.0946413
70120.0000000    0.1009969
70160.0000000    0.0956636
70200.0000000    0.0913161
70240.0000000    0.0920055
70280.0000000    0.0893385
70320.0000000    0.0917891
70360.0000000    0.0895963
70400.0000000    0.0914699
70440.0000000    0.0887579
70480.0000000    0.0888128
70520.0000000    0.0944479
70560.0000000    0.1057210
70600.0000000    0.1012542
70640.0000000    0.0947684
70680.0000000    0.1029325
70720.0000000    0.1017235
70760.0000000    0.0989953
70800.0000000    0.0937148
70840.0000000    0.0946049
70880.0000000    0.1041571
70920.0000000    0.0944772
70960.0000000    0.0913633
71000.0000000    0.0921861
71040.0000000    0.0944188
71080.0000000    0.0996674
71120.0000000    0.0941578
71160.0000000    0.1005156
71200.0000000    0.0980115
71240.0000000    0.0974899
71280.0000000    0.1030107
71320.0000000    0.1066839
71360.0000000    0.0969104
71400.0000000    0.1060994
71440.0000000    0.1111186
71480.0000000    0.0996265
71520.0000000    0.1013389
71560.0000000    0.1032197
71600.0000000    0.1046818
71640.0000000    0.1064876
71680.0000000    0.1023398
71720.0000000    0.1012472
71760.0000000    0.1099500
71800.0000000    0.1010285
71840.0000000    0.0950360
71880.0000000    0.1011888
71920.0000000    0.1067990
71960.0000000    0.1060712
72000.0000000    0.1006323
72040.0000000    0.1100168
72080.0000000    0.1041607
72120.0000000    0.1035040
72160.0000000    0.1070496
72200.0000000    0.0965166
72240.0000000    0.0950309
72280.0000000    0.1088342
72320.0000000    0.1025435
72360.0000000    0.0984321
72400.0000000    0.0984085
72440.0000000    0.1052714
72480.0000000    0.1226881
72520.0000000    0.1009547
72560.0000000    0.1065742
72600.0000000    0.1168902
72640.0000000    0.1003838
72680.0000000    0.1042970
72720.0000000    0.1006089
72760.0000000    0.0942621
72800.0000000    0.0959901
72840.0000000    0.0939883
72880.0000000    0.1025898
72920.0000000    0.1105995
72960.0000000    0.1020388
73000.0000000    0.1015601
73040.0000000    0.0957437
73080.0000000    0.0957040
73120.0000000    0.1017232
73160.0000000    0.0917460
73200.0000000    0.0953447
73240.0000000    0.0976692
73280.0000000    0.1039844
73320.0000000    0.1088955
73360.0000000    0.0991070
73400.0000000    0.0898427
73440.0000000    0.0834116
73480.0000000    0.0902187
73520.0000000    0.0939206
73560.0000000    0.0955490
73600.0000000    0.0861470
73640.0000000    0.0894388
73680.0000000    0.1016224
73720.0000000    0.0978541
73760.0000000    0.1006252
73800.0000000    0.0943068
73840.0000000    0.0954074
73880.0000000    0.1011490
73920.0000000    0.1034582
73960.0000000    0.1002997
74000.0000000    0.1001655
74040.0000000    0.0978441
74080.0000000    0.1003382
74120.0000000    0.1035174
74160.0000000    0.1057201
74200.0000000    0.1020607
74240.0000000    0.0942375
74280.0000000    0.1080453
74320.0000000    0.1023771
74360.0000000    0.1003687
74400.0000000    0.0976444
74440.0000000    0.1132197
74480.0000000    0.1084805
74520.0000000    0.1010114
74560.0000000    0.0980063
74600.0000000    0.1041662
74640.0000000    0.0988371
74680.0000000    0.1072421
74720.0000000    0.1093856
74760.0000000    0.1066684
74800.0000000    0.1029249
74840.0000000    0.0912702
74880.0000000    0.0999386
74920.0000000    0.1010645
74960.0000000    0.1018995
75000.0000000    0.1014802
75040.0000000    0.1120524
75080.0000000    0.0991424
75120.0000000    0.0998343
75160.0000000    0.1151353
75200.0000000    0.1126580
75240.0000000    0.1002292
75280.0000000    0.0942461
75320.0000000    0.0942631
75360.0000000    0.0957591
75400.0000000    0.0963906
75440.0000000    0.0977309
75480.0000000    0.1045997
75520.0000000    0.0939184
75560.0000000    0.0967001
75600.0000000    0.0969377
75640.0000000    0.0979391
75680.0000000    0.0966787
75720.0000000    0.0936887
75760.0000000    0.0956217
75800.0000000    0.0976702
75840.0000000    0.1043009
75880.0000000    0.1107779
75920.0000000    0.1065696
75960.0000000    0.1076092
76000.0000000    0.1119591
76040.0000000    0.1022780
76080.0000000    0.1042000
76120.0000000    0.1000563
76160.0000000    0.0985455
76200.0000000    0.1160979
76240.0000000    0.1051396
76280.0000000    0.1097901
76320.0000000    0.1078076
76360.0000000    0.1034226
76400.0000000    0.0973589
76440.0000000    0.1011265
76480.0000000    0.1086640
76520.0000000    0.0951484
76560.0000000    0.1102085
76600.0000000    0.1169571
76640.0000000    0.1056395
76680.0000000    0.0971599
76720.0000000    0.1001952
76760.0000000    0.1024859
76800.0000000    0.0990856
76840.0000000    0.0994382
76880.0000000    0.1040681
76920.0000000    0.1057061
76960.0000000    0.1124734
77000.0000000    0.0979973
77040.0000000    0.1127253
77080.0000000    0.1075150
77120.0000000    0.1125394
77160.0000000    0.0986177
77200.0000000    0.0948032
77240.0000000    0.1053049
77280.0000000    0.1101944
77320.0000000    0.0975719
77360.0000000    0.1122114
77400.0000000    0.1116633
77440.0000000    0.1081023
77480.0000000    0.1010269
77520.0000000    0.1070590
77560.0000000    0.1097656
77600.0000000    0.1143876
77640.0000000    0.0973817
77680.0000000    0.0954632
77720.0000000    0.0862679
77760.0000000    0.0912826
77800.0000000    0.0893105
77840.0000000    0.0945400
77880.0000000    0.1074661
77920.0000000    0.0991163
77960.0000000    0.1013183
78000.0000000    0.1175036
78040.0000000    0.1095823
78080.0000000    0.0996986
78120.0000000    0.0941739
78160.0000000    0.0934664
78200.0000000    0.1056274
78240.0000000    0.0949859
78280.0000000    0.1024339
78320.0000000    0.1012510
78360.0000000    0.0919202
78400.0000000    0.1003169
78440.0000000    0.1008787
78480.0000000    0.1051825
78520.0000000    0.0999341
78560.0000000    0.0959086
78600.0000000    0.1031761
78640.0000000    0.1093916
78680.0000000    0.1062236
78720.0000000    0.1176925
78760.0000000    0.1129782
78800.0000000    0.1082632
78840.0000000    0.1106644
78880.0000000    0.1065341
78920.0000000    0.1086073
78960.0000000    0.1135889
79000.0000000    0.1066874
79040.0000000    0.0978722
79080.0000000    0.1001798
79120.0000000    0.1035597
79160.0000000    0.1036256
79200.0000000    0.1015301
79240.0000000    0.1045368
79280.0000000    0.0951588
79320.0000000    0.0986581
79360.0000000    0.0872540
79400.0000000    0.0908528
79440.0000000    0.0891056
79480.0000000    0.0955734
79520.0000000    0.1114834
79560.0000000    0.1035427
79600.0000000    0.0985027
79640.0000000    0.1089114
79680.0000000    0.1020737
79720.0000000    0.0994585
79760.0000000    0.0934034
79800.0000000    0.1032732
79840.0000000    0.1096634
79880.0000000    0.1109716
79920.0000000    0.1166559
79960.0000000    0.1027400
80000.0000000    0.1074096
80040.0000000    0.1101120
80080.0000000    0.1017776
80120.0000000    0.1030025
80160.0000000    0.0996059
80200.0000000    0.1021636
80240.0000000    0.0960631
80280.0000000    0.1002565
80320.0000000    0.0982139
80360.0000000    0.0998286
80400.0000000    0.0966400
80440.0000000    0.0991871
80480.0000000    0.0980894
80520.0000000    0.0986300
80560.0000000    0.1079490
80600.0000000    0.1033001
80640.0000000    0.0962517
80680.0000000    0.1021979
80720.0000000    0.0974182
80760.0000000    0.1079161
80800.0000000    0.1046824
80840.0000000    0.0979635
80880.0000000    0.1087874
80920.0000000    0.0962618
80960.0000000    0.1010991
81000.0000000    0.1056780
81040.0000000    0.0967974
81080.0000000    0.0988571
81120.0000000    0.1004824
81160.0000000    0.0980063
81200.0000000    0.1017551
81240.0000000    0.0931352
81280.0000000    0.1000682
81320.0000000    0.0946943
81360.0000000    0.1037519
81400.0000000    0.0958851
81440.0000000    0.1064282
81480.0000000    0.1067911
81520.0000000    0.1071504
81560.0000000    0.0996593
81600.0000000    0.0986043
81640.0000000    0.0914070
81680.0000000    0.1004239
81720.0000000    0.0937628
81760.0000000    0.0958618
81800.0000000    0.0948517
81840.0000000    0.1023227
81880.0000000    0.0920219
81920.0000000    0.0999448
81960.0000000    0.0917390
82000.0000000    0.1012182
82040.0000000    0.0971031
82080.0000000    0.0932243
82120.0000000    0.1005811
82160.0000000    0.0927678
82200.0000000    0.0985371
82240.0000000    0.0985188
82280.0000000    0.1107972
82320.0000000    0.1027361
82360.0000000    0.1059746
82400.0000000    0.0981706
82440.0000000    0.0991184
82480.0000000    0.1036220
82520.0000000    0.1068828
82560.0000000    0.1109772
82600.0000000    0.1065128
82640.0000000    0.0996574
82680.0000000    0.1001767
82720.0000000    0.1040536
82760.0000000    0.1096575
82800.0000000    0.1144180
82840.0000000    0.1126246
82880.0000000    0.1189503
82920.0000000    0.1197170
82960.0000000    0.1128716
83000.0000000    0.1097513
83040.0000000    0.1128100
83080.0000000    0.1106696
83120.0000000    0.0948480
83160.0000000    0.1014912
83200.0000000    0.1034651
83240.0000000    0.0963592
83280.0000000    0.0992017
83320.0000000    0.0895036
83360.0000000    0.0970999
83400.0000000    0.1004119
83440.0000000    0.1083845
83480.0000000    0.0975758
83520.0000000    0.0993715
83560.0000000    0.0958961
83600.0000000    0.1016490
83640.0000000    0.1001379
83680.0000000    0.0965891
83720.0000000    0.1003722
83760.0000000    0.0939633
83800.0000000    0.1041335
83840.0000000    0.1067125
83880.0000000    0.1076391
83920.0000000    0.0965304
83960.0000000    0.0979218
84000.0000000    0.1097790
84040.0000000    0.1060452
84080.0000000    0.1033815
84120.0000000    0.1158677
84160.0000000    0.1057017
84200.0000000    0.1046219
84240.0000000    0.1004150
84280.0000000    0.1003711
84320.0000000    0.1039988
84360.0000000    0.0995864
84400.0000000    0.1050087
84440.0000000    0.1020179
84480.0000000    0.0929584
84520.0000000    0.0952174
84560.0000000    0.1034964
84600.0000000    0.1031171
84640.0000000    0.1054585
84680.0000000    0.1120763
84720.0000000    0.0967544
84760.0000000    0.0997540
84800.0000000    0.0940101
84840.0000000    0.0933283
84880.0000000    0.0993846
84920.0000000    0.0922779
84960.0000000    0.0926760
85000.0000000    0.0950510
85040.0000000    0.0993005
85080.0000000    0.0946199
85120.0000000    0.0975241
85160.0000000    0.1012705
85200.0000000    0.1024507
85240.0000000    0.1032180
85280.0000000    0.1032631
85320.0000000    0.1011862
85360.0000000    0.0945601
85400.0000000    0.1031251
85440.0000000    0.0998625
85480.0000000    0.1033325
85520.0000000    0.1000775
85560.0000000    0.1017579
85600.0000000    0.1011018
85640.0000000    0.0991607
85680.0000000    0.0974172
85720.0000000    0.0976290
85760.0000000    0.1036754
85800.0000000    0.1008057
85840.0000000    0.0998939
85880.0000000    0.1006315
85920.0000000    0.0977186
85960.0000000    0.0989266
86000.0000000    0.1050130
86040.0000000    0.1105319
86080.0000000    0.1047741
86120.0000000    0.1045595
86160.0000000    0.1038949
86200.0000000    0.0982216
86240.0000000    0.1050269
86280.0000000    0.1109178
86320.0000000    0.1049931
86360.0000000    0.1024523
86400.0000000    0.1078057
86440.0000000    0.1024069
86480.0000000    0.1048754
86520.0000000    0.0962565
86560.0000000    0.0912345
86600.0000000    0.0944314
86640.0000000    0.0877715
86680.0000000    0.0948069
86720.0000000    0.0949522
86760.0000000    0.0922057
86800.0000000    0.0979983
86840.0000000    0.0997065
86880.0000000    0.0933001
86920.0000000    0.0924587
86960.0000000    0.0940357
87000.0000000    0.1024319
87040.0000000    0.0979439
87080.0000000    0.0958451
87120.0000000    0.0999144
87160.0000000    0.0860995
87200.0000000    0.0884687
87240.0000000    0.1006868
87280.0000000    0.0978268
87320.0000000    0.0934255
87360.0000000    0.0945772
87400.0000000    0.0904486
87440.0000000    0.0887725
87480.0000000    0.0896214
87520.0000000    0.0894266
87560.0000000    0.0873416
87600.0000000    0.0853970
87640.0000000    0.0934009
87680.0000000    0.0884042
87720.0000000    0.0902700
87760.0000000    0.1003726
87800.0000000    0.0933506
87840.0000000    0.0978300
87880.0000000    0.0890131
87920.0000000    0.0887750
87960.0000000    0.0865298
88000.0000000    0.0815819
88040.0000000    0.0907324
88080.0000000    0.0921554
88120.0000000    0.0884060
88160.0000000    0.0835146
88200.0000000    0.0910500
88240.0000000    0.0878740
88280.0000000    0.0829863
88320.0000000    0.0927510
88360.0000000    0.0951731
88400.0000000    0.1012280
88440.0000000    0.0963293
88480.0000000    0.1041294
88520.0000000    0.1056736
88560.0000000    0.0961117
88600.0000000    0.0974629
88640.0000000    0.1070914
88680.0000000    0.0975121
88720.0000000    0.1051383
88760.0000000    0.0963765
88800.0000000    0.0984508
88840.0000000    0.0986925
88880.0000000    0.0989181
88920.0000000    0.0952258
88960.0000000    0.0931850
89000.0000000    0.0927489
89040.0000000    0.0883709
89080.0000000    0.0965633
89120.0000000    0.0976353
89160.0000000    0.1096638
89200.0000000    0.0955946
89240.0000000    0.0940896
89280.0000000    0.0914788
89320.0000000    0.0946173
89360.0000000    0.1104663
89400.0000000    0.1002279
89440.0000000    0.1014193
89480.0000000    0.0967826
89520.0000000    0.0937313
89560.0000000    0.1036510
89600.0000000    0.0971752
89640.0000000    0.1011900
89680.0000000    0.0949738
89720.0000000    0.0972369
89760.0000000    0.0966423
89800.0000000    0.0905245
89840.0000000    0.1031039
89880.0000000    0.1008624
89920.0000000    0.0981731
89960.0000000    0.0907375
90000.0000000    0.0976436
90040.0000000    0.0987230
90080.0000000    0.0921144
90120.0000000    0.0921766
90160.0000000    0.0854701
90200.0000000    0.0913617
90240.0000000    0.0890529
90280.0000000    0.0925060
90320.0000000    0.0835385
90360.0000000    0.1012487
90400.0000000    0.0891982
90440.0000000    0.0915129
90480.0000000    0.0964921
90520.0000000    0.0866964
90560.0000000    0.0966433
90600.0000000    0.0844382
90640.0000000    0.0923824
90680.0000000    0.0930046
90720.0000000    0.0871837
90760.0000000    0.0927188
90800.0000000    0.0982921
90840.0000000    0.0938460
90880.0000000    0.0905914
90920.0000000    0.0877473
90960.0000000    0.0917841
91000.0000000    0.0858043
91040.0000000    0.0839443
91080.0000000    0.0977540
91120.0000000    0.0898097
91160.0000000    0.0952993
91200.0000000    0.1025321
91240.0000000    0.1009549
91280.0000000    0.0996708
91320.0000000    0.1006865
91360.0000000    0.1055356
91400.0000000    0.1059028
91440.0000000    0.0937183
91480.0000000    0.1076436
91520.0000000    0.1075562
91560.0000000    0.0988009
91600.0000000    0.0974969
91640.0000000    0.0967167
91680.0000000    0.0984495
91720.0000000    0.1024107
91760.0000000    0.0977152
91800.0000000    0.1109354
91840.0000000    0.1040046
91880.0000000    0.0983194
91920.0000000    0.0944769
91960.0000000    0.0910087
92000.0000000    0.1108272
92040.0000000    0.1041114
92080.0000000    0.0962194
92120.0000000    0.0899688
92160.0000000    0.1078582
92200.0000000    0.0960342
92240.0000000    0.1007323
92280.0000000    0.0980897
92320.0000000    0.1043492
92360.0000000    0.0941539
92400.0000000    0.0962075
92440.0000000    0.1021178
92480.0000000    0.0951002
92520.0000000    0.1092599
92560.0000000    0.1064260
92600.0000000    0.0961013
92640.0000000    0.1084723
92680.0000000    0.0902857
92720.0000000    0.0938510
92760.0000000    0.0982525
92800.0000000    0.0940501
92840.0000000    0.0876909
92880.0000000    0.0981593
92920.0000000    0.0958600
92960.0000000    0.0940076
93000.0000000    0.0895755
93040.0000000    0.0901606
93080.0000000    0.0921452
93120.0000000    0.0908059
93160.0000000    0.0972967
93200.0000000    0.0950955
93240.0000000    0.0948531
93280.0000000    0.0988575
93320.0000000    0.0902747
93360.0000000    0.0925737
93400.0000000    0.0938578
93440.0000000    0.0989818
93480.0000000    0.1079263
93520.0000000    0.1013868
93560.0000000    0.0939706
93600.0000000    0.1024652
93640.0000000    0.0980213
93680.0000000    0.0932978
93720.0000000    0.0899164
93760.0000000    0.0973507
93800.0000000    0.0949944
93840.0000000    0.0927319
93880.0000000    0.0820567
93920.0000000    0.0946669
93960.0000000    0.0875950
94000.0000000    0.0929798
94040.0000000    0.0846706
94080.0000000    0.0864914
94120.0000000    0.0907946
94160.0000000    0.0967757
94200.0000000    0.0916132
94240.0000000    0.0968565
94280.0000000    0.1054199
94320.0000000    0.1056046
94360.0000000    0.0942144
94400.0000000    0.0953923
94440.0000000    0.0900633
94480.0000000    0.0856865
94520.0000000    0.0864496
94560.0000000    0.0880938
94600.0000000    0.0897466
94640.0000000    0.0990350
94680.0000000    0.0993676
94720.0000000    0.1068306
94760.0000000    0.1026257
94800.0000000    0.0940022
94840.0000000    0.1033487
94880.0000000    0.0979055
94920.0000000    0.0968813
94960.0000000    0.0975421
95000.0000000    0.0947849
95040.0000000    0.1070007
95080.0000000    0.1016498
95120.0000000    0.0970438
95160.0000000    0.0969912
95200.0000000    0.0992986
95240.0000000    0.0984630
95280.0000000    0.0993177
95320.0000000    0.0968986
95360.0000000    0.1028748
95400.0000000    0.0941261
95440.0000000    0.0878070
95480.0000000    0.0943562
95520.0000000    0.0910487
95560.0000000    0.0910513
95600.0000000    0.0975823
95640.0000000    0.1039976
95680.0000000    0.0965097
95720.0000000    0.0980070
95760.0000000    0.0951956
95800.0000000    0.0957379
95840.0000000    0.0904213
95880.0000000    0.0899548
95920.0000000    0.0887342
95960.0000000    0.0906444
96000.0000000    0.0984355
96040.0000000    0.0972008
96080.0000000    0.0913014
96120.0000000    0.0808833
96160.0000000    0.1010379
96200.0000000    0.0874846
96240.0000000    0.0884287
96280.0000000    0.0849531
96320.0000000    0.0891523
96360.0000000    0.0885040
96400.0000000    0.0801999
96440.0000000    0.0881077
96480.0000000    0.0904496
96520.0000000    0.0907071
96560.0000000    0.0862216
96600.0000000    0.0859597
96640.0000000    0.0963329
96680.0000000    0.0927396
96720.0000000    0.0980365
96760.0000000    0.0882843
96800.0000000    0.0886362
96840.0000000    0.0893144
96880.0000000    0.0853807
96920.0000000    0.0832403
96960.0000000    0.0813016
97000.0000000    0.0908675
97040.0000000    0.0891041
97080.0000000    0.0878909
97120.0000000    0.0870274
97160.0000000    0.0894098
97200.0000000    0.0912988
97240.0000000    0.0842623
97280.0000000    0.0814075
97320.0000000    0.0886054
97360.0000000    0.0929395
97400.0000000    0.0792853
97440.0000000    0.0917752
97480.0000000    0.0968653
97520.0000000    0.0943006
97560.0000000    0.0920382
97600.0000000    0.0952162
97640.0000000    0.0914618
97680.0000000    0.0868210
97720.0000000    0.0909870
97760.0000000    0.0904671
97800.0000000    0.1013009
97840.0000000    0.0928222
97880.0000000    0.0921625
97920.0000000    0.0935845
97960.0000000    0.0871301
98000.0000000    0.0950189
98040.0000000    0.1033379
98080.0000000    0.0838364
98120.0000000    0.0936324
98160.0000000    0.0991962
98200.0000000    0.0925209
98240.0000000    0.1036396
98280.0000000    0.0989526
98320.0000000    0.0969765
98360.0000000    0.0999623
98400.0000000    0.0980418
98440.0000000    0.0958004
98480.0000000    0.1044457
98520.0000000    0.0970560
98560.0000000    0.0957611
98600.0000000    0.0998673
98640.0000000    0.0979120
98680.0000000    0.0956476
98720.0000000    0.1006977
98760.0000000    0.1035837
98800.0000000    0.0986545
98840.0000000    0.0993468
98880.0000000    0.0957325
98920.0000000    0.0933037
98960.0000000    0.0948442
99000.0000000    0.0993384
99040.0000000    0.0954453
99080.0000000    0.1004172
99120.0000000    0.0975623
99160.0000000    0.0915809
99200.0000000    0.0888976
99240.0000000    0.0987293
99280.0000000    0.0933854
99320.0000000    0.0952644
99360.0000000    0.0949918
99400.0000000    0.0937230
99440.0000000    0.0896601
99480.0000000    0.0988862
99520.0000000    0.0947396
99560.0000000    0.1000917
99600.0000000    0.1063618
99640.0000000    0.0954143
99680.0000000    0.0893758
99720.0000000    0.0997542
99760.0000000    0.0983347
99800.0000000    0.0921060
99840.0000000    0.1051717
99880.0000000    0.0979468
99920.0000000    0.0920917
99960.0000000    0.0942515
100000.0000000    0.0782090
100040.0000000    0.0916443
100080.0000000    0.0922669
100120.0000000    0.0854042
100160.0000000    0.0867567
100200.0000000    0.0940609
100240.0000000    0.0894831
100280.0000000    0.0885168
100320.0000000    0.0907359
100360.0000000    0.0857011
100400.0000000    0.0908434
100440.0000000    0.0849726
100480.0000000    0.0884711
100520.0000000    0.0860859
100560.0000000    0.0892501
100600.0000000    0.0972966
100640.0000000    0.0947783
100680.0000000    0.0895491
100720.0000000    0.0884538
100760.0000000    0.0925440
100800.0000000    0.1051118
100840.0000000    0.0893020
100880.0000000    0.0943924
100920.0000000    0.0878770
100960.0000000    0.0818821
101000.0000000    0.0883575
101040.0000000    0.0966407
101080.0000000    0.0852090
101120.0000000    0.0856258
101160.0000000    0.0930719
101200.0000000    0.0920499
101240.0000000    0.0954113
101280.0000000    0.0872252
101320.0000000    0.0899838
101360.0000000    0.1000223
101400.0000000    0.0857275
101440.0000000    0.1003913
101480.0000000    0.0950909
101520.0000000    0.0972745
101560.0000000    0.1007175
101600.0000000    0.1003121
101640.0000000    0.0871208
101680.0000000    0.1014163
101720.0000000    0.0921636
101760.0000000    0.1012356
101800.0000000    0.0955253
101840.0000000    0.1024627
101880.0000000    0.1100636
101920.0000000    0.1087375
101960.0000000    0.1017149
102000.0000000    0.1137592
102040.0000000    0.1127271
102080.0000000    0.1147325
102120.0000000    0.1087999
102160.0000000    0.1012165
102200.0000000    0.1009830
102240.0000000    0.1064748
102280.0000000    0.1077271
102320.0000000    0.1011874
102360.0000000    0.1050498
102400.0000000    0.0981520
102440.0000000    0.1073219
102480.0000000    0.0906995
102520.0000000    0.0977271
102560.0000000    0.1037419
102600.0000000    0.0922750
102640.0000000    0.1017389
102680.0000000    0.0896439
102720.0000000    0.0965909
102760.0000000    0.0925589
102800.0000000    0.1006936
102840.0000000    0.0918583
102880.0000000    0.1021510
102920.0000000    0.0993924
102960.0000000    0.1019484
103000.0000000    0.0957530
103040.0000000    0.0947157
103080.0000000    0.0993385
103120.0000000    0.0933804
103160.0000000    0.0883337
103200.0000000    0.0967530
103240.0000000    0.0959525
103280.0000000    0.0933119
103320.0000000    0.0908926
103360.0000000    0.0872135
103400.0000000    0.0911074
103440.0000000    0.0992717
103480.0000000    0.0932882
103520.0000000    0.0882642
103560.0000000    0.1003719
103600.0000000    0.0946237
103640.0000000    0.0834978
103680.0000000    0.0835800
103720.0000000    0.0941292
103760.0000000    0.0912362
103800.0000000    0.0998655
103840.0000000    0.0903826
103880.0000000    0.0900047
103920.0000000    0.0991522
103960.0000000    0.0931037
104000.0000000    0.0952733
104040.0000000    0.1011456
104080.0000000    0.0946068
104120.0000000    0.0999077
104160.0000000    0.1029692
104200.0000000    0.0891399
104240.0000000    0.0888805
104280.0000000    0.0909998
104320.0000000    0.0994056
104360.0000000    0.0960808
104400.0000000    0.0984963
104440.0000000    0.0913933
104480.0000000    0.0924769
104520.0000000    0.0973529
104560.0000000    0.0951929
104600.0000000    0.1059022
104640.0000000    0.1021871
104680.0000000    0.1035502
104720.0000000    0.0895464
104760.0000000    0.1014827
104800.0000000    0.1090136
104840.0000000    0.1020246
104880.0000000    0.0976574
104920.0000000    0.0948637
104960.0000000    0.0940227
105000.0000000    0.0958763
105040.0000000    0.0943846
105080.0000000    0.1005190
105120.0000000    0.1091517
105160.0000000    0.1089336
105200.0000000    0.1105891
105240.0000000    0.1077198
105280.0000000    0.1092977
105320.0000000    0.0994527
105360.0000000    0.1012716
105400.0000000    0.1099539
105440.0000000    0.1102957
105480.0000000    0.1098791
105520.0000000    0.1133715
105560.0000000    0.1062088
105600.0000000    0.0972857
105640.0000000    0.1047008
105680.0000000    0.0871080
105720.0000000    0.0888745
105760.0000000    0.0932393
105800.0000000    0.0959587
105840.0000000    0.1042897
105880.0000000    0.1171662
105920.0000000    0.1032814
105960.0000000    0.0982422
106000.0000000    0.1042041
106040.0000000    0.1067996
106080.0000000    0.1049228
106120.0000000    0.1140282
106160.0000000    0.1115613
106200.0000000    0.1043024
106240.0000000    0.1107264
106280.0000000    0.0956755
106320.0000000    0.1035397
106360.0000000    0.0964637
106400.0000000    0.1060804
106440.0000000    0.1186036
106480.0000000    0.1148566
106520.0000000    0.1191244
106560.0000000    0.1091798
106600.0000000    0.1009291
106640.0000000    0.1057702
106680.0000000    0.1063800
106720.0000000    0.0854319
106760.0000000    0.0925012
106800.0000000    0.0979283
106840.0000000    0.0858726
106880.0000000    0.0835426
106920.0000000    0.0813142
106960.0000000    0.0916446
107000.0000000    0.0958988
107040.0000000    0.0953722
107080.0000000    0.0987341
107120.0000000    0.0964716
107160.0000000    0.0938366
107200.0000000    0.0855629
107240.0000000    0.0835229
107280.0000000    0.0915118
107320.0000000    0.1002307
107360.0000000    0.0940527
107400.0000000    0.0954054
107440.0000000    0.0929631
107480.0000000    0.0927904
107520.0000000    0.0978293
107560.0000000    0.0935076
107600.0000000    0.0982053
107640.0000000    0.1048114
107680.0000000    0.1109521
107720.0000000    0.1114473
107760.0000000    0.0950168
107800.0000000    0.0991409
107840.0000000    0.1009279
107880.0000000    0.0937991
107920.0000000    0.0914241
107960.0000000    0.0909004
108000.0000000    0.0970270
108040.0000000    0.0917504
108080.0000000    0.0945158
108120.0000000    0.1039660
108160.0000000    0.1015516
108200.0000000    0.0941178
108240.0000000    0.0980655
108280.0000000    0.0969047
108320.0000000    0.0954182
108360.0000000    0.1011649
108400.0000000    0.0860533
108440.0000000    0.1001690
108480.0000000    0.0898779
108520.0000000    0.0964852
108560.0000000    0.0880784
108600.0000000    0.0953283
108640.0000000    0.0942201
108680.0000000    0.0933352
108720.0000000    0.1013298
108760.0000000    0.0898639
108800.0000000    0.0925027
108840.0000000    0.0912139
108880.0000000    0.0975305
108920.0000000    0.0904838
108960.0000000    0.0941520
109000.0000000    0.1006342
109040.0000000    0.0920976
109080.0000000    0.0893982
109120.0000000    0.0904025
109160.0000000    0.0972797
109200.0000000    0.0950678
109240.0000000    0.1088804
109280.0000000    0.0954137
109320.0000000    0.0952906
109360.0000000    0.0956793
109400.0000000    0.0942875
109440.0000000    0.0999928
109480.0000000    0.0927101
109520.0000000    0.0897502
109560.0000000    0.0941967
109600.0000000    0.1018413
109640.0000000    0.1014960
109680.0000000    0.1038893
109720.0000000    0.1028243
109760.0000000    0.0906488
109800.0000000    0.0921284
109840.0000000    0.0918855
109880.0000000    0.0951339
109920.0000000    0.0905103
109960.0000000    0.0982677
110000.0000000    0.0957909
110040.0000000    0.1064071
110080.0000000    0.0935349
110120.0000000    0.0971660
110160.0000000    0.0936805
110200.0000000    0.1015204
110240.0000000    0.1005870
110280.0000000    0.0944483
110320.0000000    0.0908919
110360.0000000    0.1008607
110400.0000000    0.0958426
110440.0000000    0.0943262
110480.0000000    0.1026982
110520.0000000    0.1068014
110560.0000000    0.0986370
110600.0000000    0.0939873
110640.0000000    0.0904314
110680.0000000    0.1008116
110720.0000000    0.0896394
110760.0000000    0.0923908
110800.0000000    0.0869248
110840.0000000    0.0935180
110880.0000000    0.0926178
110920.0000000    0.0995566
110960.0000000    0.0979344
111000.0000000    0.0983387
111040.0000000    0.1005117
111080.0000000    0.0983468
111120.0000000    0.0966195
111160.0000000    0.1018531
111200.0000000    0.1081505
111240.0000000    0.1216543
111280.0000000    0.1055087
111320.0000000    0.0946776
111360.0000000    0.0978303
111400.0000000    0.1022173
111440.0000000    0.0929690
111480.0000000    0.1004589
111520.0000000    0.0995547
111560.0000000    0.1008770
111600.0000000    0.1006397
111640.0000000    0.0907849
111680.0000000    0.1010763
111720.0000000    0.1002612
111760.0000000    0.0912987
111800.0000000    0.1035788
111840.0000000    0.1040587
111880.0000000    0.0967256
111920.0000000    0.1012545
111960.0000000    0.0974954
112000.0000000    0.0954719
112040.0000000    0.0995390
112080.0000000    0.0975522
112120.0000000    0.0966013
112160.0000000    0.1049134
112200.0000000    0.1093186
112240.0000000    0.1019114
112280.0000000    0.1016013
112320.0000000    0.0994067
112360.0000000    0.0990065
112400.0000000    0.1050202
112440.0000000    0.1010367
112480.0000000    0.1166625
112520.0000000    0.1030704
112560.0000000    0.1012405
112600.0000000    0.1042351
112640.0000000    0.1052536
112680.0000000    0.1112233
112720.0000000    0.1101623
112760.0000000    0.0988067
112800.0000000    0.1055570
112840.0000000    0.1100073
112880.0000000    0.1185329
112920.0000000    0.1036450
112960.0000000    0.1076422
113000.0000000    0.1057828
113040.0000000    0.1081814
113080.0000000    0.1076815
113120.0000000    0.1004185
113160.0000000    0.1055726
113200.0000000    0.1080025
113240.0000000    0.0954560
113280.0000000    0.1041814
113320.0000000    0.1008140
113360.0000000    0.0978970
113400.0000000    0.0968445
113440.0000000    0.1132820
113480.0000000    0.1118062
113520.0000000    0.1066293
113560.0000000    0.1211076
113600.0000000    0.1104044
113640.0000000    0.1097076
113680.0000000    0.0993062
113720.0000000    0.1083138
113760.0000000    0.1023557
113800.0000000    0.1008182
113840.0000000    0.1007414
113880.0000000    0.1043251
113920.0000000    0.1068409
113960.0000000    0.1075698
114000.0000000    0.1098992
114040.0000000    0.1012715
114080.0000000    0.1035348
114120.0000000    0.0956823
114160.0000000    0.0940182
114200.0000000    0.0965331
114240.0000000    0.0975459
114280.0000000    0.0964422
114320.0000000    0.0979736
114360.0000000    0.0950864
114400.0000000    0.0994808
114440.0000000    0.0968336
114480.0000000    0.0956475
114520.0000000    0.0974013
114560.0000000    0.0999076
114600.0000000    0.0954702
114640.0000000    0.1010682
114680.0000000    0.0958056
114720.0000000    0.0920842
114760.0000000    0.1030431
114800.0000000    0.1090314
114840.0000000    0.1113763
114880.0000000    0.0997396
114920.0000000    0.0992305
114960.0000000    0.1000971
115000.0000000    0.1110311
115040.0000000    0.1262301
115080.0000000    0.1043424
115120.0000000    0.0941178
115160.0000000    0.0999373
115200.0000000    0.0945492
115240.0000000    0.0920454
115280.0000000    0.0967562
115320.0000000    0.0883751
115360.0000000    0.0968808
115400.0000000    0.1059895
115440.0000000    0.1007773
115480.0000000    0.1046625
115520.0000000    0.1056851
115560.0000000    0.0996655
115600.0000000    0.1105667
115640.0000000    0.1041938
115680.0000000    0.1022688
115720.0000000    0.1030905
115760.0000000    0.0954239
115800.0000000    0.1016909
115840.0000000    0.1092458
115880.0000000    0.0967842
115920.0000000    0.0998668
115960.0000000    0.1017069
116000.0000000    0.0986823
116040.0000000    0.1067859
116080.0000000    0.1003933
116120.0000000    0.1012962
116160.0000000    0.1071957
116200.0000000    0.0966095
116240.0000000    0.1051367
116280.0000000    0.0969499
116320.0000000    0.1001480
116360.0000000    0.1011793
116400.0000000    0.1057117
116440.0000000    0.1072195
116480.0000000    0.1022355
116520.0000000    0.1008812
116560.0000000    0.0941875
116600.0000000    0.1035598
116640.0000000    0.1025669
116680.0000000    0.1038185
116720.0000000    0.1077920
116760.0000000    0.1113308
116800.0000000    0.1030908
116840.0000000    0.0959908
116880.0000000    0.1155578
116920.0000000    0.1106842
116960.0000000    0.0932637
117000.0000000    0.0909314
117040.0000000    0.0946502
117080.0000000    0.0997937
117120.0000000    0.1075652
117160.0000000    0.1026535
117200.0000000    0.0905402
117240.0000000    0.0943844
117280.0000000    0.0971496
117320.0000000    0.1007540
117360.0000000    0.0924036
117400.0000000    0.1014880
117440.0000000    0.0925224
117480.0000000    0.1077717
117520.0000000    0.1036610
117560.0000000    0.1001466
117600.0000000    0.0930434
117640.0000000    0.0982793
117680.0000000    0.0954347
117720.0000000    0.0984143
117760.0000000    0.1002924
117800.0000000    0.1011322
117840.0000000    0.1001026
117880.0000000    0.1015863
117920.0000000    0.0967538
117960.0000000    0.0900602
118000.0000000    0.0965672
118040.0000000    0.0873078
118080.0000000    0.0966070
118120.0000000    0.1049772
118160.0000000    0.0917941
118200.0000000    0.1064453
118240.0000000    0.1019316
118280.0000000    0.0971788
118320.0000000    0.1108485
118360.0000000    0.0984484
118400.0000000    0.1010446
118440.0000000    0.0927378
118480.0000000    0.0980389
118520.0000000    0.0907402
118560.0000000    0.0985097
118600.0000000    0.0947948
118640.0000000    0.0902892
118680.0000000    0.0984359
118720.0000000    0.0984311
118760.0000000    0.0921183
118800.0000000    0.0925106
118840.0000000    0.0887570
118880.0000000    0.0913773
118920.0000000    0.0992476
118960.0000000    0.0982955
119000.0000000    0.0971554
119040.0000000    0.0937783
119080.0000000    0.0873844
119120.0000000    0.0953772
119160.0000000    0.0902486
119200.0000000    0.0954446
119240.0000000    0.0948017
119280.0000000    0.1021440
119320.0000000    0.0959704
119360.0000000    0.1039816
119400.0000000    0.0948766
119440.0000000    0.0939469
119480.0000000    0.0986065
119520.0000000    0.0927918
119560.0000000    0.0967682
119600.0000000    0.1061324
119640.0000000    0.1066310
119680.0000000    0.0890937
119720.0000000    0.1029976
119760.0000000    0.1120677
119800.0000000    0.1149334
119840.0000000    0.1086210
119880.0000000    0.1034852
119920.0000000    0.0899239
119960.0000000    0.0901974
120000.0000000    0.0949771
120040.0000000    0.0964245
120080.0000000    0.0916210
120120.0000000    0.0976621
120160.0000000    0.0928058
120200.0000000    0.0986488
120240.0000000    0.0974334
120280.0000000    0.0906529
120320.0000000    0.0958977
120360.0000000    0.0901485
120400.0000000    0.0979713
120440.0000000    0.1045193
120480.0000000    0.1021673
120520.0000000    0.0923475
120560.0000000    0.0959160
120600.0000000    0.0949211
120640.0000000    0.0966503
120680.0000000    0.1010244
120720.0000000    0.1027561
120760.0000000    0.0902989
120800.0000000    0.1004165
120840.0000000    0.1154281
120880.0000000    0.1022865
120920.0000000    0.0998210
120960.0000000    0.0906160
121000.0000000    0.1013921
121040.0000000    0.1016795
121080.0000000    0.0999817
121120.0000000    0.0991360
121160.0000000    0.0969155
121200.0000000    0.1058951
121240.0000000    0.1003954
121280.0000000    0.0995843
121320.0000000    0.1044940
121360.0000000    0.1051687
121400.0000000    0.1112931
121440.0000000    0.1076259
121480.0000000    0.1036738
121520.0000000    0.1079495
121560.0000000    0.1038997
121600.0000000    0.1073286
121640.0000000    0.1020557
121680.0000000    0.0962362
121720.0000000    0.1027411
121760.0000000    0.1002515
121800.0000000    0.1088566
121840.0000000    0.0942677
121880.0000000    0.0923889
121920.0000000    0.0954166
121960.0000000    0.0999702
122000.0000000    0.1000024
122040.0000000    0.0976425
122080.0000000    0.1031675
122120.0000000    0.1053988
122160.0000000    0.1046713
122200.0000000    0.1019119
122240.0000000    0.1063325
122280.0000000    0.1101935
122320.0000000    0.1056570
122360.0000000    0.1074925
122400.0000000    0.1099548
122440.0000000    0.1072424
122480.0000000    0.1032655
122520.0000000    0.0977270
122560.0000000    0.1084295
122600.0000000    0.0969893
122640.0000000    0.0989919
122680.0000000    0.0945427
122720.0000000    0.1020899
122760.0000000    0.1025434
122800.0000000    0.0994185
122840.0000000    0.1132372
122880.0000000    0.1062387
122920.0000000    0.0932092
122960.0000000    0.0906070
123000.0000000    0.0994020
123040.0000000    0.1123553
123080.0000000    0.0956282
123120.0000000    0.0971141
123160.0000000    0.1093807
123200.0000000    0.1146849
123240.0000000    0.1114006
123280.0000000    0.1133029
123320.0000000    0.1018114
123360.0000000    0.1048258
123400.0000000    0.1029798
123440.0000000    0.1015764
123480.0000000    0.0986122
123520.0000000    0.1054060
123560.0000000    0.1008778
123600.0000000    0.0984610
123640.0000000    0.1130098
123680.0000000    0.0971791
123720.0000000    0.1076640
123760.0000000    0.1078668
123800.0000000    0.1003260
123840.0000000    0.0976143
123880.0000000    0.0978421
123920.0000000    0.1031817
123960.0000000    0.1027447
124000.0000000    0.1091439
124040.0000000    0.0966028
124080.0000000    0.1061326
124120.0000000    0.1017142
124160.0000000    0.1109129
124200.0000000    0.1077904
124240.0000000    0.1101760
124280.0000000    0.1162199
124320.0000000    0.1219469
124360.0000000    0.1139771
124400.0000000    0.1150588
124440.0000000    0.1074963
124480.0000000    0.0988886
124520.0000000    0.0980855
124560.0000000    0.0961139
124600.0000000    0.1087261
124640.0000000    0.1070557
124680.0000000    0.1003038
124720.0000000    0.1078915
124760.0000000    0.0984198
124800.0000000    0.1071445
124840.0000000    0.1104848
124880.0000000    0.0997748
124920.0000000    0.0992785
124960.0000000    0.1052840
125000.0000000    0.1102730
125040.0000000    0.1076153
125080.0000000    0.1019561
125120.0000000    0.1033713
125160.0000000    0.0988558
125200.0000000    0.1111037
125240.0000000    0.1056972
125280.0000000    0.1036070
125320.0000000    0.1017448
125360.0000000    0.1137407
125400.0000000    0.1079628
125440.0000000    0.1153873
125480.0000000    0.0980223
125520.0000000    0.1002934
125560.0000000    0.1013196
125600.0000000    0.1090297
125640.0000000    0.1122652
125680.0000000    0.0992126
125720.0000000    0.1026533
125760.0000000    0.0934826
125800.0000000    0.1041042
125840.0000000    0.1078410
125880.0000000    0.1077284
125920.0000000    0.1079481
125960.0000000    0.1101953
126000.0000000    0.1016882
126040.0000000    0.1055050
126080.0000000    0.1042957
126120.0000000    0.0988283
126160.0000000    0.0931434
126200.0000000    0.1074162
126240.0000000    0.1080768
126280.0000000    0.1152161
126320.0000000    0.1145230
126360.0000000    0.1096524
126400.0000000    0.1074593
126440.0000000    0.1072780
126480.0000000    0.1039439
126520.0000000    0.1053960
126560.0000000    0.1060877
126600.0000000    0.1086530
126640.0000000    0.1060176
126680.0000000    0.1020406
126720.0000000    0.1081717
126760.0000000    0.1027577
126800.0000000    0.1026540
126840.0000000    0.1022245
126880.0000000    0.0980976
126920.0000000    0.1001968
126960.0000000    0.1009207
127000.0000000    0.0989424
127040.0000000    0.1030095
127080.0000000    0.0958442
127120.0000000    0.0954317
127160.0000000    0.1027532
127200.0000000    0.1043146
127240.0000000    0.1037358
127280.0000000    0.1022667
127320.0000000    0.0916002
127360.0000000    0.1000674
127400.0000000    0.1090956
127440.0000000    0.1011428
127480.0000000    0.1061766
127520.0000000    0.1020970
127560.0000000    0.1077929
127600.0000000    0.1008380
127640.0000000    0.1005179
127680.0000000    0.1118595
127720.0000000    0.1062057
127760.0000000    0.1044056
127800.0000000    0.1009984
127840.0000000    0.0984108
127880.0000000    0.0949450
127920.0000000    0.1175696
127960.0000000    0.1086983
128000.0000000    0.1084777
128040.0000000    0.1062154
128080.0000000    0.1103983
128120.0000000    0.1057465
128160.0000000    0.0997445
128200.0000000    0.1025363
128240.0000000    0.1067272
128280.0000000    0.1037322
128320.0000000    0.1032077
128360.0000000    0.0988524
128400.0000000    0.1047353
128440.0000000    0.1057745
128480.0000000    0.1096096
128520.0000000    0.1107939
128560.0000000    0.1077277
128600.0000000    0.1055013
128640.0000000    0.1046185
128680.0000000    0.1100600
128720.0000000    0.1130585
128760.0000000    0.1025119
128800.0000000    0.0988370
128840.0000000    0.1064575
128880.0000000    0.1086343
128920.0000000    0.1060758
128960.0000000    0.1091456
129000.0000000    0.1064966
129040.0000000    0.0990730
129080.0000000    0.1006909
129120.0000000    0.0975174
129160.0000000    0.1193827
129200.0000000    0.1059691
129240.0000000    0.1006685
129280.0000000    0.0995812
129320.0000000    0.0990099
129360.0000000    0.1054782
129400.0000000    0.1063426
129440.0000000    0.1010770
129480.0000000    0.0946011
129520.0000000    0.1062288
129560.0000000    0.1047231
129600.0000000    0.1039106
129640.0000000    0.1017865
129680.0000000    0.1049215
129720.0000000    0.1052953
129760.0000000    0.0959253
129800.0000000    0.1064597
129840.0000000    0.1044200
129880.0000000    0.1059837
129920.0000000    0.1033988
129960.0000000    0.1015201
130000.0000000    0.1186147
130040.0000000    0.0988712
130080.0000000    0.1036341
130120.0000000    0.1152028
130160.0000000    0.1048702
130200.0000000    0.1070945
130240.0000000    0.1191291
130280.0000000    0.1147081
130320.0000000    0.1071204
130360.0000000    0.1047734
130400.0000000    0.0987543
130440.0000000    0.1049470
130480.0000000    0.0979681
130520.0000000    0.1041877
130560.0000000    0.1055986
130600.0000000    0.1014882
130640.0000000    0.1054874
130680.0000000    0.0952927
130720.0000000    0.0986502
130760.0000000    0.1005627
130800.0000000    0.0966630
130840.0000000    0.0941792
130880.0000000    0.1054374
130920.0000000    0.1119563
130960.0000000    0.0997815
131000.0000000    0.1038547
131040.0000000    0.0975970
131080.0000000    0.0920672
131120.0000000    0.1002154
131160.0000000    0.1074948
131200.0000000    0.0964608
131240.0000000    0.1086054
131280.0000000    0.1025757
131320.0000000    0.1091072
131360.0000000    0.1027243
131400.0000000    0.1090398
131440.0000000    0.1183785
131480.0000000    0.1073143
131520.0000000    0.1118127
131560.0000000    0.1061182
131600.0000000    0.1163429
131640.0000000    0.1173689
131680.0000000    0.1155011
131720.0000000    0.1050309
131760.0000000    0.1011310
131800.0000000    0.1089005
131840.0000000    0.1117434
131880.0000000    0.1041892
131920.0000000    0.1042905
131960.0000000    0.1056972
132000.0000000    0.1099438
132040.0000000    0.1083329
132080.0000000    0.1015741
132120.0000000    0.1044855
132160.0000000    0.1058471
132200.0000000    0.1064792
132240.0000000    0.1099004
132280.0000000    0.1123515
132320.0000000    0.1037933
132360.0000000    0.1051666
132400.0000000    0.0988412
132440.0000000    0.1117177
132480.0000000    0.1089247
132520.0000000    0.1082420
132560.0000000    0.1074855
132600.0000000    0.1050179
132640.0000000    0.1034994
132680.0000000    0.0983797
132720.0000000    0.1000892
132760.0000000    0.1051724
132800.0000000    0.1007190
132840.0000000    0.1055768
132880.0000000    0.0994327
132920.0000000    0.0988051
132960.0000000    0.1011389
133000.0000000    0.1105632
133040.0000000    0.1069847
133080.0000000    0.1128433
133120.0000000    0.1173761
133160.0000000    0.1183977
133200.0000000    0.1000215
133240.0000000    0.1075008
133280.0000000    0.1048630
133320.0000000    0.1041902
133360.0000000    0.1076577
133400.0000000    0.0994956
133440.0000000    0.0999577
133480.0000000    0.0953033
133520.0000000    0.1017655
133560.0000000    0.0929893
133600.0000000    0.1016302
133640.0000000    0.0977554
133680.0000000    0.0948069
133720.0000000    0.1066356
133760.0000000    0.0981853
133800.0000000    0.1029844
133840.0000000    0.1009644
133880.0000000    0.0981206
133920.0000000    0.0964974
133960.0000000    0.0957897
134000.0000000    0.1070766
134040.0000000    0.1020099
134080.0000000    0.0931003
134120.0000000    0.0970678
134160.0000000    0.0940254
134200.0000000    0.1037244
134240.0000000    0.1092176
134280.0000000    0.1146185
134320.0000000    0.1107454
134360.0000000    0.1052822
134400.0000000    0.1078719
134440.0000000    0.1088453
134480.0000000    0.1140468
134520.0000000    0.1197154
134560.0000000    0.1102218
134600.0000000    0.1122510
134640.0000000    0.1054357
134680.0000000    0.1045202
134720.0000000    0.1060102
134760.0000000    0.1027584
134800.0000000    0.0990941
134840.0000000    0.1020511
134880.0000000    0.1032111
134920.0000000    0.1085320
134960.0000000    0.1142997
135000.0000000    0.1044068
135040.0000000    0.1017663
135080.0000000    0.1088490
135120.0000000    0.1126022
135160.0000000    0.1125020
135200.0000000    0.1016891
135240.0000000    0.1084301
135280.0000000    0.1111576
135320.0000000    0.1123932
135360.0000000    0.1186681
135400.0000000    0.1093459
135440.0000000    0.1121475
135480.0000000    0.1142755
135520.0000000    0.1107380
135560.0000000    0.1130392
135600.0000000    0.1136745
135640.0000000    0.1082256
135680.0000000    0.1147731
135720.0000000    0.1111221
135760.0000000    0.1106756
135800.0000000    0.1056104
135840.0000000    0.0979061
135880.0000000    0.1053101
135920.0000000    0.1161162
135960.0000000    0.1084313
136000.0000000    0.1082117
136040.0000000    0.1103370
136080.0000000    0.1102879
136120.0000000    0.1099541
136160.0000000    0.1103552
136200.0000000    0.1028891
136240.0000000    0.1106148
136280.0000000    0.1036021
136320.0000000    0.1041525
136360.0000000    0.1042551
136400.0000000    0.1021202
136440.0000000    0.1102648
136480.0000000    0.1021708
136520.0000000    0.1074475
136560.0000000    0.1056533
136600.0000000    0.1047758
136640.0000000    0.0991189
136680.0000000    0.1180024
136720.0000000    0.1022311
136760.0000000    0.1076849
136800.0000000    0.1083330
136840.0000000    0.1031322
136880.0000000    0.1027590
136920.0000000    0.1179202
136960.0000000    0.1047691
137000.0000000    0.1060661
137040.0000000    0.1141179
137080.0000000    0.1094171
137120.0000000    0.1152345
137160.0000000    0.1066422
137200.0000000    0.1023446
137240.0000000    0.1083077
137280.0000000    0.1148924
137320.0000000    0.1079665
137360.0000000    0.1131188
137400.0000000    0.1070381
137440.0000000    0.1114611
137480.0000000    0.1008950
137520.0000000    0.1056045
137560.0000000    0.1026942
137600.0000000    0.1016201
137640.0000000    0.1092338
137680.0000000    0.1049593
137720.0000000    0.1067013
137760.0000000    0.1048193
137800.0000000    0.1038812
137840.0000000    0.1024561
137880.0000000    0.1130844
137920.0000000    0.1031473
137960.0000000    0.1080346
138000.0000000    0.1151137
138040.0000000    0.1165766
138080.0000000    0.1160549
138120.0000000    0.1175760
138160.0000000    0.1126336
138200.0000000    0.1113164
138240.0000000    0.1041882
138280.0000000    0.1018530
138320.0000000    0.1052327
138360.0000000    0.1081721
138400.0000000    0.1065765
138440.0000000    0.1127498
138480.0000000    0.1090060
138520.0000000    0.1145023
138560.0000000    0.1126448
138600.0000000    0.1112397
138640.0000000    0.1143065
138680.0000000    0.1069002
138720.0000000    0.1138459
138760.0000000    0.1098362
138800.0000000    0.1028792
138840.0000000    0.1058185
138880.0000000    0.1083249
138920.0000000    0.1099839
138960.0000000    0.1092176
139000.0000000    0.1118783
139040.0000000    0.1060082
139080.0000000    0.1037538
139120.0000000    0.1136426
139160.0000000    0.1080476
139200.0000000    0.1084221
139240.0000000    0.1047119
139280.0000000    0.1100080
139320.0000000    0.1088833
139360.0000000    0.1046399
139400.0000000    0.1083047
139440.0000000    0.1065015
139480.0000000    0.1057291
139520.0000000    0.1129814
139560.0000000    0.1077856
139600.0000000    0.1074654
139640.0000000    0.1073335
139680.0000000    0.1103427
139720.0000000    0.1074907
139760.0000000    0.1139567
139800.0000000    0.1151379
139840.0000000    0.1205060
139880.0000000    0.1161001
139920.0000000    0.1137900
139960.0000000    0.1083008
140000.0000000    0.1179975
140040.0000000    0.1168465
140080.0000000    0.1191971
140120.0000000    0.1174078
140160.0000000    0.1058439
140200.0000000    0.1067242
140240.0000000    0.1115741
140280.0000000    0.1140063
140320.0000000    0.1106092
140360.0000000    0.1081827
140400.0000000    0.1133696
140440.0000000    0.1130418
140480.0000000    0.1070362
140520.0000000    0.1240789
140560.0000000    0.1186881
140600.0000000    0.1202830
140640.0000000    0.1180309
140680.0000000    0.1129206
140720.0000000    0.1144667
140760.0000000    0.1126267
140800.0000000    0.1138957
140840.0000000    0.1026862
140880.0000000    0.1107374
140920.0000000    0.1152969
140960.0000000    0.1171341
141000.0000000    0.1060523
141040.0000000    0.1146952
141080.0000000    0.1132615
141120.0000000    0.1124039
141160.0000000    0.1092868
141200.0000000    0.1150547
141240.0000000    0.1117492
141280.0000000    0.1110163
141320.0000000    0.1137690
141360.0000000    0.1097961
141400.0000000    0.1109736
141440.0000000    0.1046009
141480.0000000    0.1113023
141520.0000000    0.1110094
141560.0000000    0.1185150
141600.0000000    0.1159160
141640.0000000    0.1206814
141680.0000000    0.1163881
141720.0000000    0.1136449
141760.0000000    0.1137811
141800.0000000    0.1259128
141840.0000000    0.1133716
141880.0000000    0.1102386
141920.0000000    0.1151397
141960.0000000    0.1074091
142000.0000000    0.1124145
142040.0000000    0.1081182
142080.0000000    0.1076459
142120.0000000    0.1209116
142160.0000000    0.1223318
142200.0000000    0.1127956
142240.0000000    0.1139404
142280.0000000    0.1060887
142320.0000000    0.1069596
142360.0000000    0.1107496
142400.0000000    0.1061473
142440.0000000    0.1064278
142480.0000000    0.1130421
142520.0000000    0.1208390
142560.0000000    0.1185811
142600.0000000    0.1098991
142640.0000000    0.1094667
142680.0000000    0.1165478
142720.0000000    0.1146469
142760.0000000    0.1047321
142800.0000000    0.1091573
142840.0000000    0.1166517
142880.0000000    0.1079006
142920.0000000    0.1109030
142960.0000000    0.1139497
143000.0000000    0.1079386
143040.0000000    0.1040003
143080.0000000    0.1067331
143120.0000000    0.1039425
143160.0000000    0.1132764
143200.0000000    0.1104366
143240.0000000    0.1111174
143280.0000000    0.1244459
143320.0000000    0.1107930
143360.0000000    0.1185177
143400.0000000    0.1212518
143440.0000000    0.1086101
143480.0000000    0.1259367
143520.0000000    0.1249801
143560.0000000    0.1035150
143600.0000000    0.1103021
143640.0000000    0.1086943
143680.0000000    0.1043530
143720.0000000    0.1013281
143760.0000000    0.1058918
143800.0000000    0.1065591
143840.0000000    0.1060880
143880.0000000    0.0980488
143920.0000000    0.1079957
143960.0000000    0.1168677
144000.0000000    0.1121211
144040.0000000    0.1160257
144080.0000000    0.1143249
144120.0000000    0.1118017
144160.0000000    0.1100829
144200.0000000    0.1044434
144240.0000000    0.1120730
144280.0000000    0.1047132
144320.0000000    0.1120496
144360.0000000    0.1130673
144400.0000000    0.1134239
144440.0000000    0.1108246
144480.0000000    0.1165993
144520.0000000    0.1140326
144560.0000000    0.1064912
144600.0000000    0.1133902
144640.0000000    0.1022091
144680.0000000    0.1161444
144720.0000000    0.1172443
144760.0000000    0.1127016
144800.0000000    0.1066350
144840.0000000    0.1038679
144880.0000000    0.1081523
144920.0000000    0.1106561
144960.0000000    0.1131933
145000.0000000    0.1114709
145040.0000000    0.0988410
145080.0000000    0.1097313
145120.0000000    0.1141616
145160.0000000    0.1072897
145200.0000000    0.1084834
145240.0000000    0.1073637
145280.0000000    0.1099916
145320.0000000    0.1113026
145360.0000000    0.1077571
145400.0000000    0.1060261
145440.0000000    0.1064030
145480.0000000    0.1061121
145520.0000000    0.1050405
145560.0000000    0.1162869
145600.0000000    0.1053679
145640.0000000    0.1047595
145680.0000000    0.1102014
145720.0000000    0.1087730
145760.0000000    0.1123791
145800.0000000    0.1050389
145840.0000000    0.0999247
145880.0000000    0.0995722
145920.0000000    0.1061913
145960.0000000    0.1080387
146000.0000000    0.1077263
146040.0000000    0.1062872
146080.0000000    0.1005797
146120.0000000    0.1010855
146160.0000000    0.1173856
146200.0000000    0.1052168
146240.0000000    0.0987582
146280.0000000    0.1066311
146320.0000000    0.1091448
146360.0000000    0.1059215
146400.0000000    0.1011623
146440.0000000    0.1017130
146480.0000000    0.1081501
146520.0000000    0.1086437
146560.0000000    0.1150054
146600.0000000    0.1155035
146640.0000000    0.1082267
146680.0000000    0.1075124
146720.0000000    0.1006604
146760.0000000    0.1119785
146800.0000000    0.1160169
146840.0000000    0.1147034
146880.0000000    0.1054116
146920.0000000    0.1063800
146960.0000000    0.1108701
147000.0000000    0.1067945
147040.0000000    0.1211636
147080.0000000    0.1149169
147120.0000000    0.1059787
147160.0000000    0.1077119
147200.0000000    0.1039202
147240.0000000    0.1151901
147280.0000000    0.1169131
147320.0000000    0.1118790
147360.0000000    0.1115023
147400.0000000    0.1139792
147440.0000000    0.1105142
147480.0000000    0.1161829
147520.0000000    0.1192923
147560.0000000    0.1205090
147600.0000000    0.1172791
147640.0000000    0.1159431
147680.0000000    0.1165334
147720.0000000    0.1126734
147760.0000000    0.1113160
147800.0000000    0.1117516
147840.0000000    0.1111507
147880.0000000    0.1045612
147920.0000000    0.1151646
147960.0000000    0.1152508
148000.0000000    0.1160854
148040.0000000    0.1156517
148080.0000000    0.1149978
148120.0000000    0.1112015
148160.0000000    0.1146955
148200.0000000    0.1081076
148240.0000000    0.1154696
148280.0000000    0.1095119
148320.0000000    0.1103562
148360.0000000    0.1219566
148400.0000000    0.1042381
148440.0000000    0.1236820
148480.0000000    0.1184132
148520.0000000    0.1230114
148560.0000000    0.1244328
148600.0000000    0.1179391
148640.0000000    0.1142209
148680.0000000    0.1227955
148720.0000000    0.1151622
148760.0000000    0.1294183
148800.0000000    0.1177178
148840.0000000    0.1184730
148880.0000000    0.1154896
148920.0000000    0.1143459
148960.0000000    0.1137259
149000.0000000    0.1053224
149040.0000000    0.1140136
149080.0000000    0.1190528
149120.0000000    0.1213266
149160.0000000    0.1192723
149200.0000000    0.1254316
149240.0000000    0.1223463
149280.0000000    0.1209676
149320.0000000    0.1221779
149360.0000000    0.1186205
149400.0000000    0.1130565
149440.0000000    0.1209319
149480.0000000    0.1217647
149520.0000000    0.1166712
149560.0000000    0.1103606
149600.0000000    0.1043689
149640.0000000    0.1037076
149680.0000000    0.1107156
149720.0000000    0.1036798
149760.0000000    0.1167243
149800.0000000    0.1087373
149840.0000000    0.1099128
149880.0000000    0.1052234
149920.0000000    0.1119092
149960.0000000    0.1079844
150000.0000000    0.1161369
150040.0000000    0.1191768
150080.0000000    0.1131838
150120.0000000    0.1053337
150160.0000000    0.1142187
150200.0000000    0.1112093
150240.0000000    0.1140353
150280.0000000    0.1158260
150320.0000000    0.1121706
150360.0000000    0.1140701
150400.0000000    0.1123318
150440.0000000    0.1170466
150480.0000000    0.1322611
150520.0000000    0.1209972
150560.0000000    0.1157867
150600.0000000    0.1255351
150640.0000000    0.1115440
150680.0000000    0.1315053
150720.0000000    0.1237040
150760.0000000    0.1093732
150800.0000000    0.1160306
150840.0000000    0.1097156
150880.0000000    0.1015650
150920.0000000    0.1163190
150960.0000000    0.1119054
151000.0000000    0.1168811
151040.0000000    0.1208644
151080.0000000    0.1190357
151120.0000000    0.1169445
151160.0000000    0.1086931
151200.0000000    0.1173997
151240.0000000    0.1112413
151280.0000000    0.1182976
151320.0000000    0.1108371
151360.0000000    0.1120743
151400.0000000    0.1046671
151440.0000000    0.1228079
151480.0000000    0.1152687
151520.0000000    0.1108699
151560.0000000    0.1089450
151600.0000000    0.1188576
151640.0000000    0.1314498
151680.0000000    0.1298021
151720.0000000    0.1150184
151760.0000000    0.1200076
151800.0000000    0.1345594
151840.0000000    0.1288077
151880.0000000    0.1328804
151920.0000000    0.1257194
151960.0000000    0.1185892
152000.0000000    0.1205049
152040.0000000    0.1127417
152080.0000000    0.1279301
152120.0000000    0.1256134
152160.0000000    0.1134533
152200.0000000    0.1314237
152240.0000000    0.1267243
152280.0000000    0.1300347
152320.0000000    0.1256560
152360.0000000    0.1298534
152400.0000000    0.1392847
152440.0000000    0.1260845
152480.0000000    0.1244192
152520.0000000    0.1138776
152560.0000000    0.1228531
152600.0000000    0.1260684
152640.0000000    0.1336119
152680.0000000    0.1419543
152720.0000000    0.1271308
152760.0000000    0.1225669
152800.0000000    0.1244639
152840.0000000    0.1258592
152880.0000000    0.1260303
152920.0000000    0.1254404
152960.0000000    0.1259286
153000.0000000    0.1216149
153040.0000000    0.1222077
153080.0000000    0.1313130
153120.0000000    0.1393996
153160.0000000    0.1176202
153200.0000000    0.1181449
153240.0000000    0.1188396
153280.0000000    0.1133566
153320.0000000    0.1115211
153360.0000000    0.1154974
153400.0000000    0.1092130
153440.0000000    0.1284902
153480.0000000    0.1159897
153520.0000000    0.1224186
153560.0000000    0.1088193
153600.0000000    0.1147557
153640.0000000    0.1295971
153680.0000000    0.1166811
153720.0000000    0.1178481
153760.0000000    0.1194645
153800.0000000    0.1169961
153840.0000000    0.1200307
153880.0000000    0.1166551
153920.0000000    0.1094600
153960.0000000    0.1128141
154000.0000000    0.1177991
154040.0000000    0.1161247
154080.0000000    0.1274732
154120.0000000    0.1155740
154160.0000000    0.1113408
154200.0000000    0.1186138
154240.0000000    0.1081734
154280.0000000    0.1077433
154320.0000000    0.1049694
154360.0000000    0.1110443
154400.0000000    0.1186793
154440.0000000    0.1255727
154480.0000000    0.1230945
154520.0000000    0.1236389
154560.0000000    0.1227328
154600.0000000    0.1267143
154640.0000000    0.1324804
154680.0000000    0.1190325
154720.0000000    0.1166701
154760.0000000    0.1232578
154800.0000000    0.1367978
154840.0000000    0.1226073
154880.0000000    0.1157350
154920.0000000    0.1168491
154960.0000000    0.1123976
155000.0000000    0.1205234
155040.0000000    0.1092482
155080.0000000    0.1283435
155120.0000000    0.1249565
155160.0000000    0.1143635
155200.0000000    0.1233096
155240.0000000    0.1177744
155280.0000000    0.1182699
155320.0000000    0.1146041
155360.0000000    0.1180671
155400.0000000    0.1135292
155440.0000000    0.1133184
155480.0000000    0.1124841
155520.0000000    0.1127920
155560.0000000    0.1124201
155600.0000000    0.1111078
155640.0000000    0.1153843
155680.0000000    0.1082945
155720.0000000    0.1089284
155760.0000000    0.1091831
155800.0000000    0.1087925
155840.0000000    0.1035519
155880.0000000    0.1058473
155920.0000000    0.1064321
155960.0000000    0.1007325
156000.0000000    0.1102768
156040.0000000    0.1118061
156080.0000000    0.1156276
156120.0000000    0.1140771
156160.0000000    0.1031113
156200.0000000    0.1107471
156240.0000000    0.1028710
156280.0000000    0.1031605
156320.0000000    0.1116585
156360.0000000    0.1186016
156400.0000000    0.1219089
156440.0000000    0.1127281
156480.0000000    0.1207073
156520.0000000    0.1284579
156560.0000000    0.1225269
156600.0000000    0.1208367
156640.0000000    0.1161256
156680.0000000    0.1119758
156720.0000000    0.1080935
156760.0000000    0.1084651
156800.0000000    0.1054151
156840.0000000    0.1098269
156880.0000000    0.1109302
156920.0000000    0.1079223
156960.0000000    0.1044047
157000.0000000    0.1104080
157040.0000000    0.1107545
157080.0000000    0.1108206
157120.0000000    0.1019613
157160.0000000    0.1034660
157200.0000000    0.1014591
157240.0000000    0.1107368
157280.0000000    0.1073316
157320.0000000    0.1150058
157360.0000000    0.1138114
157400.0000000    0.1064287
157440.0000000    0.1205314
157480.0000000    0.1120217
157520.0000000    0.1209982
157560.0000000    0.1185864
157600.0000000    0.1184734
157640.0000000    0.1179746
157680.0000000    0.1128432
157720.0000000    0.1141211
157760.0000000    0.1144105
157800.0000000    0.1024258
157840.0000000    0.1092148
157880.0000000    0.1287966
157920.0000000    0.1136130
157960.0000000    0.1073928
158000.0000000    0.1108764
158040.0000000    0.1085005
158080.0000000    0.1027300
158120.0000000    0.1034240
158160.0000000    0.1062641
158200.0000000    0.1078247
158240.0000000    0.1094421
158280.0000000    0.1130169
158320.0000000    0.1112129
158360.0000000    0.1048716
158400.0000000    0.1047632
158440.0000000    0.1056840
158480.0000000    0.1097333
158520.0000000    0.1109169
158560.0000000    0.1136160
158600.0000000    0.1208863
158640.0000000    0.1101610
158680.0000000    0.1065291
158720.0000000    0.1145445
158760.0000000    0.1091200
158800.0000000    0.1146866
158840.0000000    0.1134341
158880.0000000    0.1209030
158920.0000000    0.1104758
158960.0000000    0.1127690
159000.0000000    0.1188550
159040.0000000    0.1174516
159080.0000000    0.1184506
159120.0000000    0.1301475
159160.0000000    0.1165282
159200.0000000    0.1172653
159240.0000000    0.1211765
159280.0000000    0.1195290
159320.0000000    0.1093521
159360.0000000    0.1183442
159400.0000000    0.1257857
159440.0000000    0.1166873
159480.0000000    0.1165360
159520.0000000    0.1162266
159560.0000000    0.1234013
159600.0000000    0.1203567
159640.0000000    0.1185825
159680.0000000    0.1167241
159720.0000000    0.1344039
159760.0000000    0.1261180
159800.0000000    0.1140387
159840.0000000    0.1157945
159880.0000000    0.1141338
159920.0000000    0.1172109
159960.0000000    0.1183501
160000.0000000    0.1245846
160040.0000000    0.1093989
160080.0000000    0.1080205
160120.0000000    0.1192593
160160.0000000    0.1251583
160200.0000000    0.1229852
160240.0000000    0.1227864
160280.0000000    0.1186415
160320.0000000    0.1234104
160360.0000000    0.1218494
160400.0000000    0.1138728
160440.0000000    0.1195620
160480.0000000    0.1189840
160520.0000000    0.1186382
160560.0000000    0.1086434
160600.0000000    0.1103812
160640.0000000    0.1060499
160680.0000000    0.1095985
160720.0000000    0.1213153
160760.0000000    0.1230145
160800.0000000    0.1139156
160840.0000000    0.1196355
160880.0000000    0.1142289
160920.0000000    0.1156710
160960.0000000    0.1183936
161000.0000000    0.1330289
161040.0000000    0.1118803
161080.0000000    0.1205864
161120.0000000    0.1094093
161160.0000000    0.1070372
161200.0000000    0.1116326
161240.0000000    0.1104407
161280.0000000    0.1200440
161320.0000000    0.1091262
161360.0000000    0.1101346
161400.0000000    0.1101225
161440.0000000    0.1149768
161480.0000000    0.1217122
161520.0000000    0.1156879
161560.0000000    0.1340607
161600.0000000    0.1229408
161640.0000000    0.1195563
161680.0000000    0.1182847
161720.0000000    0.1202130
161760.0000000    0.1218379
161800.0000000    0.1268953
161840.0000000    0.1212527
161880.0000000    0.1231644
161920.0000000    0.1273759
161960.0000000    0.1113129
162000.0000000    0.1206675
162040.0000000    0.1301554
162080.0000000    0.1321568
162120.0000000    0.1287385
162160.0000000    0.1281691
162200.0000000    0.1260197
162240.0000000    0.1119231
162280.0000000    0.1164018
162320.0000000    0.1169602
162360.0000000    0.1198338
162400.0000000    0.1232795
162440.0000000    0.1203196
162480.0000000    0.1199972
162520.0000000    0.1205431
162560.0000000    0.1187665
162600.0000000    0.1154386
162640.0000000    0.1206743
162680.0000000    0.1081047
162720.0000000    0.1059243
162760.0000000    0.1135171
162800.0000000    0.1116902
162840.0000000    0.1117137
162880.0000000    0.1142376
162920.0000000    0.1172622
162960.0000000    0.1202461
163000.0000000    0.1158534
163040.0000000    0.1117736
163080.0000000    0.1107213
163120.0000000    0.1222000
163160.0000000    0.1117532
163200.0000000    0.1119925
163240.0000000    0.1145562
163280.0000000    0.1101566
163320.0000000    0.1198285
163360.0000000    0.1241944
163400.0000000    0.1061059
163440.0000000    0.1006033
163480.0000000    0.1087706
163520.0000000    0.1131923
163560.0000000    0.1110550
163600.0000000    0.1108882
163640.0000000    0.1081425
163680.0000000    0.1181764
163720.0000000    0.1071148
163760.0000000    0.1097771
163800.0000000    0.0955821
163840.0000000    0.1052699
163880.0000000    0.1046314
163920.0000000    0.0938837
163960.0000000    0.1039187
164000.0000000    0.1100380
164040.0000000    0.1138782
164080.0000000    0.1073971
164120.0000000    0.0972675
164160.0000000    0.1033862
164200.0000000    0.1048518
164240.0000000    0.1061850
164280.0000000    0.1005468
164320.0000000    0.1144599
164360.0000000    0.1083497
164400.0000000    0.1212272
164440.0000000    0.1092539
164480.0000000    0.1086875
164520.0000000    0.1053791
164560.0000000    0.1124241
164600.0000000    0.1062036
164640.0000000    0.1199739
164680.0000000    0.1104017
164720.0000000    0.1196963
164760.0000000    0.1119046
164800.0000000    0.1133480
164840.0000000    0.1195812
164880.0000000    0.1123698
164920.0000000    0.1108197
164960.0000000    0.1039410
165000.0000000    0.1100142
165040.0000000    0.1079089
165080.0000000    0.0992186
165120.0000000    0.1090573
165160.0000000    0.1001581
165200.0000000    0.0950189
165240.0000000    0.0961660
165280.0000000    0.1073696
165320.0000000    0.0985918
165360.0000000    0.1062819
165400.0000000    0.0995008
165440.0000000    0.1024523
165480.0000000    0.1031415
165520.0000000    0.0972711
165560.0000000    0.1040397
165600.0000000    0.1053345
165640.0000000    0.1068003
165680.0000000    0.1146382
165720.0000000    0.1147651
165760.0000000    0.1089515
165800.0000000    0.1031005
165840.0000000    0.0996459
165880.0000000    0.1005818
165920.0000000    0.0940953
165960.0000000    0.0976684
166000.0000000    0.1041348
166040.0000000    0.0983639
166080.0000000    0.1064680
166120.0000000    0.1014545
166160.0000000    0.1028468
166200.0000000    0.1168968
166240.0000000    0.1096483
166280.0000000    0.1183876
166320.0000000    0.1139616
166360.0000000    0.0990395
166400.0000000    0.1029491
166440.0000000    0.1080207
166480.0000000    0.1079988
166520.0000000    0.1054054
166560.0000000    0.1074610
166600.0000000    0.0991319
166640.0000000    0.0930849
166680.0000000    0.1042892
166720.0000000    0.0985695
166760.0000000    0.0993587
166800.0000000    0.1012563
166840.0000000    0.1014047
166880.0000000    0.1116820
166920.0000000    0.1072765
166960.0000000    0.1028787
167000.0000000    0.1037788
167040.0000000    0.0969275
167080.0000000    0.0941250
167120.0000000    0.1038002
167160.0000000    0.1119542
167200.0000000    0.1179580
167240.0000000    0.0954952
167280.0000000    0.1030999
167320.0000000    0.1038200
167360.0000000    0.1008814
167400.0000000    0.0989908
167440.0000000    0.1120463
167480.0000000    0.1027397
167520.0000000    0.1033851
167560.0000000    0.1085036
167600.0000000    0.1020144
167640.0000000    0.1044574
167680.0000000    0.1055099
167720.0000000    0.1008759
167760.0000000    0.1029069
167800.0000000    0.0950716
167840.0000000    0.0990261
167880.0000000    0.0985359
167920.0000000    0.1032510
167960.0000000    0.0965107
168000.0000000    0.1138612
168040.0000000    0.1054499
168080.0000000    0.1029586
168120.0000000    0.0947988
168160.0000000    0.0958835
168200.0000000    0.0907303
168240.0000000    0.1032470
168280.0000000    0.1049387
168320.0000000    0.1086197
168360.0000000    0.1005181
168400.0000000    0.1013422
168440.0000000    0.1096604
168480.0000000    0.1032404
168520.0000000    0.0993163
168560.0000000    0.0960017
168600.0000000    0.0981798
168640.0000000    0.1002609
168680.0000000    0.0922209
168720.0000000    0.0996189
168760.0000000    0.1034891
168800.0000000    0.0994984
168840.0000000    0.1029563
168880.0000000    0.0926487
168920.0000000    0.1056687
168960.0000000    0.0959953
169000.0000000    0.0977053
169040.0000000    0.1076836
169080.0000000    0.0931547
169120.0000000    0.1009481
169160.0000000    0.1090833
169200.0000000    0.1131222
169240.0000000    0.1056286
169280.0000000    0.1069102
169320.0000000    0.1040005
169360.0000000    0.0989910
169400.0000000    0.0969659
169440.0000000    0.0992668
169480.0000000    0.1024876
169520.0000000    0.1032690
169560.0000000    0.1001346
169600.0000000    0.1000354
169640.0000000    0.0952057
169680.0000000    0.0993701
169720.0000000    0.0996538
169760.0000000    0.1123675
169800.0000000    0.0974496
169840.0000000    0.1046943
169880.0000000    0.1046700
169920.0000000    0.1046990
169960.0000000    0.1055242
170000.0000000    0.1055187
170040.0000000    0.1100680
170080.0000000    0.1084258
170120.0000000    0.1052558
170160.0000000    0.1121540
170200.0000000    0.1055890
170240.0000000    0.0993387
170280.0000000    0.1071702
170320.0000000    0.1101360
170360.0000000    0.1085830
170400.0000000    0.1032804
170440.0000000    0.1032980
170480.0000000    0.1065925
170520.0000000    0.1150233
170560.0000000    0.1176156
170600.0000000    0.1038082
170640.0000000    0.1038549
170680.0000000    0.1055120
170720.0000000    0.1023143
170760.0000000    0.1204350
170800.0000000    0.0981447
170840.0000000    0.1026824
170880.0000000    0.1136785
170920.0000000    0.1205050
170960.0000000    0.1068190
171000.0000000    0.1103992
171040.0000000    0.1026632
171080.0000000    0.1132964
171120.0000000    0.0960940
171160.0000000    0.1080440
171200.0000000    0.1074595
171240.0000000    0.1063358
171280.0000000    0.1199750
171320.0000000    0.1159927
171360.0000000    0.1209231
171400.0000000    0.1014606
171440.0000000    0.1094060
171480.0000000    0.1031227
171520.0000000    0.1146829
171560.0000000    0.0995860
171600.0000000    0.1044156
171640.0000000    0.1140145
171680.0000000    0.1136225
171720.0000000    0.1041858
171760.0000000    0.1107627
171800.0000000    0.1120923
171840.0000000    0.1042763
171880.0000000    0.1164514
171920.0000000    0.1215544
171960.0000000    0.1223618
172000.0000000    0.1064947
172040.0000000    0.1043959
172080.0000000    0.1071081
172120.0000000    0.0981787
172160.0000000    0.1074567
172200.0000000    0.1092782
172240.0000000    0.1033468
172280.0000000    0.1102645
172320.0000000    0.1057720
172360.0000000    0.1080450
172400.0000000    0.1112828
172440.0000000    0.1007961
172480.0000000    0.1050401
172520.0000000    0.1025269
172560.0000000    0.1113389
172600.0000000    0.1035697
172640.0000000    0.1130792
172680.0000000    0.1048235
172720.0000000    0.1075497
172760.0000000    0.1054272
172800.0000000    0.1187531
172840.0000000    0.1096525
172880.0000000    0.1150381
172920.0000000    0.1158583
172960.0000000    0.1064405
173000.0000000    0.1064408
173040.0000000    0.1037201
173080.0000000    0.0961303
173120.0000000    0.0968630
173160.0000000    0.0960856
173200.0000000    0.1034997
173240.0000000    0.1032085
173280.0000000    0.0975055
173320.0000000    0.0940468
173360.0000000    0.0975217
173400.0000000    0.1079502
173440.0000000    0.1062950
173480.0000000    0.1011318
173520.0000000    0.0980443
173560.0000000    0.1004548
173600.0000000    0.1066781
173640.0000000    0.1049928
173680.0000000    0.0997459
173720.0000000    0.1038439
173760.0000000    0.0955351
173800.0000000    0.1171105
173840.0000000    0.1177229
173880.0000000    0.1268574
173920.0000000    0.1127469
173960.0000000    0.1120160
174000.0000000    0.1175742
174040.0000000    0.1111238
174080.0000000    0.1140710
174120.0000000    0.1267274
174160.0000000    0.1183176
174200.0000000    0.1104196
174240.0000000    0.1052721
174280.0000000    0.1018518
174320.0000000    0.1082651
174360.0000000    0.1119713
174400.0000000    0.1210174
174440.0000000    0.1206334
174480.0000000    0.1240054
174520.0000000    0.1143766
174560.0000000    0.1240251
174600.0000000    0.1233720
174640.0000000    0.1201548
174680.0000000    0.1119447
174720.0000000    0.1184346
174760.0000000    0.1153963
174800.0000000    0.1298220
174840.0000000    0.1199887
174880.0000000    0.1224213
174920.0000000    0.1134508
174960.0000000    0.1178670
175000.0000000    0.1236985
175040.0000000    0.1107400
175080.0000000    0.0987767
175120.0000000    0.1104814
175160.0000000    0.1080440
175200.0000000    0.1071987
175240.0000000    0.1056298
175280.0000000    0.1104220
175320.0000000    0.1028305
175360.0000000    0.1072272
175400.0000000    0.1095927
175440.0000000    0.1225159
175480.0000000    0.1123671
175520.0000000    0.1195527
175560.0000000    0.1106631
175600.0000000    0.1077536
175640.0000000    0.1089512
175680.0000000    0.1130279
175720.0000000    0.1089826
175760.0000000    0.1157044
175800.0000000    0.1113111
175840.0000000    0.1034387
175880.0000000    0.1067754
175920.0000000    0.1036286
175960.0000000    0.1172371
176000.0000000    0.1232692
176040.0000000    0.1201043
176080.0000000    0.1171064
176120.0000000    0.1187091
176160.0000000    0.1192402
176200.0000000    0.1231104
176240.0000000    0.1197648
176280.0000000    0.1173455
176320.0000000    0.1184878
176360.0000000    0.1175094
176400.0000000    0.1162850
176440.0000000    0.1289602
176480.0000000    0.1186865
176520.0000000    0.1276800
176560.0000000    0.1159366
176600.0000000    0.1138245
176640.0000000    0.1135761
176680.0000000    0.1111305
176720.0000000    0.1139641
176760.0000000    0.1225518
176800.0000000    0.1214427
176840.0000000    0.1135352
176880.0000000    0.1219799
176920.0000000    0.1192375
176960.0000000    0.1249389
177000.0000000    0.1223347
177040.0000000    0.1285424
177080.0000000    0.1291733
177120.0000000    0.1239694
177160.0000000    0.1206624
177200.0000000    0.1226150
177240.0000000    0.1247723
177280.0000000    0.1186448
177320.0000000    0.1248713
177360.0000000    0.1181249
177400.0000000    0.1207412
177440.0000000    0.1179614
177480.0000000    0.1263293
177520.0000000    0.1298508
177560.0000000    0.1175162
177600.0000000    0.1090829
177640.0000000    0.1072495
177680.0000000    0.1112289
177720.0000000    0.1024939
177760.0000000    0.1051240
177800.0000000    0.1107841
177840.0000000    0.1292519
177880.0000000    0.1212430
177920.0000000    0.0955810
177960.0000000    0.1181400
178000.0000000    0.1155647
178040.0000000    0.1222004
178080.0000000    0.1163850
178120.0000000    0.1219280
178160.0000000    0.1072460
178200.0000000    0.1035636
178240.0000000    0.1111575
178280.0000000    0.1020749
178320.0000000    0.1188058
178360.0000000    0.1165699
178400.0000000    0.1294954
178440.0000000    0.1161911
178480.0000000    0.1005885
178520.0000000    0.1115441
178560.0000000    0.1076766
178600.0000000    0.1074275
178640.0000000    0.1013134
178680.0000000    0.1015662
178720.0000000    0.1127622
178760.0000000    0.1036182
178800.0000000    0.1044692
178840.0000000    0.1014950
178880.0000000    0.1041323
178920.0000000    0.1164681
178960.0000000    0.1119907
179000.0000000    0.1094801
179040.0000000    0.1209943
179080.0000000    0.1042360
179120.0000000    0.1121950
179160.0000000    0.1149758
179200.0000000    0.1062912
179240.0000000    0.1150954
179280.0000000    0.1002259
179320.0000000    0.1112450
179360.0000000    0.1040019
179400.0000000    0.1010411
179440.0000000    0.1087317
179480.0000000    0.1168989
179520.0000000    0.1132609
179560.0000000    0.1061717
179600.0000000    0.1056013
179640.0000000    0.0930018
179680.0000000    0.1005525
179720.0000000    0.1015108
179760.0000000    0.1098590
179800.0000000    0.1141005
179840.0000000    0.1204138
179880.0000000    0.1138622
179920.0000000    0.1118196
179960.0000000    0.1146298
180000.0000000    0.1145707
180040.0000000    0.1079745
180080.0000000    0.0976337
180120.0000000    0.1035384
180160.0000000    0.1020480
180200.0000000    0.1162560
180240.0000000    0.1214742
180280.0000000    0.1179136
180320.0000000    0.1109935
180360.0000000    0.1241326
180400.0000000    0.1154738
180440.0000000    0.1118698
180480.0000000    0.1148357
180520.0000000    0.1161377
180560.0000000    0.1069299
180600.0000000    0.1048222
180640.0000000    0.1007633
180680.0000000    0.1169180
180720.0000000    0.1131393
180760.0000000    0.1117237
180800.0000000    0.1157588
180840.0000000    0.1157351
180880.0000000    0.1100271
180920.0000000    0.1031267
180960.0000000    0.1084537
181000.0000000    0.1188095
181040.0000000    0.1201217
181080.0000000    0.1090430
181120.0000000    0.1105244
181160.0000000    0.1054972
181200.0000000    0.1194386
181240.0000000    0.1117158
181280.0000000    0.1098178
181320.0000000    0.1159641
181360.0000000    0.1325364
181400.0000000    0.1193926
181440.0000000    0.1226279
181480.0000000    0.1090606
181520.0000000    0.1068640
181560.0000000    0.1124157
181600.0000000    0.1098827
181640.0000000    0.1069628
181680.0000000    0.1080423
181720.0000000    0.1049167
181760.0000000    0.1158330
181800.0000000    0.1111009
181840.0000000    0.1127544
181880.0000000    0.1134676
181920.0000000    0.1043775
181960.0000000    0.1114563
182000.0000000    0.1033625
182040.0000000    0.0997226
182080.0000000    0.1037411
182120.0000000    0.1045001
182160.0000000    0.1035750
182200.0000000    0.1088292
182240.0000000    0.1131386
182280.0000000    0.1186291
182320.0000000    0.1125387
182360.0000000    0.1053693
182400.0000000    0.1102282
182440.0000000    0.1008582
182480.0000000    0.0940037
182520.0000000    0.1017271
182560.0000000    0.1036989
182600.0000000    0.1062979
182640.0000000    0.1071266
182680.0000000    0.1094421
182720.0000000    0.1108263
182760.0000000    0.1150191
182800.0000000    0.1095755
182840.0000000    0.1123590
182880.0000000    0.1098160
182920.0000000    0.1233786
182960.0000000    0.1065519
183000.0000000    0.1251035
183040.0000000    0.1168196
183080.0000000    0.1201504
183120.0000000    0.1187040
183160.0000000    0.1257126
183200.0000000    0.1180989
183240.0000000    0.1151909
183280.0000000    0.1133914
183320.0000000    0.1131640
183360.0000000    0.1193436
183400.0000000    0.1105948
183440.0000000    0.1060564
183480.0000000    0.1116216
183520.0000000    0.1076229
183560.0000000    0.1171305
183600.0000000    0.1155959
183640.0000000    0.1134759
183680.0000000    0.1119121
183720.0000000    0.1037031
183760.0000000    0.1189866
183800.0000000    0.1046716
183840.0000000    0.1054538
183880.0000000    0.1113157
183920.0000000    0.1065993
183960.0000000    0.1034288
184000.0000000    0.1164352
184040.0000000    0.1062115
184080.0000000    0.1126074
184120.0000000    0.1117384
184160.0000000    0.1059093
184200.0000000    0.1067664
184240.0000000    0.1049237
184280.0000000    0.1092462
184320.0000000    0.1031938
184360.0000000    0.0947973
184400.0000000    0.1009508
184440.0000000    0.1086920
184480.0000000    0.1058656
184520.0000000    0.1169647
184560.0000000    0.1077197
184600.0000000    0.1022637
184640.0000000    0.1169570
184680.0000000    0.1050974
184720.0000000    0.0993193
184760.0000000    0.1002851
184800.0000000    0.1006783
184840.0000000    0.0995837
184880.0000000    0.1018941
184920.0000000    0.1050982
184960.0000000    0.1070604
185000.0000000    0.1122585
185040.0000000    0.1003987
185080.0000000    0.1091734
185120.0000000    0.0912221
185160.0000000    0.0994384
185200.0000000    0.0994674
185240.0000000    0.1098156
185280.0000000    0.1120985
185320.0000000    0.1013014
185360.0000000    0.1028581
185400.0000000    0.1022662
185440.0000000    0.0952691
185480.0000000    0.0986916
185520.0000000    0.1047404
185560.0000000    0.1016941
185600.0000000    0.0994738
185640.0000000    0.0985707
185680.0000000    0.1017188
185720.0000000    0.0975772
185760.0000000    0.0999072
185800.0000000    0.0978499
185840.0000000    0.1011100
185880.0000000    0.0961784
185920.0000000    0.1024336
185960.0000000    0.1111026
186000.0000000    0.0999740
186040.0000000    0.1049705
186080.0000000    0.1046637
186120.0000000    0.1007748
186160.0000000    0.1066751
186200.0000000    0.0909539
186240.0000000    0.0923266
186280.0000000    0.0993807
186320.0000000    0.1061204
186360.0000000    0.1040108
186400.0000000    0.1051698
186440.0000000    0.1011773
186480.0000000    0.0935182
186520.0000000    0.1067428
186560.0000000    0.0991621
186600.0000000    0.1061268
186640.0000000    0.1051225
186680.0000000    0.0991574
186720.0000000    0.0915743
186760.0000000    0.0899464
186800.0000000    0.0947884
186840.0000000    0.0901644
186880.0000000    0.0934920
186920.0000000    0.1073100
186960.0000000    0.0929807
187000.0000000    0.0967788
187040.0000000    0.1035928
187080.0000000    0.1034842
187120.0000000    0.1063087
187160.0000000    0.1123793
187200.0000000    0.1113948
187240.0000000    0.1065661
187280.0000000    0.1078761
187320.0000000    0.1062818
187360.0000000    0.1073430
187400.0000000    0.0999817
187440.0000000    0.1069976
187480.0000000    0.0998029
187520.0000000    0.1064036
187560.0000000    0.1049333
187600.0000000    0.1035816
187640.0000000    0.1046660
187680.0000000    0.1096474
187720.0000000    0.1207959
187760.0000000    0.1240361
187800.0000000    0.1006009
187840.0000000    0.1017753
187880.0000000    0.0973659
187920.0000000    0.0935874
187960.0000000    0.1083246
188000.0000000    0.1079642
188040.0000000    0.1168249
188080.0000000    0.1152297
188120.0000000    0.0960230
188160.0000000    0.0967134
188200.0000000    0.0998636
188240.0000000    0.0949807
188280.0000000    0.1027754
188320.0000000    0.0998182
188360.0000000    0.1022240
188400.0000000    0.1063856
188440.0000000    0.1026860
188480.0000000    0.0995038
188520.0000000    0.1027791
188560.0000000    0.0979066
188600.0000000    0.1021682
188640.0000000    0.1134012
188680.0000000    0.1017450
188720.0000000    0.1005626
188760.0000000    0.1039014
188800.0000000    0.0899139
188840.0000000    0.0999777
188880.0000000    0.1018411
188920.0000000    0.1142324
188960.0000000    0.1060914
189000.0000000    0.1050122
189040.0000000    0.1042666
189080.0000000    0.1024811
189120.0000000    0.1077414
189160.0000000    0.0989964
189200.0000000    0.1052153
189240.0000000    0.1228491
189280.0000000    0.1113311
189320.0000000    0.1119148
189360.0000000    0.1035432
189400.0000000    0.1018839
189440.0000000    0.1059953
189480.0000000    0.1011397
189520.0000000    0.1081167
189560.0000000    0.1113809
189600.0000000    0.1067763
189640.0000000    0.1079733
189680.0000000    0.1036469
189720.0000000    0.0963112
189760.0000000    0.0990552
189800.0000000    0.1013835
189840.0000000    0.1012576
189880.0000000    0.1008093
189920.0000000    0.1003710
189960.0000000    0.1140421
190000.0000000    0.0991843
190040.0000000    0.1007438
190080.0000000    0.1021410
190120.0000000    0.0993646
190160.0000000    0.0980912
190200.0000000    0.0987960
190240.0000000    0.1035812
190280.0000000    0.1077907
190320.0000000    0.1174325
190360.0000000    0.1059008
190400.0000000    0.1010744
190440.0000000    0.1034359
190480.0000000    0.1100604
190520.0000000    0.1164870
190560.0000000    0.1380208
190600.0000000    0.1093802
190640.0000000    0.1193932
190680.0000000    0.1125290
190720.0000000    0.1069520
190760.0000000    0.1193979
190800.0000000    0.1068602
190840.0000000    0.1186105
190880.0000000    0.1440745
190920.0000000    0.1390220
190960.0000000    0.1220219
191000.0000000    0.1285990
191040.0000000    0.1261801
191080.0000000    0.1163181
191120.0000000    0.1297394
191160.0000000    0.1308490
191200.0000000    0.1361326
191240.0000000    0.1367487
191280.0000000    0.1195682
191320.0000000    0.1271765
191360.0000000    0.1374375
191400.0000000    0.1205073
191440.0000000    0.1259753
191480.0000000    0.1180542
191520.0000000    0.1411477
191560.0000000    0.1320178
191600.0000000    0.1159703
191640.0000000    0.1118672
191680.0000000    0.1117570
191720.0000000    0.1185942
191760.0000000    0.1167224
191800.0000000    0.1235173
191840.0000000    0.1202612
191880.0000000    0.1272867
191920.0000000    0.1027807
191960.0000000    0.1219202
192000.0000000    0.1281393
192040.0000000    0.1380605
192080.0000000    0.1201655
192120.0000000    0.1230846
192160.0000000    0.1272697
192200.0000000    0.1297778
192240.0000000    0.1213572
192280.0000000    0.1184562
192320.0000000    0.1133649
192360.0000000    0.1417007
192400.0000000    0.1265117
192440.0000000    0.1333183
192480.0000000    0.1386501
192520.0000000    0.1085023
192560.0000000    0.1306146
192600.0000000    0.1278370
192640.0000000    0.1341155
192680.0000000    0.1394313
192720.0000000    0.1401559
192760.0000000    0.1422530
192800.0000000    0.1420342
192840.0000000    0.1515239
192880.0000000    0.1579785
192920.0000000    0.1399765
192960.0000000    0.1649998
193000.0000000    0.1345215
193040.0000000    0.1629011
193080.0000000    0.1484679
193120.0000000    0.1697956
193160.0000000    0.1544639
193200.0000000    0.1457958
193240.0000000    0.1452013
193280.0000000    0.1500044
193320.0000000    0.1469362
193360.0000000    0.1477690
193400.0000000    0.1600709
193440.0000000    0.1384530
193480.0000000    0.1474893
193520.0000000    0.1596997
193560.0000000    0.1629811
193600.0000000    0.1626820
193640.0000000    0.1780118
193680.0000000    0.1565705
193720.0000000    0.1574376
193760.0000000    0.1519214
193800.0000000    0.1514033
193840.0000000    0.1471356
193880.0000000    0.1594507
193920.0000000    0.1591094
193960.0000000    0.1605649
194000.0000000    0.1572324
194040.0000000    0.1543193
194080.0000000    0.1491341
194120.0000000    0.1532792
194160.0000000    0.1698159
194200.0000000    0.1518393
194240.0000000    0.1556318
194280.0000000    0.1701453
194320.0000000    0.1620553
194360.0000000    0.1569448
194400.0000000    0.1508051
194440.0000000    0.1511710
194480.0000000    0.1501655
194520.0000000    0.1408581
194560.0000000    0.1267615
194600.0000000    0.1482562
194640.0000000    0.1470087
194680.0000000    0.1422682
194720.0000000    0.1633460
194760.0000000    0.1530173
194800.0000000    0.1443243
194840.0000000    0.1623716
194880.0000000    0.1587164
194920.0000000    0.1743110
194960.0000000    0.1747558
195000.0000000    0.1773325
195040.0000000    0.1673556
195080.0000000    0.1634437
195120.0000000    0.1603532
195160.0000000    0.1420692
195200.0000000    0.1571908
195240.0000000    0.1680598
195280.0000000    0.1615012
195320.0000000    0.1539767
195360.0000000    0.1511164
195400.0000000    0.1365310
195440.0000000    0.1347645
195480.0000000    0.1545198
195520.0000000    0.1604507
195560.0000000    0.1584653
195600.0000000    0.1532378
195640.0000000    0.1497120
195680.0000000    0.1748227
195720.0000000    0.1671299
195760.0000000    0.1594747
195800.0000000    0.1530244
195840.0000000    0.1553302
195880.0000000    0.1525154
195920.0000000    0.1562528
195960.0000000    0.1646865
196000.0000000    0.1592774
196040.0000000    0.1429571
196080.0000000    0.1729397
196120.0000000    0.1582499
196160.0000000    0.1509447
196200.0000000    0.1659695
196240.0000000    0.1662879
196280.0000000    0.1721963
196320.0000000    0.1527477
196360.0000000    0.1487867
196400.0000000    0.1460580
196440.0000000    0.1479729
196480.0000000    0.1425273
196520.0000000    0.1425630
196560.0000000    0.1453982
196600.0000000    0.1568371
196640.0000000    0.1566704
196680.0000000    0.1537395
196720.0000000    0.1434868
196760.0000000    0.1447110
196800.0000000    0.1550527
196840.0000000    0.1526770
196880.0000000    0.1470867
196920.0000000    0.1619491
196960.0000000    0.1515409
197000.0000000    0.1545530
197040.0000000    0.1561999
197080.0000000    0.1569675
197120.0000000    0.1750325
197160.0000000    0.1505141
197200.0000000    0.1724806
197240.0000000    0.1569610
197280.0000000    0.1558205
197320.0000000    0.1714142
197360.0000000    0.1623353
197400.0000000    0.1486602
197440.0000000    0.1444883
197480.0000000    0.1481389
197520.0000000    0.1717177
197560.0000000    0.1888079
197600.0000000    0.1735270
197640.0000000    0.1608165
197680.0000000    0.1585007
197720.0000000    0.1702385
197760.0000000    0.1699593
197800.0000000    0.1770705
197840.0000000    0.1605480
197880.0000000    0.1797987
197920.0000000    0.1649813
197960.0000000    0.1652335
198000.0000000    0.1738386
198040.0000000    0.1675156
198080.0000000    0.1493370
198120.0000000    0.1634820
198160.0000000    0.1621238
198200.0000000    0.1886765
198240.0000000    0.1873078
198280.0000000    0.1856249
198320.0000000    0.1704770
198360.0000000    0.1693379
198400.0000000    0.1689145
198440.0000000    0.1571348
198480.0000000    0.1773189
198520.0000000    0.1663659
198560.0000000    0.1624193
198600.0000000    0.1543441
198640.0000000    0.1466985
198680.0000000    0.1549283
198720.0000000    0.1598670
198760.0000000    0.1779478
198800.0000000    0.1743869
198840.0000000    0.1713963
198880.0000000    0.1655040
198920.0000000    0.1595920
198960.0000000    0.1662098
199000.0000000    0.1549880
199040.0000000    0.1413117
199080.0000000    0.1645737
199120.0000000    0.1672036
199160.0000000    0.1783891
199200.0000000    0.1515548
199240.0000000    0.1642772
199280.0000000    0.1481682
199320.0000000    0.1444398
199360.0000000    0.1692594
199400.0000000    0.1744926
199440.0000000    0.1609800
199480.0000000    0.1481753
199520.0000000    0.1638797
199560.0000000    0.1566968
199600.0000000    0.1570647
199640.0000000    0.1584524
199680.0000000    0.1561012
199720.0000000    0.1637129
199760.0000000    0.1627245
199800.0000000    0.1591738
199840.0000000    0.1575574
199880.0000000    0.1570596
199920.0000000    0.1551266
199960.0000000    0.1582787
200000.0000000    0.1679705
200040.0000000    0.1844662
200080.0000000    0.1869311
200120.0000000    0.1710440
200160.0000000    0.1562573
200200.0000000    0.1583677
200240.0000000    0.1778183
200280.0000000    0.1489637
200320.0000000    0.1535309
200360.0000000    0.1573754
200400.0000000    0.1614853
200440.0000000    0.1499089
200480.0000000    0.1546655
200520.0000000    0.1532718
200560.0000000    0.1605715
200600.0000000    0.1638254
200640.0000000    0.1528358
200680.0000000    0.1943348
200720.0000000    0.1567125
200760.0000000    0.1361858
200800.0000000    0.1489110
200840.0000000    0.1487984
200880.0000000    0.1498587
200920.0000000    0.1591334
200960.0000000    0.1631814
201000.0000000    0.1589657
201040.0000000    0.1687507
201080.0000000    0.1651262
201120.0000000    0.1722598
201160.0000000    0.1678080
201200.0000000    0.1658635
201240.0000000    0.1763168
201280.0000000    0.1584842
201320.0000000    0.1796358
201360.0000000    0.1654467
201400.0000000    0.1761762
201440.0000000    0.1605133
201480.0000000    0.1537620
201520.0000000    0.1515254
201560.0000000    0.1626442
201600.0000000    0.1603007
201640.0000000    0.1751087
201680.0000000    0.1585312
201720.0000000    0.1457712
201760.0000000    0.1514295
201800.0000000    0.1751415
201840.0000000    0.1890676
201880.0000000    0.1932370
201920.0000000    0.1975771
201960.0000000    0.1869094
202000.0000000    0.1864299
202040.0000000    0.1808415
202080.0000000    0.1961690
202120.0000000    0.1821068
202160.0000000    0.1701241
202200.0000000    0.1823915
202240.0000000    0.1856990
202280.0000000    0.1731050
202320.0000000    0.1582715
202360.0000000    0.1508127
202400.0000000    0.1656056
202440.0000000    0.1723495
202480.0000000    0.1495777
202520.0000000    0.1615607
202560.0000000    0.1711410
202600.0000000    0.1472643
202640.0000000    0.1529748
202680.0000000    0.1553363
202720.0000000    0.1639839
202760.0000000    0.1533191
202800.0000000    0.1758891
202840.0000000    0.1865470
202880.0000000    0.1883965
202920.0000000    0.1888505
202960.0000000    0.2016179
203000.0000000    0.2112208
203040.0000000    0.1859937
203080.0000000    0.1808205
203120.0000000    0.1887653
203160.0000000    0.1894803
203200.0000000    0.1807944
203240.0000000    0.1966930
203280.0000000    0.1718783
203320.0000000    0.1665072
203360.0000000    0.1698173
203400.0000000    0.1855663
203440.0000000    0.1758529
203480.0000000    0.1830747
203520.0000000    0.2011955
203560.0000000    0.1875194
203600.0000000    0.1933896
203640.0000000    0.1907173
203680.0000000    0.1777045
203720.0000000    0.1827192
203760.0000000    0.1786646
203800.0000000    0.2038721
203840.0000000    0.1889281
203880.0000000    0.1854610
203920.0000000    0.1735158
203960.0000000    0.1996617
204000.0000000    0.1750846
204040.0000000    0.1774790
204080.0000000    0.1954082
204120.0000000    0.1701192
204160.0000000    0.1657647
204200.0000000    0.1694069
204240.0000000    0.1777637
204280.0000000    0.1827134
204320.0000000    0.1973152
204360.0000000    0.1804380
204400.0000000    0.1742583
204440.0000000    0.1827789
204480.0000000    0.1786525
204520.0000000    0.1761173
204560.0000000    0.1881944
204600.0000000    0.1907400
204640.0000000    0.1829991
204680.0000000    0.1800067
204720.0000000    0.1820265
204760.0000000    0.1810847
204800.0000000    0.1914472
204840.0000000    0.1702981
204880.0000000    0.1830767
204920.0000000    0.1760609
204960.0000000    0.1678033
205000.0000000    0.1795146
205040.0000000    0.1721541
205080.0000000    0.1562898
205120.0000000    0.1750464
205160.0000000    0.1725495
205200.0000000    0.1603572
205240.0000000    0.1591253
205280.0000000    0.1727581
205320.0000000    0.1666463
205360.0000000    0.1496406
205400.0000000    0.1503246
205440.0000000    0.1448971
205480.0000000    0.1394741
205520.0000000    0.1363174
205560.0000000    0.1529515
205600.0000000    0.1536961
205640.0000000    0.1650334
205680.0000000    0.1445277
205720.0000000    0.1460082
205760.0000000    0.1553158
205800.0000000    0.1303037
205840.0000000    0.1436711
205880.0000000    0.1379224
205920.0000000    0.1601581
205960.0000000    0.1555446
206000.0000000    0.1496355
206040.0000000    0.1610783
206080.0000000    0.1656285
206120.0000000    0.1539208
206160.0000000    0.1502163
206200.0000000    0.1485851
206240.0000000    0.1408636
206280.0000000    0.1730926
206320.0000000    0.1751983
206360.0000000    0.1643246
206400.0000000    0.1517884
206440.0000000    0.1460814
206480.0000000    0.1634419
206520.0000000    0.1527081
206560.0000000    0.1647618
206600.0000000    0.1783715
206640.0000000    0.1833608
206680.0000000    0.1510460
206720.0000000    0.1587598
206760.0000000    0.1390730
206800.0000000    0.1356661
206840.0000000    0.1361998
206880.0000000    0.1329484
206920.0000000    0.1443015
206960.0000000    0.1412117
207000.0000000    0.1503969
207040.0000000    0.1387919
207080.0000000    0.1401779
207120.0000000    0.1525900
207160.0000000    0.1678651
207200.0000000    0.1474730
207240.0000000    0.1847485
207280.0000000    0.1581357
207320.0000000    0.1662670
207360.0000000    0.1688783
207400.0000000    0.1621304
207440.0000000    0.1519868
207480.0000000    0.1417409
207520.0000000    0.1445313
207560.0000000    0.1382080
207600.0000000    0.1514550
207640.0000000    0.1496645
207680.0000000    0.1551542
207720.0000000    0.1603630
207760.0000000    0.1594694
207800.0000000    0.1425086
207840.0000000    0.1455643
207880.0000000    0.1578725
207920.0000000    0.1514217
207960.0000000    0.1424467
208000.0000000    0.1581794
208040.0000000    0.1606504
208080.0000000    0.1542921
208120.0000000    0.1472651
208160.0000000    0.1516319
208200.0000000    0.1445156
208240.0000000    0.1497870
208280.0000000    0.1455007
208320.0000000    0.1491072
208360.0000000    0.1481583
208400.0000000    0.1464655
208440.0000000    0.1454196
208480.0000000    0.1534316
208520.0000000    0.1518704
208560.0000000    0.1434602
208600.0000000    0.1582403
208640.0000000    0.1506304
208680.0000000    0.1544429
208720.0000000    0.1519531
208760.0000000    0.1347218
208800.0000000    0.1497325
208840.0000000    0.1582868
208880.0000000    0.1607434
208920.0000000    0.1695842
208960.0000000    0.1531913
209000.0000000    0.1598344
209040.0000000    0.1503243
209080.0000000    0.1522653
209120.0000000    0.1410494
209160.0000000    0.1581262
209200.0000000    0.1634534
209240.0000000    0.1685069
209280.0000000    0.1561624
209320.0000000    0.1338830
209360.0000000    0.1354424
209400.0000000    0.1335817
209440.0000000    0.1320213
209480.0000000    0.1456672
209520.0000000    0.1560955
209560.0000000    0.1452322
209600.0000000    0.1353421
209640.0000000    0.1473016
209680.0000000    0.1234363
209720.0000000    0.1370147
209760.0000000    0.1236230
209800.0000000    0.1247459
209840.0000000    0.1265529
209880.0000000    0.1161187
209920.0000000    0.1475579
209960.0000000    0.1461224
210000.0000000    0.1466175
210040.0000000    0.1423889
210080.0000000    0.1425159
210120.0000000    0.1569790
210160.0000000    0.1660802
210200.0000000    0.1415036
210240.0000000    0.1617822
210280.0000000    0.1517410
210320.0000000    0.1766000
210360.0000000    0.1446556
210400.0000000    0.1422345
210440.0000000    0.1493669
210480.0000000    0.1764532
210520.0000000    0.1542590
210560.0000000    0.1582983
210600.0000000    0.1693423
210640.0000000    0.1554076
210680.0000000    0.1638379
210720.0000000    0.1572549
210760.0000000    0.1442263
210800.0000000    0.1539905
210840.0000000    0.1418800
210880.0000000    0.1355416
210920.0000000    0.1505960
210960.0000000    0.1374869
211000.0000000    0.1404222
211040.0000000    0.1417702
211080.0000000    0.1431204
211120.0000000    0.1424066
211160.0000000    0.1511783
211200.0000000    0.1488030
211240.0000000    0.1676060
211280.0000000    0.1750819
211320.0000000    0.1576620
211360.0000000    0.1619233
211400.0000000    0.1681908
211440.0000000    0.1749401
211480.0000000    0.1621931
211520.0000000    0.1513963
211560.0000000    0.1607170
211600.0000000    0.1620749
211640.0000000    0.1632825
211680.0000000    0.1655879
211720.0000000    0.1521575
211760.0000000    0.1435475
211800.0000000    0.1561869
211840.0000000    0.1665649
211880.0000000    0.1621194
211920.0000000    0.1489029
211960.0000000    0.1553638
212000.0000000    0.1473662
212040.0000000    0.1643129
212080.0000000    0.1386053
212120.0000000    0.1284395
212160.0000000    0.1470309
212200.0000000    0.1442865
212240.0000000    0.1553979
212280.0000000    0.1634735
212320.0000000    0.1338413
212360.0000000    0.1527581
212400.0000000    0.1447315
212440.0000000    0.1580253
212480.0000000    0.1583120
212520.0000000    0.1567773
212560.0000000    0.1556582
212600.0000000    0.1634455
212640.0000000    0.1496211
212680.0000000    0.1480226
212720.0000000    0.1468598
212760.0000000    0.1447873
212800.0000000    0.1407133
212840.0000000    0.1469175
212880.0000000    0.1530962
212920.0000000    0.1478765
212960.0000000    0.1451730
213000.0000000    0.1361724
213040.0000000    0.1596792
213080.0000000    0.1432500
213120.0000000    0.1455462
213160.0000000    0.1698370
213200.0000000    0.1664944
213240.0000000    0.1649466
213280.0000000    0.1496374
213320.0000000    0.1665121
213360.0000000    0.1571471
213400.0000000    0.1725625
213440.0000000    0.1906495
213480.0000000    0.1707123
213520.0000000    0.1541146
213560.0000000    0.1561200
213600.0000000    0.1697563
213640.0000000    0.1701082
213680.0000000    0.1680248
213720.0000000    0.1651317
213760.0000000    0.1789553
213800.0000000    0.1768955
213840.0000000    0.1685071
213880.0000000    0.1742271
213920.0000000    0.1653758
213960.0000000    0.1565050
214000.0000000    0.1541751
214040.0000000    0.1413906
214080.0000000    0.1468955
214120.0000000    0.1557940
214160.0000000    0.1689943
214200.0000000    0.1786219
214240.0000000    0.1610679
214280.0000000    0.1505214
214320.0000000    0.1475357
214360.0000000    0.1553692
214400.0000000    0.1566140
214440.0000000    0.1641078
214480.0000000    0.1478522
214520.0000000    0.1654384
214560.0000000    0.1548171
214600.0000000    0.1495228
214640.0000000    0.1516089
214680.0000000    0.1543547
214720.0000000    0.1442776
214760.0000000    0.1609248
214800.0000000    0.1426824
214840.0000000    0.1423237
214880.0000000    0.1551512
214920.0000000    0.1403590
214960.0000000    0.1421945
215000.0000000    0.1616857
215040.0000000    0.1515176
215080.0000000    0.1621990
215120.0000000    0.1530191
215160.0000000    0.1612992
215200.0000000    0.1570002
215240.0000000    0.1579138
215280.0000000    0.1483457
215320.0000000    0.1545186
215360.0000000    0.1553347
215400.0000000    0.1378888
215440.0000000    0.1623788
215480.0000000    0.1624943
215520.0000000    0.1466805
215560.0000000    0.1467652
215600.0000000    0.1771791
215640.0000000    0.1630693
215680.0000000    0.1501762
215720.0000000    0.1535861
215760.0000000    0.1522051
215800.0000000    0.1620972
215840.0000000    0.1644018
215880.0000000    0.1761237
215920.0000000    0.1574639
215960.0000000    0.1450634
216000.0000000    0.1346642
216040.0000000    0.1439623
216080.0000000    0.1440628
216120.0000000    0.1523575
216160.0000000    0.1665133
216200.0000000    0.1508451
216240.0000000    0.1583298
216280.0000000    0.1392070
216320.0000000    0.1563558
216360.0000000    0.1684510
216400.0000000    0.1599652
216440.0000000    0.1484700
216480.0000000    0.1543097
216520.0000000    0.1583263
216560.0000000    0.1533944
216600.0000000    0.1619500
216640.0000000    0.1742614
216680.0000000    0.1643199
216720.0000000    0.1575264
216760.0000000    0.1641002
216800.0000000    0.1638379
216840.0000000    0.1578125
216880.0000000    0.1563848
216920.0000000    0.1544769
216960.0000000    0.1493021
217000.0000000    0.1469874
217040.0000000    0.1628910
217080.0000000    0.1519844
217120.0000000    0.1493986
217160.0000000    0.1538469
217200.0000000    0.1360930
217240.0000000    0.1494656
217280.0000000    0.1407235
217320.0000000    0.1425587
217360.0000000    0.1488824
217400.0000000    0.1526829
217440.0000000    0.1579751
217480.0000000    0.1458580
217520.0000000    0.1376173
217560.0000000    0.1638451
217600.0000000    0.1742099
217640.0000000    0.1677675
217680.0000000    0.1606366
217720.0000000    0.1720164
217760.0000000    0.1736495
217800.0000000    0.1712441
217840.0000000    0.1809740
217880.0000000    0.1658302
217920.0000000    0.1701707
217960.0000000    0.1701156
218000.0000000    0.1771043
218040.0000000    0.1630915
218080.0000000    0.1743548
218120.0000000    0.1621866
218160.0000000    0.1610399
218200.0000000    0.1855905
218240.0000000    0.1677644
218280.0000000    0.1668195
218320.0000000    0.1865763
218360.0000000    0.1792796
218400.0000000    0.1623562
218440.0000000    0.1672397
218480.0000000    0.1566988
218520.0000000    0.1501827
218560.0000000    0.1436701
218600.0000000    0.1684882
218640.0000000    0.1677603
218680.0000000    0.1633991
218720.0000000    0.1689171
218760.0000000    0.1691427
218800.0000000    0.1827436
218840.0000000    0.1652777
218880.0000000    0.1616019
218920.0000000    0.1910113
218960.0000000    0.1757056
219000.0000000    0.1679055
219040.0000000    0.1845636
219080.0000000    0.1533821
219120.0000000    0.1344015
219160.0000000    0.1456916
219200.0000000    0.1647760
219240.0000000    0.1577836
219280.0000000    0.1508719
219320.0000000    0.1510589
219360.0000000    0.1420031
219400.0000000    0.1408345
219440.0000000    0.1452583
219480.0000000    0.1347636
219520.0000000    0.1456822
219560.0000000    0.1548681
219600.0000000    0.1379126
219640.0000000    0.1534164
219680.0000000    0.1658223
219720.0000000    0.1884966
219760.0000000    0.1559109
219800.0000000    0.1707543
219840.0000000    0.1888520
219880.0000000    0.1897748
219920.0000000    0.1864493
219960.0000000    0.1725616
220000.0000000    0.1677214
220040.0000000    0.1743090
220080.0000000    0.1858816
220120.0000000    0.1911000
220160.0000000    0.1882067
220200.0000000    0.1789550
220240.0000000    0.1938947
220280.0000000    0.1942551
220320.0000000    0.1904257
220360.0000000    0.2013884
220400.0000000    0.1573245
220440.0000000    0.1604326
220480.0000000    0.1577037
220520.0000000    0.1759063
220560.0000000    0.1551876
220600.0000000    0.1802027
220640.0000000    0.1767783
220680.0000000    0.1659601
220720.0000000    0.1714811
220760.0000000    0.1795805
220800.0000000    0.1685707
220840.0000000    0.1597962
220880.0000000    0.1714212
220920.0000000    0.1708230
220960.0000000    0.1971701
221000.0000000    0.1947394
221040.0000000    0.1909571
221080.0000000    0.2060882
221120.0000000    0.1937844
221160.0000000    0.1894028
221200.0000000    0.1973733
221240.0000000    0.1931728
221280.0000000    0.1894029
221320.0000000    0.1817941
221360.0000000    0.1851867
221400.0000000    0.2131459
221440.0000000    0.2022836
221480.0000000    0.2203593
221520.0000000    0.2017342
221560.0000000    0.2041052
221600.0000000    0.1880993
221640.0000000    0.1969006
221680.0000000    0.1870012
221720.0000000    0.1938248
221760.0000000    0.2209871
221800.0000000    0.2092663
221840.0000000    0.2071227
221880.0000000    0.2139341
221920.0000000    0.1939744
221960.0000000    0.2155738
222000.0000000    0.2064280
222040.0000000    0.2054386
222080.0000000    0.1987926
222120.0000000    0.2015175
222160.0000000    0.1986598
222200.0000000    0.1847514
222240.0000000    0.2064895
222280.0000000    0.2046569
222320.0000000    0.2151358
222360.0000000    0.2089989
222400.0000000    0.2144029
222440.0000000    0.2022224
222480.0000000    0.2052922
222520.0000000    0.2020102
222560.0000000    0.2151710
222600.0000000    0.1753532
222640.0000000    0.1864039
222680.0000000    0.1729559
222720.0000000    0.1716776
222760.0000000    0.2041088
222800.0000000    0.2044695
222840.0000000    0.2105215
222880.0000000    0.1994959
222920.0000000    0.2063707
222960.0000000    0.1993358
223000.0000000    0.1905939
223040.0000000    0.1627685
223080.0000000    0.1844516
223120.0000000    0.1682876
223160.0000000    0.1682725
223200.0000000    0.1742230
223240.0000000    0.1906325
223280.0000000    0.1871971
223320.0000000    0.1748030
223360.0000000    0.1889576
223400.0000000    0.1878891
223440.0000000    0.1828381
223480.0000000    0.1886431
223520.0000000    0.2098023
223560.0000000    0.1938824
223600.0000000    0.1829751
223640.0000000    0.1845572
223680.0000000    0.2025538
223720.0000000    0.1894407
223760.0000000    0.2033960
223800.0000000    0.2215080
223840.0000000    0.2022672
223880.0000000    0.2116110
223920.0000000    0.2110500
223960.0000000    0.2038516
224000.0000000    0.1862970
224040.0000000    0.1844105
224080.0000000    0.1898849
224120.0000000    0.2017437
224160.0000000    0.1797810
224200.0000000    0.1822942
224240.0000000    0.1851803
224280.0000000    0.1864942
224320.0000000    0.2179779
224360.0000000    0.1924160
224400.0000000    0.2002631
224440.0000000    0.1935709
224480.0000000    0.1971824
224520.0000000    0.1946081
224560.0000000    0.1961124
224600.0000000    0.1853844
224640.0000000    0.2133957
224680.0000000    0.1866441
224720.0000000    0.1939957
224760.0000000    0.2067508
224800.0000000    0.1947499
224840.0000000    0.1900725
224880.0000000    0.1793807
224920.0000000    0.2014575
224960.0000000    0.2127166
225000.0000000    0.2173924
225040.0000000    0.2293105
225080.0000000    0.2174440
225120.0000000    0.2048032
225160.0000000    0.1985619
225200.0000000    0.2180478
225240.0000000    0.2122122
225280.0000000    0.2102504
225320.0000000    0.2219156
225360.0000000    0.2006035
225400.0000000    0.2111671
225440.0000000    0.2002294
225480.0000000    0.1978079
225520.0000000    0.2031126
225560.0000000    0.1907939
225600.0000000    0.2066238
225640.0000000    0.2041361
225680.0000000    0.1870898
225720.0000000    0.1903839
225760.0000000    0.1992441
225800.0000000    0.2101803
225840.0000000    0.1937504
225880.0000000    0.2099345
225920.0000000    0.1975741
225960.0000000    0.2032598
226000.0000000    0.1822019
226040.0000000    0.1642208
226080.0000000    0.1769483
226120.0000000    0.1818583
226160.0000000    0.1681574
226200.0000000    0.1793444
226240.0000000    0.1750988
226280.0000000    0.1829837
226320.0000000    0.1747212
226360.0000000    0.1784224
226400.0000000    0.1849385
226440.0000000    0.1978198
226480.0000000    0.1768629
226520.0000000    0.1919224
226560.0000000    0.1870241
226600.0000000    0.1959484
226640.0000000    0.2133862
226680.0000000    0.2383396
226720.0000000    0.1877530
226760.0000000    0.2017290
226800.0000000    0.2117252
226840.0000000    0.2212350
226880.0000000    0.2140051
226920.0000000    0.2019482
226960.0000000    0.1924019
227000.0000000    0.2030046
227040.0000000    0.1988390
227080.0000000    0.1863465
227120.0000000    0.1772825
227160.0000000    0.1894867
227200.0000000    0.2014083
227240.0000000    0.1828681
227280.0000000    0.2046998
227320.0000000    0.2183400
227360.0000000    0.1978977
227400.0000000    0.2019242
227440.0000000    0.2185107
227480.0000000    0.2166574
227520.0000000    0.2184941
227560.0000000    0.2119732
227600.0000000    0.2010219
227640.0000000    0.1977441
227680.0000000    0.1924477
227720.0000000    0.1743395
227760.0000000    0.1898448
227800.0000000    0.1999928
227840.0000000    0.2227115
227880.0000000    0.2128096
227920.0000000    0.2159374
227960.0000000    0.2071391
228000.0000000    0.1970006
228040.0000000    0.2140292
228080.0000000    0.2047936
228120.0000000    0.2136361
228160.0000000    0.2124521
228200.0000000    0.2132447
228240.0000000    0.2194023
228280.0000000    0.2356797
228320.0000000    0.2449744
228360.0000000    0.2144894
228400.0000000    0.2140827
228440.0000000    0.2177589
228480.0000000    0.2093625
228520.0000000    0.2256458
228560.0000000    0.2221073
228600.0000000    0.2217632
228640.0000000    0.2245544
228680.0000000    0.1980428
228720.0000000    0.2105243
228760.0000000    0.1931346
228800.0000000    0.2007775
228840.0000000    0.2017409
228880.0000000    0.2007578
228920.0000000    0.2098013
228960.0000000    0.1996955
229000.0000000    0.2077195
229040.0000000    0.1925066
229080.0000000    0.1991023
229120.0000000    0.1933133
229160.0000000    0.1851870
229200.0000000    0.1917373
229240.0000000    0.1813263
229280.0000000    0.2082361
229320.0000000    0.1814275
229360.0000000    0.2003579
229400.0000000    0.1981816
229440.0000000    0.1897289
229480.0000000    0.2017933
229520.0000000    0.1897743
229560.0000000    0.2042698
229600.0000000    0.2050658
229640.0000000    0.1845705
229680.0000000    0.1831074
229720.0000000    0.1814265
229760.0000000    0.1711172
229800.0000000    0.1653740
229840.0000000    0.1755706
229880.0000000    0.1871865
229920.0000000    0.1810616
229960.0000000    0.1860536
230000.0000000    0.2111185
230040.0000000    0.1825756
230080.0000000    0.1836128
230120.0000000    0.1852105
230160.0000000    0.1944211
230200.0000000    0.1799075
230240.0000000    0.1991984
230280.0000000    0.2109447
230320.0000000    0.1953724
230360.0000000    0.1971536
230400.0000000    0.2021450
230440.0000000    0.1788121
230480.0000000    0.2056357
230520.0000000    0.1989812
230560.0000000    0.1993937
230600.0000000    0.1849503
230640.0000000    0.1936707
230680.0000000    0.2011201
230720.0000000    0.2005624
230760.0000000    0.1893305
230800.0000000    0.1808179
230840.0000000    0.2124264
230880.0000000    0.1823668
230920.0000000    0.1801490
230960.0000000    0.1795475
231000.0000000    0.1940398
231040.0000000    0.1995740
231080.0000000    0.1887459
231120.0000000    0.1863378
231160.0000000    0.1751772
231200.0000000    0.1851080
231240.0000000    0.1722551
231280.0000000    0.1705823
231320.0000000    0.1848880
231360.0000000    0.1800939
231400.0000000    0.1892445
231440.0000000    0.1805408
231480.0000000    0.1682566
231520.0000000    0.2019672
231560.0000000    0.1941553
231600.0000000    0.1871739
231640.0000000    0.1843556
231680.0000000    0.1832839
231720.0000000    0.1858097
231760.0000000    0.1833552
231800.0000000    0.1763384
231840.0000000    0.1614960
231880.0000000    0.1771729
231920.0000000    0.1799032
231960.0000000    0.1741440
232000.0000000    0.1882125
232040.0000000    0.1881721
232080.0000000    0.1740191
232120.0000000    0.1953316
232160.0000000    0.1915871
232200.0000000    0.1963974
232240.0000000    0.1750357
232280.0000000    0.1841917
232320.0000000    0.1818587
232360.0000000    0.1860045
232400.0000000    0.1793061
232440.0000000    0.1941454
232480.0000000    0.1792539
232520.0000000    0.1790122
232560.0000000    0.1663659
232600.0000000    0.1705203
232640.0000000    0.1930058
232680.0000000    0.1995929
232720.0000000    0.1938203
232760.0000000    0.1770529
232800.0000000    0.1815866
232840.0000000    0.1821346
232880.0000000    0.1842117
232920.0000000    0.1704238
232960.0000000    0.1929750
233000.0000000    0.1740972
233040.0000000    0.1663934
233080.0000000    0.1783330
233120.0000000    0.1839808
233160.0000000    0.1724939
233200.0000000    0.1966646
233240.0000000    0.1811917
233280.0000000    0.1659225
233320.0000000    0.1682709
233360.0000000    0.1738945
233400.0000000    0.1845578
233440.0000000    0.1756440
233480.0000000    0.1574178
233520.0000000    0.1738752
233560.0000000    0.1774819
233600.0000000    0.1842240
233640.0000000    0.1913138
233680.0000000    0.1828485
233720.0000000    0.1781941
233760.0000000    0.1834565
233800.0000000    0.1743363
233840.0000000    0.1865989
233880.0000000    0.1701048
233920.0000000    0.1583322
233960.0000000    0.1634586
234000.0000000    0.1646795
234040.0000000    0.1917451
234080.0000000    0.1786402
234120.0000000    0.1777159
234160.0000000    0.1710058
234200.0000000    0.1975369
234240.0000000    0.1695512
234280.0000000    0.1889008
234320.0000000    0.1792464
234360.0000000    0.1985857
234400.0000000    0.1744959
234440.0000000    0.1800643
234480.0000000    0.1561418
234520.0000000    0.1679792
234560.0000000    0.1630679
234600.0000000    0.1738047
234640.0000000    0.1692076
234680.0000000    0.1678803
234720.0000000    0.1635804
234760.0000000    0.1705057
234800.0000000    0.1571500
234840.0000000    0.1761336
234880.0000000    0.1728863
234920.0000000    0.1807256
234960.0000000    0.1783425
235000.0000000    0.1857598
235040.0000000    0.1819229
235080.0000000    0.1747390
235120.0000000    0.1778982
235160.0000000    0.1845485
235200.0000000    0.1799907
235240.0000000    0.1789548
235280.0000000    0.1816075
235320.0000000    0.1905099
235360.0000000    0.1754659
235400.0000000    0.1908161
235440.0000000    0.1912430
235480.0000000    0.1896596
235520.0000000    0.1850455
235560.0000000    0.1766557
235600.0000000    0.1755051
235640.0000000    0.1946516
235680.0000000    0.1701932
235720.0000000    0.1925178
235760.0000000    0.1788390
235800.0000000    0.1784684
235840.0000000    0.1900955
235880.0000000    0.1953171
235920.0000000    0.1938039
235960.0000000    0.1793178
236000.0000000    0.2129963
236040.0000000    0.1951977
236080.0000000    0.1748952
236120.0000000    0.2153553
236160.0000000    0.2078592
236200.0000000    0.1795763
236240.0000000    0.1840956
236280.0000000    0.1786544
236320.0000000    0.1773280
236360.0000000    0.1739130
236400.0000000    0.1753399
236440.0000000    0.1567852
236480.0000000    0.1883833
236520.0000000    0.1759849
236560.0000000    0.2002895
236600.0000000    0.1818382
236640.0000000    0.1874122
236680.0000000    0.1700169
236720.0000000    0.1905134
236760.0000000    0.1848006
236800.0000000    0.1864368
236840.0000000    0.1813391
236880.0000000    0.1819789
236920.0000000    0.1895020
236960.0000000    0.1742197
237000.0000000    0.1768436
237040.0000000    0.1860226
237080.0000000    0.2112432
237120.0000000    0.2363530
237160.0000000    0.2224856
237200.0000000    0.2056496
237240.0000000    0.1909693
237280.0000000    0.2110696
237320.0000000    0.1876915
237360.0000000    0.1851864
237400.0000000    0.2021902
237440.0000000    0.1826001
237480.0000000    0.2114618
237520.0000000    0.1977201
237560.0000000    0.1909835
237600.0000000    0.2086057
237640.0000000    0.1959694
237680.0000000    0.1983130
237720.0000000    0.1799356
237760.0000000    0.1878749
237800.0000000    0.1911348
237840.0000000    0.1965288
237880.0000000    0.1856047
237920.0000000    0.1840188
237960.0000000    0.1937275
238000.0000000    0.1914943
238040.0000000    0.2049160
238080.0000000    0.1958718
238120.0000000    0.1978699
238160.0000000    0.1898366
238200.0000000    0.1876330
238240.0000000    0.1894312
238280.0000000    0.1841632
238320.0000000    0.1839386
238360.0000000    0.1706591
238400.0000000    0.1882841
238440.0000000    0.1782524
238480.0000000    0.1740515
238520.0000000    0.1864719
238560.0000000    0.1762263
238600.0000000    0.1907273
238640.0000000    0.1948904
238680.0000000    0.1936819
238720.0000000    0.1995441
238760.0000000    0.1886919
238800.0000000    0.1996328
238840.0000000    0.1885151
238880.0000000    0.1967347
238920.0000000    0.1855265
238960.0000000    0.2129425
239000.0000000    0.1806104
239040.0000000    0.1915794
239080.0000000    0.1786464
239120.0000000    0.1712657
239160.0000000    0.1699221
239200.0000000    0.1784481
239240.0000000    0.1861699
239280.0000000    0.1801016
239320.0000000    0.1840322
239360.0000000    0.1602956
239400.0000000    0.1634709
239440.0000000    0.1746641
239480.0000000    0.1840106
239520.0000000    0.1528412
239560.0000000    0.1516223
239600.0000000    0.1643135
239640.0000000    0.1658981
239680.0000000    0.1711715
239720.0000000    0.1587634
239760.0000000    0.1703373
239800.0000000    0.1795576
239840.0000000    0.1678626
239880.0000000    0.1787226
239920.0000000    0.1639691
239960.0000000    0.1678724
240000.0000000    0.1600624
240040.0000000    0.1639380
240080.0000000    0.1547703
240120.0000000    0.1794780
240160.0000000    0.1727466
240200.0000000    0.1682316
240240.0000000    0.1778741
240280.0000000    0.1724868
240320.0000000    0.1639288
240360.0000000    0.1706384
240400.0000000    0.1732528
240440.0000000    0.1552133
240480.0000000    0.1695309
240520.0000000    0.1495023
240560.0000000    0.1658293
240600.0000000    0.1448480
240640.0000000    0.1617907
240680.0000000    0.1564667
240720.0000000    0.1568893
240760.0000000    0.1705629
240800.0000000    0.1759758
240840.0000000    0.1666904
240880.0000000    0.1568600
240920.0000000    0.1706698
240960.0000000    0.1742998
241000.0000000    0.1752298
241040.0000000    0.1672592
241080.0000000    0.1706682
241120.0000000    0.1590748
241160.0000000    0.1699010
241200.0000000    0.1737984
241240.0000000    0.1636174
241280.0000000    0.1695205
241320.0000000    0.1566397
241360.0000000    0.1660728
241400.0000000    0.1649403
241440.0000000    0.1662505
241480.0000000    0.1677280
241520.0000000    0.1540806
241560.0000000    0.1624779
241600.0000000    0.1673689
241640.0000000    0.1600397
241680.0000000    0.1528386
241720.0000000    0.1649358
241760.0000000    0.1573249
241800.0000000    0.1785987
241840.0000000    0.1748521
241880.0000000    0.1770673
241920.0000000    0.1711748
241960.0000000    0.1639721
242000.0000000    0.1575071
242040.0000000    0.1793101
242080.0000000    0.1658129
242120.0000000    0.1674150
242160.0000000    0.1498409
242200.0000000    0.1794883
242240.0000000    0.1775199
242280.0000000    0.1664088
242320.0000000    0.1553971
242360.0000000    0.1604302
242400.0000000    0.1508048
242440.0000000    0.1607409
242480.0000000    0.1652492
242520.0000000    0.1601954
242560.0000000    0.1637989
242600.0000000    0.1631476
242640.0000000    0.1585985
242680.0000000    0.1834351
242720.0000000    0.1666610
242760.0000000    0.1681574
242800.0000000    0.1654991
242840.0000000    0.1761665
242880.0000000    0.1640200
242920.0000000    0.1674707
242960.0000000    0.1680705
243000.0000000    0.1659104
243040.0000000    0.1728789
243080.0000000    0.1692665
243120.0000000    0.1793833
243160.0000000    0.1898103
243200.0000000    0.1850130
243240.0000000    0.1841609
243280.0000000    0.1727243
243320.0000000    0.1720338
243360.0000000    0.1706194
243400.0000000    0.1714790
243440.0000000    0.1828968
243480.0000000    0.1870871
243520.0000000    0.1674985
243560.0000000    0.1840675
243600.0000000    0.1613313
243640.0000000    0.1704010
243680.0000000    0.1740341
243720.0000000    0.1695028
243760.0000000    0.1792471
243800.0000000    0.1684715
243840.0000000    0.1631091
243880.0000000    0.1646848
243920.0000000    0.1579832
243960.0000000    0.1732856
244000.0000000    0.1786228
244040.0000000    0.1620121
244080.0000000    0.1696901
244120.0000000    0.1734315
244160.0000000    0.1651265
244200.0000000    0.1644410
244240.0000000    0.1641409
244280.0000000    0.1713852
244320.0000000    0.1708631
244360.0000000    0.1840737
244400.0000000    0.1784377
244440.0000000    0.1772968
244480.0000000    0.1796859
244520.0000000    0.2041094
244560.0000000    0.1747800
244600.0000000    0.1753331
244640.0000000    0.1827018
244680.0000000    0.1946781
244720.0000000    0.1918391
244760.0000000    0.1928522
244800.0000000    0.1880538
244840.0000000    0.1836717
244880.0000000    0.1716449
244920.0000000    0.1808775
244960.0000000    0.1824588
245000.0000000    0.1842062
245040.0000000    0.1763406
245080.0000000    0.1839736
245120.0000000    0.1703701
245160.0000000    0.1712302
245200.0000000    0.1913536
245240.0000000    0.1823401
245280.0000000    0.1739086
245320.0000000    0.1632874
245360.0000000    0.1502554
245400.0000000    0.1684195
245440.0000000    0.1779619
245480.0000000    0.1614122
245520.0000000    0.1655951
245560.0000000    0.1658078
245600.0000000    0.1611285
245640.0000000    0.1717558
245680.0000000    0.1800360
245720.0000000    0.1715622
245760.0000000    0.1875895
245800.0000000    0.1806024
245840.0000000    0.1589396
245880.0000000    0.1622602
245920.0000000    0.1699910
245960.0000000    0.1766375
246000.0000000    0.1733286
246040.0000000    0.1725007
246080.0000000    0.1596975
246120.0000000    0.1761132
246160.0000000    0.1853336
246200.0000000    0.1842589
246240.0000000    0.1693813
246280.0000000    0.1944792
246320.0000000    0.1950271
246360.0000000    0.1831738
246400.0000000    0.1947587
246440.0000000    0.1949599
246480.0000000    0.1865698
246520.0000000    0.1911393
246560.0000000    0.1870081
246600.0000000    0.1904483
246640.0000000    0.2027927
246680.0000000    0.1817962
246720.0000000    0.1795239
246760.0000000    0.1851084
246800.0000000    0.1851389
246840.0000000    0.1802988
246880.0000000    0.1908997
246920.0000000    0.1872704
246960.0000000    0.1972387
247000.0000000    0.1882749
247040.0000000    0.1849655
247080.0000000    0.1925738
247120.0000000    0.1814499
247160.0000000    0.1970806
247200.0000000    0.1905107
247240.0000000    0.1913403
247280.0000000    0.1830319
247320.0000000    0.1883126
247360.0000000    0.1737105
247400.0000000    0.1785831
247440.0000000    0.1838229
247480.0000000    0.1741731
247520.0000000    0.1739537
247560.0000000    0.1823148
247600.0000000    0.1763548
247640.0000000    0.1791762
247680.0000000    0.1623642
247720.0000000    0.1709861
247760.0000000    0.1837447
247800.0000000    0.1844828
247840.0000000    0.1977251
247880.0000000    0.1811673
247920.0000000    0.1726529
247960.0000000    0.1676265
248000.0000000    0.1768495
248040.0000000    0.1864156
248080.0000000    0.1858985
248120.0000000    0.1911802
248160.0000000    0.1931952
248200.0000000    0.1960846
248240.0000000    0.1975492
248280.0000000    0.1775678
248320.0000000    0.1690210
248360.0000000    0.1882402
248400.0000000    0.1803883
248440.0000000    0.1894331
248480.0000000    0.1919561
248520.0000000    0.1942129
248560.0000000    0.1902826
248600.0000000    0.2143753
248640.0000000    0.2002008
248680.0000000    0.1978957
248720.0000000    0.1942343
248760.0000000    0.1900978
248800.0000000    0.1968249
248840.0000000    0.1858475
248880.0000000    0.1886855
248920.0000000    0.1955037
248960.0000000    0.1885023
249000.0000000    0.1913546
249040.0000000    0.1942270
249080.0000000    0.1980310
249120.0000000    0.1919623
249160.0000000    0.1940999
249200.0000000    0.1913942
249240.0000000    0.1942481
249280.0000000    0.1975921
249320.0000000    0.2009406
249360.0000000    0.1931032
249400.0000000    0.2027512
249440.0000000    0.2032309
249480.0000000    0.2018721
249520.0000000    0.2083808
249560.0000000    0.1930227
249600.0000000    0.1930312
249640.0000000    0.2039814
249680.0000000    0.2036441
249720.0000000    0.1924531
249760.0000000    0.1888160
249800.0000000    0.1929020
249840.0000000    0.1881997
249880.0000000    0.1841436
249920.0000000    0.1874406
249960.0000000    0.1878466
250000.0000000    0.2032853
250040.0000000    0.2075471
250080.0000000    0.2005353
250120.0000000    0.1998945
250160.0000000    0.1910064
250200.0000000    0.1954983
250240.0000000    0.2118295
250280.0000000    0.1898846
250320.0000000    0.1895565
250360.0000000    0.2011096
250400.0000000    0.1965721
250440.0000000    0.1943767
250480.0000000    0.1896528
250520.0000000    0.2005933
250560.0000000    0.2096248
250600.0000000    0.1980870
250640.0000000    0.1945786
250680.0000000    0.1969187
250720.0000000    0.2097381
250760.0000000    0.1834570
250800.0000000    0.2124819
250840.0000000    0.2072506
250880.0000000    0.2096871
250920.0000000    0.1862942
250960.0000000    0.2088568
251000.0000000    0.2115905
251040.0000000    0.1961812
251080.0000000    0.1933177
251120.0000000    0.2020195
251160.0000000    0.2060162
251200.0000000    0.1987614
251240.0000000    0.1782395
251280.0000000    0.2090439
251320.0000000    0.1928188
251360.0000000    0.1994844
251400.0000000    0.1981114
251440.0000000    0.2070292
251480.0000000    0.2168636
251520.0000000    0.2133424
251560.0000000    0.2028248
251600.0000000    0.2059644
251640.0000000    0.1975568
251680.0000000    0.1985953
251720.0000000    0.2058456
251760.0000000    0.2202784
251800.0000000    0.2016048
251840.0000000    0.2103300
251880.0000000    0.2091532
251920.0000000    0.2047773
251960.0000000    0.2117945
252000.0000000    0.2048247
252040.0000000    0.2169681
252080.0000000    0.2146719
252120.0000000    0.2045990
252160.0000000    0.1919803
252200.0000000    0.2014028
252240.0000000    0.1780101
252280.0000000    0.1806792
252320.0000000    0.2028155
252360.0000000    0.1961659
252400.0000000    0.2061615
252440.0000000    0.2141731
252480.0000000    0.2097667
252520.0000000    0.2153209
252560.0000000    0.2134456
252600.0000000    0.1983269
252640.0000000    0.2086019
252680.0000000    0.2213251
252720.0000000    0.2108094
252760.0000000    0.2131495
252800.0000000    0.2125688
252840.0000000    0.2174998
252880.0000000    0.2106911
252920.0000000    0.2196954
252960.0000000    0.1912940
253000.0000000    0.2023448
253040.0000000    0.1949978
253080.0000000    0.2069648
253120.0000000    0.2029297
253160.0000000    0.2024879
253200.0000000    0.2096998
253240.0000000    0.2181314
253280.0000000    0.2211372
253320.0000000    0.2449604
253360.0000000    0.2096884
253400.0000000    0.2192771
253440.0000000    0.2113789
253480.0000000    0.2194872
253520.0000000    0.2073184
253560.0000000    0.2095353
253600.0000000    0.2213681
253640.0000000    0.2216699
253680.0000000    0.2073018
253720.0000000    0.2043379
253760.0000000    0.1972033
253800.0000000    0.1852667
253840.0000000    0.2055845
253880.0000000    0.1853133
253920.0000000    0.1974044
253960.0000000    0.2042087
254000.0000000    0.2046396
254040.0000000    0.1971897
254080.0000000    0.2028991
254120.0000000    0.1989592
254160.0000000    0.2193250
254200.0000000    0.2125223
254240.0000000    0.2003080
254280.0000000    0.2064243
254320.0000000    0.2222340
254360.0000000    0.2079015
254400.0000000    0.2112824
254440.0000000    0.2119348
254480.0000000    0.2131527
254520.0000000    0.2178851
254560.0000000    0.2119828
254600.0000000    0.2136537
254640.0000000    0.2067895
254680.0000000    0.2000192
254720.0000000    0.1971849
254760.0000000    0.1951176
254800.0000000    0.1955918
254840.0000000    0.2023064
254880.0000000    0.1868014
254920.0000000    0.1927503
254960.0000000    0.1763762
255000.0000000    0.1864601
255040.0000000    0.1869521
255080.0000000    0.1951675
255120.0000000    0.1769254
255160.0000000    0.1863270
255200.0000000    0.1829896
255240.0000000    0.1928837
255280.0000000    0.1934773
255320.0000000    0.2091334
255360.0000000    0.1855971
255400.0000000    0.1951242
255440.0000000    0.1892182
255480.0000000    0.1863185
255520.0000000    0.1943870
255560.0000000    0.1863549
255600.0000000    0.1840733
255640.0000000    0.2074425
255680.0000000    0.2013770
255720.0000000    0.1970154
255760.0000000    0.1999560
255800.0000000    0.1799622
255840.0000000    0.1987544
255880.0000000    0.1931812
255920.0000000    0.1957026
255960.0000000    0.1884226
256000.0000000    0.1904137
256040.0000000    0.1950783
256080.0000000    0.1987998
256120.0000000    0.1941742
256160.0000000    0.1909862
256200.0000000    0.1897052
256240.0000000    0.1747182
256280.0000000    0.1831554
256320.0000000    0.1890408
256360.0000000    0.1820258
256400.0000000    0.1843307
256440.0000000    0.1878931
256480.0000000    0.1953822
256520.0000000    0.1924155
256560.0000000    0.1859923
256600.0000000    0.1769801
256640.0000000    0.1754505
256680.0000000    0.1821658
256720.0000000    0.1966130
256760.0000000    0.2001590
256800.0000000    0.1957134
256840.0000000    0.2061008
256880.0000000    0.1983301
256920.0000000    0.1928025
256960.0000000    0.1879902
257000.0000000    0.1816981
257040.0000000    0.1797828
257080.0000000    0.1929917
257120.0000000    0.1787255
257160.0000000    0.1812840
257200.0000000    0.2141645
257240.0000000    0.1874426
257280.0000000    0.1988429
257320.0000000    0.1872482
257360.0000000    0.1991640
257400.0000000    0.1830899
257440.0000000    0.1787019
257480.0000000    0.1821590
257520.0000000    0.1898001
257560.0000000    0.2101146
257600.0000000    0.2147627
257640.0000000    0.1999856
257680.0000000    0.2161229
257720.0000000    0.2046198
257760.0000000    0.2140705
257800.0000000    0.2131341
257840.0000000    0.2117112
257880.0000000    0.2258359
257920.0000000    0.1912736
257960.0000000    0.1929292
258000.0000000    0.2039780
258040.0000000    0.1949315
258080.0000000    0.2022326
258120.0000000    0.2060743
258160.0000000    0.1941109
258200.0000000    0.1947006
258240.0000000    0.2012340
258280.0000000    0.1852775
258320.0000000    0.1871960
258360.0000000    0.1882300
258400.0000000    0.1952562
258440.0000000    0.2110707
258480.0000000    0.2009439
258520.0000000    0.2044537
258560.0000000    0.2033683
258600.0000000    0.2126314
258640.0000000    0.2055848
258680.0000000    0.2082379
258720.0000000    0.1988733
258760.0000000    0.2012217
258800.0000000    0.1939729
258840.0000000    0.1985554
258880.0000000    0.1896638
258920.0000000    0.1939907
258960.0000000    0.2062991
259000.0000000    0.1766075
259040.0000000    0.2045319
259080.0000000    0.2062345
259120.0000000    0.2019181
259160.0000000    0.2016304
259200.0000000    0.1882515
259240.0000000    0.1919604
259280.0000000    0.1758009
259320.0000000    0.2003110
259360.0000000    0.1966802
259400.0000000    0.1829717
259440.0000000    0.1998880
259480.0000000    0.1915435
259520.0000000    0.2002357
259560.0000000    0.1948705
259600.0000000    0.1864298
259640.0000000    0.2097757
259680.0000000    0.2074795
259720.0000000    0.1986631
259760.0000000    0.2083770
259800.0000000    0.1941883
259840.0000000    0.1911420
259880.0000000    0.2044971
259920.0000000    0.1962954
259960.0000000    0.2004383
260000.0000000    0.1915868
260040.0000000    0.1981200
260080.0000000    0.1925073
260120.0000000    0.1957350
260160.0000000    0.2018563
260200.0000000    0.1995779
260240.0000000    0.1926296
260280.0000000    0.1912813
260320.0000000    0.1967431
260360.0000000    0.1921636
260400.0000000    0.1806038
260440.0000000    0.1872817
260480.0000000    0.2006851
260520.0000000    0.2056996
260560.0000000    0.1956480
260600.0000000    0.1875650
260640.0000000    0.2077874
260680.0000000    0.1975250
260720.0000000    0.1960279
260760.0000000    0.1717324
260800.0000000    0.1951444
260840.0000000    0.1885142
260880.0000000    0.1891353
260920.0000000    0.2083426
260960.0000000    0.1923378
261000.0000000    0.2096826
261040.0000000    0.1961619
261080.0000000    0.1959652
261120.0000000    0.1814568
261160.0000000    0.2014365
261200.0000000    0.1902920
261240.0000000    0.1863259
261280.0000000    0.2030688
261320.0000000    0.1883947
261360.0000000    0.1977801
261400.0000000    0.1897451
261440.0000000    0.2006478
261480.0000000    0.1948052
261520.0000000    0.1861134
261560.0000000    0.1913257
261600.0000000    0.1897429
261640.0000000    0.2089040
261680.0000000    0.2010906
261720.0000000    0.1835096
261760.0000000    0.2043069
261800.0000000    0.1884123
261840.0000000    0.1857980
261880.0000000    0.2069279
261920.0000000    0.2062525
261960.0000000    0.2072481
262000.0000000    0.2223336
262040.0000000    0.1981968
262080.0000000    0.2289601
262120.0000000    0.2373972
262160.0000000    0.2174782
262200.0000000    0.2179808
262240.0000000    0.2385654
262280.0000000    0.2263222
262320.0000000    0.2345135
262360.0000000    0.2289028
262400.0000000    0.2120091
262440.0000000    0.2096095
262480.0000000    0.2015224
262520.0000000    0.1911104
262560.0000000    0.2063719
262600.0000000    0.1904870
262640.0000000    0.1908424
262680.0000000    0.1855528
262720.0000000    0.1959274
262760.0000000    0.1835617
262800.0000000    0.1792233
262840.0000000    0.1930239
262880.0000000    0.1861916
262920.0000000    0.1932767
262960.0000000    0.1992694
263000.0000000    0.1942784
263040.0000000    0.1934163
263080.0000000    0.1847321
263120.0000000    0.1987527
263160.0000000    0.1971898
263200.0000000    0.1973083
263240.0000000    0.1973352
263280.0000000    0.1924496
263320.0000000    0.2003919
263360.0000000    0.1937498
263400.0000000    0.1847265
263440.0000000    0.1961370
263480.0000000    0.1835185
263520.0000000    0.1940532
263560.0000000    0.1992803
263600.0000000    0.2071077
263640.0000000    0.2101772
263680.0000000    0.2107868
263720.0000000    0.1919221
263760.0000000    0.2002920
263800.0000000    0.2087115
263840.0000000    0.2018518
263880.0000000    0.1976476
263920.0000000    0.2115209
263960.0000000    0.1867682
264000.0000000    0.1948069
264040.0000000    0.1898159
264080.0000000    0.1828365
264120.0000000    0.1881204
264160.0000000    0.1823329
264200.0000000    0.1828425
264240.0000000    0.2000051
264280.0000000    0.1790629
264320.0000000    0.1772856
264360.0000000    0.1897292
264400.0000000    0.1688719
264440.0000000    0.1769326
264480.0000000    0.1838648
264520.0000000    0.1974531
264560.0000000    0.1815067
264600.0000000    0.1941245
264640.0000000    0.1937543
264680.0000000    0.1935891
264720.0000000    0.1723067
264760.0000000    0.1886991
264800.0000000    0.1823662
264840.0000000    0.1765781
264880.0000000    0.1777932
264920.0000000    0.1907688
264960.0000000    0.1992894
265000.0000000    0.1977023
265040.0000000    0.1852815
265080.0000000    0.2059205
265120.0000000    0.1875995
265160.0000000    0.1837116
265200.0000000    0.1621973
265240.0000000    0.1769919
265280.0000000    0.1878010
265320.0000000    0.1782836
265360.0000000    0.1898068
265400.0000000    0.1884958
265440.0000000    0.2041101
265480.0000000    0.1993820
265520.0000000    0.1826866
265560.0000000    0.1871804
265600.0000000    0.1882534
265640.0000000    0.2040409
265680.0000000    0.1933228
265720.0000000    0.1914731
265760.0000000    0.2014896
265800.0000000    0.1973580
265840.0000000    0.1921168
265880.0000000    0.1950310
265920.0000000    0.2036556
265960.0000000    0.1970466
266000.0000000    0.1944107
266040.0000000    0.2075820
266080.0000000    0.2026048
266120.0000000    0.2139017
266160.0000000    0.1996507
266200.0000000    0.1845399
266240.0000000    0.1856330
266280.0000000    0.1986254
266320.0000000    0.1965355
266360.0000000    0.1968340
266400.0000000    0.2021123
266440.0000000    0.2065694
266480.0000000    0.2009207
266520.0000000    0.2131739
266560.0000000    0.2186444
266600.0000000    0.2063696
266640.0000000    0.2151594
266680.0000000    0.2175428
266720.0000000    0.2035130
266760.0000000    0.2144337
266800.0000000    0.2088998
266840.0000000    0.1908734
266880.0000000    0.2138707
266920.0000000    0.2085540
266960.0000000    0.2009821
267000.0000000    0.2077292
267040.0000000    0.1897917
267080.0000000    0.2071663
267120.0000000    0.2063102
267160.0000000    0.2065997
267200.0000000    0.2052148
267240.0000000    0.2096934
267280.0000000    0.2053516
267320.0000000    0.1991942
267360.0000000    0.2102028
267400.0000000    0.2136931
267440.0000000    0.1978035
267480.0000000    0.2122139
267520.0000000    0.2070735
267560.0000000    0.2246642
267600.0000000    0.2199897
267640.0000000    0.2028142
267680.0000000    0.2172590
267720.0000000    0.2169907
267760.0000000    0.2215285
267800.0000000    0.2090670
267840.0000000    0.2047823
267880.0000000    0.2077839
267920.0000000    0.2021149
267960.0000000    0.2129240
268000.0000000    0.2042667
268040.0000000    0.1943078
268080.0000000    0.1949575
268120.0000000    0.1984866
268160.0000000    0.2091647
268200.0000000    0.2055227
268240.0000000    0.2108598
268280.0000000    0.2113208
268320.0000000    0.2119467
268360.0000000    0.2100450
268400.0000000    0.2073033
268440.0000000    0.2172575
268480.0000000    0.2172308
268520.0000000    0.2169030
268560.0000000    0.2285646
268600.0000000    0.2190428
268640.0000000    0.2241248
268680.0000000    0.1905392
268720.0000000    0.2101242
268760.0000000    0.2032052
268800.0000000    0.2041290
268840.0000000    0.2035635
268880.0000000    0.2150131
268920.0000000    0.2066254
268960.0000000    0.2135791
269000.0000000    0.2099990
269040.0000000    0.2121603
269080.0000000    0.2039458
269120.0000000    0.2191374
269160.0000000    0.1964438
269200.0000000    0.2122258
269240.0000000    0.2072621
269280.0000000    0.2008002
269320.0000000    0.2196602
269360.0000000    0.2064919
269400.0000000    0.2126288
269440.0000000    0.1986187
269480.0000000    0.2085184
269520.0000000    0.2252131
269560.0000000    0.2213322
269600.0000000    0.2171887
269640.0000000    0.2017359
269680.0000000    0.2146276
269720.0000000    0.2161264
269760.0000000    0.1997756
269800.0000000    0.2175227
269840.0000000    0.2311037
269880.0000000    0.2245463
269920.0000000    0.2293865
269960.0000000    0.2093983
270000.0000000    0.2053354
270040.0000000    0.2265440
270080.0000000    0.2202006
270120.0000000    0.2189269
270160.0000000    0.2110284
270200.0000000    0.2125166
270240.0000000    0.2232194
270280.0000000    0.2110635
270320.0000000    0.2154004
270360.0000000    0.2182845
270400.0000000    0.2132269
270440.0000000    0.1939562
270480.0000000    0.2181231
270520.0000000    0.2174220
270560.0000000    0.2140688
270600.0000000    0.2128911
270640.0000000    0.2095815
270680.0000000    0.2153464
270720.0000000    0.2053199
270760.0000000    0.2116131
270800.0000000    0.2184568
270840.0000000    0.2358872
270880.0000000    0.2152686
270920.0000000    0.2097647
270960.0000000    0.2273590
271000.0000000    0.2090090
271040.0000000    0.2056611
271080.0000000    0.2064963
271120.0000000    0.2011351
271160.0000000    0.2082371
271200.0000000    0.2070912
271240.0000000    0.2055442
271280.0000000    0.2137629
271320.0000000    0.2132873
271360.0000000    0.2248088
271400.0000000    0.2089029
271440.0000000    0.2005523
271480.0000000    0.2105007
271520.0000000    0.1850157
271560.0000000    0.1973052
271600.0000000    0.1852119
271640.0000000    0.2148291
271680.0000000    0.1907706
271720.0000000    0.1932427
271760.0000000    0.1976879
271800.0000000    0.2004417
271840.0000000    0.2211827
271880.0000000    0.2164607
271920.0000000    0.2071468
271960.0000000    0.2143858
272000.0000000    0.2098533
272040.0000000    0.2118235
272080.0000000    0.2061747
272120.0000000    0.2038535
272160.0000000    0.1969429
272200.0000000    0.2120834
272240.0000000    0.2001535
272280.0000000    0.1977551
272320.0000000    0.2054396
272360.0000000    0.2054693
272400.0000000    0.2073799
272440.0000000    0.2080180
272480.0000000    0.2242233
272520.0000000    0.2261458
272560.0000000    0.2157560
272600.0000000    0.2166701
272640.0000000    0.2143169
272680.0000000    0.2116046
272720.0000000    0.2157099
272760.0000000    0.2211615
272800.0000000    0.2120308
272840.0000000    0.2016104
272880.0000000    0.2046828
272920.0000000    0.2056043
272960.0000000    0.2173052
273000.0000000    0.2100306
273040.0000000    0.2224142
273080.0000000    0.2126330
273120.0000000    0.2138712
273160.0000000    0.2114478
273200.0000000    0.2064318
273240.0000000    0.1942967
273280.0000000    0.2102648
273320.0000000    0.2109369
273360.0000000    0.2044117
273400.0000000    0.2052597
273440.0000000    0.2219297
273480.0000000    0.2180058
273520.0000000    0.2158421
273560.0000000    0.2075177
273600.0000000    0.1995561
273640.0000000    0.2123754
273680.0000000    0.2155545
273720.0000000    0.2110756
273760.0000000    0.2185545
273800.0000000    0.2105995
273840.0000000    0.2001408
273880.0000000    0.2155478
273920.0000000    0.2132137
273960.0000000    0.2083995
274000.0000000    0.2032292
274040.0000000    0.2167670
274080.0000000    0.2131553
274120.0000000    0.2111843
274160.0000000    0.2155321
274200.0000000    0.2116589
274240.0000000    0.2138514
274280.0000000    0.2062020
274320.0000000    0.2162320
274360.0000000    0.2135172
274400.0000000    0.2216399
274440.0000000    0.2194456
274480.0000000    0.2112647
274520.0000000    0.2166443
274560.0000000    0.2013895
274600.0000000    0.2086991
274640.0000000    0.2165292
274680.0000000    0.1954268
274720.0000000    0.2008695
274760.0000000    0.2018970
274800.0000000    0.2098758
274840.0000000    0.2080116
274880.0000000    0.2117642
274920.0000000    0.2050912
274960.0000000    0.1947232
275000.0000000    0.2171687
275040.0000000    0.2141816
275080.0000000    0.2059194
275120.0000000    0.2272644
275160.0000000    0.2087011
275200.0000000    0.2085693
275240.0000000    0.2019063
275280.0000000    0.1914858
275320.0000000    0.2019191
275360.0000000    0.2156919
275400.0000000    0.2239644
275440.0000000    0.2292677
275480.0000000    0.2312831
275520.0000000    0.2332799
275560.0000000    0.2252999
275600.0000000    0.2434906
275640.0000000    0.2257041
275680.0000000    0.2170606
275720.0000000    0.2205074
275760.0000000    0.2285887
275800.0000000    0.2195714
275840.0000000    0.2112013
275880.0000000    0.2126168
275920.0000000    0.2221496
275960.0000000    0.2074024
276000.0000000    0.2180040
276040.0000000    0.2163554
276080.0000000    0.2123880
276120.0000000    0.2117897
276160.0000000    0.2158096
276200.0000000    0.2163272
276240.0000000    0.2250715
276280.0000000    0.2243105
276320.0000000    0.1919090
276360.0000000    0.2076135
276400.0000000    0.2022017
276440.0000000    0.2266671
276480.0000000    0.2104914
276520.0000000    0.2073618
276560.0000000    0.2128630
276600.0000000    0.2079793
276640.0000000    0.2061747
276680.0000000    0.2009697
276720.0000000    0.2071695
276760.0000000    0.2105372
276800.0000000    0.1932513
276840.0000000    0.1871560
276880.0000000    0.2117093
276920.0000000    0.2152775
276960.0000000    0.2206307
277000.0000000    0.2240669
277040.0000000    0.2173378
277080.0000000    0.2032274
277120.0000000    0.1940864
277160.0000000    0.2027699
277200.0000000    0.2193775
277240.0000000    0.2138674
277280.0000000    0.2109255
277320.0000000    0.2131651
277360.0000000    0.2161842
277400.0000000    0.2094045
277440.0000000    0.1978316
277480.0000000    0.2117104
277520.0000000    0.2002538
277560.0000000    0.2021502
277600.0000000    0.1954512
277640.0000000    0.2012193
277680.0000000    0.1962022
277720.0000000    0.2050804
277760.0000000    0.2031321
277800.0000000    0.1996989
277840.0000000    0.1965306
277880.0000000    0.1982244
277920.0000000    0.2196892
277960.0000000    0.2074869
278000.0000000    0.2258106
278040.0000000    0.2059165
278080.0000000    0.1995419
278120.0000000    0.2031811
278160.0000000    0.1982933
278200.0000000    0.1807625
278240.0000000    0.1856416
278280.0000000    0.1955792
278320.0000000    0.1974045
278360.0000000    0.1901676
278400.0000000    0.1930819
278440.0000000    0.2130178
278480.0000000    0.2121993
278520.0000000    0.2161906
278560.0000000    0.2114256
278600.0000000    0.2018428
278640.0000000    0.2009295
278680.0000000    0.2161354
278720.0000000    0.2154408
278760.0000000    0.2100094
278800.0000000    0.2035493
278840.0000000    0.2008425
278880.0000000    0.1976090
278920.0000000    0.1979546
278960.0000000    0.2082612
279000.0000000    0.2086014
279040.0000000    0.1950314
279080.0000000    0.2173422
279120.0000000    0.2106346
279160.0000000    0.2114813
279200.0000000    0.2135168
279240.0000000    0.2081564
279280.0000000    0.1995583
279320.0000000    0.2060372
279360.0000000    0.1985327
279400.0000000    0.2273005
279440.0000000    0.2110368
279480.0000000    0.1984481
279520.0000000    0.2037541
279560.0000000    0.1880224
279600.0000000    0.1948809
279640.0000000    0.2001773
279680.0000000    0.2006347
279720.0000000    0.2142430
279760.0000000    0.1997249
279800.0000000    0.2053319
279840.0000000    0.1905230
279880.0000000    0.1967866
279920.0000000    0.1954825
279960.0000000    0.2087122
280000.0000000    0.2109846
280040.0000000    0.1997723
280080.0000000    0.2197992
280120.0000000    0.1948687
280160.0000000    0.2120007
280200.0000000    0.1961258
280240.0000000    0.2076460
280280.0000000    0.1873978
280320.0000000    0.1772263
280360.0000000    0.1827318
280400.0000000    0.1875924
280440.0000000    0.1850335
280480.0000000    0.1859133
280520.0000000    0.1875349
280560.0000000    0.1884316
280600.0000000    0.1884997
280640.0000000    0.1645903
280680.0000000    0.1802713
280720.0000000    0.1997761
280760.0000000    0.1974194
280800.0000000    0.1790694
280840.0000000    0.1995289
280880.0000000    0.1807311
280920.0000000    0.1856615
280960.0000000    0.1976139
281000.0000000    0.1898095
281040.0000000    0.1835322
281080.0000000    0.1689602
281120.0000000    0.1937949
281160.0000000    0.1854761
281200.0000000    0.1879577
281240.0000000    0.1804620
281280.0000000    0.1888262
281320.0000000    0.1737102
281360.0000000    0.1927151
281400.0000000    0.1945378
281440.0000000    0.1844930
281480.0000000    0.1853821
281520.0000000    0.1782848
281560.0000000    0.1763446
281600.0000000    0.1782137
281640.0000000    0.1786860
281680.0000000    0.1782815
281720.0000000    0.1871513
281760.0000000    0.1693006
281800.0000000    0.1947940
281840.0000000    0.1696639
281880.0000000    0.1786559
281920.0000000    0.1748078
281960.0000000    0.1792425
282000.0000000    0.1712184
282040.0000000    0.1894858
282080.0000000    0.1804360
282120.0000000    0.1866794
282160.0000000    0.1874426
282200.0000000    0.1912029
282240.0000000    0.1874910
282280.0000000    0.1796811
282320.0000000    0.1874204
282360.0000000    0.1689317
282400.0000000    0.1852705
282440.0000000    0.1812263
282480.0000000    0.1672987
282520.0000000    0.1756845
282560.0000000    0.1848817
282600.0000000    0.1699713
282640.0000000    0.1759443
282680.0000000    0.1892548
282720.0000000    0.1791795
282760.0000000    0.1679855
282800.0000000    0.1753472
282840.0000000    0.1726553
282880.0000000    0.1910527
282920.0000000    0.1791589
282960.0000000    0.1872886
283000.0000000    0.1854025
283040.0000000    0.1671091
283080.0000000    0.1786103
283120.0000000    0.1829997
283160.0000000    0.1674291
283200.0000000    0.1919656
283240.0000000    0.1841327
283280.0000000    0.1895992
283320.0000000    0.1824708
283360.0000000    0.1785662
283400.0000000    0.1801250
283440.0000000    0.1923943
283480.0000000    0.1827886
283520.0000000    0.1804739
283560.0000000    0.1880767
283600.0000000    0.1975804
283640.0000000    0.2154191
283680.0000000    0.1844427
283720.0000000    0.1788701
283760.0000000    0.1892407
283800.0000000    0.1884945
283840.0000000    0.1829955
283880.0000000    0.1766845
283920.0000000    0.1729775
283960.0000000    0.1782679
284000.0000000    0.1912250
284040.0000000    0.1706883
284080.0000000    0.1732261
284120.0000000    0.1717149
284160.0000000    0.1654416
284200.0000000    0.1724313
284240.0000000    0.1620311
284280.0000000    0.1547515
284320.0000000    0.1677349
284360.0000000    0.1740131
284400.0000000    0.1608465
284440.0000000    0.1737769
284480.0000000    0.1526734
284520.0000000    0.1653623
284560.0000000    0.1789376
284600.0000000    0.1607322
284640.0000000    0.1638377
284680.0000000    0.1644541
284720.0000000    0.1775314
284760.0000000    0.1874031
284800.0000000    0.1667298
284840.0000000    0.1873600
284880.0000000    0.1895055
284920.0000000    0.1902577
284960.0000000    0.1819356
285000.0000000    0.1723730
285040.0000000    0.1750131
285080.0000000    0.1652939
285120.0000000    0.1934825
285160.0000000    0.1863789
285200.0000000    0.1753466
285240.0000000    0.1717806
285280.0000000    0.1880983
285320.0000000    0.1869533
285360.0000000    0.1789692
285400.0000000    0.1652065
285440.0000000    0.1760973
285480.0000000    0.1614069
285520.0000000    0.1762459
285560.0000000    0.1804394
285600.0000000    0.1833076
285640.0000000    0.1797916
285680.0000000    0.1779404
285720.0000000    0.1921511
285760.0000000    0.1833115
285800.0000000    0.1767288
285840.0000000    0.1829634
285880.0000000    0.1701071
285920.0000000    0.1872070
285960.0000000    0.2021032
286000.0000000    0.1942693
286040.0000000    0.1934099
286080.0000000    0.1862256
286120.0000000    0.1892021
286160.0000000    0.1887674
286200.0000000    0.1801053
286240.0000000    0.1863811
286280.0000000    0.1907101
286320.0000000    0.1967584
286360.0000000    0.1882452
286400.0000000    0.1819023
286440.0000000    0.1967233
286480.0000000    0.1636281
286520.0000000    0.1825284
286560.0000000    0.1988043
286600.0000000    0.1958513
286640.0000000    0.1950577
286680.0000000    0.1748547
286720.0000000    0.1893672
286760.0000000    0.1942615
286800.0000000    0.1984185
286840.0000000    0.1788079
286880.0000000    0.1878204
286920.0000000    0.1824041
286960.0000000    0.1883835
287000.0000000    0.1654096
287040.0000000    0.1778208
287080.0000000    0.1849483
287120.0000000    0.1749400
287160.0000000    0.1966832
287200.0000000    0.1911931
287240.0000000    0.1868699
287280.0000000    0.1913910
287320.0000000    0.1842571
287360.0000000    0.1759105
287400.0000000    0.1778849
287440.0000000    0.1875103
287480.0000000    0.1797249
287520.0000000    0.1755389
287560.0000000    0.1917170
287600.0000000    0.1809554
287640.0000000    0.1873687
287680.0000000    0.1717458
287720.0000000    0.1912149
287760.0000000    0.1905799
287800.0000000    0.1936398
287840.0000000    0.1717688
287880.0000000    0.1594658
287920.0000000    0.1752008
287960.0000000    0.1851632
288000.0000000    0.1756701
288040.0000000    0.1680822
288080.0000000    0.1698115
288120.0000000    0.1692754
288160.0000000    0.1842519
288200.0000000    0.1879632
288240.0000000    0.1804363
288280.0000000    0.1635840
288320.0000000    0.1634913
288360.0000000    0.1401566
288400.0000000    0.1579502
288440.0000000    0.1546317
288480.0000000    0.1762868
288520.0000000    0.1783117
288560.0000000    0.1644317
288600.0000000    0.1538634
288640.0000000    0.1525705
288680.0000000    0.1631851
288720.0000000    0.1497521
288760.0000000    0.1651091
288800.0000000    0.1612856
288840.0000000    0.1791484
288880.0000000    0.1921428
288920.0000000    0.1884036
288960.0000000    0.2006646
289000.0000000    0.1922578
289040.0000000    0.1950729
289080.0000000    0.2004907
289120.0000000    0.1893496
289160.0000000    0.1907388
289200.0000000    0.1889207
289240.0000000    0.1735214
289280.0000000    0.1732839
289320.0000000    0.1842877
289360.0000000    0.1777004
289400.0000000    0.1873484
289440.0000000    0.1851901
289480.0000000    0.1799757
289520.0000000    0.1946415
289560.0000000    0.1855310
289600.0000000    0.1897810
289640.0000000    0.1913149
289680.0000000    0.1901958
289720.0000000    0.2011047
289760.0000000    0.2170646
289800.0000000    0.1838585
289840.0000000    0.1837358
289880.0000000    0.1790041
289920.0000000    0.1648177
289960.0000000    0.1594854
290000.0000000    0.1603572
290040.0000000    0.1737386
290080.0000000    0.1765674
290120.0000000    0.1768170
290160.0000000    0.1646936
290200.0000000    0.1605513
290240.0000000    0.1778097
290280.0000000    0.1833477
290320.0000000    0.1751207
290360.0000000    0.1922271
290400.0000000    0.2037345
290440.0000000    0.1846318
290480.0000000    0.1888640
290520.0000000    0.1901095
290560.0000000    0.1855256
290600.0000000    0.1843725
290640.0000000    0.1931484
290680.0000000    0.1882539
290720.0000000    0.1861504
290760.0000000    0.1902859
290800.0000000    0.1924379
290840.0000000    0.1822827
290880.0000000    0.1880030
290920.0000000    0.1928528
290960.0000000    0.1792812
291000.0000000    0.1861701
291040.0000000    0.1970089
291080.0000000    0.1758455
291120.0000000    0.1974429
291160.0000000    0.1764168
291200.0000000    0.1813715
291240.0000000    0.1978642
291280.0000000    0.1860726
291320.0000000    0.1777876
291360.0000000    0.1708345
291400.0000000    0.1826227
291440.0000000    0.1977527
291480.0000000    0.1935905
291520.0000000    0.1659038
291560.0000000    0.1797978
291600.0000000    0.1733514
291640.0000000    0.1842966
291680.0000000    0.1787137
291720.0000000    0.1981918
291760.0000000    0.1793479
291800.0000000    0.1677715
291840.0000000    0.1733756
291880.0000000    0.1721598
291920.0000000    0.1720561
291960.0000000    0.1738455
292000.0000000    0.1676841
292040.0000000    0.1814459
292080.0000000    0.1804309
292120.0000000    0.1899854
292160.0000000    0.2061634
292200.0000000    0.1725267
292240.0000000    0.1760934
292280.0000000    0.1745221
292320.0000000    0.1857792
292360.0000000    0.1988622
292400.0000000    0.1937139
292440.0000000    0.1938837
292480.0000000    0.2089665
292520.0000000    0.1947399
292560.0000000    0.1961176
292600.0000000    0.1860641
292640.0000000    0.1906611
292680.0000000    0.1822030
292720.0000000    0.1721869
292760.0000000    0.1979678
292800.0000000    0.2162466
292840.0000000    0.1877043
292880.0000000    0.1894719
292920.0000000    0.1912706
292960.0000000    0.1773582
293000.0000000    0.1772930
293040.0000000    0.1808667
293080.0000000    0.1873186
293120.0000000    0.1774554
293160.0000000    0.1887001
293200.0000000    0.1982328
293240.0000000    0.1926701
293280.0000000    0.1762604
293320.0000000    0.1672530
293360.0000000    0.1533383
293400.0000000    0.1652297
293440.0000000    0.1599366
293480.0000000    0.1692904
293520.0000000    0.1707691
293560.0000000    0.1737167
293600.0000000    0.1776674
293640.0000000    0.1877666
293680.0000000    0.1871730
293720.0000000    0.1843692
293760.0000000    0.1933755
293800.0000000    0.2035729
293840.0000000    0.2069197
293880.0000000    0.1725615
293920.0000000    0.1887734
293960.0000000    0.1836109
294000.0000000    0.1938178
294040.0000000    0.1868831
294080.0000000    0.2014523
294120.0000000    0.2039496
294160.0000000    0.2024484
294200.0000000    0.2033400
294240.0000000    0.1972460
294280.0000000    0.1874012
294320.0000000    0.1892473
294360.0000000    0.1915996
294400.0000000    0.1926182
294440.0000000    0.2142626
294480.0000000    0.1808447
294520.0000000    0.1957761
294560.0000000    0.1885697
294600.0000000    0.1740193
294640.0000000    0.1770001
294680.0000000    0.1818883
294720.0000000    0.2088739
294760.0000000    0.1961974
294800.0000000    0.1929655
294840.0000000    0.2069989
294880.0000000    0.1783041
294920.0000000    0.1898376
294960.0000000    0.1817996
295000.0000000    0.1902117
295040.0000000    0.1685027
295080.0000000    0.1990241
295120.0000000    0.1768490
295160.0000000    0.1783882
295200.0000000    0.1878185
295240.0000000    0.1837416
295280.0000000    0.1763223
295320.0000000    0.1861582
295360.0000000    0.1764433
295400.0000000    0.1782924
295440.0000000    0.1707530
295480.0000000    0.1708408
295520.0000000    0.1720795
295560.0000000    0.1555410
295600.0000000    0.1665127
295640.0000000    0.1821488
295680.0000000    0.1845566
295720.0000000    0.2066253
295760.0000000    0.1753094
295800.0000000    0.1957758
295840.0000000    0.2067743
295880.0000000    0.1782182
295920.0000000    0.1883367
295960.0000000    0.1703230
296000.0000000    0.1815188
296040.0000000    0.1778493
296080.0000000    0.1694468
296120.0000000    0.1845899
296160.0000000    0.1994228
296200.0000000    0.2023393
296240.0000000    0.2122370
296280.0000000    0.1806811
296320.0000000    0.1954017
296360.0000000    0.1991993
296400.0000000    0.1941497
296440.0000000    0.2063614
296480.0000000    0.1836464
296520.0000000    0.1939759
296560.0000000    0.1858769
296600.0000000    0.1889177
296640.0000000    0.1595811
296680.0000000    0.1798205
296720.0000000    0.1896873
296760.0000000    0.1761325
296800.0000000    0.1895481
296840.0000000    0.1789201
296880.0000000    0.1790881
296920.0000000    0.1811680
296960.0000000    0.1836877
297000.0000000    0.1645746
297040.0000000    0.1772284
297080.0000000    0.1842208
297120.0000000    0.1827639
297160.0000000    0.1731674
297200.0000000    0.1785587
297240.0000000    0.1845790
297280.0000000    0.1828995
297320.0000000    0.1828591
297360.0000000    0.1739935
297400.0000000    0.1883591
297440.0000000    0.1798469
297480.0000000    0.1811499
297520.0000000    0.1844022
297560.0000000    0.1836306
297600.0000000    0.1762920
297640.0000000    0.1835226
297680.0000000    0.1763511
297720.0000000    0.1737785
297760.0000000    0.1728029
297800.0000000    0.1773597
297840.0000000    0.1699483
297880.0000000    0.1902118
297920.0000000    0.1858110
297960.0000000    0.1804784
298000.0000000    0.1741750
298040.0000000    0.1657717
298080.0000000    0.1701409
298120.0000000    0.1645781
298160.0000000    0.1768226
298200.0000000    0.1613366
298240.0000000    0.1691607
298280.0000000    0.1662418
298320.0000000    0.1929177
298360.0000000    0.2118462
298400.0000000    0.2050359
298440.0000000    0.2179855
298480.0000000    0.1971876
298520.0000000    0.1905098
298560.0000000    0.2023990
298600.0000000    0.1791505
298640.0000000    0.1771722
298680.0000000    0.1787522
298720.0000000    0.1779854
298760.0000000    0.1646616
298800.0000000    0.1717288
298840.0000000    0.1754534
298880.0000000    0.1850009
298920.0000000    0.1714583
298960.0000000    0.1825574
299000.0000000    0.1631849
299040.0000000    0.1826761
299080.0000000    0.1928144
299120.0000000    0.1850398
299160.0000000    0.1827994
299200.0000000    0.1654540
299240.0000000    0.1943532
299280.0000000    0.1744018
299320.0000000    0.1919121
299360.0000000    0.1783108
299400.0000000    0.1921084
299440.0000000    0.1885208
299480.0000000    0.1744347
299520.0000000    0.1745572
299560.0000000    0.1802880
299600.0000000    0.1967972
299640.0000000    0.1820546
299680.0000000    0.2024393
299720.0000000    0.2028390
299760.0000000    0.1974551
299800.0000000    0.1929881
299840.0000000    0.1983051
299880.0000000    0.2090102
299920.0000000    0.1965535
299960.0000000    0.2014554
300000.0000000    0.2122510
300040.0000000    0.2337783
300080.0000000    0.2065011
300120.0000000    0.2042261
300160.0000000    0.2229946
300200.0000000    0.2197276
300240.0000000    0.2403688
300280.0000000    0.2203824
300320.0000000    0.2250068
300360.0000000    0.2335940
300400.0000000    0.2054099
300440.0000000    0.2144323
300480.0000000    0.2316223
300520.0000000    0.2151497
300560.0000000    0.2255443
300600.0000000    0.2347980
300640.0000000    0.2269723
300680.0000000    0.2240935
300720.0000000    0.2134246
300760.0000000    0.2306132
300800.0000000    0.2138895
300840.0000000    0.2201817
300880.0000000    0.2179577
300920.0000000    0.2248827
300960.0000000    0.2242080
301000.0000000    0.2135483
301040.0000000    0.2120100
301080.0000000    0.2051841
301120.0000000    0.1961513
301160.0000000    0.2053315
301200.0000000    0.2035602
301240.0000000    0.2311536
301280.0000000    0.2064429
301320.0000000    0.2178137
301360.0000000    0.1916191
301400.0000000    0.2048055
301440.0000000    0.2063700
301480.0000000    0.1967859
301520.0000000    0.2095412
301560.0000000    0.1984720
301600.0000000    0.1936650
301640.0000000    0.1989214
301680.0000000    0.1736349
301720.0000000    0.1748678
301760.0000000    0.1784233
301800.0000000    0.1815473
301840.0000000    0.1944877
301880.0000000    0.1964722
301920.0000000    0.1959352
301960.0000000    0.1829706
302000.0000000    0.1791289
302040.0000000    0.1751146
302080.0000000    0.1741188
302120.0000000    0.1773467
302160.0000000    0.1964131
302200.0000000    0.1827755
302240.0000000    0.1806433
302280.0000000    0.1776501
302320.0000000    0.1714242
302360.0000000    0.1839551
302400.0000000    0.1998018
302440.0000000    0.1957929
302480.0000000    0.1796641
302520.0000000    0.1803717
302560.0000000    0.1797582
302600.0000000    0.1844066
302640.0000000    0.1844956
302680.0000000    0.1657720
302720.0000000    0.1644134
302760.0000000    0.1960234
302800.0000000    0.1798704
302840.0000000    0.1808809
302880.0000000    0.1907741
302920.0000000    0.1887011
302960.0000000    0.1917371
303000.0000000    0.1909153
303040.0000000    0.1883941
303080.0000000    0.1950457
303120.0000000    0.1780598
303160.0000000    0.1821869
303200.0000000    0.1809689
303240.0000000    0.1853146
303280.0000000    0.1746831
303320.0000000    0.1752191
303360.0000000    0.1619300
303400.0000000    0.1950935
303440.0000000    0.1727984
303480.0000000    0.1758714
303520.0000000    0.1670028
303560.0000000    0.1830130
303600.0000000    0.1706043
303640.0000000    0.1748382
303680.0000000    0.1794082
303720.0000000    0.1492892
303760.0000000    0.1775871
303800.0000000    0.1604468
303840.0000000    0.1611427
303880.0000000    0.1798455
303920.0000000    0.1800846
303960.0000000    0.1857561
304000.0000000    0.1783649
304040.0000000    0.1757210
304080.0000000    0.1852176
304120.0000000    0.1995800
304160.0000000    0.1958443
304200.0000000    0.1897002
304240.0000000    0.1759699
304280.0000000    0.1797928
304320.0000000    0.1737631
304360.0000000    0.1732557
304400.0000000    0.1869182
304440.0000000    0.1896783
304480.0000000    0.1899524
304520.0000000    0.1833363
304560.0000000    0.1975696
304600.0000000    0.1981235
304640.0000000    0.2007935
304680.0000000    0.2081550
304720.0000000    0.1815199
304760.0000000    0.2010659
304800.0000000    0.2099287
304840.0000000    0.2094032
304880.0000000    0.2040609
304920.0000000    0.2066764
304960.0000000    0.2008636
305000.0000000    0.2036337
305040.0000000    0.1812034
305080.0000000    0.1915720
305120.0000000    0.1926089
305160.0000000    0.1970418
305200.0000000    0.2011210
305240.0000000    0.2004534
305280.0000000    0.1718614
305320.0000000    0.2120288
305360.0000000    0.1788744
305400.0000000    0.1621388
305440.0000000    0.1758332
305480.0000000    0.1813130
305520.0000000    0.1808301
305560.0000000    0.1842125
305600.0000000    0.2050449
305640.0000000    0.1860583
305680.0000000    0.1745652
305720.0000000    0.1836529
305760.0000000    0.1848470
305800.0000000    0.1813819
305840.0000000    0.1726880
305880.0000000    0.1937472
305920.0000000    0.1974336
305960.0000000    0.2020597
306000.0000000    0.1854207
306040.0000000    0.1928221
306080.0000000    0.1880288
306120.0000000    0.1784973
306160.0000000    0.1823018
306200.0000000    0.1967773
306240.0000000    0.1733786
306280.0000000    0.1781383
306320.0000000    0.1813933
306360.0000000    0.1709029
306400.0000000    0.1860367
306440.0000000    0.1852249
306480.0000000    0.2019760
306520.0000000    0.1887761
306560.0000000    0.1898516
306600.0000000    0.2139810
306640.0000000    0.1874382
306680.0000000    0.2048428
306720.0000000    0.1976921
306760.0000000    0.1882681
306800.0000000    0.1809890
306840.0000000    0.1923809
306880.0000000    0.1788016
306920.0000000    0.1824927
306960.0000000    0.2037409
307000.0000000    0.2038874
307040.0000000    0.2082297
307080.0000000    0.1958930
307120.0000000    0.1969312
307160.0000000    0.2198328
307200.0000000    0.1955502
307240.0000000    0.1800548
307280.0000000    0.1821276
307320.0000000    0.1887671
307360.0000000    0.1951275
307400.0000000    0.1868767
307440.0000000    0.1874019
307480.0000000    0.1908037
307520.0000000    0.1904438
307560.0000000    0.1923485
307600.0000000    0.1945928
307640.0000000    0.1752437
307680.0000000    0.2019587
307720.0000000    0.1909403
307760.0000000    0.1673619
307800.0000000    0.1784106
307840.0000000    0.1889455
307880.0000000    0.1789923
307920.0000000    0.1911727
307960.0000000    0.1879219
308000.0000000    0.1820157
308040.0000000    0.1745218
308080.0000000    0.1835555
308120.0000000    0.1800430
308160.0000000    0.1857056
308200.0000000    0.1672111
308240.0000000    0.1663809
308280.0000000    0.1778974
308320.0000000    0.1859452
308360.0000000    0.1943660
308400.0000000    0.2102171
308440.0000000    0.1926607
308480.0000000    0.1861666
308520.0000000    0.1776086
308560.0000000    0.1872560
308600.0000000    0.2009147
308640.0000000    0.1822039
308680.0000000    0.2004826
308720.0000000    0.2175555
308760.0000000    0.1985576
308800.0000000    0.2018549
308840.0000000    0.1896655
308880.0000000    0.1901549
308920.0000000    0.1909468
308960.0000000    0.1996543
309000.0000000    0.1970203
309040.0000000    0.2008284
309080.0000000    0.1890750
309120.0000000    0.1997864
309160.0000000    0.1946103
309200.0000000    0.2034563
309240.0000000    0.2037793
309280.0000000    0.1784690
309320.0000000    0.2043632
309360.0000000    0.1877787
309400.0000000    0.2123160
309440.0000000    0.2020206
309480.0000000    0.2063595
309520.0000000    0.2081100
309560.0000000    0.2084434
309600.0000000    0.2097739
309640.0000000    0.2196310
309680.0000000    0.2024610
309720.0000000    0.2259944
309760.0000000    0.2083481
309800.0000000    0.2010600
309840.0000000    0.2176356
309880.0000000    0.2067832
309920.0000000    0.1883260
309960.0000000    0.1997384
310000.0000000    0.1916263
310040.0000000    0.1921519
310080.0000000    0.1842878
310120.0000000    0.1927052
310160.0000000    0.1996527
310200.0000000    0.2006851
310240.0000000    0.1980350
310280.0000000    0.1915731
310320.0000000    0.1835102
310360.0000000    0.1871126
310400.0000000    0.1868992
310440.0000000    0.1905578
310480.0000000    0.1947088
310520.0000000    0.1951880
310560.0000000    0.1914160
310600.0000000    0.1945591
310640.0000000    0.1825974
310680.0000000    0.1642628
310720.0000000    0.1759813
310760.0000000    0.1789638
310800.0000000    0.1667955
310840.0000000    0.1669147
310880.0000000    0.1650568
310920.0000000    0.1680324
310960.0000000    0.1582855
311000.0000000    0.1586115
311040.0000000    0.1894780
311080.0000000    0.1873511
311120.0000000    0.1839619
311160.0000000    0.1881388
311200.0000000    0.1743889
311240.0000000    0.1734121
311280.0000000    0.1788084
311320.0000000    0.1719033
311360.0000000    0.1755983
311400.0000000    0.1738856
311440.0000000    0.1608369
311480.0000000    0.1715468
311520.0000000    0.1812913
311560.0000000    0.1729011
311600.0000000    0.1798088
311640.0000000    0.1898566
311680.0000000    0.1819984
311720.0000000    0.1947628
311760.0000000    0.2052770
311800.0000000    0.1637485
311840.0000000    0.1766494
311880.0000000    0.1849170
311920.0000000    0.1869099
311960.0000000    0.2044729
312000.0000000    0.1891838
312040.0000000    0.1895001
312080.0000000    0.1749369
312120.0000000    0.1991456
312160.0000000    0.2030929
312200.0000000    0.1888687
312240.0000000    0.1906472
312280.0000000    0.1729515
312320.0000000    0.1798826
312360.0000000    0.1791597
312400.0000000    0.1782427
312440.0000000    0.1814111
312480.0000000    0.2043678
312520.0000000    0.1989662
312560.0000000    0.1930852
312600.0000000    0.1866417
312640.0000000    0.1997088
312680.0000000    0.1845587
312720.0000000    0.1945070
312760.0000000    0.1974790
312800.0000000    0.2010703
312840.0000000    0.1835679
312880.0000000    0.1732793
312920.0000000    0.1803527
312960.0000000    0.1856225
313000.0000000    0.2037981
313040.0000000    0.1993122
313080.0000000    0.2069212
313120.0000000    0.2057567
313160.0000000    0.1988255
313200.0000000    0.1963763
313240.0000000    0.2002337
313280.0000000    0.1947407
313320.0000000    0.1950409
313360.0000000    0.1840742
313400.0000000    0.2004481
313440.0000000    0.1874750
313480.0000000    0.2065634
313520.0000000    0.2081990
313560.0000000    0.1992331
313600.0000000    0.1958913
313640.0000000    0.2044953
313680.0000000    0.2166333
313720.0000000    0.2041985
313760.0000000    0.2043857
313800.0000000    0.2083593
313840.0000000    0.1970173
313880.0000000    0.1952715
313920.0000000    0.2089513
313960.0000000    0.1884546
314000.0000000    0.2046979
314040.0000000    0.1912315
314080.0000000    0.2030373
314120.0000000    0.1849199
314160.0000000    0.1939876
314200.0000000    0.1955108
314240.0000000    0.2005332
314280.0000000    0.1683580
314320.0000000    0.1959438
314360.0000000    0.2056817
314400.0000000    0.2111034
314440.0000000    0.2078085
314480.0000000    0.2115112
314520.0000000    0.1990167
314560.0000000    0.2026016
314600.0000000    0.1878663
314640.0000000    0.1980145
314680.0000000    0.1978860
314720.0000000    0.1947173
314760.0000000    0.1932397
314800.0000000    0.2011455
314840.0000000    0.2187323
314880.0000000    0.2169904
314920.0000000    0.1914619
314960.0000000    0.1964651
315000.0000000    0.1870068
315040.0000000    0.1946568
315080.0000000    0.1996369
315120.0000000    0.2146123
315160.0000000    0.2232522
315200.0000000    0.2064380
315240.0000000    0.2105026
315280.0000000    0.1912270
315320.0000000    0.1964161
315360.0000000    0.1877308
315400.0000000    0.2030860
315440.0000000    0.1989009
315480.0000000    0.1655234
315520.0000000    0.1874876
315560.0000000    0.1844785
315600.0000000    0.1914364
315640.0000000    0.1967079
315680.0000000    0.1879250
315720.0000000    0.2020317
315760.0000000    0.2079471
315800.0000000    0.2029487
315840.0000000    0.1996381
315880.0000000    0.1834515
315920.0000000    0.1723541
315960.0000000    0.1998831
316000.0000000    0.2011317
316040.0000000    0.1984185
316080.0000000    0.1974738
316120.0000000    0.2066706
316160.0000000    0.2160948
316200.0000000    0.2060384
316240.0000000    0.1988156
316280.0000000    0.2119728
316320.0000000    0.1885605
316360.0000000    0.2037330
316400.0000000    0.1859208
316440.0000000    0.1945638
316480.0000000    0.1945269
316520.0000000    0.1850909
316560.0000000    0.1945521
316600.0000000    0.2065488
316640.0000000    0.1935316
316680.0000000    0.2012548
316720.0000000    0.2053038
316760.0000000    0.2073898
316800.0000000    0.1770843
316840.0000000    0.1618976
316880.0000000    0.1833319
316920.0000000    0.1974836
316960.0000000    0.1867514
317000.0000000    0.1913352
317040.0000000    0.2048970
317080.0000000    0.1941954
317120.0000000    0.1916869
317160.0000000    0.1896109
317200.0000000    0.1910048
317240.0000000    0.1891031
317280.0000000    0.1952706
317320.0000000    0.1886842
317360.0000000    0.1886131
317400.0000000    0.1867706
317440.0000000    0.1988243
317480.0000000    0.1911287
317520.0000000    0.1791103
317560.0000000    0.1665457
317600.0000000    0.1839122
317640.0000000    0.1724205
317680.0000000    0.1868599
317720.0000000    0.1672640
317760.0000000    0.1671246
317800.0000000    0.1739183
317840.0000000    0.1988986
317880.0000000    0.1946114
317920.0000000    0.1942779
317960.0000000    0.1980556
318000.0000000    0.1946419
318040.0000000    0.2048365
318080.0000000    0.2023557
318120.0000000    0.1891657
318160.0000000    0.1955227
318200.0000000    0.1948279
318240.0000000    0.1684400
318280.0000000    0.1885659
318320.0000000    0.2022049
318360.0000000    0.1797186
318400.0000000    0.1918907
318440.0000000    0.1677109
318480.0000000    0.1978366
318520.0000000    0.1806277
318560.0000000    0.1819984
318600.0000000    0.1666575
318640.0000000    0.1793692
318680.0000000    0.1888170
318720.0000000    0.1751053
318760.0000000    0.1798273
318800.0000000    0.1827549
318840.0000000    0.1759439
318880.0000000    0.1737826
318920.0000000    0.1964603
318960.0000000    0.1845164
319000.0000000    0.1904418
319040.0000000    0.1782233
319080.0000000    0.1784817
319120.0000000    0.1985949
319160.0000000    0.1880518
319200.0000000    0.1764703
319240.0000000    0.1915303
319280.0000000    0.2012539
319320.0000000    0.1905318
319360.0000000    0.1865072
319400.0000000    0.1925563
319440.0000000    0.1875685
319480.0000000    0.1988446
319520.0000000    0.1982463
319560.0000000    0.1948211
319600.0000000    0.1866056
319640.0000000    0.1930317
319680.0000000    0.1848628
319720.0000000    0.1893295
319760.0000000    0.1828560
319800.0000000    0.1846388
319840.0000000    0.1736106
319880.0000000    0.1816216
319920.0000000    0.1910658
319960.0000000    0.1934883
320000.0000000    0.1812376
320040.0000000    0.1764687
320080.0000000    0.1817687
320120.0000000    0.1730085
320160.0000000    0.1921720
320200.0000000    0.1967973
320240.0000000    0.1983139
320280.0000000    0.1938111
320320.0000000    0.1882662
320360.0000000    0.1790186
320400.0000000    0.2107376
320440.0000000    0.1756779
320480.0000000    0.1710732
320520.0000000    0.1757962
320560.0000000    0.1810294
320600.0000000    0.1824637
320640.0000000    0.1691271
320680.0000000    0.2011505
320720.0000000    0.2025629
320760.0000000    0.1930195
320800.0000000    0.1903546
320840.0000000    0.1943562
320880.0000000    0.1924473
320920.0000000    0.1895150
320960.0000000    0.1894134
321000.0000000    0.2205274
321040.0000000    0.1869189
321080.0000000    0.2114891
321120.0000000    0.1985712
321160.0000000    0.2142501
321200.0000000    0.2137711
321240.0000000    0.2232684
321280.0000000    0.2313151
321320.0000000    0.2408004
321360.0000000    0.2350915
321400.0000000    0.2199972
321440.0000000    0.2177176
321480.0000000    0.2291166
321520.0000000    0.1992393
321560.0000000    0.2295143
321600.0000000    0.2014398
321640.0000000    0.2023688
321680.0000000    0.2051728
321720.0000000    0.2136894
321760.0000000    0.2049167
321800.0000000    0.1900180
321840.0000000    0.1902222
321880.0000000    0.2041577
321920.0000000    0.2158090
321960.0000000    0.1944630
322000.0000000    0.1907766
322040.0000000    0.1981963
322080.0000000    0.2104287
322120.0000000    0.2080386
322160.0000000    0.2091376
322200.0000000    0.2387526
322240.0000000    0.2218438
322280.0000000    0.2249812
322320.0000000    0.2111545
322360.0000000    0.2345451
322400.0000000    0.2173738
322440.0000000    0.2094180
322480.0000000    0.2111060
322520.0000000    0.2180678
322560.0000000    0.2072644
322600.0000000    0.2159723
322640.0000000    0.2122175
322680.0000000    0.2242078
322720.0000000    0.2157972
322760.0000000    0.1939530
322800.0000000    0.1958667
322840.0000000    0.2027976
322880.0000000    0.2142592
322920.0000000    0.1931233
322960.0000000    0.1948230
323000.0000000    0.2019562
323040.0000000    0.2098779
323080.0000000    0.2069871
323120.0000000    0.2206341
323160.0000000    0.2061168
323200.0000000    0.2079242
323240.0000000    0.1932651
323280.0000000    0.1909073
323320.0000000    0.1847639
323360.0000000    0.1880959
323400.0000000    0.2005451
323440.0000000    0.1977672
323480.0000000    0.1984630
323520.0000000    0.2127933
323560.0000000    0.2202547
323600.0000000    0.1897978
323640.0000000    0.2097904
323680.0000000    0.2329632
323720.0000000    0.2402749
323760.0000000    0.2140072
323800.0000000    0.2239752
323840.0000000    0.1957491
323880.0000000    0.2042443
323920.0000000    0.1958458
323960.0000000    0.2017115
324000.0000000    0.2206686
324040.0000000    0.2183295
324080.0000000    0.2077914
324120.0000000    0.2125041
324160.0000000    0.1918586
324200.0000000    0.2115443
324240.0000000    0.2124470
324280.0000000    0.2104270
324320.0000000    0.2206723
324360.0000000    0.2151200
324400.0000000    0.2170897
324440.0000000    0.2168950
324480.0000000    0.2152418
324520.0000000    0.2169487
324560.0000000    0.2183714
324600.0000000    0.2192219
324640.0000000    0.2301726
324680.0000000    0.2220877
324720.0000000    0.1989139
324760.0000000    0.2137350
324800.0000000    0.2092529
324840.0000000    0.2116681
324880.0000000    0.2027418
324920.0000000    0.2003053
324960.0000000    0.1891537
325000.0000000    0.2070885
325040.0000000    0.2015330
325080.0000000    0.2015783
325120.0000000    0.2090858
325160.0000000    0.1895528
325200.0000000    0.2023815
325240.0000000    0.2129586
325280.0000000    0.2064631
325320.0000000    0.2032092
325360.0000000    0.2055652
325400.0000000    0.1883657
325440.0000000    0.1962036
325480.0000000    0.2006428
325520.0000000    0.2217675
325560.0000000    0.2092116
325600.0000000    0.2332748
325640.0000000    0.2251292
325680.0000000    0.2315904
325720.0000000    0.2157149
325760.0000000    0.2147240
325800.0000000    0.2165397
325840.0000000    0.2078045
325880.0000000    0.2044998
325920.0000000    0.2277820
325960.0000000    0.2210078
326000.0000000    0.2102293
326040.0000000    0.2034118
326080.0000000    0.2169423
326120.0000000    0.2253164
326160.0000000    0.2152781
326200.0000000    0.2104868
326240.0000000    0.2242442
326280.0000000    0.2143484
326320.0000000    0.2156815
326360.0000000    0.2201813
326400.0000000    0.2215217
326440.0000000    0.2198703
326480.0000000    0.2233860
326520.0000000    0.2021080
326560.0000000    0.2134337
326600.0000000    0.2162688
326640.0000000    0.2229433
326680.0000000    0.2247134
326720.0000000    0.2318630
326760.0000000    0.2030814
326800.0000000    0.2301923
326840.0000000    0.2283595
326880.0000000    0.2259554
326920.0000000    0.2292812
326960.0000000    0.2278319
327000.0000000    0.2305094
327040.0000000    0.2251541
327080.0000000    0.2192234
327120.0000000    0.2289510
327160.0000000    0.2056474
327200.0000000    0.2163469
327240.0000000    0.2230070
327280.0000000    0.2341259
327320.0000000    0.2262966
327360.0000000    0.2200188
327400.0000000    0.2274229
327440.0000000    0.2095165
327480.0000000    0.2216362
327520.0000000    0.2124420
327560.0000000    0.1991362
327600.0000000    0.2081351
327640.0000000    0.1935655
327680.0000000    0.2035211
327720.0000000    0.1988484
327760.0000000    0.2168286
327800.0000000    0.1777577
327840.0000000    0.2102831
327880.0000000    0.1991836
327920.0000000    0.1894437
327960.0000000    0.2035940
328000.0000000    0.2084142
328040.0000000    0.1862741
328080.0000000    0.1984173
328120.0000000    0.1981241
328160.0000000    0.2071740
328200.0000000    0.2217546
328240.0000000    0.2109431
328280.0000000    0.2010684
328320.0000000    0.2228177
328360.0000000    0.2174688
328400.0000000    0.2330969
328440.0000000    0.2141062
328480.0000000    0.2076670
328520.0000000    0.2109615
328560.0000000    0.2052259
328600.0000000    0.2076953
328640.0000000    0.2115649
328680.0000000    0.2125173
328720.0000000    0.2182745
328760.0000000    0.2307333
328800.0000000    0.2256471
328840.0000000    0.2170370
328880.0000000    0.2306046
328920.0000000    0.2292541
328960.0000000    0.2255602
329000.0000000    0.2136030
329040.0000000    0.2145196
329080.0000000    0.2272180
329120.0000000    0.2259079
329160.0000000    0.2020860
329200.0000000    0.2107810
329240.0000000    0.2181232
329280.0000000    0.2137020
329320.0000000    0.2234724
329360.0000000    0.2444995
329400.0000000    0.2226837
329440.0000000    0.2110628
329480.0000000    0.2126522
329520.0000000    0.2151216
329560.0000000    0.2310944
329600.0000000    0.2151931
329640.0000000    0.2039727
329680.0000000    0.2374472
329720.0000000    0.2243275
329760.0000000    0.2184565
329800.0000000    0.2107193
329840.0000000    0.2244920
329880.0000000    0.2422621
329920.0000000    0.2165209
329960.0000000    0.2207663
330000.0000000    0.2326110
330040.0000000    0.2157073
330080.0000000    0.2251887
330120.0000000    0.1981137
330160.0000000    0.2269244
330200.0000000    0.2185062
330240.0000000    0.1972690
330280.0000000    0.2115879
330320.0000000    0.1998026
330360.0000000    0.2131777
330400.0000000    0.1985248
330440.0000000    0.2180095
330480.0000000    0.2002532
330520.0000000    0.2045956
330560.0000000    0.2117784
330600.0000000    0.2131071
330640.0000000    0.1974888
330680.0000000    0.1984892
330720.0000000    0.1922388
330760.0000000    0.1815677
330800.0000000    0.2150080
330840.0000000    0.2006587
330880.0000000    0.1929897
330920.0000000    0.1956986
330960.0000000    0.1866681
331000.0000000    0.2019412
331040.0000000    0.2091801
331080.0000000    0.2108396
331120.0000000    0.2269487
331160.0000000    0.1991227
331200.0000000    0.1969392
331240.0000000    0.2116718
331280.0000000    0.2107415
331320.0000000    0.2153672
331360.0000000    0.2184029
331400.0000000    0.2063700
331440.0000000    0.1868235
331480.0000000    0.1899793
331520.0000000    0.1993348
331560.0000000    0.1852425
331600.0000000    0.2058990
331640.0000000    0.1984627
331680.0000000    0.1908697
331720.0000000    0.1882209
331760.0000000    0.1913886
331800.0000000    0.1879138
331840.0000000    0.1884054
331880.0000000    0.1929943
331920.0000000    0.2092195
331960.0000000    0.2206578
332000.0000000    0.2064622
332040.0000000    0.2133574
332080.0000000    0.1967854
332120.0000000    0.2164189
332160.0000000    0.1831395
332200.0000000    0.1995666
332240.0000000    0.2036558
332280.0000000    0.1864895
332320.0000000    0.2016981
332360.0000000    0.1902277
332400.0000000    0.1865953
332440.0000000    0.1892090
332480.0000000    0.1822591
332520.0000000    0.1851918
332560.0000000    0.2012877
332600.0000000    0.2095752
332640.0000000    0.2129640
332680.0000000    0.2126032
332720.0000000    0.2065017
332760.0000000    0.2098583
332800.0000000    0.2152842
332840.0000000    0.2025016
332880.0000000    0.2033369
332920.0000000    0.2109772
332960.0000000    0.1960783
333000.0000000    0.1953268
333040.0000000    0.2136683
333080.0000000    0.2168375
333120.0000000    0.2070189
333160.0000000    0.2010880
333200.0000000    0.2008911
333240.0000000    0.1890070
333280.0000000    0.1884118
333320.0000000    0.2059109
333360.0000000    0.1917504
333400.0000000    0.1677752
333440.0000000    0.1924978
333480.0000000    0.1851467
333520.0000000    0.1947691
333560.0000000    0.1878814
333600.0000000    0.1976852
333640.0000000    0.1940014
333680.0000000    0.1778891
333720.0000000    0.1780762
333760.0000000    0.1823066
333800.0000000    0.1775441
333840.0000000    0.1955936
333880.0000000    0.1890179
333920.0000000    0.1955340
333960.0000000    0.1882933
334000.0000000    0.1933448
334040.0000000    0.1923150
334080.0000000    0.2032095
334120.0000000    0.2094703
334160.0000000    0.2005340
334200.0000000    0.1864701
334240.0000000    0.1824021
334280.0000000    0.1766966
334320.0000000    0.1771715
334360.0000000    0.1761792
334400.0000000    0.1886094
334440.0000000    0.1953851
334480.0000000    0.1987597
334520.0000000    0.1923230
334560.0000000    0.1885879
334600.0000000    0.1919257
334640.0000000    0.1972557
334680.0000000    0.1881052
334720.0000000    0.1861911
334760.0000000    0.1959165
334800.0000000    0.2075316
334840.0000000    0.2029941
334880.0000000    0.1937060
334920.0000000    0.1962021
334960.0000000    0.1925482
335000.0000000    0.1856040
335040.0000000    0.1766364
335080.0000000    0.1740979
335120.0000000    0.1716758
335160.0000000    0.1900491
335200.0000000    0.1999147
335240.0000000    0.1893995
335280.0000000    0.1909471
335320.0000000    0.1976267
335360.0000000    0.1812604
335400.0000000    0.1805092
335440.0000000    0.1841717
335480.0000000    0.1811823
335520.0000000    0.1771999
335560.0000000    0.1765088
335600.0000000    0.1934724
335640.0000000    0.1851312
335680.0000000    0.1991513
335720.0000000    0.1892733
335760.0000000    0.1772862
335800.0000000    0.1873163
335840.0000000    0.1781789
335880.0000000    0.1855241
335920.0000000    0.1817543
335960.0000000    0.1767786
336000.0000000    0.2007863
336040.0000000    0.1916285
336080.0000000    0.1987840
336120.0000000    0.1939509
336160.0000000    0.1879477
336200.0000000    0.1835307
336240.0000000    0.1728028
336280.0000000    0.1796937
336320.0000000    0.1813580
336360.0000000    0.1655917
336400.0000000    0.1945994
336440.0000000    0.1814249
336480.0000000    0.1769048
336520.0000000    0.1819044
336560.0000000    0.1807926
336600.0000000    0.1678113
336640.0000000    0.1757180
336680.0000000    0.1809046
336720.0000000    0.1881805
336760.0000000    0.1742736
336800.0000000    0.1782911
336840.0000000    0.1869653
336880.0000000    0.1882406
336920.0000000    0.1639144
336960.0000000    0.1830480
337000.0000000    0.1928484
337040.0000000    0.1678234
337080.0000000    0.1859691
337120.0000000    0.1758963
337160.0000000    0.1716509
337200.0000000    0.1851254
337240.0000000    0.1779719
337280.0000000    0.1814888
337320.0000000    0.1995856
337360.0000000    0.1855520
337400.0000000    0.1901379
337440.0000000    0.1949030
337480.0000000    0.1802484
337520.0000000    0.1964342
337560.0000000    0.1958827
337600.0000000    0.2015367
337640.0000000    0.2125089
337680.0000000    0.1951034
337720.0000000    0.1945207
337760.0000000    0.1948510
337800.0000000    0.2001080
337840.0000000    0.2106555
337880.0000000    0.1997520
337920.0000000    0.1907852
337960.0000000    0.2054541
338000.0000000    0.1948924
338040.0000000    0.1930690
338080.0000000    0.1919335
338120.0000000    0.1903251
338160.0000000    0.1825465
338200.0000000    0.1850961
338240.0000000    0.1968048
338280.0000000    0.1891698
338320.0000000    0.1992825
338360.0000000    0.1881936
338400.0000000    0.2012883
338440.0000000    0.1813500
338480.0000000    0.1877972
338520.0000000    0.1799495
338560.0000000    0.1755390
338600.0000000    0.1798333
338640.0000000    0.1686849
338680.0000000    0.1815829
338720.0000000    0.1737108
338760.0000000    0.1618917
338800.0000000    0.1764540
338840.0000000    0.1901695
338880.0000000    0.1955061
338920.0000000    0.1831775
338960.0000000    0.1948638
339000.0000000    0.1886167
339040.0000000    0.1768599
339080.0000000    0.1775987
339120.0000000    0.1826342
339160.0000000    0.2016418
339200.0000000    0.2045664
339240.0000000    0.1926956
339280.0000000    0.1791230
339320.0000000    0.1776659
339360.0000000    0.1786752
339400.0000000    0.2026010
339440.0000000    0.1800558
339480.0000000    0.1726031
339520.0000000    0.1817553
339560.0000000    0.1809045
339600.0000000    0.1743064
339640.0000000    0.1744701
339680.0000000    0.1713574
339720.0000000    0.1663303
339760.0000000    0.1655608
339800.0000000    0.1714253
339840.0000000    0.1782814
339880.0000000    0.1653461
339920.0000000    0.1627456
339960.0000000    0.1756363
340000.0000000    0.1619650
340040.0000000    0.1647442
340080.0000000    0.1539498
340120.0000000    0.1759793
340160.0000000    0.1711771
340200.0000000    0.1605984
340240.0000000    0.1685385
340280.0000000    0.1652572
340320.0000000    0.1604758
340360.0000000    0.1877612
340400.0000000    0.1752102
340440.0000000    0.1798237
340480.0000000    0.1745819
340520.0000000    0.1773996
340560.0000000    0.1861623
340600.0000000    0.1822383
340640.0000000    0.1817494
340680.0000000    0.1892510
340720.0000000    0.1870310
340760.0000000    0.1847757
340800.0000000    0.1856788
340840.0000000    0.1861164
340880.0000000    0.1825194
340920.0000000    0.1726408
340960.0000000    0.1903365
341000.0000000    0.1905134
341040.0000000    0.1737668
341080.0000000    0.1831528
341120.0000000    0.1796031
341160.0000000    0.1660268
341200.0000000    0.1792702
341240.0000000    0.1743024
341280.0000000    0.1699678
341320.0000000    0.1804386
341360.0000000    0.1773878
341400.0000000    0.1785184
341440.0000000    0.1819097
341480.0000000    0.1685095
341520.0000000    0.1784212
341560.0000000    0.1806776
341600.0000000    0.1881987
341640.0000000    0.1843842
341680.0000000    0.1731381
341720.0000000    0.1755536
341760.0000000    0.1896260
341800.0000000    0.1888667
341840.0000000    0.1845440
341880.0000000    0.1807926
341920.0000000    0.1970062
341960.0000000    0.1908739
342000.0000000    0.1856908
342040.0000000    0.1994419
342080.0000000    0.1791899
342120.0000000    0.1815268
342160.0000000    0.1947480
342200.0000000    0.1794548
342240.0000000    0.1687820
342280.0000000    0.1663498
342320.0000000    0.1733329
342360.0000000    0.1917053
342400.0000000    0.2091397
342440.0000000    0.1880963
342480.0000000    0.1996653
342520.0000000    0.1886055
342560.0000000    0.1832750
342600.0000000    0.1832812
342640.0000000    0.1852252
342680.0000000    0.1719004
342720.0000000    0.1701914
342760.0000000    0.1664025
342800.0000000    0.1764628
342840.0000000    0.1766607
342880.0000000    0.1650801
342920.0000000    0.1830720
342960.0000000    0.1697105
343000.0000000    0.1891616
343040.0000000    0.1762482
343080.0000000    0.1681699
343120.0000000    0.1899747
343160.0000000    0.1931901
343200.0000000    0.1797931
343240.0000000    0.1607972
343280.0000000    0.1667984
343320.0000000    0.1939036
343360.0000000    0.1876581
343400.0000000    0.1799652
343440.0000000    0.1962973
343480.0000000    0.1765891
343520.0000000    0.1716517
343560.0000000    0.1802468
343600.0000000    0.1764987
343640.0000000    0.1715527
343680.0000000    0.1803218
343720.0000000    0.1708821
343760.0000000    0.1721504
343800.0000000    0.1662980
343840.0000000    0.1603068
343880.0000000    0.1561082
343920.0000000    0.1628344
343960.0000000    0.1744173
344000.0000000    0.1707779
344040.0000000    0.1606793
344080.0000000    0.1668159
344120.0000000    0.1723140
344160.0000000    0.1795868
344200.0000000    0.1751727
344240.0000000    0.1736301
344280.0000000    0.1770386
344320.0000000    0.1765082
344360.0000000    0.1718924
344400.0000000    0.1865020
344440.0000000    0.1819992
344480.0000000    0.1850305
344520.0000000    0.1921655
344560.0000000    0.1841503
344600.0000000    0.1830466
344640.0000000    0.1671294
344680.0000000    0.1696907
344720.0000000    0.1716897
344760.0000000    0.1805750
344800.0000000    0.1546155
344840.0000000    0.1567342
344880.0000000    0.1634061
344920.0000000    0.1526970
344960.0000000    0.1558774
345000.0000000    0.1700499
345040.0000000    0.1512176
345080.0000000    0.1605450
345120.0000000    0.1625087
345160.0000000    0.1573645
345200.0000000    0.1654501
345240.0000000    0.1590330
345280.0000000    0.1581402
345320.0000000    0.1625076
345360.0000000    0.1604765
345400.0000000    0.1547659
345440.0000000    0.1703036
345480.0000000    0.1778949
345520.0000000    0.1655498
345560.0000000    0.1458228
345600.0000000    0.1596132
345640.0000000    0.1744911
345680.0000000    0.1647902
345720.0000000    0.1761342
345760.0000000    0.1733734
345800.0000000    0.1741946
345840.0000000    0.1697362
345880.0000000    0.1754883
345920.0000000    0.1720752
345960.0000000    0.1762966
346000.0000000    0.1806765
346040.0000000    0.1960889
346080.0000000    0.1656904
346120.0000000    0.1571773
346160.0000000    0.1652252
346200.0000000    0.1780965
346240.0000000    0.1729546
346280.0000000    0.1865439
346320.0000000    0.1660447
346360.0000000    0.1701833
346400.0000000    0.1609449
346440.0000000    0.1877756
346480.0000000    0.1699231
346520.0000000    0.1696145
346560.0000000    0.1686981
346600.0000000    0.1732554
346640.0000000    0.1674390
346680.0000000    0.1749529
346720.0000000    0.1780183
346760.0000000    0.1715721
346800.0000000    0.1646630
346840.0000000    0.1669976
346880.0000000    0.1667493
346920.0000000    0.1716759
346960.0000000    0.1689424
347000.0000000    0.1818837
347040.0000000    0.1829041
347080.0000000    0.1709557
347120.0000000    0.1709865
347160.0000000    0.1675070
347200.0000000    0.1806154
347240.0000000    0.1830516
347280.0000000    0.1763878
347320.0000000    0.1656269
347360.0000000    0.1758658
347400.0000000    0.1706144
347440.0000000    0.1617828
347480.0000000    0.1674445
347520.0000000    0.1756125
347560.0000000    0.1774240
347600.0000000    0.1605468
347640.0000000    0.1736631
347680.0000000    0.1562721
347720.0000000    0.1774496
347760.0000000    0.1690260
347800.0000000    0.1660053
347840.0000000    0.1626550
347880.0000000    0.1631300
347920.0000000    0.1631530
347960.0000000    0.1530897
348000.0000000    0.1816499
348040.0000000    0.1607822
348080.0000000    0.1758765
348120.0000000    0.1664230
348160.0000000    0.1631632
348200.0000000    0.1735197
348240.0000000    0.1699535
348280.0000000    0.1728457
348320.0000000    0.1796808
348360.0000000    0.1835814
348400.0000000    0.1725554
348440.0000000    0.1687598
348480.0000000    0.1753601
348520.0000000    0.1743867
348560.0000000    0.1575409
348600.0000000    0.1768709
348640.0000000    0.1628252
348680.0000000    0.1757757
348720.0000000    0.1845032
348760.0000000    0.1811391
348800.0000000    0.1666300
348840.0000000    0.1853124
348880.0000000    0.1777391
348920.0000000    0.1832563
348960.0000000    0.1652881
349000.0000000    0.1654534
349040.0000000    0.1672912
349080.0000000    0.1621915
349120.0000000    0.1691702
349160.0000000    0.1626854
349200.0000000    0.1554195
349240.0000000    0.1651740
349280.0000000    0.1688774
349320.0000000    0.1678456
349360.0000000    0.1710251
349400.0000000    0.1661815
349440.0000000    0.1724721
349480.0000000    0.1570775
349520.0000000    0.1741885
349560.0000000    0.1665471
349600.0000000    0.1654673
349640.0000000    0.1538887
349680.0000000    0.1658218
349720.0000000    0.1630815
349760.0000000    0.1665250
349800.0000000    0.1665289
349840.0000000    0.1637021
349880.0000000    0.1693627
349920.0000000    0.1672795
349960.0000000    0.1641978
350000.0000000    0.1737159
350040.0000000    0.1774763
350080.0000000    0.1702550
350120.0000000    0.1664689
350160.0000000    0.1766602
350200.0000000    0.1781371
350240.0000000    0.1786695
350280.0000000    0.1768032
350320.0000000    0.1833226
350360.0000000    0.1706815
350400.0000000    0.1727561
350440.0000000    0.1652739
350480.0000000    0.1634370
350520.0000000    0.1643053
350560.0000000    0.1713572
350600.0000000    0.1685226
350640.0000000    0.1854111
350680.0000000    0.1665704
350720.0000000    0.1731833
350760.0000000    0.1578076
350800.0000000    0.1614600
350840.0000000    0.1687459
350880.0000000    0.1767518
350920.0000000    0.1755062
350960.0000000    0.1820990
351000.0000000    0.1775211
351040.0000000    0.1804696
351080.0000000    0.1675102
351120.0000000    0.1676008
351160.0000000    0.1706315
351200.0000000    0.1817432
351240.0000000    0.1608123
351280.0000000    0.1541475
351320.0000000    0.1757856
351360.0000000    0.1740549
351400.0000000    0.1673290
351440.0000000    0.1705220
351480.0000000    0.1683052
351520.0000000    0.1716344
351560.0000000    0.1842559
351600.0000000    0.1675289
351640.0000000    0.1698523
351680.0000000    0.1686921
351720.0000000    0.1766436
351760.0000000    0.1665719
351800.0000000    0.1662813
351840.0000000    0.1762371
351880.0000000    0.1665498
351920.0000000    0.1702015
351960.0000000    0.1822451
352000.0000000    0.1633268
352040.0000000    0.1612386
352080.0000000    0.1685885
352120.0000000    0.1638808
352160.0000000    0.1632592
352200.0000000    0.1709041
352240.0000000    0.1719848
352280.0000000    0.1633586
352320.0000000    0.1677776
352360.0000000    0.1652137
352400.0000000    0.1694575
352440.0000000    0.1688503
352480.0000000    0.1683382
352520.0000000    0.1660259
352560.0000000    0.1648328
352600.0000000    0.1643712
352640.0000000    0.1888393
352680.0000000    0.1709449
352720.0000000    0.1720723
352760.0000000    0.1707006
352800.0000000    0.1668193
352840.0000000    0.1748725
352880.0000000    0.1529929
352920.0000000    0.1709666
352960.0000000    0.1588872
353000.0000000    0.1589216
353040.0000000    0.1626721
353080.0000000    0.1549268
353120.0000000    0.1488418
353160.0000000    0.1552944
353200.0000000    0.1657859
353240.0000000    0.1587001
353280.0000000    0.1624285
353320.0000000    0.1649986
353360.0000000    0.1642328
353400.0000000    0.1729357
353440.0000000    0.1790332
353480.0000000    0.1780479
353520.0000000    0.1559274
353560.0000000    0.1723384
353600.0000000    0.1736590
353640.0000000    0.1774106
353680.0000000    0.1672347
353720.0000000    0.1700877
353760.0000000    0.1713929
353800.0000000    0.1595025
353840.0000000    0.1682279
353880.0000000    0.1804158
353920.0000000    0.1719108
353960.0000000    0.1635621
354000.0000000    0.1603953
354040.0000000    0.1704912
354080.0000000    0.1624537
354120.0000000    0.1713177
354160.0000000    0.1764749
354200.0000000    0.1741635
354240.0000000    0.1783906
354280.0000000    0.1738035
354320.0000000    0.1778567
354360.0000000    0.1751562
354400.0000000    0.1664350
354440.0000000    0.1693399
354480.0000000    0.1565721
354520.0000000    0.1622708
354560.0000000    0.1727558
354600.0000000    0.1737075
354640.0000000    0.1645981
354680.0000000    0.1578983
354720.0000000    0.1514284
354760.0000000    0.1601930
354800.0000000    0.1573018
354840.0000000    0.1684837
354880.0000000    0.1622159
354920.0000000    0.1804723
354960.0000000    0.1723688
355000.0000000    0.1669987
355040.0000000    0.1743870
355080.0000000    0.1622804
355120.0000000    0.1799918
355160.0000000    0.1606873
355200.0000000    0.1580197
355240.0000000    0.1708146
355280.0000000    0.1574767
355320.0000000    0.1694853
355360.0000000    0.1590015
355400.0000000    0.1748226
355440.0000000    0.1612502
355480.0000000    0.1693978
355520.0000000    0.1633760
355560.0000000    0.1713810
355600.0000000    0.1577225
355640.0000000    0.1585059
355680.0000000    0.1592521
355720.0000000    0.1868258
355760.0000000    0.1782421
355800.0000000    0.1683890
355840.0000000    0.1614672
355880.0000000    0.1722780
355920.0000000    0.1761361
355960.0000000    0.1653334
356000.0000000    0.1837367
356040.0000000    0.1674023
356080.0000000    0.1736931
356120.0000000    0.1498514
356160.0000000    0.1602304
356200.0000000    0.1703117
356240.0000000    0.1630617
356280.0000000    0.1650059
356320.0000000    0.1616070
356360.0000000    0.1603562
356400.0000000    0.1634679
356440.0000000    0.1700444
356480.0000000    0.1575259
356520.0000000    0.1818566
356560.0000000    0.1662833
356600.0000000    0.1680533
356640.0000000    0.1752282
356680.0000000    0.1605540
356720.0000000    0.1473172
356760.0000000    0.1622920
356800.0000000    0.1654379
356840.0000000    0.1763835
356880.0000000    0.1693815
356920.0000000    0.1619361
356960.0000000    0.1534476
357000.0000000    0.1626377
357040.0000000    0.1619613
357080.0000000    0.1667353
357120.0000000    0.1543119
357160.0000000    0.1688963
357200.0000000    0.1733177
357240.0000000    0.1653419
357280.0000000    0.1646478
357320.0000000    0.1702293
357360.0000000    0.1631176
357400.0000000    0.1618974
357440.0000000    0.1586691
357480.0000000    0.1622109
357520.0000000    0.1788607
357560.0000000    0.1647507
357600.0000000    0.1542755
357640.0000000    0.1557710
357680.0000000    0.1595696
357720.0000000    0.1677221
357760.0000000    0.1822323
357800.0000000    0.1601732
357840.0000000    0.1628069
357880.0000000    0.1651698
357920.0000000    0.1562568
357960.0000000    0.1641185
358000.0000000    0.1487684
358040.0000000    0.1502561
358080.0000000    0.1621562
358120.0000000    0.1615247
358160.0000000    0.1620313
358200.0000000    0.1604713
358240.0000000    0.1555116
358280.0000000    0.1532612
358320.0000000    0.1535412
358360.0000000    0.1600037
358400.0000000    0.1646807
358440.0000000    0.1677504
358480.0000000    0.1660794
358520.0000000    0.1435926
358560.0000000    0.1649778
358600.0000000    0.1568264
358640.0000000    0.1525797
358680.0000000    0.1687810
358720.0000000    0.1655339
358760.0000000    0.1619881
358800.0000000    0.1683243
358840.0000000    0.1573992
358880.0000000    0.1614212
358920.0000000    0.1687447
358960.0000000    0.1716843
359000.0000000    0.1724856
359040.0000000    0.1580147
359080.0000000    0.1488665
359120.0000000    0.1600246
359160.0000000    0.1564123
359200.0000000    0.1623401
359240.0000000    0.1647023
359280.0000000    0.1691261
359320.0000000    0.1569153
359360.0000000    0.1585739
359400.0000000    0.1675269
359440.0000000    0.1533885
359480.0000000    0.1541677
359520.0000000    0.1655422
359560.0000000    0.1601610
359600.0000000    0.1676978
359640.0000000    0.1681200
359680.0000000    0.1612684
359720.0000000    0.1559135
359760.0000000    0.1692086
359800.0000000    0.1539427
359840.0000000    0.1744062
359880.0000000    0.1591025
359920.0000000    0.1601952
359960.0000000    0.1608087
360000.0000000    0.1516612
360040.0000000    0.1563153
360080.0000000    0.1621584
360120.0000000    0.1515516
360160.0000000    0.1713381
360200.0000000    0.1558796
360240.0000000    0.1555586
360280.0000000    0.1583458
360320.0000000    0.1665161
360360.0000000    0.1680539
360400.0000000    0.1540762
360440.0000000    0.1652465
360480.0000000    0.1716392
360520.0000000    0.1560531
360560.0000000    0.1524036
360600.0000000    0.1627240
360640.0000000    0.1646243
360680.0000000    0.1576059
360720.0000000    0.1701072
360760.0000000    0.1742330
360800.0000000    0.1575044
360840.0000000    0.1610609
360880.0000000    0.1688930
360920.0000000    0.1564276
360960.0000000    0.1501108
361000.0000000    0.1559148
361040.0000000    0.1650145
361080.0000000    0.1456113
361120.0000000    0.1517198
361160.0000000    0.1639809
361200.0000000    0.1506635
361240.0000000    0.1706479
361280.0000000    0.1636007
361320.0000000    0.1568750
361360.0000000    0.1625641
361400.0000000    0.1557847
361440.0000000    0.1646344
361480.0000000    0.1787569
361520.0000000    0.1600994
361560.0000000    0.1707306
361600.0000000    0.1639036
361640.0000000    0.1623163
361680.0000000    0.1684111
361720.0000000    0.1630635
361760.0000000    0.1615990
361800.0000000    0.1643820
361840.0000000    0.1662365
361880.0000000    0.1716823
361920.0000000    0.1694083
361960.0000000    0.1568109
362000.0000000    0.1701740
362040.0000000    0.1549670
362080.0000000    0.1618340
362120.0000000    0.1618976
362160.0000000    0.1522310
362200.0000000    0.1678983
362240.0000000    0.1668974
362280.0000000    0.1600478
362320.0000000    0.1604986
362360.0000000    0.1731837
362400.0000000    0.1698414
362440.0000000    0.1657477
362480.0000000    0.1705171
362520.0000000    0.1449822
362560.0000000    0.1469210
362600.0000000    0.1499048
362640.0000000    0.1563088
362680.0000000    0.1535147
362720.0000000    0.1513830
362760.0000000    0.1620820
362800.0000000    0.1486420
362840.0000000    0.1426975
362880.0000000    0.1561264
362920.0000000    0.1509020
362960.0000000    0.1497461
363000.0000000    0.1518330
363040.0000000    0.1708189
363080.0000000    0.1562348
363120.0000000    0.1630605
363160.0000000    0.1598312
363200.0000000    0.1513517
363240.0000000    0.1680243
363280.0000000    0.1555620
363320.0000000    0.1566342
363360.0000000    0.1518330
363400.0000000    0.1590389
363440.0000000    0.1423815
363480.0000000    0.1492026
363520.0000000    0.1392598
363560.0000000    0.1493325
363600.0000000    0.1581903
363640.0000000    0.1527832
363680.0000000    0.1608213
363720.0000000    0.1543991
363760.0000000    0.1547127
363800.0000000    0.1575741
363840.0000000    0.1545705
363880.0000000    0.1649113
363920.0000000    0.1665249
363960.0000000    0.1629001
364000.0000000    0.1678524
364040.0000000    0.1685156
364080.0000000    0.1586902
364120.0000000    0.1547395
364160.0000000    0.1493607
364200.0000000    0.1551889
364240.0000000    0.1484416
364280.0000000    0.1535199
364320.0000000    0.1414504
364360.0000000    0.1410620
364400.0000000    0.1575977
364440.0000000    0.1587572
364480.0000000    0.1756096
364520.0000000    0.1622675
364560.0000000    0.1697986
364600.0000000    0.1554704
364640.0000000    0.1625740
364680.0000000    0.1688023
364720.0000000    0.1708514
364760.0000000    0.1609413
364800.0000000    0.1580440
364840.0000000    0.1725205
364880.0000000    0.1696077
364920.0000000    0.1592227
364960.0000000    0.1661506
365000.0000000    0.1686675
365040.0000000    0.1587252
365080.0000000    0.1642583
365120.0000000    0.1613264
365160.0000000    0.1576810
365200.0000000    0.1544043
365240.0000000    0.1635880
365280.0000000    0.1659337
365320.0000000    0.1698343
365360.0000000    0.1597795
365400.0000000    0.1586023
365440.0000000    0.1716535
365480.0000000    0.1636327
365520.0000000    0.1659563
365560.0000000    0.1566431
365600.0000000    0.1524577
365640.0000000    0.1632554
365680.0000000    0.1559684
365720.0000000    0.1565605
365760.0000000    0.1522371
365800.0000000    0.1625175
365840.0000000    0.1560126
365880.0000000    0.1575020
365920.0000000    0.1538643
365960.0000000    0.1466613
366000.0000000    0.1515569
366040.0000000    0.1508991
366080.0000000    0.1674722
366120.0000000    0.1571746
366160.0000000    0.1523483
366200.0000000    0.1571510
366240.0000000    0.1626677
366280.0000000    0.1592557
366320.0000000    0.1634282
366360.0000000    0.1530133
366400.0000000    0.1608197
366440.0000000    0.1554475
366480.0000000    0.1464512
366520.0000000    0.1529991
366560.0000000    0.1670854
366600.0000000    0.1495802
366640.0000000    0.1477430
366680.0000000    0.1552129
366720.0000000    0.1613560
366760.0000000    0.1506525
366800.0000000    0.1568731
366840.0000000    0.1624111
366880.0000000    0.1642755
366920.0000000    0.1574869
366960.0000000    0.1537555
367000.0000000    0.1541995
367040.0000000    0.1662476
367080.0000000    0.1690047
367120.0000000    0.1601509
367160.0000000    0.1594665
367200.0000000    0.1617157
367240.0000000    0.1562405
367280.0000000    0.1475984
367320.0000000    0.1464324
367360.0000000    0.1550615
367400.0000000    0.1607669
367440.0000000    0.1585428
367480.0000000    0.1639644
367520.0000000    0.1706829
367560.0000000    0.1641559
367600.0000000    0.1562703
367640.0000000    0.1546896
367680.0000000    0.1709859
367720.0000000    0.1652916
367760.0000000    0.1654166
367800.0000000    0.1662123
367840.0000000    0.1630590
367880.0000000    0.1671821
367920.0000000    0.1622223
367960.0000000    0.1614301
368000.0000000    0.1700181
368040.0000000    0.1512863
368080.0000000    0.1704666
368120.0000000    0.1649632
368160.0000000    0.1668403
368200.0000000    0.1664960
368240.0000000    0.1704117
368280.0000000    0.1746136
368320.0000000    0.1671604
368360.0000000    0.1730713
368400.0000000    0.1716301
368440.0000000    0.1913025
368480.0000000    0.1827921
368520.0000000    0.1790695
368560.0000000    0.1681187
368600.0000000    0.1697735
368640.0000000    0.1829519
368680.0000000    0.1810086
368720.0000000    0.1704446
368760.0000000    0.1819691
368800.0000000    0.1776396
368840.0000000    0.1838962
368880.0000000    0.1733982
368920.0000000    0.1656957
368960.0000000    0.1634541
369000.0000000    0.1792439
369040.0000000    0.1768922
369080.0000000    0.1766525
369120.0000000    0.1586168
369160.0000000    0.1490459
369200.0000000    0.1531122
369240.0000000    0.1718437
369280.0000000    0.1581932
369320.0000000    0.1674990
369360.0000000    0.1627630
369400.0000000    0.1724099
369440.0000000    0.1784278
369480.0000000    0.1665231
369520.0000000    0.1884915
369560.0000000    0.1793968
369600.0000000    0.1624323
369640.0000000    0.1687496
369680.0000000    0.1887539
369720.0000000    0.1782832
369760.0000000    0.1744792
369800.0000000    0.1720389
369840.0000000    0.1763617
369880.0000000    0.1707097
369920.0000000    0.1685740
369960.0000000    0.1649921
370000.0000000    0.1726852
370040.0000000    0.1711955
370080.0000000    0.1678765
370120.0000000    0.1680494
370160.0000000    0.1591314
370200.0000000    0.1667291
370240.0000000    0.1573109
370280.0000000    0.1583146
370320.0000000    0.1683179
370360.0000000    0.1613940
370400.0000000    0.1617706
370440.0000000    0.1640871
370480.0000000    0.1668074
370520.0000000    0.1688277
370560.0000000    0.1718474
370600.0000000    0.1643925
370640.0000000    0.1689934
370680.0000000    0.1602347
370720.0000000    0.1706486
370760.0000000    0.1633110
370800.0000000    0.1669406
370840.0000000    0.1521568
370880.0000000    0.1713589
370920.0000000    0.1671532
370960.0000000    0.1585288
371000.0000000    0.1522341
371040.0000000    0.1704258
371080.0000000    0.1616491
371120.0000000    0.1588508
371160.0000000    0.1625623
371200.0000000    0.1553784
371240.0000000    0.1600378
371280.0000000    0.1573638
371320.0000000    0.1669241
371360.0000000    0.1505787
371400.0000000    0.1575997
371440.0000000    0.1729177
371480.0000000    0.1692924
371520.0000000    0.1593085
371560.0000000    0.1559715
371600.0000000    0.1571764
371640.0000000    0.1580786
371680.0000000    0.1819509
371720.0000000    0.1671496
371760.0000000    0.1814696
371800.0000000    0.1649319
371840.0000000    0.1745726
371880.0000000    0.1753336
371920.0000000    0.1726427
371960.0000000    0.1767267
372000.0000000    0.1681753
372040.0000000    0.1643402
372080.0000000    0.1700878
372120.0000000    0.1650753
372160.0000000    0.1722659
372200.0000000    0.1704410
372240.0000000    0.1727971
372280.0000000    0.1724716
372320.0000000    0.1670264
372360.0000000    0.1687472
372400.0000000    0.1612980
372440.0000000    0.1420525
372480.0000000    0.1673675
372520.0000000    0.1697992
372560.0000000    0.1566131
372600.0000000    0.1582253
372640.0000000    0.1617557
372680.0000000    0.1598115
372720.0000000    0.1535868
372760.0000000    0.1446549
372800.0000000    0.1436736
372840.0000000    0.1522651
372880.0000000    0.1448046
372920.0000000    0.1431683
372960.0000000    0.1503332
373000.0000000    0.1576854
373040.0000000    0.1587594
373080.0000000    0.1501154
373120.0000000    0.1644974
373160.0000000    0.1732842
373200.0000000    0.1579081
373240.0000000    0.1716211
373280.0000000    0.1557226
373320.0000000    0.1589645
373360.0000000    0.1536035
373400.0000000    0.1516015
373440.0000000    0.1515414
373480.0000000    0.1563634
373520.0000000    0.1608218
373560.0000000    0.1555331
373600.0000000    0.1633915
373640.0000000    0.1702178
373680.0000000    0.1523002
373720.0000000    0.1596384
373760.0000000    0.1641210
373800.0000000    0.1610972
373840.0000000    0.1630498
373880.0000000    0.1612277
373920.0000000    0.1794296
373960.0000000    0.1609690
374000.0000000    0.1724120
374040.0000000    0.1731272
374080.0000000    0.1802052
374120.0000000    0.1735158
374160.0000000    0.1640554
374200.0000000    0.1672852
374240.0000000    0.1767974
374280.0000000    0.1742912
374320.0000000    0.1744438
374360.0000000    0.1797444
374400.0000000    0.1706994
374440.0000000    0.1586967
374480.0000000    0.1653765
374520.0000000    0.1718501
374560.0000000    0.1697587
374600.0000000    0.1777277
374640.0000000    0.1701375
374680.0000000    0.1826870
374720.0000000    0.1888776
374760.0000000    0.1635319
374800.0000000    0.1866758
374840.0000000    0.1749000
374880.0000000    0.1745436
374920.0000000    0.1694532
374960.0000000    0.1783842
375000.0000000    0.1779839
375040.0000000    0.1701935
375080.0000000    0.1664912
375120.0000000    0.1745486
375160.0000000    0.1678996
375200.0000000    0.1739745
375240.0000000    0.1731623
375280.0000000    0.1719147
375320.0000000    0.1807235
375360.0000000    0.1781559
375400.0000000    0.1609599
375440.0000000    0.1689752
375480.0000000    0.1703046
375520.0000000    0.1677737
375560.0000000    0.1711414
375600.0000000    0.1741230
375640.0000000    0.1743433
375680.0000000    0.1712300
375720.0000000    0.1647384
375760.0000000    0.1752053
375800.0000000    0.1623721
375840.0000000    0.1673983
375880.0000000    0.1707111
375920.0000000    0.1833282
375960.0000000    0.1685204
376000.0000000    0.1693790
376040.0000000    0.1551327
376080.0000000    0.1643893
376120.0000000    0.1552192
376160.0000000    0.1661275
376200.0000000    0.1570401
376240.0000000    0.1744430
376280.0000000    0.1620145
376320.0000000    0.1718443
376360.0000000    0.1665344
376400.0000000    0.1709075
376440.0000000    0.1682355
376480.0000000    0.1654349
376520.0000000    0.1460857
376560.0000000    0.1649615
376600.0000000    0.1621125
376640.0000000    0.1704859
376680.0000000    0.1712437
376720.0000000    0.1766294
376760.0000000    0.1622013
376800.0000000    0.1644128
376840.0000000    0.1624004
376880.0000000    0.1639713
376920.0000000    0.1691626
376960.0000000    0.1755369
377000.0000000    0.1621521
377040.0000000    0.1625522
377080.0000000    0.1591782
377120.0000000    0.1731134
377160.0000000    0.1668443
377200.0000000    0.1790923
377240.0000000    0.1728090
377280.0000000    0.1783862
377320.0000000    0.1830274
377360.0000000    0.1656390
377400.0000000    0.1613091
377440.0000000    0.1669627
377480.0000000    0.1631344
377520.0000000    0.1610474
377560.0000000    0.1708664
377600.0000000    0.1675581
377640.0000000    0.1600468
377680.0000000    0.1634896
377720.0000000    0.1685237
377760.0000000    0.1571349
377800.0000000    0.1634239
377840.0000000    0.1611736
377880.0000000    0.1631763
377920.0000000    0.1596322
377960.0000000    0.1673058
378000.0000000    0.1631274
378040.0000000    0.1694672
378080.0000000    0.1726098
378120.0000000    0.1617757
378160.0000000    0.1653650
378200.0000000    0.1662661
378240.0000000    0.1685101
378280.0000000    0.1685882
378320.0000000    0.1657494
378360.0000000    0.1683219
378400.0000000    0.1696702
378440.0000000    0.1698737
378480.0000000    0.1651987
378520.0000000    0.1787979
378560.0000000    0.1676712
378600.0000000    0.1790172
378640.0000000    0.1769997
378680.0000000    0.1715404
378720.0000000    0.1759103
378760.0000000    0.1694038
378800.0000000    0.1570898
378840.0000000    0.1587373
378880.0000000    0.1702329
378920.0000000    0.1556825
378960.0000000    0.1663972
379000.0000000    0.1538471
379040.0000000    0.1616718
379080.0000000    0.1693607
379120.0000000    0.1707142
379160.0000000    0.1616743
379200.0000000    0.1597015
379240.0000000    0.1535759
379280.0000000    0.1697596
379320.0000000    0.1690612
379360.0000000    0.1638503
379400.0000000    0.1676610
379440.0000000    0.1571726
379480.0000000    0.1618383
379520.0000000    0.1614760
379560.0000000    0.1653246
379600.0000000    0.1640258
379640.0000000    0.1659285
379680.0000000    0.1754447
379720.0000000    0.1663557
379760.0000000    0.1712032
379800.0000000    0.1721593
379840.0000000    0.1597719
379880.0000000    0.1513103
379920.0000000    0.1721920
379960.0000000    0.1516469
380000.0000000    0.1685226
380040.0000000    0.1634295
380080.0000000    0.1573535
380120.0000000    0.1599300
380160.0000000    0.1663512
380200.0000000    0.1566674
380240.0000000    0.1563613
380280.0000000    0.1603047
380320.0000000    0.1679620
380360.0000000    0.1656656
380400.0000000    0.1626899
380440.0000000    0.1644343
380480.0000000    0.1644261
380520.0000000    0.1620954
380560.0000000    0.1583865
380600.0000000    0.1564952
380640.0000000    0.1516661
380680.0000000    0.1604095
380720.0000000    0.1668521
380760.0000000    0.1638312
380800.0000000    0.1705348
380840.0000000    0.1666863
380880.0000000    0.1661901
380920.0000000    0.1657933
380960.0000000    0.1654631
381000.0000000    0.1637734
381040.0000000    0.1617057
381080.0000000    0.1592363
381120.0000000    0.1588017
381160.0000000    0.1653058
381200.0000000    0.1640727
381240.0000000    0.1519552
381280.0000000    0.1531129
381320.0000000    0.1595833
381360.0000000    0.1683360
381400.0000000    0.1739725
381440.0000000    0.1635587
381480.0000000    0.1735847
381520.0000000    0.1633038
381560.0000000    0.1593369
381600.0000000    0.1711137
381640.0000000    0.1649490
381680.0000000    0.1656476
381720.0000000    0.1469629
381760.0000000    0.1673655
381800.0000000    0.1678638
381840.0000000    0.1804798
381880.0000000    0.1601315
381920.0000000    0.1819834
381960.0000000    0.1759596
382000.0000000    0.1781503
382040.0000000    0.1695158
382080.0000000    0.1643558
382120.0000000    0.1739718
382160.0000000    0.1765333
382200.0000000    0.1591889
382240.0000000    0.1677955
382280.0000000    0.1747033
382320.0000000    0.1648149
382360.0000000    0.1839957
382400.0000000    0.1859325
382440.0000000    0.1738401
382480.0000000    0.1761460
382520.0000000    0.1819035
382560.0000000    0.1751802
382600.0000000    0.1692982
382640.0000000    0.1645452
382680.0000000    0.1697455
382720.0000000    0.1689107
382760.0000000    0.1621912
382800.0000000    0.1660683
382840.0000000    0.1785586
382880.0000000    0.1677500
382920.0000000    0.1790937
382960.0000000    0.1697908
383000.0000000    0.1590077
383040.0000000    0.1595113
383080.0000000    0.1551704
383120.0000000    0.1662050
383160.0000000    0.1746572
383200.0000000    0.1642097
383240.0000000    0.1652502
383280.0000000    0.1617952
383320.0000000    0.1649110
383360.0000000    0.1516648
383400.0000000    0.1597345
383440.0000000    0.1625140
383480.0000000    0.1595257
383520.0000000    0.1734813
383560.0000000    0.1626327
383600.0000000    0.1616258
383640.0000000    0.1626254
383680.0000000    0.1723258
383720.0000000    0.1603525
383760.0000000    0.1706024
383800.0000000    0.1759352
383840.0000000    0.1689089
383880.0000000    0.1579824
383920.0000000    0.1583466
383960.0000000    0.1625452
384000.0000000    0.1513630
384040.0000000    0.1616263
384080.0000000    0.1662638
384120.0000000    0.1701853
384160.0000000    0.1590966
384200.0000000    0.1653388
384240.0000000    0.1650934
384280.0000000    0.1788628
384320.0000000    0.1664776
384360.0000000    0.1698425
384400.0000000    0.1734146
384440.0000000    0.1760700
384480.0000000    0.1900750
384520.0000000    0.1731840
384560.0000000    0.1756928
384600.0000000    0.1765912
384640.0000000    0.1697097
384680.0000000    0.1564593
384720.0000000    0.1708661
384760.0000000    0.1708322
384800.0000000    0.1672686
384840.0000000    0.1752338
384880.0000000    0.1709026
384920.0000000    0.1728042
384960.0000000    0.1661940
385000.0000000    0.1646880
385040.0000000    0.1792276
385080.0000000    0.1728221
385120.0000000    0.1675479
385160.0000000    0.1682829
385200.0000000    0.1804176
385240.0000000    0.1684270
385280.0000000    0.1796019
385320.0000000    0.1774231
385360.0000000    0.1732067
385400.0000000    0.1813169
385440.0000000    0.1638147
385480.0000000    0.1698392
385520.0000000    0.1851445
385560.0000000    0.1840339
385600.0000000    0.1768014
385640.0000000    0.1811441
385680.0000000    0.1653013
385720.0000000    0.1731740
385760.0000000    0.1699308
385800.0000000    0.1894104
385840.0000000    0.1708239
385880.0000000    0.1736551
385920.0000000    0.1531232
385960.0000000    0.1760470
386000.0000000    0.1660661
386040.0000000    0.1778045
386080.0000000    0.1830229
386120.0000000    0.1597316
386160.0000000    0.1651316
386200.0000000    0.1831235
386240.0000000    0.1763057
386280.0000000    0.1858459
386320.0000000    0.1700011
386360.0000000    0.1744949
386400.0000000    0.1720579
386440.0000000    0.1749557
386480.0000000    0.1689872
386520.0000000    0.1638742
386560.0000000    0.1681247
386600.0000000    0.1795606
386640.0000000    0.1794136
386680.0000000    0.1769697
386720.0000000    0.1716408
386760.0000000    0.1666921
386800.0000000    0.1814925
386840.0000000    0.1759557
386880.0000000    0.1908694
386920.0000000    0.1859064
386960.0000000    0.1785568
387000.0000000    0.1761703
387040.0000000    0.1802395
387080.0000000    0.1772748
387120.0000000    0.1904914
387160.0000000    0.1795916
387200.0000000    0.1713757
387240.0000000    0.1831779
387280.0000000    0.1812204
387320.0000000    0.1788679
387360.0000000    0.1746124
387400.0000000    0.1697994
387440.0000000    0.1771988
387480.0000000    0.1745179
387520.0000000    0.1840431
387560.0000000    0.1787144
387600.0000000    0.1703941
387640.0000000    0.1702819
387680.0000000    0.1624347
387720.0000000    0.1889321
387760.0000000    0.1854716
387800.0000000    0.1714486
387840.0000000    0.1734626
387880.0000000    0.1802217
387920.0000000    0.1846050
387960.0000000    0.1802285
388000.0000000    0.1849935
388040.0000000    0.1673771
388080.0000000    0.1671865
388120.0000000    0.1840529
388160.0000000    0.1726712
388200.0000000    0.1681129
388240.0000000    0.1841160
388280.0000000    0.1641665
388320.0000000    0.1655813
388360.0000000    0.1801858
388400.0000000    0.1777637
388440.0000000    0.1794564
388480.0000000    0.1668049
388520.0000000    0.1712045
388560.0000000    0.1852198
388600.0000000    0.1747972
388640.0000000    0.1754972
388680.0000000    0.1758436
388720.0000000    0.1876857
388760.0000000    0.1706079
388800.0000000    0.1745811
388840.0000000    0.1624350
388880.0000000    0.1700449
388920.0000000    0.1714500
388960.0000000    0.1779982
389000.0000000    0.1727684
389040.0000000    0.1864267
389080.0000000    0.1811098
389120.0000000    0.1896259
389160.0000000    0.1632777
389200.0000000    0.1799178
389240.0000000    0.1868161
389280.0000000    0.1843920
389320.0000000    0.1885337
389360.0000000    0.1821129
389400.0000000    0.1903877
389440.0000000    0.1969982
389480.0000000    0.1780934
389520.0000000    0.1816932
389560.0000000    0.1825260
389600.0000000    0.1851537
389640.0000000    0.1776660
389680.0000000    0.1723694
389720.0000000    0.1666116
389760.0000000    0.1855130
389800.0000000    0.1744022
389840.0000000    0.1790342
389880.0000000    0.1856770
389920.0000000    0.1805069
389960.0000000    0.1810970
390000.0000000    0.1813114
390040.0000000    0.1854417
390080.0000000    0.1904123
390120.0000000    0.1877594
390160.0000000    0.1750160
390200.0000000    0.1850933
390240.0000000    0.1791354
390280.0000000    0.1898735
390320.0000000    0.1951432
390360.0000000    0.1853134
390400.0000000    0.1804934
390440.0000000    0.1696648
390480.0000000    0.1834971
390520.0000000    0.1923974
390560.0000000    0.1830289
390600.0000000    0.1858101
390640.0000000    0.1846255
390680.0000000    0.1868056
390720.0000000    0.1868710
390760.0000000    0.1844802
390800.0000000    0.1868323
390840.0000000    0.1902663
390880.0000000    0.1760552
390920.0000000    0.1859246
390960.0000000    0.1801091
391000.0000000    0.1807798
391040.0000000    0.1764807
391080.0000000    0.1741043
391120.0000000    0.1741272
391160.0000000    0.1830131
391200.0000000    0.1689119
391240.0000000    0.1726910
391280.0000000    0.1634275
391320.0000000    0.1733435
391360.0000000    0.1690955
391400.0000000    0.1774590
391440.0000000    0.1717256
391480.0000000    0.1670684
391520.0000000    0.1695479
391560.0000000    0.1762328
391600.0000000    0.1789359
391640.0000000    0.1733492
391680.0000000    0.1633711
391720.0000000    0.1881268
391760.0000000    0.1741730
391800.0000000    0.1768741
391840.0000000    0.1849315
391880.0000000    0.1858096
391920.0000000    0.1714467
391960.0000000    0.1894567
392000.0000000    0.1755943
392040.0000000    0.1737763
392080.0000000    0.1645032
392120.0000000    0.1811160
392160.0000000    0.1884838
392200.0000000    0.1759196
392240.0000000    0.1847740
392280.0000000    0.1819216
392320.0000000    0.1722440
392360.0000000    0.1931908
392400.0000000    0.1808496
392440.0000000    0.1842468
392480.0000000    0.1859022
392520.0000000    0.1812832
392560.0000000    0.1811789
392600.0000000    0.1840916
392640.0000000    0.1784830
392680.0000000    0.1777023
392720.0000000    0.1784295
392760.0000000    0.1710561
392800.0000000    0.1864128
392840.0000000    0.1652718
392880.0000000    0.1687573
392920.0000000    0.1772247
392960.0000000    0.1677398
393000.0000000    0.1859364
393040.0000000    0.1769506
393080.0000000    0.1646329
393120.0000000    0.1665664
393160.0000000    0.1688125
393200.0000000    0.1704291
393240.0000000    0.1603355
393280.0000000    0.1620925
393320.0000000    0.1768533
393360.0000000    0.1752603
393400.0000000    0.1703413
393440.0000000    0.1699553
393480.0000000    0.1675368
393520.0000000    0.1682495
393560.0000000    0.1676108
393600.0000000    0.1641620
393640.0000000    0.1585794
393680.0000000    0.1720400
393720.0000000    0.1674316
393760.0000000    0.1712880
393800.0000000    0.1667791
393840.0000000    0.1674873
393880.0000000    0.1638020
393920.0000000    0.1700126
393960.0000000    0.1806825
394000.0000000    0.1778170
394040.0000000    0.1763142
394080.0000000    0.1780503
394120.0000000    0.1657880
394160.0000000    0.1811485
394200.0000000    0.1659853
394240.0000000    0.1741620
394280.0000000    0.1702271
394320.0000000    0.1630523
394360.0000000    0.1728559
394400.0000000    0.1646709
394440.0000000    0.1677151
394480.0000000    0.1678552
394520.0000000    0.1605485
394560.0000000    0.1695858
394600.0000000    0.1585519
394640.0000000    0.1648782
394680.0000000    0.1734918
394720.0000000    0.1795526
394760.0000000    0.1635780
394800.0000000    0.1723119
394840.0000000    0.1790905
394880.0000000    0.1698381
394920.0000000    0.1678704
394960.0000000    0.1772321
395000.0000000    0.1822947
395040.0000000    0.1694367
395080.0000000    0.1670137
395120.0000000    0.1827022
395160.0000000    0.1817908
395200.0000000    0.1936701
395240.0000000    0.1751871
395280.0000000    0.1883282
395320.0000000    0.1731756
395360.0000000    0.1824151
395400.0000000    0.1793578
395440.0000000    0.1693259
395480.0000000    0.1842182
395520.0000000    0.1845282
395560.0000000    0.1864801
395600.0000000    0.1834809
395640.0000000    0.1824809
395680.0000000    0.2018569
395720.0000000    0.1878366
395760.0000000    0.1819133
395800.0000000    0.1752384
395840.0000000    0.1880520
395880.0000000    0.1941875
395920.0000000    0.1897979
395960.0000000    0.1862559
396000.0000000    0.1778925
396040.0000000    0.1934376
396080.0000000    0.1808069
396120.0000000    0.1787102
396160.0000000    0.1913577
396200.0000000    0.1774516
396240.0000000    0.1712159
396280.0000000    0.1827082
396320.0000000    0.1757488
396360.0000000    0.1845486
396400.0000000    0.1829757
396440.0000000    0.1753028
396480.0000000    0.1905266
396520.0000000    0.1684607
396560.0000000    0.1632767
396600.0000000    0.1642511
396640.0000000    0.1592549
396680.0000000    0.1664982
396720.0000000    0.1712738
396760.0000000    0.1751257
396800.0000000    0.1677216
396840.0000000    0.1566179
396880.0000000    0.1611567
396920.0000000    0.1600396
396960.0000000    0.1714727
397000.0000000    0.1785754
397040.0000000    0.1502870
397080.0000000    0.1654724
397120.0000000    0.1509309
397160.0000000    0.1495551
397200.0000000    0.1579538
397240.0000000    0.1538597
397280.0000000    0.1468691
397320.0000000    0.1569375
397360.0000000    0.1583639
397400.0000000    0.1495093
397440.0000000    0.1641580
397480.0000000    0.1669896
397520.0000000    0.1654939
397560.0000000    0.1788396
397600.0000000    0.1711983
397640.0000000    0.1632602
397680.0000000    0.1491947
397720.0000000    0.1573043
397760.0000000    0.1604751
397800.0000000    0.1575860
397840.0000000    0.1560934
397880.0000000    0.1572009
397920.0000000    0.1707022
397960.0000000    0.1682048
398000.0000000    0.1589727
398040.0000000    0.1850698
398080.0000000    0.1752796
398120.0000000    0.1964773
398160.0000000    0.1758232
398200.0000000    0.1765544
398240.0000000    0.1840949
398280.0000000    0.1598861
398320.0000000    0.1783270
398360.0000000    0.1910894
398400.0000000    0.1739515
398440.0000000    0.1828800
398480.0000000    0.1761927
398520.0000000    0.1690731
398560.0000000    0.1802770
398600.0000000    0.1713950
398640.0000000    0.1672655
398680.0000000    0.1673580
398720.0000000    0.1769674
398760.0000000    0.1763826
398800.0000000    0.1878743
398840.0000000    0.1829055
398880.0000000    0.1908497
398920.0000000    0.1713036
398960.0000000    0.1823592
399000.0000000    0.1586965
399040.0000000    0.1823359
399080.0000000    0.1691013
399120.0000000    0.1797984
399160.0000000    0.1802003
399200.0000000    0.1579099
399240.0000000    0.1782012
399280.0000000    0.1810792
399320.0000000    0.1881157
399360.0000000    0.1933440
399400.0000000    0.1916479
399440.0000000    0.1894564
399480.0000000    0.1704987
399520.0000000    0.1761371
399560.0000000    0.1782654
399600.0000000    0.1787444
399640.0000000    0.1840127
399680.0000000    0.1815493
399720.0000000    0.1885314
399760.0000000    0.1942130
399800.0000000    0.1917499
399840.0000000    0.1784007
399880.0000000    0.1793754
399920.0000000    0.1914178
399960.0000000    0.1937298
400000.0000000    0.2034936
400040.0000000    0.1938733
400080.0000000    0.1970087
400120.0000000    0.1841912
400160.0000000    0.1800455
400200.0000000    0.1858187
400240.0000000    0.1902030
400280.0000000    0.1853622
400320.0000000    0.1921296
400360.0000000    0.1827041
400400.0000000    0.1597605
400440.0000000    0.1878103
400480.0000000    0.2007785
400520.0000000    0.1845792
400560.0000000    0.1832718
400600.0000000    0.1904019
400640.0000000    0.1741187
400680.0000000    0.1864686
400720.0000000    0.1775936
400760.0000000    0.1726395
400800.0000000    0.1831871
400840.0000000    0.1796176
400880.0000000    0.1762090
400920.0000000    0.1825109
400960.0000000    0.1921473
401000.0000000    0.1836288
401040.0000000    0.1824646
401080.0000000    0.1810847
401120.0000000    0.1875702
401160.0000000    0.1898080
401200.0000000    0.1854773
401240.0000000    0.1934280
401280.0000000    0.1937323
401320.0000000    0.1849351
401360.0000000    0.1840065
401400.0000000    0.1872163
401440.0000000    0.1915055
401480.0000000    0.1707778
401520.0000000    0.1789729
401560.0000000    0.1766271
401600.0000000    0.1799788
401640.0000000    0.1982934
401680.0000000    0.1806846
401720.0000000    0.1701504
401760.0000000    0.1716882
401800.0000000    0.1844291
401840.0000000    0.1754428
401880.0000000    0.1699285
401920.0000000    0.1915629
401960.0000000    0.1939648
402000.0000000    0.1908576
402040.0000000    0.1826514
402080.0000000    0.1867914
402120.0000000    0.1836671
402160.0000000    0.1913839
402200.0000000    0.1791528
402240.0000000    0.1754297
402280.0000000    0.1841006
402320.0000000    0.1791068
402360.0000000    0.1691312
402400.0000000    0.1724517
402440.0000000    0.1790157
402480.0000000    0.1749042
402520.0000000    0.1803920
402560.0000000    0.1705038
402600.0000000    0.1958674
402640.0000000    0.1815399
402680.0000000    0.1794492
402720.0000000    0.1872814
402760.0000000    0.1782863
402800.0000000    0.1865750
402840.0000000    0.1759177
402880.0000000    0.1828826
402920.0000000    0.1854237
402960.0000000    0.1743542
403000.0000000    0.1664184
403040.0000000    0.1572981
403080.0000000    0.1684167
403120.0000000    0.1580454
403160.0000000    0.1658547
403200.0000000    0.1702793
403240.0000000    0.1642324
403280.0000000    0.1670594
403320.0000000    0.1745541
403360.0000000    0.1650360
403400.0000000    0.1752084
403440.0000000    0.1760362
403480.0000000    0.1714451
403520.0000000    0.1713992
403560.0000000    0.1618292
403600.0000000    0.1619028
403640.0000000    0.1750892
403680.0000000    0.1819352
403720.0000000    0.1870498
403760.0000000    0.1904169
403800.0000000    0.1753770
403840.0000000    0.1687727
403880.0000000    0.1758872
403920.0000000    0.1784251
403960.0000000    0.1893463
404000.0000000    0.1743408
404040.0000000    0.1750458
404080.0000000    0.1633652
404120.0000000    0.1671426
404160.0000000    0.1739285
404200.0000000    0.1843685
404240.0000000    0.1667573
404280.0000000    0.1598945
404320.0000000    0.1802747
404360.0000000    0.1673890
404400.0000000    0.1812668
404440.0000000    0.1848096
404480.0000000    0.1688664
404520.0000000    0.1766706
404560.0000000    0.1766793
404600.0000000    0.1836582
404640.0000000    0.1869837
404680.0000000    0.1882672
404720.0000000    0.1911761
404760.0000000    0.1852077
404800.0000000    0.1856207
404840.0000000    0.1861151
404880.0000000    0.1812494
404920.0000000    0.1927866
404960.0000000    0.1786181
405000.0000000    0.1818949
405040.0000000    0.1717310
405080.0000000    0.1746198
405120.0000000    0.1634961
405160.0000000    0.1788536
405200.0000000    0.1692680
405240.0000000    0.1738427
405280.0000000    0.1666488
405320.0000000    0.1697677
405360.0000000    0.1622160
405400.0000000    0.1647021
405440.0000000    0.1799342
405480.0000000    0.1668431
405520.0000000    0.1700729
405560.0000000    0.1593539
405600.0000000    0.1576761
405640.0000000    0.1674809
405680.0000000    0.1773391
405720.0000000    0.1754578
405760.0000000    0.1721784
405800.0000000    0.1759537
405840.0000000    0.1662112
405880.0000000    0.1545340
405920.0000000    0.1621487
405960.0000000    0.1976769
406000.0000000    0.1844494
406040.0000000    0.1914480
406080.0000000    0.1671749
406120.0000000    0.1508017
406160.0000000    0.1608290
406200.0000000    0.1667180
406240.0000000    0.1600971
406280.0000000    0.1710959
406320.0000000    0.1569553
406360.0000000    0.1621444
406400.0000000    0.1493568
406440.0000000    0.1508371
406480.0000000    0.1579031
406520.0000000    0.1692483
406560.0000000    0.1750833
406600.0000000    0.1645529
406640.0000000    0.1650832
406680.0000000    0.1838009
406720.0000000    0.1663311
406760.0000000    0.1683105
406800.0000000    0.1678080
406840.0000000    0.1743622
406880.0000000    0.1753401
406920.0000000    0.1729587
406960.0000000    0.1775360
407000.0000000    0.1650629
407040.0000000    0.1678327
407080.0000000    0.1713281
407120.0000000    0.1668658
407160.0000000    0.1642645
407200.0000000    0.1606111
407240.0000000    0.1581022
407280.0000000    0.1555933
407320.0000000    0.1669810
407360.0000000    0.1525288
407400.0000000    0.1546078
407440.0000000    0.1607763
407480.0000000    0.1634109
407520.0000000    0.1665842
407560.0000000    0.1586841
407600.0000000    0.1586509
407640.0000000    0.1630900
407680.0000000    0.1757131
407720.0000000    0.1728744
407760.0000000    0.1822824
407800.0000000    0.1964263
407840.0000000    0.1728558
407880.0000000    0.1633431
407920.0000000    0.1725211
407960.0000000    0.1676968
408000.0000000    0.1917831
408040.0000000    0.1715516
408080.0000000    0.1611145
408120.0000000    0.1678591
408160.0000000    0.1701699
408200.0000000    0.1648736
408240.0000000    0.1813088
408280.0000000    0.1989680
408320.0000000    0.1909426
408360.0000000    0.1673872
408400.0000000    0.1627286
408440.0000000    0.1659371
408480.0000000    0.1549971
408520.0000000    0.1547810
408560.0000000    0.1709627
408600.0000000    0.1643902
408640.0000000    0.1820487
408680.0000000    0.1762990
408720.0000000    0.1605011
408760.0000000    0.1606028
408800.0000000    0.1754700
408840.0000000    0.1753208
408880.0000000    0.1639936
408920.0000000    0.1660238
408960.0000000    0.1596861
409000.0000000    0.1682521
409040.0000000    0.1669678
409080.0000000    0.1687188
409120.0000000    0.1494601
409160.0000000    0.1467559
409200.0000000    0.1669735
409240.0000000    0.1775833
409280.0000000    0.1538091
409320.0000000    0.1629096
409360.0000000    0.1589693
409400.0000000    0.1755974
409440.0000000    0.1922984
409480.0000000    0.1833953
409520.0000000    0.1788668
409560.0000000    0.1755494
409600.0000000    0.1759727
409640.0000000    0.1572961
409680.0000000    0.1648033
409720.0000000    0.1670011
409760.0000000    0.1781320
409800.0000000    0.1901676
409840.0000000    0.1802339
409880.0000000    0.1737378
409920.0000000    0.1634489
409960.0000000    0.1590479
410000.0000000    0.1826289
410040.0000000    0.1782636
410080.0000000    0.1714405
410120.0000000    0.1712049
410160.0000000    0.1662439
410200.0000000    0.1825972
410240.0000000    0.1732819
410280.0000000    0.1692230
410320.0000000    0.1675899
410360.0000000    0.1731346
410400.0000000    0.1585848
410440.0000000    0.1526147
410480.0000000    0.1694996
410520.0000000    0.1781601
410560.0000000    0.1749705
410600.0000000    0.1619139
410640.0000000    0.1565399
410680.0000000    0.1570024
410720.0000000    0.1614035
410760.0000000    0.1676201
410800.0000000    0.1628891
410840.0000000    0.1687433
410880.0000000    0.1561519
410920.0000000    0.1692659
410960.0000000    0.1598665
411000.0000000    0.1419828
411040.0000000    0.1578796
411080.0000000    0.1678344
411120.0000000    0.1796604
411160.0000000    0.1635443
411200.0000000    0.1594936
411240.0000000    0.1578574
411280.0000000    0.1454857
411320.0000000    0.1505650
411360.0000000    0.1513543
411400.0000000    0.1544776
411440.0000000    0.1475133
411480.0000000    0.1496155
411520.0000000    0.1430956
411560.0000000    0.1457829
411600.0000000    0.1459285
411640.0000000    0.1381092
411680.0000000    0.1504770
411720.0000000    0.1484666
411760.0000000    0.1421503
411800.0000000    0.1522073
411840.0000000    0.1590949
411880.0000000    0.1472739
411920.0000000    0.1657711
411960.0000000    0.1572633
412000.0000000    0.1634726
412040.0000000    0.1573614
412080.0000000    0.1598605
412120.0000000    0.1590512
412160.0000000    0.1495003
412200.0000000    0.1583303
412240.0000000    0.1685135
412280.0000000    0.1652874
412320.0000000    0.1647966
412360.0000000    0.1501145
412400.0000000    0.1641586
412440.0000000    0.1671776
412480.0000000    0.1597742
412520.0000000    0.1707412
412560.0000000    0.1675512
412600.0000000    0.1537656
412640.0000000    0.1614699
412680.0000000    0.1515360
412720.0000000    0.1549279
412760.0000000    0.1591043
412800.0000000    0.1594699
412840.0000000    0.1619995
412880.0000000    0.1629708
412920.0000000    0.1597812
412960.0000000    0.1592790
413000.0000000    0.1535434
413040.0000000    0.1532541
413080.0000000    0.1539914
413120.0000000    0.1650578
413160.0000000    0.1459301
413200.0000000    0.1576267
413240.0000000    0.1420729
413280.0000000    0.1572540
413320.0000000    0.1566027
413360.0000000    0.1653357
413400.0000000    0.1543857
413440.0000000    0.1554269
413480.0000000    0.1514088
413520.0000000    0.1560432
413560.0000000    0.1492592
413600.0000000    0.1480535
413640.0000000    0.1472473
413680.0000000    0.1586473
413720.0000000    0.1524315
413760.0000000    0.1624649
413800.0000000    0.1711736
413840.0000000    0.1666191
413880.0000000    0.1533952
413920.0000000    0.1572199
413960.0000000    0.1524759
414000.0000000    0.1579898
414040.0000000    0.1780369
414080.0000000    0.1660188
414120.0000000    0.1593961
414160.0000000    0.1522357
414200.0000000    0.1642773
414240.0000000    0.1559153
414280.0000000    0.1508119
414320.0000000    0.1599238
414360.0000000    0.1689925
414400.0000000    0.1576041
414440.0000000    0.1683857
414480.0000000    0.1625243
414520.0000000    0.1578796
414560.0000000    0.1584865
414600.0000000    0.1543181
414640.0000000    0.1554601
414680.0000000    0.1704758
414720.0000000    0.1544551
414760.0000000    0.1723292
414800.0000000    0.1645284
414840.0000000    0.1706756
414880.0000000    0.1755425
414920.0000000    0.1839987
414960.0000000    0.1696714
415000.0000000    0.1700238
415040.0000000    0.1608790
415080.0000000    0.1737910
415120.0000000    0.1850358
415160.0000000    0.1769237
415200.0000000    0.1880645
415240.0000000    0.1917793
415280.0000000    0.1751050
415320.0000000    0.1761383
415360.0000000    0.1734147
415400.0000000    0.1745041
415440.0000000    0.1745687
415480.0000000    0.1719297
415520.0000000    0.1517740
415560.0000000    0.1660183
415600.0000000    0.1666748
415640.0000000    0.1508850
415680.0000000    0.1471388
415720.0000000    0.1515434
415760.0000000    0.1651040
415800.0000000    0.1594780
415840.0000000    0.1599902
415880.0000000    0.1642196
415920.0000000    0.1590479
415960.0000000    0.1576965
416000.0000000    0.1600589
416040.0000000    0.1543238
416080.0000000    0.1805202
416120.0000000    0.1728127
416160.0000000    0.1726577
416200.0000000    0.1639936
416240.0000000    0.1635901
416280.0000000    0.1655381
416320.0000000    0.1617382
416360.0000000    0.1538711
416400.0000000    0.1739955
416440.0000000    0.1542115
416480.0000000    0.1561860
416520.0000000    0.1549940
416560.0000000    0.1655800
416600.0000000    0.1593548
416640.0000000    0.1727575
416680.0000000    0.1758503
416720.0000000    0.1668185
416760.0000000    0.1716749
416800.0000000    0.1822571
416840.0000000    0.1585549
416880.0000000    0.1688789
416920.0000000    0.1623302
416960.0000000    0.1581618
417000.0000000    0.1633016
417040.0000000    0.1709501
417080.0000000    0.1843711
417120.0000000    0.1798566
417160.0000000    0.1710361
417200.0000000    0.1594266
417240.0000000    0.1773661
417280.0000000    0.1837739
417320.0000000    0.1645474
417360.0000000    0.1742951
417400.0000000    0.1613954
417440.0000000    0.1667743
417480.0000000    0.1717351
417520.0000000    0.1782933
417560.0000000    0.1704495
417600.0000000    0.1759912
417640.0000000    0.1761364
417680.0000000    0.1803964
417720.0000000    0.1753829
417760.0000000    0.1980828
417800.0000000    0.1716848
417840.0000000    0.1797026
417880.0000000    0.1850104
417920.0000000    0.1756685
417960.0000000    0.1776572
418000.0000000    0.1677891
418040.0000000    0.1815322
418080.0000000    0.1588107
418120.0000000    0.1741318
418160.0000000    0.1611907
418200.0000000    0.1649099
418240.0000000    0.1599727
418280.0000000    0.1587684
418320.0000000    0.1821202
418360.0000000    0.1561594
418400.0000000    0.1449958
418440.0000000    0.1490268
418480.0000000    0.1675875
418520.0000000    0.1505548
418560.0000000    0.1623403
418600.0000000    0.1663558
418640.0000000    0.1572954
418680.0000000    0.1605536
418720.0000000    0.1668936
418760.0000000    0.1541476
418800.0000000    0.1574482
418840.0000000    0.1610186
418880.0000000    0.1602764
418920.0000000    0.1496507
418960.0000000    0.1502987
419000.0000000    0.1493425
419040.0000000    0.1525047
419080.0000000    0.1535846
419120.0000000    0.1520288
419160.0000000    0.1538913
419200.0000000    0.1386307
419240.0000000    0.1556747
419280.0000000    0.1467477
419320.0000000    0.1648069
419360.0000000    0.1658934
419400.0000000    0.1533667
419440.0000000    0.1423851
419480.0000000    0.1544977
419520.0000000    0.1489582
419560.0000000    0.1447112
419600.0000000    0.1585306
419640.0000000    0.1588761
419680.0000000    0.1559112
419720.0000000    0.1547928
419760.0000000    0.1565985
419800.0000000    0.1570140
419840.0000000    0.1598436
419880.0000000    0.1599747
419920.0000000    0.1526435
419960.0000000    0.1566748
420000.0000000    0.1611340
420040.0000000    0.1534839
420080.0000000    0.1625698
420120.0000000    0.1621799
420160.0000000    0.1613423
420200.0000000    0.1413969
420240.0000000    0.1316592
420280.0000000    0.1534680
420320.0000000    0.1700082
420360.0000000    0.1410528
420400.0000000    0.1453766
420440.0000000    0.1406992
420480.0000000    0.1706732
420520.0000000    0.1511425
420560.0000000    0.1655576
420600.0000000    0.1554895
420640.0000000    0.1642866
420680.0000000    0.1688055
420720.0000000    0.1814487
420760.0000000    0.1729128
420800.0000000    0.1455414
420840.0000000    0.1626638
420880.0000000    0.1605416
420920.0000000    0.1547660
420960.0000000    0.1493231
421000.0000000    0.1657708
421040.0000000    0.1612060
421080.0000000    0.1642234
421120.0000000    0.1783260
421160.0000000    0.1562420
421200.0000000    0.1671469
421240.0000000    0.1549333
421280.0000000    0.1536170
421320.0000000    0.1748270
421360.0000000    0.1502537
421400.0000000    0.1625382
421440.0000000    0.1738201
421480.0000000    0.1784094
421520.0000000    0.1768212
421560.0000000    0.1799878
421600.0000000    0.1693625
421640.0000000    0.1589447
421680.0000000    0.1610232
421720.0000000    0.1813349
421760.0000000    0.1649622
421800.0000000    0.1548714
421840.0000000    0.1521280
421880.0000000    0.1679717
421920.0000000    0.1508706
421960.0000000    0.1637272
422000.0000000    0.1603695
422040.0000000    0.1694314
422080.0000000    0.1592148
422120.0000000    0.1598989
422160.0000000    0.1524687
422200.0000000    0.1686370
422240.0000000    0.1710648
422280.0000000    0.1573401
422320.0000000    0.1487203
422360.0000000    0.1676613
422400.0000000    0.1603352
422440.0000000    0.1709604
422480.0000000    0.1563646
422520.0000000    0.1561668
422560.0000000    0.1487795
422600.0000000    0.1708576
422640.0000000    0.1572255
422680.0000000    0.1565831
422720.0000000    0.1609628
422760.0000000    0.1539852
422800.0000000    0.1393544
422840.0000000    0.1511292
422880.0000000    0.1560654
422920.0000000    0.1612602
422960.0000000    0.1470859
423000.0000000    0.1684047
423040.0000000    0.1646357
423080.0000000    0.1543383
423120.0000000    0.1598305
423160.0000000    0.1653644
423200.0000000    0.1652997
423240.0000000    0.1717873
423280.0000000    0.1522665
423320.0000000    0.1630484
423360.0000000    0.1636104
423400.0000000    0.1598505
423440.0000000    0.1498460
423480.0000000    0.1646458
423520.0000000    0.1626254
423560.0000000    0.1617581
423600.0000000    0.1731111
423640.0000000    0.1510600
423680.0000000    0.1514010
423720.0000000    0.1712839
423760.0000000    0.1675489
423800.0000000    0.1660862
423840.0000000    0.1695245
423880.0000000    0.1568843
423920.0000000    0.1640757
423960.0000000    0.1667475
424000.0000000    0.1712921
424040.0000000    0.1694670
424080.0000000    0.1593280
424120.0000000    0.1673399
424160.0000000    0.1735820
424200.0000000    0.1628053
424240.0000000    0.1571205
424280.0000000    0.1584716
424320.0000000    0.1560377
424360.0000000    0.1648929
424400.0000000    0.1682017
424440.0000000    0.1541385
424480.0000000    0.1588348
424520.0000000    0.1617990
424560.0000000    0.1459273
424600.0000000    0.1555445
424640.0000000    0.1621922
424680.0000000    0.1559915
424720.0000000    0.1509988
424760.0000000    0.1562029
424800.0000000    0.1538451
424840.0000000    0.1571302
424880.0000000    0.1625773
424920.0000000    0.1652754
424960.0000000    0.1720125
425000.0000000    0.1766686
425040.0000000    0.1735104
425080.0000000    0.1503866
425120.0000000    0.1788280
425160.0000000    0.1624092
425200.0000000    0.1614445
425240.0000000    0.1665879
425280.0000000    0.1644325
425320.0000000    0.1700119
425360.0000000    0.1628617
425400.0000000    0.1721437
425440.0000000    0.1708848
425480.0000000    0.1587602
425520.0000000    0.1606419
425560.0000000    0.1643673
425600.0000000    0.1734768
425640.0000000    0.1606326
425680.0000000    0.1650407
425720.0000000    0.1682370
425760.0000000    0.1803285
425800.0000000    0.1709541
425840.0000000    0.1696332
425880.0000000    0.1634071
425920.0000000    0.1760974
425960.0000000    0.1614693
426000.0000000    0.1654182
426040.0000000    0.1689030
426080.0000000    0.1666324
426120.0000000    0.1762610
426160.0000000    0.1674898
426200.0000000    0.1590031
426240.0000000    0.1489393
426280.0000000    0.1567012
426320.0000000    0.1530864
426360.0000000    0.1510233
426400.0000000    0.1610191
426440.0000000    0.1670454
426480.0000000    0.1704365
426520.0000000    0.1664686
426560.0000000    0.1649050
426600.0000000    0.1611312
426640.0000000    0.1556287
426680.0000000    0.1565265
426720.0000000    0.1652769
426760.0000000    0.1501451
426800.0000000    0.1546735
426840.0000000    0.1659606
426880.0000000    0.1649338
426920.0000000    0.1654457
426960.0000000    0.1733691
427000.0000000    0.1621744
427040.0000000    0.1591601
427080.0000000    0.1537310
427120.0000000    0.1532804
427160.0000000    0.1505231
427200.0000000    0.1515092
427240.0000000    0.1503154
427280.0000000    0.1566072
427320.0000000    0.1530413
427360.0000000    0.1625283
427400.0000000    0.1614752
427440.0000000    0.1707045
427480.0000000    0.1464305
427520.0000000    0.1468014
427560.0000000    0.1552975
427600.0000000    0.1392592
427640.0000000    0.1489579
427680.0000000    0.1552044
427720.0000000    0.1503629
427760.0000000    0.1479409
427800.0000000    0.1624355
427840.0000000    0.1456044
427880.0000000    0.1565846
427920.0000000    0.1426119
427960.0000000    0.1394117
428000.0000000    0.1420600
428040.0000000    0.1600021
428080.0000000    0.1443504
428120.0000000    0.1444608
428160.0000000    0.1430384
428200.0000000    0.1392979
428240.0000000    0.1393175
428280.0000000    0.1436471
428320.0000000    0.1485532
428360.0000000    0.1449606
428400.0000000    0.1384956
428440.0000000    0.1488117
428480.0000000    0.1516622
428520.0000000    0.1460477
428560.0000000    0.1495472
428600.0000000    0.1534017
428640.0000000    0.1552177
428680.0000000    0.1499157
428720.0000000    0.1563102
428760.0000000    0.1628993
428800.0000000    0.1566860
428840.0000000    0.1589186
428880.0000000    0.1584908
428920.0000000    0.1593831
428960.0000000    0.1533229
429000.0000000    0.1621163
429040.0000000    0.1751515
429080.0000000    0.1656639
429120.0000000    0.1504505
429160.0000000    0.1539525
429200.0000000    0.1586361
429240.0000000    0.1626278
429280.0000000    0.1594715
429320.0000000    0.1535199
429360.0000000    0.1489580
429400.0000000    0.1508502
429440.0000000    0.1411573
429480.0000000    0.1477291
429520.0000000    0.1533669
429560.0000000    0.1578552
429600.0000000    0.1457737
429640.0000000    0.1440683
429680.0000000    0.1589898
429720.0000000    0.1436300
429760.0000000    0.1480422
429800.0000000    0.1579378
429840.0000000    0.1695173
429880.0000000    0.1508048
429920.0000000    0.1513156
429960.0000000    0.1642709
430000.0000000    0.1364119
430040.0000000    0.1430769
430080.0000000    0.1439883
430120.0000000    0.1351845
430160.0000000    0.1513344
430200.0000000    0.1480470
430240.0000000    0.1337638
430280.0000000    0.1522891
430320.0000000    0.1383033
430360.0000000    0.1512398
430400.0000000    0.1472471
430440.0000000    0.1447535
430480.0000000    0.1410406
430520.0000000    0.1586007
430560.0000000    0.1450701
430600.0000000    0.1603321
430640.0000000    0.1346011
430680.0000000    0.1479769
430720.0000000    0.1548509
430760.0000000    0.1619484
430800.0000000    0.1639144
430840.0000000    0.1471316
430880.0000000    0.1557091
430920.0000000    0.1601828
430960.0000000    0.1578894
431000.0000000    0.1552744
431040.0000000    0.1442782
431080.0000000    0.1600449
431120.0000000    0.1474213
431160.0000000    0.1694767
431200.0000000    0.1672374
431240.0000000    0.1663014
431280.0000000    0.1732987
431320.0000000    0.1660411
431360.0000000    0.1519082
431400.0000000    0.1422858
431440.0000000    0.1492867
431480.0000000    0.1569221
431520.0000000    0.1587645
431560.0000000    0.1376444
431600.0000000    0.1468823
431640.0000000    0.1466210
431680.0000000    0.1497572
431720.0000000    0.1444612
431760.0000000    0.1517253
431800.0000000    0.1513101
431840.0000000    0.1440435
431880.0000000    0.1626895
431920.0000000    0.1472516
431960.0000000    0.1426308
432000.0000000    0.1548425
432040.0000000    0.1589027
432080.0000000    0.1699593
432120.0000000    0.1471157
432160.0000000    0.1504998
432200.0000000    0.1527735
432240.0000000    0.1476413
432280.0000000    0.1470275
432320.0000000    0.1408107
432360.0000000    0.1447147
432400.0000000    0.1575327
432440.0000000    0.1583415
432480.0000000    0.1523702
432520.0000000    0.1534329
432560.0000000    0.1399461
432600.0000000    0.1493019
432640.0000000    0.1490457
432680.0000000    0.1396060
432720.0000000    0.1457777
432760.0000000    0.1658980
432800.0000000    0.1550278
432840.0000000    0.1653935
432880.0000000    0.1659583
432920.0000000    0.1800679
432960.0000000    0.1789413
433000.0000000    0.1620989
433040.0000000    0.1507069
433080.0000000    0.1702399
433120.0000000    0.1695139
433160.0000000    0.1639120
433200.0000000    0.1721399
433240.0000000    0.1627663
433280.0000000    0.1527185
433320.0000000    0.1738910
433360.0000000    0.1487276
433400.0000000    0.1674421
433440.0000000    0.1680156
433480.0000000    0.1566939
433520.0000000    0.1483535
433560.0000000    0.1478889
433600.0000000    0.1631434
433640.0000000    0.1493499
433680.0000000    0.1433643
433720.0000000    0.1655816
433760.0000000    0.1467719
433800.0000000    0.1526693
433840.0000000    0.1343439
433880.0000000    0.1571811
433920.0000000    0.1534313
433960.0000000    0.1537237
434000.0000000    0.1525872
434040.0000000    0.1730579
434080.0000000    0.1666052
434120.0000000    0.1676368
434160.0000000    0.1697086
434200.0000000    0.1551177
434240.0000000    0.1808935
434280.0000000    0.1758493
434320.0000000    0.1712171
434360.0000000    0.1552929
434400.0000000    0.1600736
434440.0000000    0.1696264
434480.0000000    0.1557088
434520.0000000    0.1616971
434560.0000000    0.1585709
434600.0000000    0.1678861
434640.0000000    0.1534507
434680.0000000    0.1439939
434720.0000000    0.1490507
434760.0000000    0.1589680
434800.0000000    0.1669752
434840.0000000    0.1738540
434880.0000000    0.1533986
434920.0000000    0.1531631
434960.0000000    0.1610434
435000.0000000    0.1579870
435040.0000000    0.1483757
435080.0000000    0.1528342
435120.0000000    0.1619614
435160.0000000    0.1744646
435200.0000000    0.1747240
435240.0000000    0.1740885
435280.0000000    0.1760194
435320.0000000    0.1668560
435360.0000000    0.1813599
435400.0000000    0.1663352
435440.0000000    0.1610199
435480.0000000    0.1781654
435520.0000000    0.1862579
435560.0000000    0.1456102
435600.0000000    0.1396081
435640.0000000    0.1508061
435680.0000000    0.1495860
435720.0000000    0.1395586
435760.0000000    0.1488551
435800.0000000    0.1520938
435840.0000000    0.1583838
435880.0000000    0.1398721
435920.0000000    0.1413012
435960.0000000    0.1626852
436000.0000000    0.1605711
436040.0000000    0.1681543
436080.0000000    0.1511746
436120.0000000    0.1590730
436160.0000000    0.1650640
436200.0000000    0.1615952
436240.0000000    0.1640539
436280.0000000    0.1816154
436320.0000000    0.1754638
436360.0000000    0.1629395
436400.0000000    0.1669589
436440.0000000    0.1686419
436480.0000000    0.1587475
436520.0000000    0.1711153
436560.0000000    0.1656500
436600.0000000    0.1759740
436640.0000000    0.1684611
436680.0000000    0.1480130
436720.0000000    0.1664528
436760.0000000    0.1702673
436800.0000000    0.1488406
436840.0000000    0.1533547
436880.0000000    0.1607607
436920.0000000    0.1617808
436960.0000000    0.1708767
437000.0000000    0.1778482
437040.0000000    0.1744639
437080.0000000    0.1689633
437120.0000000    0.1697029
437160.0000000    0.1620204
437200.0000000    0.1632109
437240.0000000    0.1542753
437280.0000000    0.1730168
437320.0000000    0.1747404
437360.0000000    0.1769905
437400.0000000    0.1779098
437440.0000000    0.1752284
437480.0000000    0.1706644
437520.0000000    0.1691786
437560.0000000    0.1644304
437600.0000000    0.1537736
437640.0000000    0.1676782
437680.0000000    0.1491613
437720.0000000    0.1599450
437760.0000000    0.1639992
437800.0000000    0.1649187
437840.0000000    0.1738747
437880.0000000    0.1675100
437920.0000000    0.1725970
437960.0000000    0.1613870
438000.0000000    0.1789095
438040.0000000    0.1676207
438080.0000000    0.1693862
438120.0000000    0.1796131
438160.0000000    0.1748959
438200.0000000    0.1758160
438240.0000000    0.1775237
438280.0000000    0.1899233
438320.0000000    0.1778109
438360.0000000    0.1841279
438400.0000000    0.1808499
438440.0000000    0.1947285
438480.0000000    0.1849477
438520.0000000    0.1916747
438560.0000000    0.1850425
438600.0000000    0.1713672
438640.0000000    0.1789553
438680.0000000    0.1838053
438720.0000000    0.1695417
438760.0000000    0.1774705
438800.0000000    0.1793685
438840.0000000    0.1730971
438880.0000000    0.1819179
438920.0000000    0.1745328
438960.0000000    0.1764593
439000.0000000    0.1697719
439040.0000000    0.1886912
439080.0000000    0.1924244
439120.0000000    0.1761706
439160.0000000    0.1791937
439200.0000000    0.1819685
439240.0000000    0.1831227
439280.0000000    0.1642070
439320.0000000    0.1883046
439360.0000000    0.1728764
439400.0000000    0.1678698
439440.0000000    0.1822130
439480.0000000    0.1839321
439520.0000000    0.1755524
439560.0000000    0.1654596
439600.0000000    0.1676622
439640.0000000    0.1695063
439680.0000000    0.1777162
439720.0000000    0.1778386
439760.0000000    0.1676786
439800.0000000    0.1614686
439840.0000000    0.1583900
439880.0000000    0.1778540
439920.0000000    0.1672173
439960.0000000    0.1747299
440000.0000000    0.1792224
440040.0000000    0.1688696
440080.0000000    0.1751811
440120.0000000    0.1852943
440160.0000000    0.1718017
440200.0000000    0.1800415
440240.0000000    0.1593350
440280.0000000    0.1595322
440320.0000000    0.1679366
440360.0000000    0.1757571
440400.0000000    0.1738116
440440.0000000    0.1721948
440480.0000000    0.1839453
440520.0000000    0.1817621
440560.0000000    0.1790788
440600.0000000    0.1557544
440640.0000000    0.1631143
440680.0000000    0.1760538
440720.0000000    0.1821008
440760.0000000    0.1657181
440800.0000000    0.1733737
440840.0000000    0.1841963
440880.0000000    0.1831713
440920.0000000    0.1631342
440960.0000000    0.1806636
441000.0000000    0.1928138
441040.0000000    0.1771526
441080.0000000    0.1779087
441120.0000000    0.1775193
441160.0000000    0.2052611
441200.0000000    0.1812674
441240.0000000    0.1741184
441280.0000000    0.1801110
441320.0000000    0.1672233
441360.0000000    0.1705485
441400.0000000    0.1817563
441440.0000000    0.1928254
441480.0000000    0.1680255
441520.0000000    0.1768779
441560.0000000    0.1747086
441600.0000000    0.1822634
441640.0000000    0.1802854
441680.0000000    0.1907815
441720.0000000    0.1890982
441760.0000000    0.1798649
441800.0000000    0.1730565
441840.0000000    0.1776416
441880.0000000    0.1691853
441920.0000000    0.1731591
441960.0000000    0.1646806
442000.0000000    0.1732557
442040.0000000    0.1655211
442080.0000000    0.1738189
442120.0000000    0.1619729
442160.0000000    0.1809149
442200.0000000    0.1728901
442240.0000000    0.1901170
442280.0000000    0.1870871
442320.0000000    0.1842510
442360.0000000    0.1798729
442400.0000000    0.1863910
442440.0000000    0.1715671
442480.0000000    0.1917201
442520.0000000    0.1607162
442560.0000000    0.1524237
442600.0000000    0.1546888
442640.0000000    0.1483169
442680.0000000    0.1527110
442720.0000000    0.1397180
442760.0000000    0.1479338
442800.0000000    0.1568950
442840.0000000    0.1540990
442880.0000000    0.1579944
442920.0000000    0.1515113
442960.0000000    0.1592078
443000.0000000    0.1647844
443040.0000000    0.1737938
443080.0000000    0.1895939
443120.0000000    0.1686557
443160.0000000    0.1862722
443200.0000000    0.1875672
443240.0000000    0.1888476
443280.0000000    0.1670517
443320.0000000    0.1652667
443360.0000000    0.1760232
443400.0000000    0.1749428
443440.0000000    0.1751938
443480.0000000    0.1864571
443520.0000000    0.1922291
443560.0000000    0.1744090
443600.0000000    0.1754656
443640.0000000    0.1688765
443680.0000000    0.1693481
443720.0000000    0.1838214
443760.0000000    0.1708145
443800.0000000    0.1727201
443840.0000000    0.1755899
443880.0000000    0.1628401
443920.0000000    0.1685173
443960.0000000    0.1701291
444000.0000000    0.1802130
444040.0000000    0.1603067
444080.0000000    0.1666317
444120.0000000    0.1738535
444160.0000000    0.1855467
444200.0000000    0.1626385
444240.0000000    0.1780877
444280.0000000    0.1818960
444320.0000000    0.1754725
444360.0000000    0.1840036
444400.0000000    0.1924063
444440.0000000    0.1652011
444480.0000000    0.1700655
444520.0000000    0.1829180
444560.0000000    0.1775506
444600.0000000    0.1700855
444640.0000000    0.1786889
444680.0000000    0.1737970
444720.0000000    0.1997577
444760.0000000    0.1931460
444800.0000000    0.1534522
444840.0000000    0.1613196
444880.0000000    0.1766759
444920.0000000    0.1757175
444960.0000000    0.1752682
445000.0000000    0.1683450
445040.0000000    0.1948624
445080.0000000    0.1695539
445120.0000000    0.1760131
445160.0000000    0.1921953
445200.0000000    0.1775849
445240.0000000    0.1811467
445280.0000000    0.1560918
445320.0000000    0.1760528
445360.0000000    0.1765727
445400.0000000    0.1549407
445440.0000000    0.1669772
445480.0000000    0.1748192
445520.0000000    0.1764586
445560.0000000    0.1891944
445600.0000000    0.1611667
445640.0000000    0.1729815
445680.0000000    0.1770025
445720.0000000    0.1666850
445760.0000000    0.1736352
445800.0000000    0.1748288
445840.0000000    0.1770813
445880.0000000    0.1905972
445920.0000000    0.1885934
445960.0000000    0.2012312
446000.0000000    0.1786249
446040.0000000    0.1881007
446080.0000000    0.1859784
446120.0000000    0.1843628
446160.0000000    0.1634115
446200.0000000    0.1669271
446240.0000000    0.1755522
446280.0000000    0.1723631
446320.0000000    0.1790125
446360.0000000    0.1732686
446400.0000000    0.1729966
446440.0000000    0.1753118
446480.0000000    0.1854456
446520.0000000    0.1931624
446560.0000000    0.1848665
446600.0000000    0.2001093
446640.0000000    0.1844063
446680.0000000    0.1903244
446720.0000000    0.2123719
446760.0000000    0.1772665
446800.0000000    0.1919145
446840.0000000    0.1864695
446880.0000000    0.1872303
446920.0000000    0.1762663
446960.0000000    0.1746822
447000.0000000    0.1822749
447040.0000000    0.1712960
447080.0000000    0.1724177
447120.0000000    0.1919408
447160.0000000    0.1779858
447200.0000000    0.1879289
447240.0000000    0.1747306
447280.0000000    0.1758776
447320.0000000    0.1594376
447360.0000000    0.1746687
447400.0000000    0.1797623
447440.0000000    0.1851724
447480.0000000    0.1785972
447520.0000000    0.1740143
447560.0000000    0.1877913
447600.0000000    0.1667405
447640.0000000    0.1694031
447680.0000000    0.1648896
447720.0000000    0.1683265
447760.0000000    0.1806356
447800.0000000    0.1751053
447840.0000000    0.1811705
447880.0000000    0.1777979
447920.0000000    0.1897742
447960.0000000    0.1840651
448000.0000000    0.1885257
448040.0000000    0.1934147
448080.0000000    0.1802208
448120.0000000    0.1738051
448160.0000000    0.1752842
448200.0000000    0.1827337
448240.0000000    0.1852143
448280.0000000    0.1903944
448320.0000000    0.1663523
448360.0000000    0.1916388
448400.0000000    0.1701669
448440.0000000    0.1759880
448480.0000000    0.1790926
448520.0000000    0.1779843
448560.0000000    0.1778045
448600.0000000    0.1639698
448640.0000000    0.1665652
448680.0000000    0.1606126
448720.0000000    0.1614738
448760.0000000    0.1661833
448800.0000000    0.1671400
448840.0000000    0.1748373
448880.0000000    0.1614109
448920.0000000    0.1744082
448960.0000000    0.1674969
449000.0000000    0.1791247
449040.0000000    0.1752345
449080.0000000    0.1753746
449120.0000000    0.1622061
449160.0000000    0.1759935
449200.0000000    0.1659272
449240.0000000    0.1768253
449280.0000000    0.1876043
449320.0000000    0.1794955
449360.0000000    0.1774140
449400.0000000    0.1700423
449440.0000000    0.1731915
449480.0000000    0.1668245
449520.0000000    0.1828232
449560.0000000    0.1804549
449600.0000000    0.1674384
449640.0000000    0.1739828
449680.0000000    0.1886378
449720.0000000    0.1809041
449760.0000000    0.1851222
449800.0000000    0.1803154
449840.0000000    0.1763238
449880.0000000    0.1870009
449920.0000000    0.1845979
449960.0000000    0.1689477
450000.0000000    0.1699908
450040.0000000    0.1809449
450080.0000000    0.1845227
450120.0000000    0.1807558
450160.0000000    0.1815459
450200.0000000    0.1881925
450240.0000000    0.1927082
450280.0000000    0.1684614
450320.0000000    0.1709781
450360.0000000    0.1821918
450400.0000000    0.1708480
450440.0000000    0.1783094
450480.0000000    0.1762830
450520.0000000    0.1709909
450560.0000000    0.1653665
450600.0000000    0.1595201
450640.0000000    0.1851293
450680.0000000    0.1756832
450720.0000000    0.1763972
450760.0000000    0.1758687
450800.0000000    0.1788426
450840.0000000    0.1695614
450880.0000000    0.1642877
450920.0000000    0.1714469
450960.0000000    0.1676089
451000.0000000    0.1604967
451040.0000000    0.1681315
451080.0000000    0.1583176
451120.0000000    0.1609644
451160.0000000    0.1678079
451200.0000000    0.1694871
451240.0000000    0.1519784
451280.0000000    0.1743335
451320.0000000    0.1754541
451360.0000000    0.1775275
451400.0000000    0.1633171
451440.0000000    0.1529008
451480.0000000    0.1754607
451520.0000000    0.1762553
451560.0000000    0.1675367
451600.0000000    0.1839415
451640.0000000    0.1822652
451680.0000000    0.1681224
451720.0000000    0.1664570
451760.0000000    0.1735129
451800.0000000    0.1667930
451840.0000000    0.1761456
451880.0000000    0.1855981
451920.0000000    0.1711439
451960.0000000    0.1614968
452000.0000000    0.1707084
452040.0000000    0.1725235
452080.0000000    0.1883423
452120.0000000    0.1805733
452160.0000000    0.1709365
452200.0000000    0.1803706
452240.0000000    0.1732830
452280.0000000    0.1595080
452320.0000000    0.1572493
452360.0000000    0.1762424
452400.0000000    0.1808731
452440.0000000    0.1679225
452480.0000000    0.1747613
452520.0000000    0.1745308
452560.0000000    0.1898870
452600.0000000    0.1821600
452640.0000000    0.1810873
452680.0000000    0.1663479
452720.0000000    0.1724334
452760.0000000    0.1715078
452800.0000000    0.1651556
452840.0000000    0.1595780
452880.0000000    0.1662554
452920.0000000    0.1606480
452960.0000000    0.1608141
453000.0000000    0.1602180
453040.0000000    0.1627914
453080.0000000    0.1676514
453120.0000000    0.1811036
453160.0000000    0.1789912
453200.0000000    0.1659081
453240.0000000    0.1631905
453280.0000000    0.1754105
453320.0000000    0.1722373
453360.0000000    0.1707849
453400.0000000    0.1661624
453440.0000000    0.1712829
453480.0000000    0.1618641
453520.0000000    0.1771227
453560.0000000    0.1757801
453600.0000000    0.1744497
453640.0000000    0.1773574
453680.0000000    0.1721023
453720.0000000    0.1568338
453760.0000000    0.1729382
453800.0000000    0.1682450
453840.0000000    0.1644861
453880.0000000    0.1618080
453920.0000000    0.1678911
453960.0000000    0.1645773
454000.0000000    0.1802170
454040.0000000    0.1618356
454080.0000000    0.1557749
454120.0000000    0.1549361
454160.0000000    0.1627678
454200.0000000    0.1733071
454240.0000000    0.1699010
454280.0000000    0.1652036
454320.0000000    0.1737645
454360.0000000    0.1639227
454400.0000000    0.1671516
454440.0000000    0.1683855
454480.0000000    0.1760920
454520.0000000    0.1770278
454560.0000000    0.1890225
454600.0000000    0.1738458
454640.0000000    0.1820573
454680.0000000    0.1699765
454720.0000000    0.1751254
454760.0000000    0.1828147
454800.0000000    0.1645964
454840.0000000    0.1814980
454880.0000000    0.1757601
454920.0000000    0.1769942
454960.0000000    0.1795944
455000.0000000    0.1701365
455040.0000000    0.1657126
455080.0000000    0.1692594
455120.0000000    0.1703118
455160.0000000    0.1645413
455200.0000000    0.1821390
455240.0000000    0.1611503
455280.0000000    0.1660189
455320.0000000    0.1785291
455360.0000000    0.1734184
455400.0000000    0.1668601
455440.0000000    0.1773536
455480.0000000    0.1702259
455520.0000000    0.1763552
455560.0000000    0.1709432
455600.0000000    0.1859461
455640.0000000    0.1698085
455680.0000000    0.1778799
455720.0000000    0.1762374
455760.0000000    0.1709697
455800.0000000    0.1729954
455840.0000000    0.1616311
455880.0000000    0.1774285
455920.0000000    0.1688844
455960.0000000    0.1688118
456000.0000000    0.1818078
456040.0000000    0.1734817
456080.0000000    0.1758756
456120.0000000    0.1779743
456160.0000000    0.1856480
456200.0000000    0.1779681
456240.0000000    0.1784843
456280.0000000    0.1864007
456320.0000000    0.1758760
456360.0000000    0.1701570
456400.0000000    0.1826421
456440.0000000    0.1945240
456480.0000000    0.1831120
456520.0000000    0.1738916
456560.0000000    0.1710210
456600.0000000    0.1760106
456640.0000000    0.1756679
456680.0000000    0.1760988
456720.0000000    0.1747544
456760.0000000    0.1690365
456800.0000000    0.1740647
456840.0000000    0.1745728
456880.0000000    0.1617498
456920.0000000    0.1799200
456960.0000000    0.1677921
457000.0000000    0.1854159
457040.0000000    0.1912939
457080.0000000    0.1740344
457120.0000000    0.1694840
457160.0000000    0.1808619
457200.0000000    0.1689858
457240.0000000    0.1841048
457280.0000000    0.1742238
457320.0000000    0.1642071
457360.0000000    0.1616972
457400.0000000    0.1593902
457440.0000000    0.1606003
457480.0000000    0.1745191
457520.0000000    0.1709666
457560.0000000    0.1720376
457600.0000000    0.1623811
457640.0000000    0.1701719
457680.0000000    0.1619173
457720.0000000    0.1603863
457760.0000000    0.1743234
457800.0000000    0.1762248
457840.0000000    0.1657916
457880.0000000    0.1733695
457920.0000000    0.1831206
457960.0000000    0.1838935
458000.0000000    0.1728098
458040.0000000    0.1707784
458080.0000000    0.1666984
458120.0000000    0.1760493
458160.0000000    0.1639195
458200.0000000    0.1627590
458240.0000000    0.1816292
458280.0000000    0.1723116
458320.0000000    0.1835108
458360.0000000    0.1778693
458400.0000000    0.1736184
458440.0000000    0.1698544
458480.0000000    0.1820895
458520.0000000    0.1971665
458560.0000000    0.1832985
458600.0000000    0.1763734
458640.0000000    0.1900341
458680.0000000    0.1813340
458720.0000000    0.1794614
458760.0000000    0.1759878
458800.0000000    0.1794300
458840.0000000    0.1757415
458880.0000000    0.1750768
458920.0000000    0.1924344
458960.0000000    0.1724572
459000.0000000    0.1872474
459040.0000000    0.1751541
459080.0000000    0.1826214
459120.0000000    0.1826992
459160.0000000    0.1904397
459200.0000000    0.1834211
459240.0000000    0.1873189
459280.0000000    0.1811071
459320.0000000    0.1746029
459360.0000000    0.1712642
459400.0000000    0.1722854
459440.0000000    0.1785047
459480.0000000    0.1852465
459520.0000000    0.1772264
459560.0000000    0.1691869
459600.0000000    0.1827981
459640.0000000    0.1851503
459680.0000000    0.1827849
459720.0000000    0.1794408
459760.0000000    0.1772604
459800.0000000    0.1837597
459840.0000000    0.1906396
459880.0000000    0.1890950
459920.0000000    0.1800176
459960.0000000    0.1718530
460000.0000000    0.1670064
460040.0000000    0.1706381
460080.0000000    0.1681073
460120.0000000    0.1806475
460160.0000000    0.1772725
460200.0000000    0.1797886
460240.0000000    0.1891585
460280.0000000    0.1796673
460320.0000000    0.1910719
460360.0000000    0.1847996
460400.0000000    0.1796620
460440.0000000    0.1770727
460480.0000000    0.1793518
460520.0000000    0.1954869
460560.0000000    0.1903650
460600.0000000    0.1782053
460640.0000000    0.1773556
460680.0000000    0.1719854
460720.0000000    0.1765104
460760.0000000    0.1855811
460800.0000000    0.1927874
460840.0000000    0.1928601
460880.0000000    0.1847802
460920.0000000    0.1782155
460960.0000000    0.1868815
461000.0000000    0.1852831
461040.0000000    0.1790550
461080.0000000    0.1771942
461120.0000000    0.1811687
461160.0000000    0.1836959
461200.0000000    0.1801218
461240.0000000    0.1794924
461280.0000000    0.1801205
461320.0000000    0.1885416
461360.0000000    0.1804884
461400.0000000    0.1771245
461440.0000000    0.1780244
461480.0000000    0.1828199
461520.0000000    0.1786298
461560.0000000    0.1790024
461600.0000000    0.1909252
461640.0000000    0.1749013
461680.0000000    0.1869188
461720.0000000    0.1789976
461760.0000000    0.1872769
461800.0000000    0.1743254
461840.0000000    0.1682711
461880.0000000    0.1866047
461920.0000000    0.1796248
461960.0000000    0.1881315
462000.0000000    0.1952805
462040.0000000    0.1895753
462080.0000000    0.1807541
462120.0000000    0.2002021
462160.0000000    0.1853121
462200.0000000    0.1900153
462240.0000000    0.1989238
462280.0000000    0.1853109
462320.0000000    0.1777655
462360.0000000    0.1964485
462400.0000000    0.1975677
462440.0000000    0.1901092
462480.0000000    0.1771976
462520.0000000    0.1795939
462560.0000000    0.1795288
462600.0000000    0.1750834
462640.0000000    0.1827675
462680.0000000    0.1925046
462720.0000000    0.1961774
462760.0000000    0.1844591
462800.0000000    0.1751929
462840.0000000    0.1812324
462880.0000000    0.1743969
462920.0000000    0.1620242
462960.0000000    0.1873408
463000.0000000    0.1922273
463040.0000000    0.1924297
463080.0000000    0.1935091
463120.0000000    0.1824315
463160.0000000    0.1758161
463200.0000000    0.1821268
463240.0000000    0.1710427
463280.0000000    0.1683178
463320.0000000    0.1737350
463360.0000000    0.1860195
463400.0000000    0.1861798
463440.0000000    0.1855439
463480.0000000    0.1819579
463520.0000000    0.1956274
463560.0000000    0.1776058
463600.0000000    0.1787005
463640.0000000    0.1853858
463680.0000000    0.1711475
463720.0000000    0.1701137
463760.0000000    0.1699592
463800.0000000    0.1819017
463840.0000000    0.1734068
463880.0000000    0.1692862
463920.0000000    0.1681902
463960.0000000    0.1833564
464000.0000000    0.1754378
464040.0000000    0.1663525
464080.0000000    0.1856265
464120.0000000    0.1672460
464160.0000000    0.1822232
464200.0000000    0.1972920
464240.0000000    0.1828964
464280.0000000    0.1734787
464320.0000000    0.1870069
464360.0000000    0.1813121
464400.0000000    0.1797002
464440.0000000    0.1910556
464480.0000000    0.1788803
464520.0000000    0.1848466
464560.0000000    0.1827320
464600.0000000    0.1793862
464640.0000000    0.1793302
464680.0000000    0.1914631
464720.0000000    0.1830392
464760.0000000    0.1798088
464800.0000000    0.1821373
464840.0000000    0.1906851
464880.0000000    0.1749533
464920.0000000    0.1728588
464960.0000000    0.1746994
465000.0000000    0.1746006
465040.0000000    0.1738521
465080.0000000    0.1759070
465120.0000000    0.1814551
465160.0000000    0.1778101
465200.0000000    0.1950023
465240.0000000    0.1896946
465280.0000000    0.1739181
465320.0000000    0.1764452
465360.0000000    0.1727549
465400.0000000    0.1823739
465440.0000000    0.1870573
465480.0000000    0.1905190
465520.0000000    0.1758964
465560.0000000    0.1748718
465600.0000000    0.1696871
465640.0000000    0.1658661
465680.0000000    0.1847842
465720.0000000    0.1910231
465760.0000000    0.1938183
465800.0000000    0.1730787
465840.0000000    0.1762743
465880.0000000    0.1852447
465920.0000000    0.1808165
465960.0000000    0.1725490
466000.0000000    0.1797330
466040.0000000    0.1732292
466080.0000000    0.1729596
466120.0000000    0.1733125
466160.0000000    0.1883187
466200.0000000    0.1806651
466240.0000000    0.1657955
466280.0000000    0.1702670
466320.0000000    0.1765418
466360.0000000    0.1799712
466400.0000000    0.1843427
466440.0000000    0.1780673
466480.0000000    0.1722330
466520.0000000    0.1695112
466560.0000000    0.1814545
466600.0000000    0.1831301
466640.0000000    0.1834222
466680.0000000    0.1841870
466720.0000000    0.1725452
466760.0000000    0.1770246
466800.0000000    0.1806045
466840.0000000    0.1924833
466880.0000000    0.1840415
466920.0000000    0.1884975
466960.0000000    0.1853977
467000.0000000    0.1845352
467040.0000000    0.1807435
467080.0000000    0.1867236
467120.0000000    0.1880952
467160.0000000    0.1935699
467200.0000000    0.1915362
467240.0000000    0.1904191
467280.0000000    0.1975027
467320.0000000    0.1935061
467360.0000000    0.1807952
467400.0000000    0.1864490
467440.0000000    0.1879843
467480.0000000    0.1890899
467520.0000000    0.1895533
467560.0000000    0.1822176
467600.0000000    0.1741658
467640.0000000    0.1851001
467680.0000000    0.1876508
467720.0000000    0.1899232
467760.0000000    0.1848111
467800.0000000    0.1834649
467840.0000000    0.1811051
467880.0000000    0.2006876
467920.0000000    0.1919852
467960.0000000    0.1813566
468000.0000000    0.1851423
468040.0000000    0.1865672
468080.0000000    0.1881264
468120.0000000    0.1817290
468160.0000000    0.1862358
468200.0000000    0.1816322
468240.0000000    0.1918274
468280.0000000    0.1831202
468320.0000000    0.1965295
468360.0000000    0.1783827
468400.0000000    0.1719814
468440.0000000    0.1807764
468480.0000000    0.1906933
468520.0000000    0.1819452
468560.0000000    0.1863137
468600.0000000    0.1921996
468640.0000000    0.1767399
468680.0000000    0.1796598
468720.0000000    0.1774810
468760.0000000    0.1799277
468800.0000000    0.1898857
468840.0000000    0.1800508
468880.0000000    0.1784243
468920.0000000    0.1854380
468960.0000000    0.1896926
469000.0000000    0.1897851
469040.0000000    0.1988461
469080.0000000    0.1841449
469120.0000000    0.1909332
469160.0000000    0.1821348
469200.0000000    0.1867808
469240.0000000    0.1826415
469280.0000000    0.1875616
469320.0000000    0.1808224
469360.0000000    0.1802530
469400.0000000    0.1828871
469440.0000000    0.1793321
469480.0000000    0.1811530
469520.0000000    0.1806041
469560.0000000    0.1839968
469600.0000000    0.1819589
469640.0000000    0.1896777
469680.0000000    0.1813935
469720.0000000    0.1897437
469760.0000000    0.1857891
469800.0000000    0.2008248
469840.0000000    0.1798217
469880.0000000    0.1908757
469920.0000000    0.1919117
469960.0000000    0.1732152
470000.0000000    0.1982263
470040.0000000    0.1835519
470080.0000000    0.1922828
470120.0000000    0.1807284
470160.0000000    0.1925574
470200.0000000    0.1873112
470240.0000000    0.1889825
470280.0000000    0.1922775
470320.0000000    0.1868264
470360.0000000    0.1690684
470400.0000000    0.1852740
470440.0000000    0.1909333
470480.0000000    0.1805321
470520.0000000    0.1816943
470560.0000000    0.1742648
470600.0000000    0.1739526
470640.0000000    0.1848280
470680.0000000    0.1787174
470720.0000000    0.1769364
470760.0000000    0.1847548
470800.0000000    0.1750497
470840.0000000    0.1829044
470880.0000000    0.1703136
470920.0000000    0.1848173
470960.0000000    0.1858762
471000.0000000    0.1998050
471040.0000000    0.1868588
471080.0000000    0.1881613
471120.0000000    0.1844218
471160.0000000    0.1803485
471200.0000000    0.1926497
471240.0000000    0.1977615
471280.0000000    0.1983066
471320.0000000    0.1934307
471360.0000000    0.1770657
471400.0000000    0.1773410
471440.0000000    0.1838562
471480.0000000    0.1857291
471520.0000000    0.1928739
471560.0000000    0.1853360
471600.0000000    0.1714316
471640.0000000    0.1793462
471680.0000000    0.1818153
471720.0000000    0.1756147
471760.0000000    0.1906620
471800.0000000    0.1801035
471840.0000000    0.1818022
471880.0000000    0.1796854
471920.0000000    0.1799195
471960.0000000    0.1936274
472000.0000000    0.1910794
472040.0000000    0.1843428
472080.0000000    0.1962574
472120.0000000    0.1855966
472160.0000000    0.1804067
472200.0000000    0.1805076
472240.0000000    0.1815224
472280.0000000    0.2050733
472320.0000000    0.1832786
472360.0000000    0.1863330
472400.0000000    0.1695306
472440.0000000    0.1720691
472480.0000000    0.1696169
472520.0000000    0.1871659
472560.0000000    0.1809769
472600.0000000    0.1881815
472640.0000000    0.1804123
472680.0000000    0.1855898
472720.0000000    0.1818231
472760.0000000    0.1957906
472800.0000000    0.2022232
472840.0000000    0.1957794
472880.0000000    0.1869838
472920.0000000    0.1942959
472960.0000000    0.1825640
473000.0000000    0.1893122
473040.0000000    0.1929104
473080.0000000    0.1881167
473120.0000000    0.1901670
473160.0000000    0.1849935
473200.0000000    0.1834964
473240.0000000    0.1929427
473280.0000000    0.1888756
473320.0000000    0.2007277
473360.0000000    0.1938981
473400.0000000    0.1717745
473440.0000000    0.1820169
473480.0000000    0.1841369
473520.0000000    0.1929262
473560.0000000    0.1814470
473600.0000000    0.1840881
473640.0000000    0.1778796
473680.0000000    0.1849165
473720.0000000    0.1675085
473760.0000000    0.1889245
473800.0000000    0.1948108
473840.0000000    0.1859422
473880.0000000    0.1824801
473920.0000000    0.1758069
473960.0000000    0.1909603
474000.0000000    0.1874003
474040.0000000    0.1834947
474080.0000000    0.1856084
474120.0000000    0.1844418
474160.0000000    0.1972236
474200.0000000    0.1740826
474240.0000000    0.1780752
474280.0000000    0.1929167
474320.0000000    0.1802645
474360.0000000    0.1868685
474400.0000000    0.1788991
474440.0000000    0.1782071
474480.0000000    0.1706121
474520.0000000    0.1788623
474560.0000000    0.1776463
474600.0000000    0.1923016
474640.0000000    0.1967856
474680.0000000    0.2010577
474720.0000000    0.2012222
474760.0000000    0.2028680
474800.0000000    0.1973729
474840.0000000    0.1907739
474880.0000000    0.1872667
474920.0000000    0.1932949
474960.0000000    0.1870951
475000.0000000    0.1951266
475040.0000000    0.1932334
475080.0000000    0.1968090
475120.0000000    0.1991063
475160.0000000    0.1966125
475200.0000000    0.1989134
475240.0000000    0.2061767
475280.0000000    0.1998545
475320.0000000    0.1978879
475360.0000000    0.1925434
475400.0000000    0.1939660
475440.0000000    0.1958533
475480.0000000    0.2026163
475520.0000000    0.1961969
475560.0000000    0.2003433
475600.0000000    0.1898658
475640.0000000    0.1868234
475680.0000000    0.1890018
475720.0000000    0.2015328
475760.0000000    0.1918294
475800.0000000    0.1965805
475840.0000000    0.1835707
475880.0000000    0.2014463
475920.0000000    0.1809080
475960.0000000    0.1846315
476000.0000000    0.1925712
476040.0000000    0.1914904
476080.0000000    0.1810094
476120.0000000    0.1741959
476160.0000000    0.1875902
476200.0000000    0.2011576
476240.0000000    0.1791071
476280.0000000    0.1870699
476320.0000000    0.1858924
476360.0000000    0.1750655
476400.0000000    0.1863270
476440.0000000    0.2015040
476480.0000000    0.1838977
476520.0000000    0.1960756
476560.0000000    0.1953233
476600.0000000    0.1903327
476640.0000000    0.1844973
476680.0000000    0.1876655
476720.0000000    0.1865105
476760.0000000    0.1817762
476800.0000000    0.1906540
476840.0000000    0.1879193
476880.0000000    0.1924607
476920.0000000    0.1849714
476960.0000000    0.1770279
477000.0000000    0.1946061
477040.0000000    0.1856528
477080.0000000    0.1841097
477120.0000000    0.1936614
477160.0000000    0.1909202
477200.0000000    0.1846138
477240.0000000    0.1866569
477280.0000000    0.1832592
477320.0000000    0.1870369
477360.0000000    0.1823460
477400.0000000    0.1759355
477440.0000000    0.1821458
477480.0000000    0.1795404
477520.0000000    0.1921882
477560.0000000    0.1779536
477600.0000000    0.1854238
477640.0000000    0.1835001
477680.0000000    0.1877818
477720.0000000    0.1899929
477760.0000000    0.1922951
477800.0000000    0.1795223
477840.0000000    0.1865224
477880.0000000    0.1794366
477920.0000000    0.1920769
477960.0000000    0.1882700
478000.0000000    0.1821482
478040.0000000    0.1812648
478080.0000000    0.1924196
478120.0000000    0.1786904
478160.0000000    0.1988197
478200.0000000    0.1862415
478240.0000000    0.1863385
478280.0000000    0.1803447
478320.0000000    0.1964935
478360.0000000    0.1880446
478400.0000000    0.1945255
478440.0000000    0.1758770
478480.0000000    0.1777491
478520.0000000    0.1945067
478560.0000000    0.1891325
478600.0000000    0.1876387
478640.0000000    0.1848510
478680.0000000    0.1944474
478720.0000000    0.1857494
478760.0000000    0.1758072
478800.0000000    0.1797383
478840.0000000    0.1940698
478880.0000000    0.1912394
478920.0000000    0.1885915
478960.0000000    0.1925579
479000.0000000    0.1755390
479040.0000000    0.1770245
479080.0000000    0.1804939
479120.0000000    0.1904769
479160.0000000    0.1720929
479200.0000000    0.1937466
479240.0000000    0.1858014
479280.0000000    0.1854541
479320.0000000    0.1734949
479360.0000000    0.1910476
479400.0000000    0.1942998
479440.0000000    0.1863230
479480.0000000    0.1903242
479520.0000000    0.1642253
479560.0000000    0.1941172
479600.0000000    0.1834928
479640.0000000    0.1774899
479680.0000000    0.1678238
479720.0000000    0.1716792
479760.0000000    0.1834739
479800.0000000    0.1907227
479840.0000000    0.1908792
479880.0000000    0.1848408
479920.0000000    0.1776786
479960.0000000    0.1830979
480000.0000000    0.1994108
480040.0000000    0.1973287
480080.0000000    0.1869828
480120.0000000    0.1827690
480160.0000000    0.1891508
480200.0000000    0.1797796
480240.0000000    0.1858282
480280.0000000    0.2007322
480320.0000000    0.1823063
480360.0000000    0.1900380
480400.0000000    0.1870910
480440.0000000    0.1834578
480480.0000000    0.1939693
480520.0000000    0.1930684
480560.0000000    0.1968690
480600.0000000    0.1948876
480640.0000000    0.1928209
480680.0000000    0.1804196
480720.0000000    0.1728185
480760.0000000    0.1787560
480800.0000000    0.1997553
480840.0000000    0.1804772
480880.0000000    0.1964363
480920.0000000    0.1835324
480960.0000000    0.1861694
481000.0000000    0.1791725
481040.0000000    0.1867418
481080.0000000    0.1829809
481120.0000000    0.1855935
481160.0000000    0.1760155
481200.0000000    0.1981930
481240.0000000    0.1807249
481280.0000000    0.1826579
481320.0000000    0.1895573
481360.0000000    0.2115338
481400.0000000    0.1859728
481440.0000000    0.1823356
481480.0000000    0.1734356
481520.0000000    0.1902236
481560.0000000    0.1816285
481600.0000000    0.1926409
481640.0000000    0.1798236
481680.0000000    0.1911905
481720.0000000    0.1870836
481760.0000000    0.1942302
481800.0000000    0.1832909
481840.0000000    0.1869062
481880.0000000    0.1749956
481920.0000000    0.1660662
481960.0000000    0.1816663
482000.0000000    0.1864931
482040.0000000    0.1816608
482080.0000000    0.1799663
482120.0000000    0.1812555
482160.0000000    0.1780323
482200.0000000    0.1683789
482240.0000000    0.1740867
482280.0000000    0.1836175
482320.0000000    0.1801465
482360.0000000    0.1875550
482400.0000000    0.1798630
482440.0000000    0.1876090
482480.0000000    0.1847604
482520.0000000    0.1949423
482560.0000000    0.1969531
482600.0000000    0.2009505
482640.0000000    0.1950147
482680.0000000    0.1877680
482720.0000000    0.1939888
482760.0000000    0.1751161
482800.0000000    0.1807687
482840.0000000    0.1896646
482880.0000000    0.2007295
482920.0000000    0.2052886
482960.0000000    0.2037445
483000.0000000    0.2096901
483040.0000000    0.1875473
483080.0000000    0.1827215
483120.0000000    0.1804787
483160.0000000    0.1882167
483200.0000000    0.1772815
483240.0000000    0.1896751
483280.0000000    0.1730220
483320.0000000    0.1885765
483360.0000000    0.1899120
483400.0000000    0.1864333
483440.0000000    0.1869302
483480.0000000    0.1878951
483520.0000000    0.1891651
483560.0000000    0.1763133
483600.0000000    0.1968354
483640.0000000    0.1890631
483680.0000000    0.1881314
483720.0000000    0.1846095
483760.0000000    0.1822692
483800.0000000    0.1763839
483840.0000000    0.1923366
483880.0000000    0.1779367
483920.0000000    0.1757078
483960.0000000    0.1824167
484000.0000000    0.1830835
484040.0000000    0.1889635
484080.0000000    0.1887761
484120.0000000    0.1903291
484160.0000000    0.1841216
484200.0000000    0.1839287
484240.0000000    0.1867948
484280.0000000    0.1848462
484320.0000000    0.1778796
484360.0000000    0.1653997
484400.0000000    0.1744580
484440.0000000    0.1777394
484480.0000000    0.1684493
484520.0000000    0.1728338
484560.0000000    0.1599381
484600.0000000    0.1800099
484640.0000000    0.1928422
484680.0000000    0.1877466
484720.0000000    0.1864107
484760.0000000    0.1941056
484800.0000000    0.1945536
484840.0000000    0.1900405
484880.0000000    0.1758581
484920.0000000    0.1977952
484960.0000000    0.1923455
485000.0000000    0.1845414
485040.0000000    0.1852508
485080.0000000    0.1905992
485120.0000000    0.1764537
485160.0000000    0.1840313
485200.0000000    0.1835870
485240.0000000    0.1845428
485280.0000000    0.1944400
485320.0000000    0.1929636
485360.0000000    0.1964272
485400.0000000    0.1935705
485440.0000000    0.1933712
485480.0000000    0.1958427
485520.0000000    0.2078481
485560.0000000    0.1924012
485600.0000000    0.2112902
485640.0000000    0.1826166
485680.0000000    0.1817184
485720.0000000    0.1878636
485760.0000000    0.1835083
485800.0000000    0.1878491
485840.0000000    0.1831293
485880.0000000    0.1723758
485920.0000000    0.1738524
485960.0000000    0.1663561
486000.0000000    0.1848336
486040.0000000    0.1864995
486080.0000000    0.1841775
486120.0000000    0.1970952
486160.0000000    0.1840745
486200.0000000    0.1963903
486240.0000000    0.1746982
486280.0000000    0.1700759
486320.0000000    0.1832252
486360.0000000    0.1795048
486400.0000000    0.1735891
486440.0000000    0.1842247
486480.0000000    0.1876577
486520.0000000    0.1852376
486560.0000000    0.1687985
486600.0000000    0.1763964
486640.0000000    0.1779958
486680.0000000    0.1914520
486720.0000000    0.2059085
486760.0000000    0.1996395
486800.0000000    0.2003237
486840.0000000    0.1927239
486880.0000000    0.1708332
486920.0000000    0.1815646
486960.0000000    0.1680898
487000.0000000    0.1735189
487040.0000000    0.1911462
487080.0000000    0.1779046
487120.0000000    0.1840104
487160.0000000    0.1763697
487200.0000000    0.1858821
487240.0000000    0.1734757
487280.0000000    0.1649012
487320.0000000    0.1787664
487360.0000000    0.1927377
487400.0000000    0.1933317
487440.0000000    0.1859855
487480.0000000    0.1818238
487520.0000000    0.1714775
487560.0000000    0.1878067
487600.0000000    0.1812792
487640.0000000    0.1804437
487680.0000000    0.1873453
487720.0000000    0.1890350
487760.0000000    0.1808331
487800.0000000    0.1915822
487840.0000000    0.1897272
487880.0000000    0.1831268
487920.0000000    0.1860391
487960.0000000    0.1986171
488000.0000000    0.1866507
488040.0000000    0.1856593
488080.0000000    0.1836267
488120.0000000    0.1871736
488160.0000000    0.1865072
488200.0000000    0.1696746
488240.0000000    0.1586849
488280.0000000    0.1628058
488320.0000000    0.1801867
488360.0000000    0.1748295
488400.0000000    0.1850359
488440.0000000    0.1768307
488480.0000000    0.1730493
488520.0000000    0.1836645
488560.0000000    0.1821203
488600.0000000    0.1713968
488640.0000000    0.1759120
488680.0000000    0.1857108
488720.0000000    0.1723740
488760.0000000    0.1791902
488800.0000000    0.1764544
488840.0000000    0.1833119
488880.0000000    0.1874237
488920.0000000    0.1854433
488960.0000000    0.1839467
489000.0000000    0.1734995
489040.0000000    0.1861143
489080.0000000    0.1910366
489120.0000000    0.1803592
489160.0000000    0.1842114
489200.0000000    0.1861307
489240.0000000    0.1851629
489280.0000000    0.1847281
489320.0000000    0.1829315
489360.0000000    0.1971940
489400.0000000    0.1814806
489440.0000000    0.1660070
489480.0000000    0.1710470
489520.0000000    0.2018054
489560.0000000    0.1745401
489600.0000000    0.1882330
489640.0000000    0.1776650
489680.0000000    0.1818034
489720.0000000    0.1710041
489760.0000000    0.1762201
489800.0000000    0.1737223
489840.0000000    0.1921170
489880.0000000    0.1906330
489920.0000000    0.1868375
489960.0000000    0.1877090
490000.0000000    0.1806905
490040.0000000    0.1835793
490080.0000000    0.1920298
490120.0000000    0.1763951
490160.0000000    0.1765875
490200.0000000    0.1910423
490240.0000000    0.1893324
490280.0000000    0.1772038
490320.0000000    0.1735147
490360.0000000    0.1845322
490400.0000000    0.1760414
490440.0000000    0.1734335
490480.0000000    0.1695284
490520.0000000    0.1769771
490560.0000000    0.1726320
490600.0000000    0.1725191
490640.0000000    0.1834942
490680.0000000    0.1886228
490720.0000000    0.1812147
490760.0000000    0.1829823
490800.0000000    0.1934595
490840.0000000    0.1825964
490880.0000000    0.1955341
490920.0000000    0.1855711
490960.0000000    0.1844284
491000.0000000    0.1809001
491040.0000000    0.1865957
491080.0000000    0.1916104
491120.0000000    0.1797135
491160.0000000    0.1909166
491200.0000000    0.1899858
491240.0000000    0.1803703
491280.0000000    0.1818771
491320.0000000    0.1831312
491360.0000000    0.1897584
491400.0000000    0.1810858
491440.0000000    0.1863981
491480.0000000    0.1936662
491520.0000000    0.1890528
491560.0000000    0.1989564
491600.0000000    0.1852299
491640.0000000    0.1756033
491680.0000000    0.1841880
491720.0000000    0.1827717
491760.0000000    0.1866879
491800.0000000    0.1768545
491840.0000000    0.1830194
491880.0000000    0.1935575
491920.0000000    0.1886845
491960.0000000    0.1793257
492000.0000000    0.1861705
492040.0000000    0.1792460
492080.0000000    0.1767011
492120.0000000    0.1898043
492160.0000000    0.1887213
492200.0000000    0.1801917
492240.0000000    0.1819125
492280.0000000    0.1885698
492320.0000000    0.1814900
492360.0000000    0.1837308
492400.0000000    0.1856304
492440.0000000    0.1740211
492480.0000000    0.1827696
492520.0000000    0.1856996
492560.0000000    0.1876068
492600.0000000    0.1878346
492640.0000000    0.1824252
492680.0000000    0.1834627
492720.0000000    0.1860861
492760.0000000    0.1925129
492800.0000000    0.1861849
492840.0000000    0.1907646
492880.0000000    0.1760542
492920.0000000    0.1682327
492960.0000000    0.1855369
493000.0000000    0.1852599
493040.0000000    0.1915583
493080.0000000    0.1759188
493120.0000000    0.1969888
493160.0000000    0.1912472
493200.0000000    0.1929598
493240.0000000    0.1874602
493280.0000000    0.1794987
493320.0000000    0.1848828
493360.0000000    0.1936588
493400.0000000    0.1875002
493440.0000000    0.1804130
493480.0000000    0.1811260
493520.0000000    0.1887594
493560.0000000    0.1803969
493600.0000000    0.1811068
493640.0000000    0.1763661
493680.0000000    0.1887539
493720.0000000    0.1743076
493760.0000000    0.1729967
493800.0000000    0.1756046
493840.0000000    0.1803620
493880.0000000    0.1847132
493920.0000000    0.1811237
493960.0000000    0.1995311
494000.0000000    0.1899801
494040.0000000    0.1729033
494080.0000000    0.1681864
494120.0000000    0.1971857
494160.0000000    0.1900925
494200.0000000    0.1871828
494240.0000000    0.1899824
494280.0000000    0.1904359
494320.0000000    0.1793942
494360.0000000    0.1867602
494400.0000000    0.1863198
494440.0000000    0.1750863
494480.0000000    0.1807838
494520.0000000    0.1943705
494560.0000000    0.1737194
494600.0000000    0.1958256
494640.0000000    0.1748109
494680.0000000    0.1713594
494720.0000000    0.1842863
494760.0000000    0.1780519
494800.0000000    0.1787474
494840.0000000    0.1807527
494880.0000000    0.1807678
494920.0000000    0.1829302
494960.0000000    0.1918807
495000.0000000    0.1818963
495040.0000000    0.1793678
495080.0000000    0.1881193
495120.0000000    0.1869784
495160.0000000    0.1881565
495200.0000000    0.1834875
495240.0000000    0.1808587
495280.0000000    0.1801644
495320.0000000    0.1649920
495360.0000000    0.1813639
495400.0000000    0.1723592
495440.0000000    0.1670077
495480.0000000    0.1807292
495520.0000000    0.1797371
495560.0000000    0.1720635
495600.0000000    0.1815729
495640.0000000    0.1786886
495680.0000000    0.1902224
495720.0000000    0.1932743
495760.0000000    0.1917043
495800.0000000    0.1666318
495840.0000000    0.1647128
495880.0000000    0.1700325
495920.0000000    0.1769001
495960.0000000    0.1805364
496000.0000000    0.1696696
496040.0000000    0.1699179
496080.0000000    0.1859937
496120.0000000    0.1836839
496160.0000000    0.1743133
496200.0000000    0.1814903
496240.0000000    0.1818386
496280.0000000    0.1966698
496320.0000000    0.1760259
496360.0000000    0.1932447
496400.0000000    0.1871557
496440.0000000    0.2002057
496480.0000000    0.1824716
496520.0000000    0.1783437
496560.0000000    0.1864991
496600.0000000    0.1794631
496640.0000000    0.1833400
496680.0000000    0.1727777
496720.0000000    0.1777352
496760.0000000    0.1711759
496800.0000000    0.1732588
496840.0000000    0.1805967
496880.0000000    0.1691095
496920.0000000    0.1661646
496960.0000000    0.1717248
497000.0000000    0.1806456
497040.0000000    0.1735881
497080.0000000    0.1748005
497120.0000000    0.1832117
497160.0000000    0.1744780
497200.0000000    0.1765819
497240.0000000    0.1951729
497280.0000000    0.1801248
497320.0000000    0.1661132
497360.0000000    0.1768233
497400.0000000    0.1834050
497440.0000000    0.1872232
497480.0000000    0.1883337
497520.0000000    0.1836697
497560.0000000    0.1762834
497600.0000000    0.1886754
497640.0000000    0.1964646
497680.0000000    0.2024002
497720.0000000    0.1866233
497760.0000000    0.1752965
497800.0000000    0.1971403
497840.0000000    0.1823431
497880.0000000    0.1831187
497920.0000000    0.1763629
497960.0000000    0.1697661
498000.0000000    0.1732664
498040.0000000    0.1669417
498080.0000000    0.1908368
498120.0000000    0.1935950
498160.0000000    0.1743851
498200.0000000    0.1782451
498240.0000000    0.1844452
498280.0000000    0.1932796
498320.0000000    0.1928572
498360.0000000    0.1834975
498400.0000000    0.1987834
498440.0000000    0.1981667
498480.0000000    0.2030347
498520.0000000    0.1903597
498560.0000000    0.1867284
498600.0000000    0.1773931
498640.0000000    0.1891865
498680.0000000    0.1726113
498720.0000000    0.1945495
498760.0000000    0.1867402
498800.0000000    0.1783225
498840.0000000    0.1695373
498880.0000000    0.1804760
498920.0000000    0.1804464
498960.0000000    0.1865839
499000.0000000    0.1907117
499040.0000000    0.1879968
499080.0000000    0.1850387
499120.0000000    0.1819334
499160.0000000    0.2004532
499200.0000000    0.1890569
499240.0000000    0.1744193
499280.0000000    0.1788667
499320.0000000    0.1776351
499360.0000000    0.1753721
499400.0000000    0.1654029
499440.0000000    0.1721836
499480.0000000    0.1691869
499520.0000000    0.1737588
499560.0000000    0.1807527
499600.0000000    0.1799221
499640.0000000    0.1695624
499680.0000000    0.1909274
499720.0000000    0.1801584
499760.0000000    0.1772195
499800.0000000    0.1771919
499840.0000000    0.1930912
499880.0000000    0.1826570
499920.0000000    0.1902182
499960.0000000    0.1772718
500000.0000000    0.1836421
500040.0000000    0.1691646
500080.0000000    0.1793796
500120.0000000    0.1854039
500160.0000000    0.1771947
500200.0000000    0.1879005
500240.0000000    0.1912529
500280.0000000    0.1762609
500320.0000000    0.1698050
500360.0000000    0.1647391
500400.0000000    0.1856453
500440.0000000    0.1811298
500480.0000000    0.1771217
500520.0000000    0.1898089
500560.0000000    0.1891826
500600.0000000    0.1796779
500640.0000000    0.1711307
500680.0000000    0.1783881
500720.0000000    0.1829187
500760.0000000    0.1687006
500800.0000000    0.1651367
500840.0000000    0.1757150
500880.0000000    0.1736175
500920.0000000    0.1687342
500960.0000000    0.1675111
501000.0000000    0.1746887
501040.0000000    0.1609345
501080.0000000    0.1555260
501120.0000000    0.1615198
501160.0000000    0.1748293
501200.0000000    0.1754519
501240.0000000    0.1801940
501280.0000000    0.1778337
501320.0000000    0.1584767
501360.0000000    0.1656577
501400.0000000    0.1646176
501440.0000000    0.1814700
501480.0000000    0.1850585
501520.0000000    0.1744508
501560.0000000    0.1792789
501600.0000000    0.1738566
501640.0000000    0.1814441
501680.0000000    0.1782518
501720.0000000    0.1603787
501760.0000000    0.1762714
501800.0000000    0.1717425
501840.0000000    0.1695229
501880.0000000    0.1772886
501920.0000000    0.1844973
501960.0000000    0.1720647
502000.0000000    0.1643201
502040.0000000    0.1892148
502080.0000000    0.1762754
502120.0000000    0.1829267
502160.0000000    0.1792944
502200.0000000    0.1745278
502240.0000000    0.1738568
502280.0000000    0.1732194
502320.0000000    0.1770388
502360.0000000    0.1795685
502400.0000000    0.1809638
502440.0000000    0.1717073
502480.0000000    0.1805994
502520.0000000    0.1831822
502560.0000000    0.1855313
502600.0000000    0.1776771
502640.0000000    0.1779414
502680.0000000    0.1770013
502720.0000000    0.1872777
502760.0000000    0.1661128
502800.0000000    0.1874951
502840.0000000    0.1828038
502880.0000000    0.1819571
502920.0000000    0.1867573
502960.0000000    0.1695687
503000.0000000    0.1689151
503040.0000000    0.1768196
503080.0000000    0.1631622
503120.0000000    0.1772058
503160.0000000    0.1717976
503200.0000000    0.1586785
503240.0000000    0.1842145
503280.0000000    0.1841778
503320.0000000    0.1809738
503360.0000000    0.1832794
503400.0000000    0.1837872
503440.0000000    0.1918629
503480.0000000    0.1740659
503520.0000000    0.1923567
503560.0000000    0.1953406
503600.0000000    0.1854715
503640.0000000    0.1829600
503680.0000000    0.1776858
503720.0000000    0.1825052
503760.0000000    0.1860655
503800.0000000    0.1911533
503840.0000000    0.1822535
503880.0000000    0.1692902
503920.0000000    0.1857954
503960.0000000    0.1886945
504000.0000000    0.1802275
504040.0000000    0.1748061
504080.0000000    0.1856059
504120.0000000    0.1765951
504160.0000000    0.1822266
504200.0000000    0.1943166
504240.0000000    0.1994890
504280.0000000    0.1823240
504320.0000000    0.1788418
504360.0000000    0.1830930
504400.0000000    0.1866053
504440.0000000    0.1861924
504480.0000000    0.1626132
504520.0000000    0.1821845
504560.0000000    0.1702214
504600.0000000    0.1831947
504640.0000000    0.1781527
504680.0000000    0.1815739
504720.0000000    0.1845951
504760.0000000    0.1864422
504800.0000000    0.1905530
504840.0000000    0.1900792
504880.0000000    0.1827690
504920.0000000    0.1754479
504960.0000000    0.1720244
505000.0000000    0.1718509
505040.0000000    0.1864641
505080.0000000    0.1742910
505120.0000000    0.1836447
505160.0000000    0.1845831
505200.0000000    0.1743391
505240.0000000    0.1841893
505280.0000000    0.1693240
505320.0000000    0.1781949
505360.0000000    0.1807487
505400.0000000    0.1890845
505440.0000000    0.1782022
505480.0000000    0.1683773
505520.0000000    0.1773886
505560.0000000    0.1761606
505600.0000000    0.1832122
505640.0000000    0.1778242
505680.0000000    0.1798957
505720.0000000    0.1739614
505760.0000000    0.1783899
505800.0000000    0.1874980
505840.0000000    0.1826948
505880.0000000    0.1763432
505920.0000000    0.1781632
505960.0000000    0.1781166
506000.0000000    0.1765797
506040.0000000    0.1832898
506080.0000000    0.1727026
506120.0000000    0.1838547
506160.0000000    0.1711416
506200.0000000    0.1784650
506240.0000000    0.1745940
506280.0000000    0.1867447
506320.0000000    0.1820988
506360.0000000    0.1872057
506400.0000000    0.1870425
506440.0000000    0.1937214
506480.0000000    0.1788166
506520.0000000    0.1971041
506560.0000000    0.1906638
506600.0000000    0.1886565
506640.0000000    0.1735141
506680.0000000    0.1751180
506720.0000000    0.1868835
506760.0000000    0.1785438
506800.0000000    0.1833400
506840.0000000    0.1890037
506880.0000000    0.1887388
506920.0000000    0.1799874
506960.0000000    0.1931897
507000.0000000    0.1947917
507040.0000000    0.2046485
507080.0000000    0.1996944
507120.0000000    0.2059298
507160.0000000    0.1943239
507200.0000000    0.1973870
507240.0000000    0.1910808
507280.0000000    0.2083904
507320.0000000    0.1984474
507360.0000000    0.1968408
507400.0000000    0.1808272
507440.0000000    0.1940199
507480.0000000    0.1945523
507520.0000000    0.1936983
507560.0000000    0.1870824
507600.0000000    0.1948790
507640.0000000    0.2026346
507680.0000000    0.2008204
507720.0000000    0.1999851
507760.0000000    0.1939592
507800.0000000    0.2078101
507840.0000000    0.2103653
507880.0000000    0.2014755
507920.0000000    0.2045907
507960.0000000    0.1941417
508000.0000000    0.2009427
508040.0000000    0.1957752
508080.0000000    0.2156514
508120.0000000    0.1991097
508160.0000000    0.2124162
508200.0000000    0.1926952
508240.0000000    0.2039111
508280.0000000    0.1942010
508320.0000000    0.1862419
508360.0000000    0.2008282
508400.0000000    0.2021931
508440.0000000    0.1819177
508480.0000000    0.1880190
508520.0000000    0.1810141
508560.0000000    0.1926618
508600.0000000    0.1853018
508640.0000000    0.2003291
508680.0000000    0.1944544
508720.0000000    0.1850790
508760.0000000    0.1950596
508800.0000000    0.1983422
508840.0000000    0.1894523
508880.0000000    0.1845409
508920.0000000    0.1871400
508960.0000000    0.1800626
509000.0000000    0.1824370
509040.0000000    0.1952367
509080.0000000    0.1797675
509120.0000000    0.1865633
509160.0000000    0.1918985
509200.0000000    0.1871838
509240.0000000    0.1841258
509280.0000000    0.1923469
509320.0000000    0.1771644
509360.0000000    0.1845284
509400.0000000    0.1977783
509440.0000000    0.1757798
509480.0000000    0.1822548
509520.0000000    0.1888347
509560.0000000    0.1809782
509600.0000000    0.1723144
509640.0000000    0.1739090
509680.0000000    0.1952963
509720.0000000    0.1847443
509760.0000000    0.1964147
509800.0000000    0.1813523
509840.0000000    0.1806857
509880.0000000    0.1962572
509920.0000000    0.1806988
509960.0000000    0.1668865
510000.0000000    0.1724739
510040.0000000    0.1723930
510080.0000000    0.1745443
510120.0000000    0.1675280
510160.0000000    0.1593550
510200.0000000    0.1792927
510240.0000000    0.1836493
510280.0000000    0.1802098
510320.0000000    0.1834756
510360.0000000    0.1852089
510400.0000000    0.1760335
510440.0000000    0.1742125
510480.0000000    0.1560954
510520.0000000    0.1697177
510560.0000000    0.1719145
510600.0000000    0.1681982
510640.0000000    0.1607214
510680.0000000    0.1705881
510720.0000000    0.1637151
510760.0000000    0.1703887
510800.0000000    0.1781979
510840.0000000    0.1694596
510880.0000000    0.1677420
510920.0000000    0.1783745
510960.0000000    0.1708392
511000.0000000    0.1626238
511040.0000000    0.1678239
511080.0000000    0.1620327
511120.0000000    0.1602335
511160.0000000    0.1619699
511200.0000000    0.1597974
511240.0000000    0.1647924
511280.0000000    0.1780383
511320.0000000    0.1678983
511360.0000000    0.1712871
511400.0000000    0.1742231
511440.0000000    0.1664739
511480.0000000    0.1866457
511520.0000000    0.1710193
511560.0000000    0.1799156
511600.0000000    0.1790915
511640.0000000    0.1809261
511680.0000000    0.1772150
511720.0000000    0.1874459
511760.0000000    0.1781371
511800.0000000    0.1709894
511840.0000000    0.1584446
511880.0000000    0.1751779
511920.0000000    0.1619828
511960.0000000    0.1736109
512000.0000000    0.1644083
512040.0000000    0.1700586
512080.0000000    0.1767581
512120.0000000    0.2023827
512160.0000000    0.1780162
512200.0000000    0.1778559
512240.0000000    0.1732730
512280.0000000    0.1822772
512320.0000000    0.1643139
512360.0000000    0.1723755
512400.0000000    0.1732742
512440.0000000    0.1699932
512480.0000000    0.1717172
512520.0000000    0.1744386
512560.0000000    0.1773417
512600.0000000    0.1620406
512640.0000000    0.1689159
512680.0000000    0.1785890
512720.0000000    0.1802505
512760.0000000    0.1856317
512800.0000000    0.1907373
512840.0000000    0.1797629
512880.0000000    0.1902546
512920.0000000    0.1805044
512960.0000000    0.1781118
513000.0000000    0.1676087
513040.0000000    0.1970928
513080.0000000    0.1923206
513120.0000000    0.2018898
513160.0000000    0.1830903
513200.0000000    0.1842225
513240.0000000    0.1814452
513280.0000000    0.1699612
513320.0000000    0.1743128
513360.0000000    0.1675875
513400.0000000    0.1765030
513440.0000000    0.1694659
513480.0000000    0.1943789
513520.0000000    0.1868090
513560.0000000    0.1848959
513600.0000000    0.1839271
513640.0000000    0.1955589
513680.0000000    0.1877501
513720.0000000    0.1909079
513760.0000000    0.1860455
513800.0000000    0.1833793
513840.0000000    0.1870597
513880.0000000    0.1872856
513920.0000000    0.1793996
513960.0000000    0.1871158
514000.0000000    0.1821141
514040.0000000    0.1824731
514080.0000000    0.1902798
514120.0000000    0.1863373
514160.0000000    0.1877177
514200.0000000    0.1933125
514240.0000000    0.2003148
514280.0000000    0.1933222
514320.0000000    0.2005913
514360.0000000    0.1954919
514400.0000000    0.1897439
514440.0000000    0.1996307
514480.0000000    0.1954999
514520.0000000    0.1907805
514560.0000000    0.1836688
514600.0000000    0.1890448
514640.0000000    0.2025216
514680.0000000    0.1863685
514720.0000000    0.1791268
514760.0000000    0.1939375
514800.0000000    0.1923013
514840.0000000    0.1942450
514880.0000000    0.1967030
514920.0000000    0.2016544
514960.0000000    0.1857590
515000.0000000    0.1857955
515040.0000000    0.1948012
515080.0000000    0.1919063
515120.0000000    0.1907938
515160.0000000    0.1875895
515200.0000000    0.1843732
515240.0000000    0.1787429
515280.0000000    0.1848917
515320.0000000    0.1837813
515360.0000000    0.1922372
515400.0000000    0.1819722
515440.0000000    0.1841443
515480.0000000    0.1850772
515520.0000000    0.1779579
515560.0000000    0.1861052
515600.0000000    0.1781021
515640.0000000    0.1748356
515680.0000000    0.1984716
515720.0000000    0.1846875
515760.0000000    0.1703223
515800.0000000    0.1818773
515840.0000000    0.1854618
515880.0000000    0.1752242
515920.0000000    0.1741708
515960.0000000    0.1799839
516000.0000000    0.1683607
516040.0000000    0.1827915
516080.0000000    0.1774441
516120.0000000    0.1790974
516160.0000000    0.1740688
516200.0000000    0.1849989
516240.0000000    0.1710134
516280.0000000    0.1704722
516320.0000000    0.1822600
516360.0000000    0.1856936
516400.0000000    0.1834089
516440.0000000    0.1882027
516480.0000000    0.1692718
516520.0000000    0.1692556
516560.0000000    0.1716732
516600.0000000    0.1827634
516640.0000000    0.1813088
516680.0000000    0.1785691
516720.0000000    0.1770016
516760.0000000    0.1866043
516800.0000000    0.1874744
516840.0000000    0.2086548
516880.0000000    0.1927451
516920.0000000    0.1926599
516960.0000000    0.1884548
517000.0000000    0.1862888
517040.0000000    0.1876407
517080.0000000    0.1758915
517120.0000000    0.1726640
517160.0000000    0.1869194
517200.0000000    0.1932913
517240.0000000    0.1803751
517280.0000000    0.1763735
517320.0000000    0.1839388
517360.0000000    0.1816427
517400.0000000    0.1912819
517440.0000000    0.1884104
517480.0000000    0.1827019
517520.0000000    0.1822683
517560.0000000    0.1747206
517600.0000000    0.1796465
517640.0000000    0.1703713
517680.0000000    0.1854853
517720.0000000    0.1775430
517760.0000000    0.1825308
517800.0000000    0.1824781
517840.0000000    0.1957567
517880.0000000    0.1915908
517920.0000000    0.1885774
517960.0000000    0.1647168
518000.0000000    0.1766175
518040.0000000    0.1829874
518080.0000000    0.1824680
518120.0000000    0.1878134
518160.0000000    0.1786443
518200.0000000    0.1762991
518240.0000000    0.1892173
518280.0000000    0.1660228
518320.0000000    0.1799661
518360.0000000    0.1705358
518400.0000000    0.1916643
518440.0000000    0.1874429
518480.0000000    0.1939503
518520.0000000    0.1891677
518560.0000000    0.1819427
518600.0000000    0.1730482
518640.0000000    0.1867525
518680.0000000    0.1808106
518720.0000000    0.1782508
518760.0000000    0.1884148
518800.0000000    0.1875059
518840.0000000    0.1681663
518880.0000000    0.1848364
518920.0000000    0.1843715
518960.0000000    0.1721203
519000.0000000    0.1739570
519040.0000000    0.1885136
519080.0000000    0.1831178
519120.0000000    0.1924855
519160.0000000    0.1806782
519200.0000000    0.1827296
519240.0000000    0.1789764
519280.0000000    0.1775291
519320.0000000    0.1794086
519360.0000000    0.1876484
519400.0000000    0.1725704
519440.0000000    0.1880784
519480.0000000    0.1800691
519520.0000000    0.1973914
519560.0000000    0.2042558
519600.0000000    0.1858979
519640.0000000    0.1766225
519680.0000000    0.1858468
519720.0000000    0.1879364
519760.0000000    0.1982376
519800.0000000    0.1891165
519840.0000000    0.1813778
519880.0000000    0.1927605
519920.0000000    0.1862067
519960.0000000    0.1870324
520000.0000000    0.1875589
520040.0000000    0.1823936
520080.0000000    0.1806948
520120.0000000    0.1976899
520160.0000000    0.1949980
520200.0000000    0.1922468
520240.0000000    0.1982752
520280.0000000    0.1801813
520320.0000000    0.1835385
520360.0000000    0.1868584
520400.0000000    0.1909029
520440.0000000    0.1787042
520480.0000000    0.1933805
520520.0000000    0.1871033
520560.0000000    0.1785881
520600.0000000    0.1952542
520640.0000000    0.2032074
520680.0000000    0.1746063
520720.0000000    0.1779117
520760.0000000    0.1844285
520800.0000000    0.1729491
520840.0000000    0.1838440
520880.0000000    0.1787449
520920.0000000    0.1637071
520960.0000000    0.1700112
521000.0000000    0.1969528
521040.0000000    0.1882110
521080.0000000    0.1913626
521120.0000000    0.1733481
521160.0000000    0.1826550
521200.0000000    0.1875723
521240.0000000    0.1830443
521280.0000000    0.1810568
521320.0000000    0.1802356
521360.0000000    0.1748561
521400.0000000    0.1885090
521440.0000000    0.1820769
521480.0000000    0.1801191
521520.0000000    0.1815577
521560.0000000    0.1705140
521600.0000000    0.1777056
521640.0000000    0.1799785
521680.0000000    0.1870201
521720.0000000    0.1671683
521760.0000000    0.1724714
521800.0000000    0.1710557
521840.0000000    0.1730966
521880.0000000    0.1763219
521920.0000000    0.1807479
521960.0000000    0.1663488
522000.0000000    0.1695784
522040.0000000    0.1842756
522080.0000000    0.1712306
522120.0000000    0.1907325
522160.0000000    0.1844789
522200.0000000    0.1902025
522240.0000000    0.1832066
522280.0000000    0.1939247
522320.0000000    0.1846409
522360.0000000    0.1839135
522400.0000000    0.1970802
522440.0000000    0.1890388
522480.0000000    0.1883822
522520.0000000    0.2080351
522560.0000000    0.1830702
522600.0000000    0.1971220
522640.0000000    0.1862893
522680.0000000    0.1883207
522720.0000000    0.1767634
522760.0000000    0.1874012
522800.0000000    0.1930210
522840.0000000    0.1777042
522880.0000000    0.1839071
522920.0000000    0.1808451
522960.0000000    0.1780214
523000.0000000    0.1828995
523040.0000000    0.1774663
523080.0000000    0.2007369
523120.0000000    0.1914775
523160.0000000    0.1968717
523200.0000000    0.1851716
523240.0000000    0.1924190
523280.0000000    0.1773176
523320.0000000    0.1947679
523360.0000000    0.1892736
523400.0000000    0.1826159
523440.0000000    0.1778650
523480.0000000    0.1893261
523520.0000000    0.1816763
523560.0000000    0.1915180
523600.0000000    0.1915950
523640.0000000    0.1929603
523680.0000000    0.1862234
523720.0000000    0.1888042
523760.0000000    0.1827760
523800.0000000    0.1877325
523840.0000000    0.1827783
523880.0000000    0.1880281
523920.0000000    0.1762564
523960.0000000    0.1746013
524000.0000000    0.1721609
524040.0000000    0.1822513
524080.0000000    0.1869193
524120.0000000    0.1939366
524160.0000000    0.1960464
524200.0000000    0.1968097
524240.0000000    0.1866640
524280.0000000    0.1783967
524320.0000000    0.1862032
524360.0000000    0.1856340
524400.0000000    0.1916739
524440.0000000    0.1855866
524480.0000000    0.1875405
524520.0000000    0.1793198
524560.0000000    0.1837361
524600.0000000    0.1837444
524640.0000000    0.1789363
524680.0000000    0.1782285
524720.0000000    0.1829980
524760.0000000    0.1839698
524800.0000000    0.1957194
524840.0000000    0.1959115
524880.0000000    0.1982488
524920.0000000    0.2004864
524960.0000000    0.1864474
525000.0000000    0.1874735
525040.0000000    0.1705986
525080.0000000    0.1699475
525120.0000000    0.1856164
525160.0000000    0.1818124
525200.0000000    0.1722452
525240.0000000    0.1759034
525280.0000000    0.1747131
525320.0000000    0.1740972
525360.0000000    0.1827209
525400.0000000    0.1726924
525440.0000000    0.1705997
525480.0000000    0.1714988
525520.0000000    0.1717116
525560.0000000    0.1837852
525600.0000000    0.1796786
525640.0000000    0.1737184
525680.0000000    0.1840254
525720.0000000    0.1692918
525760.0000000    0.1705688
525800.0000000    0.1718859
525840.0000000    0.1781859
525880.0000000    0.1781643
525920.0000000    0.1868096
525960.0000000    0.1779446
526000.0000000    0.1743383
526040.0000000    0.1839895
526080.0000000    0.1785771
526120.0000000    0.1734585
526160.0000000    0.1784310
526200.0000000    0.1749157
526240.0000000    0.1882035
526280.0000000    0.1746295
526320.0000000    0.1697845
526360.0000000    0.1737936
526400.0000000    0.1804007
526440.0000000    0.1801253
526480.0000000    0.1719497
526520.0000000    0.1670057
526560.0000000    0.1698942
526600.0000000    0.1659972
526640.0000000    0.1642928
526680.0000000    0.1607851
526720.0000000    0.1705064
526760.0000000    0.1610155
526800.0000000    0.1542611
526840.0000000    0.1724530
526880.0000000    0.1663240
526920.0000000    0.1717961
526960.0000000    0.1682897
527000.0000000    0.1619861
527040.0000000    0.1747889
527080.0000000    0.1858317
527120.0000000    0.1799982
527160.0000000    0.1769659
527200.0000000    0.1736116
527240.0000000    0.1781445
527280.0000000    0.1692008
527320.0000000    0.1678636
527360.0000000    0.1803505
527400.0000000    0.1767788
527440.0000000    0.1718828
527480.0000000    0.1646285
527520.0000000    0.1680979
527560.0000000    0.1719340
527600.0000000    0.1703831
527640.0000000    0.1769436
527680.0000000    0.1868758
527720.0000000    0.1682284
527760.0000000    0.1784251
527800.0000000    0.1653080
527840.0000000    0.1650643
527880.0000000    0.1694234
527920.0000000    0.1664765
527960.0000000    0.1656726
528000.0000000    0.1652810
528040.0000000    0.1677626
528080.0000000    0.1794854
528120.0000000    0.1767562
528160.0000000    0.1606535
528200.0000000    0.1730858
528240.0000000    0.1715523
528280.0000000    0.1728602
528320.0000000    0.1880016
528360.0000000    0.1936756
528400.0000000    0.1807023
528440.0000000    0.1679302
528480.0000000    0.1604806
528520.0000000    0.1785460
528560.0000000    0.1683389
528600.0000000    0.1626253
528640.0000000    0.1667541
528680.0000000    0.1717196
528720.0000000    0.1747735
528760.0000000    0.1771816
528800.0000000    0.1780199
528840.0000000    0.1633604
528880.0000000    0.1700712
528920.0000000    0.1581508
528960.0000000    0.1779871
529000.0000000    0.1811271
529040.0000000    0.1705821
529080.0000000    0.1721608
529120.0000000    0.1856092
529160.0000000    0.1587900
529200.0000000    0.1819025
529240.0000000    0.1635512
529280.0000000    0.1842125
529320.0000000    0.1790419
529360.0000000    0.1637478
529400.0000000    0.1669021
529440.0000000    0.1633142
529480.0000000    0.1653236
529520.0000000    0.1695185
529560.0000000    0.1607156
529600.0000000    0.1811236
529640.0000000    0.1638756
529680.0000000    0.1712772
529720.0000000    0.1747416
529760.0000000    0.1644013
529800.0000000    0.1798868
529840.0000000    0.1651345
529880.0000000    0.1725951
529920.0000000    0.1675719
529960.0000000    0.1633535
530000.0000000    0.1691591
530040.0000000    0.1646019
530080.0000000    0.1593403
530120.0000000    0.1654582
530160.0000000    0.1679403
530200.0000000    0.1831372
530240.0000000    0.1722576
530280.0000000    0.1733720
530320.0000000    0.1770575
530360.0000000    0.1677804
530400.0000000    0.1661359
530440.0000000    0.1759354
530480.0000000    0.1628814
530520.0000000    0.1768071
530560.0000000    0.1824692
530600.0000000    0.1810346
530640.0000000    0.1719707
530680.0000000    0.1787503
530720.0000000    0.1672073
530760.0000000    0.1805265
530800.0000000    0.1763262
530840.0000000    0.1727057
530880.0000000    0.1792084
530920.0000000    0.1739586
530960.0000000    0.1656718
531000.0000000    0.1642284
531040.0000000    0.1802586
531080.0000000    0.1811368
531120.0000000    0.1784817
531160.0000000    0.1722421
531200.0000000    0.1772592
531240.0000000    0.1799794
531280.0000000    0.1804315
531320.0000000    0.1866131
531360.0000000    0.1736090
531400.0000000    0.1672104
531440.0000000    0.1625428
531480.0000000    0.1761456
531520.0000000    0.1733250
531560.0000000    0.1652983
531600.0000000    0.1720577
531640.0000000    0.1779985
531680.0000000    0.1737613
531720.0000000    0.1733172
531760.0000000    0.1776650
531800.0000000    0.1900416
531840.0000000    0.1734610
531880.0000000    0.1762972
531920.0000000    0.1839067
531960.0000000    0.1869055
532000.0000000    0.1684378
532040.0000000    0.1733226
532080.0000000    0.1737553
532120.0000000    0.1811713
532160.0000000    0.1736848
532200.0000000    0.1804890
532240.0000000    0.1684175
532280.0000000    0.1740330
532320.0000000    0.1879542
532360.0000000    0.1744058
532400.0000000    0.1762454
532440.0000000    0.1738072
532480.0000000    0.1833500
532520.0000000    0.1756157
532560.0000000    0.1718204
532600.0000000    0.1749981
532640.0000000    0.1760275
532680.0000000    0.1812185
532720.0000000    0.1727626
532760.0000000    0.1755913
532800.0000000    0.1692558
532840.0000000    0.1770653
532880.0000000    0.1712261
532920.0000000    0.1744541
532960.0000000    0.1765980
533000.0000000    0.1655100
533040.0000000    0.1640677
533080.0000000    0.1640788
533120.0000000    0.1785989
533160.0000000    0.1796936
533200.0000000    0.1747746
533240.0000000    0.1751200
533280.0000000    0.1709326
533320.0000000    0.1730957
533360.0000000    0.1714886
533400.0000000    0.1895254
533440.0000000    0.1780812
533480.0000000    0.1708633
533520.0000000    0.1753424
533560.0000000    0.1807310
533600.0000000    0.1829060
533640.0000000    0.1681147
533680.0000000    0.1785893
533720.0000000    0.1691133
533760.0000000    0.1752232
533800.0000000    0.1730143
533840.0000000    0.1749852
533880.0000000    0.1967079
533920.0000000    0.1772068
533960.0000000    0.1897417
534000.0000000    0.1929136
534040.0000000    0.1787942
534080.0000000    0.1763510
534120.0000000    0.1685893
534160.0000000    0.1796772
534200.0000000    0.1743112
534240.0000000    0.1795533
534280.0000000    0.1775935
534320.0000000    0.1749136
534360.0000000    0.1671156
534400.0000000    0.1848529
534440.0000000    0.1843330
534480.0000000    0.1756221
534520.0000000    0.1775233
534560.0000000    0.1647094
534600.0000000    0.1773796
534640.0000000    0.1661184
534680.0000000    0.1700049
534720.0000000    0.1715789
534760.0000000    0.1779236
534800.0000000    0.1732364
534840.0000000    0.1864331
534880.0000000    0.1849961
534920.0000000    0.1848335
534960.0000000    0.1827344
535000.0000000    0.1886111
535040.0000000    0.1772769
535080.0000000    0.1880882
535120.0000000    0.1779587
535160.0000000    0.1898179
535200.0000000    0.1733661
535240.0000000    0.1614273
535280.0000000    0.1619004
535320.0000000    0.1704138
535360.0000000    0.1842541
535400.0000000    0.1669524
535440.0000000    0.1728994
535480.0000000    0.1724025
535520.0000000    0.1641833
535560.0000000    0.1649286
535600.0000000    0.1668136
535640.0000000    0.1711881
535680.0000000    0.1639812
535720.0000000    0.1680724
535760.0000000    0.1580763
535800.0000000    0.1757850
535840.0000000    0.1914261
535880.0000000    0.1853784
535920.0000000    0.1825098
535960.0000000    0.1739452
536000.0000000    0.1710177
536040.0000000    0.1687334
536080.0000000    0.1685071
536120.0000000    0.1680659
536160.0000000    0.1696982
536200.0000000    0.1792867
536240.0000000    0.1720787
536280.0000000    0.1796454
536320.0000000    0.1450675
536360.0000000    0.1609693
536400.0000000    0.1800063
536440.0000000    0.1704676
536480.0000000    0.1726031
536520.0000000    0.1682889
536560.0000000    0.1687142
536600.0000000    0.1692940
536640.0000000    0.1750054
536680.0000000    0.1785287
536720.0000000    0.1712375
536760.0000000    0.1654511
536800.0000000    0.1754020
536840.0000000    0.1625543
536880.0000000    0.1569914
536920.0000000    0.1745765
536960.0000000    0.1758602
537000.0000000    0.1760886
537040.0000000    0.1667813
537080.0000000    0.1838669
537120.0000000    0.1658587
537160.0000000    0.1742877
537200.0000000    0.1696382
537240.0000000    0.1703644
537280.0000000    0.1671198
537320.0000000    0.1727807
537360.0000000    0.1654598
537400.0000000    0.1575947
537440.0000000    0.1535443
537480.0000000    0.1615192
537520.0000000    0.1677175
537560.0000000    0.1663272
537600.0000000    0.1570942
537640.0000000    0.1760550
537680.0000000    0.1776802
537720.0000000    0.1680181
537760.0000000    0.1648601
537800.0000000    0.1539162
537840.0000000    0.1700849
537880.0000000    0.1686206
537920.0000000    0.1616558
537960.0000000    0.1592668
538000.0000000    0.1654007
538040.0000000    0.1587923
538080.0000000    0.1669051
538120.0000000    0.1754368
538160.0000000    0.1607015
538200.0000000    0.1796973
538240.0000000    0.1635386
538280.0000000    0.1648225
538320.0000000    0.1793974
538360.0000000    0.1801178
538400.0000000    0.1753346
538440.0000000    0.1697103
538480.0000000    0.1652501
538520.0000000    0.1656457
538560.0000000    0.1647428
538600.0000000    0.1641144
538640.0000000    0.1558958
538680.0000000    0.1578526
538720.0000000    0.1671970
538760.0000000    0.1705287
538800.0000000    0.1728047
538840.0000000    0.1721624
538880.0000000    0.1662989
538920.0000000    0.1837597
538960.0000000    0.1676917
539000.0000000    0.1787833
539040.0000000    0.1696014
539080.0000000    0.1841990
539120.0000000    0.1839891
539160.0000000    0.1855254
539200.0000000    0.1870497
539240.0000000    0.1900582
539280.0000000    0.1958371
539320.0000000    0.1914762
539360.0000000    0.1804332
539400.0000000    0.1788211
539440.0000000    0.1641633
539480.0000000    0.1778595
539520.0000000    0.1745332
539560.0000000    0.1665448
539600.0000000    0.1647444
539640.0000000    0.1839593
539680.0000000    0.1644558
539720.0000000    0.1629505
539760.0000000    0.1646454
539800.0000000    0.1618979
539840.0000000    0.1652598
539880.0000000    0.1803843
539920.0000000    0.1746932
539960.0000000    0.1856707
540000.0000000    0.1774133
540040.0000000    0.1756181
540080.0000000    0.1814753
540120.0000000    0.1783026
540160.0000000    0.1787859
540200.0000000    0.1772556
540240.0000000    0.1872604
540280.0000000    0.1869689
540320.0000000    0.1855181
540360.0000000    0.1868952
540400.0000000    0.1837206
540440.0000000    0.1781221
540480.0000000    0.1677166
540520.0000000    0.1761323
540560.0000000    0.1797362
540600.0000000    0.1776198
540640.0000000    0.1716432
540680.0000000    0.1745309
540720.0000000    0.1753173
540760.0000000    0.1714363
540800.0000000    0.1704985
540840.0000000    0.1812704
540880.0000000    0.1716824
540920.0000000    0.1757289
540960.0000000    0.1679140
541000.0000000    0.1707005
541040.0000000    0.1601103
541080.0000000    0.1602421
541120.0000000    0.1629138
541160.0000000    0.1771698
541200.0000000    0.1817927
541240.0000000    0.1884513
541280.0000000    0.1823903
541320.0000000    0.1667711
541360.0000000    0.1805970
541400.0000000    0.1684067
541440.0000000    0.1713450
541480.0000000    0.1681667
541520.0000000    0.1687157
541560.0000000    0.1761322
541600.0000000    0.1558772
541640.0000000    0.1709631
541680.0000000    0.1588386
541720.0000000    0.1616776
541760.0000000    0.1699966
541800.0000000    0.1690744
541840.0000000    0.1595157
541880.0000000    0.1736060
541920.0000000    0.1981272
541960.0000000    0.1708932
542000.0000000    0.1905761
542040.0000000    0.1814213
542080.0000000    0.1668181
542120.0000000    0.1830387
542160.0000000    0.1855244
542200.0000000    0.1867398
542240.0000000    0.1734803
542280.0000000    0.1814304
542320.0000000    0.1796196
542360.0000000    0.1760609
542400.0000000    0.1668554
542440.0000000    0.1716968
542480.0000000    0.1791835
542520.0000000    0.1721944
542560.0000000    0.1842344
542600.0000000    0.1710826
542640.0000000    0.1839433
542680.0000000    0.1656540
542720.0000000    0.1795535
542760.0000000    0.1714232
542800.0000000    0.1580401
542840.0000000    0.1727932
542880.0000000    0.1722958
542920.0000000    0.1748655
542960.0000000    0.1653949
543000.0000000    0.1737667
543040.0000000    0.1909164
543080.0000000    0.1874999
543120.0000000    0.1796290
543160.0000000    0.1856739
543200.0000000    0.1618435
543240.0000000    0.1653220
543280.0000000    0.1745333
543320.0000000    0.1595307
543360.0000000    0.1734580
543400.0000000    0.1665672
543440.0000000    0.1715573
543480.0000000    0.1779524
543520.0000000    0.1698746
543560.0000000    0.1648000
543600.0000000    0.1696621
543640.0000000    0.1676228
543680.0000000    0.1815374
543720.0000000    0.1855169
543760.0000000    0.1800460
543800.0000000    0.1828150
543840.0000000    0.1754739
543880.0000000    0.1753824
543920.0000000    0.1836421
543960.0000000    0.1689069
544000.0000000    0.1722828
544040.0000000    0.1572285
544080.0000000    0.1772733
544120.0000000    0.1913913
544160.0000000    0.1847870
544200.0000000    0.1714904
544240.0000000    0.1810213
544280.0000000    0.1769416
544320.0000000    0.1677732
544360.0000000    0.1777295
544400.0000000    0.1773443
544440.0000000    0.1778995
544480.0000000    0.1688299
544520.0000000    0.1769786
544560.0000000    0.1708450
544600.0000000    0.1747375
544640.0000000    0.1855121
544680.0000000    0.1716740
544720.0000000    0.1709901
544760.0000000    0.1681156
544800.0000000    0.1789057
544840.0000000    0.1618037
544880.0000000    0.1743453
544920.0000000    0.1641884
544960.0000000    0.1701552
545000.0000000    0.1626313
545040.0000000    0.1681320
545080.0000000    0.1645624
545120.0000000    0.1691500
545160.0000000    0.1757070
545200.0000000    0.1743436
545240.0000000    0.1720983
545280.0000000    0.1820618
545320.0000000    0.1778430
545360.0000000    0.1762917
545400.0000000    0.1798386
545440.0000000    0.1799656
545480.0000000    0.1813658
545520.0000000    0.1752729
545560.0000000    0.1767385
545600.0000000    0.1706662
545640.0000000    0.1756233
545680.0000000    0.1696981
545720.0000000    0.1755718
545760.0000000    0.1629865
545800.0000000    0.1764512
545840.0000000    0.1671636
545880.0000000    0.1755165
545920.0000000    0.1751856
545960.0000000    0.1653769
546000.0000000    0.1669386
546040.0000000    0.1694252
546080.0000000    0.1625970
546120.0000000    0.1600153
546160.0000000    0.1692250
546200.0000000    0.1732501
546240.0000000    0.1679408
546280.0000000    0.1593860
546320.0000000    0.1641279
546360.0000000    0.1777493
546400.0000000    0.1714774
546440.0000000    0.1779272
546480.0000000    0.1789317
546520.0000000    0.1776724
546560.0000000    0.1746832
546600.0000000    0.1802741
546640.0000000    0.1689935
546680.0000000    0.1766057
546720.0000000    0.1815968
546760.0000000    0.1779784
546800.0000000    0.1754197
546840.0000000    0.1749840
546880.0000000    0.1825610
546920.0000000    0.1796727
546960.0000000    0.1670227
547000.0000000    0.1737809
547040.0000000    0.1739349
547080.0000000    0.1656569
547120.0000000    0.1788242
547160.0000000    0.1651926
547200.0000000    0.1678707
547240.0000000    0.1727484
547280.0000000    0.1677260
547320.0000000    0.1798900
547360.0000000    0.1671160
547400.0000000    0.1645540
547440.0000000    0.1578189
547480.0000000    0.1659940
547520.0000000    0.1596777
547560.0000000    0.1652955
547600.0000000    0.1741595
547640.0000000    0.1802069
547680.0000000    0.1741559
547720.0000000    0.1704506
547760.0000000    0.1605041
547800.0000000    0.1754446
547840.0000000    0.1704844
547880.0000000    0.1789640
547920.0000000    0.1735478
547960.0000000    0.1792266
548000.0000000    0.1767031
548040.0000000    0.1745291
548080.0000000    0.1845627
548120.0000000    0.1726163
548160.0000000    0.1836829
548200.0000000    0.1881483
548240.0000000    0.1705463
548280.0000000    0.1825389
548320.0000000    0.1792123
548360.0000000    0.1751220
548400.0000000    0.1717335
548440.0000000    0.1656059
548480.0000000    0.1698789
548520.0000000    0.1763468
548560.0000000    0.1841378
548600.0000000    0.1761072
548640.0000000    0.1808321
548680.0000000    0.1658776
548720.0000000    0.1658542
548760.0000000    0.1664169
548800.0000000    0.1822750
548840.0000000    0.1859977
548880.0000000    0.1711911
548920.0000000    0.1905590
548960.0000000    0.1728194
549000.0000000    0.1835770
549040.0000000    0.1784004
549080.0000000    0.1756155
549120.0000000    0.1685166
549160.0000000    0.1660377
549200.0000000    0.1691447
549240.0000000    0.1640482
549280.0000000    0.1603656
549320.0000000    0.1673002
549360.0000000    0.1580910
549400.0000000    0.1687738
549440.0000000    0.1695490
549480.0000000    0.1748559
549520.0000000    0.1789585
549560.0000000    0.1731672
549600.0000000    0.1796027
549640.0000000    0.1785385
549680.0000000    0.1735788
549720.0000000    0.1789935
549760.0000000    0.1660467
549800.0000000    0.1707695
549840.0000000    0.1770433
549880.0000000    0.1692188
549920.0000000    0.1690568
549960.0000000    0.1803026
550000.0000000    0.1668934
550040.0000000    0.1733218
550080.0000000    0.1707023
550120.0000000    0.1685467
550160.0000000    0.1687427
550200.0000000    0.1654470
550240.0000000    0.1867802
550280.0000000    0.1810738
550320.0000000    0.1926166
550360.0000000    0.1834691
550400.0000000    0.1847194
550440.0000000    0.1901435
550480.0000000    0.1813004
550520.0000000    0.1773836
550560.0000000    0.1730896
550600.0000000    0.1693009
550640.0000000    0.1746217
550680.0000000    0.1779020
550720.0000000    0.1797854
550760.0000000    0.1859578
550800.0000000    0.1784680
550840.0000000    0.1825695
550880.0000000    0.1829616
550920.0000000    0.1812511
550960.0000000    0.1777342
551000.0000000    0.1900104
551040.0000000    0.1738177
551080.0000000    0.1802056
551120.0000000    0.1837618
551160.0000000    0.1854999
551200.0000000    0.1725468
551240.0000000    0.1685429
551280.0000000    0.1824563
551320.0000000    0.1733273
551360.0000000    0.1943520
551400.0000000    0.1851575
551440.0000000    0.1703181
551480.0000000    0.1701623
551520.0000000    0.1595798
551560.0000000    0.1652405
551600.0000000    0.1690933
551640.0000000    0.1799670
551680.0000000    0.1780027
551720.0000000    0.1724841
551760.0000000    0.1686997
551800.0000000    0.1856205
551840.0000000    0.1799817
551880.0000000    0.1700415
551920.0000000    0.1723477
551960.0000000    0.1745833
552000.0000000    0.1733318
552040.0000000    0.1821793
552080.0000000    0.1770502
552120.0000000    0.1788820
552160.0000000    0.1777713
552200.0000000    0.1789035
552240.0000000    0.1804951
552280.0000000    0.1732372
552320.0000000    0.1664089
552360.0000000    0.1834937
552400.0000000    0.1760153
552440.0000000    0.1905557
552480.0000000    0.1744978
552520.0000000    0.1842425
552560.0000000    0.1595806
552600.0000000    0.1688735
552640.0000000    0.1706702
552680.0000000    0.1669417
552720.0000000    0.1722562
552760.0000000    0.1816860
552800.0000000    0.1690818
552840.0000000    0.1699119
552880.0000000    0.1750326
552920.0000000    0.1743915
552960.0000000    0.1821204
553000.0000000    0.1733381
553040.0000000    0.1725552
553080.0000000    0.1720497
553120.0000000    0.1817525
553160.0000000    0.1788928
553200.0000000    0.1741518
553240.0000000    0.1788270
553280.0000000    0.1803489
553320.0000000    0.1678323
553360.0000000    0.1737573
553400.0000000    0.1775939
553440.0000000    0.1783606
553480.0000000    0.1721372
553520.0000000    0.1726440
553560.0000000    0.1648514
553600.0000000    0.1714948
553640.0000000    0.1738882
553680.0000000    0.1761567
553720.0000000    0.1796487
553760.0000000    0.1691231
553800.0000000    0.1844345
553840.0000000    0.1730586
553880.0000000    0.1767721
553920.0000000    0.1757211
553960.0000000    0.1723536
554000.0000000    0.1808323
554040.0000000    0.1839368
554080.0000000    0.1714191
554120.0000000    0.1729207
554160.0000000    0.1798591
554200.0000000    0.1695270
554240.0000000    0.1671165
554280.0000000    0.1678441
554320.0000000    0.1666892
554360.0000000    0.1751154
554400.0000000    0.1789387
554440.0000000    0.1770663
554480.0000000    0.1903453
554520.0000000    0.1813983
554560.0000000    0.1629184
554600.0000000    0.1813692
554640.0000000    0.1675342
554680.0000000    0.1812391
554720.0000000    0.1850673
554760.0000000    0.1742528
554800.0000000    0.1834926
554840.0000000    0.1770264
554880.0000000    0.1809659
554920.0000000    0.1833134
554960.0000000    0.1817269
555000.0000000    0.1696267
555040.0000000    0.1773103
555080.0000000    0.1684939
555120.0000000    0.1810617
555160.0000000    0.1652118
555200.0000000    0.1785323
555240.0000000    0.1733759
555280.0000000    0.1678057
555320.0000000    0.1828896
555360.0000000    0.1734991
555400.0000000    0.1768235
555440.0000000    0.1775354
555480.0000000    0.1800323
555520.0000000    0.1818063
555560.0000000    0.1828410
555600.0000000    0.1748260
555640.0000000    0.1792020
555680.0000000    0.1760483
555720.0000000    0.1793579
555760.0000000    0.1852331
555800.0000000    0.1791519
555840.0000000    0.1777002
555880.0000000    0.1722355
555920.0000000    0.1692554
555960.0000000    0.1567779
556000.0000000    0.1563070
556040.0000000    0.1779348
556080.0000000    0.1823064
556120.0000000    0.1738685
556160.0000000    0.1627360
556200.0000000    0.1684731
556240.0000000    0.1779438
556280.0000000    0.1787286
556320.0000000    0.1677625
556360.0000000    0.1778033
556400.0000000    0.1773156
556440.0000000    0.1620785
556480.0000000    0.1667939
556520.0000000    0.1704044
556560.0000000    0.1676414
556600.0000000    0.1636901
556640.0000000    0.1712558
556680.0000000    0.1599502
556720.0000000    0.1733405
556760.0000000    0.1754284
556800.0000000    0.1710937
556840.0000000    0.1725221
556880.0000000    0.1721069
556920.0000000    0.1612944
556960.0000000    0.1807391
557000.0000000    0.1687851
557040.0000000    0.1637906
557080.0000000    0.1711566
557120.0000000    0.1729806
557160.0000000    0.1672541
557200.0000000    0.1638081
557240.0000000    0.1792067
557280.0000000    0.1831924
557320.0000000    0.1830874
557360.0000000    0.1749408
557400.0000000    0.1666297
557440.0000000    0.1744131
557480.0000000    0.1727965
557520.0000000    0.1739296
557560.0000000    0.1773897
557600.0000000    0.1815437
557640.0000000    0.1813437
557680.0000000    0.1664094
557720.0000000    0.1714417
557760.0000000    0.1806279
557800.0000000    0.1591629
557840.0000000    0.1778211
557880.0000000    0.1592005
557920.0000000    0.1701535
557960.0000000    0.1622426
558000.0000000    0.1743235
558040.0000000    0.1521531
558080.0000000    0.1626482
558120.0000000    0.1744886
558160.0000000    0.1800817
558200.0000000    0.1829613
558240.0000000    0.1777883
558280.0000000    0.1856377
558320.0000000    0.1720454
558360.0000000    0.1703154
558400.0000000    0.1674547
558440.0000000    0.1684997
558480.0000000    0.1557239
558520.0000000    0.1623395
558560.0000000    0.1650781
558600.0000000    0.1695516
558640.0000000    0.1774945
558680.0000000    0.1622839
558720.0000000    0.1616531
558760.0000000    0.1542872
558800.0000000    0.1603474
558840.0000000    0.1594835
558880.0000000    0.1616307
558920.0000000    0.1637298
558960.0000000    0.1650980
559000.0000000    0.1603935
559040.0000000    0.1713060
559080.0000000    0.1633025
559120.0000000    0.1653509
559160.0000000    0.1662213
559200.0000000    0.1587702
559240.0000000    0.1531813
559280.0000000    0.1691533
559320.0000000    0.1666531
559360.0000000    0.1659130
559400.0000000    0.1650366
559440.0000000    0.1622932
559480.0000000    0.1626856
559520.0000000    0.1686176
559560.0000000    0.1652886
559600.0000000    0.1590424
559640.0000000    0.1550265
559680.0000000    0.1613220
559720.0000000    0.1603900
559760.0000000    0.1669053
559800.0000000    0.1599655
559840.0000000    0.1773894
559880.0000000    0.1585628
559920.0000000    0.1665648
559960.0000000    0.1590620
560000.0000000    0.1558994
560040.0000000    0.1568804
560080.0000000    0.1586314
560120.0000000    0.1541609
560160.0000000    0.1718310
560200.0000000    0.1699203
560240.0000000    0.1671138
560280.0000000    0.1775279
560320.0000000    0.1806961
560360.0000000    0.1762102
560400.0000000    0.1760345
560440.0000000    0.1700825
560480.0000000    0.1717281
560520.0000000    0.1773190
560560.0000000    0.1616222
560600.0000000    0.1764608
560640.0000000    0.1660386
560680.0000000    0.1661321
560720.0000000    0.1703127
560760.0000000    0.1696661
560800.0000000    0.1754506
560840.0000000    0.1605593
560880.0000000    0.1696270
560920.0000000    0.1688550
560960.0000000    0.1693940
561000.0000000    0.1639206
561040.0000000    0.1615033
561080.0000000    0.1725663
561120.0000000    0.1840763
561160.0000000    0.1773673
561200.0000000    0.1775694
561240.0000000    0.1775650
561280.0000000    0.1692409
561320.0000000    0.1729623
561360.0000000    0.1797596
561400.0000000    0.1793756
561440.0000000    0.1623681
561480.0000000    0.1730559
561520.0000000    0.1644608
561560.0000000    0.1625503
561600.0000000    0.1708036
561640.0000000    0.1751799
561680.0000000    0.1727540
561720.0000000    0.1691732
561760.0000000    0.1725553
561800.0000000    0.1610085
561840.0000000    0.1742450
561880.0000000    0.1682063
561920.0000000    0.1798931
561960.0000000    0.1652731
562000.0000000    0.1738940
562040.0000000    0.1749023
562080.0000000    0.1833356
562120.0000000    0.1750357
562160.0000000    0.1798156
562200.0000000    0.1878497
562240.0000000    0.1842987
562280.0000000    0.1820912
562320.0000000    0.1727258
562360.0000000    0.1746639
562400.0000000    0.1924185
562440.0000000    0.1873352
562480.0000000    0.1856068
562520.0000000    0.1988129
562560.0000000    0.1949983
562600.0000000    0.1862463
562640.0000000    0.1844415
562680.0000000    0.1822351
562720.0000000    0.1763354
562760.0000000    0.1886604
562800.0000000    0.1802954
562840.0000000    0.1889860
562880.0000000    0.1894746
562920.0000000    0.1943134
562960.0000000    0.1913101
563000.0000000    0.1901616
563040.0000000    0.1937176
563080.0000000    0.1861714
563120.0000000    0.1860690
563160.0000000    0.2001700
563200.0000000    0.1943203
563240.0000000    0.1929142
563280.0000000    0.1883509
563320.0000000    0.1822362
563360.0000000    0.1926711
563400.0000000    0.1921856
563440.0000000    0.2001078
563480.0000000    0.1887860
563520.0000000    0.1826967
563560.0000000    0.1834498
563600.0000000    0.1898452
563640.0000000    0.1890330
563680.0000000    0.1821230
563720.0000000    0.1834598
563760.0000000    0.1891939
563800.0000000    0.1923038
563840.0000000    0.1906400
563880.0000000    0.1823688
563920.0000000    0.1863245
563960.0000000    0.1836690
564000.0000000    0.1829486
564040.0000000    0.1797079
564080.0000000    0.1736459
564120.0000000    0.1837022
564160.0000000    0.1791335
564200.0000000    0.1656849
564240.0000000    0.1682619
564280.0000000    0.1736028
564320.0000000    0.1847057
564360.0000000    0.1747713
564400.0000000    0.1695603
564440.0000000    0.1698325
564480.0000000    0.1663217
564520.0000000    0.1851757
564560.0000000    0.1818979
564600.0000000    0.1865906
564640.0000000    0.1901502
564680.0000000    0.1828523
564720.0000000    0.1973697
564760.0000000    0.1891234
564800.0000000    0.1790025
564840.0000000    0.1648727
564880.0000000    0.1932056
564920.0000000    0.1796421
564960.0000000    0.1881948
565000.0000000    0.1760640
565040.0000000    0.1810930
565080.0000000    0.1807659
565120.0000000    0.1909705
565160.0000000    0.1784956
565200.0000000    0.1773438
565240.0000000    0.1834337
565280.0000000    0.1764320
565320.0000000    0.1929925
565360.0000000    0.1772502
565400.0000000    0.1725238
565440.0000000    0.1866759
565480.0000000    0.1883882
565520.0000000    0.1748766
565560.0000000    0.1792406
565600.0000000    0.1775329
565640.0000000    0.1786200
565680.0000000    0.1840687
565720.0000000    0.1772801
565760.0000000    0.1765775
565800.0000000    0.1774363
565840.0000000    0.1772378
565880.0000000    0.1718417
565920.0000000    0.1797150
565960.0000000    0.1837334
566000.0000000    0.1787685
566040.0000000    0.1729968
566080.0000000    0.1867041
566120.0000000    0.1762268
566160.0000000    0.1791079
566200.0000000    0.1917259
566240.0000000    0.1850944
566280.0000000    0.1802616
566320.0000000    0.1766410
566360.0000000    0.1831259
566400.0000000    0.1818379
566440.0000000    0.1779906
566480.0000000    0.1703966
566520.0000000    0.1936053
566560.0000000    0.1865720
566600.0000000    0.1889565
566640.0000000    0.1964220
566680.0000000    0.1737083
566720.0000000    0.2000931
566760.0000000    0.1799560
566800.0000000    0.1888172
566840.0000000    0.1728010
566880.0000000    0.1797817
566920.0000000    0.1845969
566960.0000000    0.1679062
567000.0000000    0.1724622
567040.0000000    0.1736815
567080.0000000    0.1705055
567120.0000000    0.1828600
567160.0000000    0.1684956
567200.0000000    0.1687267
567240.0000000    0.1775903
567280.0000000    0.1705140
567320.0000000    0.1771281
567360.0000000    0.1794533
567400.0000000    0.1723563
567440.0000000    0.1895118
567480.0000000    0.1789466
567520.0000000    0.1884248
567560.0000000    0.1987541
567600.0000000    0.1892020
567640.0000000    0.1916609
567680.0000000    0.2052183
567720.0000000    0.1994210
567760.0000000    0.1973649
567800.0000000    0.1920158
567840.0000000    0.1899959
567880.0000000    0.1737829
567920.0000000    0.1937148
567960.0000000    0.1807643
568000.0000000    0.1857882
568040.0000000    0.1947977
568080.0000000    0.1972086
568120.0000000    0.1808868
568160.0000000    0.1841993
568200.0000000    0.1783035
568240.0000000    0.1832044
568280.0000000    0.1802345
568320.0000000    0.1923117
568360.0000000    0.1924564
568400.0000000    0.1726211
568440.0000000    0.1727430
568480.0000000    0.1651550
568520.0000000    0.1734813
568560.0000000    0.1727213
568600.0000000    0.1810055
568640.0000000    0.1855265
568680.0000000    0.1766156
568720.0000000    0.1768785
568760.0000000    0.1741600
568800.0000000    0.1671361
568840.0000000    0.1635962
568880.0000000    0.1793448
568920.0000000    0.1728491
568960.0000000    0.1806747
569000.0000000    0.1835471
569040.0000000    0.1782409
569080.0000000    0.1737861
569120.0000000    0.1800261
569160.0000000    0.1638731
569200.0000000    0.1725494
569240.0000000    0.1747407
569280.0000000    0.1726962
569320.0000000    0.1705648
569360.0000000    0.1717636
569400.0000000    0.1750434
569440.0000000    0.1742786
569480.0000000    0.1782795
569520.0000000    0.1783306
569560.0000000    0.1805174
569600.0000000    0.1774498
569640.0000000    0.1858573
569680.0000000    0.1878320
569720.0000000    0.1830009
569760.0000000    0.1673396
569800.0000000    0.1750421
569840.0000000    0.1814936
569880.0000000    0.1867580
569920.0000000    0.1763890
569960.0000000    0.1690114
570000.0000000    0.1714064
570040.0000000    0.1749703
570080.0000000    0.1726879
570120.0000000    0.1830617
570160.0000000    0.1790809
570200.0000000    0.1782921
570240.0000000    0.1854624
570280.0000000    0.1740388
570320.0000000    0.1759473
570360.0000000    0.1795161
570400.0000000    0.1784783
570440.0000000    0.1826119
570480.0000000    0.1799651
570520.0000000    0.1753957
570560.0000000    0.1785931
570600.0000000    0.1789173
570640.0000000    0.1805125
570680.0000000    0.1664637
570720.0000000    0.1882292
570760.0000000    0.1774501
570800.0000000    0.1834274
570840.0000000    0.1811891
570880.0000000    0.1841632
570920.0000000    0.1786577
570960.0000000    0.1800891
571000.0000000    0.1809334
571040.0000000    0.1780119
571080.0000000    0.1903309
571120.0000000    0.1794254
571160.0000000    0.1892648
571200.0000000    0.1819961
571240.0000000    0.1793888
571280.0000000    0.1883798
571320.0000000    0.1749344
571360.0000000    0.1796522
571400.0000000    0.1820682
571440.0000000    0.1745042
571480.0000000    0.1758266
571520.0000000    0.1691662
571560.0000000    0.1751069
571600.0000000    0.1776707
571640.0000000    0.1834998
571680.0000000    0.1758198
571720.0000000    0.1891464
571760.0000000    0.1861686
571800.0000000    0.1856901
571840.0000000    0.1890959
571880.0000000    0.1900808
571920.0000000    0.1901458
571960.0000000    0.1880545
572000.0000000    0.1799472
572040.0000000    0.1864696
572080.0000000    0.1871627
572120.0000000    0.1740149
572160.0000000    0.1884217
572200.0000000    0.1889413
572240.0000000    0.1842742
572280.0000000    0.1792982
572320.0000000    0.1762730
572360.0000000    0.1880269
572400.0000000    0.1780370
572440.0000000    0.1782019
572480.0000000    0.1801698
572520.0000000    0.1622961
572560.0000000    0.1779574
572600.0000000    0.1707389
572640.0000000    0.1746743
572680.0000000    0.1789110
572720.0000000    0.1879694
572760.0000000    0.1912915
572800.0000000    0.1757996
572840.0000000    0.1815847
572880.0000000    0.1781363
572920.0000000    0.1686282
572960.0000000    0.1817176
573000.0000000    0.1638119
573040.0000000    0.1708462
573080.0000000    0.1938308
573120.0000000    0.1843432
573160.0000000    0.1984573
573200.0000000    0.1909473
573240.0000000    0.1878210
573280.0000000    0.1952085
573320.0000000    0.1882586
573360.0000000    0.1933804
573400.0000000    0.1873885
573440.0000000    0.1818591
573480.0000000    0.1879115
573520.0000000    0.1960245
573560.0000000    0.1945212
573600.0000000    0.1892555
573640.0000000    0.1898246
573680.0000000    0.1939875
573720.0000000    0.1864055
573760.0000000    0.1827043
573800.0000000    0.1929834
573840.0000000    0.1902251
573880.0000000    0.1832462
573920.0000000    0.1936189
573960.0000000    0.1763603
574000.0000000    0.1798670
574040.0000000    0.1976068
574080.0000000    0.1874796
574120.0000000    0.1977094
574160.0000000    0.1961645
574200.0000000    0.1943876
574240.0000000    0.1999350
574280.0000000    0.1927619
574320.0000000    0.1849639
[truncated: 297,978 more chars]
