# Supplementary material for: Comment on 'Valid molecular dynamics simulations of human hemoglobin require a surprisingly large box size'
Source: eLife. 2019 Jun 20;8:e44718. doi: 10.7554/eLife.44718 (PMC6586461; doi:10.7554/eLife.44718)
Supplement: Figure 1—source data 1. — The zip archive contains a README file describing which source files correspond to the different panels. [file elife-44718-fig1-data1.zip › figure1/panels_AB/150A/4/rmsd_2dn3.xvg]

# This file was created Tue Feb  5 12:47:46 2019
# Created by:
#             :-) GROMACS - gmx rms, 2018.6-dev-20190123-eb3e487 (-:
# 
# Executable:   /usr/local/gromacs/2018/2018.5-impi2017-fftw337-gcc640-cuda91/bin/gmx
# Data prefix:  /usr/local/gromacs/2018/2018.5-impi2017-fftw337-gcc640-cuda91
# Working dir:  /home/degroot/hb/2dn2/Meuwly/150a-elife/4
# Command line:
#   gmx rms -s ../../../2dn3/conf.pdb -f xx.xtc -o rmsd_2dn3.xvg -nice 0
# gmx rms is part of G R O M A C S:
#
# Gromacs Runs One Microsecond At Cannonball Speeds
#
@    title "RMSD"
@    xaxis  label "Time (ps)"
@    yaxis  label "RMSD (nm)"
@TYPE xy
@ subtitle "Backbone after lsq fit to Backbone"
   0.0000000    0.2454058
  40.0000000    0.2696172
  80.0000000    0.2674379
 120.0000000    0.2643835
 160.0000000    0.2738843
 200.0000000    0.2585306
 240.0000000    0.2879732
 280.0000000    0.2510893
 320.0000000    0.2813978
 360.0000000    0.2621352
 400.0000000    0.2776840
 440.0000000    0.2707295
 480.0000000    0.2697419
 520.0000000    0.2839861
 560.0000000    0.2691683
 600.0000000    0.2824220
 640.0000000    0.2575334
 680.0000000    0.2683518
 720.0000000    0.2843722
 760.0000000    0.2653703
 800.0000000    0.2682094
 840.0000000    0.2810603
 880.0000000    0.2767993
 920.0000000    0.2722260
 960.0000000    0.2795551
1000.0000000    0.2761002
1040.0000000    0.2695120
1080.0000000    0.2657346
1120.0000000    0.2598587
1160.0000000    0.2845621
1200.0000000    0.2670792
1240.0000000    0.2702020
1280.0000000    0.2559633
1320.0000000    0.2534811
1360.0000000    0.2649559
1400.0000000    0.2608517
1440.0000000    0.2387092
1480.0000000    0.2460422
1520.0000000    0.2437398
1560.0000000    0.2314675
1600.0000000    0.2290590
1640.0000000    0.2339280
1680.0000000    0.2470059
1720.0000000    0.2376861
1760.0000000    0.2565596
1800.0000000    0.2597967
1840.0000000    0.2704585
1880.0000000    0.2565600
1920.0000000    0.2456102
1960.0000000    0.2416976
2000.0000000    0.2407436
2040.0000000    0.2502244
2080.0000000    0.2291488
2120.0000000    0.2504072
2160.0000000    0.2548930
2200.0000000    0.2433981
2240.0000000    0.2618509
2280.0000000    0.2497881
2320.0000000    0.2698826
2360.0000000    0.2428592
2400.0000000    0.2617861
2440.0000000    0.2941566
2480.0000000    0.2787504
2520.0000000    0.2740913
2560.0000000    0.2558557
2600.0000000    0.2585748
2640.0000000    0.2647907
2680.0000000    0.2467658
2720.0000000    0.2473619
2760.0000000    0.2633993
2800.0000000    0.2728691
2840.0000000    0.2502121
2880.0000000    0.2637629
2920.0000000    0.2359480
2960.0000000    0.2691759
3000.0000000    0.2590377
3040.0000000    0.2517545
3080.0000000    0.2321320
3120.0000000    0.2526131
3160.0000000    0.2387984
3200.0000000    0.2648661
3240.0000000    0.2689150
3280.0000000    0.2717006
3320.0000000    0.2763856
3360.0000000    0.2943355
3400.0000000    0.2942441
3440.0000000    0.3003258
3480.0000000    0.2858199
3520.0000000    0.2826612
3560.0000000    0.2621661
3600.0000000    0.2418807
3640.0000000    0.2472255
3680.0000000    0.2396274
3720.0000000    0.2481003
3760.0000000    0.2453551
3800.0000000    0.2393835
3840.0000000    0.2582434
3880.0000000    0.2634566
3920.0000000    0.2568237
3960.0000000    0.2495286
4000.0000000    0.2403350
4040.0000000    0.2639485
4080.0000000    0.2644165
4120.0000000    0.2473454
4160.0000000    0.2569716
4200.0000000    0.2770068
4240.0000000    0.2542243
4280.0000000    0.2510024
4320.0000000    0.2660919
4360.0000000    0.2620355
4400.0000000    0.2690983
4440.0000000    0.2632749
4480.0000000    0.2654914
4520.0000000    0.2677217
4560.0000000    0.2602991
4600.0000000    0.2483589
4640.0000000    0.2680492
4680.0000000    0.2719332
4720.0000000    0.2752326
4760.0000000    0.2548257
4800.0000000    0.2650980
4840.0000000    0.2584409
4880.0000000    0.2628612
4920.0000000    0.2574252
4960.0000000    0.2994403
5000.0000000    0.2668072
5040.0000000    0.2746252
5080.0000000    0.2606042
5120.0000000    0.2598982
5160.0000000    0.2577454
5200.0000000    0.2581184
5240.0000000    0.2309380
5280.0000000    0.2393421
5320.0000000    0.2330468
5360.0000000    0.2396517
5400.0000000    0.2688058
5440.0000000    0.2799614
5480.0000000    0.2594407
5520.0000000    0.2821921
5560.0000000    0.2810324
5600.0000000    0.2727174
5640.0000000    0.2674337
5680.0000000    0.2749315
5720.0000000    0.2485797
5760.0000000    0.2826738
5800.0000000    0.2878831
5840.0000000    0.2540358
5880.0000000    0.2747002
5920.0000000    0.2663353
5960.0000000    0.2542751
6000.0000000    0.2728945
6040.0000000    0.2702597
6080.0000000    0.2786714
6120.0000000    0.2682080
6160.0000000    0.2633548
6200.0000000    0.2635039
6240.0000000    0.2761028
6280.0000000    0.2677242
6320.0000000    0.2631106
6360.0000000    0.2654136
6400.0000000    0.2524258
6440.0000000    0.2863514
6480.0000000    0.2918761
6520.0000000    0.2633782
6560.0000000    0.2694294
6600.0000000    0.2810169
6640.0000000    0.2654117
6680.0000000    0.2638778
6720.0000000    0.2818687
6760.0000000    0.2784820
6800.0000000    0.3030698
6840.0000000    0.2769095
6880.0000000    0.2535054
6920.0000000    0.2755395
6960.0000000    0.2738852
7000.0000000    0.2752983
7040.0000000    0.2560829
7080.0000000    0.2917165
7120.0000000    0.2567092
7160.0000000    0.2839192
7200.0000000    0.2811275
7240.0000000    0.2836144
7280.0000000    0.2646026
7320.0000000    0.2765296
7360.0000000    0.2763286
7400.0000000    0.2839314
7440.0000000    0.2781553
7480.0000000    0.2763750
7520.0000000    0.2711823
7560.0000000    0.2699373
7600.0000000    0.2586985
7640.0000000    0.2754811
7680.0000000    0.2672076
7720.0000000    0.2526399
7760.0000000    0.2615611
7800.0000000    0.2591690
7840.0000000    0.2653966
7880.0000000    0.2846518
7920.0000000    0.2681889
7960.0000000    0.2727129
8000.0000000    0.2778499
8040.0000000    0.2745405
8080.0000000    0.2701556
8120.0000000    0.2797399
8160.0000000    0.2586563
8200.0000000    0.2653423
8240.0000000    0.2592348
8280.0000000    0.2719662
8320.0000000    0.2789619
8360.0000000    0.2748788
8400.0000000    0.2897217
8440.0000000    0.2775091
8480.0000000    0.2818432
8520.0000000    0.2729500
8560.0000000    0.2747900
8600.0000000    0.2755958
8640.0000000    0.2971977
8680.0000000    0.2921921
8720.0000000    0.3137659
8760.0000000    0.3090189
8800.0000000    0.3096777
8840.0000000    0.2966858
8880.0000000    0.3128749
8920.0000000    0.3021457
8960.0000000    0.3031651
9000.0000000    0.2961146
9040.0000000    0.2869594
9080.0000000    0.3033541
9120.0000000    0.2937834
9160.0000000    0.2899518
9200.0000000    0.2722642
9240.0000000    0.2826050
9280.0000000    0.2864834
9320.0000000    0.2774920
9360.0000000    0.2510315
9400.0000000    0.2644558
9440.0000000    0.2701730
9480.0000000    0.2666057
9520.0000000    0.2593922
9560.0000000    0.2691081
9600.0000000    0.2532433
9640.0000000    0.2509376
9680.0000000    0.2540846
9720.0000000    0.2626292
9760.0000000    0.2631316
9800.0000000    0.2819707
9840.0000000    0.2615943
9880.0000000    0.2732661
9920.0000000    0.2707057
9960.0000000    0.2508757
10000.0000000    0.2500181
10040.0000000    0.2636226
10080.0000000    0.2253663
10120.0000000    0.2258141
10160.0000000    0.2467163
10200.0000000    0.2459518
10240.0000000    0.2561067
10280.0000000    0.2561760
10320.0000000    0.2519144
10360.0000000    0.2654052
10400.0000000    0.2446562
10440.0000000    0.2595690
10480.0000000    0.2666220
10520.0000000    0.2579388
10560.0000000    0.2583660
10600.0000000    0.2460255
10640.0000000    0.2681802
10680.0000000    0.2534421
10720.0000000    0.2497619
10760.0000000    0.2606725
10800.0000000    0.2613315
10840.0000000    0.2796347
10880.0000000    0.2561513
10920.0000000    0.2532300
10960.0000000    0.2650293
11000.0000000    0.2707023
11040.0000000    0.2669435
11080.0000000    0.2676048
11120.0000000    0.2738945
11160.0000000    0.2595783
11200.0000000    0.2520614
11240.0000000    0.2622941
11280.0000000    0.2571867
11320.0000000    0.2772154
11360.0000000    0.2578554
11400.0000000    0.2511247
11440.0000000    0.2519136
11480.0000000    0.2423252
11520.0000000    0.2818234
11560.0000000    0.2768021
11600.0000000    0.2743455
11640.0000000    0.2809758
11680.0000000    0.2613609
11720.0000000    0.2698247
11760.0000000    0.2554645
11800.0000000    0.2903111
11840.0000000    0.2678053
11880.0000000    0.2662592
11920.0000000    0.2541308
11960.0000000    0.2581017
12000.0000000    0.2409453
12040.0000000    0.2423337
12080.0000000    0.2456209
12120.0000000    0.2822294
12160.0000000    0.2632212
12200.0000000    0.2363548
12240.0000000    0.2648455
12280.0000000    0.2638963
12320.0000000    0.2768694
12360.0000000    0.2589052
12400.0000000    0.2858604
12440.0000000    0.2663037
12480.0000000    0.2632417
12520.0000000    0.2643346
12560.0000000    0.2628449
12600.0000000    0.2427758
12640.0000000    0.2612445
12680.0000000    0.2497403
12720.0000000    0.2608831
12760.0000000    0.2718351
12800.0000000    0.2664123
12840.0000000    0.2571451
12880.0000000    0.2585683
12920.0000000    0.2692345
12960.0000000    0.2704541
13000.0000000    0.2351634
13040.0000000    0.2714336
13080.0000000    0.2828630
13120.0000000    0.2508603
13160.0000000    0.2674753
13200.0000000    0.2573690
13240.0000000    0.2579630
13280.0000000    0.2416095
13320.0000000    0.2599205
13360.0000000    0.2609532
13400.0000000    0.2414883
13440.0000000    0.2650895
13480.0000000    0.2673745
13520.0000000    0.2582024
13560.0000000    0.2547881
13600.0000000    0.2760924
13640.0000000    0.2569968
13680.0000000    0.2508101
13720.0000000    0.2714373
13760.0000000    0.2776533
13800.0000000    0.2829712
13840.0000000    0.2487085
13880.0000000    0.2479394
13920.0000000    0.2418175
13960.0000000    0.2531100
14000.0000000    0.2538138
14040.0000000    0.2535059
14080.0000000    0.2284136
14120.0000000    0.2431999
14160.0000000    0.2439491
14200.0000000    0.2504730
14240.0000000    0.2411455
14280.0000000    0.2602476
14320.0000000    0.2455370
14360.0000000    0.2681143
14400.0000000    0.2572564
14440.0000000    0.2656665
14480.0000000    0.2522343
14520.0000000    0.2568903
14560.0000000    0.2683046
14600.0000000    0.2355140
14640.0000000    0.2410124
14680.0000000    0.2598238
14720.0000000    0.2559980
14760.0000000    0.2421575
14800.0000000    0.2515850
14840.0000000    0.2691633
14880.0000000    0.2549377
14920.0000000    0.2630572
14960.0000000    0.2656199
15000.0000000    0.2604467
15040.0000000    0.2578779
15080.0000000    0.2574110
15120.0000000    0.2588436
15160.0000000    0.2718792
15200.0000000    0.2506035
15240.0000000    0.2551506
15280.0000000    0.2684818
15320.0000000    0.2435718
15360.0000000    0.2539951
15400.0000000    0.2639141
15440.0000000    0.2484935
15480.0000000    0.2510715
15520.0000000    0.2546705
15560.0000000    0.2361642
15600.0000000    0.2448471
15640.0000000    0.2738501
15680.0000000    0.2671108
15720.0000000    0.2684807
15760.0000000    0.2477935
15800.0000000    0.2517627
15840.0000000    0.2684412
15880.0000000    0.2438635
15920.0000000    0.2659501
15960.0000000    0.2641631
16000.0000000    0.2371502
16040.0000000    0.2457561
16080.0000000    0.2299298
16120.0000000    0.2582324
16160.0000000    0.2638664
16200.0000000    0.2564126
16240.0000000    0.2573606
16280.0000000    0.2547652
16320.0000000    0.2550924
16360.0000000    0.2634118
16400.0000000    0.2617521
16440.0000000    0.2364406
16480.0000000    0.2397268
16520.0000000    0.2549426
16560.0000000    0.2633596
16600.0000000    0.2630028
16640.0000000    0.2538564
16680.0000000    0.2589392
16720.0000000    0.2471395
16760.0000000    0.2436622
16800.0000000    0.2435115
16840.0000000    0.2228195
16880.0000000    0.2439174
16920.0000000    0.2476404
16960.0000000    0.2604747
17000.0000000    0.2522493
17040.0000000    0.2444439
17080.0000000    0.2473110
17120.0000000    0.2450992
17160.0000000    0.2513408
17200.0000000    0.2641167
17240.0000000    0.2325277
17280.0000000    0.2410187
17320.0000000    0.2422009
17360.0000000    0.2517138
17400.0000000    0.2721302
17440.0000000    0.2570751
17480.0000000    0.2785707
17520.0000000    0.2605197
17560.0000000    0.2613859
17600.0000000    0.2798796
17640.0000000    0.2825804
17680.0000000    0.2486821
17720.0000000    0.2491255
17760.0000000    0.2509396
17800.0000000    0.2605726
17840.0000000    0.2581413
17880.0000000    0.2549865
17920.0000000    0.2474582
17960.0000000    0.2402796
18000.0000000    0.2446391
18040.0000000    0.2624108
18080.0000000    0.2642867
18120.0000000    0.2616918
18160.0000000    0.2621856
18200.0000000    0.2577323
18240.0000000    0.2691938
18280.0000000    0.2440252
18320.0000000    0.2649544
18360.0000000    0.2466292
18400.0000000    0.2560774
18440.0000000    0.2538265
18480.0000000    0.2511331
18520.0000000    0.2284372
18560.0000000    0.2369693
18600.0000000    0.2374429
18640.0000000    0.2571200
18680.0000000    0.2440198
18720.0000000    0.2662858
18760.0000000    0.2671839
18800.0000000    0.2827037
18840.0000000    0.2863832
18880.0000000    0.2579782
18920.0000000    0.2440649
18960.0000000    0.2544449
19000.0000000    0.2492913
19040.0000000    0.2593575
19080.0000000    0.2617057
19120.0000000    0.2552986
19160.0000000    0.2754632
19200.0000000    0.2665875
19240.0000000    0.2513982
19280.0000000    0.2820207
19320.0000000    0.2871667
19360.0000000    0.2696190
19400.0000000    0.2468109
19440.0000000    0.2658686
19480.0000000    0.2691230
19520.0000000    0.2819464
19560.0000000    0.2844352
19600.0000000    0.2729307
19640.0000000    0.2759890
19680.0000000    0.2868236
19720.0000000    0.2689615
19760.0000000    0.2497403
19800.0000000    0.2776076
19840.0000000    0.2535132
19880.0000000    0.2686774
19920.0000000    0.2559599
19960.0000000    0.2749006
20000.0000000    0.2720984
20040.0000000    0.2598578
20080.0000000    0.2599584
20120.0000000    0.2505525
20160.0000000    0.2396372
20200.0000000    0.2362789
20240.0000000    0.2408964
20280.0000000    0.2566317
20320.0000000    0.2644607
20360.0000000    0.2503321
20400.0000000    0.2495453
20440.0000000    0.2556812
20480.0000000    0.2538463
20520.0000000    0.2593055
20560.0000000    0.2720665
20600.0000000    0.2525544
20640.0000000    0.2422056
20680.0000000    0.2678283
20720.0000000    0.2716162
20760.0000000    0.2603934
20800.0000000    0.2570080
20840.0000000    0.2441200
20880.0000000    0.2606683
20920.0000000    0.2682210
20960.0000000    0.2746670
21000.0000000    0.2620576
21040.0000000    0.2689616
21080.0000000    0.2807371
21120.0000000    0.2770856
21160.0000000    0.2601059
21200.0000000    0.2651783
21240.0000000    0.2784389
21280.0000000    0.2646570
21320.0000000    0.2640000
21360.0000000    0.2772040
21400.0000000    0.2652225
21440.0000000    0.2776950
21480.0000000    0.2705683
21520.0000000    0.2538901
21560.0000000    0.2802396
21600.0000000    0.2914681
21640.0000000    0.2760935
21680.0000000    0.2759200
21720.0000000    0.2742718
21760.0000000    0.2625639
21800.0000000    0.2843217
21840.0000000    0.2787909
21880.0000000    0.2921877
21920.0000000    0.2725342
21960.0000000    0.2650396
22000.0000000    0.2774093
22040.0000000    0.2605642
22080.0000000    0.2724226
22120.0000000    0.2817743
22160.0000000    0.2758777
22200.0000000    0.2959982
22240.0000000    0.2876916
22280.0000000    0.2620982
22320.0000000    0.2847717
22360.0000000    0.2862402
22400.0000000    0.2895433
22440.0000000    0.2699430
22480.0000000    0.2650414
22520.0000000    0.2702948
22560.0000000    0.2543344
22600.0000000    0.2581588
22640.0000000    0.2765538
22680.0000000    0.2830796
22720.0000000    0.2510876
22760.0000000    0.2541563
22800.0000000    0.2563612
22840.0000000    0.2545702
22880.0000000    0.2355242
22920.0000000    0.2416430
22960.0000000    0.2402320
23000.0000000    0.2462836
23040.0000000    0.2612089
23080.0000000    0.2630350
23120.0000000    0.2617947
23160.0000000    0.2571777
23200.0000000    0.2702290
23240.0000000    0.2731977
23280.0000000    0.2777468
23320.0000000    0.2766258
23360.0000000    0.2598602
23400.0000000    0.2763946
23440.0000000    0.2506481
23480.0000000    0.2669553
23520.0000000    0.2702176
23560.0000000    0.2662964
23600.0000000    0.2669739
23640.0000000    0.2653790
23680.0000000    0.2877872
23720.0000000    0.2467316
23760.0000000    0.2627793
23800.0000000    0.2654338
23840.0000000    0.2652873
23880.0000000    0.2789813
23920.0000000    0.2713118
23960.0000000    0.2556663
24000.0000000    0.2771296
24040.0000000    0.2366084
24080.0000000    0.2705605
24120.0000000    0.2619621
24160.0000000    0.2875859
24200.0000000    0.2598155
24240.0000000    0.2519176
24280.0000000    0.2637707
24320.0000000    0.2618356
24360.0000000    0.2440154
24400.0000000    0.2244844
24440.0000000    0.2468693
24480.0000000    0.2302441
24520.0000000    0.2244912
24560.0000000    0.2356065
24600.0000000    0.2503397
24640.0000000    0.2647861
24680.0000000    0.2618023
24720.0000000    0.2807677
24760.0000000    0.2784932
24800.0000000    0.2765691
24840.0000000    0.2771519
24880.0000000    0.2752428
24920.0000000    0.2762598
24960.0000000    0.2690513
25000.0000000    0.2539830
25040.0000000    0.2647914
25080.0000000    0.2678695
25120.0000000    0.2594765
25160.0000000    0.2582924
25200.0000000    0.2504084
25240.0000000    0.2544827
25280.0000000    0.2457164
25320.0000000    0.2710317
25360.0000000    0.2809793
25400.0000000    0.2526548
25440.0000000    0.2288530
25480.0000000    0.2601888
25520.0000000    0.2622790
25560.0000000    0.2577196
25600.0000000    0.2666213
25640.0000000    0.2547161
25680.0000000    0.2710722
25720.0000000    0.2560365
25760.0000000    0.2557293
25800.0000000    0.2529137
25840.0000000    0.2631757
25880.0000000    0.2662867
25920.0000000    0.2657036
25960.0000000    0.2631294
26000.0000000    0.2616773
26040.0000000    0.2635518
26080.0000000    0.2576036
26120.0000000    0.2577866
26160.0000000    0.2658896
26200.0000000    0.2744890
26240.0000000    0.2516359
26280.0000000    0.2535344
26320.0000000    0.2553845
26360.0000000    0.2478590
26400.0000000    0.2686130
26440.0000000    0.2501578
26480.0000000    0.2447269
26520.0000000    0.2627583
26560.0000000    0.2547186
26600.0000000    0.2647602
26640.0000000    0.2672110
26680.0000000    0.2635890
26720.0000000    0.2727673
26760.0000000    0.2754965
26800.0000000    0.2640616
26840.0000000    0.2620507
26880.0000000    0.2577144
26920.0000000    0.2599609
26960.0000000    0.2628786
27000.0000000    0.2528965
27040.0000000    0.2608170
27080.0000000    0.2501544
27120.0000000    0.2516989
27160.0000000    0.2691746
27200.0000000    0.2539563
27240.0000000    0.2601889
27280.0000000    0.2540289
27320.0000000    0.2294479
27360.0000000    0.2307284
27400.0000000    0.2213692
27440.0000000    0.2415859
27480.0000000    0.2519208
27520.0000000    0.2532112
27560.0000000    0.2447592
27600.0000000    0.2402761
27640.0000000    0.2420426
27680.0000000    0.2557647
27720.0000000    0.2564015
27760.0000000    0.2455025
27800.0000000    0.2436976
27840.0000000    0.2452828
27880.0000000    0.2423200
27920.0000000    0.2602455
27960.0000000    0.2645048
28000.0000000    0.2659411
28040.0000000    0.2377921
28080.0000000    0.2365034
28120.0000000    0.2572487
28160.0000000    0.2486648
28200.0000000    0.2450245
28240.0000000    0.2531922
28280.0000000    0.2478403
28320.0000000    0.2375187
28360.0000000    0.2418320
28400.0000000    0.2600954
28440.0000000    0.2859557
28480.0000000    0.2648376
28520.0000000    0.2594792
28560.0000000    0.2624054
28600.0000000    0.2544422
28640.0000000    0.2699056
28680.0000000    0.2607152
28720.0000000    0.2646190
28760.0000000    0.2517051
28800.0000000    0.2682846
28840.0000000    0.2744251
28880.0000000    0.2639890
28920.0000000    0.2766035
28960.0000000    0.2533901
29000.0000000    0.2562239
29040.0000000    0.2566779
29080.0000000    0.2473788
29120.0000000    0.2345109
29160.0000000    0.2483132
29200.0000000    0.2729734
29240.0000000    0.2615578
29280.0000000    0.2732397
29320.0000000    0.2762466
29360.0000000    0.2942919
29400.0000000    0.2820637
29440.0000000    0.2885816
29480.0000000    0.2714124
29520.0000000    0.2560166
29560.0000000    0.2417267
29600.0000000    0.2477682
29640.0000000    0.2478714
29680.0000000    0.2458325
29720.0000000    0.2409547
29760.0000000    0.2420367
29800.0000000    0.2281648
29840.0000000    0.2677729
29880.0000000    0.2329461
29920.0000000    0.2575041
29960.0000000    0.2710113
30000.0000000    0.2673755
30040.0000000    0.2668624
30080.0000000    0.2737115
30120.0000000    0.2684152
30160.0000000    0.2625734
30200.0000000    0.2656323
30240.0000000    0.2622835
30280.0000000    0.2566712
30320.0000000    0.2340975
30360.0000000    0.2705514
30400.0000000    0.2413297
30440.0000000    0.2247092
30480.0000000    0.2509432
30520.0000000    0.2536007
30560.0000000    0.2511430
30600.0000000    0.2616005
30640.0000000    0.2394659
30680.0000000    0.2580486
30720.0000000    0.2689739
30760.0000000    0.2412557
30800.0000000    0.2542335
30840.0000000    0.2551907
30880.0000000    0.2333286
30920.0000000    0.2578253
30960.0000000    0.2468573
31000.0000000    0.2471148
31040.0000000    0.2763311
31080.0000000    0.2632478
31120.0000000    0.2613961
31160.0000000    0.2635523
31200.0000000    0.2695777
31240.0000000    0.2724611
31280.0000000    0.2640975
31320.0000000    0.2629300
31360.0000000    0.2507946
31400.0000000    0.2464428
31440.0000000    0.2371344
31480.0000000    0.2305439
31520.0000000    0.2486898
31560.0000000    0.2486382
31600.0000000    0.2709943
31640.0000000    0.2653928
31680.0000000    0.2651807
31720.0000000    0.2700395
31760.0000000    0.2649130
31800.0000000    0.2671942
31840.0000000    0.2677172
31880.0000000    0.2754080
31920.0000000    0.2699842
31960.0000000    0.2596172
32000.0000000    0.2818335
32040.0000000    0.2721870
32080.0000000    0.2772484
32120.0000000    0.2565409
32160.0000000    0.2546023
32200.0000000    0.2593429
32240.0000000    0.2693714
32280.0000000    0.2554151
32320.0000000    0.2411308
32360.0000000    0.2384782
32400.0000000    0.2437870
32440.0000000    0.2304146
32480.0000000    0.2259229
32520.0000000    0.2304597
32560.0000000    0.2263280
32600.0000000    0.2512112
32640.0000000    0.2408801
32680.0000000    0.2560144
32720.0000000    0.2647569
32760.0000000    0.2336142
32800.0000000    0.2533180
32840.0000000    0.2535874
32880.0000000    0.2410263
32920.0000000    0.2450343
32960.0000000    0.2548174
33000.0000000    0.2664764
33040.0000000    0.2516260
33080.0000000    0.2513168
33120.0000000    0.2421896
33160.0000000    0.2391328
33200.0000000    0.2264597
33240.0000000    0.2423920
33280.0000000    0.2434216
33320.0000000    0.2428564
33360.0000000    0.2407704
33400.0000000    0.2158948
33440.0000000    0.2264278
33480.0000000    0.2376014
33520.0000000    0.2291500
33560.0000000    0.2275811
33600.0000000    0.2102570
33640.0000000    0.2224714
33680.0000000    0.2065213
33720.0000000    0.2062008
33760.0000000    0.2323501
33800.0000000    0.2313915
33840.0000000    0.2591765
33880.0000000    0.2400686
33920.0000000    0.2602210
33960.0000000    0.2409708
34000.0000000    0.2348232
34040.0000000    0.2477974
34080.0000000    0.2489402
34120.0000000    0.2479666
34160.0000000    0.2386570
34200.0000000    0.2589913
34240.0000000    0.2735458
34280.0000000    0.2387636
34320.0000000    0.2564874
34360.0000000    0.2552863
34400.0000000    0.2465718
34440.0000000    0.2554392
34480.0000000    0.2377290
34520.0000000    0.2379911
34560.0000000    0.2599547
34600.0000000    0.2553134
34640.0000000    0.2326286
34680.0000000    0.2386206
34720.0000000    0.2470328
34760.0000000    0.2516846
34800.0000000    0.2432330
34840.0000000    0.2356939
34880.0000000    0.2385688
34920.0000000    0.2521276
34960.0000000    0.2548738
35000.0000000    0.2414563
35040.0000000    0.2347213
35080.0000000    0.2155281
35120.0000000    0.2445851
35160.0000000    0.2358964
35200.0000000    0.2250495
35240.0000000    0.2303532
35280.0000000    0.2487915
35320.0000000    0.2456780
35360.0000000    0.2223633
35400.0000000    0.2406125
35440.0000000    0.2375802
35480.0000000    0.2298763
35520.0000000    0.2427228
35560.0000000    0.2172235
35600.0000000    0.2280660
35640.0000000    0.2280191
35680.0000000    0.2317201
35720.0000000    0.2376415
35760.0000000    0.2404791
35800.0000000    0.2378270
35840.0000000    0.2337118
35880.0000000    0.2330406
35920.0000000    0.2471051
35960.0000000    0.2417402
36000.0000000    0.2490304
36040.0000000    0.2569347
36080.0000000    0.2520700
36120.0000000    0.2534755
36160.0000000    0.2650247
36200.0000000    0.2604887
36240.0000000    0.2601108
36280.0000000    0.2692550
36320.0000000    0.2411150
36360.0000000    0.2592252
36400.0000000    0.2456424
36440.0000000    0.2515072
36480.0000000    0.2531793
36520.0000000    0.2430521
36560.0000000    0.2453750
36600.0000000    0.2379945
36640.0000000    0.2558466
36680.0000000    0.2281815
36720.0000000    0.2439264
36760.0000000    0.2425703
36800.0000000    0.2275998
36840.0000000    0.2542529
36880.0000000    0.2407065
36920.0000000    0.2424519
36960.0000000    0.2437546
37000.0000000    0.2496857
37040.0000000    0.2509992
37080.0000000    0.2488400
37120.0000000    0.2875658
37160.0000000    0.2784995
37200.0000000    0.2683838
37240.0000000    0.2560675
37280.0000000    0.2461022
37320.0000000    0.2608371
37360.0000000    0.2527143
37400.0000000    0.2781067
37440.0000000    0.2684852
37480.0000000    0.2943565
37520.0000000    0.2783758
37560.0000000    0.2502068
37600.0000000    0.2576681
37640.0000000    0.2625961
37680.0000000    0.2568990
37720.0000000    0.2497515
37760.0000000    0.2761238
37800.0000000    0.2687375
37840.0000000    0.2781236
37880.0000000    0.2664494
37920.0000000    0.2529238
37960.0000000    0.2758051
38000.0000000    0.2661721
38040.0000000    0.2461592
38080.0000000    0.2765339
38120.0000000    0.2412149
38160.0000000    0.2729046
38200.0000000    0.2702482
38240.0000000    0.2739043
38280.0000000    0.2657568
38320.0000000    0.2745273
38360.0000000    0.2661332
38400.0000000    0.2742923
38440.0000000    0.2698233
38480.0000000    0.2699666
38520.0000000    0.2586104
38560.0000000    0.2783653
38600.0000000    0.2593451
38640.0000000    0.2741362
38680.0000000    0.2810124
38720.0000000    0.2638241
38760.0000000    0.2784443
38800.0000000    0.2642257
38840.0000000    0.2547484
38880.0000000    0.2702301
38920.0000000    0.2472602
38960.0000000    0.2650557
39000.0000000    0.2669859
39040.0000000    0.2563278
39080.0000000    0.2574058
39120.0000000    0.2512781
39160.0000000    0.2524302
39200.0000000    0.2549160
39240.0000000    0.2639927
39280.0000000    0.2695859
39320.0000000    0.2435491
39360.0000000    0.2768336
39400.0000000    0.2639772
39440.0000000    0.2603415
39480.0000000    0.2471930
39520.0000000    0.2441202
39560.0000000    0.2377501
39600.0000000    0.2514474
39640.0000000    0.2465785
39680.0000000    0.2469025
39720.0000000    0.2540439
39760.0000000    0.2443581
39800.0000000    0.2387753
39840.0000000    0.2245111
39880.0000000    0.2224042
39920.0000000    0.2315502
39960.0000000    0.2548989
40000.0000000    0.2613505
40040.0000000    0.2548854
40080.0000000    0.2519969
40120.0000000    0.2752621
40160.0000000    0.2530395
40200.0000000    0.2356310
40240.0000000    0.2565080
40280.0000000    0.2453824
40320.0000000    0.2467153
40360.0000000    0.2510925
40400.0000000    0.2612701
40440.0000000    0.2536175
40480.0000000    0.2611141
40520.0000000    0.2506708
40560.0000000    0.2530396
40600.0000000    0.2343532
40640.0000000    0.2442472
40680.0000000    0.2333891
40720.0000000    0.2515583
40760.0000000    0.2558177
40800.0000000    0.2496364
40840.0000000    0.2650551
40880.0000000    0.2582307
40920.0000000    0.2654800
40960.0000000    0.2392466
41000.0000000    0.2795439
41040.0000000    0.2779623
41080.0000000    0.2535602
41120.0000000    0.2349513
41160.0000000    0.2496067
41200.0000000    0.2680830
41240.0000000    0.2532857
41280.0000000    0.2544234
41320.0000000    0.2374153
41360.0000000    0.2329399
41400.0000000    0.2362260
41440.0000000    0.2647870
41480.0000000    0.2513471
41520.0000000    0.2479350
41560.0000000    0.2502117
41600.0000000    0.2656432
41640.0000000    0.2568966
41680.0000000    0.2520019
41720.0000000    0.2758270
41760.0000000    0.2790715
41800.0000000    0.2566131
41840.0000000    0.2727451
41880.0000000    0.2617637
41920.0000000    0.2713320
41960.0000000    0.2680567
42000.0000000    0.2635617
42040.0000000    0.2647185
42080.0000000    0.2569130
42120.0000000    0.2730061
42160.0000000    0.2764825
42200.0000000    0.2551614
42240.0000000    0.2619081
42280.0000000    0.2437995
42320.0000000    0.2494515
42360.0000000    0.2542591
42400.0000000    0.2582369
42440.0000000    0.2348233
42480.0000000    0.2391218
42520.0000000    0.2430497
42560.0000000    0.2479701
42600.0000000    0.2387589
42640.0000000    0.2535475
42680.0000000    0.2745496
42720.0000000    0.2589842
42760.0000000    0.2475971
42800.0000000    0.2604484
42840.0000000    0.2529049
42880.0000000    0.2622326
42920.0000000    0.2694108
42960.0000000    0.2711932
43000.0000000    0.2633059
43040.0000000    0.2593390
43080.0000000    0.2593294
43120.0000000    0.2584347
43160.0000000    0.2677055
43200.0000000    0.2684391
43240.0000000    0.2529815
43280.0000000    0.2593831
43320.0000000    0.2448208
43360.0000000    0.2652422
43400.0000000    0.2461804
43440.0000000    0.2694094
43480.0000000    0.2564217
43520.0000000    0.2624015
43560.0000000    0.2883167
43600.0000000    0.2693633
43640.0000000    0.2492236
43680.0000000    0.2631720
43720.0000000    0.2736693
43760.0000000    0.2632166
43800.0000000    0.2506143
43840.0000000    0.2519248
43880.0000000    0.2659245
43920.0000000    0.2766447
43960.0000000    0.2518436
44000.0000000    0.2568321
44040.0000000    0.2513820
44080.0000000    0.2434199
44120.0000000    0.2461673
44160.0000000    0.2578070
44200.0000000    0.2703686
44240.0000000    0.2616279
44280.0000000    0.2496228
44320.0000000    0.2542611
44360.0000000    0.2612100
44400.0000000    0.2580601
44440.0000000    0.2673119
44480.0000000    0.2494789
44520.0000000    0.2540769
44560.0000000    0.2544332
44600.0000000    0.2486169
44640.0000000    0.2431222
44680.0000000    0.2714171
44720.0000000    0.2766698
44760.0000000    0.2471789
44800.0000000    0.2435396
44840.0000000    0.2560218
44880.0000000    0.2542996
44920.0000000    0.2705796
44960.0000000    0.2711356
45000.0000000    0.2572710
45040.0000000    0.2691554
45080.0000000    0.2471278
45120.0000000    0.2650113
45160.0000000    0.2616986
45200.0000000    0.2456410
45240.0000000    0.2448312
45280.0000000    0.2356235
45320.0000000    0.2246689
45360.0000000    0.2492596
45400.0000000    0.2379258
45440.0000000    0.2307985
45480.0000000    0.2280612
45520.0000000    0.2253890
45560.0000000    0.2515160
45600.0000000    0.2563325
45640.0000000    0.2398406
45680.0000000    0.2550203
45720.0000000    0.2366570
45760.0000000    0.2441378
45800.0000000    0.2398220
45840.0000000    0.2819007
45880.0000000    0.2637253
45920.0000000    0.2609763
45960.0000000    0.2589524
46000.0000000    0.2584409
46040.0000000    0.2684036
46080.0000000    0.2612266
46120.0000000    0.2676020
46160.0000000    0.2652432
46200.0000000    0.2532927
46240.0000000    0.2426113
46280.0000000    0.2590231
46320.0000000    0.2510752
46360.0000000    0.2443942
46400.0000000    0.2589959
46440.0000000    0.2492312
46480.0000000    0.2565471
46520.0000000    0.2436657
46560.0000000    0.2646508
46600.0000000    0.2443684
46640.0000000    0.2484266
46680.0000000    0.2498523
46720.0000000    0.2485237
46760.0000000    0.2379623
46800.0000000    0.2432358
46840.0000000    0.2448996
46880.0000000    0.2393581
46920.0000000    0.2574477
46960.0000000    0.2618454
47000.0000000    0.2587334
47040.0000000    0.2358307
47080.0000000    0.2427154
47120.0000000    0.2583426
47160.0000000    0.2608526
47200.0000000    0.2508286
47240.0000000    0.2425200
47280.0000000    0.2451036
47320.0000000    0.2428990
47360.0000000    0.2386697
47400.0000000    0.2555191
47440.0000000    0.2736221
47480.0000000    0.2601522
47520.0000000    0.2376448
47560.0000000    0.2657458
47600.0000000    0.2405182
47640.0000000    0.2539969
47680.0000000    0.2432054
47720.0000000    0.2575892
47760.0000000    0.2472413
47800.0000000    0.2486012
47840.0000000    0.2461827
47880.0000000    0.2463540
47920.0000000    0.2715389
47960.0000000    0.2649282
48000.0000000    0.2557297
48040.0000000    0.2438001
48080.0000000    0.2442115
48120.0000000    0.2540475
48160.0000000    0.2483928
48200.0000000    0.2543364
48240.0000000    0.2832762
48280.0000000    0.2564626
48320.0000000    0.2619841
48360.0000000    0.2530460
48400.0000000    0.2574104
48440.0000000    0.2738590
48480.0000000    0.2546977
48520.0000000    0.2519790
48560.0000000    0.2612472
48600.0000000    0.2591846
48640.0000000    0.2395767
48680.0000000    0.2524562
48720.0000000    0.2407280
48760.0000000    0.2534742
48800.0000000    0.2638309
48840.0000000    0.2555280
48880.0000000    0.2482100
48920.0000000    0.2408269
48960.0000000    0.2321945
49000.0000000    0.2331441
49040.0000000    0.2484110
49080.0000000    0.2301369
49120.0000000    0.2639335
49160.0000000    0.2522991
49200.0000000    0.2463144
49240.0000000    0.2557242
49280.0000000    0.2676692
49320.0000000    0.2779540
49360.0000000    0.2683432
49400.0000000    0.2477856
49440.0000000    0.2608273
49480.0000000    0.2654292
49520.0000000    0.2581009
49560.0000000    0.2379814
49600.0000000    0.2473360
49640.0000000    0.2399245
49680.0000000    0.2618963
49720.0000000    0.2641035
49760.0000000    0.2522425
49800.0000000    0.2631294
49840.0000000    0.2564044
49880.0000000    0.2640142
49920.0000000    0.2859313
49960.0000000    0.2859454
50000.0000000    0.2890309
50040.0000000    0.2693771
50080.0000000    0.2868235
50120.0000000    0.2680974
50160.0000000    0.2614780
50200.0000000    0.2433998
50240.0000000    0.2660398
50280.0000000    0.2470250
50320.0000000    0.2702599
50360.0000000    0.2696499
50400.0000000    0.2831880
50440.0000000    0.2704654
50480.0000000    0.2692140
50520.0000000    0.2726528
50560.0000000    0.2697498
50600.0000000    0.2777624
50640.0000000    0.2651065
50680.0000000    0.2589616
50720.0000000    0.2664394
50760.0000000    0.2480606
50800.0000000    0.2492380
50840.0000000    0.2628918
50880.0000000    0.2614523
50920.0000000    0.2696656
50960.0000000    0.2520838
51000.0000000    0.2562755
51040.0000000    0.2530795
51080.0000000    0.2424180
51120.0000000    0.2602831
51160.0000000    0.2444422
51200.0000000    0.2440777
51240.0000000    0.2583577
51280.0000000    0.2771337
51320.0000000    0.2630017
51360.0000000    0.2466467
51400.0000000    0.2398329
51440.0000000    0.2540136
51480.0000000    0.2523481
51520.0000000    0.2541405
51560.0000000    0.2507270
51600.0000000    0.2639991
51640.0000000    0.2746448
51680.0000000    0.2593416
51720.0000000    0.2422368
51760.0000000    0.2603875
51800.0000000    0.2426021
51840.0000000    0.2648638
51880.0000000    0.2349073
51920.0000000    0.2354154
51960.0000000    0.2683678
52000.0000000    0.2309851
52040.0000000    0.2460568
52080.0000000    0.2682026
52120.0000000    0.2609905
52160.0000000    0.2580937
52200.0000000    0.2760364
52240.0000000    0.2513798
52280.0000000    0.2536748
52320.0000000    0.2440033
52360.0000000    0.2659999
52400.0000000    0.2402891
52440.0000000    0.2414019
52480.0000000    0.2326410
52520.0000000    0.2418240
52560.0000000    0.2431220
52600.0000000    0.2319474
52640.0000000    0.2410505
52680.0000000    0.2406603
52720.0000000    0.2373561
52760.0000000    0.2600981
52800.0000000    0.2571887
52840.0000000    0.2503605
52880.0000000    0.2526918
52920.0000000    0.2508674
52960.0000000    0.2486546
53000.0000000    0.2657309
53040.0000000    0.2678608
53080.0000000    0.2701421
53120.0000000    0.2716504
53160.0000000    0.2527895
53200.0000000    0.2723467
53240.0000000    0.2668284
53280.0000000    0.2795352
53320.0000000    0.2685384
53360.0000000    0.2478960
53400.0000000    0.2572933
53440.0000000    0.2508668
53480.0000000    0.2461543
53520.0000000    0.2379778
53560.0000000    0.2547071
53600.0000000    0.2400815
53640.0000000    0.2349879
53680.0000000    0.2602057
53720.0000000    0.2490056
53760.0000000    0.2437628
53800.0000000    0.2518733
53840.0000000    0.2630691
53880.0000000    0.2340494
53920.0000000    0.2257988
53960.0000000    0.2524520
54000.0000000    0.2498285
54040.0000000    0.2363768
54080.0000000    0.2630788
54120.0000000    0.2501619
54160.0000000    0.2611597
54200.0000000    0.2368078
54240.0000000    0.2421838
54280.0000000    0.2580798
54320.0000000    0.2570542
54360.0000000    0.2769037
54400.0000000    0.2735848
54440.0000000    0.2623864
54480.0000000    0.2634153
54520.0000000    0.2617728
54560.0000000    0.2704719
54600.0000000    0.2552584
54640.0000000    0.2264958
54680.0000000    0.2371828
54720.0000000    0.2426076
54760.0000000    0.2363478
54800.0000000    0.2543090
54840.0000000    0.2782255
54880.0000000    0.2689831
54920.0000000    0.2557932
54960.0000000    0.2474515
55000.0000000    0.2593301
55040.0000000    0.2560438
55080.0000000    0.2555334
55120.0000000    0.2425157
55160.0000000    0.2445825
55200.0000000    0.2506073
55240.0000000    0.2675007
55280.0000000    0.2428802
55320.0000000    0.2545187
55360.0000000    0.2468165
55400.0000000    0.2511070
55440.0000000    0.2514846
55480.0000000    0.2845489
55520.0000000    0.2711416
55560.0000000    0.2830278
55600.0000000    0.2591516
55640.0000000    0.2718984
55680.0000000    0.2824665
55720.0000000    0.2532334
55760.0000000    0.2520467
55800.0000000    0.2532072
55840.0000000    0.2628069
55880.0000000    0.2514366
55920.0000000    0.2422526
55960.0000000    0.2250062
56000.0000000    0.2406929
56040.0000000    0.2361270
56080.0000000    0.2315645
56120.0000000    0.2367480
56160.0000000    0.2550251
56200.0000000    0.2630282
56240.0000000    0.2719445
56280.0000000    0.2500053
56320.0000000    0.2311397
56360.0000000    0.2525503
56400.0000000    0.2507018
56440.0000000    0.2358598
56480.0000000    0.2474171
56520.0000000    0.2610756
56560.0000000    0.2365720
56600.0000000    0.2776151
56640.0000000    0.2595506
56680.0000000    0.2725673
56720.0000000    0.2631752
56760.0000000    0.2683018
56800.0000000    0.2615848
56840.0000000    0.2579085
56880.0000000    0.2621363
56920.0000000    0.2517646
56960.0000000    0.2266860
57000.0000000    0.2344780
57040.0000000    0.2388358
57080.0000000    0.2581074
57120.0000000    0.2609760
57160.0000000    0.2560060
57200.0000000    0.2504495
57240.0000000    0.2410623
57280.0000000    0.2745898
57320.0000000    0.2551904
57360.0000000    0.2555303
57400.0000000    0.2386013
57440.0000000    0.2504521
57480.0000000    0.2666480
57520.0000000    0.2711658
57560.0000000    0.2828953
57600.0000000    0.2545871
57640.0000000    0.2761264
57680.0000000    0.2712729
57720.0000000    0.2864438
57760.0000000    0.2600796
57800.0000000    0.2800258
57840.0000000    0.2682168
57880.0000000    0.2466629
57920.0000000    0.2353488
57960.0000000    0.2458899
58000.0000000    0.2436786
58040.0000000    0.2398067
58080.0000000    0.2375326
58120.0000000    0.2463094
58160.0000000    0.2400653
58200.0000000    0.2543848
58240.0000000    0.2382165
58280.0000000    0.2434555
58320.0000000    0.2174455
58360.0000000    0.2446850
58400.0000000    0.2363600
58440.0000000    0.2447678
58480.0000000    0.2319032
58520.0000000    0.2425151
58560.0000000    0.2514570
58600.0000000    0.2445450
58640.0000000    0.2614022
58680.0000000    0.2599910
58720.0000000    0.2532500
58760.0000000    0.2317346
58800.0000000    0.2515002
58840.0000000    0.2459281
58880.0000000    0.2443505
58920.0000000    0.2460489
58960.0000000    0.2482660
59000.0000000    0.2373438
59040.0000000    0.2357338
59080.0000000    0.2357459
59120.0000000    0.2510228
59160.0000000    0.2267589
59200.0000000    0.2113699
59240.0000000    0.2210778
59280.0000000    0.2343134
59320.0000000    0.2256757
59360.0000000    0.2333348
59400.0000000    0.2441337
59440.0000000    0.2253771
59480.0000000    0.2454120
59520.0000000    0.2301833
59560.0000000    0.2379315
59600.0000000    0.2200625
59640.0000000    0.2216359
59680.0000000    0.2456931
59720.0000000    0.2445533
59760.0000000    0.2284425
59800.0000000    0.2249486
59840.0000000    0.2270173
59880.0000000    0.2231528
59920.0000000    0.2221477
59960.0000000    0.2236969
60000.0000000    0.2471706
60040.0000000    0.2701386
60080.0000000    0.2409015
60120.0000000    0.2286611
60160.0000000    0.2230638
60200.0000000    0.2489562
60240.0000000    0.2308187
60280.0000000    0.2455910
60320.0000000    0.2302027
60360.0000000    0.2412785
60400.0000000    0.2443226
60440.0000000    0.2482794
60480.0000000    0.2501628
60520.0000000    0.2540883
60560.0000000    0.2478000
60600.0000000    0.2471145
60640.0000000    0.2496086
60680.0000000    0.2392532
60720.0000000    0.2456798
60760.0000000    0.2534131
60800.0000000    0.2522243
60840.0000000    0.2681706
60880.0000000    0.2425551
60920.0000000    0.2616865
60960.0000000    0.2706135
61000.0000000    0.2620262
61040.0000000    0.2349228
61080.0000000    0.2577218
61120.0000000    0.2622396
61160.0000000    0.2504709
61200.0000000    0.2544056
61240.0000000    0.2374239
61280.0000000    0.2429337
61320.0000000    0.2611729
61360.0000000    0.2479389
61400.0000000    0.2468866
61440.0000000    0.2445941
61480.0000000    0.2247965
61520.0000000    0.2398151
61560.0000000    0.2428868
61600.0000000    0.2204209
61640.0000000    0.2319406
61680.0000000    0.2531173
61720.0000000    0.2723438
61760.0000000    0.2490949
61800.0000000    0.2615851
61840.0000000    0.2629450
61880.0000000    0.2432446
61920.0000000    0.2376402
61960.0000000    0.2424231
62000.0000000    0.2484894
62040.0000000    0.2208736
62080.0000000    0.2376570
62120.0000000    0.2475843
62160.0000000    0.2578075
62200.0000000    0.2554529
62240.0000000    0.2591375
62280.0000000    0.2637392
62320.0000000    0.2640937
62360.0000000    0.2472389
62400.0000000    0.2659222
62440.0000000    0.2723288
62480.0000000    0.2334317
62520.0000000    0.2301332
62560.0000000    0.2162165
62600.0000000    0.2252424
62640.0000000    0.2365710
62680.0000000    0.2463810
62720.0000000    0.2505102
62760.0000000    0.2667539
62800.0000000    0.2461293
62840.0000000    0.2534365
62880.0000000    0.2467808
62920.0000000    0.2550800
62960.0000000    0.2617890
63000.0000000    0.2675604
63040.0000000    0.2454003
63080.0000000    0.2368019
63120.0000000    0.2443098
63160.0000000    0.2272354
63200.0000000    0.2454609
63240.0000000    0.2802034
63280.0000000    0.2631214
63320.0000000    0.2308165
63360.0000000    0.2412659
63400.0000000    0.2524450
63440.0000000    0.2536732
63480.0000000    0.2454226
63520.0000000    0.2410653
63560.0000000    0.2539881
63600.0000000    0.2448067
63640.0000000    0.2354217
63680.0000000    0.2456238
63720.0000000    0.2560958
63760.0000000    0.2561382
63800.0000000    0.2435402
63840.0000000    0.2402613
63880.0000000    0.2470378
63920.0000000    0.2350760
63960.0000000    0.2191717
64000.0000000    0.2254375
64040.0000000    0.2096958
64080.0000000    0.2127826
64120.0000000    0.2223007
64160.0000000    0.2241682
64200.0000000    0.2287393
64240.0000000    0.2300232
64280.0000000    0.2374699
64320.0000000    0.2234697
64360.0000000    0.2279058
64400.0000000    0.2168079
64440.0000000    0.2397018
64480.0000000    0.2291725
64520.0000000    0.2493693
64560.0000000    0.2366617
64600.0000000    0.2469742
64640.0000000    0.2323056
64680.0000000    0.2401973
64720.0000000    0.2469121
64760.0000000    0.2356739
64800.0000000    0.2321928
64840.0000000    0.2401897
64880.0000000    0.2247398
64920.0000000    0.2437298
64960.0000000    0.2273020
65000.0000000    0.2267435
65040.0000000    0.2394469
65080.0000000    0.2257762
65120.0000000    0.2146040
65160.0000000    0.2183661
65200.0000000    0.2026782
65240.0000000    0.2146872
65280.0000000    0.2118110
65320.0000000    0.2126871
65360.0000000    0.2021538
65400.0000000    0.2198908
65440.0000000    0.2174587
65480.0000000    0.2167204
65520.0000000    0.2142875
65560.0000000    0.2162034
65600.0000000    0.2205406
65640.0000000    0.2230158
65680.0000000    0.2338419
65720.0000000    0.2271637
65760.0000000    0.2221466
65800.0000000    0.2059025
65840.0000000    0.2256548
65880.0000000    0.2274004
65920.0000000    0.2012003
65960.0000000    0.2162246
66000.0000000    0.2170842
66040.0000000    0.2256152
66080.0000000    0.2147653
66120.0000000    0.2298788
66160.0000000    0.2240103
66200.0000000    0.2095029
66240.0000000    0.2066697
66280.0000000    0.2322108
66320.0000000    0.2356308
66360.0000000    0.2275648
66400.0000000    0.2224424
66440.0000000    0.2474585
66480.0000000    0.2244642
66520.0000000    0.2238082
66560.0000000    0.2125311
66600.0000000    0.2208993
66640.0000000    0.2106470
66680.0000000    0.2161562
66720.0000000    0.2201290
66760.0000000    0.2137049
66800.0000000    0.2249817
66840.0000000    0.2306893
66880.0000000    0.2188015
66920.0000000    0.1952263
66960.0000000    0.2244744
67000.0000000    0.2204974
67040.0000000    0.2124407
67080.0000000    0.2276879
67120.0000000    0.2359091
67160.0000000    0.2347978
67200.0000000    0.2338763
67240.0000000    0.2116535
67280.0000000    0.2191239
67320.0000000    0.2217459
67360.0000000    0.2168560
67400.0000000    0.2280515
67440.0000000    0.2250366
67480.0000000    0.2168538
67520.0000000    0.2250007
67560.0000000    0.2164461
67600.0000000    0.2367867
67640.0000000    0.2063065
67680.0000000    0.2373037
67720.0000000    0.2387464
67760.0000000    0.2106776
67800.0000000    0.2197115
67840.0000000    0.2073386
67880.0000000    0.2181824
67920.0000000    0.2294675
67960.0000000    0.2322736
68000.0000000    0.2085567
68040.0000000    0.2098791
68080.0000000    0.2306429
68120.0000000    0.2160771
68160.0000000    0.2054067
68200.0000000    0.2163036
68240.0000000    0.2019183
68280.0000000    0.1943824
68320.0000000    0.2040821
68360.0000000    0.2236259
68400.0000000    0.2088444
68440.0000000    0.2298553
68480.0000000    0.2052563
68520.0000000    0.2267199
68560.0000000    0.2050590
68600.0000000    0.2078470
68640.0000000    0.2347443
68680.0000000    0.2207648
68720.0000000    0.2085702
68760.0000000    0.2228789
68800.0000000    0.1865222
68840.0000000    0.1947035
68880.0000000    0.2043770
68920.0000000    0.1968481
68960.0000000    0.2181275
69000.0000000    0.2110746
69040.0000000    0.2117218
69080.0000000    0.2152192
69120.0000000    0.2061234
69160.0000000    0.2194597
69200.0000000    0.2220346
69240.0000000    0.2122712
69280.0000000    0.2121641
69320.0000000    0.2217133
69360.0000000    0.2120791
69400.0000000    0.2066467
69440.0000000    0.2235467
69480.0000000    0.2304270
69520.0000000    0.2242857
69560.0000000    0.2216105
69600.0000000    0.2124004
69640.0000000    0.2241301
69680.0000000    0.2411533
69720.0000000    0.2351265
69760.0000000    0.2293098
69800.0000000    0.2264654
69840.0000000    0.2299877
69880.0000000    0.2332448
69920.0000000    0.2484415
69960.0000000    0.2578900
70000.0000000    0.2293848
70040.0000000    0.2424383
70080.0000000    0.2388859
70120.0000000    0.2287617
70160.0000000    0.2274437
70200.0000000    0.2470181
70240.0000000    0.2268733
70280.0000000    0.2480628
70320.0000000    0.2446916
70360.0000000    0.2357751
70400.0000000    0.2444201
70440.0000000    0.2451397
70480.0000000    0.2467322
70520.0000000    0.2352875
70560.0000000    0.2625335
70600.0000000    0.2326582
70640.0000000    0.2429848
70680.0000000    0.2483466
70720.0000000    0.2550480
70760.0000000    0.2436468
70800.0000000    0.2362230
70840.0000000    0.2380077
70880.0000000    0.2346400
70920.0000000    0.2490508
70960.0000000    0.2543975
71000.0000000    0.2448073
71040.0000000    0.2352022
71080.0000000    0.2351012
71120.0000000    0.2380893
71160.0000000    0.2341821
71200.0000000    0.2338483
71240.0000000    0.2449634
71280.0000000    0.2388139
71320.0000000    0.2485156
71360.0000000    0.2442365
71400.0000000    0.2215150
71440.0000000    0.2347364
71480.0000000    0.2370668
71520.0000000    0.2319254
71560.0000000    0.2368328
71600.0000000    0.2228377
71640.0000000    0.2280676
71680.0000000    0.2331817
71720.0000000    0.2137783
71760.0000000    0.2182327
71800.0000000    0.2157164
71840.0000000    0.2289117
71880.0000000    0.2381275
71920.0000000    0.2193274
71960.0000000    0.2304244
72000.0000000    0.2424427
72040.0000000    0.2083592
72080.0000000    0.2176412
72120.0000000    0.2268907
72160.0000000    0.2222208
72200.0000000    0.2457019
72240.0000000    0.2531755
72280.0000000    0.2249727
72320.0000000    0.2424648
72360.0000000    0.2245023
72400.0000000    0.2390509
72440.0000000    0.2419785
72480.0000000    0.2213170
72520.0000000    0.2316230
72560.0000000    0.2425494
72600.0000000    0.2311902
72640.0000000    0.2194848
72680.0000000    0.2285099
72720.0000000    0.2255385
72760.0000000    0.2415939
72800.0000000    0.2460097
72840.0000000    0.2279644
72880.0000000    0.2304257
72920.0000000    0.2094041
72960.0000000    0.2275958
73000.0000000    0.2300280
73040.0000000    0.2542460
73080.0000000    0.2265348
73120.0000000    0.2433449
73160.0000000    0.2327916
73200.0000000    0.2432457
73240.0000000    0.2432526
73280.0000000    0.2327069
73320.0000000    0.2538462
73360.0000000    0.2445443
73400.0000000    0.2467008
73440.0000000    0.2355025
73480.0000000    0.2363264
73520.0000000    0.2505893
73560.0000000    0.2459273
73600.0000000    0.2407450
73640.0000000    0.2509038
73680.0000000    0.2208519
73720.0000000    0.2382257
73760.0000000    0.2283210
73800.0000000    0.2353617
73840.0000000    0.2272952
73880.0000000    0.2211206
73920.0000000    0.2471559
73960.0000000    0.2466418
74000.0000000    0.2447069
74040.0000000    0.2293282
74080.0000000    0.2313762
74120.0000000    0.2308168
74160.0000000    0.2553359
74200.0000000    0.2668149
74240.0000000    0.2417961
74280.0000000    0.2273470
74320.0000000    0.2290727
74360.0000000    0.2479302
74400.0000000    0.2535709
74440.0000000    0.2558922
74480.0000000    0.2475245
74520.0000000    0.2553451
74560.0000000    0.2504211
74600.0000000    0.2629445
74640.0000000    0.2748528
74680.0000000    0.2571461
74720.0000000    0.2629911
74760.0000000    0.2684509
74800.0000000    0.2653804
74840.0000000    0.2666324
74880.0000000    0.2585107
74920.0000000    0.2401458
74960.0000000    0.2465772
75000.0000000    0.2560176
75040.0000000    0.2805675
75080.0000000    0.2589564
75120.0000000    0.2731312
75160.0000000    0.2419769
75200.0000000    0.2561668
75240.0000000    0.2439866
75280.0000000    0.2452257
75320.0000000    0.2371126
75360.0000000    0.2397851
75400.0000000    0.2463227
75440.0000000    0.2316152
75480.0000000    0.2195324
75520.0000000    0.2318263
75560.0000000    0.2364108
75600.0000000    0.2260361
75640.0000000    0.2517003
75680.0000000    0.2399936
75720.0000000    0.2477534
75760.0000000    0.2454635
75800.0000000    0.2491271
75840.0000000    0.2492452
75880.0000000    0.2270480
75920.0000000    0.2244751
75960.0000000    0.2354525
76000.0000000    0.2553511
76040.0000000    0.2657692
76080.0000000    0.2439439
76120.0000000    0.2420645
76160.0000000    0.2457265
76200.0000000    0.2377179
76240.0000000    0.2438610
76280.0000000    0.2611746
76320.0000000    0.2155919
76360.0000000    0.2325629
76400.0000000    0.2390677
76440.0000000    0.2243106
76480.0000000    0.2198553
76520.0000000    0.2374870
76560.0000000    0.2465575
76600.0000000    0.2480880
76640.0000000    0.2460160
76680.0000000    0.2408521
76720.0000000    0.2397016
76760.0000000    0.2159885
76800.0000000    0.2359369
76840.0000000    0.2222857
76880.0000000    0.2270740
76920.0000000    0.2428439
76960.0000000    0.2444441
77000.0000000    0.2630010
77040.0000000    0.2638226
77080.0000000    0.2523954
77120.0000000    0.2728658
77160.0000000    0.2676644
77200.0000000    0.2658804
77240.0000000    0.2580518
77280.0000000    0.2709346
77320.0000000    0.2568337
77360.0000000    0.2399961
77400.0000000    0.2419814
77440.0000000    0.2386955
77480.0000000    0.2403973
77520.0000000    0.2556213
77560.0000000    0.2931834
77600.0000000    0.2437658
77640.0000000    0.2365029
77680.0000000    0.2612284
77720.0000000    0.2552069
77760.0000000    0.2520629
77800.0000000    0.2579426
77840.0000000    0.2425315
77880.0000000    0.2573476
77920.0000000    0.2550223
77960.0000000    0.2567451
78000.0000000    0.2553683
78040.0000000    0.2417616
78080.0000000    0.2563417
78120.0000000    0.2611434
78160.0000000    0.2503723
78200.0000000    0.2421332
78240.0000000    0.2564993
78280.0000000    0.2676500
78320.0000000    0.2653805
78360.0000000    0.2824669
78400.0000000    0.2556910
78440.0000000    0.2374219
78480.0000000    0.2356515
78520.0000000    0.2347006
78560.0000000    0.2499910
78600.0000000    0.2555817
78640.0000000    0.2287661
78680.0000000    0.2556752
78720.0000000    0.2321905
78760.0000000    0.2318574
78800.0000000    0.2414982
78840.0000000    0.2327522
78880.0000000    0.2298132
78920.0000000    0.2254665
78960.0000000    0.2400861
79000.0000000    0.2519328
79040.0000000    0.2498240
79080.0000000    0.2573186
79120.0000000    0.2465443
79160.0000000    0.2311462
79200.0000000    0.2439183
79240.0000000    0.2329538
79280.0000000    0.2400580
79320.0000000    0.2555270
79360.0000000    0.2436338
79400.0000000    0.2499599
79440.0000000    0.2408615
79480.0000000    0.2417807
79520.0000000    0.2178321
79560.0000000    0.2297772
79600.0000000    0.2493470
79640.0000000    0.2266510
79680.0000000    0.2419077
79720.0000000    0.2405389
79760.0000000    0.2649278
79800.0000000    0.2347370
79840.0000000    0.2320186
79880.0000000    0.2262779
79920.0000000    0.2497309
79960.0000000    0.2468843
80000.0000000    0.2424598
80040.0000000    0.2617942
80080.0000000    0.2577042
80120.0000000    0.2535386
80160.0000000    0.2497358
80200.0000000    0.2539949
80240.0000000    0.2569639
80280.0000000    0.2580212
80320.0000000    0.2492269
80360.0000000    0.2668892
80400.0000000    0.2531944
80440.0000000    0.2560359
80480.0000000    0.2715029
80520.0000000    0.2577503
80560.0000000    0.2527512
80600.0000000    0.2595590
80640.0000000    0.2460334
80680.0000000    0.2540387
80720.0000000    0.2612920
80760.0000000    0.2686572
80800.0000000    0.2506333
80840.0000000    0.2529505
80880.0000000    0.2815584
80920.0000000    0.2693797
80960.0000000    0.2670672
81000.0000000    0.2671577
81040.0000000    0.2480671
81080.0000000    0.2577215
81120.0000000    0.2710721
81160.0000000    0.2671439
81200.0000000    0.2676736
81240.0000000    0.2447006
81280.0000000    0.2482807
81320.0000000    0.2650971
81360.0000000    0.2436298
81400.0000000    0.2513716
81440.0000000    0.2788375
81480.0000000    0.2835672
81520.0000000    0.2775035
81560.0000000    0.2698458
81600.0000000    0.2692974
81640.0000000    0.2537237
81680.0000000    0.2756022
81720.0000000    0.2603606
81760.0000000    0.2481485
81800.0000000    0.2471218
81840.0000000    0.2645458
81880.0000000    0.2636609
81920.0000000    0.2711927
81960.0000000    0.2644794
82000.0000000    0.2611972
82040.0000000    0.2615006
82080.0000000    0.2649704
82120.0000000    0.2646213
82160.0000000    0.2533726
82200.0000000    0.2496284
82240.0000000    0.2630906
82280.0000000    0.2799107
82320.0000000    0.2751880
82360.0000000    0.2633659
82400.0000000    0.2649839
82440.0000000    0.2571533
82480.0000000    0.2651656
82520.0000000    0.2604785
82560.0000000    0.2594161
82600.0000000    0.2653786
82640.0000000    0.2619058
82680.0000000    0.2429203
82720.0000000    0.2334735
82760.0000000    0.2574922
82800.0000000    0.2589958
82840.0000000    0.2718525
82880.0000000    0.2817843
82920.0000000    0.2639982
82960.0000000    0.2575124
83000.0000000    0.2576170
83040.0000000    0.2693562
83080.0000000    0.2648540
83120.0000000    0.2713866
83160.0000000    0.2728402
83200.0000000    0.2788012
83240.0000000    0.2647788
83280.0000000    0.2747307
83320.0000000    0.2637008
83360.0000000    0.2558576
83400.0000000    0.2594448
83440.0000000    0.2610250
83480.0000000    0.2502606
83520.0000000    0.2685354
83560.0000000    0.2460410
83600.0000000    0.2736391
83640.0000000    0.2718920
83680.0000000    0.2753274
83720.0000000    0.2634765
83760.0000000    0.2684960
83800.0000000    0.2709447
83840.0000000    0.2858568
83880.0000000    0.2872489
83920.0000000    0.2623304
83960.0000000    0.2472742
84000.0000000    0.2494423
84040.0000000    0.2640353
84080.0000000    0.2588763
84120.0000000    0.2918556
84160.0000000    0.2522483
84200.0000000    0.2615411
84240.0000000    0.2435958
84280.0000000    0.2478866
84320.0000000    0.2736801
84360.0000000    0.2645917
84400.0000000    0.2616040
84440.0000000    0.2785283
84480.0000000    0.2671220
84520.0000000    0.2746454
84560.0000000    0.2674755
84600.0000000    0.2569526
84640.0000000    0.2753712
84680.0000000    0.2794496
84720.0000000    0.2640207
84760.0000000    0.2633549
84800.0000000    0.2592284
84840.0000000    0.2590527
84880.0000000    0.2761642
84920.0000000    0.2634125
84960.0000000    0.2653878
85000.0000000    0.2292906
85040.0000000    0.2639863
85080.0000000    0.2387222
85120.0000000    0.2655539
85160.0000000    0.2590287
85200.0000000    0.2557345
85240.0000000    0.2618344
85280.0000000    0.2731630
85320.0000000    0.2351427
85360.0000000    0.2648752
85400.0000000    0.2751628
85440.0000000    0.2525636
85480.0000000    0.2740885
85520.0000000    0.2495363
85560.0000000    0.2652392
85600.0000000    0.2615228
85640.0000000    0.2648364
85680.0000000    0.2651511
85720.0000000    0.2638198
85760.0000000    0.2550035
85800.0000000    0.2546607
85840.0000000    0.2586075
85880.0000000    0.2649848
85920.0000000    0.2657622
85960.0000000    0.2833057
86000.0000000    0.2764654
86040.0000000    0.2794952
86080.0000000    0.2671795
86120.0000000    0.2806773
86160.0000000    0.2864358
86200.0000000    0.2706663
86240.0000000    0.2844219
86280.0000000    0.2893839
86320.0000000    0.2693917
86360.0000000    0.2697069
86400.0000000    0.2710311
86440.0000000    0.2568253
86480.0000000    0.2802793
86520.0000000    0.2668826
86560.0000000    0.2757505
86600.0000000    0.2812902
86640.0000000    0.2754412
86680.0000000    0.2548252
86720.0000000    0.2574489
86760.0000000    0.2747993
86800.0000000    0.2583721
86840.0000000    0.2809805
86880.0000000    0.2743393
86920.0000000    0.2522360
86960.0000000    0.2390594
87000.0000000    0.2705274
87040.0000000    0.2650937
87080.0000000    0.2720519
87120.0000000    0.2755068
87160.0000000    0.2661127
87200.0000000    0.2733823
87240.0000000    0.2757879
87280.0000000    0.2752747
87320.0000000    0.2874999
87360.0000000    0.2752461
87400.0000000    0.2636053
87440.0000000    0.2646903
87480.0000000    0.2672485
87520.0000000    0.2546503
87560.0000000    0.2724015
87600.0000000    0.2631955
87640.0000000    0.2620598
87680.0000000    0.2620193
87720.0000000    0.2565861
87760.0000000    0.2780455
87800.0000000    0.2613156
87840.0000000    0.2856938
87880.0000000    0.2710066
87920.0000000    0.2704252
87960.0000000    0.2634111
88000.0000000    0.2580670
88040.0000000    0.2711892
88080.0000000    0.2766699
88120.0000000    0.2571065
88160.0000000    0.2638294
88200.0000000    0.2646758
88240.0000000    0.2707358
88280.0000000    0.2575644
88320.0000000    0.2706056
88360.0000000    0.2598622
88400.0000000    0.2728378
88440.0000000    0.2714250
88480.0000000    0.2783033
88520.0000000    0.2840489
88560.0000000    0.2466586
88600.0000000    0.2512703
88640.0000000    0.2535579
88680.0000000    0.2619550
88720.0000000    0.2576777
88760.0000000    0.2615360
88800.0000000    0.2786863
88840.0000000    0.2680296
88880.0000000    0.2586404
88920.0000000    0.2549976
88960.0000000    0.2541619
89000.0000000    0.2358191
89040.0000000    0.2522423
89080.0000000    0.2290808
89120.0000000    0.2343586
89160.0000000    0.2269247
89200.0000000    0.2226916
89240.0000000    0.2341442
89280.0000000    0.2449537
89320.0000000    0.2435347
89360.0000000    0.2161673
89400.0000000    0.2472136
89440.0000000    0.2538852
89480.0000000    0.2195890
89520.0000000    0.2219137
89560.0000000    0.2247129
89600.0000000    0.2485382
89640.0000000    0.2487696
89680.0000000    0.2597799
89720.0000000    0.2633878
89760.0000000    0.2641057
89800.0000000    0.2507837
89840.0000000    0.2633919
89880.0000000    0.2529817
89920.0000000    0.2419388
89960.0000000    0.2468724
90000.0000000    0.2639957
90040.0000000    0.2624364
90080.0000000    0.2449845
90120.0000000    0.2588206
90160.0000000    0.2601303
90200.0000000    0.2444952
90240.0000000    0.2559187
90280.0000000    0.2570084
90320.0000000    0.2372407
90360.0000000    0.2278110
90400.0000000    0.2464790
90440.0000000    0.2592861
90480.0000000    0.2616245
90520.0000000    0.2488628
90560.0000000    0.2267259
90600.0000000    0.2576156
90640.0000000    0.2467311
90680.0000000    0.2522892
90720.0000000    0.2556159
90760.0000000    0.2565663
90800.0000000    0.2465543
90840.0000000    0.2421774
90880.0000000    0.2426719
90920.0000000    0.2567985
90960.0000000    0.2542897
91000.0000000    0.2524494
91040.0000000    0.2400935
91080.0000000    0.2326773
91120.0000000    0.2568108
91160.0000000    0.2550133
91200.0000000    0.2462950
91240.0000000    0.2519082
91280.0000000    0.2520451
91320.0000000    0.2414061
91360.0000000    0.2452170
91400.0000000    0.2508600
91440.0000000    0.2588890
91480.0000000    0.2633640
91520.0000000    0.2506381
91560.0000000    0.2439877
91600.0000000    0.2485476
91640.0000000    0.2560276
91680.0000000    0.2693865
91720.0000000    0.2621699
91760.0000000    0.2768396
91800.0000000    0.2900569
91840.0000000    0.2911152
91880.0000000    0.2670542
91920.0000000    0.2487928
91960.0000000    0.2644329
92000.0000000    0.2426284
92040.0000000    0.2500893
92080.0000000    0.2602852
92120.0000000    0.2484586
92160.0000000    0.2809325
92200.0000000    0.2662410
92240.0000000    0.2513977
92280.0000000    0.2675871
92320.0000000    0.2580460
92360.0000000    0.2574278
92400.0000000    0.2443800
92440.0000000    0.2564509
92480.0000000    0.2688282
92520.0000000    0.2854532
92560.0000000    0.2884664
92600.0000000    0.2667975
92640.0000000    0.2849212
92680.0000000    0.2658701
92720.0000000    0.2664652
92760.0000000    0.2428911
92800.0000000    0.2629139
92840.0000000    0.2677487
92880.0000000    0.2806568
92920.0000000    0.2719036
92960.0000000    0.2778162
93000.0000000    0.2652566
93040.0000000    0.2712034
93080.0000000    0.2580226
93120.0000000    0.2737000
93160.0000000    0.2737797
93200.0000000    0.2619227
93240.0000000    0.2722820
93280.0000000    0.2491603
93320.0000000    0.2565597
93360.0000000    0.2418851
93400.0000000    0.2505743
93440.0000000    0.2399798
93480.0000000    0.2327080
93520.0000000    0.2543751
93560.0000000    0.2618327
93600.0000000    0.2598251
93640.0000000    0.2653275
93680.0000000    0.2571786
93720.0000000    0.2616719
93760.0000000    0.2395319
93800.0000000    0.2499035
93840.0000000    0.2469074
93880.0000000    0.2581271
93920.0000000    0.2465063
93960.0000000    0.2327334
94000.0000000    0.2468196
94040.0000000    0.2453301
94080.0000000    0.2604863
94120.0000000    0.2622271
94160.0000000    0.2516544
94200.0000000    0.2576316
94240.0000000    0.2450447
94280.0000000    0.2538126
94320.0000000    0.2612219
94360.0000000    0.2364224
94400.0000000    0.2410948
94440.0000000    0.2588260
94480.0000000    0.2408918
94520.0000000    0.2537080
94560.0000000    0.2646690
94600.0000000    0.2634256
94640.0000000    0.2565272
94680.0000000    0.2757919
94720.0000000    0.2419119
94760.0000000    0.2513849
94800.0000000    0.2490583
94840.0000000    0.2706532
94880.0000000    0.2618849
94920.0000000    0.2544049
94960.0000000    0.2542286
95000.0000000    0.2696392
95040.0000000    0.2774803
95080.0000000    0.2807713
95120.0000000    0.2672979
95160.0000000    0.2554031
95200.0000000    0.2602999
95240.0000000    0.2686305
95280.0000000    0.2588095
95320.0000000    0.2708541
95360.0000000    0.2751203
95400.0000000    0.2611217
95440.0000000    0.2605187
95480.0000000    0.2634712
95520.0000000    0.2734044
95560.0000000    0.2624788
95600.0000000    0.2654367
95640.0000000    0.2622177
95680.0000000    0.2548439
95720.0000000    0.2655072
95760.0000000    0.2656938
95800.0000000    0.2693067
95840.0000000    0.2622859
95880.0000000    0.2637241
95920.0000000    0.2528782
95960.0000000    0.2761863
96000.0000000    0.2602011
96040.0000000    0.2544358
96080.0000000    0.2504362
96120.0000000    0.2589220
96160.0000000    0.2788371
96200.0000000    0.2670566
96240.0000000    0.2720160
96280.0000000    0.2623590
96320.0000000    0.2520660
96360.0000000    0.2453273
96400.0000000    0.2537104
96440.0000000    0.2628449
96480.0000000    0.2769884
96520.0000000    0.2570429
96560.0000000    0.2378915
96600.0000000    0.2535673
96640.0000000    0.2632952
96680.0000000    0.2692180
96720.0000000    0.2821232
96760.0000000    0.2545700
96800.0000000    0.2645113
96840.0000000    0.2591842
96880.0000000    0.2515897
96920.0000000    0.2690148
96960.0000000    0.2491465
97000.0000000    0.2585360
97040.0000000    0.2482736
97080.0000000    0.2382519
97120.0000000    0.2530728
97160.0000000    0.2758445
97200.0000000    0.2652369
97240.0000000    0.2656126
97280.0000000    0.2578848
97320.0000000    0.2442134
97360.0000000    0.2515070
97400.0000000    0.2447620
97440.0000000    0.2474930
97480.0000000    0.2497309
97520.0000000    0.2607489
97560.0000000    0.2491124
97600.0000000    0.2532109
97640.0000000    0.2467643
97680.0000000    0.2462698
97720.0000000    0.2736559
97760.0000000    0.2567781
97800.0000000    0.2648404
97840.0000000    0.2422250
97880.0000000    0.2366299
97920.0000000    0.2589029
97960.0000000    0.2616626
98000.0000000    0.2485196
98040.0000000    0.2530630
98080.0000000    0.2569551
98120.0000000    0.2433785
98160.0000000    0.2403871
98200.0000000    0.2443795
98240.0000000    0.2605809
98280.0000000    0.2615868
98320.0000000    0.2462817
98360.0000000    0.2361547
98400.0000000    0.2671526
98440.0000000    0.2446300
98480.0000000    0.2537209
98520.0000000    0.2372952
98560.0000000    0.2478260
98600.0000000    0.2657764
98640.0000000    0.2574220
98680.0000000    0.2598758
98720.0000000    0.2528379
98760.0000000    0.2371841
98800.0000000    0.2685446
98840.0000000    0.2659061
98880.0000000    0.2622664
98920.0000000    0.2509599
98960.0000000    0.2449499
99000.0000000    0.2787176
99040.0000000    0.2569919
99080.0000000    0.2499233
99120.0000000    0.2595508
99160.0000000    0.2518843
99200.0000000    0.2379556
99240.0000000    0.2447951
99280.0000000    0.2492083
99320.0000000    0.2536925
99360.0000000    0.2445626
99400.0000000    0.2500733
99440.0000000    0.2354442
99480.0000000    0.2365371
99520.0000000    0.2408341
99560.0000000    0.2316846
99600.0000000    0.2335871
99640.0000000    0.2522301
99680.0000000    0.2594389
99720.0000000    0.2499889
99760.0000000    0.2462541
99800.0000000    0.2551271
99840.0000000    0.2515483
99880.0000000    0.2289730
99920.0000000    0.2367114
99960.0000000    0.2334961
100000.0000000    0.2619357
100040.0000000    0.2513430
100080.0000000    0.2660943
100120.0000000    0.2489498
100160.0000000    0.2497140
100200.0000000    0.2532584
100240.0000000    0.2744206
100280.0000000    0.2665132
100320.0000000    0.2578844
100360.0000000    0.2498306
100400.0000000    0.2545419
100440.0000000    0.2488305
100480.0000000    0.2661308
100520.0000000    0.2600077
100560.0000000    0.2788467
100600.0000000    0.2701087
100640.0000000    0.2596000
100680.0000000    0.2597068
100720.0000000    0.2550077
100760.0000000    0.2357813
100800.0000000    0.2878775
100840.0000000    0.2637843
100880.0000000    0.2662690
100920.0000000    0.2505446
100960.0000000    0.2654150
101000.0000000    0.2590397
101040.0000000    0.2668635
101080.0000000    0.2515959
101120.0000000    0.2564185
101160.0000000    0.2525764
101200.0000000    0.2451915
101240.0000000    0.2513137
101280.0000000    0.2651624
101320.0000000    0.2515413
101360.0000000    0.2378219
101400.0000000    0.2413326
101440.0000000    0.2386774
101480.0000000    0.2516065
101520.0000000    0.2560122
101560.0000000    0.2563208
101600.0000000    0.2537575
101640.0000000    0.2360108
101680.0000000    0.2225981
101720.0000000    0.2465024
101760.0000000    0.2495810
101800.0000000    0.2477728
101840.0000000    0.2550013
101880.0000000    0.2367860
101920.0000000    0.2441979
101960.0000000    0.2568192
102000.0000000    0.2296289
102040.0000000    0.2236891
102080.0000000    0.2331146
102120.0000000    0.2294268
102160.0000000    0.2408821
102200.0000000    0.2398655
102240.0000000    0.2522571
102280.0000000    0.2605720
102320.0000000    0.2446577
102360.0000000    0.2639510
102400.0000000    0.2399777
102440.0000000    0.2369803
102480.0000000    0.2479195
102520.0000000    0.2789261
102560.0000000    0.2638049
102600.0000000    0.2569377
102640.0000000    0.2548890
102680.0000000    0.2408576
102720.0000000    0.2685155
102760.0000000    0.2438409
102800.0000000    0.2651254
102840.0000000    0.2484815
102880.0000000    0.2452614
102920.0000000    0.2580082
102960.0000000    0.2741264
103000.0000000    0.2624536
103040.0000000    0.2650270
103080.0000000    0.2535756
103120.0000000    0.2576422
103160.0000000    0.2587421
103200.0000000    0.2788683
103240.0000000    0.2800359
103280.0000000    0.2645883
103320.0000000    0.2665876
103360.0000000    0.2557308
103400.0000000    0.2362408
103440.0000000    0.2697530
103480.0000000    0.2512985
103520.0000000    0.2589840
103560.0000000    0.2626174
103600.0000000    0.2743767
103640.0000000    0.2587916
103680.0000000    0.2536908
103720.0000000    0.2784631
103760.0000000    0.2783186
103800.0000000    0.2844231
103840.0000000    0.2674424
103880.0000000    0.2631714
103920.0000000    0.2603526
103960.0000000    0.2607504
104000.0000000    0.2696568
104040.0000000    0.2653070
104080.0000000    0.2617856
104120.0000000    0.2705554
104160.0000000    0.2694350
104200.0000000    0.2521196
104240.0000000    0.2511703
104280.0000000    0.2669300
104320.0000000    0.2754230
104360.0000000    0.2762241
104400.0000000    0.2651207
104440.0000000    0.2621461
104480.0000000    0.2589947
104520.0000000    0.2767841
104560.0000000    0.2828209
104600.0000000    0.2811721
104640.0000000    0.2752011
104680.0000000    0.2386081
104720.0000000    0.2308994
104760.0000000    0.2651084
104800.0000000    0.2795808
104840.0000000    0.2553370
104880.0000000    0.2586394
104920.0000000    0.2615258
104960.0000000    0.2532980
105000.0000000    0.2887331
105040.0000000    0.2705307
105080.0000000    0.2724967
105120.0000000    0.2954944
105160.0000000    0.2977808
105200.0000000    0.2902603
105240.0000000    0.2963155
105280.0000000    0.2900050
105320.0000000    0.2654119
105360.0000000    0.2858043
105400.0000000    0.2837383
105440.0000000    0.2813487
105480.0000000    0.2920817
105520.0000000    0.2988071
105560.0000000    0.2684887
105600.0000000    0.2825436
105640.0000000    0.2802679
105680.0000000    0.2540964
105720.0000000    0.2598721
105760.0000000    0.2694716
105800.0000000    0.2801971
105840.0000000    0.2768419
105880.0000000    0.2774386
105920.0000000    0.2675136
105960.0000000    0.2742293
106000.0000000    0.2647027
106040.0000000    0.2785383
106080.0000000    0.2763468
106120.0000000    0.2743743
106160.0000000    0.2655415
106200.0000000    0.2842853
106240.0000000    0.2796884
106280.0000000    0.2622784
106320.0000000    0.2756070
106360.0000000    0.2600266
106400.0000000    0.2778752
106440.0000000    0.2771596
106480.0000000    0.2746328
106520.0000000    0.2946721
106560.0000000    0.2626309
106600.0000000    0.2719946
106640.0000000    0.2814767
106680.0000000    0.2817003
106720.0000000    0.2742518
106760.0000000    0.2527640
106800.0000000    0.2694007
106840.0000000    0.2469210
106880.0000000    0.2577483
106920.0000000    0.2590670
106960.0000000    0.2531390
107000.0000000    0.2684054
107040.0000000    0.2564671
107080.0000000    0.2521830
107120.0000000    0.2595547
107160.0000000    0.2593808
107200.0000000    0.2324563
107240.0000000    0.2505940
107280.0000000    0.2414411
107320.0000000    0.2573335
107360.0000000    0.2448549
107400.0000000    0.2681736
107440.0000000    0.2568952
107480.0000000    0.2590248
107520.0000000    0.2399852
107560.0000000    0.2580939
107600.0000000    0.2732032
107640.0000000    0.2925340
107680.0000000    0.2807803
107720.0000000    0.2805857
107760.0000000    0.2655959
107800.0000000    0.2477235
107840.0000000    0.2646407
107880.0000000    0.2547162
107920.0000000    0.2561441
107960.0000000    0.2541135
108000.0000000    0.2670529
108040.0000000    0.2564484
108080.0000000    0.2456315
108120.0000000    0.2497112
108160.0000000    0.2681416
108200.0000000    0.2505008
108240.0000000    0.2281819
108280.0000000    0.2741497
108320.0000000    0.2668644
108360.0000000    0.2868574
108400.0000000    0.2567835
108440.0000000    0.2781399
108480.0000000    0.2552441
108520.0000000    0.2514607
108560.0000000    0.2646324
108600.0000000    0.2693242
108640.0000000    0.2726520
108680.0000000    0.2551068
108720.0000000    0.2658036
108760.0000000    0.2529681
108800.0000000    0.2627464
108840.0000000    0.2505641
108880.0000000    0.2749193
108920.0000000    0.2593564
108960.0000000    0.2696662
109000.0000000    0.2596915
109040.0000000    0.2571533
109080.0000000    0.2608084
109120.0000000    0.2618425
109160.0000000    0.2449443
109200.0000000    0.2559267
109240.0000000    0.2875310
109280.0000000    0.2585603
109320.0000000    0.2654510
109360.0000000    0.2582075
109400.0000000    0.2619427
109440.0000000    0.2778413
109480.0000000    0.2528299
109520.0000000    0.2629579
109560.0000000    0.2810049
109600.0000000    0.2890896
109640.0000000    0.2822946
109680.0000000    0.2782059
109720.0000000    0.2909219
109760.0000000    0.2867313
109800.0000000    0.2819051
109840.0000000    0.2821362
109880.0000000    0.2816161
109920.0000000    0.2677839
109960.0000000    0.2905097
110000.0000000    0.2917670
110040.0000000    0.2992589
110080.0000000    0.2819092
110120.0000000    0.2767576
110160.0000000    0.2880308
110200.0000000    0.2813911
110240.0000000    0.2839296
110280.0000000    0.2744627
110320.0000000    0.2556681
110360.0000000    0.2487136
110400.0000000    0.2427055
110440.0000000    0.2543113
110480.0000000    0.2857175
110520.0000000    0.3080211
110560.0000000    0.2877695
110600.0000000    0.2731259
110640.0000000    0.2786539
110680.0000000    0.2687850
110720.0000000    0.2445470
110760.0000000    0.2765161
110800.0000000    0.2700396
110840.0000000    0.2743833
110880.0000000    0.2744408
110920.0000000    0.2916286
110960.0000000    0.2864240
111000.0000000    0.2769322
111040.0000000    0.2839264
111080.0000000    0.2637691
111120.0000000    0.2685406
111160.0000000    0.2801392
111200.0000000    0.2754703
111240.0000000    0.2952575
111280.0000000    0.2744869
111320.0000000    0.2615999
111360.0000000    0.2456766
111400.0000000    0.2701564
111440.0000000    0.2564583
111480.0000000    0.2783962
111520.0000000    0.2668602
111560.0000000    0.2629450
111600.0000000    0.2679793
111640.0000000    0.2526439
111680.0000000    0.2588384
111720.0000000    0.2646152
111760.0000000    0.2638113
111800.0000000    0.2648999
111840.0000000    0.2754775
111880.0000000    0.2817832
111920.0000000    0.2816678
111960.0000000    0.2644657
112000.0000000    0.2609710
112040.0000000    0.2520033
112080.0000000    0.2551043
112120.0000000    0.2596000
112160.0000000    0.2789840
112200.0000000    0.2814886
112240.0000000    0.2593979
112280.0000000    0.2552773
112320.0000000    0.2771662
112360.0000000    0.2607092
112400.0000000    0.2667516
112440.0000000    0.2706084
112480.0000000    0.2974878
112520.0000000    0.2729703
112560.0000000    0.2669163
112600.0000000    0.2721976
112640.0000000    0.2744885
112680.0000000    0.3032686
112720.0000000    0.2880713
112760.0000000    0.2822303
112800.0000000    0.2822306
112840.0000000    0.2864630
112880.0000000    0.3007661
112920.0000000    0.2490942
112960.0000000    0.2712250
113000.0000000    0.2752656
113040.0000000    0.2801501
113080.0000000    0.2710875
113120.0000000    0.2675536
113160.0000000    0.2583726
113200.0000000    0.2475698
113240.0000000    0.2545773
113280.0000000    0.2343837
113320.0000000    0.2453897
113360.0000000    0.2613821
113400.0000000    0.2543073
113440.0000000    0.2366058
113480.0000000    0.2404527
113520.0000000    0.2622496
113560.0000000    0.2773555
113600.0000000    0.2571658
113640.0000000    0.2518263
113680.0000000    0.2355687
113720.0000000    0.2630832
113760.0000000    0.2503248
113800.0000000    0.2598193
113840.0000000    0.2445840
113880.0000000    0.2520033
113920.0000000    0.2351302
113960.0000000    0.2646569
114000.0000000    0.2682633
114040.0000000    0.2415588
114080.0000000    0.2421991
114120.0000000    0.2487521
114160.0000000    0.2565059
114200.0000000    0.2538274
114240.0000000    0.2652320
114280.0000000    0.2486032
114320.0000000    0.2607577
114360.0000000    0.2678679
114400.0000000    0.2523815
114440.0000000    0.2646815
114480.0000000    0.2668714
114520.0000000    0.2681222
114560.0000000    0.2783638
114600.0000000    0.2556361
114640.0000000    0.2507053
114680.0000000    0.2678049
114720.0000000    0.2381055
114760.0000000    0.2632833
114800.0000000    0.2272148
114840.0000000    0.2449514
114880.0000000    0.2451793
114920.0000000    0.2178926
114960.0000000    0.2295593
115000.0000000    0.2258828
115040.0000000    0.2251144
115080.0000000    0.2306360
115120.0000000    0.2413044
115160.0000000    0.2390397
115200.0000000    0.2379116
115240.0000000    0.2432405
115280.0000000    0.2508869
115320.0000000    0.2587405
115360.0000000    0.2656604
115400.0000000    0.2701488
115440.0000000    0.2616574
115480.0000000    0.2412569
115520.0000000    0.2679839
115560.0000000    0.2411095
115600.0000000    0.2387372
115640.0000000    0.2281283
115680.0000000    0.2499296
115720.0000000    0.2569220
115760.0000000    0.2616636
115800.0000000    0.2429583
115840.0000000    0.2365690
115880.0000000    0.2598988
115920.0000000    0.2604117
115960.0000000    0.2605483
116000.0000000    0.2540746
116040.0000000    0.2476068
116080.0000000    0.2727120
116120.0000000    0.2781627
116160.0000000    0.2724318
116200.0000000    0.2522666
116240.0000000    0.2672509
116280.0000000    0.2562438
116320.0000000    0.2536157
116360.0000000    0.2548255
116400.0000000    0.2436201
116440.0000000    0.2365185
116480.0000000    0.2615324
116520.0000000    0.2760969
116560.0000000    0.2518278
116600.0000000    0.2685380
116640.0000000    0.2611776
116680.0000000    0.2754714
116720.0000000    0.2800244
116760.0000000    0.2663826
116800.0000000    0.2369972
116840.0000000    0.2503207
116880.0000000    0.2421337
116920.0000000    0.2365682
116960.0000000    0.2484511
117000.0000000    0.2393397
117040.0000000    0.2520532
117080.0000000    0.2598796
117120.0000000    0.2679921
117160.0000000    0.2670370
117200.0000000    0.2636048
117240.0000000    0.2681993
117280.0000000    0.2595714
117320.0000000    0.2581739
117360.0000000    0.2659073
117400.0000000    0.2687216
117440.0000000    0.2579855
117480.0000000    0.2781419
117520.0000000    0.2537176
117560.0000000    0.2693080
117600.0000000    0.2426542
117640.0000000    0.2628365
117680.0000000    0.2580793
117720.0000000    0.2637602
117760.0000000    0.2621140
117800.0000000    0.2379669
117840.0000000    0.2812691
117880.0000000    0.2709360
117920.0000000    0.2429029
117960.0000000    0.2523631
118000.0000000    0.2765751
118040.0000000    0.2589478
118080.0000000    0.2776509
118120.0000000    0.2839476
118160.0000000    0.2404533
118200.0000000    0.2318985
118240.0000000    0.2387433
118280.0000000    0.2439549
118320.0000000    0.2377890
118360.0000000    0.2419201
118400.0000000    0.2410768
118440.0000000    0.2437566
118480.0000000    0.2277671
118520.0000000    0.2390283
118560.0000000    0.2694362
118600.0000000    0.2541696
118640.0000000    0.2491218
118680.0000000    0.2480489
118720.0000000    0.2373165
118760.0000000    0.2512887
118800.0000000    0.2380255
118840.0000000    0.2400478
118880.0000000    0.2410040
118920.0000000    0.2508692
118960.0000000    0.2256619
119000.0000000    0.2423422
119040.0000000    0.2209478
119080.0000000    0.2482380
119120.0000000    0.2419909
119160.0000000    0.2394247
119200.0000000    0.2617698
119240.0000000    0.2497309
119280.0000000    0.2584085
119320.0000000    0.2470584
119360.0000000    0.2252427
119400.0000000    0.2552688
119440.0000000    0.2653385
119480.0000000    0.2612751
119520.0000000    0.2466632
119560.0000000    0.2521022
119600.0000000    0.2486752
119640.0000000    0.2379489
119680.0000000    0.2515617
119720.0000000    0.2483702
119760.0000000    0.2453262
119800.0000000    0.2432946
119840.0000000    0.2516917
119880.0000000    0.2566676
119920.0000000    0.2385583
119960.0000000    0.2399253
120000.0000000    0.2450001
120040.0000000    0.2530268
120080.0000000    0.2640229
120120.0000000    0.2578620
120160.0000000    0.2526776
120200.0000000    0.2533449
120240.0000000    0.2431047
120280.0000000    0.2454936
120320.0000000    0.2475937
120360.0000000    0.2544447
120400.0000000    0.2570258
120440.0000000    0.2387039
120480.0000000    0.2552278
120520.0000000    0.2529719
120560.0000000    0.2458381
120600.0000000    0.2573341
120640.0000000    0.2489150
120680.0000000    0.2542861
120720.0000000    0.2338523
120760.0000000    0.2460370
120800.0000000    0.2419922
120840.0000000    0.2528519
120880.0000000    0.2582077
120920.0000000    0.2637475
120960.0000000    0.2559390
121000.0000000    0.2630323
121040.0000000    0.2435384
121080.0000000    0.2306561
121120.0000000    0.2492670
121160.0000000    0.2552983
121200.0000000    0.2630188
121240.0000000    0.2683252
121280.0000000    0.2586451
121320.0000000    0.2680332
121360.0000000    0.2609703
121400.0000000    0.2807916
121440.0000000    0.2693116
121480.0000000    0.2825736
121520.0000000    0.2846529
121560.0000000    0.2792938
121600.0000000    0.2810241
121640.0000000    0.2515751
121680.0000000    0.2628497
121720.0000000    0.2621227
121760.0000000    0.2515065
121800.0000000    0.2705144
121840.0000000    0.2591354
121880.0000000    0.2613154
121920.0000000    0.2525324
121960.0000000    0.2440422
122000.0000000    0.2482871
122040.0000000    0.2416700
122080.0000000    0.2429485
122120.0000000    0.2536415
122160.0000000    0.2362826
122200.0000000    0.2384948
122240.0000000    0.2434094
122280.0000000    0.2494560
122320.0000000    0.2349499
122360.0000000    0.2432429
122400.0000000    0.2383044
122440.0000000    0.2331016
122480.0000000    0.2443863
122520.0000000    0.2416120
122560.0000000    0.2768638
122600.0000000    0.2556131
122640.0000000    0.2493409
122680.0000000    0.2454064
122720.0000000    0.2315035
122760.0000000    0.2731581
122800.0000000    0.2468652
122840.0000000    0.2593352
122880.0000000    0.2600428
122920.0000000    0.2593483
122960.0000000    0.2489975
123000.0000000    0.2501791
123040.0000000    0.2699683
123080.0000000    0.2562757
123120.0000000    0.2636205
123160.0000000    0.2727260
123200.0000000    0.2679749
123240.0000000    0.2631686
123280.0000000    0.2603113
123320.0000000    0.2688829
123360.0000000    0.2442129
123400.0000000    0.2680247
123440.0000000    0.2621149
123480.0000000    0.2624652
123520.0000000    0.2789742
123560.0000000    0.2645501
123600.0000000    0.2542309
123640.0000000    0.2730202
123680.0000000    0.2582653
123720.0000000    0.2661477
123760.0000000    0.2570800
123800.0000000    0.2548482
123840.0000000    0.2627520
123880.0000000    0.2625218
123920.0000000    0.2519358
123960.0000000    0.2482064
124000.0000000    0.2621849
124040.0000000    0.2616993
124080.0000000    0.2859180
124120.0000000    0.2744244
124160.0000000    0.2822473
124200.0000000    0.2639492
124240.0000000    0.2601508
124280.0000000    0.2832800
124320.0000000    0.2910323
124360.0000000    0.2814492
124400.0000000    0.2749859
124440.0000000    0.2714204
124480.0000000    0.2586912
124520.0000000    0.2636811
124560.0000000    0.2731619
124600.0000000    0.2922208
124640.0000000    0.2720857
124680.0000000    0.2664595
124720.0000000    0.2609321
124760.0000000    0.2496631
124800.0000000    0.2459438
124840.0000000    0.2746648
124880.0000000    0.2566778
124920.0000000    0.2569278
124960.0000000    0.2588311
125000.0000000    0.2321118
125040.0000000    0.2314534
125080.0000000    0.2503475
125120.0000000    0.2485125
125160.0000000    0.2523463
125200.0000000    0.2330861
125240.0000000    0.2266475
125280.0000000    0.2387249
125320.0000000    0.2377292
125360.0000000    0.2661339
125400.0000000    0.2293689
125440.0000000    0.2276793
125480.0000000    0.2420043
125520.0000000    0.2506194
125560.0000000    0.2478510
125600.0000000    0.2593752
125640.0000000    0.2474377
125680.0000000    0.2518377
125720.0000000    0.2540220
125760.0000000    0.2401386
125800.0000000    0.2319750
125840.0000000    0.2236004
125880.0000000    0.2342157
125920.0000000    0.2439085
125960.0000000    0.2519410
126000.0000000    0.2644855
126040.0000000    0.2716711
126080.0000000    0.2681795
126120.0000000    0.2702663
126160.0000000    0.2616335
126200.0000000    0.2706241
126240.0000000    0.2470459
126280.0000000    0.2401310
126320.0000000    0.2537646
126360.0000000    0.2363762
126400.0000000    0.2466539
126440.0000000    0.2639737
126480.0000000    0.2426400
126520.0000000    0.2372397
126560.0000000    0.2422867
126600.0000000    0.2550918
126640.0000000    0.2403514
126680.0000000    0.2421360
126720.0000000    0.2426143
126760.0000000    0.2460546
126800.0000000    0.2527427
126840.0000000    0.2607615
126880.0000000    0.2773258
126920.0000000    0.2574533
126960.0000000    0.2746170
127000.0000000    0.2451913
127040.0000000    0.2338627
127080.0000000    0.2460777
127120.0000000    0.2553937
127160.0000000    0.2712243
127200.0000000    0.2638497
127240.0000000    0.2568113
127280.0000000    0.2443713
127320.0000000    0.2451069
127360.0000000    0.2600473
127400.0000000    0.2837905
127440.0000000    0.2485540
127480.0000000    0.2402647
127520.0000000    0.2517781
127560.0000000    0.2392123
127600.0000000    0.2575857
127640.0000000    0.2485421
127680.0000000    0.2463140
127720.0000000    0.2379021
127760.0000000    0.2465109
127800.0000000    0.2524426
127840.0000000    0.2658578
127880.0000000    0.2620022
127920.0000000    0.2518965
127960.0000000    0.2449044
128000.0000000    0.2486027
128040.0000000    0.2646855
128080.0000000    0.2316869
128120.0000000    0.2398935
128160.0000000    0.2364113
128200.0000000    0.2514131
128240.0000000    0.2418424
128280.0000000    0.2413064
128320.0000000    0.2590307
128360.0000000    0.2625887
128400.0000000    0.2545383
128440.0000000    0.2491867
128480.0000000    0.2508652
128520.0000000    0.2469244
128560.0000000    0.2489987
128600.0000000    0.2515152
128640.0000000    0.2698637
128680.0000000    0.2345820
128720.0000000    0.2348213
128760.0000000    0.2475954
128800.0000000    0.2536879
128840.0000000    0.2539109
128880.0000000    0.2597328
128920.0000000    0.2659947
128960.0000000    0.2601484
129000.0000000    0.2314822
129040.0000000    0.2613938
129080.0000000    0.2469374
129120.0000000    0.2445466
129160.0000000    0.2596449
129200.0000000    0.2609001
129240.0000000    0.2527790
129280.0000000    0.2633069
129320.0000000    0.2567155
129360.0000000    0.2312615
129400.0000000    0.2392215
129440.0000000    0.2558188
129480.0000000    0.2361780
129520.0000000    0.2592763
129560.0000000    0.2473205
129600.0000000    0.2722830
129640.0000000    0.2577400
129680.0000000    0.2520985
129720.0000000    0.2732776
129760.0000000    0.2505473
129800.0000000    0.2600121
129840.0000000    0.2333369
129880.0000000    0.2336004
129920.0000000    0.2400907
129960.0000000    0.2568235
130000.0000000    0.2573332
130040.0000000    0.2346986
130080.0000000    0.2330814
130120.0000000    0.2388365
130160.0000000    0.2354709
130200.0000000    0.2400862
130240.0000000    0.2699921
130280.0000000    0.2565724
130320.0000000    0.2519366
130360.0000000    0.2633133
130400.0000000    0.2487816
130440.0000000    0.2431998
130480.0000000    0.2307634
130520.0000000    0.2555795
130560.0000000    0.2403765
130600.0000000    0.2399968
130640.0000000    0.2595538
130680.0000000    0.2602130
130720.0000000    0.2635784
130760.0000000    0.2464494
130800.0000000    0.2458647
130840.0000000    0.2488912
130880.0000000    0.2479715
130920.0000000    0.2381320
130960.0000000    0.2363623
131000.0000000    0.2237006
131040.0000000    0.2387129
131080.0000000    0.2417781
131120.0000000    0.2414496
131160.0000000    0.2358652
131200.0000000    0.2379470
131240.0000000    0.2782425
131280.0000000    0.2554473
131320.0000000    0.2543496
131360.0000000    0.2471063
131400.0000000    0.2382409
131440.0000000    0.2510802
131480.0000000    0.2548821
131520.0000000    0.2737998
131560.0000000    0.2722180
131600.0000000    0.2384763
131640.0000000    0.2272527
131680.0000000    0.2520870
131720.0000000    0.2680648
131760.0000000    0.2559637
131800.0000000    0.2552384
131840.0000000    0.2778649
131880.0000000    0.2696300
131920.0000000    0.2674067
131960.0000000    0.2731270
132000.0000000    0.2657106
132040.0000000    0.2451741
132080.0000000    0.2700202
132120.0000000    0.2633825
132160.0000000    0.2570903
132200.0000000    0.2589965
132240.0000000    0.2358801
132280.0000000    0.2251936
132320.0000000    0.2333423
132360.0000000    0.2781310
132400.0000000    0.2700667
132440.0000000    0.2500481
132480.0000000    0.2377168
132520.0000000    0.2526128
132560.0000000    0.2387092
132600.0000000    0.2642766
132640.0000000    0.2334972
132680.0000000    0.2668951
132720.0000000    0.2485421
132760.0000000    0.2602140
132800.0000000    0.2665683
132840.0000000    0.2745198
132880.0000000    0.2589370
132920.0000000    0.2598255
132960.0000000    0.2685707
133000.0000000    0.2745926
133040.0000000    0.2634735
133080.0000000    0.2812105
133120.0000000    0.2962180
133160.0000000    0.2868676
133200.0000000    0.2715836
133240.0000000    0.2996083
133280.0000000    0.2930832
133320.0000000    0.2857799
133360.0000000    0.2810729
133400.0000000    0.2574274
133440.0000000    0.2660467
133480.0000000    0.2543054
133520.0000000    0.2608596
133560.0000000    0.2625901
133600.0000000    0.2668537
133640.0000000    0.2599576
133680.0000000    0.2585438
133720.0000000    0.2791716
133760.0000000    0.2635927
133800.0000000    0.2726764
133840.0000000    0.2571482
133880.0000000    0.2565117
133920.0000000    0.2486515
133960.0000000    0.2475280
134000.0000000    0.2505308
134040.0000000    0.2574065
134080.0000000    0.2547923
134120.0000000    0.2417408
134160.0000000    0.2511916
134200.0000000    0.2335568
134240.0000000    0.2372851
134280.0000000    0.2535433
134320.0000000    0.2622399
134360.0000000    0.2731128
134400.0000000    0.2593056
134440.0000000    0.2562789
134480.0000000    0.2373143
134520.0000000    0.2404388
134560.0000000    0.2461303
134600.0000000    0.2434012
134640.0000000    0.2519913
134680.0000000    0.2659528
134720.0000000    0.2512523
134760.0000000    0.2575963
134800.0000000    0.2614158
134840.0000000    0.2571490
134880.0000000    0.2513294
134920.0000000    0.2513158
134960.0000000    0.2169969
135000.0000000    0.2415393
135040.0000000    0.2523922
135080.0000000    0.2300114
135120.0000000    0.2453680
135160.0000000    0.2304633
135200.0000000    0.2471490
135240.0000000    0.2417693
135280.0000000    0.2405791
135320.0000000    0.2494321
135360.0000000    0.2672067
135400.0000000    0.2565032
135440.0000000    0.2526772
135480.0000000    0.2380529
135520.0000000    0.2518374
135560.0000000    0.2731164
135600.0000000    0.2671326
135640.0000000    0.2509405
135680.0000000    0.2557464
135720.0000000    0.2379902
135760.0000000    0.2453349
135800.0000000    0.2490572
135840.0000000    0.2521144
135880.0000000    0.2523729
135920.0000000    0.2544070
135960.0000000    0.2348784
136000.0000000    0.2630956
136040.0000000    0.2517514
136080.0000000    0.2489572
136120.0000000    0.2686777
136160.0000000    0.2753349
136200.0000000    0.2681596
136240.0000000    0.2733325
136280.0000000    0.2530729
136320.0000000    0.2581308
136360.0000000    0.2285395
136400.0000000    0.2510678
136440.0000000    0.2379486
136480.0000000    0.2520108
136520.0000000    0.2586261
136560.0000000    0.2645651
136600.0000000    0.2485870
136640.0000000    0.2491755
136680.0000000    0.2247350
136720.0000000    0.2479571
136760.0000000    0.2484026
136800.0000000    0.2589978
136840.0000000    0.2616641
136880.0000000    0.2648272
136920.0000000    0.2728721
136960.0000000    0.2479030
137000.0000000    0.2589186
137040.0000000    0.2699335
137080.0000000    0.2411409
137120.0000000    0.2511433
137160.0000000    0.2527248
137200.0000000    0.2799824
137240.0000000    0.2582769
137280.0000000    0.2573696
137320.0000000    0.2630101
137360.0000000    0.2707117
137400.0000000    0.2732514
137440.0000000    0.2790950
137480.0000000    0.2602109
137520.0000000    0.2579552
137560.0000000    0.2669682
137600.0000000    0.2555141
137640.0000000    0.2685140
137680.0000000    0.2553363
137720.0000000    0.2804312
137760.0000000    0.2867169
137800.0000000    0.2714165
137840.0000000    0.2660619
137880.0000000    0.2554085
137920.0000000    0.2439407
137960.0000000    0.2437367
138000.0000000    0.2454570
138040.0000000    0.2340912
138080.0000000    0.2422602
138120.0000000    0.2426460
138160.0000000    0.2241054
138200.0000000    0.2195546
138240.0000000    0.2459862
138280.0000000    0.2557890
138320.0000000    0.2651897
138360.0000000    0.2476206
138400.0000000    0.2669720
138440.0000000    0.2761476
138480.0000000    0.2749609
138520.0000000    0.2735099
138560.0000000    0.2571047
138600.0000000    0.2525145
138640.0000000    0.2544903
138680.0000000    0.2782773
138720.0000000    0.2612686
138760.0000000    0.2694335
138800.0000000    0.2553114
138840.0000000    0.2626147
138880.0000000    0.2480641
138920.0000000    0.2556374
138960.0000000    0.2793626
139000.0000000    0.2810133
139040.0000000    0.2643297
139080.0000000    0.2692557
139120.0000000    0.2612359
139160.0000000    0.2780364
139200.0000000    0.2816272
139240.0000000    0.2676708
139280.0000000    0.2795482
139320.0000000    0.2646930
139360.0000000    0.2714431
139400.0000000    0.2575520
139440.0000000    0.2463727
139480.0000000    0.2681411
139520.0000000    0.2662080
139560.0000000    0.2595848
139600.0000000    0.2430054
139640.0000000    0.2403029
139680.0000000    0.2611269
139720.0000000    0.2591150
139760.0000000    0.2650101
139800.0000000    0.2629737
139840.0000000    0.2764029
139880.0000000    0.2774630
139920.0000000    0.2769999
139960.0000000    0.2561241
140000.0000000    0.2679644
140040.0000000    0.2572792
140080.0000000    0.2614364
140120.0000000    0.2450685
140160.0000000    0.2664449
140200.0000000    0.2594573
140240.0000000    0.2725694
140280.0000000    0.2648558
140320.0000000    0.2740085
140360.0000000    0.2592500
140400.0000000    0.2349284
140440.0000000    0.2578194
140480.0000000    0.2532537
140520.0000000    0.2497388
140560.0000000    0.2394642
140600.0000000    0.2438520
140640.0000000    0.2548198
140680.0000000    0.2595355
140720.0000000    0.2545563
140760.0000000    0.2517717
140800.0000000    0.2733469
140840.0000000    0.2529013
140880.0000000    0.2479630
140920.0000000    0.2689905
140960.0000000    0.2754027
141000.0000000    0.2462384
141040.0000000    0.2549793
141080.0000000    0.2591436
141120.0000000    0.2496131
141160.0000000    0.2788271
141200.0000000    0.2798973
141240.0000000    0.2624920
141280.0000000    0.2788236
141320.0000000    0.2746966
141360.0000000    0.2662337
141400.0000000    0.2711350
141440.0000000    0.2673946
141480.0000000    0.2427327
141520.0000000    0.2727793
141560.0000000    0.2478144
141600.0000000    0.2525837
141640.0000000    0.2812280
141680.0000000    0.2665021
141720.0000000    0.2754498
141760.0000000    0.2753531
141800.0000000    0.2861668
141840.0000000    0.2761154
141880.0000000    0.2741325
141920.0000000    0.2749461
141960.0000000    0.2772721
142000.0000000    0.2873618
142040.0000000    0.2640910
142080.0000000    0.2531520
142120.0000000    0.2664831
142160.0000000    0.2940761
142200.0000000    0.2840486
142240.0000000    0.2682609
142280.0000000    0.2653780
142320.0000000    0.2466390
142360.0000000    0.2717938
142400.0000000    0.2733062
142440.0000000    0.2599942
142480.0000000    0.2795463
142520.0000000    0.2549703
142560.0000000    0.2644084
142600.0000000    0.2729483
142640.0000000    0.2662910
142680.0000000    0.2853429
142720.0000000    0.2665496
142760.0000000    0.2736419
142800.0000000    0.2730282
142840.0000000    0.2620562
142880.0000000    0.2655050
142920.0000000    0.2652475
142960.0000000    0.2526751
143000.0000000    0.2672911
143040.0000000    0.2658656
143080.0000000    0.2539017
143120.0000000    0.2705074
143160.0000000    0.2623022
143200.0000000    0.2553587
143240.0000000    0.2514060
143280.0000000    0.2706381
143320.0000000    0.2503827
143360.0000000    0.2517889
143400.0000000    0.2341326
143440.0000000    0.2440974
143480.0000000    0.2177903
143520.0000000    0.2458995
143560.0000000    0.2550790
143600.0000000    0.2758700
143640.0000000    0.2557607
143680.0000000    0.2439479
143720.0000000    0.2621724
143760.0000000    0.2648680
143800.0000000    0.2705698
143840.0000000    0.2583567
143880.0000000    0.2603202
143920.0000000    0.2484443
143960.0000000    0.2334951
144000.0000000    0.2638611
144040.0000000    0.2624164
144080.0000000    0.2709578
144120.0000000    0.2368782
144160.0000000    0.2565528
144200.0000000    0.2555751
144240.0000000    0.2562482
144280.0000000    0.2494252
144320.0000000    0.2476736
144360.0000000    0.2778040
144400.0000000    0.2511324
144440.0000000    0.2641764
144480.0000000    0.2612727
144520.0000000    0.2538195
144560.0000000    0.2724631
144600.0000000    0.2760652
144640.0000000    0.2627617
144680.0000000    0.2741882
144720.0000000    0.2869948
144760.0000000    0.2353340
144800.0000000    0.2583730
144840.0000000    0.2476203
144880.0000000    0.2297792
144920.0000000    0.2544411
144960.0000000    0.2509396
145000.0000000    0.2595805
145040.0000000    0.2403071
145080.0000000    0.2477645
145120.0000000    0.2331565
145160.0000000    0.2375681
145200.0000000    0.2550547
145240.0000000    0.2622663
145280.0000000    0.2656636
145320.0000000    0.2489677
145360.0000000    0.2547800
145400.0000000    0.2703116
145440.0000000    0.2475139
145480.0000000    0.2355607
145520.0000000    0.2600618
145560.0000000    0.2661501
145600.0000000    0.2495781
145640.0000000    0.2249226
145680.0000000    0.2514001
145720.0000000    0.2326456
145760.0000000    0.2295921
145800.0000000    0.2429109
145840.0000000    0.2609634
145880.0000000    0.2408978
145920.0000000    0.2317813
145960.0000000    0.2322498
146000.0000000    0.2456288
146040.0000000    0.2515728
146080.0000000    0.2517051
146120.0000000    0.2449224
146160.0000000    0.2354142
146200.0000000    0.2495976
146240.0000000    0.2550909
146280.0000000    0.2398142
146320.0000000    0.2574795
146360.0000000    0.2351070
146400.0000000    0.2381087
146440.0000000    0.2536753
146480.0000000    0.2547789
146520.0000000    0.2429470
146560.0000000    0.2430651
146600.0000000    0.2446651
146640.0000000    0.2480772
146680.0000000    0.2556213
146720.0000000    0.2433570
146760.0000000    0.2613733
146800.0000000    0.2574026
146840.0000000    0.2655829
146880.0000000    0.2356063
146920.0000000    0.2590503
146960.0000000    0.2692868
147000.0000000    0.2484898
147040.0000000    0.2640054
147080.0000000    0.2581063
147120.0000000    0.2653568
147160.0000000    0.2698984
147200.0000000    0.2618380
147240.0000000    0.2626677
147280.0000000    0.2369668
147320.0000000    0.2263865
147360.0000000    0.2499113
147400.0000000    0.2435551
147440.0000000    0.2492105
147480.0000000    0.2463515
147520.0000000    0.2479273
147560.0000000    0.2431711
147600.0000000    0.2394468
147640.0000000    0.2520365
147680.0000000    0.2678732
147720.0000000    0.2521424
147760.0000000    0.2666832
147800.0000000    0.2583559
147840.0000000    0.2669900
147880.0000000    0.2578831
147920.0000000    0.2651813
147960.0000000    0.2519903
148000.0000000    0.2524037
148040.0000000    0.2493088
148080.0000000    0.2481347
148120.0000000    0.2476849
148160.0000000    0.2521609
148200.0000000    0.2326845
148240.0000000    0.2402625
148280.0000000    0.2505087
148320.0000000    0.2631779
148360.0000000    0.2323278
148400.0000000    0.2545356
148440.0000000    0.2350518
148480.0000000    0.2247306
148520.0000000    0.2371776
148560.0000000    0.2348615
148600.0000000    0.2438492
148640.0000000    0.2341663
148680.0000000    0.2299434
148720.0000000    0.2280777
148760.0000000    0.2445826
148800.0000000    0.2371950
148840.0000000    0.2496478
148880.0000000    0.2357115
148920.0000000    0.2416707
148960.0000000    0.2564451
149000.0000000    0.2458015
149040.0000000    0.2447561
149080.0000000    0.2441129
149120.0000000    0.2595055
149160.0000000    0.2436169
149200.0000000    0.2422531
149240.0000000    0.2472223
149280.0000000    0.2389941
149320.0000000    0.2196089
149360.0000000    0.2302772
149400.0000000    0.2422913
149440.0000000    0.2333519
149480.0000000    0.2186029
149520.0000000    0.2439469
149560.0000000    0.2501372
149600.0000000    0.2378543
149640.0000000    0.2518169
149680.0000000    0.2380883
149720.0000000    0.2462630
149760.0000000    0.2332525
149800.0000000    0.2474365
149840.0000000    0.2597090
149880.0000000    0.2401831
149920.0000000    0.2574093
149960.0000000    0.2645316
150000.0000000    0.2684395
150040.0000000    0.2575109
150080.0000000    0.2695890
150120.0000000    0.2560745
150160.0000000    0.2520725
150200.0000000    0.2668770
150240.0000000    0.2817762
150280.0000000    0.2414413
150320.0000000    0.2350011
150360.0000000    0.2437831
150400.0000000    0.2372442
150440.0000000    0.2889567
150480.0000000    0.2790784
150520.0000000    0.2747587
150560.0000000    0.2533987
150600.0000000    0.2456757
150640.0000000    0.2455457
150680.0000000    0.2752997
150720.0000000    0.2567330
150760.0000000    0.2511130
150800.0000000    0.2663845
150840.0000000    0.2521694
150880.0000000    0.2603886
150920.0000000    0.2355736
150960.0000000    0.2357079
151000.0000000    0.2327704
151040.0000000    0.2600510
151080.0000000    0.2601129
151120.0000000    0.2706798
151160.0000000    0.2503074
151200.0000000    0.2592999
151240.0000000    0.2598363
151280.0000000    0.2540608
151320.0000000    0.2393132
151360.0000000    0.2479281
151400.0000000    0.2602327
151440.0000000    0.2439442
151480.0000000    0.2523567
151520.0000000    0.2602954
151560.0000000    0.2631297
151600.0000000    0.2509213
151640.0000000    0.2604451
151680.0000000    0.2817829
151720.0000000    0.2583964
151760.0000000    0.2643890
151800.0000000    0.2466174
151840.0000000    0.2680450
151880.0000000    0.2714059
151920.0000000    0.2716004
151960.0000000    0.2483605
152000.0000000    0.2627458
152040.0000000    0.2509362
152080.0000000    0.2757232
152120.0000000    0.2542825
152160.0000000    0.2398052
152200.0000000    0.2791592
152240.0000000    0.2559710
152280.0000000    0.2579899
152320.0000000    0.2630796
152360.0000000    0.2868281
152400.0000000    0.2942073
152440.0000000    0.2729505
152480.0000000    0.2575495
152520.0000000    0.2580132
152560.0000000    0.2455623
152600.0000000    0.2550085
152640.0000000    0.2627572
152680.0000000    0.2619931
152720.0000000    0.2795969
152760.0000000    0.2661839
152800.0000000    0.2546406
152840.0000000    0.2495756
152880.0000000    0.2374097
152920.0000000    0.2611242
152960.0000000    0.2646469
153000.0000000    0.2457207
153040.0000000    0.2516584
153080.0000000    0.2650934
153120.0000000    0.2864836
153160.0000000    0.2745476
153200.0000000    0.2894130
153240.0000000    0.2726722
153280.0000000    0.2705424
153320.0000000    0.2652847
153360.0000000    0.2761510
153400.0000000    0.2749937
153440.0000000    0.2803777
153480.0000000    0.2713199
153520.0000000    0.2746871
153560.0000000    0.2573836
153600.0000000    0.2744857
153640.0000000    0.2717899
153680.0000000    0.2579615
153720.0000000    0.2622516
153760.0000000    0.2723729
153800.0000000    0.2550995
153840.0000000    0.2764369
153880.0000000    0.2740797
153920.0000000    0.2601559
153960.0000000    0.2702021
154000.0000000    0.2500421
154040.0000000    0.2595854
154080.0000000    0.2537395
154120.0000000    0.2677662
154160.0000000    0.2618514
154200.0000000    0.2782922
154240.0000000    0.2545492
154280.0000000    0.2689041
154320.0000000    0.2560914
154360.0000000    0.2601848
154400.0000000    0.2474330
154440.0000000    0.2632595
154480.0000000    0.2812692
154520.0000000    0.2670678
154560.0000000    0.2788843
154600.0000000    0.2735257
154640.0000000    0.2902348
154680.0000000    0.2681325
154720.0000000    0.2701905
154760.0000000    0.2500733
154800.0000000    0.2983655
154840.0000000    0.2421871
154880.0000000    0.2698369
154920.0000000    0.2521907
154960.0000000    0.2522206
155000.0000000    0.2649992
155040.0000000    0.2519783
155080.0000000    0.2710528
155120.0000000    0.2726820
155160.0000000    0.2624102
155200.0000000    0.2602653
155240.0000000    0.2703292
155280.0000000    0.2789506
155320.0000000    0.2653531
155360.0000000    0.2596389
155400.0000000    0.2567448
155440.0000000    0.2730933
155480.0000000    0.2571316
155520.0000000    0.2694569
155560.0000000    0.2472486
155600.0000000    0.2486180
155640.0000000    0.2637072
155680.0000000    0.2642284
155720.0000000    0.2496747
155760.0000000    0.2534624
155800.0000000    0.2502249
155840.0000000    0.2536098
155880.0000000    0.2490742
155920.0000000    0.2455642
155960.0000000    0.2529249
156000.0000000    0.2574690
156040.0000000    0.2625704
156080.0000000    0.2623449
156120.0000000    0.2594981
156160.0000000    0.2687734
156200.0000000    0.2829408
156240.0000000    0.2575047
156280.0000000    0.2380249
156320.0000000    0.2602145
156360.0000000    0.2552009
156400.0000000    0.2552617
156440.0000000    0.2515695
156480.0000000    0.2538975
156520.0000000    0.2755353
156560.0000000    0.2566271
156600.0000000    0.2375509
156640.0000000    0.2453522
156680.0000000    0.2559103
156720.0000000    0.2528615
156760.0000000    0.2511878
156800.0000000    0.2584777
156840.0000000    0.2592423
156880.0000000    0.2320880
156920.0000000    0.2485611
156960.0000000    0.2535677
157000.0000000    0.2341876
157040.0000000    0.2587871
157080.0000000    0.2611372
157120.0000000    0.2610008
157160.0000000    0.2519788
157200.0000000    0.2588959
157240.0000000    0.2628675
157280.0000000    0.2562433
157320.0000000    0.2572102
157360.0000000    0.2608299
157400.0000000    0.2420639
157440.0000000    0.2551233
157480.0000000    0.2497539
157520.0000000    0.2806484
157560.0000000    0.2614580
157600.0000000    0.2819908
157640.0000000    0.2649725
157680.0000000    0.2650687
157720.0000000    0.2822731
157760.0000000    0.2434187
157800.0000000    0.2503481
157840.0000000    0.2407552
157880.0000000    0.2660055
157920.0000000    0.2607304
157960.0000000    0.2402261
158000.0000000    0.2327185
158040.0000000    0.2592403
158080.0000000    0.2628784
158120.0000000    0.2633675
158160.0000000    0.2479671
158200.0000000    0.2782438
158240.0000000    0.2513221
158280.0000000    0.2701614
158320.0000000    0.2691465
158360.0000000    0.2649148
158400.0000000    0.2591673
158440.0000000    0.2575442
158480.0000000    0.2710585
158520.0000000    0.2699418
158560.0000000    0.2626669
158600.0000000    0.2586638
158640.0000000    0.2460806
158680.0000000    0.2407301
158720.0000000    0.2393649
158760.0000000    0.2516060
158800.0000000    0.2688791
158840.0000000    0.2761890
158880.0000000    0.2885271
158920.0000000    0.2513325
158960.0000000    0.2596219
159000.0000000    0.2704856
159040.0000000    0.2531578
159080.0000000    0.2595028
159120.0000000    0.2753657
159160.0000000    0.2661364
159200.0000000    0.2819681
159240.0000000    0.2699885
159280.0000000    0.2769260
159320.0000000    0.2477907
159360.0000000    0.2550530
159400.0000000    0.2859503
159440.0000000    0.2678414
159480.0000000    0.2615682
159520.0000000    0.2598913
159560.0000000    0.2800024
159600.0000000    0.2417643
159640.0000000    0.2608105
159680.0000000    0.2518035
159720.0000000    0.2630849
159760.0000000    0.2598373
159800.0000000    0.2587774
159840.0000000    0.2716061
159880.0000000    0.2686935
159920.0000000    0.2681566
159960.0000000    0.2563386
160000.0000000    0.2347680
160040.0000000    0.2436277
160080.0000000    0.2416434
160120.0000000    0.2706241
160160.0000000    0.2537959
160200.0000000    0.2726959
160240.0000000    0.2764906
160280.0000000    0.2820718
160320.0000000    0.2960278
160360.0000000    0.2722136
160400.0000000    0.2622908
160440.0000000    0.2391551
160480.0000000    0.2691274
160520.0000000    0.2683269
160560.0000000    0.2558151
160600.0000000    0.2540229
160640.0000000    0.2512031
160680.0000000    0.2601493
160720.0000000    0.2387062
160760.0000000    0.2543807
160800.0000000    0.2797225
160840.0000000    0.2893918
160880.0000000    0.2709169
160920.0000000    0.2706864
160960.0000000    0.2604925
161000.0000000    0.2736257
161040.0000000    0.2514622
161080.0000000    0.2590105
161120.0000000    0.2794312
161160.0000000    0.2545672
161200.0000000    0.2682257
161240.0000000    0.2663837
161280.0000000    0.2709860
161320.0000000    0.2713819
161360.0000000    0.2753308
161400.0000000    0.2421156
161440.0000000    0.2622229
161480.0000000    0.2769921
161520.0000000    0.2864023
161560.0000000    0.2861527
161600.0000000    0.2605949
161640.0000000    0.2528479
161680.0000000    0.2509727
161720.0000000    0.2393850
161760.0000000    0.2580792
161800.0000000    0.2733676
161840.0000000    0.2627308
161880.0000000    0.2514538
161920.0000000    0.2776438
161960.0000000    0.2536761
162000.0000000    0.2557167
162040.0000000    0.2589640
162080.0000000    0.2841446
162120.0000000    0.2859431
162160.0000000    0.2358570
162200.0000000    0.2734696
162240.0000000    0.2657857
162280.0000000    0.2466223
162320.0000000    0.2646552
162360.0000000    0.2515339
162400.0000000    0.2564333
162440.0000000    0.2684184
162480.0000000    0.2626080
162520.0000000    0.2623537
162560.0000000    0.2727857
162600.0000000    0.2744986
162640.0000000    0.2620975
162680.0000000    0.2392635
162720.0000000    0.2470295
162760.0000000    0.2403421
162800.0000000    0.2532122
162840.0000000    0.2655887
162880.0000000    0.2662228
162920.0000000    0.2770418
162960.0000000    0.2748583
163000.0000000    0.2804435
163040.0000000    0.2628672
163080.0000000    0.2741325
163120.0000000    0.2471358
163160.0000000    0.2463257
163200.0000000    0.2483275
163240.0000000    0.2519755
163280.0000000    0.2655731
163320.0000000    0.2518492
163360.0000000    0.2544840
163400.0000000    0.2504688
163440.0000000    0.2591331
163480.0000000    0.2373316
163520.0000000    0.2652140
163560.0000000    0.2622890
163600.0000000    0.2498366
163640.0000000    0.2731606
163680.0000000    0.2808022
163720.0000000    0.2634731
163760.0000000    0.2603857
163800.0000000    0.2554246
163840.0000000    0.2869396
163880.0000000    0.2630874
163920.0000000    0.2607472
163960.0000000    0.2549856
164000.0000000    0.2790695
164040.0000000    0.2732263
164080.0000000    0.2781794
164120.0000000    0.2729539
164160.0000000    0.2759339
164200.0000000    0.2666105
164240.0000000    0.2511811
164280.0000000    0.2516309
164320.0000000    0.2803016
164360.0000000    0.2568733
164400.0000000    0.2718356
164440.0000000    0.2567487
164480.0000000    0.2424330
164520.0000000    0.2588134
164560.0000000    0.2603702
164600.0000000    0.2549960
164640.0000000    0.2535706
164680.0000000    0.2612805
164720.0000000    0.2613237
164760.0000000    0.2495662
164800.0000000    0.2567671
164840.0000000    0.2472317
164880.0000000    0.2378091
164920.0000000    0.2383751
164960.0000000    0.2428793
165000.0000000    0.2584826
165040.0000000    0.2671050
165080.0000000    0.2707888
165120.0000000    0.2426354
165160.0000000    0.2484524
165200.0000000    0.2380499
165240.0000000    0.2537918
165280.0000000    0.2520007
165320.0000000    0.2533268
165360.0000000    0.2539873
165400.0000000    0.2579558
165440.0000000    0.2340402
165480.0000000    0.2412406
165520.0000000    0.2623343
165560.0000000    0.2612210
165600.0000000    0.2593952
165640.0000000    0.2660116
165680.0000000    0.2735825
165720.0000000    0.2514222
165760.0000000    0.2889049
165800.0000000    0.2573937
165840.0000000    0.2670277
165880.0000000    0.2454055
165920.0000000    0.2580154
165960.0000000    0.2430019
166000.0000000    0.2410190
166040.0000000    0.2610802
166080.0000000    0.2536531
166120.0000000    0.2538981
166160.0000000    0.2742373
166200.0000000    0.2520474
166240.0000000    0.2284825
166280.0000000    0.2593375
166320.0000000    0.2595229
166360.0000000    0.2527192
166400.0000000    0.2498597
166440.0000000    0.2522385
166480.0000000    0.2489712
166520.0000000    0.2494559
166560.0000000    0.2536046
166600.0000000    0.2506808
166640.0000000    0.2563790
166680.0000000    0.2657720
166720.0000000    0.2664916
166760.0000000    0.2630487
166800.0000000    0.2504410
166840.0000000    0.2664820
166880.0000000    0.2559067
166920.0000000    0.2446181
166960.0000000    0.2555363
167000.0000000    0.2518165
167040.0000000    0.2364050
167080.0000000    0.2481624
167120.0000000    0.2559925
167160.0000000    0.2199405
167200.0000000    0.2352981
167240.0000000    0.2465429
167280.0000000    0.2616204
167320.0000000    0.2571629
167360.0000000    0.2571204
167400.0000000    0.2611442
167440.0000000    0.2579059
167480.0000000    0.2741716
167520.0000000    0.2588404
167560.0000000    0.2621460
167600.0000000    0.2364781
167640.0000000    0.2390252
167680.0000000    0.2518468
167720.0000000    0.2616701
167760.0000000    0.2506406
167800.0000000    0.2436150
167840.0000000    0.2637736
167880.0000000    0.2379384
167920.0000000    0.2557260
167960.0000000    0.2511738
168000.0000000    0.2385533
168040.0000000    0.2433722
168080.0000000    0.2474160
168120.0000000    0.2504380
168160.0000000    0.2531279
168200.0000000    0.2500997
168240.0000000    0.2428394
168280.0000000    0.2314040
168320.0000000    0.2243844
168360.0000000    0.2434044
168400.0000000    0.2549065
168440.0000000    0.2616965
168480.0000000    0.2803316
168520.0000000    0.2590821
168560.0000000    0.2637079
168600.0000000    0.2613330
168640.0000000    0.2741267
168680.0000000    0.2800029
168720.0000000    0.2682649
168760.0000000    0.2607134
168800.0000000    0.2523383
168840.0000000    0.2597292
168880.0000000    0.2684556
168920.0000000    0.2715819
168960.0000000    0.2486968
169000.0000000    0.2451605
169040.0000000    0.2532133
169080.0000000    0.2443001
169120.0000000    0.2547243
169160.0000000    0.2662877
169200.0000000    0.2307360
169240.0000000    0.2316049
169280.0000000    0.2408648
169320.0000000    0.2271633
169360.0000000    0.2512338
169400.0000000    0.2450733
169440.0000000    0.2379252
169480.0000000    0.2579628
169520.0000000    0.2573908
169560.0000000    0.2636140
169600.0000000    0.2620367
169640.0000000    0.2508423
169680.0000000    0.2706369
169720.0000000    0.2566834
169760.0000000    0.2657915
169800.0000000    0.2568871
169840.0000000    0.2595958
169880.0000000    0.2635390
169920.0000000    0.2607962
169960.0000000    0.2420484
170000.0000000    0.2647019
170040.0000000    0.2567814
170080.0000000    0.2316852
170120.0000000    0.2515236
170160.0000000    0.2663936
170200.0000000    0.2673007
170240.0000000    0.2496883
170280.0000000    0.2481586
170320.0000000    0.2618511
170360.0000000    0.2584766
170400.0000000    0.2581582
170440.0000000    0.2487040
170480.0000000    0.2405823
170520.0000000    0.2592286
170560.0000000    0.2560232
170600.0000000    0.2541354
170640.0000000    0.2599542
170680.0000000    0.2603524
170720.0000000    0.2545281
170760.0000000    0.2429418
170800.0000000    0.2515579
170840.0000000    0.2446135
170880.0000000    0.2623430
170920.0000000    0.2717283
170960.0000000    0.2676059
171000.0000000    0.2628558
171040.0000000    0.2568154
171080.0000000    0.2527753
171120.0000000    0.2569683
171160.0000000    0.2493412
171200.0000000    0.2573777
171240.0000000    0.2735260
171280.0000000    0.2554148
171320.0000000    0.2573767
171360.0000000    0.2315739
171400.0000000    0.2483775
171440.0000000    0.2446747
171480.0000000    0.2552610
171520.0000000    0.2472381
171560.0000000    0.2459247
171600.0000000    0.2749065
171640.0000000    0.2799361
171680.0000000    0.2668807
171720.0000000    0.2489946
171760.0000000    0.2644322
171800.0000000    0.2605771
171840.0000000    0.2542209
171880.0000000    0.2726862
171920.0000000    0.2705009
171960.0000000    0.2750073
172000.0000000    0.2727702
172040.0000000    0.2761471
172080.0000000    0.2725028
172120.0000000    0.2498949
172160.0000000    0.2473232
172200.0000000    0.2653538
172240.0000000    0.2646708
172280.0000000    0.2624264
172320.0000000    0.2488442
172360.0000000    0.2498686
172400.0000000    0.2313503
172440.0000000    0.2520281
172480.0000000    0.2462957
172520.0000000    0.2436759
172560.0000000    0.2601503
172600.0000000    0.2560422
172640.0000000    0.2434477
172680.0000000    0.2524064
172720.0000000    0.2404525
172760.0000000    0.2458079
172800.0000000    0.2461299
172840.0000000    0.2446687
172880.0000000    0.2517568
172920.0000000    0.2423129
172960.0000000    0.2446169
173000.0000000    0.2462845
173040.0000000    0.2531896
173080.0000000    0.2619622
173120.0000000    0.2475289
173160.0000000    0.2447266
173200.0000000    0.2521118
173240.0000000    0.2482696
173280.0000000    0.2557520
173320.0000000    0.2511874
173360.0000000    0.2450568
173400.0000000    0.2528279
173440.0000000    0.2444225
173480.0000000    0.2499650
173520.0000000    0.2430363
173560.0000000    0.2389895
173600.0000000    0.2631285
173640.0000000    0.2436506
173680.0000000    0.2602541
173720.0000000    0.2764734
173760.0000000    0.2716569
173800.0000000    0.2799030
173840.0000000    0.2853439
173880.0000000    0.2842903
173920.0000000    0.2821428
173960.0000000    0.2657576
174000.0000000    0.2654037
174040.0000000    0.2503471
174080.0000000    0.2659560
174120.0000000    0.2703441
174160.0000000    0.2590562
174200.0000000    0.2410106
174240.0000000    0.2519751
174280.0000000    0.2537723
174320.0000000    0.2707541
174360.0000000    0.2773338
174400.0000000    0.2797607
174440.0000000    0.2777896
174480.0000000    0.2831764
174520.0000000    0.2747113
174560.0000000    0.2818300
174600.0000000    0.2778115
174640.0000000    0.2638313
174680.0000000    0.2581050
174720.0000000    0.2820685
174760.0000000    0.2786113
174800.0000000    0.2768429
174840.0000000    0.2676156
174880.0000000    0.2943412
174920.0000000    0.2666355
174960.0000000    0.2662065
175000.0000000    0.2990961
175040.0000000    0.2703263
175080.0000000    0.2706350
175120.0000000    0.2587239
175160.0000000    0.2446560
175200.0000000    0.2665046
175240.0000000    0.2547663
175280.0000000    0.2591466
175320.0000000    0.2587739
175360.0000000    0.2555048
175400.0000000    0.2490625
175440.0000000    0.2711600
175480.0000000    0.2393098
175520.0000000    0.2557777
175560.0000000    0.2587065
175600.0000000    0.2615153
175640.0000000    0.2569295
175680.0000000    0.2605207
175720.0000000    0.2446476
175760.0000000    0.2374028
175800.0000000    0.2513908
175840.0000000    0.2631117
175880.0000000    0.2461667
175920.0000000    0.2715041
175960.0000000    0.2773046
176000.0000000    0.2724792
176040.0000000    0.2633488
176080.0000000    0.2682362
176120.0000000    0.2767566
176160.0000000    0.2703023
176200.0000000    0.2773721
176240.0000000    0.2642247
176280.0000000    0.2840610
176320.0000000    0.2753049
176360.0000000    0.2592924
176400.0000000    0.2576777
176440.0000000    0.2738375
176480.0000000    0.2727222
176520.0000000    0.2916144
176560.0000000    0.2657860
176600.0000000    0.2634129
176640.0000000    0.2430393
176680.0000000    0.2562974
176720.0000000    0.2526225
176760.0000000    0.2641194
176800.0000000    0.2698144
176840.0000000    0.2733036
176880.0000000    0.2691075
176920.0000000    0.2767460
176960.0000000    0.2864375
177000.0000000    0.2888208
177040.0000000    0.2923956
177080.0000000    0.2890159
177120.0000000    0.2732683
177160.0000000    0.2935706
177200.0000000    0.2774866
177240.0000000    0.2800193
177280.0000000    0.2733581
177320.0000000    0.2889283
177360.0000000    0.2754911
177400.0000000    0.2754609
177440.0000000    0.2668227
177480.0000000    0.2916266
177520.0000000    0.3059179
177560.0000000    0.2786761
177600.0000000    0.2867456
177640.0000000    0.2709727
177680.0000000    0.2784577
177720.0000000    0.2794130
177760.0000000    0.2773913
177800.0000000    0.2774293
177840.0000000    0.2982920
177880.0000000    0.2886544
177920.0000000    0.2657103
177960.0000000    0.2780198
178000.0000000    0.2898740
178040.0000000    0.2892980
178080.0000000    0.2700854
178120.0000000    0.2894776
178160.0000000    0.2685349
178200.0000000    0.2538241
178240.0000000    0.2670490
178280.0000000    0.2665523
178320.0000000    0.2771214
178360.0000000    0.2708796
178400.0000000    0.2687873
178440.0000000    0.2823469
178480.0000000    0.2642626
178520.0000000    0.2665192
178560.0000000    0.2790315
178600.0000000    0.2711633
178640.0000000    0.2476112
178680.0000000    0.2426912
178720.0000000    0.2645014
178760.0000000    0.2731635
178800.0000000    0.2801819
178840.0000000    0.2721283
178880.0000000    0.2692410
178920.0000000    0.2750149
178960.0000000    0.2809274
179000.0000000    0.2667316
179040.0000000    0.2709485
179080.0000000    0.2539242
179120.0000000    0.2707366
179160.0000000    0.2503754
179200.0000000    0.2481474
179240.0000000    0.2645341
179280.0000000    0.2501419
179320.0000000    0.2335982
179360.0000000    0.2360256
179400.0000000    0.2563385
179440.0000000    0.2585431
179480.0000000    0.2777489
179520.0000000    0.2716838
179560.0000000    0.2610731
179600.0000000    0.2626373
179640.0000000    0.2614312
179680.0000000    0.2677727
179720.0000000    0.2714572
179760.0000000    0.2708219
179800.0000000    0.2555118
179840.0000000    0.2596554
179880.0000000    0.2695841
179920.0000000    0.2555736
179960.0000000    0.2691318
180000.0000000    0.2748072
180040.0000000    0.2711824
180080.0000000    0.2541670
180120.0000000    0.2610893
180160.0000000    0.2566638
180200.0000000    0.2547344
180240.0000000    0.2756602
180280.0000000    0.2851854
180320.0000000    0.2758416
180360.0000000    0.2812645
180400.0000000    0.2732167
180440.0000000    0.2719774
180480.0000000    0.2615080
180520.0000000    0.2647104
180560.0000000    0.2642926
180600.0000000    0.2571795
180640.0000000    0.2574095
180680.0000000    0.2742195
180720.0000000    0.2837932
180760.0000000    0.2705927
180800.0000000    0.2768032
180840.0000000    0.2776961
180880.0000000    0.2386883
180920.0000000    0.2474447
180960.0000000    0.2376357
181000.0000000    0.2349670
181040.0000000    0.2664660
181080.0000000    0.2619759
181120.0000000    0.2507039
181160.0000000    0.2588306
181200.0000000    0.2657148
181240.0000000    0.2439773
181280.0000000    0.2505549
181320.0000000    0.2485649
181360.0000000    0.2664243
181400.0000000    0.2497376
181440.0000000    0.2726164
181480.0000000    0.2539120
181520.0000000    0.2558148
181560.0000000    0.2695219
181600.0000000    0.2388846
181640.0000000    0.2591271
181680.0000000    0.2656181
181720.0000000    0.2410579
181760.0000000    0.2404805
181800.0000000    0.2530656
181840.0000000    0.2663077
181880.0000000    0.2473804
181920.0000000    0.2434653
181960.0000000    0.2370951
182000.0000000    0.2645622
182040.0000000    0.2352802
182080.0000000    0.2433504
182120.0000000    0.2466598
182160.0000000    0.2666132
182200.0000000    0.2715272
182240.0000000    0.2862723
182280.0000000    0.2659278
182320.0000000    0.2713352
182360.0000000    0.2465236
182400.0000000    0.2577426
182440.0000000    0.2568525
182480.0000000    0.2523856
182520.0000000    0.2554773
182560.0000000    0.2493709
182600.0000000    0.2245805
182640.0000000    0.2383429
182680.0000000    0.2454431
182720.0000000    0.2632059
182760.0000000    0.2566904
182800.0000000    0.2541673
182840.0000000    0.2684918
182880.0000000    0.2764783
182920.0000000    0.3032645
182960.0000000    0.2758493
183000.0000000    0.2906701
183040.0000000    0.2726618
183080.0000000    0.2793260
183120.0000000    0.2684437
183160.0000000    0.2580474
183200.0000000    0.2535034
183240.0000000    0.2666361
183280.0000000    0.2598192
183320.0000000    0.2478594
183360.0000000    0.2787190
183400.0000000    0.2618245
183440.0000000    0.2511267
183480.0000000    0.2538493
183520.0000000    0.2701854
183560.0000000    0.2747303
183600.0000000    0.2662635
183640.0000000    0.2599839
183680.0000000    0.2604962
183720.0000000    0.2695549
183760.0000000    0.2738117
183800.0000000    0.2438516
183840.0000000    0.2480742
183880.0000000    0.2696116
183920.0000000    0.2477263
183960.0000000    0.2580487
184000.0000000    0.2608406
184040.0000000    0.2463577
184080.0000000    0.2683047
184120.0000000    0.2500271
184160.0000000    0.2512486
184200.0000000    0.2509842
184240.0000000    0.2329539
184280.0000000    0.2238024
184320.0000000    0.2454743
184360.0000000    0.2422016
184400.0000000    0.2565752
184440.0000000    0.2626726
184480.0000000    0.2568696
184520.0000000    0.2715865
184560.0000000    0.2629183
184600.0000000    0.2629397
184640.0000000    0.2489779
184680.0000000    0.2498033
184720.0000000    0.2332414
184760.0000000    0.2579949
184800.0000000    0.2418548
184840.0000000    0.2579036
184880.0000000    0.2664408
184920.0000000    0.2562094
184960.0000000    0.2692702
185000.0000000    0.2713923
185040.0000000    0.2548495
185080.0000000    0.2565103
185120.0000000    0.2433977
185160.0000000    0.2631151
185200.0000000    0.2516274
185240.0000000    0.2818588
185280.0000000    0.2631927
185320.0000000    0.2606291
185360.0000000    0.2588173
185400.0000000    0.2506527
185440.0000000    0.2515944
185480.0000000    0.2341979
185520.0000000    0.2359515
185560.0000000    0.2206476
185600.0000000    0.2413320
185640.0000000    0.2384241
185680.0000000    0.2404517
185720.0000000    0.2518353
185760.0000000    0.2245647
185800.0000000    0.2405351
185840.0000000    0.2502869
185880.0000000    0.2253712
185920.0000000    0.2357515
185960.0000000    0.2293938
186000.0000000    0.2361492
186040.0000000    0.2253690
186080.0000000    0.2251521
186120.0000000    0.2205891
186160.0000000    0.2233536
186200.0000000    0.2468418
186240.0000000    0.2300041
186280.0000000    0.2389227
186320.0000000    0.2507531
186360.0000000    0.2548966
186400.0000000    0.2417213
186440.0000000    0.2598851
186480.0000000    0.2601370
186520.0000000    0.2564319
186560.0000000    0.2463579
186600.0000000    0.2405986
186640.0000000    0.2645179
186680.0000000    0.2341762
186720.0000000    0.2388973
186760.0000000    0.2328022
186800.0000000    0.2502650
186840.0000000    0.2471170
186880.0000000    0.2548540
186920.0000000    0.2605018
186960.0000000    0.2539871
187000.0000000    0.2474548
187040.0000000    0.2864898
187080.0000000    0.2533667
187120.0000000    0.2989795
187160.0000000    0.2829260
187200.0000000    0.2744437
187240.0000000    0.2629215
187280.0000000    0.2666819
187320.0000000    0.2650106
187360.0000000    0.2539910
187400.0000000    0.2492867
187440.0000000    0.2404690
187480.0000000    0.2664036
187520.0000000    0.2666919
187560.0000000    0.2643638
187600.0000000    0.2633797
187640.0000000    0.2466267
187680.0000000    0.2536858
187720.0000000    0.2132194
187760.0000000    0.1961343
187800.0000000    0.2245109
187840.0000000    0.2402400
187880.0000000    0.2603985
187920.0000000    0.2492079
187960.0000000    0.2602470
188000.0000000    0.2554588
188040.0000000    0.2671098
188080.0000000    0.2247411
188120.0000000    0.2410253
188160.0000000    0.2549006
188200.0000000    0.2537725
188240.0000000    0.2576757
188280.0000000    0.2190888
188320.0000000    0.2425758
188360.0000000    0.2587476
188400.0000000    0.2530226
188440.0000000    0.2582821
188480.0000000    0.2335570
188520.0000000    0.2359490
188560.0000000    0.2232752
188600.0000000    0.2266086
188640.0000000    0.2203158
188680.0000000    0.2291787
188720.0000000    0.2367413
188760.0000000    0.2341813
188800.0000000    0.2478618
188840.0000000    0.2576827
188880.0000000    0.2455109
188920.0000000    0.2710859
188960.0000000    0.2611765
189000.0000000    0.2618169
189040.0000000    0.2595997
189080.0000000    0.2558733
189120.0000000    0.2667610
189160.0000000    0.2591098
189200.0000000    0.2636033
189240.0000000    0.2604581
189280.0000000    0.2565642
189320.0000000    0.2448311
189360.0000000    0.2487822
189400.0000000    0.2739941
189440.0000000    0.2646874
189480.0000000    0.2780064
189520.0000000    0.2760699
189560.0000000    0.2895470
189600.0000000    0.2670183
189640.0000000    0.2755753
189680.0000000    0.2686187
189720.0000000    0.2579787
189760.0000000    0.2700089
189800.0000000    0.2550497
189840.0000000    0.2532391
189880.0000000    0.2509968
189920.0000000    0.2368110
189960.0000000    0.2675776
190000.0000000    0.2616589
190040.0000000    0.2557907
190080.0000000    0.2382204
190120.0000000    0.2359344
190160.0000000    0.2342565
190200.0000000    0.2338960
190240.0000000    0.2368888
190280.0000000    0.2138187
190320.0000000    0.2213516
190360.0000000    0.2255011
190400.0000000    0.2135189
190440.0000000    0.2278855
190480.0000000    0.2182892
190520.0000000    0.2305874
190560.0000000    0.2024028
190600.0000000    0.2077130
190640.0000000    0.2199521
190680.0000000    0.2053424
190720.0000000    0.2147268
190760.0000000    0.2255214
190800.0000000    0.2095212
190840.0000000    0.2061090
190880.0000000    0.1853267
190920.0000000    0.1759893
190960.0000000    0.1918920
191000.0000000    0.1883451
191040.0000000    0.1854249
191080.0000000    0.1980347
191120.0000000    0.1845690
191160.0000000    0.1856066
191200.0000000    0.1802664
191240.0000000    0.1760639
191280.0000000    0.2016971
191320.0000000    0.1885604
191360.0000000    0.1785653
191400.0000000    0.1928231
191440.0000000    0.1944528
191480.0000000    0.1909386
191520.0000000    0.1780459
191560.0000000    0.1798815
191600.0000000    0.1951765
191640.0000000    0.2091872
191680.0000000    0.2088189
191720.0000000    0.2336480
191760.0000000    0.2247470
191800.0000000    0.2327647
191840.0000000    0.2236542
191880.0000000    0.2083279
191920.0000000    0.2416744
191960.0000000    0.2159598
192000.0000000    0.2410919
192040.0000000    0.2103323
192080.0000000    0.2215378
192120.0000000    0.2153903
192160.0000000    0.2169940
192200.0000000    0.2037211
192240.0000000    0.2153993
192280.0000000    0.2207144
192320.0000000    0.2153777
192360.0000000    0.1915610
192400.0000000    0.1995949
192440.0000000    0.1830979
192480.0000000    0.1794004
192520.0000000    0.2217615
192560.0000000    0.1933779
192600.0000000    0.2111397
192640.0000000    0.2016737
192680.0000000    0.1984361
192720.0000000    0.2054303
192760.0000000    0.1977202
192800.0000000    0.1943680
192840.0000000    0.1889794
192880.0000000    0.1824447
192920.0000000    0.2109468
192960.0000000    0.1939735
193000.0000000    0.1850588
193040.0000000    0.1835331
193080.0000000    0.1722564
193120.0000000    0.1732148
193160.0000000    0.1740742
193200.0000000    0.1907252
193240.0000000    0.1867500
193280.0000000    0.1994239
193320.0000000    0.1840953
193360.0000000    0.1799431
193400.0000000    0.1729573
193440.0000000    0.1935603
193480.0000000    0.1978343
193520.0000000    0.1771900
193560.0000000    0.1758555
193600.0000000    0.1625204
193640.0000000    0.1619021
193680.0000000    0.1743436
193720.0000000    0.1814789
193760.0000000    0.1809528
193800.0000000    0.1852272
193840.0000000    0.1990828
193880.0000000    0.1786320
193920.0000000    0.1789553
193960.0000000    0.1669639
194000.0000000    0.1767771
194040.0000000    0.1961923
194080.0000000    0.1917796
194120.0000000    0.1866061
194160.0000000    0.1682117
194200.0000000    0.1802896
194240.0000000    0.1807341
194280.0000000    0.1718792
194320.0000000    0.1648554
194360.0000000    0.1720379
194400.0000000    0.1900528
194440.0000000    0.1888589
194480.0000000    0.1810481
194520.0000000    0.1899076
194560.0000000    0.1895025
194600.0000000    0.1768696
194640.0000000    0.1722302
194680.0000000    0.1742263
194720.0000000    0.1755632
194760.0000000    0.1778073
194800.0000000    0.1920258
194840.0000000    0.1758048
194880.0000000    0.1724907
194920.0000000    0.1760832
194960.0000000    0.1664757
195000.0000000    0.1531096
195040.0000000    0.1794459
195080.0000000    0.1728056
195120.0000000    0.1700201
195160.0000000    0.1860290
195200.0000000    0.1752009
195240.0000000    0.1651589
195280.0000000    0.1606997
195320.0000000    0.1667780
195360.0000000    0.1741367
195400.0000000    0.1979629
195440.0000000    0.1849589
195480.0000000    0.1602456
195520.0000000    0.1700307
195560.0000000    0.1716297
195600.0000000    0.1758934
195640.0000000    0.1690311
195680.0000000    0.1487774
195720.0000000    0.1546437
195760.0000000    0.1642432
195800.0000000    0.1651385
195840.0000000    0.1701559
195880.0000000    0.1800203
195920.0000000    0.1653428
195960.0000000    0.1632928
196000.0000000    0.1617083
196040.0000000    0.1740728
196080.0000000    0.1514732
196120.0000000    0.1681294
196160.0000000    0.1862773
196200.0000000    0.1613338
196240.0000000    0.1599061
196280.0000000    0.1515864
196320.0000000    0.1797183
196360.0000000    0.1894854
196400.0000000    0.1838857
196440.0000000    0.1824717
196480.0000000    0.1807951
196520.0000000    0.1896663
196560.0000000    0.1848497
196600.0000000    0.1710169
196640.0000000    0.1663280
196680.0000000    0.1718165
196720.0000000    0.1783760
196760.0000000    0.1764088
196800.0000000    0.1747086
196840.0000000    0.1782304
196880.0000000    0.1750328
196920.0000000    0.1624031
196960.0000000    0.1689164
197000.0000000    0.1824487
197040.0000000    0.1786180
197080.0000000    0.1675448
197120.0000000    0.1660563
197160.0000000    0.1745842
197200.0000000    0.1533493
197240.0000000    0.1696140
197280.0000000    0.1683349
197320.0000000    0.1603063
197360.0000000    0.1699932
197400.0000000    0.1699620
197440.0000000    0.1667653
197480.0000000    0.1568992
197520.0000000    0.1492497
197560.0000000    0.1472421
197600.0000000    0.1672088
197640.0000000    0.1768811
197680.0000000    0.1709772
197720.0000000    0.1851954
197760.0000000    0.1770852
197800.0000000    0.1649032
197840.0000000    0.1859766
197880.0000000    0.1600700
197920.0000000    0.1774248
197960.0000000    0.1736650
198000.0000000    0.1743418
198040.0000000    0.1744151
198080.0000000    0.1809674
198120.0000000    0.1709063
198160.0000000    0.1675969
198200.0000000    0.1561083
198240.0000000    0.1510606
198280.0000000    0.1556431
198320.0000000    0.1676139
198360.0000000    0.1587724
198400.0000000    0.1697533
198440.0000000    0.1731531
198480.0000000    0.1494386
198520.0000000    0.1631272
198560.0000000    0.1614924
198600.0000000    0.1717371
198640.0000000    0.1655524
198680.0000000    0.1698110
198720.0000000    0.1621094
198760.0000000    0.1548749
198800.0000000    0.1602319
198840.0000000    0.1677539
198880.0000000    0.1774491
198920.0000000    0.1768102
198960.0000000    0.1612446
199000.0000000    0.1732365
199040.0000000    0.1784745
199080.0000000    0.1636510
199120.0000000    0.1655605
199160.0000000    0.1556311
199200.0000000    0.1746319
199240.0000000    0.1691840
199280.0000000    0.1819004
199320.0000000    0.1853966
199360.0000000    0.1655695
199400.0000000    0.1573023
199440.0000000    0.1811951
199480.0000000    0.1928936
199520.0000000    0.1683622
199560.0000000    0.1799192
199600.0000000    0.1921684
199640.0000000    0.1753435
199680.0000000    0.1867375
199720.0000000    0.1869530
199760.0000000    0.1655527
199800.0000000    0.1694376
199840.0000000    0.1695010
199880.0000000    0.1677586
199920.0000000    0.1703388
199960.0000000    0.1816703
200000.0000000    0.1663724
200040.0000000    0.1551922
200080.0000000    0.1537593
200120.0000000    0.1543106
200160.0000000    0.1610375
200200.0000000    0.1664233
200240.0000000    0.1686858
200280.0000000    0.1822753
200320.0000000    0.1743733
200360.0000000    0.1693482
200400.0000000    0.1800922
200440.0000000    0.1851282
200480.0000000    0.1807066
200520.0000000    0.1693561
200560.0000000    0.1676560
200600.0000000    0.1654606
200640.0000000    0.1771119
200680.0000000    0.1570320
200720.0000000    0.1706747
200760.0000000    0.1826035
200800.0000000    0.1822745
200840.0000000    0.1713410
200880.0000000    0.1823365
200920.0000000    0.1742313
200960.0000000    0.1713856
201000.0000000    0.1728223
201040.0000000    0.1781717
201080.0000000    0.1739694
201120.0000000    0.1657429
201160.0000000    0.1645895
201200.0000000    0.1613173
201240.0000000    0.1579481
201280.0000000    0.1627473
201320.0000000    0.1500489
201360.0000000    0.1588707
201400.0000000    0.1544380
201440.0000000    0.1721701
201480.0000000    0.1717461
201520.0000000    0.1767845
201560.0000000    0.1615736
201600.0000000    0.1647005
201640.0000000    0.1525398
201680.0000000    0.1690029
201720.0000000    0.1717938
201760.0000000    0.1645174
201800.0000000    0.1436172
201840.0000000    0.1508639
201880.0000000    0.1484577
201920.0000000    0.1512510
201960.0000000    0.1442716
202000.0000000    0.1363491
202040.0000000    0.1542134
202080.0000000    0.1497641
202120.0000000    0.1556212
202160.0000000    0.1518176
202200.0000000    0.1510776
202240.0000000    0.1670690
202280.0000000    0.1698709
202320.0000000    0.1662652
202360.0000000    0.1670489
202400.0000000    0.1599267
202440.0000000    0.1550947
202480.0000000    0.1731151
202520.0000000    0.1603883
202560.0000000    0.1521594
202600.0000000    0.1690963
202640.0000000    0.1735120
202680.0000000    0.1654185
202720.0000000    0.1613148
202760.0000000    0.1749266
202800.0000000    0.1650179
202840.0000000    0.1546614
202880.0000000    0.1527784
202920.0000000    0.1393378
202960.0000000    0.1433949
203000.0000000    0.1372851
203040.0000000    0.1411726
203080.0000000    0.1578031
203120.0000000    0.1339643
203160.0000000    0.1364419
203200.0000000    0.1540100
203240.0000000    0.1458238
203280.0000000    0.1624425
203320.0000000    0.1654416
203360.0000000    0.1656657
203400.0000000    0.1511884
203440.0000000    0.1454320
203480.0000000    0.1549337
203520.0000000    0.1418983
203560.0000000    0.1589262
203600.0000000    0.1418892
203640.0000000    0.1383731
203680.0000000    0.1483126
203720.0000000    0.1453656
203760.0000000    0.1494715
203800.0000000    0.1412750
203840.0000000    0.1353493
203880.0000000    0.1422673
203920.0000000    0.1619370
203960.0000000    0.1377192
204000.0000000    0.1535794
204040.0000000    0.1600368
204080.0000000    0.1494409
204120.0000000    0.1638942
204160.0000000    0.1650721
204200.0000000    0.1634781
204240.0000000    0.1463101
204280.0000000    0.1423232
204320.0000000    0.1345090
204360.0000000    0.1510879
204400.0000000    0.1637762
204440.0000000    0.1520680
204480.0000000    0.1450941
204520.0000000    0.1576388
204560.0000000    0.1484563
204600.0000000    0.1532605
204640.0000000    0.1632448
204680.0000000    0.1506300
204720.0000000    0.1489478
204760.0000000    0.1616215
204800.0000000    0.1459180
204840.0000000    0.1489260
204880.0000000    0.1450990
204920.0000000    0.1499826
204960.0000000    0.1571869
205000.0000000    0.1540858
205040.0000000    0.1536077
205080.0000000    0.1650656
205120.0000000    0.1550908
205160.0000000    0.1607122
205200.0000000    0.1639128
205240.0000000    0.1680488
205280.0000000    0.1628811
205320.0000000    0.1494255
205360.0000000    0.1754020
205400.0000000    0.1796428
205440.0000000    0.1791395
205480.0000000    0.1787704
205520.0000000    0.1845648
205560.0000000    0.1667212
205600.0000000    0.1643778
205640.0000000    0.1517904
205680.0000000    0.1702813
205720.0000000    0.1712330
205760.0000000    0.1682817
205800.0000000    0.1820467
205840.0000000    0.1706646
205880.0000000    0.1863833
205920.0000000    0.1719691
205960.0000000    0.1667863
206000.0000000    0.1594832
206040.0000000    0.1556614
206080.0000000    0.1667122
206120.0000000    0.1721822
206160.0000000    0.1711637
206200.0000000    0.1837225
206240.0000000    0.1709883
206280.0000000    0.1659344
206320.0000000    0.1499498
206360.0000000    0.1519830
206400.0000000    0.1683946
206440.0000000    0.1775414
206480.0000000    0.1621171
206520.0000000    0.1718913
206560.0000000    0.1736539
206600.0000000    0.1616985
206640.0000000    0.1528610
206680.0000000    0.1731021
206720.0000000    0.1551019
206760.0000000    0.1768849
206800.0000000    0.1824205
206840.0000000    0.1816213
206880.0000000    0.1938374
206920.0000000    0.1773833
206960.0000000    0.1826406
207000.0000000    0.1714193
207040.0000000    0.1696059
207080.0000000    0.1798868
207120.0000000    0.1625855
207160.0000000    0.1439076
207200.0000000    0.1794937
207240.0000000    0.1444154
207280.0000000    0.1553446
207320.0000000    0.1589662
207360.0000000    0.1529346
207400.0000000    0.1695043
207440.0000000    0.1694888
207480.0000000    0.1940997
207520.0000000    0.1859798
207560.0000000    0.1815375
207600.0000000    0.1715168
207640.0000000    0.1672935
207680.0000000    0.1716645
207720.0000000    0.1644211
207760.0000000    0.1513644
207800.0000000    0.1708331
207840.0000000    0.1747270
207880.0000000    0.1765804
207920.0000000    0.1793018
207960.0000000    0.1813647
208000.0000000    0.1729502
208040.0000000    0.1646573
208080.0000000    0.1762667
208120.0000000    0.1755056
208160.0000000    0.1796660
208200.0000000    0.1904361
208240.0000000    0.1865474
208280.0000000    0.1939700
208320.0000000    0.2105599
208360.0000000    0.1994242
208400.0000000    0.2083726
208440.0000000    0.2005153
208480.0000000    0.1797746
208520.0000000    0.1823516
208560.0000000    0.1955377
208600.0000000    0.1823834
208640.0000000    0.1958568
208680.0000000    0.1957085
208720.0000000    0.1800412
208760.0000000    0.1907287
208800.0000000    0.1906998
208840.0000000    0.1724820
208880.0000000    0.1539356
208920.0000000    0.1539159
208960.0000000    0.1729477
209000.0000000    0.1724689
209040.0000000    0.1898089
209080.0000000    0.1925337
209120.0000000    0.1850513
209160.0000000    0.1766615
209200.0000000    0.1727385
209240.0000000    0.1680012
209280.0000000    0.1858041
209320.0000000    0.2009742
209360.0000000    0.1769920
209400.0000000    0.1866623
209440.0000000    0.2100734
209480.0000000    0.1761339
209520.0000000    0.1737026
209560.0000000    0.1850941
209600.0000000    0.1920554
209640.0000000    0.1847973
209680.0000000    0.2139428
209720.0000000    0.2016634
209760.0000000    0.2061898
209800.0000000    0.1961516
209840.0000000    0.1849793
209880.0000000    0.1897944
209920.0000000    0.1654173
209960.0000000    0.1655602
210000.0000000    0.1709120
210040.0000000    0.1704697
210080.0000000    0.1776492
210120.0000000    0.1768553
210160.0000000    0.1582842
210200.0000000    0.1799416
210240.0000000    0.1641067
210280.0000000    0.1718013
210320.0000000    0.1468980
210360.0000000    0.1772814
210400.0000000    0.1772599
210440.0000000    0.1757430
210480.0000000    0.1784016
210520.0000000    0.1773834
210560.0000000    0.1728036
210600.0000000    0.1585741
210640.0000000    0.1642359
210680.0000000    0.1530111
210720.0000000    0.1739380
210760.0000000    0.1704079
210800.0000000    0.1774626
210840.0000000    0.1803919
210880.0000000    0.1791804
210920.0000000    0.1644482
210960.0000000    0.1951614
211000.0000000    0.1775827
211040.0000000    0.1870844
211080.0000000    0.1837988
211120.0000000    0.1755430
211160.0000000    0.1718046
211200.0000000    0.1831627
211240.0000000    0.1505416
211280.0000000    0.1391585
211320.0000000    0.1693184
211360.0000000    0.1535888
211400.0000000    0.1592912
211440.0000000    0.1467549
211480.0000000    0.1732875
211520.0000000    0.1702546
211560.0000000    0.1564848
211600.0000000    0.1585148
211640.0000000    0.1565376
211680.0000000    0.1674770
211720.0000000    0.1778117
211760.0000000    0.1807684
211800.0000000    0.1746948
211840.0000000    0.1629873
211880.0000000    0.1723265
211920.0000000    0.1826029
211960.0000000    0.1772922
212000.0000000    0.1975569
212040.0000000    0.1702923
212080.0000000    0.1864390
212120.0000000    0.2103699
212160.0000000    0.1868635
212200.0000000    0.1750186
212240.0000000    0.1685976
212280.0000000    0.1629597
212320.0000000    0.1878648
212360.0000000    0.1749917
212400.0000000    0.1827254
212440.0000000    0.1684479
212480.0000000    0.1725378
212520.0000000    0.1695012
212560.0000000    0.1598061
212600.0000000    0.1684371
212640.0000000    0.1736873
212680.0000000    0.1910383
212720.0000000    0.1784099
212760.0000000    0.1750166
212800.0000000    0.1908411
212840.0000000    0.1850769
212880.0000000    0.1741870
212920.0000000    0.1750438
212960.0000000    0.1704438
213000.0000000    0.1797228
213040.0000000    0.1652232
213080.0000000    0.1834229
213120.0000000    0.1774108
213160.0000000    0.1631300
213200.0000000    0.1575299
213240.0000000    0.1644408
213280.0000000    0.1681894
213320.0000000    0.1607769
213360.0000000    0.1653816
213400.0000000    0.1474006
213440.0000000    0.1561646
213480.0000000    0.1520535
213520.0000000    0.1667331
213560.0000000    0.1636080
213600.0000000    0.1550174
213640.0000000    0.1538607
213680.0000000    0.1585259
213720.0000000    0.1563524
213760.0000000    0.1377961
213800.0000000    0.1454158
213840.0000000    0.1570897
213880.0000000    0.1592365
213920.0000000    0.1629379
213960.0000000    0.1760659
214000.0000000    0.1621010
214040.0000000    0.1889194
214080.0000000    0.1877350
214120.0000000    0.1703438
214160.0000000    0.1513207
214200.0000000    0.1331956
214240.0000000    0.1613536
214280.0000000    0.1766557
214320.0000000    0.1825679
214360.0000000    0.1747386
214400.0000000    0.1601765
214440.0000000    0.1548413
214480.0000000    0.1792588
214520.0000000    0.1504400
214560.0000000    0.1660478
214600.0000000    0.1683224
214640.0000000    0.1670741
214680.0000000    0.1774318
214720.0000000    0.1700741
214760.0000000    0.1673253
214800.0000000    0.1674062
214840.0000000    0.1652254
214880.0000000    0.1693088
214920.0000000    0.1767008
214960.0000000    0.1714950
215000.0000000    0.1612564
215040.0000000    0.1689747
215080.0000000    0.1674726
215120.0000000    0.1555003
215160.0000000    0.1618340
215200.0000000    0.1754533
215240.0000000    0.1525385
215280.0000000    0.1816997
215320.0000000    0.1630042
215360.0000000    0.1615733
215400.0000000    0.1852086
215440.0000000    0.1484576
215480.0000000    0.1600607
215520.0000000    0.1598253
215560.0000000    0.1766958
215600.0000000    0.1374731
215640.0000000    0.1552258
215680.0000000    0.1807378
215720.0000000    0.1728928
215760.0000000    0.1636035
215800.0000000    0.1561188
215840.0000000    0.1674376
215880.0000000    0.1525023
215920.0000000    0.1633556
215960.0000000    0.1766056
216000.0000000    0.1945544
216040.0000000    0.1665916
216080.0000000    0.1679210
216120.0000000    0.1670297
216160.0000000    0.1499783
216200.0000000    0.1719023
216240.0000000    0.1557994
216280.0000000    0.1785196
216320.0000000    0.1810463
216360.0000000    0.1448886
216400.0000000    0.1584845
216440.0000000    0.1622077
216480.0000000    0.1551591
216520.0000000    0.1616702
216560.0000000    0.1586151
216600.0000000    0.1575314
216640.0000000    0.1525459
216680.0000000    0.1545987
216720.0000000    0.1585783
216760.0000000    0.1471115
216800.0000000    0.1597914
216840.0000000    0.1633262
216880.0000000    0.1488282
216920.0000000    0.1484718
216960.0000000    0.1650979
217000.0000000    0.1706525
217040.0000000    0.1642037
217080.0000000    0.1761527
217120.0000000    0.1769852
217160.0000000    0.1579691
217200.0000000    0.1657459
217240.0000000    0.1610927
217280.0000000    0.1872698
217320.0000000    0.1712571
217360.0000000    0.1632173
217400.0000000    0.1532655
217440.0000000    0.1572888
217480.0000000    0.1701739
217520.0000000    0.1709292
217560.0000000    0.1683464
217600.0000000    0.1530775
217640.0000000    0.1621913
217680.0000000    0.1576264
217720.0000000    0.1376950
217760.0000000    0.1469213
217800.0000000    0.1486560
217840.0000000    0.1286189
217880.0000000    0.1468103
217920.0000000    0.1455674
217960.0000000    0.1487111
218000.0000000    0.1432131
218040.0000000    0.1568365
218080.0000000    0.1599896
218120.0000000    0.1458187
218160.0000000    0.1540212
218200.0000000    0.1338346
218240.0000000    0.1607142
218280.0000000    0.1548094
218320.0000000    0.1429226
218360.0000000    0.1495172
218400.0000000    0.1490756
218440.0000000    0.1498612
218480.0000000    0.1622623
218520.0000000    0.1741188
218560.0000000    0.1831653
218600.0000000    0.1494728
218640.0000000    0.1484191
218680.0000000    0.1548266
218720.0000000    0.1503523
218760.0000000    0.1484670
218800.0000000    0.1453310
218840.0000000    0.1592921
218880.0000000    0.1532827
218920.0000000    0.1401332
218960.0000000    0.1433131
219000.0000000    0.1572968
219040.0000000    0.1602614
219080.0000000    0.1646810
219120.0000000    0.1853541
219160.0000000    0.1771872
219200.0000000    0.1524380
219240.0000000    0.1753058
219280.0000000    0.1883960
219320.0000000    0.1724439
219360.0000000    0.1840261
219400.0000000    0.2017786
219440.0000000    0.1882427
219480.0000000    0.1852111
219520.0000000    0.1735211
219560.0000000    0.1697977
219600.0000000    0.1854616
219640.0000000    0.1685685
219680.0000000    0.1622432
219720.0000000    0.1602674
219760.0000000    0.1661490
219800.0000000    0.1640939
219840.0000000    0.1499922
219880.0000000    0.1623642
219920.0000000    0.1528942
219960.0000000    0.1715459
220000.0000000    0.1690292
220040.0000000    0.1629703
220080.0000000    0.1458385
220120.0000000    0.1570308
220160.0000000    0.1515144
220200.0000000    0.1545918
220240.0000000    0.1549611
220280.0000000    0.1392659
220320.0000000    0.1596294
220360.0000000    0.1586269
220400.0000000    0.1768827
220440.0000000    0.1778532
220480.0000000    0.2024647
220520.0000000    0.1784716
220560.0000000    0.1970056
220600.0000000    0.1824758
220640.0000000    0.1973713
220680.0000000    0.1692004
220720.0000000    0.1663592
220760.0000000    0.1608478
220800.0000000    0.1689331
220840.0000000    0.1615214
220880.0000000    0.1595081
220920.0000000    0.1698937
220960.0000000    0.1395120
221000.0000000    0.1458379
221040.0000000    0.1406875
221080.0000000    0.1379407
221120.0000000    0.1510598
221160.0000000    0.1507373
221200.0000000    0.1482662
221240.0000000    0.1504379
221280.0000000    0.1532993
221320.0000000    0.1531045
221360.0000000    0.1542770
221400.0000000    0.1336173
221440.0000000    0.1380403
221480.0000000    0.1393852
221520.0000000    0.1373570
221560.0000000    0.1611476
221600.0000000    0.1670435
221640.0000000    0.1513694
221680.0000000    0.1549293
221720.0000000    0.1356106
221760.0000000    0.1448231
221800.0000000    0.1623021
221840.0000000    0.1567454
221880.0000000    0.1537877
221920.0000000    0.1577788
221960.0000000    0.1648857
222000.0000000    0.1599621
222040.0000000    0.1308331
222080.0000000    0.1367660
222120.0000000    0.1410163
222160.0000000    0.1423655
222200.0000000    0.1485622
222240.0000000    0.1300762
222280.0000000    0.1659479
222320.0000000    0.1385839
222360.0000000    0.1413234
222400.0000000    0.1457008
222440.0000000    0.1810247
222480.0000000    0.1518796
222520.0000000    0.1588034
222560.0000000    0.1492835
222600.0000000    0.1589999
222640.0000000    0.1404624
222680.0000000    0.1487170
222720.0000000    0.1502623
222760.0000000    0.1422390
222800.0000000    0.1580945
222840.0000000    0.1388735
222880.0000000    0.1578407
222920.0000000    0.1470048
222960.0000000    0.1331133
223000.0000000    0.1449248
223040.0000000    0.1675026
223080.0000000    0.1321690
223120.0000000    0.1480436
223160.0000000    0.1422516
223200.0000000    0.1335969
223240.0000000    0.1314624
223280.0000000    0.1342214
223320.0000000    0.1482562
223360.0000000    0.1272173
223400.0000000    0.1370265
223440.0000000    0.1569615
223480.0000000    0.1532950
223520.0000000    0.1348440
223560.0000000    0.1401572
223600.0000000    0.1452143
223640.0000000    0.1462399
223680.0000000    0.1390889
223720.0000000    0.1342258
223760.0000000    0.1439462
223800.0000000    0.1313609
223840.0000000    0.1461641
223880.0000000    0.1317114
223920.0000000    0.1288924
223960.0000000    0.1412597
224000.0000000    0.1503198
224040.0000000    0.1426350
224080.0000000    0.1461328
224120.0000000    0.1333052
224160.0000000    0.1493555
224200.0000000    0.1382763
224240.0000000    0.1335256
224280.0000000    0.1369195
224320.0000000    0.1161246
224360.0000000    0.1334222
224400.0000000    0.1252287
224440.0000000    0.1333584
224480.0000000    0.1371999
224520.0000000    0.1427463
224560.0000000    0.1385914
224600.0000000    0.1361962
224640.0000000    0.1392505
224680.0000000    0.1428852
224720.0000000    0.1326357
224760.0000000    0.1340249
224800.0000000    0.1371804
224840.0000000    0.1342112
224880.0000000    0.1470951
224920.0000000    0.1390522
224960.0000000    0.1224382
225000.0000000    0.1200713
225040.0000000    0.1329146
225080.0000000    0.1311885
225120.0000000    0.1369343
225160.0000000    0.1406823
225200.0000000    0.1235706
225240.0000000    0.1390562
225280.0000000    0.1350135
225320.0000000    0.1246922
225360.0000000    0.1434801
225400.0000000    0.1402623
225440.0000000    0.1343500
225480.0000000    0.1392957
225520.0000000    0.1518295
225560.0000000    0.1493315
225600.0000000    0.1387305
225640.0000000    0.1341646
225680.0000000    0.1433921
225720.0000000    0.1329271
225760.0000000    0.1313131
225800.0000000    0.1295588
225840.0000000    0.1357055
225880.0000000    0.1257647
225920.0000000    0.1261953
225960.0000000    0.1298291
226000.0000000    0.1445750
226040.0000000    0.1690301
226080.0000000    0.1470152
226120.0000000    0.1683033
226160.0000000    0.1600792
226200.0000000    0.1502898
226240.0000000    0.1542102
226280.0000000    0.1467270
226320.0000000    0.1602931
226360.0000000    0.1543130
226400.0000000    0.1428494
226440.0000000    0.1415915
226480.0000000    0.1563877
226520.0000000    0.1493092
226560.0000000    0.1586875
226600.0000000    0.1346705
226640.0000000    0.1379313
226680.0000000    0.1362027
226720.0000000    0.1446904
226760.0000000    0.1379784
226800.0000000    0.1343809
226840.0000000    0.1344390
226880.0000000    0.1499924
226920.0000000    0.1482669
226960.0000000    0.1639307
227000.0000000    0.1535969
227040.0000000    0.1717005
227080.0000000    0.1523141
227120.0000000    0.1641694
227160.0000000    0.1504954
227200.0000000    0.1542701
227240.0000000    0.1608505
227280.0000000    0.1414550
227320.0000000    0.1373973
227360.0000000    0.1391578
227400.0000000    0.1382124
227440.0000000    0.1328681
227480.0000000    0.1374995
227520.0000000    0.1389544
227560.0000000    0.1353684
227600.0000000    0.1330424
227640.0000000    0.1334904
227680.0000000    0.1361143
227720.0000000    0.1588368
227760.0000000    0.1423274
227800.0000000    0.1299032
227840.0000000    0.1299789
227880.0000000    0.1352685
227920.0000000    0.1294105
227960.0000000    0.1346410
228000.0000000    0.1404698
228040.0000000    0.1427751
228080.0000000    0.1376138
228120.0000000    0.1422447
228160.0000000    0.1341082
228200.0000000    0.1308048
228240.0000000    0.1291365
228280.0000000    0.1402415
228320.0000000    0.1306978
228360.0000000    0.1327297
228400.0000000    0.1221675
228440.0000000    0.1168203
228480.0000000    0.1276356
228520.0000000    0.1288266
228560.0000000    0.1315043
228600.0000000    0.1265398
228640.0000000    0.1356708
228680.0000000    0.1287513
228720.0000000    0.1347934
228760.0000000    0.1430620
228800.0000000    0.1371025
228840.0000000    0.1450714
228880.0000000    0.1463491
228920.0000000    0.1394850
228960.0000000    0.1456725
229000.0000000    0.1337775
229040.0000000    0.1362572
229080.0000000    0.1406316
229120.0000000    0.1433293
229160.0000000    0.1396925
229200.0000000    0.1348608
229240.0000000    0.1421920
229280.0000000    0.1269320
229320.0000000    0.1486605
229360.0000000    0.1244011
229400.0000000    0.1230021
229440.0000000    0.1393242
229480.0000000    0.1360759
229520.0000000    0.1366572
229560.0000000    0.1347029
229600.0000000    0.1378128
229640.0000000    0.1408813
229680.0000000    0.1351659
229720.0000000    0.1372079
229760.0000000    0.1421861
229800.0000000    0.1527418
229840.0000000    0.1488940
229880.0000000    0.1437716
229920.0000000    0.1495056
229960.0000000    0.1373924
230000.0000000    0.1354054
230040.0000000    0.1556931
230080.0000000    0.1518037
230120.0000000    0.1474016
230160.0000000    0.1551520
230200.0000000    0.1715241
230240.0000000    0.1410483
230280.0000000    0.1356009
230320.0000000    0.1472796
230360.0000000    0.1489598
230400.0000000    0.1380407
230440.0000000    0.1417954
230480.0000000    0.1255646
230520.0000000    0.1409675
230560.0000000    0.1422442
230600.0000000    0.1396289
230640.0000000    0.1439863
230680.0000000    0.1475695
230720.0000000    0.1340798
230760.0000000    0.1372106
230800.0000000    0.1520511
230840.0000000    0.1274248
230880.0000000    0.1504844
230920.0000000    0.1456245
230960.0000000    0.1552156
231000.0000000    0.1403712
231040.0000000    0.1288209
231080.0000000    0.1341844
231120.0000000    0.1273099
231160.0000000    0.1444423
231200.0000000    0.1488172
231240.0000000    0.1443808
231280.0000000    0.1382163
231320.0000000    0.1412445
231360.0000000    0.1528136
231400.0000000    0.1317247
231440.0000000    0.1404353
231480.0000000    0.1521611
231520.0000000    0.1350292
231560.0000000    0.1442065
231600.0000000    0.1385804
231640.0000000    0.1515030
231680.0000000    0.1453472
231720.0000000    0.1481444
231760.0000000    0.1360840
231800.0000000    0.1448568
231840.0000000    0.1546211
231880.0000000    0.1506500
231920.0000000    0.1408318
231960.0000000    0.1506477
232000.0000000    0.1428933
232040.0000000    0.1363732
232080.0000000    0.1379890
232120.0000000    0.1381972
232160.0000000    0.1424002
232200.0000000    0.1337663
232240.0000000    0.1528102
232280.0000000    0.1559450
232320.0000000    0.1379677
232360.0000000    0.1409255
232400.0000000    0.1320286
232440.0000000    0.1318386
232480.0000000    0.1539539
232520.0000000    0.1481282
232560.0000000    0.1571399
232600.0000000    0.1527592
232640.0000000    0.1410658
232680.0000000    0.1293584
232720.0000000    0.1405114
232760.0000000    0.1415295
232800.0000000    0.1433479
232840.0000000    0.1504214
232880.0000000    0.1534898
232920.0000000    0.1550287
232960.0000000    0.1381551
233000.0000000    0.1499599
233040.0000000    0.1512572
233080.0000000    0.1474007
233120.0000000    0.1421632
233160.0000000    0.1367787
233200.0000000    0.1436165
233240.0000000    0.1469273
233280.0000000    0.1542083
233320.0000000    0.1635317
233360.0000000    0.1551031
233400.0000000    0.1601482
233440.0000000    0.1606859
233480.0000000    0.1764446
233520.0000000    0.1574855
233560.0000000    0.1521467
233600.0000000    0.1383787
233640.0000000    0.1524408
233680.0000000    0.1539349
233720.0000000    0.1603492
233760.0000000    0.1454705
233800.0000000    0.1519045
233840.0000000    0.1328822
233880.0000000    0.1552382
233920.0000000    0.1614732
233960.0000000    0.1687859
234000.0000000    0.1646281
234040.0000000    0.1441818
234080.0000000    0.1534750
234120.0000000    0.1523415
234160.0000000    0.1593871
234200.0000000    0.1349365
234240.0000000    0.1481839
234280.0000000    0.1541708
234320.0000000    0.1496897
234360.0000000    0.1367744
234400.0000000    0.1560095
234440.0000000    0.1500457
234480.0000000    0.1701690
234520.0000000    0.1695589
234560.0000000    0.1715147
234600.0000000    0.1504376
234640.0000000    0.1624541
234680.0000000    0.1650119
234720.0000000    0.1544856
234760.0000000    0.1537344
234800.0000000    0.1687564
234840.0000000    0.1613068
234880.0000000    0.1544327
234920.0000000    0.1514452
234960.0000000    0.1535959
235000.0000000    0.1536415
235040.0000000    0.1469616
235080.0000000    0.1476312
235120.0000000    0.1402117
235160.0000000    0.1493423
235200.0000000    0.1511103
235240.0000000    0.1537438
235280.0000000    0.1385506
235320.0000000    0.1434799
235360.0000000    0.1530239
235400.0000000    0.1453326
235440.0000000    0.1411217
235480.0000000    0.1315858
235520.0000000    0.1434087
235560.0000000    0.1513587
235600.0000000    0.1471517
235640.0000000    0.1428754
235680.0000000    0.1575480
235720.0000000    0.1426857
235760.0000000    0.1439086
235800.0000000    0.1466672
235840.0000000    0.1371332
235880.0000000    0.1372751
235920.0000000    0.1363355
235960.0000000    0.1469191
236000.0000000    0.1343340
236040.0000000    0.1385873
236080.0000000    0.1385596
236120.0000000    0.1401188
236160.0000000    0.1405892
236200.0000000    0.1477687
236240.0000000    0.1674101
236280.0000000    0.1579356
236320.0000000    0.1614057
236360.0000000    0.1565037
236400.0000000    0.1592070
236440.0000000    0.1778911
236480.0000000    0.1410216
236520.0000000    0.1540360
236560.0000000    0.1433022
236600.0000000    0.1503647
236640.0000000    0.1633287
236680.0000000    0.1615369
236720.0000000    0.1468028
236760.0000000    0.1535209
236800.0000000    0.1540172
236840.0000000    0.1454098
236880.0000000    0.1405236
236920.0000000    0.1437868
236960.0000000    0.1503042
237000.0000000    0.1555494
237040.0000000    0.1476241
237080.0000000    0.1369856
237120.0000000    0.1332110
237160.0000000    0.1378538
237200.0000000    0.1370442
237240.0000000    0.1394711
237280.0000000    0.1370313
237320.0000000    0.1388836
237360.0000000    0.1350418
237400.0000000    0.1304904
237440.0000000    0.1455445
237480.0000000    0.1249306
237520.0000000    0.1375486
237560.0000000    0.1363427
237600.0000000    0.1381804
237640.0000000    0.1370897
237680.0000000    0.1364501
237720.0000000    0.1418083
237760.0000000    0.1353301
237800.0000000    0.1395833
237840.0000000    0.1207212
237880.0000000    0.1305599
237920.0000000    0.1434083
237960.0000000    0.1602969
238000.0000000    0.1342328
238040.0000000    0.1406800
238080.0000000    0.1421746
238120.0000000    0.1455093
238160.0000000    0.1486737
238200.0000000    0.1499113
238240.0000000    0.1405625
238280.0000000    0.1443150
238320.0000000    0.1415015
238360.0000000    0.1468171
238400.0000000    0.1387811
238440.0000000    0.1424040
238480.0000000    0.1345676
238520.0000000    0.1340146
238560.0000000    0.1364002
238600.0000000    0.1430059
238640.0000000    0.1373641
238680.0000000    0.1430494
238720.0000000    0.1243953
238760.0000000    0.1365960
238800.0000000    0.1474274
238840.0000000    0.1448510
238880.0000000    0.1333231
238920.0000000    0.1386695
238960.0000000    0.1185867
239000.0000000    0.1451186
239040.0000000    0.1350162
239080.0000000    0.1505457
239120.0000000    0.1700415
239160.0000000    0.1425826
239200.0000000    0.1463283
239240.0000000    0.1515150
239280.0000000    0.1482155
239320.0000000    0.1442996
239360.0000000    0.1657211
239400.0000000    0.1613498
239440.0000000    0.1714475
239480.0000000    0.1492967
239520.0000000    0.1768654
239560.0000000    0.1696665
239600.0000000    0.1651100
239640.0000000    0.1684257
239680.0000000    0.1483498
239720.0000000    0.1717443
239760.0000000    0.1584311
239800.0000000    0.1549653
239840.0000000    0.1543380
239880.0000000    0.1577292
239920.0000000    0.1633975
239960.0000000    0.1769343
240000.0000000    0.1686818
240040.0000000    0.1658098
240080.0000000    0.1646837
240120.0000000    0.1571129
240160.0000000    0.1568582
240200.0000000    0.1683834
240240.0000000    0.1551731
240280.0000000    0.1664943
240320.0000000    0.1672685
240360.0000000    0.1659409
240400.0000000    0.1554657
240440.0000000    0.1742362
240480.0000000    0.1761233
240520.0000000    0.1840106
240560.0000000    0.1632129
240600.0000000    0.1820637
240640.0000000    0.1669550
240680.0000000    0.1661967
240720.0000000    0.1623192
240760.0000000    0.1621347
240800.0000000    0.1606824
240840.0000000    0.1633413
240880.0000000    0.1743696
240920.0000000    0.1626169
240960.0000000    0.1577918
241000.0000000    0.1650862
241040.0000000    0.1681200
241080.0000000    0.1635997
241120.0000000    0.1810072
241160.0000000    0.1616445
241200.0000000    0.1536286
241240.0000000    0.1598032
241280.0000000    0.1510970
241320.0000000    0.1769897
241360.0000000    0.1569847
241400.0000000    0.1567126
241440.0000000    0.1620860
241480.0000000    0.1555951
241520.0000000    0.1660372
241560.0000000    0.1670287
241600.0000000    0.1691997
241640.0000000    0.1628982
241680.0000000    0.1796221
241720.0000000    0.1698578
241760.0000000    0.1667816
241800.0000000    0.1799009
241840.0000000    0.1705358
241880.0000000    0.1550634
241920.0000000    0.1520369
241960.0000000    0.1715593
242000.0000000    0.1563985
242040.0000000    0.1514459
242080.0000000    0.1719088
242120.0000000    0.1682153
242160.0000000    0.1693732
242200.0000000    0.1470425
242240.0000000    0.1601582
242280.0000000    0.1571074
242320.0000000    0.1573679
242360.0000000    0.1654043
242400.0000000    0.1747904
242440.0000000    0.1737803
242480.0000000    0.1660031
242520.0000000    0.1838690
242560.0000000    0.1881147
242600.0000000    0.1708332
242640.0000000    0.1820686
242680.0000000    0.1449573
242720.0000000    0.1640321
242760.0000000    0.1559480
242800.0000000    0.1560889
242840.0000000    0.1716870
242880.0000000    0.1736138
242920.0000000    0.1609148
242960.0000000    0.1778166
243000.0000000    0.1699035
243040.0000000    0.1704188
243080.0000000    0.1713750
243120.0000000    0.1595486
243160.0000000    0.1602562
243200.0000000    0.1750203
243240.0000000    0.1683160
243280.0000000    0.1718679
243320.0000000    0.1830620
243360.0000000    0.1715894
243400.0000000    0.1734847
243440.0000000    0.1782242
243480.0000000    0.1716460
243520.0000000    0.1748332
243560.0000000    0.1558733
243600.0000000    0.1666549
243640.0000000    0.1662506
243680.0000000    0.1689853
243720.0000000    0.1581322
243760.0000000    0.1700593
243800.0000000    0.1662172
243840.0000000    0.1871604
243880.0000000    0.1869188
243920.0000000    0.1844048
243960.0000000    0.1721678
244000.0000000    0.1617870
244040.0000000    0.1765770
244080.0000000    0.1643775
244120.0000000    0.1687241
244160.0000000    0.1736019
244200.0000000    0.1775782
244240.0000000    0.1714525
244280.0000000    0.1659196
244320.0000000    0.1672698
244360.0000000    0.1620740
244400.0000000    0.1575046
244440.0000000    0.1594948
244480.0000000    0.1658873
244520.0000000    0.1412415
244560.0000000    0.1715422
244600.0000000    0.1602214
244640.0000000    0.1668698
244680.0000000    0.1549207
244720.0000000    0.1512773
244760.0000000    0.1537876
244800.0000000    0.1706942
244840.0000000    0.1624473
244880.0000000    0.1638298
244920.0000000    0.1514322
244960.0000000    0.1529377
245000.0000000    0.1522807
245040.0000000    0.1639948
245080.0000000    0.1771144
245120.0000000    0.1750796
245160.0000000    0.1736707
245200.0000000    0.1643452
245240.0000000    0.1621737
245280.0000000    0.1753650
245320.0000000    0.1764304
245360.0000000    0.1885128
245400.0000000    0.1651979
245440.0000000    0.1570717
245480.0000000    0.1745649
245520.0000000    0.1658699
245560.0000000    0.1589582
245600.0000000    0.1649830
245640.0000000    0.1655321
245680.0000000    0.1631590
245720.0000000    0.1520067
245760.0000000    0.1421907
245800.0000000    0.1477344
245840.0000000    0.1803288
245880.0000000    0.1853425
245920.0000000    0.1713380
245960.0000000    0.1774170
246000.0000000    0.1552726
246040.0000000    0.1641169
246080.0000000    0.1731979
246120.0000000    0.1779294
246160.0000000    0.1688122
246200.0000000    0.1723643
246240.0000000    0.1757663
246280.0000000    0.1483980
246320.0000000    0.1531861
246360.0000000    0.1732603
246400.0000000    0.1680109
246440.0000000    0.1562007
246480.0000000    0.1640911
246520.0000000    0.1469378
246560.0000000    0.1623455
246600.0000000    0.1701365
246640.0000000    0.1558077
246680.0000000    0.1752395
246720.0000000    0.1729980
246760.0000000    0.1654851
246800.0000000    0.1546068
246840.0000000    0.1493907
246880.0000000    0.1561558
246920.0000000    0.1546550
246960.0000000    0.1562443
247000.0000000    0.1663555
247040.0000000    0.1665252
247080.0000000    0.1636039
247120.0000000    0.1670781
247160.0000000    0.1576483
247200.0000000    0.1694497
247240.0000000    0.1560353
247280.0000000    0.1611824
247320.0000000    0.1611088
247360.0000000    0.1851769
247400.0000000    0.1701876
247440.0000000    0.1575522
247480.0000000    0.1604967
247520.0000000    0.1649070
247560.0000000    0.1616404
247600.0000000    0.1720172
247640.0000000    0.1663537
247680.0000000    0.1783828
247720.0000000    0.1690526
247760.0000000    0.1671353
247800.0000000    0.1665391
247840.0000000    0.1654660
247880.0000000    0.1680759
247920.0000000    0.1793095
247960.0000000    0.1772081
248000.0000000    0.1717279
248040.0000000    0.1609738
248080.0000000    0.1674417
248120.0000000    0.1739598
248160.0000000    0.1731742
248200.0000000    0.1597839
248240.0000000    0.1595189
248280.0000000    0.1709066
248320.0000000    0.1799040
248360.0000000    0.1671169
248400.0000000    0.1729608
248440.0000000    0.1835848
248480.0000000    0.1571075
248520.0000000    0.1655911
248560.0000000    0.1599655
248600.0000000    0.1445616
248640.0000000    0.1602316
248680.0000000    0.1661059
248720.0000000    0.1751849
248760.0000000    0.1663249
248800.0000000    0.1757343
248840.0000000    0.1882962
248880.0000000    0.1740802
248920.0000000    0.1716779
248960.0000000    0.1790574
249000.0000000    0.1788898
249040.0000000    0.1922251
249080.0000000    0.1984540
249120.0000000    0.1791283
249160.0000000    0.1726129
249200.0000000    0.1870272
249240.0000000    0.1843604
249280.0000000    0.1740118
249320.0000000    0.1743002
249360.0000000    0.1747629
249400.0000000    0.1629753
249440.0000000    0.1642132
249480.0000000    0.1653149
249520.0000000    0.1524840
249560.0000000    0.1821458
249600.0000000    0.1786528
249640.0000000    0.1565059
249680.0000000    0.1786094
249720.0000000    0.1742009
249760.0000000    0.1725218
249800.0000000    0.1712042
249840.0000000    0.1758270
249880.0000000    0.1761967
249920.0000000    0.1631648
249960.0000000    0.1688814
250000.0000000    0.1711355
250040.0000000    0.1784506
250080.0000000    0.1711646
250120.0000000    0.1668134
250160.0000000    0.1538312
250200.0000000    0.1665017
250240.0000000    0.1680326
250280.0000000    0.1800553
250320.0000000    0.1609197
250360.0000000    0.1636138
250400.0000000    0.1641182
250440.0000000    0.1673876
250480.0000000    0.1759344
250520.0000000    0.1704601
250560.0000000    0.1478161
250600.0000000    0.1669610
250640.0000000    0.1581820
250680.0000000    0.1857306
250720.0000000    0.1920330
250760.0000000    0.1752619
250800.0000000    0.1685757
250840.0000000    0.1698516
250880.0000000    0.1685544
250920.0000000    0.1589921
250960.0000000    0.1659781
251000.0000000    0.1641835
251040.0000000    0.1643600
251080.0000000    0.1529590
251120.0000000    0.1429052
251160.0000000    0.1596707
251200.0000000    0.1522573
251240.0000000    0.1588823
251280.0000000    0.1543686
251320.0000000    0.1680738
251360.0000000    0.1648324
251400.0000000    0.1645599
251440.0000000    0.1441950
251480.0000000    0.1562171
251520.0000000    0.1595691
251560.0000000    0.1550521
251600.0000000    0.1570048
251640.0000000    0.1584473
251680.0000000    0.1628625
251720.0000000    0.1572036
251760.0000000    0.1560207
251800.0000000    0.1621041
251840.0000000    0.1468539
251880.0000000    0.1560619
251920.0000000    0.1671467
251960.0000000    0.1631904
252000.0000000    0.1627863
252040.0000000    0.1560523
252080.0000000    0.1733012
252120.0000000    0.1475722
252160.0000000    0.1640304
252200.0000000    0.1563196
252240.0000000    0.1831820
252280.0000000    0.1627158
252320.0000000    0.1547277
252360.0000000    0.1610118
252400.0000000    0.1439075
252440.0000000    0.1321751
252480.0000000    0.1386538
252520.0000000    0.1465997
252560.0000000    0.1423952
252600.0000000    0.1398009
252640.0000000    0.1363604
252680.0000000    0.1379865
252720.0000000    0.1573350
252760.0000000    0.1444868
252800.0000000    0.1551147
252840.0000000    0.1440888
252880.0000000    0.1503500
252920.0000000    0.1523345
252960.0000000    0.1625218
253000.0000000    0.1571929
253040.0000000    0.1770835
253080.0000000    0.1543315
253120.0000000    0.1478412
253160.0000000    0.1614154
253200.0000000    0.1500878
253240.0000000    0.1498642
253280.0000000    0.1411038
253320.0000000    0.1368979
253360.0000000    0.1516809
253400.0000000    0.1408717
253440.0000000    0.1410269
253480.0000000    0.1437423
253520.0000000    0.1539984
253560.0000000    0.1449524
253600.0000000    0.1549290
253640.0000000    0.1492303
253680.0000000    0.1588753
253720.0000000    0.1503470
253760.0000000    0.1696686
253800.0000000    0.1552036
253840.0000000    0.1456038
253880.0000000    0.1644340
253920.0000000    0.1702291
253960.0000000    0.1455727
254000.0000000    0.1558103
254040.0000000    0.1536708
254080.0000000    0.1499861
254120.0000000    0.1661987
254160.0000000    0.1493381
254200.0000000    0.1626237
254240.0000000    0.1648604
254280.0000000    0.1668774
254320.0000000    0.1521478
254360.0000000    0.1619514
254400.0000000    0.1485559
254440.0000000    0.1581931
254480.0000000    0.1575530
254520.0000000    0.1661695
254560.0000000    0.1569099
254600.0000000    0.1501861
254640.0000000    0.1586922
254680.0000000    0.1550054
254720.0000000    0.1507352
254760.0000000    0.1561126
254800.0000000    0.1520024
254840.0000000    0.1571842
254880.0000000    0.1481263
254920.0000000    0.1614452
254960.0000000    0.1578480
255000.0000000    0.1708914
255040.0000000    0.1535844
255080.0000000    0.1410105
255120.0000000    0.1609053
255160.0000000    0.1511241
255200.0000000    0.1545466
255240.0000000    0.1564139
255280.0000000    0.1508518
255320.0000000    0.1338932
255360.0000000    0.1559058
255400.0000000    0.1457363
255440.0000000    0.1489504
255480.0000000    0.1595789
255520.0000000    0.1618845
255560.0000000    0.1625331
255600.0000000    0.1747240
255640.0000000    0.1512289
255680.0000000    0.1499124
255720.0000000    0.1655322
255760.0000000    0.1539834
255800.0000000    0.1627781
255840.0000000    0.1598948
255880.0000000    0.1624449
255920.0000000    0.1648948
255960.0000000    0.1569598
256000.0000000    0.1720930
256040.0000000    0.1518576
256080.0000000    0.1608611
256120.0000000    0.1710529
256160.0000000    0.1746251
256200.0000000    0.1809583
256240.0000000    0.1713387
256280.0000000    0.1767916
256320.0000000    0.1625319
256360.0000000    0.1604328
256400.0000000    0.1562170
256440.0000000    0.1694955
256480.0000000    0.1522605
256520.0000000    0.1563881
256560.0000000    0.1635986
256600.0000000    0.1580742
256640.0000000    0.1700433
256680.0000000    0.1514121
256720.0000000    0.1584731
256760.0000000    0.1643782
256800.0000000    0.1572833
256840.0000000    0.1593702
256880.0000000    0.1692453
256920.0000000    0.1604536
256960.0000000    0.1780043
257000.0000000    0.1672844
257040.0000000    0.1726336
257080.0000000    0.1748597
257120.0000000    0.1818382
257160.0000000    0.1724000
257200.0000000    0.1512963
257240.0000000    0.1605032
257280.0000000    0.1741870
257320.0000000    0.1733038
257360.0000000    0.1591164
257400.0000000    0.1601280
257440.0000000    0.1781221
257480.0000000    0.1826170
257520.0000000    0.1834133
257560.0000000    0.1638863
257600.0000000    0.1450281
257640.0000000    0.1515042
257680.0000000    0.1359479
257720.0000000    0.1590733
257760.0000000    0.1337119
257800.0000000    0.1489228
257840.0000000    0.1422779
257880.0000000    0.1305040
257920.0000000    0.1531167
257960.0000000    0.1377739
258000.0000000    0.1488799
258040.0000000    0.1426017
258080.0000000    0.1487475
258120.0000000    0.1469178
258160.0000000    0.1611131
258200.0000000    0.1717547
258240.0000000    0.1560416
258280.0000000    0.1566772
258320.0000000    0.1563659
258360.0000000    0.1526839
258400.0000000    0.1715371
258440.0000000    0.1618239
258480.0000000    0.1559511
258520.0000000    0.1624944
258560.0000000    0.1629768
258600.0000000    0.1565850
258640.0000000    0.1611788
258680.0000000    0.1473586
258720.0000000    0.1531164
258760.0000000    0.1543992
258800.0000000    0.1588701
258840.0000000    0.1629684
258880.0000000    0.1723124
258920.0000000    0.1608399
258960.0000000    0.1806495
259000.0000000    0.1683359
259040.0000000    0.1623424
259080.0000000    0.1599996
259120.0000000    0.1669627
259160.0000000    0.1568901
259200.0000000    0.1586583
259240.0000000    0.1672163
259280.0000000    0.1744607
259320.0000000    0.1588714
259360.0000000    0.1729371
259400.0000000    0.1775768
259440.0000000    0.1604110
259480.0000000    0.1705266
259520.0000000    0.1451584
259560.0000000    0.1681558
259600.0000000    0.1495136
259640.0000000    0.1539207
259680.0000000    0.1706167
259720.0000000    0.1788877
259760.0000000    0.1491624
259800.0000000    0.1752763
259840.0000000    0.1714489
259880.0000000    0.1665362
259920.0000000    0.1675799
259960.0000000    0.1779457
260000.0000000    0.1754232
260040.0000000    0.1558956
260080.0000000    0.1520209
260120.0000000    0.1520039
260160.0000000    0.1416447
260200.0000000    0.1519147
260240.0000000    0.1554525
260280.0000000    0.1527513
260320.0000000    0.1534489
260360.0000000    0.1544752
260400.0000000    0.1580756
260440.0000000    0.1576170
260480.0000000    0.1473864
260520.0000000    0.1532014
260560.0000000    0.1777185
260600.0000000    0.1587093
260640.0000000    0.1607029
260680.0000000    0.1615428
260720.0000000    0.1642793
260760.0000000    0.1674213
260800.0000000    0.1454597
260840.0000000    0.1496770
260880.0000000    0.1539112
260920.0000000    0.1454889
260960.0000000    0.1511464
261000.0000000    0.1437995
261040.0000000    0.1481995
261080.0000000    0.1442898
261120.0000000    0.1466911
261160.0000000    0.1341788
261200.0000000    0.1493784
261240.0000000    0.1482066
261280.0000000    0.1449221
261320.0000000    0.1511409
261360.0000000    0.1527532
261400.0000000    0.1535706
261440.0000000    0.1348283
261480.0000000    0.1499367
261520.0000000    0.1526860
261560.0000000    0.1604784
261600.0000000    0.1567755
261640.0000000    0.1493398
261680.0000000    0.1579509
261720.0000000    0.1677871
261760.0000000    0.1549279
261800.0000000    0.1717380
261840.0000000    0.1619255
261880.0000000    0.1508761
261920.0000000    0.1512930
261960.0000000    0.1310955
262000.0000000    0.1371841
262040.0000000    0.1439715
262080.0000000    0.1401763
262120.0000000    0.1587510
262160.0000000    0.1416819
262200.0000000    0.1416904
262240.0000000    0.1409049
262280.0000000    0.1358159
262320.0000000    0.1340850
262360.0000000    0.1359771
262400.0000000    0.1485063
262440.0000000    0.1398917
262480.0000000    0.1408834
262520.0000000    0.1465912
262560.0000000    0.1384899
262600.0000000    0.1474740
262640.0000000    0.1598669
262680.0000000    0.1553189
262720.0000000    0.1540800
262760.0000000    0.1652513
262800.0000000    0.1640870
262840.0000000    0.1656157
262880.0000000    0.1687411
262920.0000000    0.1521001
262960.0000000    0.1481311
263000.0000000    0.1566497
263040.0000000    0.1547198
263080.0000000    0.1604676
263120.0000000    0.1449059
263160.0000000    0.1491998
263200.0000000    0.1463074
263240.0000000    0.1573749
263280.0000000    0.1580168
263320.0000000    0.1618670
263360.0000000    0.1667835
263400.0000000    0.1609094
263440.0000000    0.1425053
263480.0000000    0.1619836
263520.0000000    0.1572860
263560.0000000    0.1477164
263600.0000000    0.1525993
263640.0000000    0.1523298
263680.0000000    0.1521178
263720.0000000    0.1531945
263760.0000000    0.1537979
263800.0000000    0.1614738
263840.0000000    0.1630767
263880.0000000    0.1582343
263920.0000000    0.1631278
263960.0000000    0.1465885
264000.0000000    0.1692943
264040.0000000    0.1624268
264080.0000000    0.1716742
264120.0000000    0.1732567
264160.0000000    0.1615825
264200.0000000    0.1709191
264240.0000000    0.1543172
264280.0000000    0.1514654
264320.0000000    0.1467042
264360.0000000    0.1476585
264400.0000000    0.1601503
264440.0000000    0.1599430
264480.0000000    0.1499577
264520.0000000    0.1452257
264560.0000000    0.1511883
264600.0000000    0.1488252
264640.0000000    0.1555112
264680.0000000    0.1558306
264720.0000000    0.1605926
264760.0000000    0.1459885
264800.0000000    0.1482574
264840.0000000    0.1589395
264880.0000000    0.1653982
264920.0000000    0.1451128
264960.0000000    0.1506588
265000.0000000    0.1382130
265040.0000000    0.1470395
265080.0000000    0.1457568
265120.0000000    0.1484939
265160.0000000    0.1546779
265200.0000000    0.1854310
265240.0000000    0.1594677
265280.0000000    0.1670082
265320.0000000    0.1803721
265360.0000000    0.1690334
265400.0000000    0.1766634
265440.0000000    0.1676104
265480.0000000    0.1684029
265520.0000000    0.1707456
265560.0000000    0.1720492
265600.0000000    0.1785038
265640.0000000    0.1534906
265680.0000000    0.1521610
265720.0000000    0.1534242
265760.0000000    0.1547748
265800.0000000    0.1631177
265840.0000000    0.1487761
265880.0000000    0.1632661
265920.0000000    0.1591275
265960.0000000    0.1722408
266000.0000000    0.1669035
266040.0000000    0.1590722
266080.0000000    0.1632055
266120.0000000    0.1508109
266160.0000000    0.1701609
266200.0000000    0.1811153
266240.0000000    0.1865570
266280.0000000    0.1805540
266320.0000000    0.1847837
266360.0000000    0.1850753
266400.0000000    0.1923841
266440.0000000    0.1811320
266480.0000000    0.1812957
266520.0000000    0.1715040
266560.0000000    0.1692849
266600.0000000    0.1695496
266640.0000000    0.1747356
266680.0000000    0.1766069
266720.0000000    0.1777301
266760.0000000    0.1756905
266800.0000000    0.1741594
266840.0000000    0.1626939
266880.0000000    0.1546359
266920.0000000    0.1641453
266960.0000000    0.1819558
267000.0000000    0.1718958
267040.0000000    0.1752846
267080.0000000    0.1742878
267120.0000000    0.1654442
267160.0000000    0.1741522
267200.0000000    0.1663607
267240.0000000    0.1564674
267280.0000000    0.1510361
267320.0000000    0.1723180
267360.0000000    0.1504892
267400.0000000    0.1620384
267440.0000000    0.1707979
267480.0000000    0.1688469
267520.0000000    0.1741252
267560.0000000    0.1593406
267600.0000000    0.1537059
267640.0000000    0.1585740
267680.0000000    0.1645889
267720.0000000    0.1525384
267760.0000000    0.1548969
267800.0000000    0.1620079
267840.0000000    0.1556249
267880.0000000    0.1591987
267920.0000000    0.1646935
267960.0000000    0.1540494
268000.0000000    0.1604668
268040.0000000    0.1675130
268080.0000000    0.1747985
268120.0000000    0.1704929
268160.0000000    0.1498164
268200.0000000    0.1474977
268240.0000000    0.1467455
268280.0000000    0.1532880
268320.0000000    0.1636774
268360.0000000    0.1601209
268400.0000000    0.1632681
268440.0000000    0.1586589
268480.0000000    0.1623078
268520.0000000    0.1615120
268560.0000000    0.1629732
268600.0000000    0.1590986
268640.0000000    0.1609619
268680.0000000    0.1794394
268720.0000000    0.1775960
268760.0000000    0.1724325
268800.0000000    0.1712826
268840.0000000    0.1725745
268880.0000000    0.1626044
268920.0000000    0.1734970
268960.0000000    0.1736821
269000.0000000    0.1767901
269040.0000000    0.1818488
269080.0000000    0.1773544
269120.0000000    0.1632023
269160.0000000    0.1750133
269200.0000000    0.1732914
269240.0000000    0.1646604
269280.0000000    0.1645681
269320.0000000    0.1623858
269360.0000000    0.1696536
269400.0000000    0.1737898
269440.0000000    0.1693115
269480.0000000    0.1547374
269520.0000000    0.1419807
269560.0000000    0.1419117
269600.0000000    0.1398823
269640.0000000    0.1453470
269680.0000000    0.1490776
269720.0000000    0.1389256
269760.0000000    0.1341945
269800.0000000    0.1384725
269840.0000000    0.1425420
269880.0000000    0.1437295
269920.0000000    0.1311451
269960.0000000    0.1586857
270000.0000000    0.1529499
270040.0000000    0.1391356
270080.0000000    0.1403830
270120.0000000    0.1238029
270160.0000000    0.1430575
270200.0000000    0.1444275
270240.0000000    0.1386522
270280.0000000    0.1426583
270320.0000000    0.1529302
270360.0000000    0.1444953
270400.0000000    0.1583535
270440.0000000    0.1548893
270480.0000000    0.1410441
270520.0000000    0.1471249
270560.0000000    0.1511511
270600.0000000    0.1516726
270640.0000000    0.1528802
270680.0000000    0.1418311
270720.0000000    0.1599092
270760.0000000    0.1449707
270800.0000000    0.1558434
270840.0000000    0.1245619
270880.0000000    0.1471054
270920.0000000    0.1447910
270960.0000000    0.1366631
271000.0000000    0.1475035
271040.0000000    0.1558838
271080.0000000    0.1603491
271120.0000000    0.1457224
271160.0000000    0.1457709
271200.0000000    0.1448399
271240.0000000    0.1412648
271280.0000000    0.1411627
271320.0000000    0.1428938
271360.0000000    0.1358210
271400.0000000    0.1362612
271440.0000000    0.1459970
271480.0000000    0.1551017
271520.0000000    0.1454368
271560.0000000    0.1504183
271600.0000000    0.1547449
271640.0000000    0.1287117
271680.0000000    0.1386501
271720.0000000    0.1386816
271760.0000000    0.1544952
271800.0000000    0.1391886
271840.0000000    0.1469625
271880.0000000    0.1387283
271920.0000000    0.1335489
271960.0000000    0.1383216
272000.0000000    0.1456217
272040.0000000    0.1540356
272080.0000000    0.1437003
272120.0000000    0.1461788
272160.0000000    0.1443039
272200.0000000    0.1379274
272240.0000000    0.1563972
272280.0000000    0.1481296
272320.0000000    0.1451338
272360.0000000    0.1449325
272400.0000000    0.1414074
272440.0000000    0.1434824
272480.0000000    0.1394161
272520.0000000    0.1435109
272560.0000000    0.1363771
272600.0000000    0.1516409
272640.0000000    0.1423643
272680.0000000    0.1382593
272720.0000000    0.1325861
272760.0000000    0.1496983
272800.0000000    0.1537085
272840.0000000    0.1558809
272880.0000000    0.1441361
272920.0000000    0.1465227
272960.0000000    0.1451604
273000.0000000    0.1509670
273040.0000000    0.1423642
273080.0000000    0.1438316
273120.0000000    0.1471732
273160.0000000    0.1469016
273200.0000000    0.1402714
273240.0000000    0.1479182
273280.0000000    0.1483725
273320.0000000    0.1488062
273360.0000000    0.1477698
273400.0000000    0.1510877
273440.0000000    0.1453876
273480.0000000    0.1471157
273520.0000000    0.1595048
273560.0000000    0.1556954
273600.0000000    0.1555072
273640.0000000    0.1602485
273680.0000000    0.1496006
273720.0000000    0.1414621
273760.0000000    0.1403002
273800.0000000    0.1616141
273840.0000000    0.1512367
273880.0000000    0.1367099
273920.0000000    0.1539488
273960.0000000    0.1484743
274000.0000000    0.1569930
274040.0000000    0.1441731
274080.0000000    0.1530166
274120.0000000    0.1390732
274160.0000000    0.1331311
274200.0000000    0.1435988
274240.0000000    0.1433822
274280.0000000    0.1419635
274320.0000000    0.1429641
274360.0000000    0.1486777
274400.0000000    0.1339548
274440.0000000    0.1327536
274480.0000000    0.1311692
274520.0000000    0.1311051
274560.0000000    0.1421665
274600.0000000    0.1412139
274640.0000000    0.1317096
274680.0000000    0.1414089
274720.0000000    0.1445540
274760.0000000    0.1458198
274800.0000000    0.1390021
274840.0000000    0.1317710
274880.0000000    0.1484870
274920.0000000    0.1324598
274960.0000000    0.1421104
275000.0000000    0.1336061
275040.0000000    0.1344469
275080.0000000    0.1391191
275120.0000000    0.1343565
275160.0000000    0.1392289
275200.0000000    0.1416596
275240.0000000    0.1448735
275280.0000000    0.1468021
275320.0000000    0.1344358
275360.0000000    0.1323144
275400.0000000    0.1404492
275440.0000000    0.1296839
275480.0000000    0.1356878
275520.0000000    0.1432603
275560.0000000    0.1342893
275600.0000000    0.1346736
275640.0000000    0.1312745
275680.0000000    0.1349420
275720.0000000    0.1322598
275760.0000000    0.1248142
275800.0000000    0.1282389
275840.0000000    0.1365162
275880.0000000    0.1453874
275920.0000000    0.1564839
275960.0000000    0.1530581
276000.0000000    0.1447354
276040.0000000    0.1418957
276080.0000000    0.1486266
276120.0000000    0.1499058
276160.0000000    0.1531043
276200.0000000    0.1356908
276240.0000000    0.1390729
276280.0000000    0.1368674
276320.0000000    0.1523827
276360.0000000    0.1464112
276400.0000000    0.1510150
276440.0000000    0.1425083
276480.0000000    0.1407182
276520.0000000    0.1518317
276560.0000000    0.1538248
276600.0000000    0.1496376
276640.0000000    0.1540952
276680.0000000    0.1534633
276720.0000000    0.1427040
276760.0000000    0.1410665
276800.0000000    0.1501062
276840.0000000    0.1479338
276880.0000000    0.1489713
276920.0000000    0.1454552
276960.0000000    0.1634845
277000.0000000    0.1544473
277040.0000000    0.1461849
277080.0000000    0.1446475
277120.0000000    0.1448159
277160.0000000    0.1566178
277200.0000000    0.1414574
277240.0000000    0.1426155
277280.0000000    0.1474239
277320.0000000    0.1630799
277360.0000000    0.1662662
277400.0000000    0.1561290
277440.0000000    0.1603569
277480.0000000    0.1480203
277520.0000000    0.1500404
277560.0000000    0.1531289
277600.0000000    0.1655264
277640.0000000    0.1583529
277680.0000000    0.1581470
277720.0000000    0.1555046
277760.0000000    0.1531251
277800.0000000    0.1414897
277840.0000000    0.1668906
277880.0000000    0.1580149
277920.0000000    0.1437585
277960.0000000    0.1581280
278000.0000000    0.1419931
278040.0000000    0.1596456
278080.0000000    0.1503234
278120.0000000    0.1429215
278160.0000000    0.1588200
278200.0000000    0.1483478
278240.0000000    0.1508945
278280.0000000    0.1505046
278320.0000000    0.1588414
278360.0000000    0.1507997
278400.0000000    0.1492959
278440.0000000    0.1506142
278480.0000000    0.1567046
278520.0000000    0.1511986
278560.0000000    0.1447576
278600.0000000    0.1523998
278640.0000000    0.1450286
278680.0000000    0.1380383
278720.0000000    0.1419604
278760.0000000    0.1475670
278800.0000000    0.1408706
278840.0000000    0.1403329
278880.0000000    0.1599825
278920.0000000    0.1472305
278960.0000000    0.1532550
279000.0000000    0.1401101
279040.0000000    0.1611135
279080.0000000    0.1424238
279120.0000000    0.1361754
279160.0000000    0.1372840
279200.0000000    0.1325580
279240.0000000    0.1362565
279280.0000000    0.1490557
279320.0000000    0.1436400
279360.0000000    0.1386178
279400.0000000    0.1327317
279440.0000000    0.1333154
279480.0000000    0.1439642
279520.0000000    0.1566584
279560.0000000    0.1546245
279600.0000000    0.1566747
279640.0000000    0.1438886
279680.0000000    0.1658836
279720.0000000    0.1523289
279760.0000000    0.1526605
279800.0000000    0.1518841
279840.0000000    0.1516563
279880.0000000    0.1575307
279920.0000000    0.1537294
279960.0000000    0.1450068
280000.0000000    0.1444808
280040.0000000    0.1539153
280080.0000000    0.1463663
280120.0000000    0.1603409
280160.0000000    0.1625230
280200.0000000    0.1507549
280240.0000000    0.1551373
280280.0000000    0.1586467
280320.0000000    0.1554728
280360.0000000    0.1554595
280400.0000000    0.1531303
280440.0000000    0.1582379
280480.0000000    0.1550610
280520.0000000    0.1761925
280560.0000000    0.1657130
280600.0000000    0.1625161
280640.0000000    0.1778453
280680.0000000    0.1605102
280720.0000000    0.1450302
280760.0000000    0.1576519
280800.0000000    0.1595152
280840.0000000    0.1527809
280880.0000000    0.1557091
280920.0000000    0.1599404
280960.0000000    0.1528504
281000.0000000    0.1612920
281040.0000000    0.1688372
281080.0000000    0.1802567
281120.0000000    0.1630113
281160.0000000    0.1602093
281200.0000000    0.1580001
281240.0000000    0.1549284
281280.0000000    0.1466822
281320.0000000    0.1513868
281360.0000000    0.1678663
281400.0000000    0.1436322
281440.0000000    0.1527136
281480.0000000    0.1559671
281520.0000000    0.1538537
281560.0000000    0.1633287
281600.0000000    0.1683098
281640.0000000    0.1569725
281680.0000000    0.1587326
281720.0000000    0.1618100
281760.0000000    0.1662574
281800.0000000    0.1549326
281840.0000000    0.1718439
281880.0000000    0.1628025
281920.0000000    0.1678566
281960.0000000    0.1564490
282000.0000000    0.1658820
282040.0000000    0.1528037
282080.0000000    0.1564908
282120.0000000    0.1609618
282160.0000000    0.1557301
282200.0000000    0.1530814
282240.0000000    0.1514339
282280.0000000    0.1616979
282320.0000000    0.1498517
282360.0000000    0.1636193
282400.0000000    0.1569103
282440.0000000    0.1477226
282480.0000000    0.1569709
282520.0000000    0.1601923
282560.0000000    0.1706683
282600.0000000    0.1765062
282640.0000000    0.1689171
282680.0000000    0.1544359
282720.0000000    0.1682500
282760.0000000    0.1813279
282800.0000000    0.1714621
282840.0000000    0.1599526
282880.0000000    0.1631151
282920.0000000    0.1754146
282960.0000000    0.1470018
283000.0000000    0.1530981
283040.0000000    0.1646613
283080.0000000    0.1566206
283120.0000000    0.1505691
283160.0000000    0.1558444
283200.0000000    0.1479485
283240.0000000    0.1570252
283280.0000000    0.1425665
283320.0000000    0.1532612
283360.0000000    0.1597377
283400.0000000    0.1624554
283440.0000000    0.1541127
283480.0000000    0.1448233
283520.0000000    0.1567786
283560.0000000    0.1401623
283600.0000000    0.1380261
283640.0000000    0.1435673
283680.0000000    0.1542586
283720.0000000    0.1559827
283760.0000000    0.1417271
283800.0000000    0.1475919
283840.0000000    0.1505919
283880.0000000    0.1501368
283920.0000000    0.1670631
283960.0000000    0.1618500
284000.0000000    0.1596940
284040.0000000    0.1629379
284080.0000000    0.1638807
284120.0000000    0.1649630
284160.0000000    0.1674169
284200.0000000    0.1638498
284240.0000000    0.1745864
284280.0000000    0.1742787
284320.0000000    0.1679320
284360.0000000    0.1643026
284400.0000000    0.1672219
284440.0000000    0.1503333
284480.0000000    0.1737798
284520.0000000    0.1600652
284560.0000000    0.1569566
284600.0000000    0.1685578
284640.0000000    0.1568574
284680.0000000    0.1498360
284720.0000000    0.1445025
284760.0000000    0.1474203
284800.0000000    0.1614091
284840.0000000    0.1386904
284880.0000000    0.1418671
284920.0000000    0.1426520
284960.0000000    0.1387082
285000.0000000    0.1539191
285040.0000000    0.1582511
285080.0000000    0.1600798
285120.0000000    0.1476294
285160.0000000    0.1469776
285200.0000000    0.1493338
285240.0000000    0.1518163
285280.0000000    0.1365912
285320.0000000    0.1419267
285360.0000000    0.1418470
285400.0000000    0.1612066
285440.0000000    0.1595100
285480.0000000    0.1817917
285520.0000000    0.1676992
285560.0000000    0.1582279
285600.0000000    0.1413156
285640.0000000    0.1636063
285680.0000000    0.1705554
285720.0000000    0.1575684
285760.0000000    0.1440743
285800.0000000    0.1728815
285840.0000000    0.1650918
285880.0000000    0.1693195
285920.0000000    0.1465160
285960.0000000    0.1393890
286000.0000000    0.1452039
286040.0000000    0.1479722
286080.0000000    0.1519171
286120.0000000    0.1505455
286160.0000000    0.1704202
286200.0000000    0.1541298
286240.0000000    0.1652092
286280.0000000    0.1514916
286320.0000000    0.1459798
286360.0000000    0.1628086
286400.0000000    0.1678133
286440.0000000    0.1544729
286480.0000000    0.1680715
286520.0000000    0.1558350
286560.0000000    0.1542383
286600.0000000    0.1518460
286640.0000000    0.1451702
286680.0000000    0.1576794
286720.0000000    0.1495181
286760.0000000    0.1485821
286800.0000000    0.1610236
286840.0000000    0.1641343
286880.0000000    0.1471225
286920.0000000    0.1386236
286960.0000000    0.1420155
287000.0000000    0.1526177
287040.0000000    0.1559535
287080.0000000    0.1502523
287120.0000000    0.1573156
287160.0000000    0.1344441
287200.0000000    0.1491545
287240.0000000    0.1506822
287280.0000000    0.1516328
287320.0000000    0.1429304
287360.0000000    0.1523563
287400.0000000    0.1464098
287440.0000000    0.1492366
287480.0000000    0.1430631
287520.0000000    0.1470625
287560.0000000    0.1391763
287600.0000000    0.1465145
287640.0000000    0.1438250
287680.0000000    0.1580824
287720.0000000    0.1356992
287760.0000000    0.1456064
287800.0000000    0.1405840
287840.0000000    0.1888892
287880.0000000    0.1776383
287920.0000000    0.1578197
287960.0000000    0.1483602
288000.0000000    0.1512756
288040.0000000    0.1693781
288080.0000000    0.1800276
288120.0000000    0.1680236
288160.0000000    0.1638431
288200.0000000    0.1622461
288240.0000000    0.1610054
288280.0000000    0.1604009
288320.0000000    0.1740780
288360.0000000    0.1899964
288400.0000000    0.1693142
288440.0000000    0.1660998
288480.0000000    0.1491025
288520.0000000    0.1543709
288560.0000000    0.1574793
288600.0000000    0.1666786
288640.0000000    0.1825736
288680.0000000    0.1875455
288720.0000000    0.1867703
288760.0000000    0.1708272
288800.0000000    0.1736601
288840.0000000    0.1794460
288880.0000000    0.1637325
288920.0000000    0.1667868
288960.0000000    0.1444132
289000.0000000    0.1539776
289040.0000000    0.1829512
289080.0000000    0.1635836
289120.0000000    0.1550126
289160.0000000    0.1728140
289200.0000000    0.1807663
289240.0000000    0.1674917
289280.0000000    0.1578373
289320.0000000    0.1719562
289360.0000000    0.1561561
289400.0000000    0.1712012
289440.0000000    0.1665867
289480.0000000    0.1602326
289520.0000000    0.1516973
289560.0000000    0.1562648
289600.0000000    0.1591579
289640.0000000    0.1663041
289680.0000000    0.1667355
289720.0000000    0.1668421
289760.0000000    0.1565330
289800.0000000    0.1688697
289840.0000000    0.1521272
289880.0000000    0.1603936
289920.0000000    0.1783686
289960.0000000    0.1810187
290000.0000000    0.1853383
290040.0000000    0.1795533
290080.0000000    0.1778159
290120.0000000    0.1767124
290160.0000000    0.1875675
290200.0000000    0.1843720
290240.0000000    0.1758361
290280.0000000    0.1527421
290320.0000000    0.1523802
290360.0000000    0.1472011
290400.0000000    0.1375052
290440.0000000    0.1592270
290480.0000000    0.1576646
290520.0000000    0.1440055
290560.0000000    0.1502141
290600.0000000    0.1485056
290640.0000000    0.1438539
290680.0000000    0.1691802
290720.0000000    0.1468655
290760.0000000    0.1439861
290800.0000000    0.1458748
290840.0000000    0.1467042
290880.0000000    0.1407130
290920.0000000    0.1479408
290960.0000000    0.1574245
291000.0000000    0.1548205
291040.0000000    0.1466033
291080.0000000    0.1495475
291120.0000000    0.1381490
291160.0000000    0.1621221
291200.0000000    0.1603540
291240.0000000    0.1395812
291280.0000000    0.1503147
291320.0000000    0.1476933
291360.0000000    0.1619757
291400.0000000    0.1444446
291440.0000000    0.1499605
291480.0000000    0.1512550
291520.0000000    0.1689832
291560.0000000    0.1799790
291600.0000000    0.1712947
291640.0000000    0.1530546
291680.0000000    0.1482218
291720.0000000    0.1453427
291760.0000000    0.1531457
291800.0000000    0.1593403
291840.0000000    0.1774926
291880.0000000    0.1653568
291920.0000000    0.1604274
291960.0000000    0.1665853
292000.0000000    0.1482004
292040.0000000    0.1473198
292080.0000000    0.1557755
292120.0000000    0.1607846
292160.0000000    0.1402851
292200.0000000    0.1585473
292240.0000000    0.1508945
292280.0000000    0.1644451
292320.0000000    0.1406425
292360.0000000    0.1405963
292400.0000000    0.1353194
292440.0000000    0.1508188
292480.0000000    0.1365603
292520.0000000    0.1300230
292560.0000000    0.1448600
292600.0000000    0.1517671
292640.0000000    0.1409787
292680.0000000    0.1553370
292720.0000000    0.1508351
292760.0000000    0.1436909
292800.0000000    0.1406575
292840.0000000    0.1467657
292880.0000000    0.1460616
292920.0000000    0.1442827
292960.0000000    0.1508899
293000.0000000    0.1555835
293040.0000000    0.1640801
293080.0000000    0.1413042
293120.0000000    0.1503873
293160.0000000    0.1375347
293200.0000000    0.1373739
293240.0000000    0.1354605
293280.0000000    0.1539340
293320.0000000    0.1637906
293360.0000000    0.1769788
293400.0000000    0.1743640
293440.0000000    0.1571477
293480.0000000    0.1640296
293520.0000000    0.1555384
293560.0000000    0.1739458
293600.0000000    0.1757629
293640.0000000    0.1590510
293680.0000000    0.1505121
293720.0000000    0.1674357
293760.0000000    0.1367962
293800.0000000    0.1308437
293840.0000000    0.1440438
293880.0000000    0.1628891
293920.0000000    0.1346953
293960.0000000    0.1439877
294000.0000000    0.1420567
294040.0000000    0.1456834
294080.0000000    0.1412059
294120.0000000    0.1347628
294160.0000000    0.1310398
294200.0000000    0.1314460
294240.0000000    0.1497989
294280.0000000    0.1296178
294320.0000000    0.1387007
294360.0000000    0.1462500
294400.0000000    0.1419182
294440.0000000    0.1208167
294480.0000000    0.1522477
294520.0000000    0.1276214
294560.0000000    0.1347172
294600.0000000    0.1476247
294640.0000000    0.1491643
294680.0000000    0.1400510
294720.0000000    0.1344728
294760.0000000    0.1286527
294800.0000000    0.1355356
294840.0000000    0.1284596
294880.0000000    0.1419939
294920.0000000    0.1416447
294960.0000000    0.1391088
295000.0000000    0.1445573
295040.0000000    0.1552770
295080.0000000    0.1303503
295120.0000000    0.1480322
295160.0000000    0.1523856
295200.0000000    0.1462677
295240.0000000    0.1436176
295280.0000000    0.1511795
295320.0000000    0.1426532
295360.0000000    0.1481729
295400.0000000    0.1531186
295440.0000000    0.1608446
295480.0000000    0.1583015
295520.0000000    0.1571599
295560.0000000    0.1833680
295600.0000000    0.1746569
295640.0000000    0.1488254
295680.0000000    0.1451516
295720.0000000    0.1277966
295760.0000000    0.1539074
295800.0000000    0.1408496
295840.0000000    0.1272140
295880.0000000    0.1562614
295920.0000000    0.1434743
295960.0000000    0.1511576
296000.0000000    0.1325029
296040.0000000    0.1430345
296080.0000000    0.1554311
296120.0000000    0.1329291
296160.0000000    0.1363812
296200.0000000    0.1297316
296240.0000000    0.1301343
296280.0000000    0.1426318
296320.0000000    0.1367027
296360.0000000    0.1243335
296400.0000000    0.1245532
296440.0000000    0.1262190
296480.0000000    0.1365177
296520.0000000    0.1348180
296560.0000000    0.1383330
296600.0000000    0.1450946
296640.0000000    0.1620118
296680.0000000    0.1482618
296720.0000000    0.1307463
296760.0000000    0.1515227
296800.0000000    0.1424174
296840.0000000    0.1504273
296880.0000000    0.1519002
296920.0000000    0.1448323
296960.0000000    0.1564563
297000.0000000    0.1613873
297040.0000000    0.1384942
297080.0000000    0.1543858
297120.0000000    0.1558387
297160.0000000    0.1530697
297200.0000000    0.1524529
297240.0000000    0.1439980
297280.0000000    0.1574118
297320.0000000    0.1382662
297360.0000000    0.1519197
297400.0000000    0.1446450
297440.0000000    0.1488276
297480.0000000    0.1564053
297520.0000000    0.1511005
297560.0000000    0.1517842
297600.0000000    0.1531014
297640.0000000    0.1581631
297680.0000000    0.1646976
297720.0000000    0.1499707
297760.0000000    0.1601397
297800.0000000    0.1499557
297840.0000000    0.1637298
297880.0000000    0.1499493
297920.0000000    0.1534634
297960.0000000    0.1658525
298000.0000000    0.1575274
298040.0000000    0.1602212
298080.0000000    0.1675287
298120.0000000    0.1689648
298160.0000000    0.1596950
298200.0000000    0.1627864
298240.0000000    0.1531704
298280.0000000    0.1584047
298320.0000000    0.1480000
298360.0000000    0.1259042
298400.0000000    0.1287718
298440.0000000    0.1197747
298480.0000000    0.1262320
298520.0000000    0.1310203
298560.0000000    0.1317186
298600.0000000    0.1492782
298640.0000000    0.1529263
298680.0000000    0.1508173
298720.0000000    0.1549454
298760.0000000    0.1675822
298800.0000000    0.1565529
298840.0000000    0.1530099
298880.0000000    0.1329041
298920.0000000    0.1548282
298960.0000000    0.1454311
299000.0000000    0.1597808
299040.0000000    0.1565410
299080.0000000    0.1648309
299120.0000000    0.1577062
299160.0000000    0.1620003
299200.0000000    0.1703540
299240.0000000    0.1482732
299280.0000000    0.1481930
299320.0000000    0.1379880
299360.0000000    0.1491264
299400.0000000    0.1418251
299440.0000000    0.1398308
299480.0000000    0.1595587
299520.0000000    0.1527469
299560.0000000    0.1483951
299600.0000000    0.1377774
299640.0000000    0.1470903
299680.0000000    0.1303464
299720.0000000    0.1266934
299760.0000000    0.1362236
299800.0000000    0.1365571
299840.0000000    0.1328820
299880.0000000    0.1270509
299920.0000000    0.1444169
299960.0000000    0.1290827
300000.0000000    0.1442081
300040.0000000    0.1246815
300080.0000000    0.1376544
300120.0000000    0.1341911
300160.0000000    0.1416165
300200.0000000    0.1300301
300240.0000000    0.1213268
300280.0000000    0.1338998
300320.0000000    0.1272326
300360.0000000    0.1291841
300400.0000000    0.1507196
300440.0000000    0.1519367
300480.0000000    0.1497413
300520.0000000    0.1472530
300560.0000000    0.1381088
300600.0000000    0.1493882
300640.0000000    0.1459863
300680.0000000    0.1370487
300720.0000000    0.1714499
300760.0000000    0.1605948
300800.0000000    0.1402655
300840.0000000    0.1303683
300880.0000000    0.1443076
300920.0000000    0.1316316
300960.0000000    0.1340074
301000.0000000    0.1480424
301040.0000000    0.1388472
301080.0000000    0.1380137
301120.0000000    0.1499040
301160.0000000    0.1548198
301200.0000000    0.1407275
301240.0000000    0.1538929
301280.0000000    0.1387821
301320.0000000    0.1445046
301360.0000000    0.1434284
301400.0000000    0.1435365
301440.0000000    0.1441377
301480.0000000    0.1432810
301520.0000000    0.1412961
301560.0000000    0.1397491
301600.0000000    0.1483823
301640.0000000    0.1509947
301680.0000000    0.1550753
301720.0000000    0.1533813
301760.0000000    0.1531218
301800.0000000    0.1475682
301840.0000000    0.1389841
301880.0000000    0.1543201
301920.0000000    0.1497321
301960.0000000    0.1450442
302000.0000000    0.1601300
302040.0000000    0.1530222
302080.0000000    0.1497416
302120.0000000    0.1500252
302160.0000000    0.1405712
302200.0000000    0.1532320
302240.0000000    0.1537357
302280.0000000    0.1428961
302320.0000000    0.1460711
302360.0000000    0.1541601
302400.0000000    0.1529737
302440.0000000    0.1578932
302480.0000000    0.1491691
302520.0000000    0.1515375
302560.0000000    0.1383368
302600.0000000    0.1403055
302640.0000000    0.1364261
302680.0000000    0.1495781
302720.0000000    0.1510352
302760.0000000    0.1253671
302800.0000000    0.1367811
302840.0000000    0.1436536
302880.0000000    0.1370833
302920.0000000    0.1488384
302960.0000000    0.1391935
303000.0000000    0.1415662
303040.0000000    0.1403438
303080.0000000    0.1435487
303120.0000000    0.1614912
303160.0000000    0.1449661
303200.0000000    0.1413133
303240.0000000    0.1514362
303280.0000000    0.1429842
303320.0000000    0.1399424
303360.0000000    0.1644236
303400.0000000    0.1475234
303440.0000000    0.1468578
303480.0000000    0.1592477
303520.0000000    0.1613739
303560.0000000    0.1479749
303600.0000000    0.1624051
303640.0000000    0.1514524
303680.0000000    0.1494941
303720.0000000    0.1737613
303760.0000000    0.1492719
303800.0000000    0.1746827
303840.0000000    0.1674230
303880.0000000    0.1583402
303920.0000000    0.1528537
303960.0000000    0.1490470
304000.0000000    0.1396066
304040.0000000    0.1502641
304080.0000000    0.1420370
304120.0000000    0.1235333
304160.0000000    0.1250636
304200.0000000    0.1448863
304240.0000000    0.1529459
304280.0000000    0.1613248
304320.0000000    0.1607927
304360.0000000    0.1669590
304400.0000000    0.1466428
304440.0000000    0.1448467
304480.0000000    0.1374805
304520.0000000    0.1372695
304560.0000000    0.1371730
304600.0000000    0.1381498
304640.0000000    0.1405913
304680.0000000    0.1440450
304720.0000000    0.1547348
304760.0000000    0.1504050
304800.0000000    0.1448280
304840.0000000    0.1469653
304880.0000000    0.1369042
304920.0000000    0.1475478
304960.0000000    0.1427219
305000.0000000    0.1406310
305040.0000000    0.1461252
305080.0000000    0.1565774
305120.0000000    0.1529294
305160.0000000    0.1569329
305200.0000000    0.1471111
305240.0000000    0.1338054
305280.0000000    0.1441684
305320.0000000    0.1217433
305360.0000000    0.1544655
305400.0000000    0.1509987
305440.0000000    0.1429874
305480.0000000    0.1639367
305520.0000000    0.1483814
305560.0000000    0.1474967
305600.0000000    0.1222988
305640.0000000    0.1370096
305680.0000000    0.1383533
305720.0000000    0.1356669
305760.0000000    0.1547999
305800.0000000    0.1534400
305840.0000000    0.1480114
305880.0000000    0.1404817
305920.0000000    0.1283030
305960.0000000    0.1290459
306000.0000000    0.1536666
306040.0000000    0.1571725
306080.0000000    0.1563456
306120.0000000    0.1549475
306160.0000000    0.1330527
306200.0000000    0.1297188
306240.0000000    0.1569581
306280.0000000    0.1459118
306320.0000000    0.1406888
306360.0000000    0.1527616
306400.0000000    0.1441807
306440.0000000    0.1396939
306480.0000000    0.1292953
306520.0000000    0.1359275
306560.0000000    0.1357212
306600.0000000    0.1229881
306640.0000000    0.1331126
306680.0000000    0.1199737
306720.0000000    0.1278605
306760.0000000    0.1227875
306800.0000000    0.1331661
306840.0000000    0.1258218
306880.0000000    0.1473072
306920.0000000    0.1367602
306960.0000000    0.1245976
307000.0000000    0.1338869
307040.0000000    0.1186230
307080.0000000    0.1241003
307120.0000000    0.1259966
307160.0000000    0.1202468
307200.0000000    0.1421470
307240.0000000    0.1352664
307280.0000000    0.1434068
307320.0000000    0.1446075
307360.0000000    0.1476131
307400.0000000    0.1592523
307440.0000000    0.1365275
307480.0000000    0.1283688
307520.0000000    0.1320349
307560.0000000    0.1286785
307600.0000000    0.1299996
307640.0000000    0.1442651
307680.0000000    0.1234986
307720.0000000    0.1342382
307760.0000000    0.1498894
307800.0000000    0.1495130
307840.0000000    0.1369595
307880.0000000    0.1401179
307920.0000000    0.1363990
307960.0000000    0.1392729
308000.0000000    0.1349670
308040.0000000    0.1348209
308080.0000000    0.1325843
308120.0000000    0.1458668
308160.0000000    0.1301226
308200.0000000    0.1492864
308240.0000000    0.1525786
308280.0000000    0.1343062
308320.0000000    0.1336662
308360.0000000    0.1377851
308400.0000000    0.1307345
308440.0000000    0.1354623
308480.0000000    0.1525499
308520.0000000    0.1652724
308560.0000000    0.1484389
308600.0000000    0.1336832
308640.0000000    0.1369807
308680.0000000    0.1404429
308720.0000000    0.1219790
308760.0000000    0.1391228
308800.0000000    0.1296963
308840.0000000    0.1340747
308880.0000000    0.1336550
308920.0000000    0.1399838
308960.0000000    0.1270905
309000.0000000    0.1316629
309040.0000000    0.1432105
309080.0000000    0.1402000
309120.0000000    0.1420920
309160.0000000    0.1434831
309200.0000000    0.1393938
309240.0000000    0.1314259
309280.0000000    0.1529538
309320.0000000    0.1270989
309360.0000000    0.1367174
309400.0000000    0.1210950
309440.0000000    0.1313980
309480.0000000    0.1483610
309520.0000000    0.1367839
309560.0000000    0.1388108
309600.0000000    0.1347507
309640.0000000    0.1198130
309680.0000000    0.1283356
309720.0000000    0.1172064
309760.0000000    0.1148102
309800.0000000    0.1284638
309840.0000000    0.1226364
309880.0000000    0.1456903
309920.0000000    0.1370817
309960.0000000    0.1346322
310000.0000000    0.1460608
310040.0000000    0.1510666
310080.0000000    0.1421735
310120.0000000    0.1497032
310160.0000000    0.1291757
310200.0000000    0.1342631
310240.0000000    0.1377828
310280.0000000    0.1331861
310320.0000000    0.1458249
310360.0000000    0.1459973
310400.0000000    0.1507946
310440.0000000    0.1360459
310480.0000000    0.1443091
310520.0000000    0.1445673
310560.0000000    0.1295223
310600.0000000    0.1343336
310640.0000000    0.1547216
310680.0000000    0.1672941
310720.0000000    0.1662262
310760.0000000    0.1506840
310800.0000000    0.1533067
310840.0000000    0.1591891
310880.0000000    0.1614331
310920.0000000    0.1541963
310960.0000000    0.1568040
311000.0000000    0.1629435
311040.0000000    0.1511067
311080.0000000    0.1360460
311120.0000000    0.1492483
311160.0000000    0.1305542
311200.0000000    0.1440151
311240.0000000    0.1450524
311280.0000000    0.1395966
311320.0000000    0.1450098
311360.0000000    0.1470973
311400.0000000    0.1345875
311440.0000000    0.1591269
311480.0000000    0.1570473
311520.0000000    0.1422741
311560.0000000    0.1465200
311600.0000000    0.1439558
311640.0000000    0.1341200
311680.0000000    0.1385484
311720.0000000    0.1278407
311760.0000000    0.1188405
311800.0000000    0.1565883
311840.0000000    0.1448414
311880.0000000    0.1480754
311920.0000000    0.1281630
311960.0000000    0.1358959
312000.0000000    0.1323983
312040.0000000    0.1387595
312080.0000000    0.1540825
312120.0000000    0.1270855
312160.0000000    0.1296255
312200.0000000    0.1318995
312240.0000000    0.1397174
312280.0000000    0.1721113
312320.0000000    0.1470849
312360.0000000    0.1344280
312400.0000000    0.1402486
312440.0000000    0.1392331
312480.0000000    0.1265246
312520.0000000    0.1297130
312560.0000000    0.1382163
312600.0000000    0.1465524
312640.0000000    0.1326471
312680.0000000    0.1460202
312720.0000000    0.1264046
312760.0000000    0.1197673
312800.0000000    0.1438269
312840.0000000    0.1425340
312880.0000000    0.1468852
312920.0000000    0.1404491
312960.0000000    0.1517626
313000.0000000    0.1334839
313040.0000000    0.1427163
313080.0000000    0.1310627
313120.0000000    0.1300757
313160.0000000    0.1407469
313200.0000000    0.1434703
313240.0000000    0.1381382
313280.0000000    0.1318352
313320.0000000    0.1366106
313360.0000000    0.1482818
313400.0000000    0.1453815
313440.0000000    0.1393160
313480.0000000    0.1378980
313520.0000000    0.1337540
313560.0000000    0.1219964
313600.0000000    0.1416479
313640.0000000    0.1344532
313680.0000000    0.1194405
313720.0000000    0.1536553
313760.0000000    0.1428383
313800.0000000    0.1445272
313840.0000000    0.1415684
313880.0000000    0.1453421
313920.0000000    0.1261866
313960.0000000    0.1414958
314000.0000000    0.1393225
314040.0000000    0.1569171
314080.0000000    0.1523471
314120.0000000    0.1460860
314160.0000000    0.1678487
314200.0000000    0.1501886
314240.0000000    0.1598626
314280.0000000    0.1652929
314320.0000000    0.1485377
314360.0000000    0.1487826
314400.0000000    0.1479382
314440.0000000    0.1464156
314480.0000000    0.1445712
314520.0000000    0.1464681
314560.0000000    0.1620533
314600.0000000    0.1703282
314640.0000000    0.1626916
314680.0000000    0.1434194
314720.0000000    0.1579764
314760.0000000    0.1528966
314800.0000000    0.1296927
314840.0000000    0.1302331
314880.0000000    0.1255725
314920.0000000    0.1336133
314960.0000000    0.1351841
315000.0000000    0.1448470
315040.0000000    0.1381414
315080.0000000    0.1366090
315120.0000000    0.1360568
315160.0000000    0.1392040
315200.0000000    0.1370607
315240.0000000    0.1366892
315280.0000000    0.1420532
315320.0000000    0.1365625
315360.0000000    0.1485375
315400.0000000    0.1451195
315440.0000000    0.1450043
315480.0000000    0.1648337
315520.0000000    0.1571571
315560.0000000    0.1488958
315600.0000000    0.1485799
315640.0000000    0.1536765
315680.0000000    0.1814342
315720.0000000    0.1584791
315760.0000000    0.1494433
315800.0000000    0.1623909
315840.0000000    0.1449870
315880.0000000    0.1420789
315920.0000000    0.1678489
315960.0000000    0.1660932
316000.0000000    0.1444520
316040.0000000    0.1564829
316080.0000000    0.1474215
316120.0000000    0.1509119
316160.0000000    0.1563413
316200.0000000    0.1519771
316240.0000000    0.1391805
316280.0000000    0.1722924
316320.0000000    0.1452664
316360.0000000    0.1514638
316400.0000000    0.1508901
316440.0000000    0.1447615
316480.0000000    0.1518790
316520.0000000    0.1705379
316560.0000000    0.1545619
316600.0000000    0.1369936
316640.0000000    0.1394601
316680.0000000    0.1326618
316720.0000000    0.1341702
316760.0000000    0.1371403
316800.0000000    0.1449132
316840.0000000    0.1687483
316880.0000000    0.1510053
316920.0000000    0.1498907
316960.0000000    0.1403351
317000.0000000    0.1309250
317040.0000000    0.1190506
317080.0000000    0.1170527
317120.0000000    0.1343549
317160.0000000    0.1338611
317200.0000000    0.1386983
317240.0000000    0.1342140
317280.0000000    0.1468012
317320.0000000    0.1323525
317360.0000000    0.1284849
317400.0000000    0.1579735
317440.0000000    0.1468709
317480.0000000    0.1402449
317520.0000000    0.1548636
317560.0000000    0.1608617
317600.0000000    0.1524548
317640.0000000    0.1655657
317680.0000000    0.1515655
317720.0000000    0.1617505
317760.0000000    0.1759667
317800.0000000    0.1486871
317840.0000000    0.1457486
317880.0000000    0.1407128
317920.0000000    0.1514342
317960.0000000    0.1453346
318000.0000000    0.1295576
318040.0000000    0.1463011
318080.0000000    0.1318685
318120.0000000    0.1425486
318160.0000000    0.1399502
318200.0000000    0.1480518
318240.0000000    0.1679132
318280.0000000    0.1321844
318320.0000000    0.1272281
318360.0000000    0.1393147
318400.0000000    0.1166072
318440.0000000    0.1445957
318480.0000000    0.1329778
318520.0000000    0.1418470
318560.0000000    0.1413880
318600.0000000    0.1457419
318640.0000000    0.1396518
318680.0000000    0.1337155
318720.0000000    0.1385412
318760.0000000    0.1407853
318800.0000000    0.1380900
318840.0000000    0.1474785
318880.0000000    0.1453190
318920.0000000    0.1227306
318960.0000000    0.1287952
319000.0000000    0.1237934
319040.0000000    0.1349809
319080.0000000    0.1332245
319120.0000000    0.1270155
319160.0000000    0.1382801
319200.0000000    0.1463922
319240.0000000    0.1484460
319280.0000000    0.1200072
319320.0000000    0.1366239
319360.0000000    0.1362555
319400.0000000    0.1451417
319440.0000000    0.1543945
319480.0000000    0.1344885
319520.0000000    0.1379580
319560.0000000    0.1480713
319600.0000000    0.1512264
319640.0000000    0.1425045
319680.0000000    0.1520805
319720.0000000    0.1703391
319760.0000000    0.1741244
319800.0000000    0.1625248
319840.0000000    0.1592606
319880.0000000    0.1477693
319920.0000000    0.1475175
319960.0000000    0.1396311
320000.0000000    0.1431288
320040.0000000    0.1615939
320080.0000000    0.1479028
320120.0000000    0.1441874
320160.0000000    0.1512050
320200.0000000    0.1495889
320240.0000000    0.1447790
320280.0000000    0.1464473
320320.0000000    0.1310558
320360.0000000    0.1497771
320400.0000000    0.1285220
320440.0000000    0.1464636
320480.0000000    0.1473639
320520.0000000    0.1373276
320560.0000000    0.1487688
320600.0000000    0.1428563
320640.0000000    0.1631212
320680.0000000    0.1287284
320720.0000000    0.1280655
320760.0000000    0.1500051
320800.0000000    0.1434332
320840.0000000    0.1537695
320880.0000000    0.1561722
320920.0000000    0.1551039
320960.0000000    0.1571724
321000.0000000    0.1369602
321040.0000000    0.1563266
321080.0000000    0.1413622
321120.0000000    0.1569950
321160.0000000    0.1269937
321200.0000000    0.1424542
321240.0000000    0.1354009
321280.0000000    0.1301679
321320.0000000    0.1166443
321360.0000000    0.1238991
321400.0000000    0.1239864
321440.0000000    0.1264616
321480.0000000    0.1131651
321520.0000000    0.1444812
321560.0000000    0.1205576
321600.0000000    0.1544558
321640.0000000    0.1345873
321680.0000000    0.1216462
321720.0000000    0.1287926
321760.0000000    0.1378508
321800.0000000    0.1399396
321840.0000000    0.1436626
321880.0000000    0.1274359
321920.0000000    0.1364300
321960.0000000    0.1435690
322000.0000000    0.1393107
322040.0000000    0.1420718
322080.0000000    0.1359260
322120.0000000    0.1291687
322160.0000000    0.1259052
322200.0000000    0.1207093
322240.0000000    0.1359939
322280.0000000    0.1338770
322320.0000000    0.1294839
322360.0000000    0.1241285
322400.0000000    0.1353390
322440.0000000    0.1401939
322480.0000000    0.1404377
322520.0000000    0.1395698
322560.0000000    0.1422337
322600.0000000    0.1357361
322640.0000000    0.1330659
322680.0000000    0.1212690
322720.0000000    0.1333844
322760.0000000    0.1444027
322800.0000000    0.1386221
322840.0000000    0.1395327
322880.0000000    0.1400546
322920.0000000    0.1587474
322960.0000000    0.1544340
323000.0000000    0.1567451
323040.0000000    0.1585651
323080.0000000    0.1525629
323120.0000000    0.1398183
323160.0000000    0.1357916
323200.0000000    0.1335957
323240.0000000    0.1550131
323280.0000000    0.1524901
323320.0000000    0.1636209
323360.0000000    0.1489921
323400.0000000    0.1459122
323440.0000000    0.1514438
323480.0000000    0.1406103
323520.0000000    0.1246892
323560.0000000    0.1154213
323600.0000000    0.1452591
323640.0000000    0.1339828
323680.0000000    0.1289049
323720.0000000    0.1448546
323760.0000000    0.1379085
323800.0000000    0.1551195
323840.0000000    0.1447428
323880.0000000    0.1352038
323920.0000000    0.1473855
323960.0000000    0.1495188
324000.0000000    0.1250668
324040.0000000    0.1226047
324080.0000000    0.1343111
324120.0000000    0.1281744
324160.0000000    0.1312882
324200.0000000    0.1126523
324240.0000000    0.1269985
324280.0000000    0.1454956
324320.0000000    0.1231276
324360.0000000    0.1333187
324400.0000000    0.1176577
324440.0000000    0.1188654
324480.0000000    0.1282142
324520.0000000    0.1292775
324560.0000000    0.1238681
324600.0000000    0.1383589
324640.0000000    0.1377449
324680.0000000    0.1324650
324720.0000000    0.1419671
324760.0000000    0.1299074
324800.0000000    0.1423146
324840.0000000    0.1471858
324880.0000000    0.1473305
324920.0000000    0.1419263
324960.0000000    0.1436878
325000.0000000    0.1374464
325040.0000000    0.1365025
325080.0000000    0.1396651
325120.0000000    0.1416644
325160.0000000    0.1372981
325200.0000000    0.1339275
325240.0000000    0.1370110
325280.0000000    0.1366447
325320.0000000    0.1337792
325360.0000000    0.1394395
325400.0000000    0.1499442
325440.0000000    0.1303264
325480.0000000    0.1313981
325520.0000000    0.1258015
325560.0000000    0.1314936
325600.0000000    0.1376399
325640.0000000    0.1259043
325680.0000000    0.1223349
325720.0000000    0.1273488
325760.0000000    0.1468972
325800.0000000    0.1381694
325840.0000000    0.1314313
325880.0000000    0.1405954
325920.0000000    0.1332202
325960.0000000    0.1339205
326000.0000000    0.1345446
326040.0000000    0.1344833
326080.0000000    0.1380576
326120.0000000    0.1247289
326160.0000000    0.1408932
326200.0000000    0.1511769
326240.0000000    0.1407945
326280.0000000    0.1433967
326320.0000000    0.1389936
326360.0000000    0.1356997
326400.0000000    0.1330242
326440.0000000    0.1464119
326480.0000000    0.1359318
326520.0000000    0.1436328
326560.0000000    0.1355770
326600.0000000    0.1240575
326640.0000000    0.1287509
326680.0000000    0.1250761
326720.0000000    0.1210942
326760.0000000    0.1331200
326800.0000000    0.1214306
326840.0000000    0.1083440
326880.0000000    0.1098220
326920.0000000    0.1159010
326960.0000000    0.1177230
327000.0000000    0.1269779
327040.0000000    0.1226774
327080.0000000    0.1248018
327120.0000000    0.1243116
327160.0000000    0.1348274
327200.0000000    0.1249742
327240.0000000    0.1226124
327280.0000000    0.1248626
327320.0000000    0.1265631
327360.0000000    0.1317918
327400.0000000    0.1260478
327440.0000000    0.1445526
327480.0000000    0.1204511
327520.0000000    0.1272566
327560.0000000    0.1366863
327600.0000000    0.1196137
327640.0000000    0.1315541
327680.0000000    0.1391476
327720.0000000    0.1347107
327760.0000000    0.1277016
327800.0000000    0.1531319
327840.0000000    0.1206488
327880.0000000    0.1453068
327920.0000000    0.1299829
327960.0000000    0.1218072
328000.0000000    0.1235853
328040.0000000    0.1331222
328080.0000000    0.1269248
328120.0000000    0.1328138
328160.0000000    0.1362085
328200.0000000    0.1327933
328240.0000000    0.1349374
328280.0000000    0.1407698
328320.0000000    0.1462486
328360.0000000    0.1284685
328400.0000000    0.1226756
328440.0000000    0.1358947
328480.0000000    0.1420140
328520.0000000    0.1220320
328560.0000000    0.1332642
328600.0000000    0.1427909
328640.0000000    0.1477333
328680.0000000    0.1524532
328720.0000000    0.1298708
328760.0000000    0.1368385
328800.0000000    0.1354968
328840.0000000    0.1387334
328880.0000000    0.1354933
328920.0000000    0.1333471
328960.0000000    0.1382727
329000.0000000    0.1310244
329040.0000000    0.1477677
329080.0000000    0.1247572
329120.0000000    0.1244605
329160.0000000    0.1329093
329200.0000000    0.1376275
329240.0000000    0.1381978
329280.0000000    0.1337603
329320.0000000    0.1252802
329360.0000000    0.1248875
329400.0000000    0.1312290
329440.0000000    0.1257021
329480.0000000    0.1267382
329520.0000000    0.1384300
329560.0000000    0.1172352
329600.0000000    0.1174783
329640.0000000    0.1425790
329680.0000000    0.1287494
329720.0000000    0.1300881
329760.0000000    0.1238959
329800.0000000    0.1242781
329840.0000000    0.1259670
329880.0000000    0.1123620
329920.0000000    0.1326796
329960.0000000    0.1287145
330000.0000000    0.1217986
330040.0000000    0.1457987
330080.0000000    0.1334757
330120.0000000    0.1475565
330160.0000000    0.1302094
330200.0000000    0.1379691
330240.0000000    0.1353311
330280.0000000    0.1304268
330320.0000000    0.1443675
330360.0000000    0.1240142
330400.0000000    0.1349687
330440.0000000    0.1399989
330480.0000000    0.1428865
330520.0000000    0.1310107
330560.0000000    0.1364665
330600.0000000    0.1329086
330640.0000000    0.1251266
330680.0000000    0.1328122
330720.0000000    0.1471328
330760.0000000    0.1538349
330800.0000000    0.1423602
330840.0000000    0.1435307
330880.0000000    0.1368438
330920.0000000    0.1340936
330960.0000000    0.1436710
331000.0000000    0.1304982
331040.0000000    0.1476022
331080.0000000    0.1333269
331120.0000000    0.1356585
331160.0000000    0.1372006
331200.0000000    0.1317163
331240.0000000    0.1337911
331280.0000000    0.1378834
331320.0000000    0.1382872
331360.0000000    0.1378551
331400.0000000    0.1310715
331440.0000000    0.1537589
331480.0000000    0.1341493
331520.0000000    0.1389146
331560.0000000    0.1362697
331600.0000000    0.1415017
331640.0000000    0.1346079
331680.0000000    0.1381182
331720.0000000    0.1483970
331760.0000000    0.1375055
331800.0000000    0.1416945
331840.0000000    0.1404306
331880.0000000    0.1427252
331920.0000000    0.1247843
331960.0000000    0.1303568
332000.0000000    0.1257668
332040.0000000    0.1314639
332080.0000000    0.1259856
332120.0000000    0.1323960
332160.0000000    0.1580188
332200.0000000    0.1301342
332240.0000000    0.1325782
332280.0000000    0.1539747
332320.0000000    0.1399827
332360.0000000    0.1384634
332400.0000000    0.1447975
332440.0000000    0.1377938
332480.0000000    0.1436826
332520.0000000    0.1406850
332560.0000000    0.1292685
332600.0000000    0.1242663
332640.0000000    0.1252683
332680.0000000    0.1233748
332720.0000000    0.1278824
332760.0000000    0.1292559
332800.0000000    0.1266906
332840.0000000    0.1332413
332880.0000000    0.1376884
332920.0000000    0.1257739
332960.0000000    0.1344075
333000.0000000    0.1316923
333040.0000000    0.1290433
333080.0000000    0.1355713
333120.0000000    0.1264297
333160.0000000    0.1284036
333200.0000000    0.1221448
333240.0000000    0.1337108
333280.0000000    0.1388160
333320.0000000    0.1240714
333360.0000000    0.1342871
333400.0000000    0.1498396
333440.0000000    0.1315759
333480.0000000    0.1415339
333520.0000000    0.1359737
333560.0000000    0.1392249
333600.0000000    0.1488896
333640.0000000    0.1392957
333680.0000000    0.1393114
333720.0000000    0.1411992
333760.0000000    0.1431695
333800.0000000    0.1385525
333840.0000000    0.1330346
333880.0000000    0.1442800
333920.0000000    0.1312474
333960.0000000    0.1441057
334000.0000000    0.1250567
334040.0000000    0.1368172
334080.0000000    0.1273924
334120.0000000    0.1289007
334160.0000000    0.1339496
334200.0000000    0.1446070
334240.0000000    0.1539561
334280.0000000    0.1489847
334320.0000000    0.1575729
334360.0000000    0.1598872
334400.0000000    0.1348515
334440.0000000    0.1326258
334480.0000000    0.1313321
334520.0000000    0.1279476
334560.0000000    0.1455626
334600.0000000    0.1362035
334640.0000000    0.1307750
334680.0000000    0.1435467
334720.0000000    0.1473769
334760.0000000    0.1297013
334800.0000000    0.1274121
334840.0000000    0.1332389
334880.0000000    0.1267334
334920.0000000    0.1182338
334960.0000000    0.1323851
335000.0000000    0.1346416
335040.0000000    0.1439364
335080.0000000    0.1407583
335120.0000000    0.1504456
335160.0000000    0.1271830
335200.0000000    0.1273096
335240.0000000    0.1349914
335280.0000000    0.1416711
335320.0000000    0.1330889
335360.0000000    0.1460501
335400.0000000    0.1479091
335440.0000000    0.1466972
335480.0000000    0.1491902
335520.0000000    0.1436038
335560.0000000    0.1404080
335600.0000000    0.1254849
335640.0000000    0.1395545
335680.0000000    0.1427602
335720.0000000    0.1522148
335760.0000000    0.1504109
335800.0000000    0.1497633
335840.0000000    0.1550669
335880.0000000    0.1481941
335920.0000000    0.1414006
335960.0000000    0.1582130
336000.0000000    0.1260625
336040.0000000    0.1346763
336080.0000000    0.1525822
336120.0000000    0.1441371
336160.0000000    0.1501283
336200.0000000    0.1542657
336240.0000000    0.1483443
336280.0000000    0.1520835
336320.0000000    0.1424851
336360.0000000    0.1633104
336400.0000000    0.1418007
336440.0000000    0.1498134
336480.0000000    0.1463265
336520.0000000    0.1441854
336560.0000000    0.1506091
336600.0000000    0.1570356
336640.0000000    0.1434235
336680.0000000    0.1482580
336720.0000000    0.1359648
336760.0000000    0.1421052
336800.0000000    0.1440521
336840.0000000    0.1463805
336880.0000000    0.1466845
336920.0000000    0.1636152
336960.0000000    0.1467935
337000.0000000    0.1438964
337040.0000000    0.1505549
337080.0000000    0.1410461
337120.0000000    0.1487267
337160.0000000    0.1510549
337200.0000000    0.1404109
337240.0000000    0.1479136
337280.0000000    0.1388463
337320.0000000    0.1307068
337360.0000000    0.1358114
337400.0000000    0.1396764
337440.0000000    0.1483696
337480.0000000    0.1577462
337520.0000000    0.1529089
337560.0000000    0.1496520
337600.0000000    0.1440254
337640.0000000    0.1344686
337680.0000000    0.1379692
337720.0000000    0.1560734
337760.0000000    0.1402779
337800.0000000    0.1535598
337840.0000000    0.1377258
337880.0000000    0.1297029
337920.0000000    0.1388058
337960.0000000    0.1391610
338000.0000000    0.1441310
338040.0000000    0.1336177
338080.0000000    0.1397581
338120.0000000    0.1496184
338160.0000000    0.1442235
338200.0000000    0.1482378
338240.0000000    0.1494126
338280.0000000    0.1396071
338320.0000000    0.1387735
338360.0000000    0.1540165
338400.0000000    0.1461632
338440.0000000    0.1549786
338480.0000000    0.1463684
338520.0000000    0.1409984
338560.0000000    0.1597654
338600.0000000    0.1541445
338640.0000000    0.1550806
338680.0000000    0.1508875
338720.0000000    0.1504354
338760.0000000    0.1688151
338800.0000000    0.1620658
338840.0000000    0.1421432
338880.0000000    0.1414206
338920.0000000    0.1586590
338960.0000000    0.1555063
339000.0000000    0.1510600
339040.0000000    0.1648056
339080.0000000    0.1598001
339120.0000000    0.1470444
339160.0000000    0.1409161
339200.0000000    0.1380535
339240.0000000    0.1505543
339280.0000000    0.1539669
339320.0000000    0.1569142
339360.0000000    0.1547477
339400.0000000    0.1471826
339440.0000000    0.1709405
339480.0000000    0.1692620
339520.0000000    0.1619761
339560.0000000    0.1643823
339600.0000000    0.1623562
339640.0000000    0.1753614
339680.0000000    0.1549425
339720.0000000    0.1646198
339760.0000000    0.1675737
339800.0000000    0.1604394
339840.0000000    0.1686433
339880.0000000    0.1624831
339920.0000000    0.1665439
339960.0000000    0.1549652
340000.0000000    0.1770471
340040.0000000    0.1649294
340080.0000000    0.1748587
340120.0000000    0.1746359
340160.0000000    0.1755531
340200.0000000    0.1927244
340240.0000000    0.1630442
340280.0000000    0.1866482
340320.0000000    0.1935875
340360.0000000    0.1736948
340400.0000000    0.1732701
340440.0000000    0.1663405
340480.0000000    0.1720623
340520.0000000    0.1637811
340560.0000000    0.1590341
340600.0000000    0.1592122
340640.0000000    0.1619994
340680.0000000    0.1612727
340720.0000000    0.1552518
340760.0000000    0.1588198
340800.0000000    0.1583732
340840.0000000    0.1489339
340880.0000000    0.1683328
340920.0000000    0.1762486
340960.0000000    0.1613297
341000.0000000    0.1582936
341040.0000000    0.1635069
341080.0000000    0.1605849
341120.0000000    0.1625839
341160.0000000    0.1732576
341200.0000000    0.1561064
341240.0000000    0.1634456
341280.0000000    0.1448462
341320.0000000    0.1531284
341360.0000000    0.1588716
341400.0000000    0.1547802
341440.0000000    0.1639392
341480.0000000    0.1645390
341520.0000000    0.1581088
341560.0000000    0.1654276
341600.0000000    0.1617330
341640.0000000    0.1548946
341680.0000000    0.1570278
341720.0000000    0.1607929
341760.0000000    0.1606967
341800.0000000    0.1631079
341840.0000000    0.1716970
341880.0000000    0.1707940
341920.0000000    0.1631909
341960.0000000    0.1676204
342000.0000000    0.1679883
342040.0000000    0.1634432
342080.0000000    0.1689576
342120.0000000    0.1499261
342160.0000000    0.1596907
342200.0000000    0.1631020
342240.0000000    0.1558353
342280.0000000    0.1839728
342320.0000000    0.1825232
342360.0000000    0.1514686
342400.0000000    0.1447048
342440.0000000    0.1510811
342480.0000000    0.1482043
342520.0000000    0.1580491
342560.0000000    0.1634443
342600.0000000    0.1622649
342640.0000000    0.1603922
342680.0000000    0.1588625
342720.0000000    0.1550477
342760.0000000    0.1622047
342800.0000000    0.1473315
342840.0000000    0.1650136
342880.0000000    0.1716070
342920.0000000    0.1572890
342960.0000000    0.1621674
343000.0000000    0.1516434
343040.0000000    0.1448509
343080.0000000    0.1555912
343120.0000000    0.1577368
343160.0000000    0.1567469
343200.0000000    0.1637786
343240.0000000    0.1745728
343280.0000000    0.1642464
343320.0000000    0.1537917
343360.0000000    0.1522944
343400.0000000    0.1569105
343440.0000000    0.1650325
343480.0000000    0.1623654
343520.0000000    0.1618951
343560.0000000    0.1652195
343600.0000000    0.1661609
343640.0000000    0.1646803
343680.0000000    0.1699014
343720.0000000    0.1513438
343760.0000000    0.1651237
343800.0000000    0.1586199
343840.0000000    0.1722383
343880.0000000    0.1665913
343920.0000000    0.1537747
343960.0000000    0.1450683
344000.0000000    0.1591469
344040.0000000    0.1708994
344080.0000000    0.1727609
344120.0000000    0.1558542
344160.0000000    0.1624303
344200.0000000    0.1512195
344240.0000000    0.1599541
344280.0000000    0.1630553
344320.0000000    0.1521481
344360.0000000    0.1522238
344400.0000000    0.1442487
344440.0000000    0.1478152
344480.0000000    0.1519988
344520.0000000    0.1642053
344560.0000000    0.1459016
344600.0000000    0.1628348
344640.0000000    0.1585116
344680.0000000    0.1525444
344720.0000000    0.1591485
344760.0000000    0.1497549
344800.0000000    0.1620395
344840.0000000    0.1616531
344880.0000000    0.1572830
344920.0000000    0.1626171
344960.0000000    0.1773371
345000.0000000    0.1587025
345040.0000000    0.1801796
345080.0000000    0.1752263
345120.0000000    0.1645831
345160.0000000    0.1573155
345200.0000000    0.1564965
345240.0000000    0.1592128
345280.0000000    0.1657432
345320.0000000    0.1696803
345360.0000000    0.1774800
345400.0000000    0.1690525
345440.0000000    0.1692560
345480.0000000    0.1647109
345520.0000000    0.1723210
345560.0000000    0.1842923
345600.0000000    0.1779068
345640.0000000    0.1688828
345680.0000000    0.1784913
345720.0000000    0.1708049
345760.0000000    0.1704344
345800.0000000    0.1693980
345840.0000000    0.1658500
345880.0000000    0.1770311
345920.0000000    0.1684082
345960.0000000    0.1677559
346000.0000000    0.1686444
346040.0000000    0.1568385
346080.0000000    0.1794920
346120.0000000    0.1947826
346160.0000000    0.1937578
346200.0000000    0.1733784
346240.0000000    0.1746235
346280.0000000    0.1546140
346320.0000000    0.1801624
346360.0000000    0.1768968
346400.0000000    0.1753082
346440.0000000    0.1670571
346480.0000000    0.1769097
346520.0000000    0.1770774
346560.0000000    0.1774035
346600.0000000    0.1841682
346640.0000000    0.1776754
346680.0000000    0.1707897
346720.0000000    0.1734168
346760.0000000    0.1658886
346800.0000000    0.1670083
346840.0000000    0.1692741
346880.0000000    0.1726016
346920.0000000    0.1759605
346960.0000000    0.1659636
347000.0000000    0.1734330
347040.0000000    0.1568720
347080.0000000    0.1665543
347120.0000000    0.1635400
347160.0000000    0.1627249
347200.0000000    0.1720591
347240.0000000    0.1686262
347280.0000000    0.1760393
347320.0000000    0.1809965
347360.0000000    0.1670443
347400.0000000    0.1798749
347440.0000000    0.1812356
347480.0000000    0.1719531
347520.0000000    0.1571705
347560.0000000    0.1631478
347600.0000000    0.1858631
347640.0000000    0.1880116
347680.0000000    0.1912747
347720.0000000    0.1708709
347760.0000000    0.1692528
347800.0000000    0.1693375
347840.0000000    0.1862211
347880.0000000    0.1846372
347920.0000000    0.1864581
347960.0000000    0.1752141
348000.0000000    0.1558662
348040.0000000    0.1767729
348080.0000000    0.1609094
348120.0000000    0.1769450
348160.0000000    0.1750301
348200.0000000    0.1694582
348240.0000000    0.1795372
348280.0000000    0.1881048
348320.0000000    0.1655829
348360.0000000    0.1550921
348400.0000000    0.1615338
348440.0000000    0.1750131
348480.0000000    0.1608953
348520.0000000    0.1767384
348560.0000000    0.1711468
348600.0000000    0.1765843
348640.0000000    0.1870183
348680.0000000    0.1604409
348720.0000000    0.1664021
348760.0000000    0.1650795
348800.0000000    0.1822821
348840.0000000    0.1598382
348880.0000000    0.1657864
348920.0000000    0.1628172
348960.0000000    0.1656192
349000.0000000    0.1643771
349040.0000000    0.1749167
349080.0000000    0.1765261
349120.0000000    0.1862994
349160.0000000    0.1798962
349200.0000000    0.1814328
349240.0000000    0.1849753
349280.0000000    0.1787562
349320.0000000    0.1741670
349360.0000000    0.1675218
349400.0000000    0.1659964
349440.0000000    0.1716860
349480.0000000    0.1923344
349520.0000000    0.1679815
349560.0000000    0.1768634
349600.0000000    0.1823466
349640.0000000    0.1814498
349680.0000000    0.1678883
349720.0000000    0.1781048
349760.0000000    0.1610862
349800.0000000    0.1674704
349840.0000000    0.1651470
349880.0000000    0.1708853
349920.0000000    0.1765407
349960.0000000    0.1808651
350000.0000000    0.1742189
350040.0000000    0.1608873
350080.0000000    0.1754455
350120.0000000    0.1725469
350160.0000000    0.1797870
350200.0000000    0.1855142
350240.0000000    0.1688011
350280.0000000    0.1672746
350320.0000000    0.1694117
350360.0000000    0.1795929
350400.0000000    0.1801106
350440.0000000    0.1887343
350480.0000000    0.1783019
350520.0000000    0.1823035
350560.0000000    0.1859035
350600.0000000    0.1700742
350640.0000000    0.1871475
350680.0000000    0.1756783
350720.0000000    0.1742996
350760.0000000    0.1865708
350800.0000000    0.1802332
350840.0000000    0.1658165
350880.0000000    0.1748302
350920.0000000    0.1754553
350960.0000000    0.1755602
351000.0000000    0.1716924
351040.0000000    0.1719849
351080.0000000    0.1743916
351120.0000000    0.1760497
351160.0000000    0.1693466
351200.0000000    0.1678332
351240.0000000    0.1901026
351280.0000000    0.1680735
351320.0000000    0.1674850
351360.0000000    0.1727383
351400.0000000    0.1802460
351440.0000000    0.1746908
351480.0000000    0.1844099
351520.0000000    0.1816363
351560.0000000    0.1814323
351600.0000000    0.1784124
351640.0000000    0.1887186
351680.0000000    0.1899540
351720.0000000    0.1916388
351760.0000000    0.1671402
351800.0000000    0.1693385
351840.0000000    0.1670548
351880.0000000    0.1813974
351920.0000000    0.1680181
351960.0000000    0.1688363
352000.0000000    0.1665741
352040.0000000    0.1763198
352080.0000000    0.1762863
352120.0000000    0.1818208
352160.0000000    0.1888338
352200.0000000    0.1817336
352240.0000000    0.1775087
352280.0000000    0.1784704
352320.0000000    0.1749324
352360.0000000    0.1871177
352400.0000000    0.1818579
352440.0000000    0.1729308
352480.0000000    0.1755314
352520.0000000    0.1720766
352560.0000000    0.1789977
352600.0000000    0.1850093
352640.0000000    0.1601585
352680.0000000    0.1853449
352720.0000000    0.1782633
352760.0000000    0.1834428
352800.0000000    0.1867695
352840.0000000    0.1668615
352880.0000000    0.1813916
352920.0000000    0.1711620
352960.0000000    0.1935865
353000.0000000    0.1782929
353040.0000000    0.1754134
353080.0000000    0.1831215
353120.0000000    0.1865373
353160.0000000    0.1912068
353200.0000000    0.2168289
353240.0000000    0.2086253
353280.0000000    0.1858916
353320.0000000    0.1877503
353360.0000000    0.1683869
353400.0000000    0.1715879
353440.0000000    0.1595113
353480.0000000    0.1616651
353520.0000000    0.1771174
353560.0000000    0.1624706
353600.0000000    0.1733225
353640.0000000    0.1618343
353680.0000000    0.1646077
353720.0000000    0.1645408
353760.0000000    0.1781853
353800.0000000    0.1759747
353840.0000000    0.1666684
353880.0000000    0.1591152
353920.0000000    0.1725388
353960.0000000    0.1899159
354000.0000000    0.1916247
354040.0000000    0.1707220
354080.0000000    0.1767990
354120.0000000    0.1634856
354160.0000000    0.1584434
354200.0000000    0.1563641
354240.0000000    0.1671505
354280.0000000    0.1820862
354320.0000000    0.1658888
354360.0000000    0.1637826
354400.0000000    0.1689391
354440.0000000    0.1762750
354480.0000000    0.1810487
354520.0000000    0.1830973
354560.0000000    0.1598152
354600.0000000    0.1618260
354640.0000000    0.1813560
354680.0000000    0.1923950
354720.0000000    0.1834725
354760.0000000    0.1794049
354800.0000000    0.1781068
354840.0000000    0.1763666
354880.0000000    0.1724156
354920.0000000    0.1678009
354960.0000000    0.1609396
355000.0000000    0.1684142
355040.0000000    0.1622295
355080.0000000    0.1701148
355120.0000000    0.1532654
355160.0000000    0.1733088
355200.0000000    0.1806714
355240.0000000    0.1697424
355280.0000000    0.1780809
355320.0000000    0.1686619
355360.0000000    0.1691622
355400.0000000    0.1613715
355440.0000000    0.1791101
355480.0000000    0.1687496
355520.0000000    0.1741007
355560.0000000    0.1598828
355600.0000000    0.1812302
355640.0000000    0.1682950
355680.0000000    0.1798788
355720.0000000    0.1665373
355760.0000000    0.1617688
355800.0000000    0.1605872
355840.0000000    0.1670414
355880.0000000    0.1559084
355920.0000000    0.1748628
355960.0000000    0.1760389
356000.0000000    0.1621787
356040.0000000    0.1715771
356080.0000000    0.1666387
356120.0000000    0.1870467
356160.0000000    0.1760547
356200.0000000    0.1654857
356240.0000000    0.1619048
356280.0000000    0.1715697
356320.0000000    0.1694073
356360.0000000    0.1712629
356400.0000000    0.1622727
356440.0000000    0.1526925
356480.0000000    0.1569213
356520.0000000    0.1502563
356560.0000000    0.1603893
356600.0000000    0.1664923
356640.0000000    0.1636024
356680.0000000    0.1737548
356720.0000000    0.1735144
356760.0000000    0.1584860
356800.0000000    0.1546163
356840.0000000    0.1573372
356880.0000000    0.1483591
356920.0000000    0.1724916
356960.0000000    0.1738683
357000.0000000    0.1614487
357040.0000000    0.1621331
357080.0000000    0.1636813
357120.0000000    0.1660025
357160.0000000    0.1665912
357200.0000000    0.1617453
357240.0000000    0.1572403
357280.0000000    0.1619449
357320.0000000    0.1571715
357360.0000000    0.1784170
357400.0000000    0.1816984
357440.0000000    0.1670206
357480.0000000    0.1716242
357520.0000000    0.1557244
357560.0000000    0.1525837
357600.0000000    0.1701982
357640.0000000    0.1636570
357680.0000000    0.1733269
357720.0000000    0.1634204
357760.0000000    0.1466961
357800.0000000    0.1550593
357840.0000000    0.1691119
357880.0000000    0.1718830
357920.0000000    0.1793940
357960.0000000    0.1747362
358000.0000000    0.1906885
358040.0000000    0.1909723
358080.0000000    0.1705089
358120.0000000    0.1657866
358160.0000000    0.1842596
358200.0000000    0.1704961
358240.0000000    0.1730574
358280.0000000    0.1678017
358320.0000000    0.1782116
358360.0000000    0.1684271
358400.0000000    0.1686420
358440.0000000    0.1623319
358480.0000000    0.1585549
358520.0000000    0.1874367
358560.0000000    0.1795716
358600.0000000    0.1854796
358640.0000000    0.1782281
358680.0000000    0.1814657
358720.0000000    0.1705294
358760.0000000    0.1710189
358800.0000000    0.1697186
358840.0000000    0.1702762
358880.0000000    0.1616949
358920.0000000    0.1533551
358960.0000000    0.1553952
359000.0000000    0.1665902
359040.0000000    0.1715628
359080.0000000    0.1767329
359120.0000000    0.1743965
359160.0000000    0.1872130
359200.0000000    0.1701622
359240.0000000    0.1608584
359280.0000000    0.1768951
359320.0000000    0.1819915
359360.0000000    0.1748592
359400.0000000    0.1690445
359440.0000000    0.1669460
359480.0000000    0.1812944
359520.0000000    0.1732821
359560.0000000    0.1626924
359600.0000000    0.1705395
359640.0000000    0.1679325
359680.0000000    0.1802944
359720.0000000    0.1716463
359760.0000000    0.1779554
359800.0000000    0.1945490
359840.0000000    0.1647106
359880.0000000    0.1782841
359920.0000000    0.1723191
359960.0000000    0.1605159
360000.0000000    0.1752202
360040.0000000    0.1837387
360080.0000000    0.1759990
360120.0000000    0.1897040
360160.0000000    0.1576325
360200.0000000    0.1789837
360240.0000000    0.1842374
360280.0000000    0.1797744
360320.0000000    0.1648253
360360.0000000    0.1590926
360400.0000000    0.1709004
360440.0000000    0.1529250
360480.0000000    0.1603568
360520.0000000    0.1816556
360560.0000000    0.1828145
360600.0000000    0.1563796
360640.0000000    0.1703675
360680.0000000    0.1711048
360720.0000000    0.1701890
360760.0000000    0.1579283
360800.0000000    0.1759646
360840.0000000    0.1754839
360880.0000000    0.1681391
360920.0000000    0.1743095
360960.0000000    0.1970519
361000.0000000    0.1792693
361040.0000000    0.1618166
361080.0000000    0.1670678
361120.0000000    0.1728654
361160.0000000    0.1636581
361200.0000000    0.1823354
361240.0000000    0.1585517
361280.0000000    0.1699780
361320.0000000    0.1812701
361360.0000000    0.1831445
361400.0000000    0.1866945
361440.0000000    0.1770822
361480.0000000    0.1604598
361520.0000000    0.1886952
361560.0000000    0.1763852
361600.0000000    0.1802557
361640.0000000    0.1699463
361680.0000000    0.1906716
361720.0000000    0.1742802
361760.0000000    0.1675014
361800.0000000    0.1764564
361840.0000000    0.1698364
361880.0000000    0.1710178
361920.0000000    0.1668320
361960.0000000    0.1744604
362000.0000000    0.1586948
362040.0000000    0.1786349
362080.0000000    0.1817153
362120.0000000    0.1790780
362160.0000000    0.1844548
362200.0000000    0.1971625
362240.0000000    0.1847006
362280.0000000    0.1762382
362320.0000000    0.1730354
362360.0000000    0.1670640
362400.0000000    0.1524760
362440.0000000    0.1603238
362480.0000000    0.1597708
362520.0000000    0.1856209
362560.0000000    0.1855142
362600.0000000    0.1830618
362640.0000000    0.1771046
362680.0000000    0.1811763
362720.0000000    0.1711273
362760.0000000    0.1698641
362800.0000000    0.1779258
362840.0000000    0.1836135
362880.0000000    0.1669224
362920.0000000    0.1834108
362960.0000000    0.1799542
363000.0000000    0.1739068
363040.0000000    0.1644964
363080.0000000    0.1656691
363120.0000000    0.1786877
363160.0000000    0.1821245
363200.0000000    0.1893924
363240.0000000    0.1898448
363280.0000000    0.1688896
363320.0000000    0.1740036
363360.0000000    0.1857011
363400.0000000    0.1760105
363440.0000000    0.1861608
363480.0000000    0.1784179
363520.0000000    0.1885226
363560.0000000    0.1816556
363600.0000000    0.1731186
363640.0000000    0.1770657
363680.0000000    0.1660646
363720.0000000    0.1699620
363760.0000000    0.1770921
363800.0000000    0.1728286
363840.0000000    0.1771535
363880.0000000    0.1680420
363920.0000000    0.1770230
363960.0000000    0.1752653
364000.0000000    0.1795631
364040.0000000    0.1650842
364080.0000000    0.1679510
364120.0000000    0.1821988
364160.0000000    0.1754423
364200.0000000    0.1693027
364240.0000000    0.1738956
364280.0000000    0.1837336
364320.0000000    0.1841187
364360.0000000    0.1957210
364400.0000000    0.1729507
364440.0000000    0.1760966
364480.0000000    0.1619872
364520.0000000    0.1717668
364560.0000000    0.1768902
364600.0000000    0.1857812
364640.0000000    0.1693465
364680.0000000    0.1734075
364720.0000000    0.1837192
364760.0000000    0.1717512
364800.0000000    0.1862502
364840.0000000    0.1869142
364880.0000000    0.1610584
364920.0000000    0.1796244
364960.0000000    0.1752224
365000.0000000    0.1639649
365040.0000000    0.1805104
365080.0000000    0.1771262
365120.0000000    0.1678810
365160.0000000    0.1715985
365200.0000000    0.1711727
365240.0000000    0.1679217
365280.0000000    0.1649749
365320.0000000    0.1571975
365360.0000000    0.1763446
365400.0000000    0.1660963
365440.0000000    0.1580715
365480.0000000    0.1677215
365520.0000000    0.1650737
365560.0000000    0.1734363
365600.0000000    0.1822459
365640.0000000    0.1689094
365680.0000000    0.1702080
365720.0000000    0.1627459
365760.0000000    0.1616502
365800.0000000    0.1699970
365840.0000000    0.1640962
365880.0000000    0.1662064
365920.0000000    0.1775073
365960.0000000    0.1858685
366000.0000000    0.1785585
366040.0000000    0.1766915
366080.0000000    0.1602773
366120.0000000    0.1748355
366160.0000000    0.1701163
366200.0000000    0.1662534
366240.0000000    0.1635845
366280.0000000    0.1717430
366320.0000000    0.1674882
366360.0000000    0.1821924
366400.0000000    0.1537980
366440.0000000    0.1598547
366480.0000000    0.1924503
366520.0000000    0.1653526
366560.0000000    0.1504951
366600.0000000    0.1765860
366640.0000000    0.1861621
366680.0000000    0.1689503
366720.0000000    0.1631744
366760.0000000    0.1785330
366800.0000000    0.1749574
366840.0000000    0.1712661
366880.0000000    0.1607698
366920.0000000    0.1636793
366960.0000000    0.1633066
367000.0000000    0.1783573
367040.0000000    0.1656993
367080.0000000    0.1642700
367120.0000000    0.1647378
367160.0000000    0.1863635
367200.0000000    0.1676662
367240.0000000    0.1663841
367280.0000000    0.1687240
367320.0000000    0.1837071
367360.0000000    0.1769447
367400.0000000    0.1586729
367440.0000000    0.1735312
367480.0000000    0.1785554
367520.0000000    0.1787653
367560.0000000    0.1697255
367600.0000000    0.1861507
367640.0000000    0.1822487
367680.0000000    0.1701422
367720.0000000    0.1545552
367760.0000000    0.1590515
367800.0000000    0.1586355
367840.0000000    0.1581887
367880.0000000    0.1591110
367920.0000000    0.1651102
367960.0000000    0.1680196
368000.0000000    0.1678801
368040.0000000    0.1831995
368080.0000000    0.1773269
368120.0000000    0.1734913
368160.0000000    0.1893439
368200.0000000    0.1720470
368240.0000000    0.1655264
368280.0000000    0.1606583
368320.0000000    0.1658978
368360.0000000    0.1758508
368400.0000000    0.1662434
368440.0000000    0.1582604
368480.0000000    0.1574659
368520.0000000    0.1651922
368560.0000000    0.1722942
368600.0000000    0.1632415
368640.0000000    0.1510356
368680.0000000    0.1557462
368720.0000000    0.1679771
368760.0000000    0.1647156
368800.0000000    0.1577893
368840.0000000    0.1589198
368880.0000000    0.1577748
368920.0000000    0.1666373
368960.0000000    0.1696768
369000.0000000    0.1577729
369040.0000000    0.1662650
369080.0000000    0.1513925
369120.0000000    0.1708020
369160.0000000    0.1726516
369200.0000000    0.1734262
369240.0000000    0.1572119
369280.0000000    0.1681573
369320.0000000    0.1709510
369360.0000000    0.1709296
369400.0000000    0.1602347
369440.0000000    0.1669054
369480.0000000    0.1728019
369520.0000000    0.1555469
369560.0000000    0.1565168
369600.0000000    0.1702429
369640.0000000    0.1774539
369680.0000000    0.1505811
369720.0000000    0.1793424
369760.0000000    0.1575572
369800.0000000    0.1658999
369840.0000000    0.1653474
369880.0000000    0.1702403
369920.0000000    0.1749451
369960.0000000    0.1724066
370000.0000000    0.1732781
370040.0000000    0.1748436
370080.0000000    0.1716117
370120.0000000    0.1678076
370160.0000000    0.1695984
370200.0000000    0.1576887
370240.0000000    0.1749560
370280.0000000    0.1744782
370320.0000000    0.1619810
370360.0000000    0.1792143
370400.0000000    0.1848604
370440.0000000    0.1773564
370480.0000000    0.1628945
370520.0000000    0.1609589
370560.0000000    0.1572194
370600.0000000    0.1679782
370640.0000000    0.1680689
370680.0000000    0.1730274
370720.0000000    0.1706728
370760.0000000    0.1704828
370800.0000000    0.1679060
370840.0000000    0.1715596
370880.0000000    0.1698956
370920.0000000    0.1598395
370960.0000000    0.1719279
371000.0000000    0.1774175
371040.0000000    0.1665195
371080.0000000    0.1796108
371120.0000000    0.1758957
371160.0000000    0.1661001
371200.0000000    0.1657000
371240.0000000    0.1760648
371280.0000000    0.1822925
371320.0000000    0.1632716
371360.0000000    0.1802901
371400.0000000    0.1719893
371440.0000000    0.1687650
371480.0000000    0.1706992
371520.0000000    0.1664318
371560.0000000    0.1803754
371600.0000000    0.1802383
371640.0000000    0.1898062
371680.0000000    0.1611845
371720.0000000    0.1720331
371760.0000000    0.1677428
371800.0000000    0.1659779
371840.0000000    0.1729122
371880.0000000    0.1553802
371920.0000000    0.1656613
371960.0000000    0.1700782
372000.0000000    0.1724662
372040.0000000    0.1792622
372080.0000000    0.1709565
372120.0000000    0.1763492
372160.0000000    0.1794751
372200.0000000    0.1747843
372240.0000000    0.1674415
372280.0000000    0.1578248
372320.0000000    0.1656121
372360.0000000    0.1655398
372400.0000000    0.1699804
372440.0000000    0.1897413
372480.0000000    0.1772931
372520.0000000    0.1723905
372560.0000000    0.1862716
372600.0000000    0.1761320
372640.0000000    0.1718221
372680.0000000    0.1761681
372720.0000000    0.1762291
372760.0000000    0.1843971
372800.0000000    0.1782951
372840.0000000    0.1828472
372880.0000000    0.1760218
372920.0000000    0.1911484
372960.0000000    0.1746213
373000.0000000    0.1724094
373040.0000000    0.1892467
373080.0000000    0.1778682
373120.0000000    0.1590213
373160.0000000    0.1682139
373200.0000000    0.1849355
373240.0000000    0.1608911
373280.0000000    0.1810656
373320.0000000    0.1633665
373360.0000000    0.1747883
373400.0000000    0.1816291
373440.0000000    0.1691334
373480.0000000    0.1797103
373520.0000000    0.1616873
373560.0000000    0.1772907
373600.0000000    0.1766706
373640.0000000    0.1631339
373680.0000000    0.1711440
373720.0000000    0.1784507
373760.0000000    0.1685157
373800.0000000    0.1733750
373840.0000000    0.1678963
373880.0000000    0.1667431
373920.0000000    0.1581014
373960.0000000    0.1707328
374000.0000000    0.1731120
374040.0000000    0.1609089
374080.0000000    0.1478704
374120.0000000    0.1648507
374160.0000000    0.1624553
374200.0000000    0.1580046
374240.0000000    0.1454280
374280.0000000    0.1660359
374320.0000000    0.1568819
374360.0000000    0.1709599
374400.0000000    0.1702809
374440.0000000    0.1759719
374480.0000000    0.1668818
374520.0000000    0.1670620
374560.0000000    0.1623341
374600.0000000    0.1579342
374640.0000000    0.1616136
374680.0000000    0.1544092
374720.0000000    0.1438042
374760.0000000    0.1656368
374800.0000000    0.1519944
374840.0000000    0.1714354
374880.0000000    0.1564633
374920.0000000    0.1572519
374960.0000000    0.1427894
375000.0000000    0.1432975
375040.0000000    0.1528127
375080.0000000    0.1581117
375120.0000000    0.1470066
375160.0000000    0.1630870
375200.0000000    0.1625473
375240.0000000    0.1848871
375280.0000000    0.1609371
375320.0000000    0.1555108
375360.0000000    0.1615412
375400.0000000    0.1602504
375440.0000000    0.1778352
375480.0000000    0.1550893
375520.0000000    0.1700615
375560.0000000    0.1455531
375600.0000000    0.1638310
375640.0000000    0.1652260
375680.0000000    0.1695223
375720.0000000    0.1692517
375760.0000000    0.1719639
375800.0000000    0.1646349
375840.0000000    0.1609375
375880.0000000    0.1567433
375920.0000000    0.1482794
375960.0000000    0.1532929
376000.0000000    0.1570292
376040.0000000    0.1702946
376080.0000000    0.1702323
376120.0000000    0.1822074
376160.0000000    0.1705970
376200.0000000    0.1723626
376240.0000000    0.1707907
376280.0000000    0.1704316
376320.0000000    0.1670297
376360.0000000    0.1647946
376400.0000000    0.1672276
376440.0000000    0.1725444
376480.0000000    0.1730321
376520.0000000    0.1982942
376560.0000000    0.1809063
376600.0000000    0.1875748
376640.0000000    0.1826302
376680.0000000    0.1757894
376720.0000000    0.1651598
376760.0000000    0.1796856
376800.0000000    0.1775641
376840.0000000    0.1783512
376880.0000000    0.1784279
376920.0000000    0.1759474
376960.0000000    0.1768278
377000.0000000    0.1868774
377040.0000000    0.1793981
377080.0000000    0.1759857
377120.0000000    0.1871078
377160.0000000    0.1743792
377200.0000000    0.1716322
377240.0000000    0.1635760
377280.0000000    0.1700766
377320.0000000    0.1689718
377360.0000000    0.1599471
377400.0000000    0.1629428
377440.0000000    0.1715888
377480.0000000    0.1610845
377520.0000000    0.1705969
377560.0000000    0.1652638
377600.0000000    0.1778945
377640.0000000    0.1724645
377680.0000000    0.1651312
377720.0000000    0.1640575
377760.0000000    0.1820458
377800.0000000    0.1749003
377840.0000000    0.1782077
377880.0000000    0.1678498
377920.0000000    0.1692912
377960.0000000    0.1697543
378000.0000000    0.1638336
378040.0000000    0.1616845
378080.0000000    0.1442472
378120.0000000    0.1665113
378160.0000000    0.1699817
378200.0000000    0.1690478
378240.0000000    0.1824181
378280.0000000    0.1748041
378320.0000000    0.1630378
378360.0000000    0.1723256
378400.0000000    0.1704874
378440.0000000    0.1651430
378480.0000000    0.1621635
378520.0000000    0.1455363
378560.0000000    0.1721761
378600.0000000    0.1659201
378640.0000000    0.1638536
378680.0000000    0.1592658
378720.0000000    0.1558953
378760.0000000    0.1581122
378800.0000000    0.1788249
378840.0000000    0.1799472
378880.0000000    0.1691070
378920.0000000    0.1737024
378960.0000000    0.1547355
379000.0000000    0.1688037
379040.0000000    0.1642184
379080.0000000    0.1547549
379120.0000000    0.1511146
379160.0000000    0.1670509
379200.0000000    0.1738045
379240.0000000    0.1693013
379280.0000000    0.1566661
379320.0000000    0.1624340
379360.0000000    0.1585837
379400.0000000    0.1578005
379440.0000000    0.1743331
379480.0000000    0.1622871
379520.0000000    0.1662895
379560.0000000    0.1644096
379600.0000000    0.1606604
379640.0000000    0.1535658
379680.0000000    0.1540672
379720.0000000    0.1624912
379760.0000000    0.1597636
379800.0000000    0.1750926
379840.0000000    0.1823227
379880.0000000    0.1888079
379920.0000000    0.1630082
379960.0000000    0.1898804
380000.0000000    0.1799266
380040.0000000    0.1836318
380080.0000000    0.1878099
380120.0000000    0.1900142
380160.0000000    0.1672753
380200.0000000    0.1903833
380240.0000000    0.1837551
380280.0000000    0.1836804
380320.0000000    0.1786794
380360.0000000    0.1639034
380400.0000000    0.1742510
380440.0000000    0.1696975
380480.0000000    0.1847032
380520.0000000    0.1767439
380560.0000000    0.1761805
380600.0000000    0.1794272
380640.0000000    0.1769820
380680.0000000    0.1783390
380720.0000000    0.1783218
380760.0000000    0.1722778
380800.0000000    0.1618551
380840.0000000    0.1791803
380880.0000000    0.1719208
380920.0000000    0.1702344
380960.0000000    0.1595264
381000.0000000    0.1640165
381040.0000000    0.1658980
381080.0000000    0.1685963
381120.0000000    0.1841882
381160.0000000    0.1778251
381200.0000000    0.1740516
381240.0000000    0.1890002
381280.0000000    0.1756223
381320.0000000    0.1616481
381360.0000000    0.1569205
381400.0000000    0.1552645
381440.0000000    0.1728806
381480.0000000    0.1608608
381520.0000000    0.1749629
381560.0000000    0.1841027
381600.0000000    0.1685315
381640.0000000    0.1576965
381680.0000000    0.1743974
381720.0000000    0.1823095
381760.0000000    0.1596545
381800.0000000    0.1544992
381840.0000000    0.1607515
381880.0000000    0.1730035
381920.0000000    0.1570045
381960.0000000    0.1629195
382000.0000000    0.1646659
382040.0000000    0.1559975
382080.0000000    0.1669623
382120.0000000    0.1544071
382160.0000000    0.1552622
382200.0000000    0.1666368
382240.0000000    0.1709757
382280.0000000    0.1655168
382320.0000000    0.1636084
382360.0000000    0.1534545
382400.0000000    0.1630728
382440.0000000    0.1597048
382480.0000000    0.1741834
382520.0000000    0.1527497
382560.0000000    0.1624333
382600.0000000    0.1681626
382640.0000000    0.1692061
382680.0000000    0.1733594
382720.0000000    0.1712696
382760.0000000    0.1760253
382800.0000000    0.1748889
382840.0000000    0.1661287
382880.0000000    0.1792880
382920.0000000    0.1599219
382960.0000000    0.1731240
383000.0000000    0.1813812
383040.0000000    0.1869868
383080.0000000    0.1742769
383120.0000000    0.1691025
383160.0000000    0.1670496
383200.0000000    0.1656016
383240.0000000    0.1625812
383280.0000000    0.1726684
383320.0000000    0.1692224
383360.0000000    0.1795171
383400.0000000    0.1801617
383440.0000000    0.1635590
383480.0000000    0.1848630
383520.0000000    0.1734137
383560.0000000    0.1704760
383600.0000000    0.1857466
383640.0000000    0.1785560
383680.0000000    0.1684176
383720.0000000    0.1825069
383760.0000000    0.1715000
383800.0000000    0.1714857
383840.0000000    0.1824461
383880.0000000    0.1721130
383920.0000000    0.1662000
383960.0000000    0.1698325
384000.0000000    0.1787920
384040.0000000    0.1798257
384080.0000000    0.1585682
384120.0000000    0.1556004
384160.0000000    0.1692150
384200.0000000    0.1604382
384240.0000000    0.1654749
384280.0000000    0.1662208
384320.0000000    0.1732785
384360.0000000    0.1691497
384400.0000000    0.1630569
384440.0000000    0.1622772
384480.0000000    0.1466361
384520.0000000    0.1612647
384560.0000000    0.1670517
384600.0000000    0.1549873
384640.0000000    0.1637074
384680.0000000    0.1740859
384720.0000000    0.1742978
384760.0000000    0.1582738
384800.0000000    0.1671843
384840.0000000    0.1621358
384880.0000000    0.1638120
384920.0000000    0.1556670
384960.0000000    0.1726026
385000.0000000    0.1819113
385040.0000000    0.1720879
385080.0000000    0.1667807
385120.0000000    0.1681047
385160.0000000    0.1633948
385200.0000000    0.1541270
385240.0000000    0.1690629
385280.0000000    0.1602411
385320.0000000    0.1697610
385360.0000000    0.1663740
385400.0000000    0.1654264
385440.0000000    0.1682425
385480.0000000    0.1689847
385520.0000000    0.1609393
385560.0000000    0.1496956
385600.0000000    0.1590220
385640.0000000    0.1486677
385680.0000000    0.1586886
385720.0000000    0.1668656
385760.0000000    0.1560959
385800.0000000    0.1456905
385840.0000000    0.1719932
385880.0000000    0.1558360
385920.0000000    0.1712935
385960.0000000    0.1679922
386000.0000000    0.1712223
386040.0000000    0.1656765
386080.0000000    0.1510187
386120.0000000    0.1862166
386160.0000000    0.1899492
386200.0000000    0.1563242
386240.0000000    0.1586514
386280.0000000    0.1586481
386320.0000000    0.1655270
386360.0000000    0.1615400
386400.0000000    0.1761117
386440.0000000    0.1717185
386480.0000000    0.1697166
386520.0000000    0.1792717
386560.0000000    0.1692306
386600.0000000    0.1697571
386640.0000000    0.1501026
386680.0000000    0.1759675
386720.0000000    0.1666705
386760.0000000    0.1697062
386800.0000000    0.1658249
386840.0000000    0.1566812
386880.0000000    0.1650944
386920.0000000    0.1583384
386960.0000000    0.1565551
387000.0000000    0.1556457
387040.0000000    0.1668091
387080.0000000    0.1545002
387120.0000000    0.1587400
387160.0000000    0.1798535
387200.0000000    0.1795593
387240.0000000    0.1630932
387280.0000000    0.1605233
387320.0000000    0.1800370
387360.0000000    0.1624843
387400.0000000    0.1742488
387440.0000000    0.1633296
387480.0000000    0.1706261
387520.0000000    0.1558341
387560.0000000    0.1628781
387600.0000000    0.1685739
387640.0000000    0.1707606
387680.0000000    0.1687970
387720.0000000    0.1707851
387760.0000000    0.1498442
387800.0000000    0.1746255
387840.0000000    0.1567496
387880.0000000    0.1646262
387920.0000000    0.1654525
387960.0000000    0.1564844
388000.0000000    0.1514857
388040.0000000    0.1732356
388080.0000000    0.1703770
388120.0000000    0.1560097
388160.0000000    0.1642551
388200.0000000    0.1716337
388240.0000000    0.1525513
388280.0000000    0.1773396
388320.0000000    0.1630922
388360.0000000    0.1624350
388400.0000000    0.1573933
388440.0000000    0.1692321
388480.0000000    0.1686630
388520.0000000    0.1696415
388560.0000000    0.1583038
388600.0000000    0.1659534
388640.0000000    0.1717097
388680.0000000    0.1757355
388720.0000000    0.1579836
388760.0000000    0.1657139
388800.0000000    0.1772484
388840.0000000    0.1797064
388880.0000000    0.1698707
388920.0000000    0.1663051
388960.0000000    0.1591919
389000.0000000    0.1666843
389040.0000000    0.1686052
389080.0000000    0.1712570
389120.0000000    0.1530028
389160.0000000    0.1801709
389200.0000000    0.1554007
389240.0000000    0.1621692
389280.0000000    0.1557298
389320.0000000    0.1751219
389360.0000000    0.1655198
389400.0000000    0.1737686
389440.0000000    0.1477941
389480.0000000    0.1746183
389520.0000000    0.1642385
389560.0000000    0.1650675
389600.0000000    0.1674080
389640.0000000    0.1811980
389680.0000000    0.1896878
389720.0000000    0.1771621
389760.0000000    0.1650031
389800.0000000    0.1711715
389840.0000000    0.1664149
389880.0000000    0.1826870
389920.0000000    0.1652355
389960.0000000    0.1663863
390000.0000000    0.1614945
390040.0000000    0.1845235
390080.0000000    0.1685839
390120.0000000    0.1781002
390160.0000000    0.1890633
390200.0000000    0.1741078
390240.0000000    0.1652610
390280.0000000    0.1692131
390320.0000000    0.1670380
390360.0000000    0.1603356
390400.0000000    0.1668041
390440.0000000    0.1742939
390480.0000000    0.1694134
390520.0000000    0.1683913
390560.0000000    0.1746903
390600.0000000    0.1722818
390640.0000000    0.1808604
390680.0000000    0.1597404
390720.0000000    0.1607773
390760.0000000    0.1598236
390800.0000000    0.1691716
390840.0000000    0.1615236
390880.0000000    0.1738522
390920.0000000    0.1800356
390960.0000000    0.1710669
391000.0000000    0.1661561
391040.0000000    0.1735387
391080.0000000    0.1908857
391120.0000000    0.1805763
391160.0000000    0.1882073
391200.0000000    0.1898954
391240.0000000    0.1794605
391280.0000000    0.1768135
391320.0000000    0.1855297
391360.0000000    0.1839047
391400.0000000    0.1870510
391440.0000000    0.1862685
391480.0000000    0.1805639
391520.0000000    0.1983545
391560.0000000    0.1868571
391600.0000000    0.1858684
391640.0000000    0.1787383
391680.0000000    0.1788332
391720.0000000    0.1787186
391760.0000000    0.1794978
391800.0000000    0.1755116
391840.0000000    0.1647500
391880.0000000    0.1636819
391920.0000000    0.1784830
391960.0000000    0.1618832
392000.0000000    0.1725016
392040.0000000    0.1695269
392080.0000000    0.1701692
392120.0000000    0.1569640
392160.0000000    0.1663185
392200.0000000    0.1689583
392240.0000000    0.1747816
392280.0000000    0.1560504
392320.0000000    0.1616397
392360.0000000    0.1546497
392400.0000000    0.1654861
392440.0000000    0.1725485
392480.0000000    0.1595229
392520.0000000    0.1518835
392560.0000000    0.1539309
392600.0000000    0.1681632
392640.0000000    0.1660401
392680.0000000    0.1665559
392720.0000000    0.1697499
392760.0000000    0.1745540
392800.0000000    0.1588208
392840.0000000    0.1744437
392880.0000000    0.1620043
392920.0000000    0.1733106
392960.0000000    0.1729325
393000.0000000    0.1638922
393040.0000000    0.1677780
393080.0000000    0.1802232
393120.0000000    0.1768950
393160.0000000    0.1711490
393200.0000000    0.1795845
393240.0000000    0.1735505
393280.0000000    0.1814073
393320.0000000    0.1693986
393360.0000000    0.1622500
393400.0000000    0.1690286
393440.0000000    0.1692311
393480.0000000    0.1742168
393520.0000000    0.1783751
393560.0000000    0.1910845
393600.0000000    0.1759693
393640.0000000    0.1919565
393680.0000000    0.1685403
393720.0000000    0.1756646
393760.0000000    0.1679949
393800.0000000    0.1810455
393840.0000000    0.1760805
393880.0000000    0.1794355
393920.0000000    0.1722751
393960.0000000    0.1547760
394000.0000000    0.1591188
394040.0000000    0.1712079
394080.0000000    0.1648754
394120.0000000    0.1788771
394160.0000000    0.1666336
394200.0000000    0.1709466
394240.0000000    0.1667507
394280.0000000    0.1664988
394320.0000000    0.1757756
394360.0000000    0.1729345
394400.0000000    0.1762476
394440.0000000    0.1722046
394480.0000000    0.1862230
394520.0000000    0.1829602
394560.0000000    0.1663769
394600.0000000    0.1919427
394640.0000000    0.1683641
394680.0000000    0.1702091
394720.0000000    0.1699095
394760.0000000    0.1756882
394800.0000000    0.1623383
394840.0000000    0.1689079
394880.0000000    0.1784923
394920.0000000    0.1724286
394960.0000000    0.1614939
395000.0000000    0.1663102
395040.0000000    0.1679742
395080.0000000    0.1749716
395120.0000000    0.1601265
395160.0000000    0.1593350
395200.0000000    0.1706653
395240.0000000    0.1742161
395280.0000000    0.1750462
395320.0000000    0.1790048
395360.0000000    0.1759192
395400.0000000    0.1848382
395440.0000000    0.1809053
395480.0000000    0.1717981
395520.0000000    0.1643033
395560.0000000    0.1700363
395600.0000000    0.1748884
395640.0000000    0.1601903
395680.0000000    0.1549721
395720.0000000    0.1540590
395760.0000000    0.1683514
395800.0000000    0.1699504
395840.0000000    0.1614377
395880.0000000    0.1732663
395920.0000000    0.1524314
395960.0000000    0.1629430
396000.0000000    0.1629551
396040.0000000    0.1627017
396080.0000000    0.1711441
396120.0000000    0.1651240
396160.0000000    0.1615670
396200.0000000    0.1685941
396240.0000000    0.1778637
396280.0000000    0.1719688
396320.0000000    0.1785116
396360.0000000    0.1651230
396400.0000000    0.1559601
396440.0000000    0.1545846
396480.0000000    0.1526325
396520.0000000    0.1681302
396560.0000000    0.1817211
396600.0000000    0.1806069
396640.0000000    0.1866037
396680.0000000    0.1716644
396720.0000000    0.1719967
396760.0000000    0.1732107
396800.0000000    0.1811713
396840.0000000    0.1839711
396880.0000000    0.1760625
396920.0000000    0.1743000
396960.0000000    0.1695805
397000.0000000    0.1775253
397040.0000000    0.1863356
397080.0000000    0.1844995
397120.0000000    0.1888393
397160.0000000    0.1966496
397200.0000000    0.1884490
397240.0000000    0.1887598
397280.0000000    0.1882731
397320.0000000    0.1732713
397360.0000000    0.1727582
397400.0000000    0.1823194
397440.0000000    0.1708027
397480.0000000    0.1773176
397520.0000000    0.1714292
397560.0000000    0.1655096
397600.0000000    0.1716394
397640.0000000    0.1916042
397680.0000000    0.1886160
397720.0000000    0.1809672
397760.0000000    0.1903041
397800.0000000    0.1870092
397840.0000000    0.1768255
397880.0000000    0.1820248
397920.0000000    0.1669482
397960.0000000    0.1714131
398000.0000000    0.1758836
398040.0000000    0.1594863
398080.0000000    0.1603886
398120.0000000    0.1535439
398160.0000000    0.1779896
398200.0000000    0.1699827
398240.0000000    0.1533339
398280.0000000    0.1654163
398320.0000000    0.1562231
398360.0000000    0.1561327
398400.0000000    0.1609222
398440.0000000    0.1736156
398480.0000000    0.1766059
398520.0000000    0.1899561
398560.0000000    0.1786506
398600.0000000    0.1748160
398640.0000000    0.1724440
398680.0000000    0.1782700
398720.0000000    0.1846601
398760.0000000    0.1733711
398800.0000000    0.1582306
398840.0000000    0.1555306
398880.0000000    0.1773331
398920.0000000    0.1658456
398960.0000000    0.1571912
399000.0000000    0.1757082
399040.0000000    0.1693625
399080.0000000    0.1693162
399120.0000000    0.1729491
399160.0000000    0.1636700
399200.0000000    0.1682529
399240.0000000    0.1634264
399280.0000000    0.1722176
399320.0000000    0.1491774
399360.0000000    0.1484060
399400.0000000    0.1566610
399440.0000000    0.1583076
399480.0000000    0.1585879
399520.0000000    0.1580048
399560.0000000    0.1613089
399600.0000000    0.1566863
399640.0000000    0.1630197
399680.0000000    0.1565643
399720.0000000    0.1525228
399760.0000000    0.1564632
399800.0000000    0.1434367
399840.0000000    0.1931907
399880.0000000    0.1817967
399920.0000000    0.1699408
399960.0000000    0.1646883
400000.0000000    0.1650369
400040.0000000    0.1606942
400080.0000000    0.1776335
400120.0000000    0.1673564
400160.0000000    0.1850841
400200.0000000    0.1763773
400240.0000000    0.1863839
400280.0000000    0.1798422
400320.0000000    0.1745619
400360.0000000    0.1880795
400400.0000000    0.1918930
400440.0000000    0.1716515
400480.0000000    0.1629883
400520.0000000    0.1617424
400560.0000000    0.1582485
400600.0000000    0.1443928
400640.0000000    0.1826560
400680.0000000    0.1786502
400720.0000000    0.1680171
400760.0000000    0.1645174
400800.0000000    0.1640960
400840.0000000    0.1734382
400880.0000000    0.1755274
400920.0000000    0.1667833
400960.0000000    0.1647303
401000.0000000    0.1538583
401040.0000000    0.1766368
401080.0000000    0.1715345
401120.0000000    0.1730815
401160.0000000    0.1639374
401200.0000000    0.1530539
401240.0000000    0.1588328
401280.0000000    0.1617682
401320.0000000    0.1623119
401360.0000000    0.1708710
401400.0000000    0.1575595
401440.0000000    0.1565644
401480.0000000    0.1757596
401520.0000000    0.1698847
401560.0000000    0.1742125
401600.0000000    0.1594151
401640.0000000    0.1535486
401680.0000000    0.1530425
401720.0000000    0.1599451
401760.0000000    0.1680412
401800.0000000    0.1567989
401840.0000000    0.1602049
401880.0000000    0.1671233
401920.0000000    0.1497641
401960.0000000    0.1697306
402000.0000000    0.1551700
402040.0000000    0.1596251
402080.0000000    0.1623524
402120.0000000    0.1451007
402160.0000000    0.1445967
402200.0000000    0.1571161
402240.0000000    0.1589960
402280.0000000    0.1643144
402320.0000000    0.1710508
402360.0000000    0.1727739
402400.0000000    0.1743076
402440.0000000    0.1686834
402480.0000000    0.1837768
402520.0000000    0.1602088
402560.0000000    0.1570257
402600.0000000    0.1414983
402640.0000000    0.1474961
402680.0000000    0.1470831
402720.0000000    0.1445725
402760.0000000    0.1518328
402800.0000000    0.1495683
402840.0000000    0.1517808
402880.0000000    0.1401313
402920.0000000    0.1534652
402960.0000000    0.1657824
403000.0000000    0.1649539
403040.0000000    0.1730431
403080.0000000    0.1621898
403120.0000000    0.1616722
403160.0000000    0.1584145
403200.0000000    0.1562971
403240.0000000    0.1662989
403280.0000000    0.1592858
403320.0000000    0.1494997
403360.0000000    0.1570824
403400.0000000    0.1462825
403440.0000000    0.1615925
403480.0000000    0.1625260
403520.0000000    0.1608645
403560.0000000    0.1779088
403600.0000000    0.1711908
403640.0000000    0.1692044
403680.0000000    0.1497042
403720.0000000    0.1623806
403760.0000000    0.1635171
403800.0000000    0.1601857
403840.0000000    0.1623098
403880.0000000    0.1591181
403920.0000000    0.1615548
403960.0000000    0.1523539
404000.0000000    0.1802521
404040.0000000    0.1716584
404080.0000000    0.1854503
404120.0000000    0.1696021
404160.0000000    0.1698869
404200.0000000    0.1704954
404240.0000000    0.1841523
404280.0000000    0.1731937
404320.0000000    0.1739074
404360.0000000    0.1707104
404400.0000000    0.1607389
404440.0000000    0.1599629
404480.0000000    0.1637778
404520.0000000    0.1593688
404560.0000000    0.1646492
404600.0000000    0.1665327
404640.0000000    0.1604230
404680.0000000    0.1643770
404720.0000000    0.1535311
404760.0000000    0.1644552
404800.0000000    0.1619682
404840.0000000    0.1699077
404880.0000000    0.1613208
404920.0000000    0.1594501
404960.0000000    0.1482517
405000.0000000    0.1508722
405040.0000000    0.1683852
405080.0000000    0.1843586
405120.0000000    0.1684174
405160.0000000    0.1592059
405200.0000000    0.1711074
405240.0000000    0.1587006
405280.0000000    0.1799823
405320.0000000    0.1799707
405360.0000000    0.1690103
405400.0000000    0.1863986
405440.0000000    0.1687944
405480.0000000    0.1784544
405520.0000000    0.1669112
405560.0000000    0.1750986
405600.0000000    0.1829762
405640.0000000    0.1735579
405680.0000000    0.1681987
405720.0000000    0.1658284
405760.0000000    0.1662201
405800.0000000    0.1746174
405840.0000000    0.1804758
405880.0000000    0.1872999
405920.0000000    0.1811450
405960.0000000    0.1448814
406000.0000000    0.1573388
406040.0000000    0.1559347
406080.0000000    0.1754735
406120.0000000    0.1740653
406160.0000000    0.1618980
406200.0000000    0.1819265
406240.0000000    0.1689075
406280.0000000    0.1704063
406320.0000000    0.1674625
406360.0000000    0.1719318
406400.0000000    0.1918428
406440.0000000    0.1893431
406480.0000000    0.1649511
406520.0000000    0.1567474
406560.0000000    0.1671377
406600.0000000    0.1739483
406640.0000000    0.1774417
406680.0000000    0.1708817
406720.0000000    0.1901933
406760.0000000    0.1865699
406800.0000000    0.1770187
406840.0000000    0.1699091
406880.0000000    0.1594801
406920.0000000    0.1681244
406960.0000000    0.1655134
407000.0000000    0.1615182
407040.0000000    0.1524863
407080.0000000    0.1605842
407120.0000000    0.1664506
407160.0000000    0.1870572
407200.0000000    0.1805890
407240.0000000    0.1862037
407280.0000000    0.1711088
407320.0000000    0.1646196
407360.0000000    0.1775607
407400.0000000    0.1794123
407440.0000000    0.1737083
407480.0000000    0.1822072
407520.0000000    0.1860819
407560.0000000    0.1726355
407600.0000000    0.1867784
407640.0000000    0.1894610
407680.0000000    0.1856419
407720.0000000    0.1774872
407760.0000000    0.1710841
407800.0000000    0.1647813
407840.0000000    0.1759177
407880.0000000    0.1878781
407920.0000000    0.1907136
407960.0000000    0.1789432
408000.0000000    0.1714751
408040.0000000    0.1763433
408080.0000000    0.1957325
408120.0000000    0.1922821
408160.0000000    0.1703584
408200.0000000    0.1815536
408240.0000000    0.1649663
408280.0000000    0.1628978
408320.0000000    0.1559369
408360.0000000    0.1733538
408400.0000000    0.1829746
408440.0000000    0.1852036
408480.0000000    0.1991065
408520.0000000    0.1842025
408560.0000000    0.1673053
408600.0000000    0.1669073
408640.0000000    0.1586750
408680.0000000    0.1728338
408720.0000000    0.1640604
408760.0000000    0.1752354
408800.0000000    0.1727009
408840.0000000    0.1761353
408880.0000000    0.1871264
408920.0000000    0.1568707
408960.0000000    0.1590123
409000.0000000    0.1534203
409040.0000000    0.1721334
409080.0000000    0.1576842
409120.0000000    0.1787218
409160.0000000    0.1897114
409200.0000000    0.1755924
409240.0000000    0.1677566
409280.0000000    0.1740150
409320.0000000    0.1604408
409360.0000000    0.1620782
409400.0000000    0.1602359
409440.0000000    0.1574999
409480.0000000    0.1584619
409520.0000000    0.1659938
409560.0000000    0.1441053
409600.0000000    0.1636716
409640.0000000    0.1752381
409680.0000000    0.1562834
409720.0000000    0.1681716
409760.0000000    0.1609845
409800.0000000    0.1433231
409840.0000000    0.1492981
409880.0000000    0.1585980
409920.0000000    0.1721244
409960.0000000    0.1873742
410000.0000000    0.1555315
410040.0000000    0.1534730
410080.0000000    0.1512910
410120.0000000    0.1614642
410160.0000000    0.1627295
410200.0000000    0.1674327
410240.0000000    0.1657228
410280.0000000    0.1580532
410320.0000000    0.1677256
410360.0000000    0.1553720
410400.0000000    0.1728482
410440.0000000    0.1713489
410480.0000000    0.1613872
410520.0000000    0.1534518
410560.0000000    0.1527489
410600.0000000    0.1716836
410640.0000000    0.1749503
410680.0000000    0.1787373
410720.0000000    0.1697049
410760.0000000    0.1779666
410800.0000000    0.1840775
410840.0000000    0.1662824
410880.0000000    0.1822539
410920.0000000    0.1746784
410960.0000000    0.1863583
411000.0000000    0.2018407
411040.0000000    0.1919521
411080.0000000    0.1829083
411120.0000000    0.1714138
411160.0000000    0.1753416
411200.0000000    0.1792542
411240.0000000    0.1883021
411280.0000000    0.2099528
411320.0000000    0.2042668
411360.0000000    0.2003220
411400.0000000    0.2006038
411440.0000000    0.2001879
411480.0000000    0.2005071
411520.0000000    0.2094227
411560.0000000    0.1992408
411600.0000000    0.1931502
411640.0000000    0.1918076
411680.0000000    0.1993323
411720.0000000    0.1988398
411760.0000000    0.1938040
411800.0000000    0.1738033
411840.0000000    0.1748913
411880.0000000    0.1906341
411920.0000000    0.1688327
411960.0000000    0.1815193
412000.0000000    0.1695147
412040.0000000    0.1940173
412080.0000000    0.1878185
412120.0000000    0.1770645
412160.0000000    0.1867731
412200.0000000    0.1774701
412240.0000000    0.1621026
412280.0000000    0.1650689
412320.0000000    0.1644877
412360.0000000    0.1847581
412400.0000000    0.1603183
412440.0000000    0.1669531
412480.0000000    0.1674780
412520.0000000    0.1661212
412560.0000000    0.1717630
412600.0000000    0.1739074
412640.0000000    0.1785992
412680.0000000    0.1885491
412720.0000000    0.2074613
412760.0000000    0.1744981
412800.0000000    0.1847245
412840.0000000    0.1743191
412880.0000000    0.1733082
412920.0000000    0.1834556
412960.0000000    0.1790800
413000.0000000    0.1946683
413040.0000000    0.1927511
413080.0000000    0.1798130
413120.0000000    0.1682068
413160.0000000    0.2010127
413200.0000000    0.1854851
413240.0000000    0.1944203
413280.0000000    0.1730592
413320.0000000    0.1813342
413360.0000000    0.1782667
413400.0000000    0.1971939
413440.0000000    0.1919050
413480.0000000    0.1834852
413520.0000000    0.1890653
413560.0000000    0.1798131
413600.0000000    0.1910550
413640.0000000    0.1937378
413680.0000000    0.1848945
413720.0000000    0.1911092
413760.0000000    0.1978002
413800.0000000    0.1577443
413840.0000000    0.1681303
413880.0000000    0.1890568
413920.0000000    0.1737962
413960.0000000    0.1924871
414000.0000000    0.1922622
414040.0000000    0.1696412
414080.0000000    0.1757754
414120.0000000    0.1827699
414160.0000000    0.1872220
414200.0000000    0.1716083
414240.0000000    0.2030711
414280.0000000    0.1865179
414320.0000000    0.1885271
414360.0000000    0.1767941
414400.0000000    0.1669604
414440.0000000    0.1623168
414480.0000000    0.1781963
414520.0000000    0.1967406
414560.0000000    0.1824215
414600.0000000    0.1966064
414640.0000000    0.1915188
414680.0000000    0.1913870
414720.0000000    0.1858056
414760.0000000    0.1687128
414800.0000000    0.1667395
414840.0000000    0.1590343
414880.0000000    0.1616532
414920.0000000    0.1554482
414960.0000000    0.1674289
415000.0000000    0.1759478
415040.0000000    0.1703118
415080.0000000    0.1589367
415120.0000000    0.1557574
415160.0000000    0.1536466
415200.0000000    0.1403847
415240.0000000    0.1385448
415280.0000000    0.1578124
415320.0000000    0.1529650
415360.0000000    0.1529543
415400.0000000    0.1536757
415440.0000000    0.1526166
415480.0000000    0.1724705
415520.0000000    0.1753784
415560.0000000    0.1639854
415600.0000000    0.1636119
415640.0000000    0.1766876
415680.0000000    0.1748304
415720.0000000    0.1944897
415760.0000000    0.1729183
415800.0000000    0.1870627
415840.0000000    0.1752625
415880.0000000    0.1773817
415920.0000000    0.1688853
415960.0000000    0.1948823
416000.0000000    0.1887608
416040.0000000    0.1683351
416080.0000000    0.1546543
416120.0000000    0.1518593
416160.0000000    0.1621886
416200.0000000    0.1562970
416240.0000000    0.1594795
416280.0000000    0.1610382
416320.0000000    0.1614728
416360.0000000    0.1627151
416400.0000000    0.1608712
416440.0000000    0.1722125
416480.0000000    0.1816538
416520.0000000    0.1748957
416560.0000000    0.1723416
416600.0000000    0.1836058
416640.0000000    0.1718861
416680.0000000    0.1699913
416720.0000000    0.1728977
416760.0000000    0.1757338
416800.0000000    0.1617050
416840.0000000    0.1622867
416880.0000000    0.1591225
416920.0000000    0.1755038
416960.0000000    0.1690162
417000.0000000    0.1646305
417040.0000000    0.1581137
417080.0000000    0.1523273
417120.0000000    0.1554897
417160.0000000    0.1587787
417200.0000000    0.1780032
417240.0000000    0.1649293
417280.0000000    0.1530019
417320.0000000    0.1771104
417360.0000000    0.1615333
417400.0000000    0.1750451
417440.0000000    0.1626646
417480.0000000    0.1627087
417520.0000000    0.1684615
417560.0000000    0.1622450
417600.0000000    0.1487505
417640.0000000    0.1520888
417680.0000000    0.1427202
417720.0000000    0.1478701
417760.0000000    0.1557083
417800.0000000    0.1685404
417840.0000000    0.1685450
417880.0000000    0.1560890
417920.0000000    0.1619577
417960.0000000    0.1638844
418000.0000000    0.1703432
418040.0000000    0.1646155
418080.0000000    0.1885194
418120.0000000    0.1606846
418160.0000000    0.1646828
418200.0000000    0.1773648
418240.0000000    0.1706527
418280.0000000    0.1698297
418320.0000000    0.1601742
418360.0000000    0.1689414
418400.0000000    0.1950176
418440.0000000    0.1906190
418480.0000000    0.1738723
418520.0000000    0.1889672
418560.0000000    0.1788874
418600.0000000    0.1717440
418640.0000000    0.1833625
418680.0000000    0.1661450
418720.0000000    0.1679274
418760.0000000    0.1789602
418800.0000000    0.1845245
418840.0000000    0.1703180
418880.0000000    0.1739424
418920.0000000    0.1905583
418960.0000000    0.1897545
419000.0000000    0.1734158
419040.0000000    0.1776607
419080.0000000    0.1916342
419120.0000000    0.1897419
419160.0000000    0.1835446
419200.0000000    0.1911401
419240.0000000    0.1896194
419280.0000000    0.1968215
419320.0000000    0.1752679
419360.0000000    0.1819253
419400.0000000    0.1923787
419440.0000000    0.1953274
419480.0000000    0.1882615
419520.0000000    0.1846848
419560.0000000    0.1869739
419600.0000000    0.1794945
419640.0000000    0.1716875
419680.0000000    0.1801802
419720.0000000    0.1824719
419760.0000000    0.1787808
419800.0000000    0.1738292
419840.0000000    0.1715725
419880.0000000    0.1719325
419920.0000000    0.1833043
419960.0000000    0.1701254
420000.0000000    0.1787768
420040.0000000    0.1779349
420080.0000000    0.1718775
420120.0000000    0.1763739
420160.0000000    0.1822487
420200.0000000    0.1846619
420240.0000000    0.1941962
420280.0000000    0.1802153
420320.0000000    0.1540330
420360.0000000    0.1870290
420400.0000000    0.1868762
420440.0000000    0.1814580
420480.0000000    0.1636747
420520.0000000    0.1713878
420560.0000000    0.1719447
420600.0000000    0.1702262
420640.0000000    0.1697683
420680.0000000    0.1872896
420720.0000000    0.1507819
420760.0000000    0.1531098
420800.0000000    0.1857866
420840.0000000    0.1728653
420880.0000000    0.1715531
420920.0000000    0.1780342
420960.0000000    0.1826441
421000.0000000    0.1826458
421040.0000000    0.1594656
421080.0000000    0.1760413
421120.0000000    0.1620073
421160.0000000    0.1906361
421200.0000000    0.1757209
421240.0000000    0.1953048
421280.0000000    0.1815261
421320.0000000    0.1691966
421360.0000000    0.1855707
421400.0000000    0.1745872
421440.0000000    0.1761171
421480.0000000    0.1790223
421520.0000000    0.1749596
421560.0000000    0.1769229
421600.0000000    0.1729575
421640.0000000    0.1868345
421680.0000000    0.1785146
421720.0000000    0.1642491
421760.0000000    0.1716958
421800.0000000    0.1873675
421840.0000000    0.1841116
421880.0000000    0.1607214
421920.0000000    0.1960966
421960.0000000    0.1910836
422000.0000000    0.1703908
422040.0000000    0.1641757
422080.0000000    0.1953463
422120.0000000    0.1970199
422160.0000000    0.1948586
422200.0000000    0.1882756
422240.0000000    0.1659340
422280.0000000    0.1764757
422320.0000000    0.1806941
422360.0000000    0.1535687
422400.0000000    0.1717806
422440.0000000    0.1704206
422480.0000000    0.1730845
422520.0000000    0.1769485
422560.0000000    0.1840622
422600.0000000    0.1678534
422640.0000000    0.1774804
422680.0000000    0.1806841
422720.0000000    0.1711112
422760.0000000    0.1770816
422800.0000000    0.1858266
422840.0000000    0.1924329
422880.0000000    0.1796187
422920.0000000    0.1783565
422960.0000000    0.1827899
423000.0000000    0.1508280
423040.0000000    0.1581067
423080.0000000    0.1979074
423120.0000000    0.1940599
423160.0000000    0.1791498
423200.0000000    0.1804287
423240.0000000    0.1669715
423280.0000000    0.1688982
423320.0000000    0.1744249
423360.0000000    0.1600936
423400.0000000    0.1812807
423440.0000000    0.1884765
423480.0000000    0.1711875
423520.0000000    0.1722270
423560.0000000    0.1688612
423600.0000000    0.1633592
423640.0000000    0.1666889
423680.0000000    0.1814491
423720.0000000    0.1562647
423760.0000000    0.1592696
423800.0000000    0.1627534
423840.0000000    0.1652696
423880.0000000    0.1832232
423920.0000000    0.1708443
423960.0000000    0.1667899
424000.0000000    0.1617653
424040.0000000    0.1551696
424080.0000000    0.1669040
424120.0000000    0.1713581
424160.0000000    0.1573327
424200.0000000    0.1677615
424240.0000000    0.1857403
424280.0000000    0.1722409
424320.0000000    0.1850818
424360.0000000    0.1752612
424400.0000000    0.1686855
424440.0000000    0.1837007
424480.0000000    0.1814701
424520.0000000    0.1781718
424560.0000000    0.1852225
424600.0000000    0.1767613
424640.0000000    0.1664015
424680.0000000    0.1720796
424720.0000000    0.1817712
424760.0000000    0.1757309
424800.0000000    0.1797670
424840.0000000    0.1640487
424880.0000000    0.1812928
424920.0000000    0.1716274
424960.0000000    0.1573789
425000.0000000    0.1618597
425040.0000000    0.1682130
425080.0000000    0.1875212
425120.0000000    0.1600448
425160.0000000    0.1667528
425200.0000000    0.1635851
425240.0000000    0.1622322
425280.0000000    0.1686642
425320.0000000    0.1647528
425360.0000000    0.1706069
425400.0000000    0.1656535
425440.0000000    0.1656653
425480.0000000    0.1703660
425520.0000000    0.1728676
425560.0000000    0.1609845
425600.0000000    0.1653889
425640.0000000    0.1677292
425680.0000000    0.1781119
425720.0000000    0.1571379
425760.0000000    0.1481178
425800.0000000    0.1477706
425840.0000000    0.1556114
425880.0000000    0.1791423
425920.0000000    0.1573425
425960.0000000    0.1891175
426000.0000000    0.1877348
426040.0000000    0.1704545
426080.0000000    0.1792821
426120.0000000    0.1650982
426160.0000000    0.1778973
426200.0000000    0.1788476
426240.0000000    0.1833480
426280.0000000    0.1908805
426320.0000000    0.1910285
426360.0000000    0.1782637
426400.0000000    0.1814095
426440.0000000    0.1767525
426480.0000000    0.1718630
426520.0000000    0.1796600
426560.0000000    0.1802117
426600.0000000    0.1942785
426640.0000000    0.1967650
426680.0000000    0.1874391
426720.0000000    0.1759992
426760.0000000    0.1838307
426800.0000000    0.1781858
426840.0000000    0.1717462
426880.0000000    0.1770111
426920.0000000    0.1707016
426960.0000000    0.1763123
427000.0000000    0.1729297
427040.0000000    0.1920515
427080.0000000    0.1801390
427120.0000000    0.1939517
427160.0000000    0.2042357
427200.0000000    0.1865486
427240.0000000    0.2059288
427280.0000000    0.1862005
427320.0000000    0.1838861
427360.0000000    0.1794234
427400.0000000    0.1909460
427440.0000000    0.1664860
427480.0000000    0.2003397
427520.0000000    0.2008688
427560.0000000    0.1793318
427600.0000000    0.2018180
427640.0000000    0.1815222
427680.0000000    0.1928890
427720.0000000    0.1944380
427760.0000000    0.1853636
427800.0000000    0.1814231
427840.0000000    0.1829517
427880.0000000    0.1854197
427920.0000000    0.1988170
427960.0000000    0.1981345
428000.0000000    0.1887700
428040.0000000    0.1648678
428080.0000000    0.1933167
428120.0000000    0.1894320
428160.0000000    0.2062140
428200.0000000    0.2049222
428240.0000000    0.1943177
428280.0000000    0.1831326
428320.0000000    0.1812349
428360.0000000    0.1939327
428400.0000000    0.2056098
428440.0000000    0.1931395
428480.0000000    0.1803790
428520.0000000    0.1772396
428560.0000000    0.1723857
428600.0000000    0.1718132
428640.0000000    0.1676195
428680.0000000    0.1796895
428720.0000000    0.1722524
428760.0000000    0.1620226
428800.0000000    0.1623569
428840.0000000    0.1666690
428880.0000000    0.1675932
428920.0000000    0.1662871
428960.0000000    0.1678847
429000.0000000    0.1678193
429040.0000000    0.1595129
429080.0000000    0.1747603
429120.0000000    0.1668025
429160.0000000    0.1661728
429200.0000000    0.1724345
429240.0000000    0.1688020
429280.0000000    0.1560124
429320.0000000    0.1702644
429360.0000000    0.1645678
429400.0000000    0.1672534
429440.0000000    0.1866336
429480.0000000    0.1640788
429520.0000000    0.1733883
429560.0000000    0.1707370
429600.0000000    0.1825322
429640.0000000    0.1750156
429680.0000000    0.1676868
429720.0000000    0.1846964
429760.0000000    0.1728394
429800.0000000    0.1717031
429840.0000000    0.1610525
429880.0000000    0.1805445
429920.0000000    0.1745841
429960.0000000    0.1667103
430000.0000000    0.1959445
430040.0000000    0.1767719
430080.0000000    0.2069671
430120.0000000    0.1928689
430160.0000000    0.1732099
430200.0000000    0.1740920
430240.0000000    0.1950661
430280.0000000    0.1670647
430320.0000000    0.1718166
430360.0000000    0.1836392
430400.0000000    0.1798223
430440.0000000    0.1873251
430480.0000000    0.1926950
430520.0000000    0.1696912
430560.0000000    0.1917005
430600.0000000    0.1811753
430640.0000000    0.1910500
430680.0000000    0.1819529
430720.0000000    0.1731788
430760.0000000    0.1702065
430800.0000000    0.1824735
430840.0000000    0.1848729
430880.0000000    0.1699087
430920.0000000    0.1699967
430960.0000000    0.1757477
431000.0000000    0.1731446
431040.0000000    0.1966941
431080.0000000    0.1727139
431120.0000000    0.1802512
431160.0000000    0.1595521
431200.0000000    0.1646703
431240.0000000    0.1754192
431280.0000000    0.1710447
431320.0000000    0.1663098
431360.0000000    0.1819521
431400.0000000    0.1874528
431440.0000000    0.1765963
431480.0000000    0.1796601
431520.0000000    0.1833733
431560.0000000    0.1883896
431600.0000000    0.1861965
431640.0000000    0.1912521
431680.0000000    0.1831902
431720.0000000    0.1849514
431760.0000000    0.1827496
431800.0000000    0.1810924
431840.0000000    0.1842586
431880.0000000    0.1622271
431920.0000000    0.1912517
431960.0000000    0.1773331
432000.0000000    0.1698777
432040.0000000    0.1655192
432080.0000000    0.1526345
432120.0000000    0.1693797
432160.0000000    0.1779430
432200.0000000    0.1741884
432240.0000000    0.1955032
432280.0000000    0.1829671
432320.0000000    0.1847478
432360.0000000    0.1771716
432400.0000000    0.1666020
432440.0000000    0.1658690
432480.0000000    0.1723942
432520.0000000    0.1678030
432560.0000000    0.1821163
432600.0000000    0.1752719
432640.0000000    0.1692195
432680.0000000    0.1867643
432720.0000000    0.1848199
432760.0000000    0.1648543
432800.0000000    0.1737875
432840.0000000    0.1535787
432880.0000000    0.1567290
432920.0000000    0.1587172
432960.0000000    0.1590667
433000.0000000    0.1663974
433040.0000000    0.1837785
433080.0000000    0.1572002
433120.0000000    0.1578043
433160.0000000    0.1642241
433200.0000000    0.1429401
433240.0000000    0.1648848
433280.0000000    0.1658343
433320.0000000    0.1557611
433360.0000000    0.1710775
433400.0000000    0.1586400
433440.0000000    0.1633154
433480.0000000    0.1741416
433520.0000000    0.1739609
433560.0000000    0.1772005
433600.0000000    0.1616317
433640.0000000    0.1718668
433680.0000000    0.1755988
433720.0000000    0.1641367
433760.0000000    0.1713056
433800.0000000    0.1661411
433840.0000000    0.1826342
433880.0000000    0.1754892
433920.0000000    0.1658565
433960.0000000    0.1618242
434000.0000000    0.1660307
434040.0000000    0.1505890
434080.0000000    0.1679329
434120.0000000    0.1607492
434160.0000000    0.1535248
434200.0000000    0.1776816
434240.0000000    0.1671175
434280.0000000    0.1761402
434320.0000000    0.1688572
434360.0000000    0.1669246
434400.0000000    0.1659925
434440.0000000    0.1651789
434480.0000000    0.1782679
434520.0000000    0.1712236
434560.0000000    0.1748311
434600.0000000    0.1698505
434640.0000000    0.1755937
434680.0000000    0.1860645
434720.0000000    0.1858658
434760.0000000    0.1658745
434800.0000000    0.1579642
434840.0000000    0.1490343
434880.0000000    0.1587416
434920.0000000    0.1629301
434960.0000000    0.1636747
435000.0000000    0.1644782
435040.0000000    0.1697497
435080.0000000    0.1740832
435120.0000000    0.1702788
435160.0000000    0.1682860
435200.0000000    0.1670406
435240.0000000    0.1625596
435280.0000000    0.1667145
435320.0000000    0.1638767
435360.0000000    0.1559505
435400.0000000    0.1718524
435440.0000000    0.1800179
435480.0000000    0.1523629
435520.0000000    0.1501587
435560.0000000    0.1841803
435600.0000000    0.1843402
435640.0000000    0.1784117
435680.0000000    0.1829685
435720.0000000    0.1869987
435760.0000000    0.1703819
435800.0000000    0.1758477
435840.0000000    0.1736608
435880.0000000    0.1995919
435920.0000000    0.1836412
435960.0000000    0.1581895
436000.0000000    0.1504405
436040.0000000    0.1516755
436080.0000000    0.1607676
436120.0000000    0.1627732
436160.0000000    0.1579989
436200.0000000    0.1722647
436240.0000000    0.1555600
436280.0000000    0.1712399
436320.0000000    0.1652978
436360.0000000    0.1644500
436400.0000000    0.1552819
436440.0000000    0.1537108
436480.0000000    0.1592185
436520.0000000    0.1641217
436560.0000000    0.1718446
436600.0000000    0.1623161
436640.0000000    0.1642807
436680.0000000    0.1805122
436720.0000000    0.1579649
436760.0000000    0.1643212
436800.0000000    0.1794697
436840.0000000    0.1640561
436880.0000000    0.1680181
436920.0000000    0.1656442
436960.0000000    0.1621636
437000.0000000    0.1581648
437040.0000000    0.1606940
437080.0000000    0.1600200
437120.0000000    0.1509417
437160.0000000    0.1709473
437200.0000000    0.1639391
437240.0000000    0.1761624
437280.0000000    0.1624255
437320.0000000    0.1531863
437360.0000000    0.1569052
437400.0000000    0.1466801
437440.0000000    0.1474906
437480.0000000    0.1447154
437520.0000000    0.1521381
437560.0000000    0.1709143
437600.0000000    0.1855518
437640.0000000    0.1855771
437680.0000000    0.1919841
437720.0000000    0.1772221
437760.0000000    0.1853969
437800.0000000    0.1684871
437840.0000000    0.1654939
437880.0000000    0.1649099
437920.0000000    0.1596700
437960.0000000    0.1772514
438000.0000000    0.1540964
438040.0000000    0.1605286
438080.0000000    0.1611729
438120.0000000    0.1576293
438160.0000000    0.1667762
438200.0000000    0.1593093
438240.0000000    0.1584906
438280.0000000    0.1511200
438320.0000000    0.1563511
438360.0000000    0.1559276
438400.0000000    0.1649813
438440.0000000    0.1642841
438480.0000000    0.1497496
438520.0000000    0.1537416
438560.0000000    0.1544116
438600.0000000    0.1673027
438640.0000000    0.1581002
438680.0000000    0.1640629
438720.0000000    0.1530552
438760.0000000    0.1726409
438800.0000000    0.1774514
438840.0000000    0.1715096
438880.0000000    0.1650181
438920.0000000    0.1642186
438960.0000000    0.1638612
439000.0000000    0.1717091
439040.0000000    0.1572994
439080.0000000    0.1531429
439120.0000000    0.1588734
439160.0000000    0.1598970
439200.0000000    0.1539813
439240.0000000    0.1623829
439280.0000000    0.1830253
439320.0000000    0.1614674
439360.0000000    0.1666497
439400.0000000    0.1747212
439440.0000000    0.1750677
439480.0000000    0.1627199
439520.0000000    0.1675984
439560.0000000    0.1807857
439600.0000000    0.1716152
439640.0000000    0.1799971
439680.0000000    0.1635208
439720.0000000    0.1734479
439760.0000000    0.1701796
439800.0000000    0.1827468
439840.0000000    0.1854587
439880.0000000    0.1662428
439920.0000000    0.1906409
439960.0000000    0.1843859
440000.0000000    0.1663236
440040.0000000    0.1874506
440080.0000000    0.1663069
440120.0000000    0.1672065
440160.0000000    0.1741781
440200.0000000    0.1603725
440240.0000000    0.1822212
440280.0000000    0.1832495
440320.0000000    0.1850786
440360.0000000    0.1721187
440400.0000000    0.1723028
440440.0000000    0.1541173
440480.0000000    0.1707881
440520.0000000    0.1624618
440560.0000000    0.1584926
440600.0000000    0.1770613
440640.0000000    0.1820996
440680.0000000    0.1681152
440720.0000000    0.1754063
440760.0000000    0.1827049
440800.0000000    0.1923595
440840.0000000    0.1756425
440880.0000000    0.1757451
440920.0000000    0.1905008
440960.0000000    0.1772992
441000.0000000    0.1664808
441040.0000000    0.1627383
441080.0000000    0.1747372
441120.0000000    0.1712693
441160.0000000    0.1553894
441200.0000000    0.1661832
441240.0000000    0.1728276
441280.0000000    0.1810110
441320.0000000    0.1801182
441360.0000000    0.1676188
441400.0000000    0.1613047
441440.0000000    0.1651584
441480.0000000    0.1737308
441520.0000000    0.1711322
441560.0000000    0.1694437
441600.0000000    0.1666800
441640.0000000    0.1785665
441680.0000000    0.1646109
441720.0000000    0.1685083
441760.0000000    0.1621698
441800.0000000    0.1666678
441840.0000000    0.1673813
441880.0000000    0.1718176
441920.0000000    0.1662127
441960.0000000    0.1743123
442000.0000000    0.1663834
442040.0000000    0.1797839
442080.0000000    0.1602662
442120.0000000    0.1670161
442160.0000000    0.1616026
442200.0000000    0.1616149
442240.0000000    0.1607411
442280.0000000    0.1488289
442320.0000000    0.1607783
442360.0000000    0.1650896
442400.0000000    0.1589076
442440.0000000    0.1574073
442480.0000000    0.1413268
442520.0000000    0.1706480
442560.0000000    0.1627067
442600.0000000    0.1696016
442640.0000000    0.1845354
442680.0000000    0.1805112
442720.0000000    0.1903711
442760.0000000    0.1770134
442800.0000000    0.1831249
442840.0000000    0.1816109
442880.0000000    0.1726970
442920.0000000    0.1906827
442960.0000000    0.1738219
443000.0000000    0.1749092
443040.0000000    0.1736727
443080.0000000    0.1581697
443120.0000000    0.1830874
443160.0000000    0.1500009
443200.0000000    0.1453507
443240.0000000    0.1487342
443280.0000000    0.1684895
443320.0000000    0.1633839
443360.0000000    0.1612138
443400.0000000    0.1680643
443440.0000000    0.1566923
443480.0000000    0.1617461
443520.0000000    0.1565783
443560.0000000    0.1615563
443600.0000000    0.1567914
443640.0000000    0.1820465
443680.0000000    0.1644425
443720.0000000    0.1518485
443760.0000000    0.1670582
443800.0000000    0.1633654
443840.0000000    0.1630923
443880.0000000    0.1937777
443920.0000000    0.1617560
443960.0000000    0.1758761
444000.0000000    0.1599263
444040.0000000    0.1740350
444080.0000000    0.1684051
444120.0000000    0.1635287
444160.0000000    0.1577488
444200.0000000    0.1612175
444240.0000000    0.1582053
444280.0000000    0.1583765
444320.0000000    0.1648515
444360.0000000    0.1617409
444400.0000000    0.1587475
444440.0000000    0.1755436
444480.0000000    0.1770676
444520.0000000    0.1826314
444560.0000000    0.1772472
444600.0000000    0.1772836
444640.0000000    0.1590308
444680.0000000    0.1627151
444720.0000000    0.1515190
444760.0000000    0.1537740
444800.0000000    0.1658431
444840.0000000    0.1630168
444880.0000000    0.1532199
444920.0000000    0.1751925
444960.0000000    0.1669113
445000.0000000    0.1685553
445040.0000000    0.1538986
445080.0000000    0.1649599
445120.0000000    0.1594525
445160.0000000    0.1498697
445200.0000000    0.1685029
445240.0000000    0.1619587
445280.0000000    0.1770519
445320.0000000    0.1699086
445360.0000000    0.1664922
445400.0000000    0.1918843
445440.0000000    0.1690996
445480.0000000    0.1708306
445520.0000000    0.1703237
445560.0000000    0.1648348
445600.0000000    0.1821663
445640.0000000    0.1680886
445680.0000000    0.1701351
445720.0000000    0.1758325
445760.0000000    0.1605513
445800.0000000    0.1747827
445840.0000000    0.1575090
445880.0000000    0.1595425
445920.0000000    0.1613896
445960.0000000    0.1554909
446000.0000000    0.1652516
446040.0000000    0.1549246
446080.0000000    0.1632045
446120.0000000    0.1767016
446160.0000000    0.1807820
446200.0000000    0.1804709
446240.0000000    0.1751640
446280.0000000    0.1777558
446320.0000000    0.1720234
446360.0000000    0.1749859
446400.0000000    0.1782737
446440.0000000    0.1762775
446480.0000000    0.1571227
446520.0000000    0.1691617
446560.0000000    0.1748163
446600.0000000    0.1630810
446640.0000000    0.1639815
446680.0000000    0.1651723
446720.0000000    0.1489936
446760.0000000    0.1774341
446800.0000000    0.1662619
446840.0000000    0.1757277
446880.0000000    0.1642313
446920.0000000    0.1790891
446960.0000000    0.1713398
447000.0000000    0.1606838
447040.0000000    0.1693303
447080.0000000    0.1769973
447120.0000000    0.1645441
447160.0000000    0.1770206
447200.0000000    0.1620954
447240.0000000    0.1704441
447280.0000000    0.1794277
447320.0000000    0.1788927
447360.0000000    0.1799834
447400.0000000    0.1741984
447440.0000000    0.1719249
447480.0000000    0.1624156
447520.0000000    0.1716719
447560.0000000    0.1612633
447600.0000000    0.1718132
447640.0000000    0.1755556
447680.0000000    0.1823474
447720.0000000    0.1737471
447760.0000000    0.1660536
447800.0000000    0.1609468
447840.0000000    0.1558885
447880.0000000    0.1715396
447920.0000000    0.1596182
447960.0000000    0.1564488
448000.0000000    0.1659934
448040.0000000    0.1704391
448080.0000000    0.1625197
448120.0000000    0.1602708
448160.0000000    0.1679363
448200.0000000    0.1730109
448240.0000000    0.1673132
448280.0000000    0.1650116
448320.0000000    0.1723313
448360.0000000    0.1702281
448400.0000000    0.1714080
448440.0000000    0.1669430
448480.0000000    0.1753817
448520.0000000    0.1857526
448560.0000000    0.1739250
448600.0000000    0.1746735
448640.0000000    0.1764601
448680.0000000    0.1828433
448720.0000000    0.1831523
448760.0000000    0.1794534
448800.0000000    0.1699961
448840.0000000    0.1730021
448880.0000000    0.1817245
448920.0000000    0.1856611
448960.0000000    0.1709999
449000.0000000    0.1661451
449040.0000000    0.1707750
449080.0000000    0.1683843
449120.0000000    0.1775886
449160.0000000    0.1612429
449200.0000000    0.1742760
449240.0000000    0.1678544
449280.0000000    0.1707865
449320.0000000    0.1713978
449360.0000000    0.1793759
449400.0000000    0.1762566
449440.0000000    0.1796597
449480.0000000    0.1818937
449520.0000000    0.1742068
449560.0000000    0.1876406
449600.0000000    0.1736078
449640.0000000    0.1720040
449680.0000000    0.1586714
449720.0000000    0.1636278
449760.0000000    0.1656840
449800.0000000    0.1852081
449840.0000000    0.1809400
449880.0000000    0.1689587
449920.0000000    0.1647263
449960.0000000    0.1937905
450000.0000000    0.1787325
450040.0000000    0.1646494
450080.0000000    0.1607062
450120.0000000    0.1585198
450160.0000000    0.1636188
450200.0000000    0.1512326
450240.0000000    0.1610791
450280.0000000    0.1848071
450320.0000000    0.1822799
450360.0000000    0.1684577
450400.0000000    0.1664636
450440.0000000    0.1721083
450480.0000000    0.1771678
450520.0000000    0.1671261
450560.0000000    0.1699827
450600.0000000    0.1745728
450640.0000000    0.1684013
450680.0000000    0.1622337
450720.0000000    0.1675138
450760.0000000    0.1700136
450800.0000000    0.1740487
450840.0000000    0.1720489
450880.0000000    0.1689084
450920.0000000    0.1678770
450960.0000000    0.1752208
451000.0000000    0.1750882
451040.0000000    0.1765873
451080.0000000    0.1814999
451120.0000000    0.1849947
451160.0000000    0.1783991
451200.0000000    0.1784541
451240.0000000    0.2013189
451280.0000000    0.1655805
451320.0000000    0.1740362
451360.0000000    0.1608196
451400.0000000    0.1825479
451440.0000000    0.2004858
451480.0000000    0.1725101
451520.0000000    0.1765141
451560.0000000    0.1745710
451600.0000000    0.1632088
451640.0000000    0.1708362
451680.0000000    0.1721973
451720.0000000    0.1766527
451760.0000000    0.1782852
451800.0000000    0.1727250
451840.0000000    0.1657759
451880.0000000    0.1765380
451920.0000000    0.1934057
451960.0000000    0.1859409
452000.0000000    0.1665451
452040.0000000    0.1694977
452080.0000000    0.1640004
452120.0000000    0.1720808
452160.0000000    0.1794775
452200.0000000    0.1688855
452240.0000000    0.1697408
452280.0000000    0.1855468
452320.0000000    0.1844303
452360.0000000    0.1705312
452400.0000000    0.1713958
452440.0000000    0.1891384
452480.0000000    0.1742848
452520.0000000    0.1653044
452560.0000000    0.1588683
452600.0000000    0.1533645
452640.0000000    0.1683159
452680.0000000    0.1762624
452720.0000000    0.1722023
452760.0000000    0.1782538
452800.0000000    0.1816012
452840.0000000    0.1836445
452880.0000000    0.1874358
452920.0000000    0.1924463
452960.0000000    0.1919204
453000.0000000    0.1786285
453040.0000000    0.1797453
453080.0000000    0.1859111
453120.0000000    0.1716878
453160.0000000    0.1751949
453200.0000000    0.1787458
453240.0000000    0.1875818
453280.0000000    0.1706722
453320.0000000    0.1682073
453360.0000000    0.1877575
453400.0000000    0.1830627
453440.0000000    0.1835227
453480.0000000    0.1861208
453520.0000000    0.1780019
453560.0000000    0.1882474
453600.0000000    0.1796048
453640.0000000    0.1722762
453680.0000000    0.1668782
453720.0000000    0.1903117
453760.0000000    0.1703587
453800.0000000    0.1783454
453840.0000000    0.1954599
453880.0000000    0.1912760
453920.0000000    0.1886811
453960.0000000    0.1948253
454000.0000000    0.1738822
454040.0000000    0.1916616
454080.0000000    0.1974533
454120.0000000    0.1978198
454160.0000000    0.1866935
454200.0000000    0.1786806
454240.0000000    0.1815251
454280.0000000    0.1790868
454320.0000000    0.1698520
454360.0000000    0.1750827
454400.0000000    0.1779348
454440.0000000    0.1791742
454480.0000000    0.1821725
454520.0000000    0.1853097
454560.0000000    0.1666192
454600.0000000    0.1679580
454640.0000000    0.1748164
454680.0000000    0.1855851
454720.0000000    0.1890168
454760.0000000    0.1746687
454800.0000000    0.1773009
454840.0000000    0.1793580
454880.0000000    0.1836900
454920.0000000    0.1699451
454960.0000000    0.1849366
455000.0000000    0.1714841
455040.0000000    0.1859016
455080.0000000    0.1763489
455120.0000000    0.1937841
455160.0000000    0.1904504
455200.0000000    0.1720006
455240.0000000    0.1889135
455280.0000000    0.1769416
455320.0000000    0.1813655
455360.0000000    0.1744210
455400.0000000    0.1806761
455440.0000000    0.1765828
455480.0000000    0.1805601
455520.0000000    0.1717910
455560.0000000    0.1758900
455600.0000000    0.1629538
455640.0000000    0.1939898
455680.0000000    0.1859265
455720.0000000    0.1795827
455760.0000000    0.1737130
455800.0000000    0.1714622
455840.0000000    0.1800402
455880.0000000    0.1741967
455920.0000000    0.1763535
455960.0000000    0.1795460
456000.0000000    0.1768040
456040.0000000    0.1811606
456080.0000000    0.1656624
456120.0000000    0.1883122
456160.0000000    0.1735298
456200.0000000    0.1756679
456240.0000000    0.1748338
456280.0000000    0.1691476
456320.0000000    0.1875016
456360.0000000    0.1835736
456400.0000000    0.1842553
456440.0000000    0.1700859
456480.0000000    0.1768284
456520.0000000    0.1705692
456560.0000000    0.1780038
456600.0000000    0.1761026
456640.0000000    0.1734425
456680.0000000    0.1594388
456720.0000000    0.1665208
456760.0000000    0.1773397
456800.0000000    0.1627895
456840.0000000    0.1730515
456880.0000000    0.1843855
456920.0000000    0.1842448
456960.0000000    0.1678733
457000.0000000    0.1561824
457040.0000000    0.1687039
457080.0000000    0.1758461
457120.0000000    0.1938918
457160.0000000    0.1775095
457200.0000000    0.1847424
457240.0000000    0.1828898
457280.0000000    0.1809794
457320.0000000    0.1940720
457360.0000000    0.1960099
457400.0000000    0.1865157
457440.0000000    0.1884832
457480.0000000    0.1898671
457520.0000000    0.2034926
457560.0000000    0.1917025
457600.0000000    0.1845208
457640.0000000    0.1761257
457680.0000000    0.1910917
457720.0000000    0.1915727
457760.0000000    0.1650961
457800.0000000    0.1806545
457840.0000000    0.1923631
457880.0000000    0.2032288
457920.0000000    0.1903873
457960.0000000    0.1834318
458000.0000000    0.1785304
458040.0000000    0.1843799
458080.0000000    0.1912990
458120.0000000    0.1873076
458160.0000000    0.1930826
458200.0000000    0.1886751
458240.0000000    0.1799848
458280.0000000    0.1916137
458320.0000000    0.1795571
458360.0000000    0.1747819
458400.0000000    0.1811416
458440.0000000    0.1800213
458480.0000000    0.1660391
458520.0000000    0.1720885
458560.0000000    0.1729928
458600.0000000    0.1814704
458640.0000000    0.1661681
458680.0000000    0.1758005
458720.0000000    0.1817719
458760.0000000    0.1671126
458800.0000000    0.1690101
458840.0000000    0.1767244
458880.0000000    0.1814700
458920.0000000    0.1647940
458960.0000000    0.1801281
459000.0000000    0.1762370
459040.0000000    0.1818402
459080.0000000    0.1768957
459120.0000000    0.1708738
459160.0000000    0.1620186
459200.0000000    0.1781128
459240.0000000    0.1678791
459280.0000000    0.1816054
459320.0000000    0.1981638
459360.0000000    0.2048696
459400.0000000    0.1769945
459440.0000000    0.1730517
459480.0000000    0.1689636
459520.0000000    0.1795156
459560.0000000    0.1795238
459600.0000000    0.1712083
459640.0000000    0.1691583
459680.0000000    0.1881383
459720.0000000    0.1822628
459760.0000000    0.1721605
459800.0000000    0.1749875
459840.0000000    0.1817836
459880.0000000    0.1790489
459920.0000000    0.1704188
459960.0000000    0.1774125
460000.0000000    0.1904994
460040.0000000    0.1787163
460080.0000000    0.1846316
460120.0000000    0.1821748
460160.0000000    0.1754476
460200.0000000    0.1870734
460240.0000000    0.1786299
460280.0000000    0.1783681
460320.0000000    0.1924267
460360.0000000    0.1825337
460400.0000000    0.1881952
460440.0000000    0.1791284
460480.0000000    0.1818275
460520.0000000    0.1669409
460560.0000000    0.1693620
460600.0000000    0.1838097
460640.0000000    0.1734544
460680.0000000    0.1738178
460720.0000000    0.1767104
460760.0000000    0.1746394
460800.0000000    0.1653383
460840.0000000    0.1715962
460880.0000000    0.1710792
460920.0000000    0.1846247
460960.0000000    0.1719036
461000.0000000    0.1690185
461040.0000000    0.1764401
461080.0000000    0.1755164
461120.0000000    0.1669088
461160.0000000    0.1819257
461200.0000000    0.1768974
461240.0000000    0.1833426
461280.0000000    0.1661754
461320.0000000    0.1695205
461360.0000000    0.1767538
461400.0000000    0.1846527
461440.0000000    0.1935661
461480.0000000    0.1729980
461520.0000000    0.1840593
461560.0000000    0.1837450
461600.0000000    0.1740800
461640.0000000    0.1797328
461680.0000000    0.1676624
461720.0000000    0.1877916
461760.0000000    0.1628146
461800.0000000    0.1828309
461840.0000000    0.1893249
461880.0000000    0.1820875
461920.0000000    0.1644016
461960.0000000    0.1599221
462000.0000000    0.1695851
462040.0000000    0.1663290
462080.0000000    0.1897361
462120.0000000    0.1730157
462160.0000000    0.1818095
462200.0000000    0.1624493
462240.0000000    0.1753594
462280.0000000    0.1744892
462320.0000000    0.1770964
462360.0000000    0.1650689
462400.0000000    0.1623950
462440.0000000    0.1665004
462480.0000000    0.1725454
462520.0000000    0.1875023
462560.0000000    0.1824371
462600.0000000    0.1684113
462640.0000000    0.1737652
462680.0000000    0.1804934
462720.0000000    0.1748343
462760.0000000    0.1802039
462800.0000000    0.1855402
462840.0000000    0.1709352
462880.0000000    0.1818383
462920.0000000    0.1804358
462960.0000000    0.1748144
463000.0000000    0.1815570
463040.0000000    0.1682784
463080.0000000    0.1771887
463120.0000000    0.1702901
463160.0000000    0.1866934
463200.0000000    0.1835781
463240.0000000    0.1906660
463280.0000000    0.1913721
463320.0000000    0.1836284
463360.0000000    0.1779581
463400.0000000    0.1885572
463440.0000000    0.1826129
463480.0000000    0.1836451
463520.0000000    0.1552445
463560.0000000    0.1762095
463600.0000000    0.1691409
463640.0000000    0.1704932
463680.0000000    0.1631176
463720.0000000    0.1722744
463760.0000000    0.1840056
463800.0000000    0.1662082
463840.0000000    0.1650197
463880.0000000    0.1858243
463920.0000000    0.1802775
463960.0000000    0.1637064
464000.0000000    0.1753377
464040.0000000    0.1757689
464080.0000000    0.1792629
464120.0000000    0.1954865
464160.0000000    0.1808430
464200.0000000    0.1665010
464240.0000000    0.1714521
464280.0000000    0.1736198
464320.0000000    0.1695587
464360.0000000    0.1639389
464400.0000000    0.1663251
464440.0000000    0.1610624
464480.0000000    0.1566875
464520.0000000    0.1546701
464560.0000000    0.1611752
464600.0000000    0.1743014
464640.0000000    0.1715095
464680.0000000    0.1765384
464720.0000000    0.1641659
464760.0000000    0.1599897
464800.0000000    0.1614681
464840.0000000    0.1593963
464880.0000000    0.1695926
464920.0000000    0.1847498
464960.0000000    0.1838542
465000.0000000    0.1769034
465040.0000000    0.1832919
465080.0000000    0.1742879
465120.0000000    0.1750295
465160.0000000    0.1710098
465200.0000000    0.1716619
465240.0000000    0.1660632
465280.0000000    0.1807996
465320.0000000    0.1996659
465360.0000000    0.1927917
465400.0000000    0.1640486
465440.0000000    0.1552617
465480.0000000    0.1683744
465520.0000000    0.1736813
465560.0000000    0.1817234
465600.0000000    0.1770393
465640.0000000    0.1784057
465680.0000000    0.1784158
465720.0000000    0.1713141
465760.0000000    0.1757517
465800.0000000    0.1825184
465840.0000000    0.1744924
465880.0000000    0.1660001
465920.0000000    0.1764485
465960.0000000    0.1797695
466000.0000000    0.1705362
466040.0000000    0.1795731
466080.0000000    0.1810031
466120.0000000    0.1766379
466160.0000000    0.1612118
466200.0000000    0.1721045
466240.0000000    0.1900051
466280.0000000    0.1926832
466320.0000000    0.1957235
466360.0000000    0.1648967
466400.0000000    0.1674500
466440.0000000    0.1831117
466480.0000000    0.1860816
466520.0000000    0.1785346
466560.0000000    0.1724312
466600.0000000    0.1668958
466640.0000000    0.1742624
466680.0000000    0.1819687
466720.0000000    0.1837318
466760.0000000    0.1803638
466800.0000000    0.1670106
466840.0000000    0.1829790
466880.0000000    0.1675457
466920.0000000    0.1679362
466960.0000000    0.1676816
467000.0000000    0.1659250
467040.0000000    0.1706914
467080.0000000    0.1598889
467120.0000000    0.1555544
467160.0000000    0.1578915
467200.0000000    0.1667306
467240.0000000    0.1679650
467280.0000000    0.1604216
467320.0000000    0.1704617
467360.0000000    0.1827619
467400.0000000    0.1760715
467440.0000000    0.1697648
467480.0000000    0.1523216
467520.0000000    0.1665848
467560.0000000    0.1639215
467600.0000000    0.1894290
467640.0000000    0.1792932
467680.0000000    0.1822607
467720.0000000    0.1810582
467760.0000000    0.1840940
467800.0000000    0.1688623
467840.0000000    0.1700167
467880.0000000    0.1707222
467920.0000000    0.1794325
467960.0000000    0.1711129
468000.0000000    0.1896644
468040.0000000    0.1854203
468080.0000000    0.1831308
468120.0000000    0.1804602
468160.0000000    0.1810937
468200.0000000    0.1810635
468240.0000000    0.1819743
468280.0000000    0.1705066
468320.0000000    0.1716234
468360.0000000    0.1749789
468400.0000000    0.1711828
468440.0000000    0.1699072
468480.0000000    0.1574841
468520.0000000    0.1659091
468560.0000000    0.1767445
468600.0000000    0.1790243
468640.0000000    0.1692875
468680.0000000    0.1677763
468720.0000000    0.1733777
468760.0000000    0.1688844
468800.0000000    0.1712705
468840.0000000    0.1629853
468880.0000000    0.1642164
468920.0000000    0.1574673
468960.0000000    0.1705756
469000.0000000    0.1673958
469040.0000000    0.1646184
469080.0000000    0.1739229
469120.0000000    0.1737535
469160.0000000    0.1778535
469200.0000000    0.1761231
469240.0000000    0.1838027
469280.0000000    0.1725924
469320.0000000    0.1765564
469360.0000000    0.1839917
469400.0000000    0.1813416
469440.0000000    0.1833682
469480.0000000    0.1783338
469520.0000000    0.1828116
469560.0000000    0.1887973
469600.0000000    0.1806849
469640.0000000    0.1761887
469680.0000000    0.1784332
469720.0000000    0.1743183
469760.0000000    0.1780900
469800.0000000    0.1848027
469840.0000000    0.1786350
469880.0000000    0.1771195
469920.0000000    0.1677573
469960.0000000    0.1827592
470000.0000000    0.1731044
470040.0000000    0.1730832
470080.0000000    0.1836303
470120.0000000    0.1844694
470160.0000000    0.1684204
470200.0000000    0.1782283
470240.0000000    0.1675458
470280.0000000    0.1746207
470320.0000000    0.1690200
470360.0000000    0.1880915
470400.0000000    0.1786844
470440.0000000    0.1682355
470480.0000000    0.1730307
470520.0000000    0.1728519
470560.0000000    0.1799190
470600.0000000    0.1822019
470640.0000000    0.1940192
470680.0000000    0.1851917
470720.0000000    0.1840566
470760.0000000    0.1914265
470800.0000000    0.1823840
470840.0000000    0.1834225
470880.0000000    0.1887604
470920.0000000    0.1764230
470960.0000000    0.1691421
471000.0000000    0.1664180
471040.0000000    0.1782040
471080.0000000    0.1679966
471120.0000000    0.1696106
471160.0000000    0.1845474
471200.0000000    0.1886113
471240.0000000    0.1666929
471280.0000000    0.1628440
471320.0000000    0.1685155
471360.0000000    0.1939192
471400.0000000    0.1839896
471440.0000000    0.1742720
471480.0000000    0.1787155
471520.0000000    0.1763841
471560.0000000    0.1817539
471600.0000000    0.1742535
471640.0000000    0.1644095
471680.0000000    0.1735226
471720.0000000    0.1771933
471760.0000000    0.1771175
471800.0000000    0.1744720
471840.0000000    0.1731638
471880.0000000    0.1830538
471920.0000000    0.1868705
471960.0000000    0.1741813
472000.0000000    0.1779503
472040.0000000    0.1897993
472080.0000000    0.1798682
472120.0000000    0.1797057
472160.0000000    0.1807553
472200.0000000    0.1962151
472240.0000000    0.1803553
472280.0000000    0.1582273
472320.0000000    0.1738806
472360.0000000    0.1839064
472400.0000000    0.1876026
472440.0000000    0.1955065
472480.0000000    0.1984689
472520.0000000    0.1888104
472560.0000000    0.1722021
472600.0000000    0.1822971
472640.0000000    0.1774134
472680.0000000    0.1708075
472720.0000000    0.1646086
472760.0000000    0.1684510
472800.0000000    0.1686662
472840.0000000    0.1579529
472880.0000000    0.1668439
472920.0000000    0.1655423
472960.0000000    0.1693675
473000.0000000    0.1756976
473040.0000000    0.1754202
473080.0000000    0.1685832
473120.0000000    0.1744646
473160.0000000    0.1786498
473200.0000000    0.1956230
473240.0000000    0.1797308
473280.0000000    0.1613544
473320.0000000    0.1555685
473360.0000000    0.1776673
473400.0000000    0.1836894
473440.0000000    0.1789027
473480.0000000    0.1759115
473520.0000000    0.1627506
473560.0000000    0.1771711
473600.0000000    0.1739900
473640.0000000    0.1764326
473680.0000000    0.1720406
473720.0000000    0.2008460
473760.0000000    0.1773168
473800.0000000    0.1726856
473840.0000000    0.1723599
473880.0000000    0.1673055
473920.0000000    0.1838603
473960.0000000    0.1896653
474000.0000000    0.1878671
474040.0000000    0.1939373
474080.0000000    0.1729156
474120.0000000    0.1705858
474160.0000000    0.1692017
474200.0000000    0.1888748
474240.0000000    0.1809307
474280.0000000    0.1851013
474320.0000000    0.1789789
474360.0000000    0.1692899
474400.0000000    0.1777374
474440.0000000    0.1829920
474480.0000000    0.1986519
474520.0000000    0.1890685
474560.0000000    0.1738122
474600.0000000    0.1796670
474640.0000000    0.1719589
474680.0000000    0.1744962
474720.0000000    0.1673423
474760.0000000    0.1750389
474800.0000000    0.1790123
474840.0000000    0.1858262
474880.0000000    0.1765238
474920.0000000    0.1729158
474960.0000000    0.1760593
475000.0000000    0.1641494
475040.0000000    0.1717695
475080.0000000    0.1777627
475120.0000000    0.1608526
475160.0000000    0.1590868
475200.0000000    0.1754596
475240.0000000    0.1607901
475280.0000000    0.1677041
475320.0000000    0.1611838
475360.0000000    0.1623915
475400.0000000    0.1687172
475440.0000000    0.1658008
475480.0000000    0.1540739
475520.0000000    0.1556099
475560.0000000    0.1733635
475600.0000000    0.1589236
475640.0000000    0.1621724
475680.0000000    0.1720140
475720.0000000    0.1669587
475760.0000000    0.1658462
475800.0000000    0.1629912
475840.0000000    0.1614042
475880.0000000    0.1531512
475920.0000000    0.1617951
475960.0000000    0.1616120
476000.0000000    0.1752094
476040.0000000    0.1683805
476080.0000000    0.1642805
476120.0000000    0.1698076
476160.0000000    0.1590135
476200.0000000    0.1590948
476240.0000000    0.1874618
476280.0000000    0.1753014
476320.0000000    0.1754555
476360.0000000    0.1747849
476400.0000000    0.1700118
476440.0000000    0.1609285
476480.0000000    0.1652668
476520.0000000    0.1591057
476560.0000000    0.1609800
476600.0000000    0.1840130
476640.0000000    0.1678811
476680.0000000    0.1699985
476720.0000000    0.1805887
476760.0000000    0.1856280
476800.0000000    0.1633619
476840.0000000    0.1815156
476880.0000000    0.1711305
476920.0000000    0.1779346
476960.0000000    0.1863340
477000.0000000    0.1706631
477040.0000000    0.1830561
477080.0000000    0.1816860
477120.0000000    0.1670397
477160.0000000    0.1744699
477200.0000000    0.1675467
477240.0000000    0.1692803
477280.0000000    0.1855963
477320.0000000    0.1794017
477360.0000000    0.1999554
477400.0000000    0.1915057
477440.0000000    0.1731185
477480.0000000    0.1793201
477520.0000000    0.1682782
477560.0000000    0.1830925
477600.0000000    0.1722940
477640.0000000    0.1860009
477680.0000000    0.1907514
477720.0000000    0.1830914
477760.0000000    0.1871862
477800.0000000    0.1790335
477840.0000000    0.1733733
477880.0000000    0.1828631
477920.0000000    0.1691648
477960.0000000    0.1869460
478000.0000000    0.1763044
478040.0000000    0.1828016
478080.0000000    0.1714494
478120.0000000    0.1675003
478160.0000000    0.1637597
478200.0000000    0.1664928
478240.0000000    0.1685636
478280.0000000    0.1815811
478320.0000000    0.1666697
478360.0000000    0.1689825
478400.0000000    0.1636673
478440.0000000    0.1726857
478480.0000000    0.1576926
478520.0000000    0.1756497
478560.0000000    0.1678794
478600.0000000    0.1726630
478640.0000000    0.1673540
478680.0000000    0.1597944
478720.0000000    0.1751356
478760.0000000    0.1622760
478800.0000000    0.1751775
478840.0000000    0.1583103
478880.0000000    0.1572322
478920.0000000    0.1585927
478960.0000000    0.1625725
479000.0000000    0.1770479
479040.0000000    0.1702141
479080.0000000    0.1605595
479120.0000000    0.1728126
479160.0000000    0.1754718
479200.0000000    0.1648614
479240.0000000    0.1661865
479280.0000000    0.1557946
479320.0000000    0.1669216
479360.0000000    0.1449888
479400.0000000    0.1558107
479440.0000000    0.1477873
479480.0000000    0.1513374
479520.0000000    0.1613588
479560.0000000    0.1565217
479600.0000000    0.1523619
479640.0000000    0.1674056
479680.0000000    0.1716873
479720.0000000    0.1745208
479760.0000000    0.1728380
479800.0000000    0.1542019
479840.0000000    0.1526832
479880.0000000    0.1653380
479920.0000000    0.1601489
479960.0000000    0.1651524
480000.0000000    0.1612096
480040.0000000    0.1633217
480080.0000000    0.1689723
480120.0000000    0.1622400
480160.0000000    0.1444012
480200.0000000    0.1570999
480240.0000000    0.1690262
480280.0000000    0.1593343
480320.0000000    0.1589129
480360.0000000    0.1630977
480400.0000000    0.1573743
480440.0000000    0.1634434
480480.0000000    0.1503513
480520.0000000    0.1484802
480560.0000000    0.1434755
480600.0000000    0.1425756
480640.0000000    0.1471028
480680.0000000    0.1650658
480720.0000000    0.1705043
480760.0000000    0.1611833
480800.0000000    0.1648762
480840.0000000    0.1651198
480880.0000000    0.1594111
480920.0000000    0.1668233
480960.0000000    0.1570976
481000.0000000    0.1557567
481040.0000000    0.1573087
481080.0000000    0.1565387
481120.0000000    0.1519402
481160.0000000    0.1714747
481200.0000000    0.1575783
481240.0000000    0.1689050
481280.0000000    0.1654164
481320.0000000    0.1597004
481360.0000000    0.1547224
481400.0000000    0.1547874
481440.0000000    0.1624201
481480.0000000    0.1649808
481520.0000000    0.1678620
481560.0000000    0.1619963
481600.0000000    0.1674334
481640.0000000    0.1708223
481680.0000000    0.1682549
481720.0000000    0.1693992
481760.0000000    0.1780999
481800.0000000    0.1754425
481840.0000000    0.1692680
481880.0000000    0.1757849
481920.0000000    0.1836163
481960.0000000    0.1800814
482000.0000000    0.1843689
482040.0000000    0.1900981
482080.0000000    0.1923651
482120.0000000    0.1741402
482160.0000000    0.1731323
482200.0000000    0.1897258
482240.0000000    0.1674460
482280.0000000    0.1799172
482320.0000000    0.1737141
482360.0000000    0.1689163
482400.0000000    0.1637902
482440.0000000    0.1650779
482480.0000000    0.1622186
482520.0000000    0.1566841
482560.0000000    0.1677080
482600.0000000    0.1595786
482640.0000000    0.1616537
482680.0000000    0.1713672
482720.0000000    0.1512508
482760.0000000    0.1688250
482800.0000000    0.1759941
482840.0000000    0.1557206
482880.0000000    0.1593700
482920.0000000    0.1455279
482960.0000000    0.1440447
483000.0000000    0.1391114
483040.0000000    0.1543820
483080.0000000    0.1789070
483120.0000000    0.1717977
483160.0000000    0.1603279
483200.0000000    0.1564833
483240.0000000    0.1504036
483280.0000000    0.1553250
483320.0000000    0.1634950
483360.0000000    0.1596674
483400.0000000    0.1628982
483440.0000000    0.1567984
483480.0000000    0.1592793
483520.0000000    0.1585210
483560.0000000    0.1702381
483600.0000000    0.1519211
483640.0000000    0.1673945
483680.0000000    0.1815350
483720.0000000    0.1809030
483760.0000000    0.1823444
483800.0000000    0.1802559
483840.0000000    0.1750430
483880.0000000    0.1870660
483920.0000000    0.1729622
483960.0000000    0.1746498
484000.0000000    0.1805227
484040.0000000    0.1769179
484080.0000000    0.1745160
484120.0000000    0.1775544
484160.0000000    0.1717799
484200.0000000    0.1716461
484240.0000000    0.1601263
484280.0000000    0.1711751
484320.0000000    0.1743027
484360.0000000    0.1779229
484400.0000000    0.1754553
484440.0000000    0.1737471
484480.0000000    0.1802017
484520.0000000    0.1691450
484560.0000000    0.1721191
484600.0000000    0.1704926
484640.0000000    0.1567438
484680.0000000    0.1595371
484720.0000000    0.1509902
484760.0000000    0.1589893
484800.0000000    0.1530035
484840.0000000    0.1522937
484880.0000000    0.1668247
484920.0000000    0.1615367
484960.0000000    0.1633794
485000.0000000    0.1690004
485040.0000000    0.1558796
485080.0000000    0.1759479
485120.0000000    0.1762786
485160.0000000    0.1707570
485200.0000000    0.1671435
485240.0000000    0.1690654
485280.0000000    0.1646955
485320.0000000    0.1656029
485360.0000000    0.1708617
485400.0000000    0.1634186
485440.0000000    0.1690879
485480.0000000    0.1461489
485520.0000000    0.1560169
485560.0000000    0.1650969
485600.0000000    0.1508971
485640.0000000    0.1659327
485680.0000000    0.1704928
485720.0000000    0.1787952
485760.0000000    0.1695645
485800.0000000    0.1608055
485840.0000000    0.1634222
485880.0000000    0.1712127
485920.0000000    0.1719836
485960.0000000    0.1752484
486000.0000000    0.1830516
486040.0000000    0.1652515
486080.0000000    0.1631021
486120.0000000    0.1596535
486160.0000000    0.1813588
486200.0000000    0.1682009
486240.0000000    0.1757794
486280.0000000    0.1765274
486320.0000000    0.1751890
486360.0000000    0.1560229
486400.0000000    0.1637137
486440.0000000    0.1569713
486480.0000000    0.1693709
486520.0000000    0.1686472
486560.0000000    0.1656746
486600.0000000    0.1630282
486640.0000000    0.1749938
486680.0000000    0.1573055
486720.0000000    0.1459397
486760.0000000    0.1363300
486800.0000000    0.1442993
486840.0000000    0.1481857
486880.0000000    0.1770327
486920.0000000    0.1657222
486960.0000000    0.1786917
487000.0000000    0.1735472
487040.0000000    0.1729684
487080.0000000    0.1749763
487120.0000000    0.1638818
487160.0000000    0.1755374
487200.0000000    0.1765746
487240.0000000    0.1746389
487280.0000000    0.1709099
487320.0000000    0.1707708
487360.0000000    0.1650651
487400.0000000    0.1610845
487440.0000000    0.1641869
487480.0000000    0.1690316
487520.0000000    0.1772681
487560.0000000    0.1692685
487600.0000000    0.1774273
487640.0000000    0.1737402
487680.0000000    0.1574792
487720.0000000    0.1570746
487760.0000000    0.1593520
487800.0000000    0.1556755
487840.0000000    0.1553890
487880.0000000    0.1684285
487920.0000000    0.1628564
487960.0000000    0.1568237
488000.0000000    0.1719863
488040.0000000    0.1584091
488080.0000000    0.1639939
488120.0000000    0.1744381
488160.0000000    0.1769967
488200.0000000    0.1826963
488240.0000000    0.1812615
488280.0000000    0.1807850
488320.0000000    0.1616133
488360.0000000    0.1769420
488400.0000000    0.1796898
488440.0000000    0.1728058
488480.0000000    0.1683359
488520.0000000    0.1644115
488560.0000000    0.1593120
488600.0000000    0.1797020
488640.0000000    0.1689238
488680.0000000    0.1615123
488720.0000000    0.1710528
488760.0000000    0.1658456
488800.0000000    0.1812623
488840.0000000    0.1733955
488880.0000000    0.1648205
488920.0000000    0.1554551
488960.0000000    0.1475272
489000.0000000    0.1650477
489040.0000000    0.1581698
489080.0000000    0.1688030
489120.0000000    0.1635404
489160.0000000    0.1598101
489200.0000000    0.1621512
489240.0000000    0.1711443
489280.0000000    0.1545559
489320.0000000    0.1665863
489360.0000000    0.1427285
489400.0000000    0.1514393
489440.0000000    0.1745973
489480.0000000    0.1596352
489520.0000000    0.1419930
489560.0000000    0.1602497
489600.0000000    0.1545183
489640.0000000    0.1605103
489680.0000000    0.1638896
489720.0000000    0.1689050
489760.0000000    0.1605099
489800.0000000    0.1593536
489840.0000000    0.1552567
489880.0000000    0.1445429
489920.0000000    0.1597117
489960.0000000    0.1607379
490000.0000000    0.1713425
490040.0000000    0.1691549
490080.0000000    0.1572437
490120.0000000    0.1602804
490160.0000000    0.1599666
490200.0000000    0.1481922
490240.0000000    0.1548376
490280.0000000    0.1590115
490320.0000000    0.1738464
490360.0000000    0.1677463
490400.0000000    0.1599847
490440.0000000    0.1730684
490480.0000000    0.1738533
490520.0000000    0.1736032
490560.0000000    0.1801052
490600.0000000    0.1708078
490640.0000000    0.1587081
490680.0000000    0.1557558
490720.0000000    0.1631097
490760.0000000    0.1731752
490800.0000000    0.1511886
490840.0000000    0.1529370
490880.0000000    0.1469993
490920.0000000    0.1599718
490960.0000000    0.1564013
491000.0000000    0.1538888
491040.0000000    0.1501532
491080.0000000    0.1505560
491120.0000000    0.1551996
491160.0000000    0.1479061
491200.0000000    0.1544836
491240.0000000    0.1761816
491280.0000000    0.1559741
491320.0000000    0.1551163
491360.0000000    0.1577315
491400.0000000    0.1590607
491440.0000000    0.1580065
491480.0000000    0.1555940
491520.0000000    0.1719373
491560.0000000    0.1542251
491600.0000000    0.1553728
491640.0000000    0.1638852
491680.0000000    0.1500335
491720.0000000    0.1659042
491760.0000000    0.1654657
491800.0000000    0.1618640
491840.0000000    0.1574071
491880.0000000    0.1504215
491920.0000000    0.1548120
491960.0000000    0.1643030
492000.0000000    0.1625616
492040.0000000    0.1644868
492080.0000000    0.1670540
492120.0000000    0.1437076
492160.0000000    0.1619720
492200.0000000    0.1609713
492240.0000000    0.1600592
492280.0000000    0.1576666
492320.0000000    0.1792186
492360.0000000    0.1699656
492400.0000000    0.1568584
492440.0000000    0.1718205
492480.0000000    0.1618669
492520.0000000    0.1600507
492560.0000000    0.1502159
492600.0000000    0.1567935
492640.0000000    0.1772888
492680.0000000    0.1674758
492720.0000000    0.1617979
492760.0000000    0.1586832
492800.0000000    0.1582119
492840.0000000    0.1578749
492880.0000000    0.1749809
492920.0000000    0.1775250
492960.0000000    0.1680229
493000.0000000    0.1557347
493040.0000000    0.1628082
493080.0000000    0.1725191
493120.0000000    0.1516192
493160.0000000    0.1544730
493200.0000000    0.1545175
493240.0000000    0.1614795
493280.0000000    0.1654433
493320.0000000    0.1726980
493360.0000000    0.1593795
493400.0000000    0.1556095
493440.0000000    0.1783163
493480.0000000    0.1634765
493520.0000000    0.1586278
493560.0000000    0.1676732
493600.0000000    0.1625019
493640.0000000    0.1661898
493680.0000000    0.1626419
493720.0000000    0.1796549
493760.0000000    0.1728627
493800.0000000    0.1690264
493840.0000000    0.1762554
493880.0000000    0.1736241
493920.0000000    0.1773879
493960.0000000    0.1664559
494000.0000000    0.1574935
494040.0000000    0.1725412
494080.0000000    0.1821252
494120.0000000    0.1505741
494160.0000000    0.1591372
494200.0000000    0.1728159
494240.0000000    0.1641679
494280.0000000    0.1749628
494320.0000000    0.1750240
494360.0000000    0.1678496
494400.0000000    0.1802908
494440.0000000    0.1729002
494480.0000000    0.1789686
494520.0000000    0.1647172
494560.0000000    0.1735336
494600.0000000    0.1698505
494640.0000000    0.1796856
494680.0000000    0.1781128
494720.0000000    0.1730040
494760.0000000    0.1770088
494800.0000000    0.1806337
494840.0000000    0.1721143
494880.0000000    0.1729598
494920.0000000    0.1609680
494960.0000000    0.1573961
495000.0000000    0.1695564
495040.0000000    0.1721521
495080.0000000    0.1604063
495120.0000000    0.1672808
495160.0000000    0.1740340
495200.0000000    0.1735791
495240.0000000    0.1707850
495280.0000000    0.1654237
495320.0000000    0.1809682
495360.0000000    0.1663792
495400.0000000    0.1784777
495440.0000000    0.1760409
495480.0000000    0.1824507
495520.0000000    0.1754392
495560.0000000    0.1834090
495600.0000000    0.2018089
495640.0000000    0.1827262
495680.0000000    0.1633827
495720.0000000    0.1667903
495760.0000000    0.1681214
495800.0000000    0.1793273
495840.0000000    0.1833617
495880.0000000    0.1702623
495920.0000000    0.1673934
495960.0000000    0.1743060
496000.0000000    0.1814848
496040.0000000    0.1753671
496080.0000000    0.1716583
496120.0000000    0.1773239
496160.0000000    0.1717719
496200.0000000    0.1599071
496240.0000000    0.1632336
496280.0000000    0.1606745
496320.0000000    0.1773596
496360.0000000    0.1648508
496400.0000000    0.1719624
496440.0000000    0.1528916
496480.0000000    0.1726902
496520.0000000    0.1619782
496560.0000000    0.1587720
496600.0000000    0.1676177
496640.0000000    0.1619897
496680.0000000    0.1762324
496720.0000000    0.1660481
496760.0000000    0.1659739
496800.0000000    0.1727844
496840.0000000    0.1652486
496880.0000000    0.1736884
496920.0000000    0.1925159
496960.0000000    0.1991685
497000.0000000    0.1890516
497040.0000000    0.1654293
497080.0000000    0.1660876
497120.0000000    0.1684525
497160.0000000    0.1818073
497200.0000000    0.1724605
497240.0000000    0.1518053
497280.0000000    0.1548128
497320.0000000    0.1769305
497360.0000000    0.1692366
497400.0000000    0.1692862
497440.0000000    0.1565267
497480.0000000    0.1574031
497520.0000000    0.1702674
497560.0000000    0.1824255
497600.0000000    0.1648083
497640.0000000    0.1594323
497680.0000000    0.1576606
497720.0000000    0.1645428
497760.0000000    0.1667230
497800.0000000    0.1586123
497840.0000000    0.1721265
497880.0000000    0.1711598
497920.0000000    0.1674767
497960.0000000    0.1855446
498000.0000000    0.1771413
498040.0000000    0.1801503
498080.0000000    0.1669915
498120.0000000    0.1607094
498160.0000000    0.1769800
498200.0000000    0.1647322
498240.0000000    0.1614460
498280.0000000    0.1616928
498320.0000000    0.1682054
498360.0000000    0.1781275
498400.0000000    0.1630958
498440.0000000    0.1621655
498480.0000000    0.1802412
498520.0000000    0.1712341
498560.0000000    0.1729389
498600.0000000    0.1702607
498640.0000000    0.1661462
498680.0000000    0.1922050
498720.0000000    0.1769463
498760.0000000    0.1846996
498800.0000000    0.1597218
498840.0000000    0.1818699
498880.0000000    0.1624188
498920.0000000    0.1728001
498960.0000000    0.1750434
499000.0000000    0.1762625
499040.0000000    0.1789804
499080.0000000    0.1682091
499120.0000000    0.1799592
499160.0000000    0.1665256
499200.0000000    0.1791661
499240.0000000    0.1960270
499280.0000000    0.1753423
499320.0000000    0.1848887
499360.0000000    0.1712872
499400.0000000    0.1785057
499440.0000000    0.1949461
499480.0000000    0.1950092
499520.0000000    0.1785910
499560.0000000    0.1978179
499600.0000000    0.1961402
499640.0000000    0.1931961
499680.0000000    0.1752464
499720.0000000    0.1837366
499760.0000000    0.1932296
499800.0000000    0.1967259
499840.0000000    0.1846837
499880.0000000    0.1986395
499920.0000000    0.2014915
499960.0000000    0.1927163
500000.0000000    0.1959253
500040.0000000    0.1940634
500080.0000000    0.1920005
500120.0000000    0.1902611
500160.0000000    0.1928181
500200.0000000    0.2040989
500240.0000000    0.1961132
500280.0000000    0.1926674
500320.0000000    0.1942910
500360.0000000    0.2061465
500400.0000000    0.1884165
500440.0000000    0.1889717
500480.0000000    0.1814577
500520.0000000    0.1961882
500560.0000000    0.1890644
500600.0000000    0.1941368
500640.0000000    0.1729907
500680.0000000    0.1806476
500720.0000000    0.1838945
500760.0000000    0.1844892
500800.0000000    0.1840373
500840.0000000    0.1762613
500880.0000000    0.1837814
500920.0000000    0.1963861
500960.0000000    0.1889488
501000.0000000    0.1705297
501040.0000000    0.1761905
501080.0000000    0.2008438
501120.0000000    0.1886371
501160.0000000    0.1876812
501200.0000000    0.1794937
501240.0000000    0.1766352
501280.0000000    0.1816873
501320.0000000    0.1893158
501360.0000000    0.1803096
501400.0000000    0.1909172
501440.0000000    0.1777497
501480.0000000    0.1694406
501520.0000000    0.1858752
501560.0000000    0.1698699
501600.0000000    0.1683052
501640.0000000    0.1867778
501680.0000000    0.1887963
501720.0000000    0.1812954
501760.0000000    0.1782997
501800.0000000    0.1697393
501840.0000000    0.1919183
501880.0000000    0.1648287
501920.0000000    0.1593519
501960.0000000    0.1756568
502000.0000000    0.1740907
502040.0000000    0.1524145
502080.0000000    0.1596026
502120.0000000    0.1570406
502160.0000000    0.1672308
502200.0000000    0.1616695
502240.0000000    0.1602749
502280.0000000    0.1664576
502320.0000000    0.1653714
502360.0000000    0.1772217
502400.0000000    0.1664356
502440.0000000    0.1789302
502480.0000000    0.1669864
502520.0000000    0.1676793
502560.0000000    0.1762734
502600.0000000    0.1643854
502640.0000000    0.1702721
502680.0000000    0.1709133
502720.0000000    0.1741776
502760.0000000    0.1774547
502800.0000000    0.1574483
502840.0000000    0.1555956
502880.0000000    0.1613597
502920.0000000    0.1664961
502960.0000000    0.1775287
503000.0000000    0.1672688
503040.0000000    0.1640635
503080.0000000    0.1703712
503120.0000000    0.1605591
503160.0000000    0.1633189
503200.0000000    0.1823169
503240.0000000    0.1773084
503280.0000000    0.1678311
503320.0000000    0.1717539
503360.0000000    0.1573487
503400.0000000    0.1575688
503440.0000000    0.1512291
503480.0000000    0.1613206
503520.0000000    0.1468833
503560.0000000    0.1529790
503600.0000000    0.1583608
503640.0000000    0.1579557
503680.0000000    0.1625500
503720.0000000    0.1635229
503760.0000000    0.1561803
503800.0000000    0.1545474
503840.0000000    0.1546361
503880.0000000    0.1651547
503920.0000000    0.1615648
503960.0000000    0.1602318
504000.0000000    0.1678940
504040.0000000    0.1646126
504080.0000000    0.1619381
504120.0000000    0.1692459
504160.0000000    0.1654655
504200.0000000    0.1572346
504240.0000000    0.1461814
504280.0000000    0.1650225
504320.0000000    0.1683632
504360.0000000    0.1561309
504400.0000000    0.1635800
504440.0000000    0.1613858
504480.0000000    0.1798428
504520.0000000    0.1787684
504560.0000000    0.1795952
504600.0000000    0.1661900
504640.0000000    0.1732482
504680.0000000    0.1667278
504720.0000000    0.1538358
504760.0000000    0.1553098
504800.0000000    0.1666291
504840.0000000    0.1641056
504880.0000000    0.1646624
504920.0000000    0.1719136
504960.0000000    0.1689838
505000.0000000    0.1701088
505040.0000000    0.1555361
505080.0000000    0.1661648
505120.0000000    0.1713799
505160.0000000    0.1646759
505200.0000000    0.1616133
505240.0000000    0.1708185
505280.0000000    0.1719481
505320.0000000    0.1690250
505360.0000000    0.1638272
505400.0000000    0.1641829
505440.0000000    0.1756435
505480.0000000    0.1793244
505520.0000000    0.1719049
505560.0000000    0.1740365
505600.0000000    0.1697072
505640.0000000    0.1717066
505680.0000000    0.1659732
505720.0000000    0.1773313
505760.0000000    0.1768509
505800.0000000    0.1832052
505840.0000000    0.1675084
505880.0000000    0.1681256
505920.0000000    0.1775416
505960.0000000    0.1746965
506000.0000000    0.1800998
506040.0000000    0.1732250
506080.0000000    0.1722486
506120.0000000    0.1702747
506160.0000000    0.1864976
506200.0000000    0.1724952
506240.0000000    0.1657933
506280.0000000    0.1762599
506320.0000000    0.1636707
506360.0000000    0.1620059
506400.0000000    0.1699445
506440.0000000    0.1610781
506480.0000000    0.1698576
506520.0000000    0.1679435
506560.0000000    0.1595057
506600.0000000    0.1544553
506640.0000000    0.1697893
506680.0000000    0.1616617
506720.0000000    0.1737205
506760.0000000    0.1830683
506800.0000000    0.1779437
506840.0000000    0.1684355
506880.0000000    0.1642846
506920.0000000    0.1846300
506960.0000000    0.1791546
507000.0000000    0.1792297
507040.0000000    0.1740670
507080.0000000    0.1635007
507120.0000000    0.1630515
507160.0000000    0.1721430
507200.0000000    0.1527332
507240.0000000    0.1751018
507280.0000000    0.1761491
507320.0000000    0.1575485
507360.0000000    0.1666778
507400.0000000    0.1642271
507440.0000000    0.1755376
507480.0000000    0.1741852
507520.0000000    0.1646487
507560.0000000    0.1704634
507600.0000000    0.1808224
507640.0000000    0.1692930
507680.0000000    0.1569979
507720.0000000    0.1667737
507760.0000000    0.1630181
507800.0000000    0.1640167
507840.0000000    0.1574260
507880.0000000    0.1605356
507920.0000000    0.1607198
507960.0000000    0.1578648
508000.0000000    0.1497189
508040.0000000    0.1672533
508080.0000000    0.1415310
508120.0000000    0.1629221
508160.0000000    0.1345731
508200.0000000    0.1584312
508240.0000000    0.1526283
508280.0000000    0.1653797
508320.0000000    0.1589672
508360.0000000    0.1536897
508400.0000000    0.1542797
508440.0000000    0.1604339
508480.0000000    0.1612971
508520.0000000    0.1594312
508560.0000000    0.1573534
508600.0000000    0.1735215
508640.0000000    0.1705991
508680.0000000    0.1698353
508720.0000000    0.1690649
508760.0000000    0.1702575
508800.0000000    0.1666189
508840.0000000    0.1771052
508880.0000000    0.1642165
508920.0000000    0.1558833
508960.0000000    0.1819467
509000.0000000    0.1907702
509040.0000000    0.1910661
509080.0000000    0.1897466
509120.0000000    0.1761507
509160.0000000    0.1841920
509200.0000000    0.1783253
509240.0000000    0.1725694
509280.0000000    0.1885747
509320.0000000    0.1891019
509360.0000000    0.1843523
509400.0000000    0.1687728
509440.0000000    0.1844599
509480.0000000    0.1830729
509520.0000000    0.1767999
509560.0000000    0.1816410
509600.0000000    0.1919511
509640.0000000    0.1889517
509680.0000000    0.1619522
509720.0000000    0.1671082
509760.0000000    0.1619208
509800.0000000    0.1787252
509840.0000000    0.1769517
509880.0000000    0.1662377
509920.0000000    0.1762088
509960.0000000    0.1926052
510000.0000000    0.1901027
510040.0000000    0.1854613
510080.0000000    0.1737867
510120.0000000    0.1722079
510160.0000000    0.1851398
510200.0000000    0.1625190
510240.0000000    0.1565369
510280.0000000    0.1695034
510320.0000000    0.1640977
510360.0000000    0.1675672
510400.0000000    0.1690793
510440.0000000    0.1688291
510480.0000000    0.1902439
510520.0000000    0.1763362
510560.0000000    0.1775059
510600.0000000    0.1756177
510640.0000000    0.1788690
510680.0000000    0.1789820
510720.0000000    0.1908451
510760.0000000    0.1686417
510800.0000000    0.1690774
510840.0000000    0.1777214
510880.0000000    0.1895951
510920.0000000    0.1832066
510960.0000000    0.1840413
511000.0000000    0.1705821
511040.0000000    0.1782079
511080.0000000    0.1802267
511120.0000000    0.1895891
511160.0000000    0.1849713
511200.0000000    0.1863516
511240.0000000    0.1889141
511280.0000000    0.1613534
511320.0000000    0.1680538
511360.0000000    0.1739458
511400.0000000    0.1862112
511440.0000000    0.1719589
511480.0000000    0.1550881
511520.0000000    0.1793255
511560.0000000    0.1625451
511600.0000000    0.1652086
511640.0000000    0.1753998
511680.0000000    0.1662950
511720.0000000    0.1484187
511760.0000000    0.1592932
511800.0000000    0.1596376
511840.0000000    0.1767967
511880.0000000    0.1789707
511920.0000000    0.1710368
511960.0000000    0.1749986
512000.0000000    0.1833535
512040.0000000    0.1787705
512080.0000000    0.1619028
512120.0000000    0.1509693
512160.0000000    0.1692780
512200.0000000    0.1790966
512240.0000000    0.1802482
512280.0000000    0.1676731
512320.0000000    0.1945217
512360.0000000    0.1814424
512400.0000000    0.1750692
512440.0000000    0.1669678
512480.0000000    0.1731716
512520.0000000    0.1802875
512560.0000000    0.1663624
512600.0000000    0.1709912
512640.0000000    0.1758771
512680.0000000    0.1632102
512720.0000000    0.1694016
512760.0000000    0.1733508
512800.0000000    0.1648705
512840.0000000    0.1655206
512880.0000000    0.1763155
512920.0000000    0.1797863
512960.0000000    0.1755352
513000.0000000    0.1864217
513040.0000000    0.1868055
513080.0000000    0.1741248
513120.0000000    0.1518229
513160.0000000    0.1883330
513200.0000000    0.1696517
513240.0000000    0.1852767
513280.0000000    0.1871030
513320.0000000    0.1865997
513360.0000000    0.2009659
513400.0000000    0.1993217
513440.0000000    0.1958723
513480.0000000    0.1633632
513520.0000000    0.1693285
513560.0000000    0.1853591
513600.0000000    0.1673657
513640.0000000    0.1767457
513680.0000000    0.1769145
513720.0000000    0.1765489
513760.0000000    0.1756409
513800.0000000    0.1818708
513840.0000000    0.1776347
513880.0000000    0.1736494
513920.0000000    0.1725070
513960.0000000    0.1740417
514000.0000000    0.1880063
514040.0000000    0.1700584
514080.0000000    0.1837239
514120.0000000    0.1772824
514160.0000000    0.1829155
514200.0000000    0.1707236
514240.0000000    0.1621605
514280.0000000    0.1683737
514320.0000000    0.1555264
514360.0000000    0.1741089
514400.0000000    0.1804939
514440.0000000    0.1741112
514480.0000000    0.1771278
514520.0000000    0.1747399
514560.0000000    0.1676103
514600.0000000    0.1855478
514640.0000000    0.1760964
514680.0000000    0.1850388
514720.0000000    0.1826574
514760.0000000    0.1797179
514800.0000000    0.1765484
514840.0000000    0.1736982
514880.0000000    0.1789857
514920.0000000    0.1633929
514960.0000000    0.1818268
515000.0000000    0.1783086
515040.0000000    0.1719023
515080.0000000    0.1811737
515120.0000000    0.1774804
515160.0000000    0.1769897
515200.0000000    0.1711261
515240.0000000    0.1844814
515280.0000000    0.1702247
515320.0000000    0.1743157
515360.0000000    0.1647978
515400.0000000    0.1729070
515440.0000000    0.1725363
515480.0000000    0.1766259
515520.0000000    0.1750045
515560.0000000    0.1597306
515600.0000000    0.1699108
515640.0000000    0.1734898
515680.0000000    0.1657427
515720.0000000    0.1695863
515760.0000000    0.1827935
515800.0000000    0.1672713
515840.0000000    0.1695690
515880.0000000    0.1839050
515920.0000000    0.1939012
515960.0000000    0.1823252
516000.0000000    0.1800326
516040.0000000    0.1637001
516080.0000000    0.1786516
516120.0000000    0.1771461
516160.0000000    0.1729662
516200.0000000    0.1597123
516240.0000000    0.1726417
516280.0000000    0.1757590
516320.0000000    0.1691827
516360.0000000    0.1695650
516400.0000000    0.1703522
516440.0000000    0.1680785
516480.0000000    0.1919074
516520.0000000    0.1882808
516560.0000000    0.1943455
516600.0000000    0.1860984
516640.0000000    0.1859139
516680.0000000    0.1878833
516720.0000000    0.1827864
516760.0000000    0.1801949
516800.0000000    0.1656639
516840.0000000    0.1680426
516880.0000000    0.1732292
516920.0000000    0.1813699
516960.0000000    0.1789406
517000.0000000    0.1794928
517040.0000000    0.1759438
517080.0000000    0.1881061
517120.0000000    0.1957551
517160.0000000    0.1865757
517200.0000000    0.1822011
517240.0000000    0.1872281
517280.0000000    0.1887463
517320.0000000    0.1703914
517360.0000000    0.1659008
517400.0000000    0.1608405
517440.0000000    0.1728972
517480.0000000    0.1848157
517520.0000000    0.1781094
517560.0000000    0.1866026
517600.0000000    0.1727289
517640.0000000    0.1849523
517680.0000000    0.1762767
517720.0000000    0.1895082
517760.0000000    0.1843660
517800.0000000    0.1923141
517840.0000000    0.1621159
517880.0000000    0.1820191
517920.0000000    0.1764937
517960.0000000    0.1809331
518000.0000000    0.1866014
518040.0000000    0.1833194
518080.0000000    0.1771892
518120.0000000    0.1675341
518160.0000000    0.1880266
518200.0000000    0.1775230
518240.0000000    0.1675317
518280.0000000    0.1810761
518320.0000000    0.1718945
518360.0000000    0.1808391
518400.0000000    0.1830717
518440.0000000    0.1655274
518480.0000000    0.1748473
518520.0000000    0.1713665
518560.0000000    0.1839191
518600.0000000    0.1810698
518640.0000000    0.1699177
518680.0000000    0.1737769
518720.0000000    0.1707460
518760.0000000    0.1673767
518800.0000000    0.1711674
518840.0000000    0.1859516
518880.0000000    0.1782145
518920.0000000    0.1864317
518960.0000000    0.1917657
519000.0000000    0.1752333
519040.0000000    0.1918530
519080.0000000    0.1956746
519120.0000000    0.1752507
519160.0000000    0.1754469
519200.0000000    0.1784862
519240.0000000    0.1717741
519280.0000000    0.1766188
519320.0000000    0.1868154
519360.0000000    0.1826186
519400.0000000    0.2001259
519440.0000000    0.1872472
519480.0000000    0.1854292
519520.0000000    0.1623749
519560.0000000    0.1602158
519600.0000000    0.1707227
519640.0000000    0.1816611
519680.0000000    0.1703350
519720.0000000    0.1829595
519760.0000000    0.1772170
519800.0000000    0.1894636
519840.0000000    0.1817675
519880.0000000    0.1857354
519920.0000000    0.1879903
519960.0000000    0.1880279
520000.0000000    0.1817273
520040.0000000    0.1840608
520080.0000000    0.1903734
520120.0000000    0.1631832
520160.0000000    0.1676033
520200.0000000    0.1640006
520240.0000000    0.1769178
520280.0000000    0.1810629
520320.0000000    0.1720969
520360.0000000    0.1706409
520400.0000000    0.1581682
520440.0000000    0.1705506
520480.0000000    0.1723641
520520.0000000    0.1812985
520560.0000000    0.1755328
520600.0000000    0.1758159
520640.0000000    0.1693793
520680.0000000    0.1832219
520720.0000000    0.1713515
520760.0000000    0.1766425
520800.0000000    0.1940525
520840.0000000    0.1765378
520880.0000000    0.1789793
520920.0000000    0.1921251
520960.0000000    0.1787364
521000.0000000    0.1665533
521040.0000000    0.1836867
521080.0000000    0.1686960
521120.0000000    0.1879623
521160.0000000    0.1817366
521200.0000000    0.1691368
521240.0000000    0.1881999
521280.0000000    0.1937806
521320.0000000    0.1731724
521360.0000000    0.1856196
521400.0000000    0.1781351
521440.0000000    0.1717887
521480.0000000    0.1878239
521520.0000000    0.1756460
521560.0000000    0.1712008
521600.0000000    0.1698163
521640.0000000    0.1724930
521680.0000000    0.1642499
521720.0000000    0.1809678
521760.0000000    0.1784375
521800.0000000    0.1878523
521840.0000000    0.1841910
521880.0000000    0.1720144
521920.0000000    0.1725357
521960.0000000    0.1905462
522000.0000000    0.1933694
522040.0000000    0.1906472
522080.0000000    0.1832443
522120.0000000    0.1671221
522160.0000000    0.1715305
522200.0000000    0.1758034
522240.0000000    0.1742317
522280.0000000    0.1637937
522320.0000000    0.1678490
522360.0000000    0.1608232
522400.0000000    0.1754226
522440.0000000    0.1756107
522480.0000000    0.1780972
522520.0000000    0.1671395
522560.0000000    0.1786805
522600.0000000    0.1574249
522640.0000000    0.1594853
522680.0000000    0.1650315
522720.0000000    0.1833671
522760.0000000    0.1765575
522800.0000000    0.1695557
522840.0000000    0.1915877
522880.0000000    0.1939721
522920.0000000    0.1800816
522960.0000000    0.1919145
523000.0000000    0.1878781
523040.0000000    0.1767691
523080.0000000    0.1873664
523120.0000000    0.1898971
523160.0000000    0.1836378
523200.0000000    0.1747984
523240.0000000    0.1834737
523280.0000000    0.1909946
523320.0000000    0.1813873
523360.0000000    0.1891437
523400.0000000    0.1822563
523440.0000000    0.1831174
523480.0000000    0.1852099
523520.0000000    0.1833883
523560.0000000    0.1855600
523600.0000000    0.1758852
523640.0000000    0.1911952
523680.0000000    0.1949555
523720.0000000    0.1924496
523760.0000000    0.1856643
523800.0000000    0.1778840
523840.0000000    0.1952911
523880.0000000    0.2083011
523920.0000000    0.1977649
523960.0000000    0.2028321
524000.0000000    0.1863151
524040.0000000    0.1883226
524080.0000000    0.1889429
524120.0000000    0.1768114
524160.0000000    0.1811732
524200.0000000    0.1830160
524240.0000000    0.1713512
524280.0000000    0.1878411
524320.0000000    0.1808211
524360.0000000    0.1732659
524400.0000000    0.1640742
524440.0000000    0.1766451
524480.0000000    0.1746302
524520.0000000    0.1659967
524560.0000000    0.1739473
524600.0000000    0.1726533
524640.0000000    0.1662639
524680.0000000    0.1817023
524720.0000000    0.1881574
524760.0000000    0.1733529
524800.0000000    0.1795876
524840.0000000    0.1711628
524880.0000000    0.1791349
524920.0000000    0.1832425
524960.0000000    0.1879721
525000.0000000    0.1685434
525040.0000000    0.1856590
525080.0000000    0.1896351
525120.0000000    0.1777662
525160.0000000    0.1736562
525200.0000000    0.1921827
525240.0000000    0.1984845
525280.0000000    0.1806023
525320.0000000    0.1801829
525360.0000000    0.1689520
525400.0000000    0.1713821
525440.0000000    0.1676827
525480.0000000    0.1807973
525520.0000000    0.1859473
525560.0000000    0.1722752
525600.0000000    0.1678688
525640.0000000    0.1813361
525680.0000000    0.1765036
525720.0000000    0.1843818
525760.0000000    0.1751708
525800.0000000    0.1703624
525840.0000000    0.1697640
525880.0000000    0.1790433
525920.0000000    0.1641371
525960.0000000    0.1708033
526000.0000000    0.1770353
526040.0000000    0.1619358
526080.0000000    0.1705106
526120.0000000    0.1706699
526160.0000000    0.1847962
526200.0000000    0.1819223
526240.0000000    0.1749476
526280.0000000    0.1737659
526320.0000000    0.1768585
526360.0000000    0.1744018
526400.0000000    0.1651721
526440.0000000    0.1639384
526480.0000000    0.1793916
526520.0000000    0.1785470
526560.0000000    0.1717910
526600.0000000    0.1766477
526640.0000000    0.1788964
526680.0000000    0.1844482
526720.0000000    0.1643557
526760.0000000    0.1842201
526800.0000000    0.1913424
526840.0000000    0.1729402
526880.0000000    0.1758249
526920.0000000    0.1715520
526960.0000000    0.1804927
527000.0000000    0.1833096
527040.0000000    0.1858169
527080.0000000    0.1737632
527120.0000000    0.1849826
527160.0000000    0.1839885
527200.0000000    0.1808444
527240.0000000    0.1784807
527280.0000000    0.1747611
527320.0000000    0.1785365
527360.0000000    0.1704919
527400.0000000    0.1683962
527440.0000000    0.1674182
527480.0000000    0.1817176
527520.0000000    0.1976033
527560.0000000    0.1742033
527600.0000000    0.1758274
527640.0000000    0.1720948
527680.0000000    0.1657222
527720.0000000    0.1820589
527760.0000000    0.1699363
527800.0000000    0.1920949
527840.0000000    0.1894219
527880.0000000    0.1828833
527920.0000000    0.1909909
527960.0000000    0.1878858
528000.0000000    0.1779932
528040.0000000    0.1850377
528080.0000000    0.1835015
528120.0000000    0.1771934
528160.0000000    0.1967560
528200.0000000    0.1897778
528240.0000000    0.1853515
528280.0000000    0.1941094
528320.0000000    0.1673986
528360.0000000    0.1669625
528400.0000000    0.1749621
528440.0000000    0.1879092
528480.0000000    0.1891417
528520.0000000    0.1738089
528560.0000000    0.1829531
528600.0000000    0.1997523
528640.0000000    0.1884940
528680.0000000    0.1892846
528720.0000000    0.1793454
528760.0000000    0.1866640
528800.0000000    0.1737973
528840.0000000    0.1816979
528880.0000000    0.1695777
528920.0000000    0.1971363
528960.0000000    0.1694532
529000.0000000    0.1833786
529040.0000000    0.1816375
529080.0000000    0.1787588
529120.0000000    0.1613459
529160.0000000    0.1879567
529200.0000000    0.1571907
529240.0000000    0.1795874
529280.0000000    0.1751302
529320.0000000    0.1700303
529360.0000000    0.1915616
529400.0000000    0.1854426
529440.0000000    0.1920369
529480.0000000    0.1944771
529520.0000000    0.1870668
529560.0000000    0.1931907
529600.0000000    0.1688827
529640.0000000    0.1864919
529680.0000000    0.1867809
529720.0000000    0.1714971
529760.0000000    0.1801885
529800.0000000    0.1923962
529840.0000000    0.1906279
529880.0000000    0.1750987
529920.0000000    0.1838504
529960.0000000    0.1881724
530000.0000000    0.1942157
530040.0000000    0.1897247
530080.0000000    0.1900267
530120.0000000    0.1858871
530160.0000000    0.1850951
530200.0000000    0.1761847
530240.0000000    0.1750591
530280.0000000    0.1817630
530320.0000000    0.1825995
530360.0000000    0.1890426
530400.0000000    0.1866529
530440.0000000    0.1828515
530480.0000000    0.2067818
530520.0000000    0.1817246
530560.0000000    0.1797334
530600.0000000    0.1717369
530640.0000000    0.1856254
530680.0000000    0.1787179
530720.0000000    0.1798978
530760.0000000    0.1692006
530800.0000000    0.1792909
530840.0000000    0.1805031
530880.0000000    0.1767154
530920.0000000    0.1753583
530960.0000000    0.1838361
531000.0000000    0.1840084
531040.0000000    0.1620255
531080.0000000    0.1834085
531120.0000000    0.1745606
531160.0000000    0.1819924
531200.0000000    0.1837934
531240.0000000    0.1792431
531280.0000000    0.1786911
531320.0000000    0.1818159
531360.0000000    0.1783443
531400.0000000    0.1856136
531440.0000000    0.1863311
531480.0000000    0.1904889
531520.0000000    0.1815613
531560.0000000    0.1867984
531600.0000000    0.1822312
531640.0000000    0.1743425
531680.0000000    0.1835802
531720.0000000    0.1859396
531760.0000000    0.1856835
531800.0000000    0.1619831
531840.0000000    0.1733702
531880.0000000    0.1698518
531920.0000000    0.1826701
531960.0000000    0.1784422
532000.0000000    0.1871348
532040.0000000    0.1948077
532080.0000000    0.2000017
532120.0000000    0.1890108
532160.0000000    0.1766367
532200.0000000    0.1843037
532240.0000000    0.1834841
532280.0000000    0.1725096
532320.0000000    0.1809259
532360.0000000    0.1832587
532400.0000000    0.1810977
532440.0000000    0.1864119
532480.0000000    0.1672156
532520.0000000    0.1816867
532560.0000000    0.1900056
532600.0000000    0.1858706
532640.0000000    0.1943341
532680.0000000    0.1869915
532720.0000000    0.1746219
532760.0000000    0.1869101
532800.0000000    0.1927281
532840.0000000    0.1985315
532880.0000000    0.1952847
532920.0000000    0.1861644
532960.0000000    0.1812107
533000.0000000    0.1925705
533040.0000000    0.1834039
533080.0000000    0.1824574
533120.0000000    0.1689774
533160.0000000    0.1790336
533200.0000000    0.1878146
533240.0000000    0.1721678
533280.0000000    0.1833042
533320.0000000    0.1768160
533360.0000000    0.1860937
533400.0000000    0.1664274
533440.0000000    0.1764768
533480.0000000    0.1826569
533520.0000000    0.1828311
533560.0000000    0.1792037
533600.0000000    0.1744005
533640.0000000    0.1826179
533680.0000000    0.1708848
533720.0000000    0.1833203
533760.0000000    0.1703712
533800.0000000    0.1828238
533840.0000000    0.1753233
533880.0000000    0.1650999
533920.0000000    0.1784231
533960.0000000    0.1830295
534000.0000000    0.1707035
534040.0000000    0.1880953
534080.0000000    0.1874747
534120.0000000    0.1806223
534160.0000000    0.1820739
534200.0000000    0.1905490
534240.0000000    0.1866122
534280.0000000    0.1834017
534320.0000000    0.1832708
534360.0000000    0.1877203
534400.0000000    0.1871041
534440.0000000    0.1945179
534480.0000000    0.1831702
534520.0000000    0.1854918
534560.0000000    0.1887498
534600.0000000    0.1994466
534640.0000000    0.1915606
534680.0000000    0.1915819
534720.0000000    0.1981972
534760.0000000    0.1853323
534800.0000000    0.1960606
534840.0000000    0.1818705
534880.0000000    0.1896986
534920.0000000    0.1834611
534960.0000000    0.1675982
535000.0000000    0.1758825
535040.0000000    0.1769032
535080.0000000    0.1681042
535120.0000000    0.1804368
535160.0000000    0.1566866
535200.0000000    0.1703436
535240.0000000    0.1947272
535280.0000000    0.1899661
535320.0000000    0.1867004
535360.0000000    0.1824841
535400.0000000    0.1859291
535440.0000000    0.1784228
535480.0000000    0.1916837
535520.0000000    0.1911664
535560.0000000    0.2056840
535600.0000000    0.1747907
535640.0000000    0.1893986
535680.0000000    0.1965878
535720.0000000    0.1801339
535760.0000000    0.1916983
535800.0000000    0.1819488
535840.0000000    0.1615804
535880.0000000    0.1676669
535920.0000000    0.1702954
535960.0000000    0.1770812
536000.0000000    0.1824799
536040.0000000    0.1876715
536080.0000000    0.1806966
536120.0000000    0.1919050
536160.0000000    0.1792061
536200.0000000    0.1731207
536240.0000000    0.1766192
536280.0000000    0.1740023
536320.0000000    0.1912988
536360.0000000    0.1972161
536400.0000000    0.1756745
536440.0000000    0.1759243
536480.0000000    0.1782890
536520.0000000    0.1726290
536560.0000000    0.1821615
536600.0000000    0.1778529
536640.0000000    0.1765591
536680.0000000    0.1751767
536720.0000000    0.1857072
536760.0000000    0.1838456
536800.0000000    0.1858783
536840.0000000    0.1805465
536880.0000000    0.1801622
536920.0000000    0.1678889
536960.0000000    0.1754394
537000.0000000    0.1890968
537040.0000000    0.1719763
537080.0000000    0.1620633
537120.0000000    0.1844125
537160.0000000    0.1647555
537200.0000000    0.1846414
537240.0000000    0.1724813
537280.0000000    0.1767292
537320.0000000    0.1724984
537360.0000000    0.1823838
537400.0000000    0.1926329
537440.0000000    0.2028120
537480.0000000    0.1913187
537520.0000000    0.1715695
537560.0000000    0.1745314
537600.0000000    0.1863521
537640.0000000    0.1600071
537680.0000000    0.1743127
537720.0000000    0.1937681
537760.0000000    0.1879801
537800.0000000    0.1916957
537840.0000000    0.1777106
537880.0000000    0.1875055
537920.0000000    0.1899506
537960.0000000    0.1834937
538000.0000000    0.1940084
538040.0000000    0.1867364
538080.0000000    0.1780062
538120.0000000    0.1871160
538160.0000000    0.1842091
538200.0000000    0.1692502
538240.0000000    0.1808887
538280.0000000    0.1724184
538320.0000000    0.1717808
538360.0000000    0.1804185
538400.0000000    0.1801528
538440.0000000    0.1756691
538480.0000000    0.1838991
538520.0000000    0.1920076
538560.0000000    0.1884670
538600.0000000    0.1773170
538640.0000000    0.1907170
538680.0000000    0.1837167
538720.0000000    0.1784075
538760.0000000    0.1916216
538800.0000000    0.1915457
538840.0000000    0.1919881
538880.0000000    0.1957222
538920.0000000    0.1729721
538960.0000000    0.1970207
539000.0000000    0.1864702
539040.0000000    0.1903925
539080.0000000    0.1885569
539120.0000000    0.1759012
539160.0000000    0.1492100
539200.0000000    0.1666533
539240.0000000    0.1586689
539280.0000000    0.1635292
539320.0000000    0.1639404
539360.0000000    0.1645332
539400.0000000    0.1724135
539440.0000000    0.1890253
539480.0000000    0.1741226
539520.0000000    0.1770687
539560.0000000    0.1854016
539600.0000000    0.1912647
539640.0000000    0.1792799
539680.0000000    0.1902689
539720.0000000    0.1803839
539760.0000000    0.1864803
539800.0000000    0.1913954
539840.0000000    0.1724961
539880.0000000    0.1653017
539920.0000000    0.1784826
539960.0000000    0.1574835
540000.0000000    0.1703088
540040.0000000    0.1850057
540080.0000000    0.1656508
540120.0000000    0.1652180
540160.0000000    0.1637979
540200.0000000    0.1730795
540240.0000000    0.1582698
540280.0000000    0.1585131
540320.0000000    0.1731792
540360.0000000    0.1707697
540400.0000000    0.1820477
540440.0000000    0.1769950
540480.0000000    0.1938798
540520.0000000    0.1834428
540560.0000000    0.1673005
540600.0000000    0.1671948
540640.0000000    0.1842810
540680.0000000    0.1859185
540720.0000000    0.1796362
540760.0000000    0.1797257
540800.0000000    0.1964406
540840.0000000    0.1911514
540880.0000000    0.1956812
540920.0000000    0.1876079
540960.0000000    0.2076321
541000.0000000    0.1881271
541040.0000000    0.1956374
541080.0000000    0.1946289
541120.0000000    0.1985909
541160.0000000    0.1801676
541200.0000000    0.1772401
541240.0000000    0.1632462
541280.0000000    0.1781937
541320.0000000    0.1965488
541360.0000000    0.1879154
541400.0000000    0.1891088
541440.0000000    0.1991915
541480.0000000    0.1860470
541520.0000000    0.1857591
541560.0000000    0.1802319
541600.0000000    0.2069357
541640.0000000    0.1859729
541680.0000000    0.1984529
541720.0000000    0.1822328
541760.0000000    0.1920081
541800.0000000    0.1939480
541840.0000000    0.1927259
541880.0000000    0.1710871
541920.0000000    0.1696029
541960.0000000    0.1867703
542000.0000000    0.1733047
542040.0000000    0.1972786
542080.0000000    0.1881324
542120.0000000    0.1810724
542160.0000000    0.1828203
542200.0000000    0.1849723
542240.0000000    0.1823211
542280.0000000    0.1850126
542320.0000000    0.1756475
542360.0000000    0.1941212
542400.0000000    0.1857001
542440.0000000    0.1752506
542480.0000000    0.1740104
542520.0000000    0.1788275
542560.0000000    0.1837417
542600.0000000    0.1779990
542640.0000000    0.1691046
542680.0000000    0.1841295
542720.0000000    0.1797600
542760.0000000    0.1746369
542800.0000000    0.1922893
542840.0000000    0.1697819
542880.0000000    0.1782297
542920.0000000    0.1982827
542960.0000000    0.2051039
543000.0000000    0.1827829
543040.0000000    0.1716909
543080.0000000    0.1649494
543120.0000000    0.1767297
543160.0000000    0.1688733
543200.0000000    0.1773910
543240.0000000    0.1840126
543280.0000000    0.1703642
543320.0000000    0.1911534
543360.0000000    0.1657443
543400.0000000    0.1778929
543440.0000000    0.1828840
543480.0000000    0.1773833
543520.0000000    0.1804873
543560.0000000    0.1778188
543600.0000000    0.1769171
543640.0000000    0.1825609
543680.0000000    0.1613613
543720.0000000    0.1632410
543760.0000000    0.1667455
543800.0000000    0.1703756
543840.0000000    0.1716690
543880.0000000    0.1737113
543920.0000000    0.1800113
543960.0000000    0.1832417
544000.0000000    0.1674429
544040.0000000    0.1933853
544080.0000000    0.1812026
544120.0000000    0.1593594
544160.0000000    0.1751227
544200.0000000    0.1774779
544240.0000000    0.1698857
544280.0000000    0.1863751
544320.0000000    0.1816680
544360.0000000    0.1961145
544400.0000000    0.1848129
544440.0000000    0.1820946
544480.0000000    0.1977179
544520.0000000    0.1802993
544560.0000000    0.1760965
544600.0000000    0.1786162
544640.0000000    0.1757593
544680.0000000    0.1777118
544720.0000000    0.1908505
544760.0000000    0.1956550
544800.0000000    0.1889819
544840.0000000    0.1892743
544880.0000000    0.1777415
544920.0000000    0.1704710
544960.0000000    0.1823558
545000.0000000    0.1917754
545040.0000000    0.1844369
545080.0000000    0.1972831
545120.0000000    0.1759898
545160.0000000    0.1780472
545200.0000000    0.1786470
545240.0000000    0.1837690
545280.0000000    0.1665952
545320.0000000    0.1943942
545360.0000000    0.1821176
545400.0000000    0.1846935
545440.0000000    0.1816595
545480.0000000    0.1710603
545520.0000000    0.1832048
545560.0000000    0.1900545
545600.0000000    0.1975547
545640.0000000    0.1816337
545680.0000000    0.1981618
545720.0000000    0.1965732
545760.0000000    0.1870120
545800.0000000    0.2000248
545840.0000000    0.2028937
545880.0000000    0.1781154
545920.0000000    0.1732257
545960.0000000    0.1871807
546000.0000000    0.1839915
546040.0000000    0.1798499
546080.0000000    0.1903927
546120.0000000    0.1897362
546160.0000000    0.1800562
546200.0000000    0.1727288
546240.0000000    0.1813618
546280.0000000    0.1881133
546320.0000000    0.1745283
546360.0000000    0.1764173
546400.0000000    0.1755325
546440.0000000    0.1699717
546480.0000000    0.1676964
546520.0000000    0.1808446
546560.0000000    0.1756493
546600.0000000    0.1860039
546640.0000000    0.1886136
546680.0000000    0.1768011
546720.0000000    0.1774876
546760.0000000    0.1740710
546800.0000000    0.1787585
546840.0000000    0.1830381
546880.0000000    0.1732498
546920.0000000    0.1731368
546960.0000000    0.1857622
547000.0000000    0.1966410
547040.0000000    0.1775715
547080.0000000    0.1854617
547120.0000000    0.1873831
547160.0000000    0.1922412
547200.0000000    0.1889910
547240.0000000    0.1803828
547280.0000000    0.1916800
547320.0000000    0.1787651
547360.0000000    0.2004696
547400.0000000    0.1890957
547440.0000000    0.1965485
547480.0000000    0.1918262
547520.0000000    0.1868908
547560.0000000    0.1896577
547600.0000000    0.1849274
547640.0000000    0.1771322
547680.0000000    0.1809959
547720.0000000    0.1767062
547760.0000000    0.1904781
547800.0000000    0.1874387
547840.0000000    0.1961303
547880.0000000    0.2000840
547920.0000000    0.1982172
547960.0000000    0.1848560
548000.0000000    0.1901110
548040.0000000    0.1817983
548080.0000000    0.1860070
548120.0000000    0.1831591
548160.0000000    0.1722595
548200.0000000    0.1747349
548240.0000000    0.1810157
548280.0000000    0.1702606
548320.0000000    0.1843451
548360.0000000    0.1865969
548400.0000000    0.1836835
548440.0000000    0.1877684
548480.0000000    0.1827203
548520.0000000    0.1871197
548560.0000000    0.1712088
548600.0000000    0.1762867
548640.0000000    0.1718574
548680.0000000    0.1833243
548720.0000000    0.1853094
548760.0000000    0.1785306
548800.0000000    0.1842316
548840.0000000    0.1732949
548880.0000000    0.1772950
548920.0000000    0.1734188
548960.0000000    0.1826062
549000.0000000    0.1894382
549040.0000000    0.1905819
549080.0000000    0.1902316
549120.0000000    0.1952399
549160.0000000    0.2013178
549200.0000000    0.1936902
549240.0000000    0.2047428
549280.0000000    0.2142131
549320.0000000    0.1919872
549360.0000000    0.2011631
549400.0000000    0.1749756
549440.0000000    0.1878995
549480.0000000    0.1777413
549520.0000000    0.1775808
549560.0000000    0.1943319
549600.0000000    0.1733622
549640.0000000    0.1714013
549680.0000000    0.1930948
549720.0000000    0.1705962
549760.0000000    0.1779219
549800.0000000    0.1842779
549840.0000000    0.1759792
549880.0000000    0.1813268
549920.0000000    0.1762928
549960.0000000    0.1791577
550000.0000000    0.2014380
550040.0000000    0.1965123
550080.0000000    0.1956869
550120.0000000    0.1911408
550160.0000000    0.1946751
550200.0000000    0.1962834
550240.0000000    0.1976754
550280.0000000    0.1817839
550320.0000000    0.1941093
550360.0000000    0.1842791
550400.0000000    0.1888815
550440.0000000    0.1910765
550480.0000000    0.2004735
550520.0000000    0.1885357
550560.0000000    0.2047027
550600.0000000    0.2053280
550640.0000000    0.2023289
550680.0000000    0.2083972
550720.0000000    0.2036915
550760.0000000    0.1994964
550800.0000000    0.1763463
550840.0000000    0.1796342
550880.0000000    0.1866218
550920.0000000    0.2061747
550960.0000000    0.1928532
551000.0000000    0.2083831
551040.0000000    0.2019078
551080.0000000    0.2002470
551120.0000000    0.2009450
551160.0000000    0.1861995
551200.0000000    0.1939742
551240.0000000    0.2073044
551280.0000000    0.2088966
551320.0000000    0.2092449
551360.0000000    0.1968316
551400.0000000    0.1933809
551440.0000000    0.1814952
551480.0000000    0.1902714
551520.0000000    0.2021367
551560.0000000    0.2011428
551600.0000000    0.2077673
551640.0000000    0.1963845
551680.0000000    0.1941855
551720.0000000    0.1944645
551760.0000000    0.1878232
551800.0000000    0.1784975
551840.0000000    0.1786645
551880.0000000    0.1951906
551920.0000000    0.1834505
551960.0000000    0.1868945
552000.0000000    0.1839944
552040.0000000    0.1933536
552080.0000000    0.1826895
552120.0000000    0.1853900
552160.0000000    0.1943417
552200.0000000    0.1872040
552240.0000000    0.1774855
552280.0000000    0.1782095
552320.0000000    0.1838696
552360.0000000    0.1700668
552400.0000000    0.1964415
552440.0000000    0.1899069
552480.0000000    0.1791056
552520.0000000    0.1814953
552560.0000000    0.1889994
552600.0000000    0.1983278
552640.0000000    0.1827471
552680.0000000    0.1812971
552720.0000000    0.1821088
552760.0000000    0.1884660
552800.0000000    0.1971523
552840.0000000    0.1864990
552880.0000000    0.1955969
552920.0000000    0.1893217
552960.0000000    0.1724408
553000.0000000    0.1787348
553040.0000000    0.1949884
553080.0000000    0.1786994
553120.0000000    0.1594046
553160.0000000    0.1767952
553200.0000000    0.1756567
553240.0000000    0.1723034
553280.0000000    0.1785967
553320.0000000    0.1847305
553360.0000000    0.1740942
553400.0000000    0.1724814
553440.0000000    0.1622106
553480.0000000    0.1878442
553520.0000000    0.1832372
553560.0000000    0.2041683
553600.0000000    0.1833153
553640.0000000    0.1787683
553680.0000000    0.1825804
553720.0000000    0.1816670
553760.0000000    0.1968274
553800.0000000    0.1782263
553840.0000000    0.1981741
553880.0000000    0.1859557
553920.0000000    0.1811965
553960.0000000    0.1862911
554000.0000000    0.1867622
554040.0000000    0.1747661
554080.0000000    0.1820057
554120.0000000    0.1803325
554160.0000000    0.1742968
554200.0000000    0.1885746
554240.0000000    0.1934089
554280.0000000    0.1923361
554320.0000000    0.1886118
554360.0000000    0.1794569
554400.0000000    0.1770211
554440.0000000    0.1657301
554480.0000000    0.1668128
554520.0000000    0.1661933
554560.0000000    0.1925673
554600.0000000    0.1774568
554640.0000000    0.1774674
554680.0000000    0.1701862
554720.0000000    0.1764488
554760.0000000    0.1808830
554800.0000000    0.1861647
554840.0000000    0.1787116
554880.0000000    0.1718461
554920.0000000    0.1843301
554960.0000000    0.1876644
555000.0000000    0.1818563
555040.0000000    0.1756700
555080.0000000    0.1915076
555120.0000000    0.1777814
555160.0000000    0.1888618
555200.0000000    0.1829731
555240.0000000    0.1862389
555280.0000000    0.2016160
555320.0000000    0.1757830
555360.0000000    0.1783541
555400.0000000    0.1747174
555440.0000000    0.1967354
555480.0000000    0.1766337
555520.0000000    0.1725123
555560.0000000    0.1705877
555600.0000000    0.1906600
555640.0000000    0.1765494
555680.0000000    0.1824994
555720.0000000    0.1705146
555760.0000000    0.1689602
555800.0000000    0.1730117
555840.0000000    0.1903707
555880.0000000    0.1798285
555920.0000000    0.1822888
555960.0000000    0.1927298
556000.0000000    0.1956060
556040.0000000    0.1922150
556080.0000000    0.1812605
556120.0000000    0.1925491
556160.0000000    0.2064416
556200.0000000    0.1968380
556240.0000000    0.1827089
556280.0000000    0.1852426
556320.0000000    0.1750855
556360.0000000    0.1848336
556400.0000000    0.1884854
556440.0000000    0.2135523
556480.0000000    0.2054358
556520.0000000    0.1933209
556560.0000000    0.1931224
556600.0000000    0.1956375
556640.0000000    0.2105674
556680.0000000    0.2062573
556720.0000000    0.2082638
556760.0000000    0.2087702
556800.0000000    0.2125922
556840.0000000    0.2058373
556880.0000000    0.1986532
556920.0000000    0.2145728
556960.0000000    0.1932096
557000.0000000    0.2219357
557040.0000000    0.2012421
557080.0000000    0.1938069
557120.0000000    0.1867640
557160.0000000    0.1909584
557200.0000000    0.1879544
557240.0000000    0.1821293
557280.0000000    0.1769476
557320.0000000    0.1842017
557360.0000000    0.1921380
557400.0000000    0.2052516
557440.0000000    0.1975443
557480.0000000    0.1928860
557520.0000000    0.1978613
557560.0000000    0.1862746
557600.0000000    0.1831634
557640.0000000    0.1881456
557680.0000000    0.2162854
557720.0000000    0.1948140
557760.0000000    0.1955857
557800.0000000    0.2048357
557840.0000000    0.1960227
557880.0000000    0.1989192
557920.0000000    0.2037704
557960.0000000    0.2201880
558000.0000000    0.1958642
558040.0000000    0.2123135
558080.0000000    0.1931815
558120.0000000    0.1979770
558160.0000000    0.1739385
558200.0000000    0.1790510
558240.0000000    0.1794666
558280.0000000    0.1651929
558320.0000000    0.1844116
558360.0000000    0.1906009
558400.0000000    0.2014422
558440.0000000    0.1863242
558480.0000000    0.2036969
558520.0000000    0.2020302
558560.0000000    0.1927218
558600.0000000    0.1911854
558640.0000000    0.1845645
558680.0000000    0.1955671
558720.0000000    0.1935461
558760.0000000    0.2026335
558800.0000000    0.1882837
558840.0000000    0.1942009
558880.0000000    0.1996092
558920.0000000    0.1926583
558960.0000000    0.1944248
559000.0000000    0.2085068
559040.0000000    0.1894597
559080.0000000    0.1990635
559120.0000000    0.1964525
559160.0000000    0.2071753
559200.0000000    0.2015475
559240.0000000    0.2060902
559280.0000000    0.1958769
559320.0000000    0.1936996
559360.0000000    0.1972955
559400.0000000    0.2047605
559440.0000000    0.1866729
559480.0000000    0.1963685
559520.0000000    0.1892308
559560.0000000    0.2046644
559600.0000000    0.2186461
559640.0000000    0.2124959
559680.0000000    0.2071459
559720.0000000    0.2091541
559760.0000000    0.1991871
559800.0000000    0.2090254
559840.0000000    0.1945061
559880.0000000    0.1917796
559920.0000000    0.1906632
559960.0000000    0.2144504
560000.0000000    0.2012952
560040.0000000    0.2153027
560080.0000000    0.2025937
560120.0000000    0.2001067
560160.0000000    0.1832655
560200.0000000    0.1895611
560240.0000000    0.1997748
560280.0000000    0.2014427
560320.0000000    0.1915232
560360.0000000    0.1999571
560400.0000000    0.1994769
560440.0000000    0.1992126
560480.0000000    0.1946501
560520.0000000    0.2015488
560560.0000000    0.1995066
560600.0000000    0.1890969
560640.0000000    0.2033567
560680.0000000    0.1966641
560720.0000000    0.2132335
560760.0000000    0.2098943
560800.0000000    0.2030441
560840.0000000    0.2145037
560880.0000000    0.1980037
560920.0000000    0.1956345
560960.0000000    0.1836583
561000.0000000    0.1996477
561040.0000000    0.1985907
561080.0000000    0.1859684
561120.0000000    0.1807407
561160.0000000    0.1874719
561200.0000000    0.1949122
561240.0000000    0.1973308
561280.0000000    0.1943049
561320.0000000    0.1873361
561360.0000000    0.2012080
561400.0000000    0.1889440
561440.0000000    0.1988890
561480.0000000    0.1954357
561520.0000000    0.2148172
561560.0000000    0.2170381
561600.0000000    0.1986487
561640.0000000    0.1987427
561680.0000000    0.1927762
561720.0000000    0.2126890
561760.0000000    0.2133250
561800.0000000    0.2137942
561840.0000000    0.1938777
561880.0000000    0.2227325
561920.0000000    0.2023959
561960.0000000    0.1990840
562000.0000000    0.1802220
562040.0000000    0.1929534
562080.0000000    0.1833840
562120.0000000    0.1822418
562160.0000000    0.1788734
562200.0000000    0.1782859
562240.0000000    0.1852220
562280.0000000    0.1785871
562320.0000000    0.1944892
562360.0000000    0.1919925
562400.0000000    0.1697314
562440.0000000    0.1840964
562480.0000000    0.1739230
562520.0000000    0.1867995
562560.0000000    0.1944542
562600.0000000    0.1874317
562640.0000000    0.2031896
562680.0000000    0.1983074
562720.0000000    0.2081276
562760.0000000    0.1822702
562800.0000000    0.1793166
562840.0000000    0.1751666
562880.0000000    0.1873063
562920.0000000    0.1777563
562960.0000000    0.1937647
563000.0000000    0.1906280
563040.0000000    0.1826274
563080.0000000    0.1802809
563120.0000000    0.1859951
563160.0000000    0.1745438
563200.0000000    0.1826350
563240.0000000    0.1808702
563280.0000000    0.1850427
563320.0000000    0.1777442
563360.0000000    0.1781412
563400.0000000    0.1773981
563440.0000000    0.1857479
563480.0000000    0.1850880
563520.0000000    0.1885661
563560.0000000    0.1815589
563600.0000000    0.1845003
563640.0000000    0.1995114
563680.0000000    0.1884702
563720.0000000    0.1863296
563760.0000000    0.1836649
563800.0000000    0.1762498
563840.0000000    0.1986007
563880.0000000    0.1997978
563920.0000000    0.1901353
563960.0000000    0.1884078
564000.0000000    0.1805374
564040.0000000    0.1857436
564080.0000000    0.2003285
564120.0000000    0.1868709
564160.0000000    0.1849225
564200.0000000    0.1928021
564240.0000000    0.1950254
564280.0000000    0.2137617
564320.0000000    0.1864862
564360.0000000    0.2035397
564400.0000000    0.2025807
564440.0000000    0.2017281
564480.0000000    0.1974172
564520.0000000    0.1860479
564560.0000000    0.1855987
564600.0000000    0.1862477
564640.0000000    0.1810020
564680.0000000    0.1772703
564720.0000000    0.1648063
564760.0000000    0.1793722
564800.0000000    0.2034261
564840.0000000    0.2009235
564880.0000000    0.1842660
564920.0000000    0.1857517
564960.0000000    0.1783331
565000.0000000    0.1934791
565040.0000000    0.1939856
565080.0000000    0.2007583
565120.0000000    0.1841315
565160.0000000    0.1869811
565200.0000000    0.1870917
565240.0000000    0.1725611
565280.0000000    0.1992064
565320.0000000    0.1831298
565360.0000000    0.1856210
565400.0000000    0.1841101
565440.0000000    0.1791870
565480.0000000    0.1759921
565520.0000000    0.1912414
565560.0000000    0.1855762
565600.0000000    0.1955908
565640.0000000    0.1881890
565680.0000000    0.1954452
565720.0000000    0.1918761
565760.0000000    0.2000081
565800.0000000    0.1905495
565840.0000000    0.1910753
565880.0000000    0.1900040
565920.0000000    0.1740057
565960.0000000    0.1914682
566000.0000000    0.1918382
566040.0000000    0.1940799
566080.0000000    0.1794539
566120.0000000    0.1820394
566160.0000000    0.1828459
566200.0000000    0.1878872
566240.0000000    0.1848025
566280.0000000    0.1801810
566320.0000000    0.1741531
566360.0000000    0.1890990
566400.0000000    0.1923394
566440.0000000    0.1886798
566480.0000000    0.1765327
566520.0000000    0.1744197
566560.0000000    0.1832170
566600.0000000    0.1836055
566640.0000000    0.1849637
566680.0000000    0.1970333
566720.0000000    0.1796652
566760.0000000    0.1771033
566800.0000000    0.1990454
566840.0000000    0.1926338
566880.0000000    0.1983131
566920.0000000    0.1971380
566960.0000000    0.1961698
567000.0000000    0.2065246
567040.0000000    0.1919097
567080.0000000    0.2070430
567120.0000000    0.1890513
567160.0000000    0.1942563
567200.0000000    0.2068648
567240.0000000    0.1949996
567280.0000000    0.1938670
567320.0000000    0.1950894
567360.0000000    0.2018053
567400.0000000    0.1992686
567440.0000000    0.1799540
567480.0000000    0.1780802
567520.0000000    0.1771869
567560.0000000    0.1684596
567600.0000000    0.1753629
567640.0000000    0.1763277
567680.0000000    0.1684262
567720.0000000    0.1786795
567760.0000000    0.1730116
567800.0000000    0.1805303
567840.0000000    0.1842993
567880.0000000    0.1948260
567920.0000000    0.1829346
567960.0000000    0.1848920
568000.0000000    0.1869968
568040.0000000    0.1744158
568080.0000000    0.1772454
568120.0000000    0.1894389
568160.0000000    0.1873515
568200.0000000    0.1876175
568240.0000000    0.1833355
568280.0000000    0.1822538
568320.0000000    0.1737712
568360.0000000    0.1784987
568400.0000000    0.1903223
568440.0000000    0.1967887
568480.0000000    0.2113359
568520.0000000    0.1970835
568560.0000000    0.1854370
568600.0000000    0.1897082
568640.0000000    0.1813169
568680.0000000    0.1917594
568720.0000000    0.1895197
568760.0000000    0.1918572
568800.0000000    0.2014720
568840.0000000    0.2076806
568880.0000000    0.1935050
568920.0000000    0.1886319
568960.0000000    0.1823415
569000.0000000    0.1793466
569040.0000000    0.1905561
569080.0000000    0.1923715
569120.0000000    0.1983198
569160.0000000    0.2091143
569200.0000000    0.2072857
569240.0000000    0.1940624
569280.0000000    0.2122388
569320.0000000    0.1911818
569360.0000000    0.2066132
569400.0000000    0.1947092
569440.0000000    0.1863989
569480.0000000    0.1796866
569520.0000000    0.1844809
569560.0000000    0.1847592
569600.0000000    0.1973962
569640.0000000    0.1942273
569680.0000000    0.1703214
569720.0000000    0.1765332
569760.0000000    0.1962503
569800.0000000    0.1824811
569840.0000000    0.1904607
569880.0000000    0.1768521
569920.0000000    0.1981146
569960.0000000    0.1897390
570000.0000000    0.1860950
570040.0000000    0.1801229
570080.0000000    0.1915543
570120.0000000    0.1775995
570160.0000000    0.1829251
570200.0000000    0.1728950
570240.0000000    0.1627950
570280.0000000    0.1870279
570320.0000000    0.1857422
570360.0000000    0.1860962
570400.0000000    0.1835778
570440.0000000    0.1865434
570480.0000000    0.1901879
570520.0000000    0.1838059
570560.0000000    0.1902394
570600.0000000    0.1807363
570640.0000000    0.1848620
570680.0000000    0.2062728
570720.0000000    0.1800984
570760.0000000    0.1883864
570800.0000000    0.1867454
570840.0000000    0.1894208
570880.0000000    0.1840526
570920.0000000    0.1898501
570960.0000000    0.1987464
571000.0000000    0.1907778
571040.0000000    0.1975764
571080.0000000    0.1730443
571120.0000000    0.1885104
571160.0000000    0.1831523
571200.0000000    0.1869412
571240.0000000    0.1877806
571280.0000000    0.1801216
571320.0000000    0.1972797
571360.0000000    0.1871104
571400.0000000    0.1906998
571440.0000000    0.1921758
571480.0000000    0.2013048
571520.0000000    0.2039299
571560.0000000    0.1834421
571600.0000000    0.1903970
571640.0000000    0.1800282
571680.0000000    0.1930579
571720.0000000    0.1846876
571760.0000000    0.1868955
571800.0000000    0.1898597
571840.0000000    0.1828649
571880.0000000    0.1829936
571920.0000000    0.1868839
571960.0000000    0.1812967
572000.0000000    0.1876078
572040.0000000    0.1788932
572080.0000000    0.1699723
572120.0000000    0.1861761
572160.0000000    0.1825363
572200.0000000    0.1856658
572240.0000000    0.1778143
572280.0000000    0.1961904
572320.0000000    0.1868380
572360.0000000    0.1813679
572400.0000000    0.1751761
572440.0000000    0.1834367
572480.0000000    0.1782819
572520.0000000    0.1923469
572560.0000000    0.1846440
572600.0000000    0.2003906
572640.0000000    0.2005918
572680.0000000    0.1958485
572720.0000000    0.1893983
572760.0000000    0.1743865
572800.0000000    0.1966154
572840.0000000    0.1902797
572880.0000000    0.1953686
572920.0000000    0.1955307
572960.0000000    0.1853458
573000.0000000    0.2047237
573040.0000000    0.1991428
573080.0000000    0.1697733
573120.0000000    0.1779821
573160.0000000    0.1743105
573200.0000000    0.1771470
573240.0000000    0.1729697
573280.0000000    0.1565208
573320.0000000    0.1721616
573360.0000000    0.1726585
573400.0000000    0.1725346
573440.0000000    0.1810513
573480.0000000    0.1778567
573520.0000000    0.1691488
573560.0000000    0.1612190
573600.0000000    0.1710415
573640.0000000    0.1796654
573680.0000000    0.1728128
573720.0000000    0.1702385
573760.0000000    0.1838097
573800.0000000    0.1898076
573840.0000000    0.1868265
573880.0000000    0.2080626
573920.0000000    0.1715066
573960.0000000    0.2003349
574000.0000000    0.1823573
574040.0000000    0.1923408
574080.0000000    0.1716180
574120.0000000    0.1695652
574160.0000000    0.1721345
574200.0000000    0.1880682
574240.0000000    0.1779298
574280.0000000    0.1784252
574320.0000000    0.1967777
[truncated: 297,978 more chars]
