# Supplementary material for: Comment on 'Valid molecular dynamics simulations of human hemoglobin require a surprisingly large box size'
Source: eLife. 2019 Jun 20;8:e44718. doi: 10.7554/eLife.44718 (PMC6586461; doi:10.7554/eLife.44718)
Supplement: Figure 1—source data 1. — The zip archive contains a README file describing which source files correspond to the different panels. [file elife-44718-fig1-data1.zip › figure1/panels_AB/150A/e/rmsd_2dn2.xvg]

# This file was created Mon Dec 31 22:36:50 2018
# Created by:
#                       :-) GROMACS - gmx rms, 2018.4 (-:
# 
# Executable:   /mpcdf/soft/SLE_12_SP3/packages/skylake/gromacs/gcc_6-impi_2018_4/2018.4/bin/gmx
# Data prefix:  /mpcdf/soft/SLE_12_SP3/packages/skylake/gromacs/gcc_6-impi_2018_4/2018.4
# Working dir:  /cobra/u/vgapsys/hemoglobin/150a-elife/eq5gpu
# Command line:
#   gmx rms -s topol.tpr -f x.xtc -nice 0 -o rmsd_2dn2.xvg
# gmx rms is part of G R O M A C S:
#
# Georgetown Riga Oslo Madrid Amsterdam Chisinau Stockholm
#
@    title "RMSD"
@    xaxis  label "Time (ps)"
@    yaxis  label "RMSD (nm)"
@TYPE xy
@ subtitle "Backbone after lsq fit to Backbone"
   0.0000000    0.0004973
  40.0000000    0.0925970
  80.0000000    0.0950709
 120.0000000    0.0884474
 160.0000000    0.0949223
 200.0000000    0.1023166
 240.0000000    0.0978989
 280.0000000    0.1014893
 320.0000000    0.1111707
 360.0000000    0.0935568
 400.0000000    0.0984976
 440.0000000    0.0994903
 480.0000000    0.0960317
 520.0000000    0.0905199
 560.0000000    0.0924354
 600.0000000    0.0932465
 640.0000000    0.0998356
 680.0000000    0.1158070
 720.0000000    0.1164723
 760.0000000    0.1061336
 800.0000000    0.0981645
 840.0000000    0.0997863
 880.0000000    0.1086021
 920.0000000    0.1141594
 960.0000000    0.0905447
1000.0000000    0.1011292
1040.0000000    0.1017329
1080.0000000    0.0990073
1120.0000000    0.0955616
1160.0000000    0.1086589
1200.0000000    0.1001311
1240.0000000    0.0924290
1280.0000000    0.1078079
1320.0000000    0.1112421
1360.0000000    0.0969634
1400.0000000    0.0901353
1440.0000000    0.0995801
1480.0000000    0.1091100
1520.0000000    0.1025153
1560.0000000    0.1152324
1600.0000000    0.1203806
1640.0000000    0.1159070
1680.0000000    0.1207946
1720.0000000    0.1112009
1760.0000000    0.1154688
1800.0000000    0.1095792
1840.0000000    0.1161831
1880.0000000    0.1110912
1920.0000000    0.1104433
1960.0000000    0.1067902
2000.0000000    0.1080998
2040.0000000    0.1058536
2080.0000000    0.1179461
2120.0000000    0.1130157
2160.0000000    0.1144622
2200.0000000    0.1050432
2240.0000000    0.1066231
2280.0000000    0.1102486
2320.0000000    0.1179577
2360.0000000    0.1132327
2400.0000000    0.1062575
2440.0000000    0.0991120
2480.0000000    0.0986481
2520.0000000    0.0991997
2560.0000000    0.0994371
2600.0000000    0.0887030
2640.0000000    0.0963180
2680.0000000    0.0862469
2720.0000000    0.1025336
2760.0000000    0.0953946
2800.0000000    0.0894676
2840.0000000    0.0929916
2880.0000000    0.1002131
2920.0000000    0.0967183
2960.0000000    0.0921895
3000.0000000    0.0938851
3040.0000000    0.0874220
3080.0000000    0.0894084
3120.0000000    0.0999968
3160.0000000    0.0891100
3200.0000000    0.1079630
3240.0000000    0.0974944
3280.0000000    0.1015235
3320.0000000    0.0969943
3360.0000000    0.1026579
3400.0000000    0.1031566
3440.0000000    0.0938639
3480.0000000    0.0941117
3520.0000000    0.0976422
3560.0000000    0.0905263
3600.0000000    0.0930198
3640.0000000    0.1001528
3680.0000000    0.1055469
3720.0000000    0.0940343
3760.0000000    0.0935055
3800.0000000    0.0857767
3840.0000000    0.0960998
3880.0000000    0.0986962
3920.0000000    0.0925264
3960.0000000    0.0904796
4000.0000000    0.0918700
4040.0000000    0.0962648
4080.0000000    0.0900392
4120.0000000    0.0910465
4160.0000000    0.0859115
4200.0000000    0.0921649
4240.0000000    0.0920431
4280.0000000    0.1033376
4320.0000000    0.1066317
4360.0000000    0.1039487
4400.0000000    0.1074276
4440.0000000    0.1032807
4480.0000000    0.0910758
4520.0000000    0.1020921
4560.0000000    0.1040358
4600.0000000    0.1092134
4640.0000000    0.0954930
4680.0000000    0.1048829
4720.0000000    0.1133688
4760.0000000    0.1066533
4800.0000000    0.1044157
4840.0000000    0.1193375
4880.0000000    0.0928318
4920.0000000    0.0940303
4960.0000000    0.0922016
5000.0000000    0.1061007
5040.0000000    0.0920036
5080.0000000    0.0886346
5120.0000000    0.0979252
5160.0000000    0.1077603
5200.0000000    0.1042132
5240.0000000    0.0935920
5280.0000000    0.0997665
5320.0000000    0.1011787
5360.0000000    0.0978388
5400.0000000    0.1015756
5440.0000000    0.1059317
5480.0000000    0.0970371
5520.0000000    0.0928416
5560.0000000    0.0947357
5600.0000000    0.0971190
5640.0000000    0.0936895
5680.0000000    0.0943327
5720.0000000    0.1094435
5760.0000000    0.0911244
5800.0000000    0.1002291
5840.0000000    0.0986283
5880.0000000    0.0967500
5920.0000000    0.0985761
5960.0000000    0.1057532
6000.0000000    0.1019903
6040.0000000    0.1038004
6080.0000000    0.0956599
6120.0000000    0.1086058
6160.0000000    0.1017734
6200.0000000    0.1022599
6240.0000000    0.1054176
6280.0000000    0.1012008
6320.0000000    0.0974330
6360.0000000    0.0914583
6400.0000000    0.0966529
6440.0000000    0.1000147
6480.0000000    0.1037812
6520.0000000    0.1040720
6560.0000000    0.1010976
6600.0000000    0.1014225
6640.0000000    0.0987686
6680.0000000    0.1045184
6720.0000000    0.1045986
6760.0000000    0.1116130
6800.0000000    0.1147616
6840.0000000    0.0914028
6880.0000000    0.0979515
6920.0000000    0.0985725
6960.0000000    0.1051377
7000.0000000    0.1048507
7040.0000000    0.1109983
7080.0000000    0.0977390
7120.0000000    0.1095370
7160.0000000    0.0997481
7200.0000000    0.0975100
7240.0000000    0.0989009
7280.0000000    0.0958657
7320.0000000    0.1002846
7360.0000000    0.1065765
7400.0000000    0.1150640
7440.0000000    0.1081824
7480.0000000    0.1085434
7520.0000000    0.1067198
7560.0000000    0.0953961
7600.0000000    0.0978893
7640.0000000    0.1099363
7680.0000000    0.0958093
7720.0000000    0.0989518
7760.0000000    0.1027515
7800.0000000    0.1022513
7840.0000000    0.0978594
7880.0000000    0.1028624
7920.0000000    0.1172354
7960.0000000    0.1036457
8000.0000000    0.1102129
8040.0000000    0.1125653
8080.0000000    0.1034626
8120.0000000    0.1027004
8160.0000000    0.1080168
8200.0000000    0.1067585
8240.0000000    0.1103996
8280.0000000    0.1130942
8320.0000000    0.1119443
8360.0000000    0.0990385
8400.0000000    0.0980671
8440.0000000    0.0972930
8480.0000000    0.0949372
8520.0000000    0.0896963
8560.0000000    0.0984909
8600.0000000    0.0920565
8640.0000000    0.0896233
8680.0000000    0.0898882
8720.0000000    0.1015194
8760.0000000    0.0985962
8800.0000000    0.0925897
8840.0000000    0.0920072
8880.0000000    0.0970562
8920.0000000    0.1008445
8960.0000000    0.1146616
9000.0000000    0.0960590
9040.0000000    0.1075494
9080.0000000    0.1044727
9120.0000000    0.1125436
9160.0000000    0.1101977
9200.0000000    0.1060818
9240.0000000    0.1096071
9280.0000000    0.1146247
9320.0000000    0.1211918
9360.0000000    0.1157083
9400.0000000    0.1170283
9440.0000000    0.1079155
9480.0000000    0.0992526
9520.0000000    0.0985610
9560.0000000    0.1076746
9600.0000000    0.0916151
9640.0000000    0.1025686
9680.0000000    0.1021270
9720.0000000    0.1017987
9760.0000000    0.0944764
9800.0000000    0.0892578
9840.0000000    0.0927520
9880.0000000    0.0932573
9920.0000000    0.0993775
9960.0000000    0.1028297
10000.0000000    0.0940858
10040.0000000    0.1066682
10080.0000000    0.1000918
10120.0000000    0.1038462
10160.0000000    0.1021508
10200.0000000    0.1081708
10240.0000000    0.1009066
10280.0000000    0.0938009
10320.0000000    0.1138335
10360.0000000    0.0995457
10400.0000000    0.1011474
10440.0000000    0.1022940
10480.0000000    0.1182611
10520.0000000    0.1095793
10560.0000000    0.1169064
10600.0000000    0.1003913
10640.0000000    0.1096662
10680.0000000    0.1191950
10720.0000000    0.1005305
10760.0000000    0.1018104
10800.0000000    0.1152607
10840.0000000    0.1129188
10880.0000000    0.1182736
10920.0000000    0.1166402
10960.0000000    0.1125981
11000.0000000    0.1080277
11040.0000000    0.1061953
11080.0000000    0.1002766
11120.0000000    0.1160655
11160.0000000    0.1082952
11200.0000000    0.0968483
11240.0000000    0.1165023
11280.0000000    0.1072905
11320.0000000    0.1120043
11360.0000000    0.1071533
11400.0000000    0.0961327
11440.0000000    0.1060690
11480.0000000    0.0985841
11520.0000000    0.1037251
11560.0000000    0.1065439
11600.0000000    0.1060333
11640.0000000    0.1102884
11680.0000000    0.1059868
11720.0000000    0.1088372
11760.0000000    0.1143937
11800.0000000    0.1146065
11840.0000000    0.1034347
11880.0000000    0.1120130
11920.0000000    0.1031880
11960.0000000    0.0998577
12000.0000000    0.1036730
12040.0000000    0.1049674
12080.0000000    0.1073146
12120.0000000    0.0985243
12160.0000000    0.1016390
12200.0000000    0.1080543
12240.0000000    0.1054427
12280.0000000    0.1033182
12320.0000000    0.1093276
12360.0000000    0.1172596
12400.0000000    0.1170432
12440.0000000    0.1064664
12480.0000000    0.1104536
12520.0000000    0.1030503
12560.0000000    0.1100948
12600.0000000    0.1062133
12640.0000000    0.1016884
12680.0000000    0.1134338
12720.0000000    0.1109874
12760.0000000    0.1057438
12800.0000000    0.1093558
12840.0000000    0.0941519
12880.0000000    0.0960403
12920.0000000    0.0974715
12960.0000000    0.1032058
13000.0000000    0.0999495
13040.0000000    0.0993109
13080.0000000    0.1031066
13120.0000000    0.1046725
13160.0000000    0.1052019
13200.0000000    0.1031748
13240.0000000    0.1040091
13280.0000000    0.1066682
13320.0000000    0.1072171
13360.0000000    0.0983061
13400.0000000    0.1137835
13440.0000000    0.1041816
13480.0000000    0.1013021
13520.0000000    0.1001770
13560.0000000    0.1112200
13600.0000000    0.1042444
13640.0000000    0.0990560
13680.0000000    0.1060841
13720.0000000    0.1006317
13760.0000000    0.0989821
13800.0000000    0.1016690
13840.0000000    0.1021527
13880.0000000    0.1041700
13920.0000000    0.0983999
13960.0000000    0.0994222
14000.0000000    0.0975475
14040.0000000    0.0917604
14080.0000000    0.0939606
14120.0000000    0.0970146
14160.0000000    0.1122558
14200.0000000    0.1078045
14240.0000000    0.0998168
14280.0000000    0.1119768
14320.0000000    0.1032164
14360.0000000    0.1007210
14400.0000000    0.1093643
14440.0000000    0.0988146
14480.0000000    0.0963944
14520.0000000    0.1008670
14560.0000000    0.1116911
14600.0000000    0.1016178
14640.0000000    0.0978542
14680.0000000    0.0994182
14720.0000000    0.0955843
14760.0000000    0.1100259
14800.0000000    0.1048831
14840.0000000    0.1090373
14880.0000000    0.1051841
14920.0000000    0.1122967
14960.0000000    0.1180802
15000.0000000    0.1106189
15040.0000000    0.1121325
15080.0000000    0.1096632
15120.0000000    0.0959762
15160.0000000    0.1115267
15200.0000000    0.1188248
15240.0000000    0.1124997
15280.0000000    0.1003059
15320.0000000    0.0966145
15360.0000000    0.1189727
15400.0000000    0.0979392
15440.0000000    0.0937098
15480.0000000    0.1032150
15520.0000000    0.0990660
15560.0000000    0.1078053
15600.0000000    0.1088323
15640.0000000    0.1030482
15680.0000000    0.1115140
15720.0000000    0.1020183
15760.0000000    0.1123322
15800.0000000    0.1053425
15840.0000000    0.1058797
15880.0000000    0.1109203
15920.0000000    0.1034348
15960.0000000    0.0957384
16000.0000000    0.1033597
16040.0000000    0.1011831
16080.0000000    0.1005416
16120.0000000    0.1000067
16160.0000000    0.1023155
16200.0000000    0.1091298
16240.0000000    0.1090375
16280.0000000    0.0986492
16320.0000000    0.1038708
16360.0000000    0.1013814
16400.0000000    0.1043317
16440.0000000    0.1055916
16480.0000000    0.1037200
16520.0000000    0.1028884
16560.0000000    0.0995078
16600.0000000    0.1066451
16640.0000000    0.1003967
16680.0000000    0.0944479
16720.0000000    0.1117120
16760.0000000    0.0916319
16800.0000000    0.1007086
16840.0000000    0.0892516
16880.0000000    0.0934408
16920.0000000    0.1049637
16960.0000000    0.1025885
17000.0000000    0.0990330
17040.0000000    0.1010405
17080.0000000    0.0980919
17120.0000000    0.1006917
17160.0000000    0.1012810
17200.0000000    0.1036157
17240.0000000    0.0987573
17280.0000000    0.0947511
17320.0000000    0.0981093
17360.0000000    0.1005978
17400.0000000    0.0972351
17440.0000000    0.0973979
17480.0000000    0.0971051
17520.0000000    0.0941852
17560.0000000    0.1016687
17600.0000000    0.0886109
17640.0000000    0.1005033
17680.0000000    0.0912858
17720.0000000    0.0959421
17760.0000000    0.0909011
17800.0000000    0.0983165
17840.0000000    0.0879669
17880.0000000    0.0893037
17920.0000000    0.0951120
17960.0000000    0.1066779
18000.0000000    0.0957591
18040.0000000    0.0882722
18080.0000000    0.0960104
18120.0000000    0.0905274
18160.0000000    0.0930857
18200.0000000    0.1060364
18240.0000000    0.1017919
18280.0000000    0.1066683
18320.0000000    0.1040230
18360.0000000    0.0944382
18400.0000000    0.0925759
18440.0000000    0.0947732
18480.0000000    0.0904368
18520.0000000    0.0930888
18560.0000000    0.0972155
18600.0000000    0.0967967
18640.0000000    0.1012634
18680.0000000    0.0951619
18720.0000000    0.0907705
18760.0000000    0.1001863
18800.0000000    0.0977323
18840.0000000    0.0984080
18880.0000000    0.1027803
18920.0000000    0.1015498
18960.0000000    0.0965795
19000.0000000    0.0945806
19040.0000000    0.1011273
19080.0000000    0.0962229
19120.0000000    0.0990670
19160.0000000    0.1025059
19200.0000000    0.1082178
19240.0000000    0.1047454
19280.0000000    0.0967607
19320.0000000    0.1023317
19360.0000000    0.1053398
19400.0000000    0.0905516
19440.0000000    0.1039810
19480.0000000    0.0939621
19520.0000000    0.1066369
19560.0000000    0.0898916
19600.0000000    0.0876358
19640.0000000    0.0918383
19680.0000000    0.0931162
19720.0000000    0.0924101
19760.0000000    0.0873183
19800.0000000    0.0949625
19840.0000000    0.0955394
19880.0000000    0.1055599
19920.0000000    0.1016306
19960.0000000    0.1051688
20000.0000000    0.1134594
20040.0000000    0.1042557
20080.0000000    0.1063988
20120.0000000    0.0973050
20160.0000000    0.1045164
20200.0000000    0.1014474
20240.0000000    0.1161780
20280.0000000    0.1120818
20320.0000000    0.1140503
20360.0000000    0.1026166
20400.0000000    0.1147268
20440.0000000    0.1118248
20480.0000000    0.0976284
20520.0000000    0.1029104
20560.0000000    0.0935073
20600.0000000    0.0985589
20640.0000000    0.1014401
20680.0000000    0.0902799
20720.0000000    0.0860536
20760.0000000    0.0945188
20800.0000000    0.0905003
20840.0000000    0.0957278
20880.0000000    0.0915630
20920.0000000    0.0996068
20960.0000000    0.0927299
21000.0000000    0.0942432
21040.0000000    0.1002035
21080.0000000    0.0950520
21120.0000000    0.0976667
21160.0000000    0.1089582
21200.0000000    0.0967392
21240.0000000    0.0980864
21280.0000000    0.1106750
21320.0000000    0.1014946
21360.0000000    0.0996574
21400.0000000    0.1066793
21440.0000000    0.1011508
21480.0000000    0.1150446
21520.0000000    0.0967302
21560.0000000    0.1074588
21600.0000000    0.0989059
21640.0000000    0.1061659
21680.0000000    0.1049804
21720.0000000    0.1020075
21760.0000000    0.0963782
21800.0000000    0.0990775
21840.0000000    0.1000575
21880.0000000    0.0931792
21920.0000000    0.1017285
21960.0000000    0.1067486
22000.0000000    0.1154170
22040.0000000    0.1053269
22080.0000000    0.0995996
22120.0000000    0.0946061
22160.0000000    0.0919794
22200.0000000    0.1005182
22240.0000000    0.1034173
22280.0000000    0.1047167
22320.0000000    0.1038028
22360.0000000    0.1078605
22400.0000000    0.1044127
22440.0000000    0.1007146
22480.0000000    0.1088149
22520.0000000    0.1067747
22560.0000000    0.0956005
22600.0000000    0.1011647
22640.0000000    0.0922781
22680.0000000    0.1034103
22720.0000000    0.0947902
22760.0000000    0.1016167
22800.0000000    0.0923630
22840.0000000    0.1046241
22880.0000000    0.1012381
22920.0000000    0.0948284
22960.0000000    0.1084938
23000.0000000    0.0884928
23040.0000000    0.0989326
23080.0000000    0.0977145
23120.0000000    0.0894428
23160.0000000    0.0948401
23200.0000000    0.1041814
23240.0000000    0.0947174
23280.0000000    0.0953518
23320.0000000    0.0963498
23360.0000000    0.1008027
23400.0000000    0.1074042
23440.0000000    0.1054529
23480.0000000    0.0994850
23520.0000000    0.1007893
23560.0000000    0.0937022
23600.0000000    0.1024716
23640.0000000    0.1113877
23680.0000000    0.0905105
23720.0000000    0.0888487
23760.0000000    0.0976341
23800.0000000    0.1101244
23840.0000000    0.0949434
23880.0000000    0.1047457
23920.0000000    0.0976117
23960.0000000    0.1085487
24000.0000000    0.1051788
24040.0000000    0.1075890
24080.0000000    0.0968502
24120.0000000    0.0970858
24160.0000000    0.0988630
24200.0000000    0.1026210
24240.0000000    0.0950906
24280.0000000    0.0999251
24320.0000000    0.1072554
24360.0000000    0.1052065
24400.0000000    0.0935273
24440.0000000    0.0903088
24480.0000000    0.0904265
24520.0000000    0.0976778
24560.0000000    0.0964567
24600.0000000    0.0888950
24640.0000000    0.0946281
24680.0000000    0.1022075
24720.0000000    0.0999991
24760.0000000    0.0913500
24800.0000000    0.0951457
24840.0000000    0.0892438
24880.0000000    0.1048338
24920.0000000    0.0934214
24960.0000000    0.0968453
25000.0000000    0.1021584
25040.0000000    0.0932580
25080.0000000    0.0895022
25120.0000000    0.1059184
25160.0000000    0.0923258
25200.0000000    0.1080282
25240.0000000    0.0929043
25280.0000000    0.0931118
25320.0000000    0.0957938
25360.0000000    0.0955124
25400.0000000    0.0920560
25440.0000000    0.1081511
25480.0000000    0.0985777
25520.0000000    0.0970080
25560.0000000    0.0967581
25600.0000000    0.0961329
25640.0000000    0.1001940
25680.0000000    0.1023873
25720.0000000    0.0931274
25760.0000000    0.0995001
25800.0000000    0.0974274
25840.0000000    0.0972358
25880.0000000    0.0950072
25920.0000000    0.0921783
25960.0000000    0.0966426
26000.0000000    0.1005945
26040.0000000    0.0889886
26080.0000000    0.0917818
26120.0000000    0.0926467
26160.0000000    0.1010059
26200.0000000    0.0955293
26240.0000000    0.0913028
26280.0000000    0.0913010
26320.0000000    0.0922891
26360.0000000    0.0890672
26400.0000000    0.0980932
26440.0000000    0.0873771
26480.0000000    0.0870306
26520.0000000    0.0904313
26560.0000000    0.0994826
26600.0000000    0.0932665
26640.0000000    0.0936705
26680.0000000    0.0941671
26720.0000000    0.0919637
26760.0000000    0.0985485
26800.0000000    0.0928468
26840.0000000    0.0977811
26880.0000000    0.0949305
26920.0000000    0.0939425
26960.0000000    0.1007514
27000.0000000    0.0924026
27040.0000000    0.0934886
27080.0000000    0.0953771
27120.0000000    0.0944599
27160.0000000    0.1012746
27200.0000000    0.1061606
27240.0000000    0.1110047
27280.0000000    0.1053529
27320.0000000    0.1073071
27360.0000000    0.1123553
27400.0000000    0.1072342
27440.0000000    0.1021255
27480.0000000    0.1045987
27520.0000000    0.0908885
27560.0000000    0.0967451
27600.0000000    0.1050296
27640.0000000    0.1104643
27680.0000000    0.1051926
27720.0000000    0.1072100
27760.0000000    0.1063512
27800.0000000    0.0956163
27840.0000000    0.1126682
27880.0000000    0.1035181
27920.0000000    0.1078336
27960.0000000    0.1068821
28000.0000000    0.1026058
28040.0000000    0.1098540
28080.0000000    0.1012084
28120.0000000    0.1022549
28160.0000000    0.1061274
28200.0000000    0.1021076
28240.0000000    0.1052680
28280.0000000    0.1018047
28320.0000000    0.1060603
28360.0000000    0.1082778
28400.0000000    0.1090288
28440.0000000    0.1073755
28480.0000000    0.1076890
28520.0000000    0.1112077
28560.0000000    0.1115539
28600.0000000    0.1114374
28640.0000000    0.1102588
28680.0000000    0.1186298
28720.0000000    0.1113406
28760.0000000    0.1128848
28800.0000000    0.1072001
28840.0000000    0.1133326
28880.0000000    0.1080254
28920.0000000    0.1135626
28960.0000000    0.1141108
29000.0000000    0.1035166
29040.0000000    0.1094365
29080.0000000    0.1106712
29120.0000000    0.1049917
29160.0000000    0.1084224
29200.0000000    0.1057888
29240.0000000    0.1048627
29280.0000000    0.1141023
29320.0000000    0.1133830
29360.0000000    0.1053332
29400.0000000    0.1134130
29440.0000000    0.1085647
29480.0000000    0.1042451
29520.0000000    0.1119612
29560.0000000    0.1043184
29600.0000000    0.1001125
29640.0000000    0.1124966
29680.0000000    0.1042623
29720.0000000    0.1038226
29760.0000000    0.1120172
29800.0000000    0.1004443
29840.0000000    0.1030058
29880.0000000    0.1061141
29920.0000000    0.1094452
29960.0000000    0.1015268
30000.0000000    0.1082762
30040.0000000    0.1071488
30080.0000000    0.0917233
30120.0000000    0.1064286
30160.0000000    0.1062341
30200.0000000    0.1140504
30240.0000000    0.1125800
30280.0000000    0.1087394
30320.0000000    0.1042033
30360.0000000    0.1039816
30400.0000000    0.1032909
30440.0000000    0.1011305
30480.0000000    0.1060797
30520.0000000    0.1045099
30560.0000000    0.1079399
30600.0000000    0.1032080
30640.0000000    0.0950800
30680.0000000    0.0962065
30720.0000000    0.1011714
30760.0000000    0.1037067
30800.0000000    0.1047817
30840.0000000    0.1085263
30880.0000000    0.1041406
30920.0000000    0.0961524
30960.0000000    0.0998175
31000.0000000    0.0981070
31040.0000000    0.0949784
31080.0000000    0.1033075
31120.0000000    0.0942725
31160.0000000    0.0885590
31200.0000000    0.0884943
31240.0000000    0.1057090
31280.0000000    0.1042932
31320.0000000    0.1031672
31360.0000000    0.0988867
31400.0000000    0.0989455
31440.0000000    0.0977921
31480.0000000    0.0903704
31520.0000000    0.0973451
31560.0000000    0.0961708
31600.0000000    0.0991350
31640.0000000    0.1041857
31680.0000000    0.1050332
31720.0000000    0.0952281
31760.0000000    0.0966164
31800.0000000    0.1016725
31840.0000000    0.1074864
31880.0000000    0.1035845
31920.0000000    0.1040720
31960.0000000    0.1060796
32000.0000000    0.1126324
32040.0000000    0.0994211
32080.0000000    0.1066440
32120.0000000    0.0964648
32160.0000000    0.1004226
32200.0000000    0.0978578
32240.0000000    0.1022469
32280.0000000    0.1120902
32320.0000000    0.1074743
32360.0000000    0.1032901
32400.0000000    0.1042699
32440.0000000    0.1091983
32480.0000000    0.1036131
32520.0000000    0.1037492
32560.0000000    0.1123165
32600.0000000    0.1095474
32640.0000000    0.1072314
32680.0000000    0.1135136
32720.0000000    0.1093545
32760.0000000    0.0911972
32800.0000000    0.1060855
32840.0000000    0.1137083
32880.0000000    0.1072344
32920.0000000    0.1137771
32960.0000000    0.1003307
33000.0000000    0.1035819
33040.0000000    0.1059878
33080.0000000    0.1062802
33120.0000000    0.1105283
33160.0000000    0.1101237
33200.0000000    0.0996846
33240.0000000    0.1035066
33280.0000000    0.1029592
33320.0000000    0.1024137
33360.0000000    0.1091084
33400.0000000    0.1029137
33440.0000000    0.1120590
33480.0000000    0.1076453
33520.0000000    0.1063085
33560.0000000    0.1208150
33600.0000000    0.1120648
33640.0000000    0.1053808
33680.0000000    0.1070061
33720.0000000    0.1188913
33760.0000000    0.1128322
33800.0000000    0.1095786
33840.0000000    0.1169867
33880.0000000    0.1281782
33920.0000000    0.1232259
33960.0000000    0.1121503
34000.0000000    0.1129949
34040.0000000    0.1235764
34080.0000000    0.1190511
34120.0000000    0.1040224
34160.0000000    0.1100070
34200.0000000    0.1163285
34240.0000000    0.1321061
34280.0000000    0.1270945
34320.0000000    0.1092997
34360.0000000    0.1118356
34400.0000000    0.1194623
34440.0000000    0.1216940
34480.0000000    0.1119813
34520.0000000    0.1060115
34560.0000000    0.1175508
34600.0000000    0.1181253
34640.0000000    0.1241243
34680.0000000    0.1221105
34720.0000000    0.1245757
34760.0000000    0.1120427
34800.0000000    0.1195827
34840.0000000    0.1256427
34880.0000000    0.1285265
34920.0000000    0.1134692
34960.0000000    0.1254628
35000.0000000    0.1254390
35040.0000000    0.1155738
35080.0000000    0.1147092
35120.0000000    0.1175979
35160.0000000    0.1183748
35200.0000000    0.1218859
35240.0000000    0.1242381
35280.0000000    0.1244426
35320.0000000    0.1201330
35360.0000000    0.1146265
35400.0000000    0.1142496
35440.0000000    0.1174826
35480.0000000    0.1136922
35520.0000000    0.1232583
35560.0000000    0.1163830
35600.0000000    0.1147511
35640.0000000    0.1200195
35680.0000000    0.1202041
35720.0000000    0.1295926
35760.0000000    0.1129063
35800.0000000    0.1149330
35840.0000000    0.1103111
35880.0000000    0.1057912
35920.0000000    0.1097888
35960.0000000    0.1187504
36000.0000000    0.1071844
36040.0000000    0.1221222
36080.0000000    0.1165845
36120.0000000    0.1119000
36160.0000000    0.1146724
36200.0000000    0.1184122
36240.0000000    0.1128885
36280.0000000    0.1139192
36320.0000000    0.1148694
36360.0000000    0.1171711
36400.0000000    0.1085904
36440.0000000    0.1118671
36480.0000000    0.1132162
36520.0000000    0.1178114
36560.0000000    0.1198514
36600.0000000    0.1219096
36640.0000000    0.1113260
36680.0000000    0.1146075
36720.0000000    0.1120873
36760.0000000    0.1155259
36800.0000000    0.1091458
36840.0000000    0.1049487
36880.0000000    0.1061719
36920.0000000    0.1178873
36960.0000000    0.1054269
37000.0000000    0.1091357
37040.0000000    0.1165410
37080.0000000    0.1051236
37120.0000000    0.1151479
37160.0000000    0.1145559
37200.0000000    0.1128981
37240.0000000    0.1344554
37280.0000000    0.1143300
37320.0000000    0.1213103
37360.0000000    0.1097793
37400.0000000    0.1243498
37440.0000000    0.1075712
37480.0000000    0.1088906
37520.0000000    0.1140351
37560.0000000    0.1072548
37600.0000000    0.1041888
37640.0000000    0.1063261
37680.0000000    0.1087058
37720.0000000    0.1047566
37760.0000000    0.1180958
37800.0000000    0.1185999
37840.0000000    0.1170340
37880.0000000    0.1121669
37920.0000000    0.1120225
37960.0000000    0.1230380
38000.0000000    0.1200695
38040.0000000    0.1266693
38080.0000000    0.1109004
38120.0000000    0.1082653
38160.0000000    0.1043318
38200.0000000    0.1145123
38240.0000000    0.1045846
38280.0000000    0.1097478
38320.0000000    0.1139651
38360.0000000    0.1204518
38400.0000000    0.1195623
38440.0000000    0.1153229
38480.0000000    0.1152783
38520.0000000    0.1128955
38560.0000000    0.1001587
38600.0000000    0.1056580
38640.0000000    0.1092853
38680.0000000    0.1085786
38720.0000000    0.1135479
38760.0000000    0.1103959
38800.0000000    0.1022774
38840.0000000    0.1069582
38880.0000000    0.1051657
38920.0000000    0.1092973
38960.0000000    0.1259096
39000.0000000    0.1022143
39040.0000000    0.1175669
39080.0000000    0.1149868
39120.0000000    0.1149863
39160.0000000    0.1041880
39200.0000000    0.1107509
39240.0000000    0.1042203
39280.0000000    0.1147023
39320.0000000    0.1039845
39360.0000000    0.1123316
39400.0000000    0.1200838
39440.0000000    0.1076303
39480.0000000    0.1046934
39520.0000000    0.1067990
39560.0000000    0.1075872
39600.0000000    0.0972231
39640.0000000    0.0995048
39680.0000000    0.0959277
39720.0000000    0.0977267
39760.0000000    0.1022583
39800.0000000    0.0944699
39840.0000000    0.1140339
39880.0000000    0.1115196
39920.0000000    0.1096132
39960.0000000    0.1078359
40000.0000000    0.0966845
40040.0000000    0.1047207
40080.0000000    0.0981901
40120.0000000    0.1019278
40160.0000000    0.0966436
40200.0000000    0.0967712
40240.0000000    0.0961619
40280.0000000    0.1034883
40320.0000000    0.1023657
40360.0000000    0.1086951
40400.0000000    0.1011136
40440.0000000    0.1049922
40480.0000000    0.0950915
40520.0000000    0.0951652
40560.0000000    0.1028361
40600.0000000    0.0978119
40640.0000000    0.1092069
40680.0000000    0.1057553
40720.0000000    0.1069144
40760.0000000    0.1122027
40800.0000000    0.1082559
40840.0000000    0.1149789
40880.0000000    0.1056997
40920.0000000    0.1122220
40960.0000000    0.1093210
41000.0000000    0.1035118
41040.0000000    0.0986524
41080.0000000    0.0946035
41120.0000000    0.1032598
41160.0000000    0.0930321
41200.0000000    0.0977177
41240.0000000    0.0962168
41280.0000000    0.0985251
41320.0000000    0.0997544
41360.0000000    0.0979233
41400.0000000    0.0926927
41440.0000000    0.0945118
41480.0000000    0.0972646
41520.0000000    0.0864536
41560.0000000    0.1003952
41600.0000000    0.0981303
41640.0000000    0.1072049
41680.0000000    0.0871171
41720.0000000    0.1011402
41760.0000000    0.1033054
41800.0000000    0.1102969
41840.0000000    0.1098969
41880.0000000    0.1032250
41920.0000000    0.0950895
41960.0000000    0.0981373
42000.0000000    0.1075888
42040.0000000    0.0964822
42080.0000000    0.0980869
42120.0000000    0.1040043
42160.0000000    0.1125942
42200.0000000    0.1110853
42240.0000000    0.1067704
42280.0000000    0.1130436
42320.0000000    0.1129558
42360.0000000    0.1059364
42400.0000000    0.1170196
42440.0000000    0.1168123
42480.0000000    0.1020907
42520.0000000    0.1111694
42560.0000000    0.1077780
42600.0000000    0.1101461
42640.0000000    0.0962135
42680.0000000    0.1159909
42720.0000000    0.1156280
42760.0000000    0.1147497
42800.0000000    0.1109408
42840.0000000    0.1136243
42880.0000000    0.1110804
42920.0000000    0.1155738
42960.0000000    0.1149331
43000.0000000    0.1160020
43040.0000000    0.1096149
43080.0000000    0.1104115
43120.0000000    0.1123041
43160.0000000    0.1195086
43200.0000000    0.1136291
43240.0000000    0.1015686
43280.0000000    0.1013012
43320.0000000    0.0986978
43360.0000000    0.1070265
43400.0000000    0.0962347
43440.0000000    0.1129550
43480.0000000    0.1060023
43520.0000000    0.1018737
43560.0000000    0.1109397
43600.0000000    0.0999723
43640.0000000    0.0944279
43680.0000000    0.0950457
43720.0000000    0.0992998
43760.0000000    0.0958610
43800.0000000    0.0976167
43840.0000000    0.1072480
43880.0000000    0.1000143
43920.0000000    0.0987665
43960.0000000    0.0953104
44000.0000000    0.0985254
44040.0000000    0.1019922
44080.0000000    0.1013285
44120.0000000    0.1064006
44160.0000000    0.1058119
44200.0000000    0.1124321
44240.0000000    0.1141399
44280.0000000    0.0988762
44320.0000000    0.0956050
44360.0000000    0.1047003
44400.0000000    0.1006524
44440.0000000    0.1021976
44480.0000000    0.1024575
44520.0000000    0.0991413
44560.0000000    0.1053877
44600.0000000    0.1077414
44640.0000000    0.1163537
44680.0000000    0.1075093
44720.0000000    0.1098134
44760.0000000    0.1153000
44800.0000000    0.1087040
44840.0000000    0.1055699
44880.0000000    0.1186863
44920.0000000    0.1137060
44960.0000000    0.1209142
45000.0000000    0.1050578
45040.0000000    0.1070182
45080.0000000    0.1062909
45120.0000000    0.0994210
45160.0000000    0.1055552
45200.0000000    0.1101875
45240.0000000    0.1003290
45280.0000000    0.1032404
45320.0000000    0.0972085
45360.0000000    0.0982313
45400.0000000    0.1026877
45440.0000000    0.0984748
45480.0000000    0.0966628
45520.0000000    0.1021343
45560.0000000    0.0963025
45600.0000000    0.1056813
45640.0000000    0.1059746
45680.0000000    0.1080241
45720.0000000    0.1015451
45760.0000000    0.1052352
45800.0000000    0.1052920
45840.0000000    0.0930843
45880.0000000    0.1035562
45920.0000000    0.0969214
45960.0000000    0.0953638
46000.0000000    0.0964341
46040.0000000    0.0916342
46080.0000000    0.0889755
46120.0000000    0.0915226
46160.0000000    0.0928679
46200.0000000    0.1029120
46240.0000000    0.0988016
46280.0000000    0.0931635
46320.0000000    0.1028220
46360.0000000    0.0958547
46400.0000000    0.1009362
46440.0000000    0.0887830
46480.0000000    0.0909567
46520.0000000    0.0922101
46560.0000000    0.0897103
46600.0000000    0.1020471
46640.0000000    0.1001414
46680.0000000    0.1051221
46720.0000000    0.0948626
46760.0000000    0.1092502
46800.0000000    0.1058157
46840.0000000    0.0965870
46880.0000000    0.1015499
46920.0000000    0.1085186
46960.0000000    0.1031942
47000.0000000    0.1079524
47040.0000000    0.1017883
47080.0000000    0.1047423
47120.0000000    0.0983371
47160.0000000    0.1045663
47200.0000000    0.0965312
47240.0000000    0.1017355
47280.0000000    0.0929967
47320.0000000    0.0966978
47360.0000000    0.0989166
47400.0000000    0.0911261
47440.0000000    0.0907526
47480.0000000    0.1063083
47520.0000000    0.0991051
47560.0000000    0.0951262
47600.0000000    0.0976307
47640.0000000    0.0961198
47680.0000000    0.0903115
47720.0000000    0.0973647
47760.0000000    0.0963660
47800.0000000    0.0884890
47840.0000000    0.1033413
47880.0000000    0.0999650
47920.0000000    0.0990034
47960.0000000    0.0895300
48000.0000000    0.0982502
48040.0000000    0.0850933
48080.0000000    0.0924334
48120.0000000    0.0896954
48160.0000000    0.0922758
48200.0000000    0.0994278
48240.0000000    0.0858190
48280.0000000    0.0911336
48320.0000000    0.0895121
48360.0000000    0.0871939
48400.0000000    0.0869154
48440.0000000    0.0878687
48480.0000000    0.0836016
48520.0000000    0.0897835
48560.0000000    0.0887004
48600.0000000    0.0880832
48640.0000000    0.0958462
48680.0000000    0.1050766
48720.0000000    0.0855531
48760.0000000    0.0922111
48800.0000000    0.0874977
48840.0000000    0.0942079
48880.0000000    0.1041991
48920.0000000    0.0934904
48960.0000000    0.0996867
49000.0000000    0.1058570
49040.0000000    0.0984108
49080.0000000    0.1037023
49120.0000000    0.1121769
49160.0000000    0.0989484
49200.0000000    0.1070251
49240.0000000    0.0955478
49280.0000000    0.0927713
49320.0000000    0.0958906
49360.0000000    0.1034473
49400.0000000    0.1078686
49440.0000000    0.0961345
49480.0000000    0.0942810
49520.0000000    0.1014817
49560.0000000    0.0961149
49600.0000000    0.0964698
49640.0000000    0.1068136
49680.0000000    0.1057311
49720.0000000    0.0935061
49760.0000000    0.0934463
49800.0000000    0.0879296
49840.0000000    0.0928787
49880.0000000    0.0973581
49920.0000000    0.1027391
49960.0000000    0.1030718
50000.0000000    0.0891052
50040.0000000    0.0956462
50080.0000000    0.0902916
50120.0000000    0.0994539
50160.0000000    0.0967603
50200.0000000    0.0993343
50240.0000000    0.0897374
50280.0000000    0.0912780
50320.0000000    0.0970967
50360.0000000    0.1012881
50400.0000000    0.1057832
50440.0000000    0.1073284
50480.0000000    0.1092445
50520.0000000    0.1083253
50560.0000000    0.1072477
50600.0000000    0.1180369
50640.0000000    0.1052834
50680.0000000    0.1053393
50720.0000000    0.1163878
50760.0000000    0.1122194
50800.0000000    0.1051514
50840.0000000    0.1097145
50880.0000000    0.1026672
50920.0000000    0.1106799
50960.0000000    0.1138069
51000.0000000    0.1029250
51040.0000000    0.1136394
51080.0000000    0.1097676
51120.0000000    0.1051205
51160.0000000    0.1126097
51200.0000000    0.0976956
51240.0000000    0.0973274
51280.0000000    0.1021392
51320.0000000    0.1040781
51360.0000000    0.1064162
51400.0000000    0.1026099
51440.0000000    0.1006766
51480.0000000    0.1028583
51520.0000000    0.1126344
51560.0000000    0.1097231
51600.0000000    0.1096927
51640.0000000    0.0970301
51680.0000000    0.1095600
51720.0000000    0.1086919
51760.0000000    0.0971845
51800.0000000    0.1073832
51840.0000000    0.1095390
51880.0000000    0.1082270
51920.0000000    0.1082028
51960.0000000    0.1024703
52000.0000000    0.0981475
52040.0000000    0.1120138
52080.0000000    0.1113929
52120.0000000    0.1125148
52160.0000000    0.1141523
52200.0000000    0.1124040
52240.0000000    0.1117416
52280.0000000    0.1068336
52320.0000000    0.1050691
52360.0000000    0.1055728
52400.0000000    0.1010547
52440.0000000    0.1104300
52480.0000000    0.1074941
52520.0000000    0.1100650
52560.0000000    0.1043412
52600.0000000    0.1061375
52640.0000000    0.1114538
52680.0000000    0.1113089
52720.0000000    0.1099472
52760.0000000    0.1064824
52800.0000000    0.1047911
52840.0000000    0.1129230
52880.0000000    0.1113384
52920.0000000    0.1137008
52960.0000000    0.1117206
53000.0000000    0.1160765
53040.0000000    0.1161831
53080.0000000    0.1076185
53120.0000000    0.1173313
53160.0000000    0.1141050
53200.0000000    0.1143391
53240.0000000    0.1124805
53280.0000000    0.1211927
53320.0000000    0.1169545
53360.0000000    0.1190638
53400.0000000    0.1111396
53440.0000000    0.1113587
53480.0000000    0.1124532
53520.0000000    0.1173255
53560.0000000    0.1165465
53600.0000000    0.1114124
53640.0000000    0.1189186
53680.0000000    0.1172681
53720.0000000    0.1167947
53760.0000000    0.1173124
53800.0000000    0.1156642
53840.0000000    0.1127766
53880.0000000    0.1191502
53920.0000000    0.1165485
53960.0000000    0.1150661
54000.0000000    0.1126533
54040.0000000    0.1172675
54080.0000000    0.1143329
54120.0000000    0.1130024
54160.0000000    0.1247122
54200.0000000    0.1145327
54240.0000000    0.1060601
54280.0000000    0.1062027
54320.0000000    0.1276575
54360.0000000    0.1282464
54400.0000000    0.1228310
54440.0000000    0.1198539
54480.0000000    0.1117121
54520.0000000    0.1244900
54560.0000000    0.1191796
54600.0000000    0.1294810
54640.0000000    0.1195017
54680.0000000    0.1174344
54720.0000000    0.1259965
54760.0000000    0.1157656
54800.0000000    0.1166348
54840.0000000    0.1119133
54880.0000000    0.1105755
54920.0000000    0.1034288
54960.0000000    0.1066353
55000.0000000    0.1087374
55040.0000000    0.1015591
55080.0000000    0.1043361
55120.0000000    0.1003015
55160.0000000    0.1122733
55200.0000000    0.1160185
55240.0000000    0.1067560
55280.0000000    0.1167428
55320.0000000    0.1002181
55360.0000000    0.1061177
55400.0000000    0.1124385
55440.0000000    0.1090114
55480.0000000    0.1173482
55520.0000000    0.1203538
55560.0000000    0.1263135
55600.0000000    0.1233092
55640.0000000    0.1261746
55680.0000000    0.1267216
55720.0000000    0.1334569
55760.0000000    0.1385559
55800.0000000    0.1414526
55840.0000000    0.1462782
55880.0000000    0.1511509
55920.0000000    0.1297190
55960.0000000    0.1207634
56000.0000000    0.1420176
56040.0000000    0.1362037
56080.0000000    0.1449585
56120.0000000    0.1454972
56160.0000000    0.1365271
56200.0000000    0.1404801
56240.0000000    0.1383009
56280.0000000    0.1487698
56320.0000000    0.1370566
56360.0000000    0.1463806
56400.0000000    0.1376528
56440.0000000    0.1500771
56480.0000000    0.1532958
56520.0000000    0.1443883
56560.0000000    0.1549703
56600.0000000    0.1474969
56640.0000000    0.1417783
56680.0000000    0.1350804
56720.0000000    0.1324638
56760.0000000    0.1382422
56800.0000000    0.1338619
56840.0000000    0.1396377
56880.0000000    0.1366937
56920.0000000    0.1368250
56960.0000000    0.1353160
57000.0000000    0.1420040
57040.0000000    0.1382309
57080.0000000    0.1396579
57120.0000000    0.1358875
57160.0000000    0.1237797
57200.0000000    0.1382946
57240.0000000    0.1485835
57280.0000000    0.1330001
57320.0000000    0.1405846
57360.0000000    0.1298768
57400.0000000    0.1445675
57440.0000000    0.1322979
57480.0000000    0.1232267
57520.0000000    0.1392137
57560.0000000    0.1320158
57600.0000000    0.1310843
57640.0000000    0.1399490
57680.0000000    0.1252128
57720.0000000    0.1234094
57760.0000000    0.1383140
57800.0000000    0.1215323
57840.0000000    0.1338470
57880.0000000    0.1369395
57920.0000000    0.1208071
57960.0000000    0.1295452
58000.0000000    0.1288806
58040.0000000    0.1288655
58080.0000000    0.1380596
58120.0000000    0.1329273
58160.0000000    0.1291710
58200.0000000    0.1232163
58240.0000000    0.1217358
58280.0000000    0.1204206
58320.0000000    0.1306118
58360.0000000    0.1338666
58400.0000000    0.1141240
58440.0000000    0.1153091
58480.0000000    0.1204752
58520.0000000    0.1308037
58560.0000000    0.1286737
58600.0000000    0.1226423
58640.0000000    0.1219281
58680.0000000    0.1239261
58720.0000000    0.1237350
58760.0000000    0.1209317
58800.0000000    0.1207775
58840.0000000    0.1248805
58880.0000000    0.1218445
58920.0000000    0.1320221
58960.0000000    0.1371944
59000.0000000    0.1234573
59040.0000000    0.1285765
59080.0000000    0.1318373
59120.0000000    0.1258630
59160.0000000    0.1328599
59200.0000000    0.1370995
59240.0000000    0.1272631
59280.0000000    0.1260016
59320.0000000    0.1178546
59360.0000000    0.1271627
59400.0000000    0.1317294
59440.0000000    0.1239496
59480.0000000    0.1255282
59520.0000000    0.1228210
59560.0000000    0.1230279
59600.0000000    0.1186686
59640.0000000    0.1242905
59680.0000000    0.1268144
59720.0000000    0.1255866
59760.0000000    0.1220358
59800.0000000    0.1215226
59840.0000000    0.1235705
59880.0000000    0.1288623
59920.0000000    0.1198677
59960.0000000    0.1232548
60000.0000000    0.1222858
60040.0000000    0.1344597
60080.0000000    0.1255514
60120.0000000    0.1256708
60160.0000000    0.1220366
60200.0000000    0.1212539
60240.0000000    0.1312369
60280.0000000    0.1417161
60320.0000000    0.1294032
60360.0000000    0.1164080
60400.0000000    0.1221884
60440.0000000    0.1416109
60480.0000000    0.1356784
60520.0000000    0.1347899
60560.0000000    0.1310970
60600.0000000    0.1304729
60640.0000000    0.1271849
60680.0000000    0.1234037
60720.0000000    0.1316321
60760.0000000    0.1284736
60800.0000000    0.1273132
60840.0000000    0.1219199
60880.0000000    0.1270343
60920.0000000    0.1196267
60960.0000000    0.1213304
61000.0000000    0.1273178
61040.0000000    0.1291381
61080.0000000    0.1219727
61120.0000000    0.1266389
61160.0000000    0.1315933
61200.0000000    0.1240824
61240.0000000    0.1381739
61280.0000000    0.1224212
61320.0000000    0.1180177
61360.0000000    0.1354291
61400.0000000    0.1270518
61440.0000000    0.1311593
61480.0000000    0.1191728
61520.0000000    0.1244283
61560.0000000    0.1227689
61600.0000000    0.1375647
61640.0000000    0.1170661
61680.0000000    0.1284678
61720.0000000    0.1373142
61760.0000000    0.1300069
61800.0000000    0.1273261
61840.0000000    0.1263112
61880.0000000    0.1397390
61920.0000000    0.1389208
61960.0000000    0.1334072
62000.0000000    0.1259002
62040.0000000    0.1306110
62080.0000000    0.1235699
62120.0000000    0.1274405
62160.0000000    0.1281270
62200.0000000    0.1393805
62240.0000000    0.1281403
62280.0000000    0.1167932
62320.0000000    0.1236276
62360.0000000    0.1336826
62400.0000000    0.1210310
62440.0000000    0.1272001
62480.0000000    0.1375021
62520.0000000    0.1303731
62560.0000000    0.1254650
62600.0000000    0.1301047
62640.0000000    0.1265578
62680.0000000    0.1363852
62720.0000000    0.1385397
62760.0000000    0.1326924
62800.0000000    0.1353177
62840.0000000    0.1281490
62880.0000000    0.1312947
62920.0000000    0.1259017
62960.0000000    0.1164250
63000.0000000    0.1295817
63040.0000000    0.1357328
63080.0000000    0.1237630
63120.0000000    0.1219899
63160.0000000    0.1237490
63200.0000000    0.1302052
63240.0000000    0.1316416
63280.0000000    0.1326478
63320.0000000    0.1258761
63360.0000000    0.1267760
63400.0000000    0.1354639
63440.0000000    0.1249706
63480.0000000    0.1191846
63520.0000000    0.1302712
63560.0000000    0.1257520
63600.0000000    0.1160976
63640.0000000    0.1169658
63680.0000000    0.1211130
63720.0000000    0.1350196
63760.0000000    0.1221676
63800.0000000    0.1290448
63840.0000000    0.1239324
63880.0000000    0.1394535
63920.0000000    0.1271596
63960.0000000    0.1390215
64000.0000000    0.1431980
64040.0000000    0.1238564
64080.0000000    0.1350761
64120.0000000    0.1232848
64160.0000000    0.1361169
64200.0000000    0.1417231
64240.0000000    0.1376204
64280.0000000    0.1423652
64320.0000000    0.1243722
64360.0000000    0.1381805
64400.0000000    0.1393176
64440.0000000    0.1323134
64480.0000000    0.1361478
64520.0000000    0.1211445
64560.0000000    0.1323756
64600.0000000    0.1315169
64640.0000000    0.1357718
64680.0000000    0.1311435
64720.0000000    0.1166041
64760.0000000    0.1453517
64800.0000000    0.1403265
64840.0000000    0.1389200
64880.0000000    0.1318585
64920.0000000    0.1420939
64960.0000000    0.1297561
65000.0000000    0.1365557
65040.0000000    0.1241305
65080.0000000    0.1332021
65120.0000000    0.1289317
65160.0000000    0.1245537
65200.0000000    0.1405154
65240.0000000    0.1309387
65280.0000000    0.1252985
65320.0000000    0.1284316
65360.0000000    0.1325222
65400.0000000    0.1278076
65440.0000000    0.1207592
65480.0000000    0.1340384
65520.0000000    0.1304240
65560.0000000    0.1285921
65600.0000000    0.1250824
65640.0000000    0.1255848
65680.0000000    0.1294110
65720.0000000    0.1239059
65760.0000000    0.1208756
65800.0000000    0.1336067
65840.0000000    0.1268706
65880.0000000    0.1446852
65920.0000000    0.1312751
65960.0000000    0.1157797
66000.0000000    0.1338076
66040.0000000    0.1462040
66080.0000000    0.1438748
66120.0000000    0.1747347
66160.0000000    0.1777375
66200.0000000    0.1505643
66240.0000000    0.1578463
66280.0000000    0.1465944
66320.0000000    0.1407067
66360.0000000    0.1386878
66400.0000000    0.1460698
66440.0000000    0.1444099
66480.0000000    0.1401242
66520.0000000    0.1519072
66560.0000000    0.1696941
66600.0000000    0.1707261
66640.0000000    0.1704270
66680.0000000    0.1590204
66720.0000000    0.1789912
66760.0000000    0.1751917
66800.0000000    0.1953941
66840.0000000    0.2057969
66880.0000000    0.1941440
66920.0000000    0.1774171
66960.0000000    0.1824110
67000.0000000    0.1810653
67040.0000000    0.1905760
67080.0000000    0.1819083
67120.0000000    0.1641527
67160.0000000    0.1961793
67200.0000000    0.1842318
67240.0000000    0.1925511
67280.0000000    0.1988597
67320.0000000    0.2124077
67360.0000000    0.2137675
67400.0000000    0.2213972
67440.0000000    0.2016626
67480.0000000    0.1844548
67520.0000000    0.1829385
67560.0000000    0.1932168
67600.0000000    0.1868129
67640.0000000    0.1890978
67680.0000000    0.1963767
67720.0000000    0.1753115
67760.0000000    0.1916518
67800.0000000    0.1711003
67840.0000000    0.1714395
67880.0000000    0.1904425
67920.0000000    0.1799785
67960.0000000    0.1776505
68000.0000000    0.1995068
68040.0000000    0.1618478
68080.0000000    0.1698784
68120.0000000    0.1559492
68160.0000000    0.1694063
68200.0000000    0.1701798
68240.0000000    0.1712052
68280.0000000    0.1853451
68320.0000000    0.1764484
68360.0000000    0.1613746
68400.0000000    0.1714677
68440.0000000    0.1680003
68480.0000000    0.1630909
68520.0000000    0.1704832
68560.0000000    0.1791516
68600.0000000    0.1659361
68640.0000000    0.1621458
68680.0000000    0.1632317
68720.0000000    0.1922963
68760.0000000    0.1923899
68800.0000000    0.1826665
68840.0000000    0.1870787
68880.0000000    0.1732106
68920.0000000    0.1723646
68960.0000000    0.1710451
69000.0000000    0.1603988
69040.0000000    0.1611901
69080.0000000    0.1423512
69120.0000000    0.1441787
69160.0000000    0.1590929
69200.0000000    0.1594246
69240.0000000    0.1635253
69280.0000000    0.1551659
69320.0000000    0.1721336
69360.0000000    0.1882384
69400.0000000    0.1846204
69440.0000000    0.1625441
69480.0000000    0.1728215
69520.0000000    0.1520669
69560.0000000    0.1791818
69600.0000000    0.1558270
69640.0000000    0.1673744
69680.0000000    0.1759425
69720.0000000    0.1867034
69760.0000000    0.1740178
69800.0000000    0.1641307
69840.0000000    0.1694705
69880.0000000    0.1578058
69920.0000000    0.1542252
69960.0000000    0.1525648
70000.0000000    0.1482385
70040.0000000    0.1556996
70080.0000000    0.1840827
70120.0000000    0.1819255
70160.0000000    0.1872170
70200.0000000    0.1721718
70240.0000000    0.1696109
70280.0000000    0.1634573
70320.0000000    0.1624943
70360.0000000    0.1757538
70400.0000000    0.1680372
70440.0000000    0.1639926
70480.0000000    0.1810714
70520.0000000    0.1677560
70560.0000000    0.1934028
70600.0000000    0.1947024
70640.0000000    0.1885384
70680.0000000    0.1824746
70720.0000000    0.1732313
70760.0000000    0.1708167
70800.0000000    0.1648751
70840.0000000    0.1675863
70880.0000000    0.1770922
70920.0000000    0.1694119
70960.0000000    0.1753990
71000.0000000    0.1737733
71040.0000000    0.1876210
71080.0000000    0.1952398
71120.0000000    0.1754501
71160.0000000    0.1757255
71200.0000000    0.1877056
71240.0000000    0.1836925
71280.0000000    0.1750415
71320.0000000    0.1752622
71360.0000000    0.1682128
71400.0000000    0.1615011
71440.0000000    0.1661438
71480.0000000    0.1713096
71520.0000000    0.1660640
71560.0000000    0.1802172
71600.0000000    0.1938761
71640.0000000    0.2294731
71680.0000000    0.2308416
71720.0000000    0.2256876
71760.0000000    0.2322354
71800.0000000    0.2051092
71840.0000000    0.2134457
71880.0000000    0.2150830
71920.0000000    0.2215647
71960.0000000    0.2089710
72000.0000000    0.2351308
72040.0000000    0.2054372
72080.0000000    0.2257303
72120.0000000    0.2195408
72160.0000000    0.2394999
72200.0000000    0.2212536
72240.0000000    0.2200508
72280.0000000    0.2384107
72320.0000000    0.2260707
72360.0000000    0.2356568
72400.0000000    0.2356006
72440.0000000    0.2146276
72480.0000000    0.2006235
72520.0000000    0.2296830
72560.0000000    0.2341587
72600.0000000    0.2353767
72640.0000000    0.2274799
72680.0000000    0.2303487
72720.0000000    0.2196822
72760.0000000    0.2295354
72800.0000000    0.2348885
72840.0000000    0.2206745
72880.0000000    0.2023350
72920.0000000    0.1910852
72960.0000000    0.2073584
73000.0000000    0.1729529
73040.0000000    0.1790764
73080.0000000    0.1950441
73120.0000000    0.2001446
73160.0000000    0.2019422
73200.0000000    0.1885346
73240.0000000    0.1934583
73280.0000000    0.2276744
73320.0000000    0.2308664
73360.0000000    0.2100780
73400.0000000    0.1944484
73440.0000000    0.1652893
73480.0000000    0.1880313
73520.0000000    0.1955998
73560.0000000    0.1890745
73600.0000000    0.1816763
73640.0000000    0.1649131
73680.0000000    0.1642974
73720.0000000    0.1696715
73760.0000000    0.1628873
73800.0000000    0.1772495
73840.0000000    0.1768774
73880.0000000    0.1915409
73920.0000000    0.1752209
73960.0000000    0.1785960
74000.0000000    0.1860534
74040.0000000    0.1890731
74080.0000000    0.2125867
74120.0000000    0.1881245
74160.0000000    0.1868199
74200.0000000    0.1714949
74240.0000000    0.1921642
74280.0000000    0.1939408
74320.0000000    0.2037873
74360.0000000    0.2062759
74400.0000000    0.2018863
74440.0000000    0.1798755
74480.0000000    0.1770926
74520.0000000    0.1722557
74560.0000000    0.1798992
74600.0000000    0.1840748
74640.0000000    0.1846121
74680.0000000    0.1889148
74720.0000000    0.1823082
74760.0000000    0.1887737
74800.0000000    0.1859123
74840.0000000    0.2036721
74880.0000000    0.2050855
74920.0000000    0.1896421
74960.0000000    0.2197609
75000.0000000    0.2133248
75040.0000000    0.2004026
75080.0000000    0.2016290
75120.0000000    0.1955875
75160.0000000    0.1994057
75200.0000000    0.2048149
75240.0000000    0.2176452
75280.0000000    0.1821342
75320.0000000    0.1975738
75360.0000000    0.1829341
75400.0000000    0.1863087
75440.0000000    0.1726473
75480.0000000    0.2000114
75520.0000000    0.2070522
75560.0000000    0.1849210
75600.0000000    0.1895334
75640.0000000    0.1864601
75680.0000000    0.1964486
75720.0000000    0.1953908
75760.0000000    0.2118675
75800.0000000    0.1957092
75840.0000000    0.2048661
75880.0000000    0.1979467
75920.0000000    0.2047963
75960.0000000    0.1854780
76000.0000000    0.2143996
76040.0000000    0.2127038
76080.0000000    0.2129041
76120.0000000    0.2018509
76160.0000000    0.2052838
76200.0000000    0.1897851
76240.0000000    0.2066728
76280.0000000    0.1871875
76320.0000000    0.2163049
76360.0000000    0.2126059
76400.0000000    0.2139919
76440.0000000    0.2129744
76480.0000000    0.2106118
76520.0000000    0.2190198
76560.0000000    0.2031608
76600.0000000    0.2262028
76640.0000000    0.2378867
76680.0000000    0.2264711
76720.0000000    0.2355696
76760.0000000    0.2303504
76800.0000000    0.2281001
76840.0000000    0.2135513
76880.0000000    0.2382223
76920.0000000    0.2300947
76960.0000000    0.2226164
77000.0000000    0.2298075
77040.0000000    0.2235236
77080.0000000    0.2190031
77120.0000000    0.1889898
77160.0000000    0.1974615
77200.0000000    0.1935111
77240.0000000    0.2200299
77280.0000000    0.2131413
77320.0000000    0.2013365
77360.0000000    0.2261909
77400.0000000    0.2131043
77440.0000000    0.2220254
77480.0000000    0.2181891
77520.0000000    0.2182947
77560.0000000    0.2175272
77600.0000000    0.2048009
77640.0000000    0.1982618
77680.0000000    0.1765767
77720.0000000    0.1860610
77760.0000000    0.1959297
77800.0000000    0.1934663
77840.0000000    0.2135501
77880.0000000    0.2015268
77920.0000000    0.1970700
77960.0000000    0.1926581
78000.0000000    0.1958267
78040.0000000    0.1991247
78080.0000000    0.1972832
78120.0000000    0.2144688
78160.0000000    0.2070810
78200.0000000    0.2153449
78240.0000000    0.1881833
78280.0000000    0.1863370
78320.0000000    0.2061081
78360.0000000    0.2018125
78400.0000000    0.2040454
78440.0000000    0.1976457
78480.0000000    0.1803159
78520.0000000    0.1930036
78560.0000000    0.1731826
78600.0000000    0.1961274
78640.0000000    0.2074892
78680.0000000    0.1988213
78720.0000000    0.2192203
78760.0000000    0.2279180
78800.0000000    0.2155014
78840.0000000    0.2127371
78880.0000000    0.2130863
78920.0000000    0.2068883
78960.0000000    0.2332505
79000.0000000    0.2259554
79040.0000000    0.2186733
79080.0000000    0.2291284
79120.0000000    0.2229667
79160.0000000    0.2384961
79200.0000000    0.2177278
79240.0000000    0.2214841
79280.0000000    0.2136051
79320.0000000    0.2303106
79360.0000000    0.2167679
79400.0000000    0.2179349
79440.0000000    0.2253027
79480.0000000    0.2204780
79520.0000000    0.2118686
79560.0000000    0.2174779
79600.0000000    0.2190591
79640.0000000    0.2289798
79680.0000000    0.2298905
79720.0000000    0.2128626
79760.0000000    0.2166919
79800.0000000    0.2302183
79840.0000000    0.2239989
79880.0000000    0.2356320
79920.0000000    0.2400802
79960.0000000    0.2411252
80000.0000000    0.2438191
80040.0000000    0.2267748
80080.0000000    0.2276258
80120.0000000    0.2359257
80160.0000000    0.2319308
80200.0000000    0.2264990
80240.0000000    0.2411699
80280.0000000    0.2274239
80320.0000000    0.2387162
80360.0000000    0.2144096
80400.0000000    0.2379330
80440.0000000    0.2233078
80480.0000000    0.2180310
80520.0000000    0.2144457
80560.0000000    0.2209059
80600.0000000    0.2096096
80640.0000000    0.2233735
80680.0000000    0.2303170
80720.0000000    0.2192656
80760.0000000    0.2052707
80800.0000000    0.2103248
80840.0000000    0.2121268
80880.0000000    0.2186403
80920.0000000    0.2207796
80960.0000000    0.2290516
81000.0000000    0.2247965
81040.0000000    0.2044526
81080.0000000    0.2182805
81120.0000000    0.2060667
81160.0000000    0.2421526
81200.0000000    0.2150228
81240.0000000    0.2189903
81280.0000000    0.2295417
81320.0000000    0.2249058
81360.0000000    0.2196011
81400.0000000    0.2376148
81440.0000000    0.2282280
81480.0000000    0.2107820
81520.0000000    0.2300469
81560.0000000    0.2398899
81600.0000000    0.2235111
81640.0000000    0.2353659
81680.0000000    0.2340845
81720.0000000    0.2213602
81760.0000000    0.2302189
81800.0000000    0.2101980
81840.0000000    0.2216406
81880.0000000    0.2063420
81920.0000000    0.2122831
81960.0000000    0.2239361
82000.0000000    0.2230509
82040.0000000    0.2318629
82080.0000000    0.2304772
82120.0000000    0.2320698
82160.0000000    0.2481787
82200.0000000    0.2442840
82240.0000000    0.2345876
82280.0000000    0.2364161
82320.0000000    0.2191340
82360.0000000    0.2279995
82400.0000000    0.2400261
82440.0000000    0.2356661
82480.0000000    0.2136837
82520.0000000    0.1976436
82560.0000000    0.2336371
82600.0000000    0.2210195
82640.0000000    0.2168410
82680.0000000    0.2209946
82720.0000000    0.1980132
82760.0000000    0.1946138
82800.0000000    0.2120216
82840.0000000    0.2329375
82880.0000000    0.2172471
82920.0000000    0.2232211
82960.0000000    0.2191575
83000.0000000    0.2010612
83040.0000000    0.2305067
83080.0000000    0.2212275
83120.0000000    0.2077352
83160.0000000    0.2105839
83200.0000000    0.2112508
83240.0000000    0.1974996
83280.0000000    0.2172405
83320.0000000    0.2022858
83360.0000000    0.2151299
83400.0000000    0.2156594
83440.0000000    0.2096730
83480.0000000    0.2187989
83520.0000000    0.2189966
83560.0000000    0.2123761
83600.0000000    0.2114891
83640.0000000    0.2060990
83680.0000000    0.2007598
83720.0000000    0.2027707
83760.0000000    0.2059062
83800.0000000    0.2061859
83840.0000000    0.2220921
83880.0000000    0.2111308
83920.0000000    0.2089824
83960.0000000    0.2070934
84000.0000000    0.2160720
84040.0000000    0.2307545
84080.0000000    0.2222605
84120.0000000    0.2188197
84160.0000000    0.2120047
84200.0000000    0.2113042
84240.0000000    0.2054631
84280.0000000    0.2015157
84320.0000000    0.2313600
84360.0000000    0.2105883
84400.0000000    0.2140498
84440.0000000    0.2097638
84480.0000000    0.2076307
84520.0000000    0.2118832
84560.0000000    0.2209151
84600.0000000    0.2231779
84640.0000000    0.2235351
84680.0000000    0.1955211
84720.0000000    0.2101874
84760.0000000    0.2116598
84800.0000000    0.2035748
84840.0000000    0.2134154
84880.0000000    0.2047243
84920.0000000    0.2085942
84960.0000000    0.1997817
85000.0000000    0.2054291
85040.0000000    0.1963455
85080.0000000    0.1858853
85120.0000000    0.2111137
85160.0000000    0.2062289
85200.0000000    0.2072491
85240.0000000    0.2108766
85280.0000000    0.2259382
85320.0000000    0.2232645
85360.0000000    0.2028318
85400.0000000    0.2130253
85440.0000000    0.2355362
85480.0000000    0.2147251
85520.0000000    0.2111389
85560.0000000    0.1984170
85600.0000000    0.2138713
85640.0000000    0.2031375
85680.0000000    0.2101668
85720.0000000    0.2143882
85760.0000000    0.2091129
85800.0000000    0.1981748
85840.0000000    0.1917198
85880.0000000    0.1807792
85920.0000000    0.1912796
85960.0000000    0.1845286
86000.0000000    0.2108554
86040.0000000    0.2144550
86080.0000000    0.1974333
86120.0000000    0.2183226
86160.0000000    0.2253758
86200.0000000    0.2160811
86240.0000000    0.2242034
86280.0000000    0.2198564
86320.0000000    0.2259849
86360.0000000    0.2458064
86400.0000000    0.2280766
86440.0000000    0.2176187
86480.0000000    0.2085555
86520.0000000    0.2076778
86560.0000000    0.2152191
86600.0000000    0.2129193
86640.0000000    0.2087198
86680.0000000    0.2086922
86720.0000000    0.2267261
86760.0000000    0.2183791
86800.0000000    0.2134968
86840.0000000    0.2194064
86880.0000000    0.2199801
86920.0000000    0.1988293
86960.0000000    0.2362847
87000.0000000    0.2566195
87040.0000000    0.2222486
87080.0000000    0.2147664
87120.0000000    0.2152840
87160.0000000    0.2109816
87200.0000000    0.2104354
87240.0000000    0.2208035
87280.0000000    0.2238315
87320.0000000    0.2129394
87360.0000000    0.2160798
87400.0000000    0.2474898
87440.0000000    0.2334176
87480.0000000    0.2396439
87520.0000000    0.2362861
87560.0000000    0.2360064
87600.0000000    0.2292140
87640.0000000    0.2327083
87680.0000000    0.2442083
87720.0000000    0.2222459
87760.0000000    0.2470402
87800.0000000    0.2351431
87840.0000000    0.2236320
87880.0000000    0.2480581
87920.0000000    0.2310089
87960.0000000    0.2378648
88000.0000000    0.2383847
88040.0000000    0.2225555
88080.0000000    0.2269419
88120.0000000    0.2193289
88160.0000000    0.2302640
88200.0000000    0.2354527
88240.0000000    0.2123367
88280.0000000    0.2243041
88320.0000000    0.2098978
88360.0000000    0.1918003
88400.0000000    0.2032370
88440.0000000    0.2041422
88480.0000000    0.1986106
88520.0000000    0.1999379
88560.0000000    0.2009512
88600.0000000    0.2207345
88640.0000000    0.2031225
88680.0000000    0.1979750
88720.0000000    0.1999850
88760.0000000    0.1931896
88800.0000000    0.2066775
88840.0000000    0.2087851
88880.0000000    0.2029160
88920.0000000    0.2132722
88960.0000000    0.2125735
89000.0000000    0.1968520
89040.0000000    0.1989810
89080.0000000    0.1947880
89120.0000000    0.1926149
89160.0000000    0.2064637
89200.0000000    0.2269237
89240.0000000    0.2170263
89280.0000000    0.2193365
89320.0000000    0.2411843
89360.0000000    0.2287149
89400.0000000    0.2591425
89440.0000000    0.2372088
89480.0000000    0.2381392
89520.0000000    0.2432849
89560.0000000    0.2378230
89600.0000000    0.2412726
89640.0000000    0.2512781
89680.0000000    0.2536771
89720.0000000    0.2327540
89760.0000000    0.2284609
89800.0000000    0.2402156
89840.0000000    0.2240723
89880.0000000    0.2190570
89920.0000000    0.2229262
89960.0000000    0.2285548
90000.0000000    0.1951225
90040.0000000    0.2131318
90080.0000000    0.2094790
90120.0000000    0.2200716
90160.0000000    0.2155454
90200.0000000    0.2256655
90240.0000000    0.2054103
90280.0000000    0.1851063
90320.0000000    0.1850270
90360.0000000    0.1793519
90400.0000000    0.1614072
90440.0000000    0.1773730
90480.0000000    0.2048472
90520.0000000    0.1856370
90560.0000000    0.1975876
90600.0000000    0.1876009
90640.0000000    0.1923081
90680.0000000    0.1810714
90720.0000000    0.1788354
90760.0000000    0.1877631
90800.0000000    0.1755807
90840.0000000    0.1732661
90880.0000000    0.1760256
90920.0000000    0.1828311
90960.0000000    0.1655936
91000.0000000    0.1803519
91040.0000000    0.1735093
91080.0000000    0.1703801
91120.0000000    0.1887936
91160.0000000    0.1813280
91200.0000000    0.1799480
91240.0000000    0.1865906
91280.0000000    0.1835263
91320.0000000    0.1747325
91360.0000000    0.1705063
91400.0000000    0.1736515
91440.0000000    0.1682304
91480.0000000    0.1588357
91520.0000000    0.1797373
91560.0000000    0.1736464
91600.0000000    0.1659699
91640.0000000    0.1828790
91680.0000000    0.1805898
91720.0000000    0.1829197
91760.0000000    0.1779597
91800.0000000    0.1666493
91840.0000000    0.1739360
91880.0000000    0.1731425
91920.0000000    0.1910278
91960.0000000    0.1822027
92000.0000000    0.2037864
92040.0000000    0.1942061
92080.0000000    0.1983165
92120.0000000    0.1954878
92160.0000000    0.1841022
92200.0000000    0.1802254
92240.0000000    0.1963551
92280.0000000    0.2012534
92320.0000000    0.2010152
92360.0000000    0.1955548
92400.0000000    0.1900287
92440.0000000    0.1933756
92480.0000000    0.1913755
92520.0000000    0.1833255
92560.0000000    0.1774444
92600.0000000    0.1677009
92640.0000000    0.2060386
92680.0000000    0.1939580
92720.0000000    0.1922348
92760.0000000    0.1872403
92800.0000000    0.1956412
92840.0000000    0.2017079
92880.0000000    0.1917922
92920.0000000    0.2012368
92960.0000000    0.2051924
93000.0000000    0.2118148
93040.0000000    0.2072307
93080.0000000    0.1992073
93120.0000000    0.1997919
93160.0000000    0.1823345
93200.0000000    0.1809606
93240.0000000    0.2027950
93280.0000000    0.2107756
93320.0000000    0.1962275
93360.0000000    0.2175742
93400.0000000    0.2081642
93440.0000000    0.2039546
93480.0000000    0.2015187
93520.0000000    0.2014498
93560.0000000    0.2033779
93600.0000000    0.2072320
93640.0000000    0.1938681
93680.0000000    0.1966423
93720.0000000    0.2078776
93760.0000000    0.2023444
93800.0000000    0.2144556
93840.0000000    0.1827771
93880.0000000    0.2046800
93920.0000000    0.1948094
93960.0000000    0.1901121
94000.0000000    0.1859180
94040.0000000    0.1811190
94080.0000000    0.1820001
94120.0000000    0.1822426
94160.0000000    0.1890101
94200.0000000    0.1774799
94240.0000000    0.1778259
94280.0000000    0.1843246
94320.0000000    0.1905334
94360.0000000    0.1892910
94400.0000000    0.1988294
94440.0000000    0.2050267
94480.0000000    0.1886621
94520.0000000    0.2006726
94560.0000000    0.2017456
94600.0000000    0.2107990
94640.0000000    0.2038847
94680.0000000    0.2057970
94720.0000000    0.1867032
94760.0000000    0.2060254
94800.0000000    0.1903952
94840.0000000    0.2043522
94880.0000000    0.1915994
94920.0000000    0.1957615
94960.0000000    0.1972847
95000.0000000    0.2001676
95040.0000000    0.1904038
95080.0000000    0.1894342
95120.0000000    0.1837759
95160.0000000    0.1882250
95200.0000000    0.1911028
95240.0000000    0.1995210
95280.0000000    0.1874872
95320.0000000    0.1854359
95360.0000000    0.1834195
95400.0000000    0.1971871
95440.0000000    0.1853433
95480.0000000    0.1881095
95520.0000000    0.1887558
95560.0000000    0.2034724
95600.0000000    0.1835101
95640.0000000    0.1911366
95680.0000000    0.1945408
95720.0000000    0.1981198
95760.0000000    0.1842740
95800.0000000    0.1804762
95840.0000000    0.1746412
95880.0000000    0.1877093
95920.0000000    0.1906797
95960.0000000    0.2000882
96000.0000000    0.1993005
96040.0000000    0.1930580
96080.0000000    0.1907502
96120.0000000    0.1896023
96160.0000000    0.1956130
96200.0000000    0.1901413
96240.0000000    0.1932618
96280.0000000    0.1925970
96320.0000000    0.2038822
96360.0000000    0.1931548
96400.0000000    0.1899851
96440.0000000    0.1791399
96480.0000000    0.1787196
96520.0000000    0.1766224
96560.0000000    0.1818408
96600.0000000    0.2101278
96640.0000000    0.2164798
96680.0000000    0.2117956
96720.0000000    0.2037659
96760.0000000    0.2013524
96800.0000000    0.2033783
96840.0000000    0.2157050
96880.0000000    0.1919526
96920.0000000    0.2035455
96960.0000000    0.2091619
97000.0000000    0.2046722
97040.0000000    0.2265521
97080.0000000    0.1994854
97120.0000000    0.2088589
97160.0000000    0.1975968
97200.0000000    0.2021337
97240.0000000    0.1909698
97280.0000000    0.1976606
97320.0000000    0.2019303
97360.0000000    0.2073475
97400.0000000    0.1958376
97440.0000000    0.2100030
97480.0000000    0.2027034
97520.0000000    0.2174923
97560.0000000    0.2143602
97600.0000000    0.2197921
97640.0000000    0.2213962
97680.0000000    0.2100631
97720.0000000    0.2055709
97760.0000000    0.1996640
97800.0000000    0.1993322
97840.0000000    0.2099002
97880.0000000    0.2039779
97920.0000000    0.2088287
97960.0000000    0.1977518
98000.0000000    0.1948865
98040.0000000    0.2090517
98080.0000000    0.2070740
98120.0000000    0.2074215
98160.0000000    0.2063248
98200.0000000    0.2130162
98240.0000000    0.2060892
98280.0000000    0.2181952
98320.0000000    0.1969867
98360.0000000    0.2160535
98400.0000000    0.2014727
98440.0000000    0.2156209
98480.0000000    0.2157202
98520.0000000    0.2122633
98560.0000000    0.1900713
98600.0000000    0.2131495
98640.0000000    0.2146650
98680.0000000    0.2160428
98720.0000000    0.2186666
98760.0000000    0.2105094
98800.0000000    0.2043954
98840.0000000    0.1931220
98880.0000000    0.2070781
98920.0000000    0.1899285
98960.0000000    0.2121415
99000.0000000    0.1981033
99040.0000000    0.2025037
99080.0000000    0.1939682
99120.0000000    0.1946905
99160.0000000    0.2132718
99200.0000000    0.2138653
99240.0000000    0.2035343
99280.0000000    0.2012558
99320.0000000    0.2143267
99360.0000000    0.1987506
99400.0000000    0.2119220
99440.0000000    0.1819312
99480.0000000    0.1947989
99520.0000000    0.2027586
99560.0000000    0.1968260
99600.0000000    0.1999509
99640.0000000    0.2008526
99680.0000000    0.2002146
99720.0000000    0.2086856
99760.0000000    0.2005434
99800.0000000    0.1932855
99840.0000000    0.2048022
99880.0000000    0.1940798
99920.0000000    0.1856151
99960.0000000    0.1981837
100000.0000000    0.1924208
100040.0000000    0.1983631
100080.0000000    0.2006049
100120.0000000    0.2126789
100160.0000000    0.2038321
100200.0000000    0.2162135
100240.0000000    0.2074461
100280.0000000    0.2276306
100320.0000000    0.2280699
100360.0000000    0.2308697
100400.0000000    0.2223497
100440.0000000    0.1999060
100480.0000000    0.2124827
100520.0000000    0.1972563
100560.0000000    0.2060473
100600.0000000    0.2106972
100640.0000000    0.2203228
100680.0000000    0.2009640
100720.0000000    0.2152926
100760.0000000    0.1937431
100800.0000000    0.1944427
100840.0000000    0.2134257
100880.0000000    0.2114404
100920.0000000    0.1942675
100960.0000000    0.2086599
101000.0000000    0.2054121
101040.0000000    0.1772368
101080.0000000    0.2165217
101120.0000000    0.2089021
101160.0000000    0.2108865
101200.0000000    0.2072459
101240.0000000    0.1988903
101280.0000000    0.2075982
101320.0000000    0.2073135
101360.0000000    0.2159052
101400.0000000    0.2028719
101440.0000000    0.2129046
101480.0000000    0.2032883
101520.0000000    0.2132051
101560.0000000    0.2208096
101600.0000000    0.2132569
101640.0000000    0.2032970
101680.0000000    0.2052171
101720.0000000    0.1931286
101760.0000000    0.1979748
101800.0000000    0.1893127
101840.0000000    0.1944246
101880.0000000    0.1897169
101920.0000000    0.1925863
101960.0000000    0.2085763
102000.0000000    0.1965853
102040.0000000    0.1902294
102080.0000000    0.1897826
102120.0000000    0.1875740
102160.0000000    0.1949406
102200.0000000    0.2172714
102240.0000000    0.2106105
102280.0000000    0.2006863
102320.0000000    0.2121855
102360.0000000    0.2153509
102400.0000000    0.2009682
102440.0000000    0.2193052
102480.0000000    0.2081193
102520.0000000    0.2013773
102560.0000000    0.2075393
102600.0000000    0.2091393
102640.0000000    0.2096654
102680.0000000    0.1920773
102720.0000000    0.1919395
102760.0000000    0.2056335
102800.0000000    0.2232623
102840.0000000    0.2275597
102880.0000000    0.2080039
102920.0000000    0.2023960
102960.0000000    0.2032671
103000.0000000    0.2004027
103040.0000000    0.1987675
103080.0000000    0.1922324
103120.0000000    0.1967195
103160.0000000    0.2049327
103200.0000000    0.1858642
103240.0000000    0.2193707
103280.0000000    0.1907167
103320.0000000    0.2027449
103360.0000000    0.2007692
103400.0000000    0.1964462
103440.0000000    0.2092349
103480.0000000    0.1983761
103520.0000000    0.1928736
103560.0000000    0.2090557
103600.0000000    0.2127449
103640.0000000    0.2072124
103680.0000000    0.2158365
103720.0000000    0.2014188
103760.0000000    0.1916393
103800.0000000    0.1972068
103840.0000000    0.1952706
103880.0000000    0.1959466
103920.0000000    0.1926270
103960.0000000    0.1978862
104000.0000000    0.2037747
104040.0000000    0.2081274
104080.0000000    0.2158990
104120.0000000    0.2021173
104160.0000000    0.1982740
104200.0000000    0.2113917
104240.0000000    0.1973057
104280.0000000    0.2014257
104320.0000000    0.2092899
104360.0000000    0.1990261
104400.0000000    0.2087522
104440.0000000    0.2052138
104480.0000000    0.2070331
104520.0000000    0.2043582
104560.0000000    0.1986212
104600.0000000    0.1904998
104640.0000000    0.1953058
104680.0000000    0.1968240
104720.0000000    0.1948837
104760.0000000    0.2111126
104800.0000000    0.2025472
104840.0000000    0.2129461
104880.0000000    0.2051350
104920.0000000    0.2134439
104960.0000000    0.1963736
105000.0000000    0.2013794
105040.0000000    0.1814639
105080.0000000    0.1810194
105120.0000000    0.2027756
105160.0000000    0.1996751
105200.0000000    0.1983833
105240.0000000    0.2096871
105280.0000000    0.2008808
105320.0000000    0.2096266
105360.0000000    0.1886842
105400.0000000    0.2066931
105440.0000000    0.1953158
105480.0000000    0.1987298
105520.0000000    0.2086573
105560.0000000    0.1900806
105600.0000000    0.1744582
105640.0000000    0.1880011
105680.0000000    0.1986449
105720.0000000    0.1925107
105760.0000000    0.1938783
105800.0000000    0.1974627
105840.0000000    0.2102549
105880.0000000    0.1977751
105920.0000000    0.2120141
105960.0000000    0.2026468
106000.0000000    0.1987932
106040.0000000    0.2144255
106080.0000000    0.1893995
106120.0000000    0.2017889
106160.0000000    0.1821697
106200.0000000    0.1866409
106240.0000000    0.2072304
106280.0000000    0.1936278
106320.0000000    0.2015815
106360.0000000    0.2077272
106400.0000000    0.1919682
106440.0000000    0.2165042
106480.0000000    0.2055774
106520.0000000    0.2026956
106560.0000000    0.2156018
106600.0000000    0.2108669
106640.0000000    0.2196576
106680.0000000    0.2092119
106720.0000000    0.2192401
106760.0000000    0.1999640
106800.0000000    0.2085353
106840.0000000    0.1961488
106880.0000000    0.2082763
106920.0000000    0.2298418
106960.0000000    0.1912396
107000.0000000    0.2082087
107040.0000000    0.2155955
107080.0000000    0.2031014
107120.0000000    0.2042472
107160.0000000    0.2177745
107200.0000000    0.2126256
107240.0000000    0.2001304
107280.0000000    0.1934163
107320.0000000    0.1921523
107360.0000000    0.2041289
107400.0000000    0.2067365
107440.0000000    0.2027436
107480.0000000    0.2042031
107520.0000000    0.1969403
107560.0000000    0.1790695
107600.0000000    0.2013789
107640.0000000    0.1965502
107680.0000000    0.1949575
107720.0000000    0.2068751
107760.0000000    0.1990103
107800.0000000    0.2091878
107840.0000000    0.2050094
107880.0000000    0.2043782
107920.0000000    0.2025660
107960.0000000    0.1840276
108000.0000000    0.1993060
108040.0000000    0.2139963
108080.0000000    0.2133176
108120.0000000    0.2091659
108160.0000000    0.2260496
108200.0000000    0.2214728
108240.0000000    0.1984966
108280.0000000    0.2143796
108320.0000000    0.2184002
108360.0000000    0.2085915
108400.0000000    0.1888520
108440.0000000    0.2046957
108480.0000000    0.2063063
108520.0000000    0.1875214
108560.0000000    0.1871267
108600.0000000    0.1770798
108640.0000000    0.1957044
108680.0000000    0.2084034
108720.0000000    0.2051249
108760.0000000    0.1955970
108800.0000000    0.2140521
108840.0000000    0.1959687
108880.0000000    0.2101388
108920.0000000    0.1933607
108960.0000000    0.2080289
109000.0000000    0.1949763
109040.0000000    0.1943493
109080.0000000    0.1905837
109120.0000000    0.1840366
109160.0000000    0.1839333
109200.0000000    0.1852547
109240.0000000    0.1956696
109280.0000000    0.1984306
109320.0000000    0.1826602
109360.0000000    0.1897082
109400.0000000    0.2023877
109440.0000000    0.2038607
109480.0000000    0.1876570
109520.0000000    0.1998283
109560.0000000    0.1833097
109600.0000000    0.1751826
109640.0000000    0.1916727
109680.0000000    0.1949726
109720.0000000    0.2146887
109760.0000000    0.2032241
109800.0000000    0.1961139
109840.0000000    0.2034628
109880.0000000    0.2148295
109920.0000000    0.2220718
109960.0000000    0.1890809
110000.0000000    0.2057932
110040.0000000    0.1980989
110080.0000000    0.1972846
110120.0000000    0.1891801
110160.0000000    0.2083016
110200.0000000    0.2132172
110240.0000000    0.2144786
110280.0000000    0.1976894
110320.0000000    0.2040851
110360.0000000    0.2103245
110400.0000000    0.2089535
110440.0000000    0.2082384
110480.0000000    0.2047595
110520.0000000    0.2041560
110560.0000000    0.1888247
110600.0000000    0.2046527
110640.0000000    0.2040168
110680.0000000    0.1985993
110720.0000000    0.2036161
110760.0000000    0.2045846
110800.0000000    0.1839952
110840.0000000    0.2091009
110880.0000000    0.1936578
110920.0000000    0.2108996
110960.0000000    0.1948001
111000.0000000    0.2051025
111040.0000000    0.1954706
111080.0000000    0.1906435
111120.0000000    0.1949638
111160.0000000    0.1898241
111200.0000000    0.2012102
111240.0000000    0.2130163
111280.0000000    0.2029267
111320.0000000    0.2131884
111360.0000000    0.1971021
111400.0000000    0.2041818
111440.0000000    0.2109115
111480.0000000    0.2023022
111520.0000000    0.2043978
111560.0000000    0.2137065
111600.0000000    0.1951243
111640.0000000    0.2016813
111680.0000000    0.1957427
111720.0000000    0.2135146
111760.0000000    0.2125338
111800.0000000    0.2076167
111840.0000000    0.1917962
111880.0000000    0.2069973
111920.0000000    0.2116235
111960.0000000    0.1847569
112000.0000000    0.1963797
112040.0000000    0.2003312
112080.0000000    0.2033903
112120.0000000    0.2006106
112160.0000000    0.2000271
112200.0000000    0.1988945
112240.0000000    0.1946943
112280.0000000    0.1821667
112320.0000000    0.1879326
112360.0000000    0.1832427
112400.0000000    0.1973678
112440.0000000    0.2080121
112480.0000000    0.1898448
112520.0000000    0.1839666
112560.0000000    0.1989363
112600.0000000    0.1915396
112640.0000000    0.1974233
112680.0000000    0.2005780
112720.0000000    0.1800616
112760.0000000    0.1830963
112800.0000000    0.1915841
112840.0000000    0.2036255
112880.0000000    0.2155220
112920.0000000    0.2040783
112960.0000000    0.1905396
113000.0000000    0.1886197
113040.0000000    0.1848243
113080.0000000    0.1946293
113120.0000000    0.1908113
113160.0000000    0.1830990
113200.0000000    0.1894992
113240.0000000    0.1911685
113280.0000000    0.1953838
113320.0000000    0.2017024
113360.0000000    0.1895830
113400.0000000    0.1845408
113440.0000000    0.1873515
113480.0000000    0.1811592
113520.0000000    0.1714920
113560.0000000    0.1758673
113600.0000000    0.1843224
113640.0000000    0.1703751
113680.0000000    0.1902359
113720.0000000    0.1770609
113760.0000000    0.1775827
113800.0000000    0.1869696
113840.0000000    0.1669884
113880.0000000    0.1839358
113920.0000000    0.1836352
113960.0000000    0.1806778
114000.0000000    0.1878683
114040.0000000    0.1823565
114080.0000000    0.1986151
114120.0000000    0.1772110
114160.0000000    0.1796770
114200.0000000    0.1729725
114240.0000000    0.1894902
114280.0000000    0.1792069
114320.0000000    0.1912179
114360.0000000    0.1853344
114400.0000000    0.1904271
114440.0000000    0.1845553
114480.0000000    0.1890155
114520.0000000    0.1954285
114560.0000000    0.1947771
114600.0000000    0.1962830
114640.0000000    0.1917517
114680.0000000    0.1957014
114720.0000000    0.1855351
114760.0000000    0.1981617
114800.0000000    0.2078250
114840.0000000    0.1968971
114880.0000000    0.2040180
114920.0000000    0.1845335
114960.0000000    0.1903669
115000.0000000    0.1783374
115040.0000000    0.1722844
115080.0000000    0.1918203
115120.0000000    0.1954161
115160.0000000    0.2097245
115200.0000000    0.1918390
115240.0000000    0.1969980
115280.0000000    0.2105037
115320.0000000    0.2050064
115360.0000000    0.2338725
115400.0000000    0.2033944
115440.0000000    0.1980542
115480.0000000    0.2037491
115520.0000000    0.1915422
115560.0000000    0.1983514
115600.0000000    0.1923194
115640.0000000    0.1818937
115680.0000000    0.1921406
115720.0000000    0.1906919
115760.0000000    0.1977728
115800.0000000    0.2017662
115840.0000000    0.1932546
115880.0000000    0.1897657
115920.0000000    0.1936659
115960.0000000    0.1954934
116000.0000000    0.1879549
116040.0000000    0.1917616
116080.0000000    0.1930134
116120.0000000    0.1797792
116160.0000000    0.1926418
116200.0000000    0.1915930
116240.0000000    0.2039793
116280.0000000    0.1876468
116320.0000000    0.1848918
116360.0000000    0.1829540
116400.0000000    0.1879553
116440.0000000    0.1879043
116480.0000000    0.1794569
116520.0000000    0.1944589
116560.0000000    0.1860968
116600.0000000    0.1917024
116640.0000000    0.1879011
116680.0000000    0.1961919
116720.0000000    0.2008914
116760.0000000    0.1957637
116800.0000000    0.2067060
116840.0000000    0.2075954
116880.0000000    0.1910278
116920.0000000    0.1917421
116960.0000000    0.1865852
117000.0000000    0.1862757
117040.0000000    0.1944106
117080.0000000    0.1946848
117120.0000000    0.1916071
117160.0000000    0.1884594
117200.0000000    0.1768970
117240.0000000    0.1768638
117280.0000000    0.2088392
117320.0000000    0.1921841
117360.0000000    0.1979969
117400.0000000    0.2093311
117440.0000000    0.2007961
117480.0000000    0.1981278
117520.0000000    0.1914783
117560.0000000    0.1991177
117600.0000000    0.1782904
117640.0000000    0.1824246
117680.0000000    0.1861025
117720.0000000    0.1821450
117760.0000000    0.2019529
117800.0000000    0.1748309
117840.0000000    0.2012937
117880.0000000    0.1973762
117920.0000000    0.1829248
117960.0000000    0.1864083
118000.0000000    0.1740652
118040.0000000    0.1896843
118080.0000000    0.1854855
118120.0000000    0.1922879
118160.0000000    0.1834821
118200.0000000    0.2092211
118240.0000000    0.1910533
118280.0000000    0.2114725
118320.0000000    0.2003926
118360.0000000    0.2003029
118400.0000000    0.1859145
118440.0000000    0.2011704
118480.0000000    0.1796927
118520.0000000    0.1882111
118560.0000000    0.1895232
118600.0000000    0.1777847
118640.0000000    0.1829872
118680.0000000    0.1850129
118720.0000000    0.1785188
118760.0000000    0.1841638
118800.0000000    0.2061671
118840.0000000    0.1824359
118880.0000000    0.1720876
118920.0000000    0.1757482
118960.0000000    0.1864870
119000.0000000    0.1822633
119040.0000000    0.1808550
119080.0000000    0.1768377
119120.0000000    0.1811634
119160.0000000    0.1987578
119200.0000000    0.1720835
119240.0000000    0.1903528
119280.0000000    0.1910838
119320.0000000    0.1939820
119360.0000000    0.1947847
119400.0000000    0.1839895
119440.0000000    0.1755022
119480.0000000    0.1844414
119520.0000000    0.1804851
119560.0000000    0.1817526
119600.0000000    0.1690380
119640.0000000    0.1893329
119680.0000000    0.1853950
119720.0000000    0.1830940
119760.0000000    0.1923959
119800.0000000    0.1924499
119840.0000000    0.1855742
119880.0000000    0.1851561
119920.0000000    0.1950463
119960.0000000    0.1982395
120000.0000000    0.1841892
120040.0000000    0.1984940
120080.0000000    0.2020963
120120.0000000    0.1921278
120160.0000000    0.1933979
120200.0000000    0.1978750
120240.0000000    0.1867496
120280.0000000    0.1823609
120320.0000000    0.1921129
120360.0000000    0.1850257
120400.0000000    0.1649517
120440.0000000    0.1762005
120480.0000000    0.1826184
120520.0000000    0.1750579
120560.0000000    0.1936308
120600.0000000    0.1816508
120640.0000000    0.1791548
120680.0000000    0.1862220
120720.0000000    0.1902289
120760.0000000    0.1775648
120800.0000000    0.1828543
120840.0000000    0.1778684
120880.0000000    0.1884862
120920.0000000    0.1720662
120960.0000000    0.1755447
121000.0000000    0.1669312
121040.0000000    0.1823859
121080.0000000    0.1817799
121120.0000000    0.1866290
121160.0000000    0.1864827
121200.0000000    0.2009746
121240.0000000    0.1871946
121280.0000000    0.1846646
121320.0000000    0.1978523
121360.0000000    0.1916085
121400.0000000    0.1956369
121440.0000000    0.2024679
121480.0000000    0.1940686
121520.0000000    0.1883331
121560.0000000    0.1973202
121600.0000000    0.1895079
121640.0000000    0.1908423
121680.0000000    0.1974002
121720.0000000    0.1876895
121760.0000000    0.1919194
121800.0000000    0.1886024
121840.0000000    0.1725115
121880.0000000    0.1950195
121920.0000000    0.1863754
121960.0000000    0.1986113
122000.0000000    0.2012255
122040.0000000    0.2013837
122080.0000000    0.1948962
122120.0000000    0.1935536
122160.0000000    0.2023057
122200.0000000    0.1825435
122240.0000000    0.1888853
122280.0000000    0.2011615
122320.0000000    0.1980772
122360.0000000    0.2114152
122400.0000000    0.2027135
122440.0000000    0.1995223
122480.0000000    0.1907102
122520.0000000    0.1867923
122560.0000000    0.1896462
122600.0000000    0.2003702
122640.0000000    0.1887322
122680.0000000    0.1942107
122720.0000000    0.1908373
122760.0000000    0.2014774
122800.0000000    0.1927988
122840.0000000    0.1904821
122880.0000000    0.1902920
122920.0000000    0.1903026
122960.0000000    0.2123089
123000.0000000    0.2022204
123040.0000000    0.2016408
123080.0000000    0.2056194
123120.0000000    0.2023685
123160.0000000    0.1899807
123200.0000000    0.1980513
123240.0000000    0.2020927
123280.0000000    0.1972724
123320.0000000    0.2045804
123360.0000000    0.2061337
123400.0000000    0.2129620
123440.0000000    0.2016247
123480.0000000    0.2059920
123520.0000000    0.1992061
123560.0000000    0.1804315
123600.0000000    0.2050760
123640.0000000    0.2096982
123680.0000000    0.1981741
123720.0000000    0.2002562
123760.0000000    0.2025026
123800.0000000    0.1937066
123840.0000000    0.1942254
123880.0000000    0.2083435
123920.0000000    0.2159377
123960.0000000    0.2007765
124000.0000000    0.1990182
124040.0000000    0.2146162
124080.0000000    0.2020337
124120.0000000    0.2142875
124160.0000000    0.2110716
124200.0000000    0.2156409
124240.0000000    0.2048832
124280.0000000    0.2002709
124320.0000000    0.2109211
124360.0000000    0.2056705
124400.0000000    0.2032820
124440.0000000    0.1958469
124480.0000000    0.2038137
124520.0000000    0.2093879
124560.0000000    0.2083617
124600.0000000    0.2200343
124640.0000000    0.2160157
124680.0000000    0.2118903
124720.0000000    0.2117964
124760.0000000    0.2137177
124800.0000000    0.2092727
124840.0000000    0.2012902
124880.0000000    0.1952481
124920.0000000    0.1994476
124960.0000000    0.1842265
125000.0000000    0.1862941
125040.0000000    0.1972370
125080.0000000    0.2081952
125120.0000000    0.2175409
125160.0000000    0.2208836
125200.0000000    0.2147847
125240.0000000    0.2199724
125280.0000000    0.2160752
125320.0000000    0.2097112
125360.0000000    0.2181996
125400.0000000    0.1962345
125440.0000000    0.1999881
125480.0000000    0.1828900
125520.0000000    0.1963287
125560.0000000    0.2077844
125600.0000000    0.2038923
125640.0000000    0.1723882
125680.0000000    0.1921394
125720.0000000    0.1947905
125760.0000000    0.1829378
125800.0000000    0.2024294
125840.0000000    0.1936098
125880.0000000    0.1943538
125920.0000000    0.2147090
125960.0000000    0.1928933
126000.0000000    0.2104290
126040.0000000    0.2104494
126080.0000000    0.1980101
126120.0000000    0.2153206
126160.0000000    0.2071646
126200.0000000    0.2113926
126240.0000000    0.1948518
126280.0000000    0.2000849
126320.0000000    0.1849923
126360.0000000    0.2063058
126400.0000000    0.1913845
126440.0000000    0.1912232
126480.0000000    0.1874970
126520.0000000    0.1978325
126560.0000000    0.1925191
126600.0000000    0.1826030
126640.0000000    0.1893352
126680.0000000    0.2036716
126720.0000000    0.1942765
126760.0000000    0.2150467
126800.0000000    0.2039473
126840.0000000    0.2080203
126880.0000000    0.2234569
126920.0000000    0.1936997
126960.0000000    0.2021336
127000.0000000    0.2068447
127040.0000000    0.2004260
127080.0000000    0.2101009
127120.0000000    0.2073996
127160.0000000    0.2043911
127200.0000000    0.2081457
127240.0000000    0.1917726
127280.0000000    0.1930467
127320.0000000    0.1990774
127360.0000000    0.2057589
127400.0000000    0.1989451
127440.0000000    0.1981073
127480.0000000    0.1978745
127520.0000000    0.1991220
127560.0000000    0.2090493
127600.0000000    0.1913324
127640.0000000    0.1945501
127680.0000000    0.1944083
127720.0000000    0.2122135
127760.0000000    0.2032752
127800.0000000    0.1984668
127840.0000000    0.1982525
127880.0000000    0.2100828
127920.0000000    0.2031007
127960.0000000    0.2120444
128000.0000000    0.2033346
128040.0000000    0.1945284
128080.0000000    0.2078876
128120.0000000    0.2021445
128160.0000000    0.2187586
128200.0000000    0.2023937
128240.0000000    0.2099900
128280.0000000    0.1990425
128320.0000000    0.2062464
128360.0000000    0.1963980
128400.0000000    0.2101859
128440.0000000    0.2011184
128480.0000000    0.1979595
128520.0000000    0.2005538
128560.0000000    0.2023585
128600.0000000    0.1895746
128640.0000000    0.1889407
128680.0000000    0.1794748
128720.0000000    0.1942140
128760.0000000    0.1838052
128800.0000000    0.1881847
128840.0000000    0.1894112
128880.0000000    0.1963778
128920.0000000    0.1949771
128960.0000000    0.2118678
129000.0000000    0.2069236
129040.0000000    0.1971411
129080.0000000    0.2008635
129120.0000000    0.2088334
129160.0000000    0.2040730
129200.0000000    0.1960458
129240.0000000    0.1887233
129280.0000000    0.1973202
129320.0000000    0.1960993
129360.0000000    0.1982027
129400.0000000    0.1890848
129440.0000000    0.1910539
129480.0000000    0.2046517
129520.0000000    0.2060307
129560.0000000    0.2014682
129600.0000000    0.2089554
129640.0000000    0.2015551
129680.0000000    0.2013007
129720.0000000    0.2090203
129760.0000000    0.2079465
129800.0000000    0.2067528
129840.0000000    0.2054370
129880.0000000    0.1987028
129920.0000000    0.2070215
129960.0000000    0.1985551
130000.0000000    0.2020743
130040.0000000    0.2071571
130080.0000000    0.1980814
130120.0000000    0.2126221
130160.0000000    0.2015409
130200.0000000    0.2162949
130240.0000000    0.1995500
130280.0000000    0.2103644
130320.0000000    0.2148532
130360.0000000    0.2081302
130400.0000000    0.2091418
130440.0000000    0.2017851
130480.0000000    0.2096583
130520.0000000    0.2144712
130560.0000000    0.1909955
130600.0000000    0.1990917
130640.0000000    0.2075777
130680.0000000    0.2051397
130720.0000000    0.2122495
130760.0000000    0.2087440
130800.0000000    0.2201222
130840.0000000    0.2116970
130880.0000000    0.2028559
130920.0000000    0.2144887
130960.0000000    0.2131596
131000.0000000    0.2065731
131040.0000000    0.1919187
131080.0000000    0.2059207
131120.0000000    0.1998293
131160.0000000    0.2081963
131200.0000000    0.2121980
131240.0000000    0.2150849
131280.0000000    0.2039105
131320.0000000    0.2039837
131360.0000000    0.2031525
131400.0000000    0.2081521
131440.0000000    0.2134820
131480.0000000    0.2100640
131520.0000000    0.2123592
131560.0000000    0.1962851
131600.0000000    0.2085370
131640.0000000    0.2103172
131680.0000000    0.2044640
131720.0000000    0.2025062
131760.0000000    0.2007777
131800.0000000    0.2167593
131840.0000000    0.2225223
131880.0000000    0.2058644
131920.0000000    0.2155943
131960.0000000    0.1987543
132000.0000000    0.2044166
132040.0000000    0.2049087
132080.0000000    0.2092743
132120.0000000    0.2147328
132160.0000000    0.2004274
132200.0000000    0.2053543
132240.0000000    0.2026832
132280.0000000    0.2140886
132320.0000000    0.1988644
132360.0000000    0.2105889
132400.0000000    0.2313506
132440.0000000    0.2203705
132480.0000000    0.2224751
132520.0000000    0.2058442
132560.0000000    0.2070495
132600.0000000    0.1997751
132640.0000000    0.2094890
132680.0000000    0.2285457
132720.0000000    0.2166570
132760.0000000    0.2100088
132800.0000000    0.2272655
132840.0000000    0.2203637
132880.0000000    0.2146352
132920.0000000    0.2135353
132960.0000000    0.2219311
133000.0000000    0.2114798
133040.0000000    0.2168884
133080.0000000    0.2141489
133120.0000000    0.2315641
133160.0000000    0.2252264
133200.0000000    0.2191495
133240.0000000    0.2201993
133280.0000000    0.2081081
133320.0000000    0.2281172
133360.0000000    0.2166313
133400.0000000    0.1982958
133440.0000000    0.2116449
133480.0000000    0.2188309
133520.0000000    0.2184976
133560.0000000    0.2222108
133600.0000000    0.2217741
133640.0000000    0.2180072
133680.0000000    0.2000966
133720.0000000    0.2054349
133760.0000000    0.2165621
133800.0000000    0.2162601
133840.0000000    0.2108806
133880.0000000    0.2206458
133920.0000000    0.2141398
133960.0000000    0.2200182
134000.0000000    0.2317713
134040.0000000    0.2104966
134080.0000000    0.2065719
134120.0000000    0.2048196
134160.0000000    0.2228337
134200.0000000    0.2021269
134240.0000000    0.2149408
134280.0000000    0.2119247
134320.0000000    0.2147980
134360.0000000    0.2056990
134400.0000000    0.2127270
134440.0000000    0.2045507
134480.0000000    0.2195535
134520.0000000    0.2133643
134560.0000000    0.2096304
134600.0000000    0.2146329
134640.0000000    0.2088332
134680.0000000    0.2389919
134720.0000000    0.2189240
134760.0000000    0.2153305
134800.0000000    0.2046010
134840.0000000    0.2213984
134880.0000000    0.2251301
134920.0000000    0.2238192
134960.0000000    0.2177205
135000.0000000    0.2277816
135040.0000000    0.2115023
135080.0000000    0.2066340
135120.0000000    0.2298429
135160.0000000    0.2172723
135200.0000000    0.2256905
135240.0000000    0.2110629
135280.0000000    0.2130171
135320.0000000    0.2232282
135360.0000000    0.2148921
135400.0000000    0.2178118
135440.0000000    0.2152925
135480.0000000    0.2165906
135520.0000000    0.2248064
135560.0000000    0.2268315
135600.0000000    0.2192126
135640.0000000    0.2183415
135680.0000000    0.2180768
135720.0000000    0.2285826
135760.0000000    0.2334038
135800.0000000    0.2438478
135840.0000000    0.2347752
135880.0000000    0.2251050
135920.0000000    0.2334857
135960.0000000    0.2420773
136000.0000000    0.2376437
136040.0000000    0.2427719
136080.0000000    0.2200541
136120.0000000    0.2220807
136160.0000000    0.2265464
136200.0000000    0.2214611
136240.0000000    0.2100593
136280.0000000    0.2181285
136320.0000000    0.2222244
136360.0000000    0.2255214
136400.0000000    0.2310145
136440.0000000    0.2167773
136480.0000000    0.2287180
136520.0000000    0.2220547
136560.0000000    0.2421056
136600.0000000    0.2211875
136640.0000000    0.2432246
136680.0000000    0.2522435
136720.0000000    0.2524455
136760.0000000    0.2268638
136800.0000000    0.2254900
136840.0000000    0.2291515
136880.0000000    0.2219362
136920.0000000    0.2227979
136960.0000000    0.2243062
137000.0000000    0.2237793
137040.0000000    0.2237521
137080.0000000    0.2253380
137120.0000000    0.2152441
137160.0000000    0.2194088
137200.0000000    0.2117807
137240.0000000    0.2117379
137280.0000000    0.2189936
137320.0000000    0.2171520
137360.0000000    0.2163460
137400.0000000    0.2255138
137440.0000000    0.2253088
137480.0000000    0.2157460
137520.0000000    0.2305139
137560.0000000    0.2357036
137600.0000000    0.2155678
137640.0000000    0.2181624
137680.0000000    0.2284796
137720.0000000    0.2201148
137760.0000000    0.2182439
137800.0000000    0.2191650
137840.0000000    0.2101546
137880.0000000    0.2121652
137920.0000000    0.2147006
137960.0000000    0.2139844
138000.0000000    0.2181988
138040.0000000    0.2048670
138080.0000000    0.2170774
138120.0000000    0.2253327
138160.0000000    0.2106102
138200.0000000    0.2009846
138240.0000000    0.2164819
138280.0000000    0.2093333
138320.0000000    0.2160883
138360.0000000    0.2134472
138400.0000000    0.2108091
138440.0000000    0.2164537
138480.0000000    0.2120630
138520.0000000    0.2039483
138560.0000000    0.2091480
138600.0000000    0.2064846
138640.0000000    0.1992682
138680.0000000    0.2035393
138720.0000000    0.2153204
138760.0000000    0.2069102
138800.0000000    0.2080739
138840.0000000    0.2247560
138880.0000000    0.2207940
138920.0000000    0.2197312
138960.0000000    0.2063580
139000.0000000    0.2159057
139040.0000000    0.2158290
139080.0000000    0.2116018
139120.0000000    0.2224475
139160.0000000    0.2137855
139200.0000000    0.2121549
139240.0000000    0.2027914
139280.0000000    0.2137703
139320.0000000    0.2270959
139360.0000000    0.2096260
139400.0000000    0.2292710
139440.0000000    0.2234039
139480.0000000    0.2205509
139520.0000000    0.2156047
139560.0000000    0.2169243
139600.0000000    0.2148555
139640.0000000    0.2198900
139680.0000000    0.2086476
139720.0000000    0.2182811
139760.0000000    0.2190411
139800.0000000    0.2246476
139840.0000000    0.2038101
139880.0000000    0.2214663
139920.0000000    0.2082201
139960.0000000    0.2239558
140000.0000000    0.2155324
140040.0000000    0.2051669
140080.0000000    0.2167295
140120.0000000    0.2192117
140160.0000000    0.2120265
140200.0000000    0.2280986
140240.0000000    0.2080182
140280.0000000    0.2322770
140320.0000000    0.2153002
140360.0000000    0.2226194
140400.0000000    0.2229370
140440.0000000    0.2156589
140480.0000000    0.2246853
140520.0000000    0.2184660
140560.0000000    0.2258290
140600.0000000    0.2125950
140640.0000000    0.2048025
140680.0000000    0.2175048
140720.0000000    0.2053590
140760.0000000    0.2161122
140800.0000000    0.2077923
140840.0000000    0.2246020
140880.0000000    0.2027781
140920.0000000    0.2147797
140960.0000000    0.2121935
141000.0000000    0.2203210
141040.0000000    0.2189682
141080.0000000    0.2141841
141120.0000000    0.2227376
141160.0000000    0.2148973
141200.0000000    0.2229010
141240.0000000    0.2224109
141280.0000000    0.2179616
141320.0000000    0.2177067
141360.0000000    0.2136176
141400.0000000    0.2172610
141440.0000000    0.2135395
141480.0000000    0.2133792
141520.0000000    0.2139295
141560.0000000    0.2056775
141600.0000000    0.2087482
141640.0000000    0.2052699
141680.0000000    0.2017144
141720.0000000    0.2089214
141760.0000000    0.2032860
141800.0000000    0.2151438
141840.0000000    0.2107430
141880.0000000    0.2003005
141920.0000000    0.2024133
141960.0000000    0.2033890
142000.0000000    0.1970132
142040.0000000    0.2082828
142080.0000000    0.2049839
142120.0000000    0.2010957
142160.0000000    0.2008069
142200.0000000    0.2051334
142240.0000000    0.2032502
142280.0000000    0.2013589
142320.0000000    0.2173120
142360.0000000    0.1966863
142400.0000000    0.1909475
142440.0000000    0.2083836
142480.0000000    0.2131219
142520.0000000    0.2104755
142560.0000000    0.2064768
142600.0000000    0.2270083
142640.0000000    0.2228792
142680.0000000    0.1980300
142720.0000000    0.2125346
142760.0000000    0.2075383
142800.0000000    0.2152485
142840.0000000    0.2174824
142880.0000000    0.1960978
142920.0000000    0.2076252
142960.0000000    0.2052293
143000.0000000    0.2131504
143040.0000000    0.2137418
143080.0000000    0.2127486
143120.0000000    0.2022405
143160.0000000    0.2057256
143200.0000000    0.2117377
143240.0000000    0.2019559
143280.0000000    0.2149171
143320.0000000    0.2298716
143360.0000000    0.2082566
143400.0000000    0.2159182
143440.0000000    0.2185158
143480.0000000    0.2115175
143520.0000000    0.2200366
143560.0000000    0.2090214
143600.0000000    0.2197075
143640.0000000    0.2221149
143680.0000000    0.2187102
143720.0000000    0.2222987
143760.0000000    0.2175477
143800.0000000    0.2063698
143840.0000000    0.2091358
143880.0000000    0.2193021
143920.0000000    0.2191914
143960.0000000    0.2220328
144000.0000000    0.2205020
144040.0000000    0.2238083
144080.0000000    0.2183842
144120.0000000    0.2186928
144160.0000000    0.2196550
144200.0000000    0.2200900
144240.0000000    0.2150265
144280.0000000    0.2155977
144320.0000000    0.2245266
144360.0000000    0.2124845
144400.0000000    0.2263666
144440.0000000    0.2348273
144480.0000000    0.2059598
144520.0000000    0.2000876
144560.0000000    0.2049782
144600.0000000    0.2149235
144640.0000000    0.2143126
144680.0000000    0.2215339
144720.0000000    0.2099881
144760.0000000    0.2122955
144800.0000000    0.2219547
144840.0000000    0.2225594
144880.0000000    0.2252759
144920.0000000    0.2163284
144960.0000000    0.2079331
145000.0000000    0.2152808
145040.0000000    0.2195589
145080.0000000    0.2173526
145120.0000000    0.2141134
145160.0000000    0.2105852
145200.0000000    0.2050314
145240.0000000    0.2169942
145280.0000000    0.2008866
145320.0000000    0.2108688
145360.0000000    0.2108079
145400.0000000    0.2212929
145440.0000000    0.2217098
145480.0000000    0.2154228
145520.0000000    0.2216152
145560.0000000    0.2417023
145600.0000000    0.2223669
145640.0000000    0.2331189
145680.0000000    0.2336276
145720.0000000    0.2326806
145760.0000000    0.2072150
145800.0000000    0.2241581
145840.0000000    0.2184107
145880.0000000    0.2045691
145920.0000000    0.2071528
145960.0000000    0.2122208
146000.0000000    0.2072822
146040.0000000    0.2098457
146080.0000000    0.2192453
146120.0000000    0.2117580
146160.0000000    0.2014539
146200.0000000    0.2115126
146240.0000000    0.2152833
146280.0000000    0.2224273
146320.0000000    0.2065111
146360.0000000    0.2138086
146400.0000000    0.2333036
146440.0000000    0.2285869
146480.0000000    0.2244425
146520.0000000    0.2294172
146560.0000000    0.2331685
146600.0000000    0.2371581
146640.0000000    0.2225783
146680.0000000    0.2167527
146720.0000000    0.2138677
146760.0000000    0.2208013
146800.0000000    0.2153700
146840.0000000    0.2126538
146880.0000000    0.2169110
146920.0000000    0.2079290
146960.0000000    0.2322873
147000.0000000    0.2270277
147040.0000000    0.2084418
147080.0000000    0.2059763
147120.0000000    0.2267420
147160.0000000    0.2308460
147200.0000000    0.2185690
147240.0000000    0.2193648
147280.0000000    0.2231855
147320.0000000    0.2127682
147360.0000000    0.2126522
147400.0000000    0.2179818
147440.0000000    0.2064965
147480.0000000    0.2152476
147520.0000000    0.2205872
147560.0000000    0.2196874
147600.0000000    0.2118844
147640.0000000    0.2154781
147680.0000000    0.2064934
147720.0000000    0.2212825
147760.0000000    0.2199312
147800.0000000    0.2257548
147840.0000000    0.2269336
147880.0000000    0.2260372
147920.0000000    0.2198367
147960.0000000    0.2181458
148000.0000000    0.2319853
148040.0000000    0.2344276
148080.0000000    0.2278812
148120.0000000    0.2282209
148160.0000000    0.2278661
148200.0000000    0.2192057
148240.0000000    0.2206801
148280.0000000    0.2185396
148320.0000000    0.2136413
148360.0000000    0.2242412
148400.0000000    0.2345165
148440.0000000    0.2104046
148480.0000000    0.2146108
148520.0000000    0.2295005
148560.0000000    0.1981993
148600.0000000    0.1962016
148640.0000000    0.2050637
148680.0000000    0.1996803
148720.0000000    0.2033861
148760.0000000    0.2064886
148800.0000000    0.2149319
148840.0000000    0.2087512
148880.0000000    0.2192761
148920.0000000    0.2129771
148960.0000000    0.2112312
149000.0000000    0.1982188
149040.0000000    0.2202384
149080.0000000    0.2059835
149120.0000000    0.2117057
149160.0000000    0.2191282
149200.0000000    0.2147312
149240.0000000    0.2167065
149280.0000000    0.2080808
149320.0000000    0.2098111
149360.0000000    0.2086884
149400.0000000    0.2064049
149440.0000000    0.2065883
149480.0000000    0.2172321
149520.0000000    0.2082286
149560.0000000    0.2021702
149600.0000000    0.2129208
149640.0000000    0.1937597
149680.0000000    0.2034449
149720.0000000    0.2133001
149760.0000000    0.2122830
149800.0000000    0.1992808
149840.0000000    0.2073766
149880.0000000    0.2171547
149920.0000000    0.2246432
149960.0000000    0.2094150
150000.0000000    0.2137889
150040.0000000    0.2061887
150080.0000000    0.2179224
150120.0000000    0.2114124
150160.0000000    0.2138456
150200.0000000    0.2069291
150240.0000000    0.2181152
150280.0000000    0.2041550
150320.0000000    0.1970895
150360.0000000    0.2170209
150400.0000000    0.2085146
150440.0000000    0.2074365
150480.0000000    0.2194867
150520.0000000    0.2129031
150560.0000000    0.2213691
150600.0000000    0.2160472
150640.0000000    0.2012224
150680.0000000    0.2057895
150720.0000000    0.2106165
150760.0000000    0.2066901
150800.0000000    0.2181943
150840.0000000    0.2179501
150880.0000000    0.2178605
150920.0000000    0.2029757
150960.0000000    0.1995119
151000.0000000    0.2163654
151040.0000000    0.2177915
151080.0000000    0.2259496
151120.0000000    0.2208814
151160.0000000    0.2282808
151200.0000000    0.2209762
151240.0000000    0.2150344
151280.0000000    0.2056558
151320.0000000    0.2256065
151360.0000000    0.2039158
151400.0000000    0.2156577
151440.0000000    0.2113699
151480.0000000    0.2118214
151520.0000000    0.2170096
151560.0000000    0.2099400
151600.0000000    0.2128701
151640.0000000    0.2183839
151680.0000000    0.2118184
151720.0000000    0.2149082
151760.0000000    0.1982335
151800.0000000    0.2110536
151840.0000000    0.2007778
151880.0000000    0.1967881
151920.0000000    0.2068614
151960.0000000    0.2068152
152000.0000000    0.2054563
152040.0000000    0.2167769
152080.0000000    0.1940604
152120.0000000    0.2170694
152160.0000000    0.2099812
152200.0000000    0.2055495
152240.0000000    0.2106744
152280.0000000    0.2080994
152320.0000000    0.2192014
152360.0000000    0.2090585
152400.0000000    0.2121161
152440.0000000    0.2085702
152480.0000000    0.2094869
152520.0000000    0.2156715
152560.0000000    0.2102539
152600.0000000    0.2200313
152640.0000000    0.2158520
152680.0000000    0.2071070
152720.0000000    0.2155380
152760.0000000    0.2324900
152800.0000000    0.2172940
152840.0000000    0.2248538
152880.0000000    0.2049361
152920.0000000    0.2210892
152960.0000000    0.2232572
153000.0000000    0.2277637
153040.0000000    0.2233906
153080.0000000    0.2235866
153120.0000000    0.2328591
153160.0000000    0.2323482
153200.0000000    0.2197101
153240.0000000    0.2288500
153280.0000000    0.2149489
153320.0000000    0.2156447
153360.0000000    0.2154870
153400.0000000    0.2236474
153440.0000000    0.2269022
153480.0000000    0.2251991
153520.0000000    0.2197631
153560.0000000    0.2188463
153600.0000000    0.2216713
153640.0000000    0.2130492
153680.0000000    0.2084159
153720.0000000    0.2110783
153760.0000000    0.2230619
153800.0000000    0.2161179
153840.0000000    0.2161508
153880.0000000    0.2135147
153920.0000000    0.2240637
153960.0000000    0.2127546
154000.0000000    0.2264809
154040.0000000    0.2202986
154080.0000000    0.2323579
154120.0000000    0.2271668
154160.0000000    0.2187319
154200.0000000    0.2164439
154240.0000000    0.2012139
154280.0000000    0.2290553
154320.0000000    0.2282635
154360.0000000    0.2291488
154400.0000000    0.2277877
154440.0000000    0.2244480
154480.0000000    0.2155434
154520.0000000    0.2280950
154560.0000000    0.2352754
154600.0000000    0.2249425
154640.0000000    0.2195837
154680.0000000    0.2167159
154720.0000000    0.2213533
154760.0000000    0.2274278
154800.0000000    0.2147504
154840.0000000    0.2214514
154880.0000000    0.2231393
154920.0000000    0.2231110
154960.0000000    0.2169748
155000.0000000    0.2157708
155040.0000000    0.2140247
155080.0000000    0.2043329
155120.0000000    0.2117128
155160.0000000    0.2152326
155200.0000000    0.2146613
155240.0000000    0.2160111
155280.0000000    0.1973330
155320.0000000    0.1999498
155360.0000000    0.2086217
155400.0000000    0.2200443
155440.0000000    0.2220155
155480.0000000    0.2102880
155520.0000000    0.2141407
155560.0000000    0.2212845
155600.0000000    0.2095619
155640.0000000    0.2181431
155680.0000000    0.2260568
155720.0000000    0.2227155
155760.0000000    0.2247079
155800.0000000    0.2234104
155840.0000000    0.2301018
155880.0000000    0.2300294
155920.0000000    0.2290373
155960.0000000    0.2206659
156000.0000000    0.2244863
156040.0000000    0.2238135
156080.0000000    0.2308446
156120.0000000    0.2403963
156160.0000000    0.2234298
156200.0000000    0.2338333
156240.0000000    0.2235978
156280.0000000    0.2351005
156320.0000000    0.2296835
156360.0000000    0.2189962
156400.0000000    0.2328162
156440.0000000    0.2241816
156480.0000000    0.2414245
156520.0000000    0.2227056
156560.0000000    0.2262769
156600.0000000    0.2217472
156640.0000000    0.2252772
156680.0000000    0.2286529
156720.0000000    0.2278628
156760.0000000    0.2345440
156800.0000000    0.2202850
156840.0000000    0.2219700
156880.0000000    0.2177562
156920.0000000    0.2281488
156960.0000000    0.2444955
157000.0000000    0.2296251
157040.0000000    0.2326757
157080.0000000    0.2291691
157120.0000000    0.2277400
157160.0000000    0.2343975
157200.0000000    0.2369863
157240.0000000    0.2163138
157280.0000000    0.2181799
157320.0000000    0.2249203
157360.0000000    0.2411431
157400.0000000    0.2260887
157440.0000000    0.2259868
157480.0000000    0.2248967
157520.0000000    0.2379690
157560.0000000    0.2158393
157600.0000000    0.2264791
157640.0000000    0.2383178
157680.0000000    0.2363635
157720.0000000    0.2289600
157760.0000000    0.2210423
157800.0000000    0.2497917
157840.0000000    0.2436939
157880.0000000    0.2185939
157920.0000000    0.2363656
157960.0000000    0.2283428
158000.0000000    0.2372210
158040.0000000    0.2364746
158080.0000000    0.2380407
158120.0000000    0.2299253
158160.0000000    0.2281107
158200.0000000    0.2293359
158240.0000000    0.2307623
158280.0000000    0.2371400
158320.0000000    0.2332705
158360.0000000    0.2423795
158400.0000000    0.2430678
158440.0000000    0.2235870
158480.0000000    0.2333130
158520.0000000    0.2340530
158560.0000000    0.2337546
158600.0000000    0.2220688
158640.0000000    0.2260850
158680.0000000    0.2263481
158720.0000000    0.2358864
158760.0000000    0.2329189
158800.0000000    0.2479297
158840.0000000    0.2348351
158880.0000000    0.2281412
158920.0000000    0.2240645
158960.0000000    0.2161764
159000.0000000    0.2289749
159040.0000000    0.2334141
159080.0000000    0.2372218
159120.0000000    0.2265055
159160.0000000    0.2298503
159200.0000000    0.2273397
159240.0000000    0.2346189
159280.0000000    0.2204094
159320.0000000    0.2178914
159360.0000000    0.2208049
159400.0000000    0.2405823
159440.0000000    0.2294859
159480.0000000    0.2293740
159520.0000000    0.2218909
159560.0000000    0.2167358
159600.0000000    0.2262102
159640.0000000    0.2264489
159680.0000000    0.2273991
159720.0000000    0.2173734
159760.0000000    0.2309838
159800.0000000    0.2119118
159840.0000000    0.2217546
159880.0000000    0.2423233
159920.0000000    0.2311140
159960.0000000    0.2306644
160000.0000000    0.2224063
160040.0000000    0.1997762
160080.0000000    0.2147577
160120.0000000    0.1987938
160160.0000000    0.2087736
160200.0000000    0.2045432
160240.0000000    0.2009201
160280.0000000    0.1996290
160320.0000000    0.2146153
160360.0000000    0.2037301
160400.0000000    0.1985884
160440.0000000    0.2005557
160480.0000000    0.1958165
160520.0000000    0.2085689
160560.0000000    0.2067892
160600.0000000    0.2087657
160640.0000000    0.2022440
160680.0000000    0.2204752
160720.0000000    0.2079238
160760.0000000    0.2184294
160800.0000000    0.2154486
160840.0000000    0.2160075
160880.0000000    0.2161264
160920.0000000    0.2271237
160960.0000000    0.2071075
161000.0000000    0.2200449
161040.0000000    0.2157481
161080.0000000    0.2347578
161120.0000000    0.2166567
161160.0000000    0.2369259
161200.0000000    0.2175594
161240.0000000    0.2263823
161280.0000000    0.2307457
161320.0000000    0.2160295
161360.0000000    0.2248654
161400.0000000    0.2205041
161440.0000000    0.2272877
161480.0000000    0.2296859
161520.0000000    0.2344143
161560.0000000    0.2184549
161600.0000000    0.2223288
161640.0000000    0.2174329
161680.0000000    0.2159363
161720.0000000    0.2303928
161760.0000000    0.2310207
161800.0000000    0.2085571
161840.0000000    0.2232723
161880.0000000    0.2244080
161920.0000000    0.2249697
161960.0000000    0.2215395
162000.0000000    0.2395929
162040.0000000    0.2157339
162080.0000000    0.2090354
162120.0000000    0.2230686
162160.0000000    0.2138554
162200.0000000    0.2156712
162240.0000000    0.2138558
162280.0000000    0.2167588
162320.0000000    0.2194699
162360.0000000    0.2238602
162400.0000000    0.2336753
162440.0000000    0.2357005
162480.0000000    0.2064877
162520.0000000    0.2301365
162560.0000000    0.2230479
162600.0000000    0.2177773
162640.0000000    0.2250061
162680.0000000    0.2259423
162720.0000000    0.2090363
162760.0000000    0.2343252
162800.0000000    0.2134771
162840.0000000    0.2224180
162880.0000000    0.2205159
162920.0000000    0.2307781
162960.0000000    0.2231148
163000.0000000    0.2341702
163040.0000000    0.2280788
163080.0000000    0.2516232
163120.0000000    0.2154271
163160.0000000    0.2238484
163200.0000000    0.2066408
163240.0000000    0.2141456
163280.0000000    0.2171338
163320.0000000    0.2210341
163360.0000000    0.2308930
163400.0000000    0.2109371
163440.0000000    0.2154924
163480.0000000    0.2312640
163520.0000000    0.2245802
163560.0000000    0.2329499
163600.0000000    0.2320411
163640.0000000    0.2292557
163680.0000000    0.2397881
163720.0000000    0.2277413
163760.0000000    0.2212755
163800.0000000    0.2301261
163840.0000000    0.2303835
163880.0000000    0.2165427
163920.0000000    0.2252213
163960.0000000    0.2189650
164000.0000000    0.2233897
164040.0000000    0.2198866
164080.0000000    0.2190416
164120.0000000    0.2188129
164160.0000000    0.2129370
164200.0000000    0.2096004
164240.0000000    0.2145633
164280.0000000    0.2225717
164320.0000000    0.2076035
164360.0000000    0.2104326
164400.0000000    0.2163969
164440.0000000    0.2267544
164480.0000000    0.2359355
164520.0000000    0.2155931
164560.0000000    0.2262978
164600.0000000    0.2225803
164640.0000000    0.2321582
164680.0000000    0.2266594
164720.0000000    0.2277219
164760.0000000    0.2154541
164800.0000000    0.2175489
164840.0000000    0.2300571
164880.0000000    0.2253931
164920.0000000    0.2213707
164960.0000000    0.2265204
165000.0000000    0.2247683
165040.0000000    0.2329361
165080.0000000    0.2286763
165120.0000000    0.2231150
165160.0000000    0.2197862
165200.0000000    0.2054126
165240.0000000    0.2183214
165280.0000000    0.2124923
165320.0000000    0.2149294
165360.0000000    0.2147660
165400.0000000    0.2248412
165440.0000000    0.2256385
165480.0000000    0.2336907
165520.0000000    0.2230669
165560.0000000    0.2221884
165600.0000000    0.2187627
165640.0000000    0.2223946
165680.0000000    0.2155154
165720.0000000    0.2143963
165760.0000000    0.2170898
165800.0000000    0.2207893
165840.0000000    0.2187261
165880.0000000    0.2259887
165920.0000000    0.2103352
165960.0000000    0.2224549
166000.0000000    0.2032788
166040.0000000    0.2279433
166080.0000000    0.2074506
166120.0000000    0.2048157
166160.0000000    0.2114530
166200.0000000    0.2197136
166240.0000000    0.2311131
166280.0000000    0.2101876
166320.0000000    0.2118024
166360.0000000    0.2117359
166400.0000000    0.2198618
166440.0000000    0.2165633
166480.0000000    0.2162088
166520.0000000    0.2197238
166560.0000000    0.2179871
166600.0000000    0.2146692
166640.0000000    0.2055443
166680.0000000    0.2056921
166720.0000000    0.2044647
166760.0000000    0.2121252
166800.0000000    0.2235116
166840.0000000    0.2098985
166880.0000000    0.2122145
166920.0000000    0.2172982
166960.0000000    0.2176247
167000.0000000    0.2197641
167040.0000000    0.2172195
167080.0000000    0.2114471
167120.0000000    0.2108733
167160.0000000    0.2131079
167200.0000000    0.2240512
167240.0000000    0.2202327
167280.0000000    0.2172444
167320.0000000    0.2260086
167360.0000000    0.2308195
167400.0000000    0.2352810
167440.0000000    0.2277746
167480.0000000    0.2152649
167520.0000000    0.2184247
167560.0000000    0.2263438
167600.0000000    0.2292808
167640.0000000    0.2263433
167680.0000000    0.2206495
167720.0000000    0.2100048
167760.0000000    0.2226544
167800.0000000    0.2219370
167840.0000000    0.2151446
167880.0000000    0.2239314
167920.0000000    0.2238100
167960.0000000    0.2287624
168000.0000000    0.2200064
168040.0000000    0.2195787
168080.0000000    0.2138911
168120.0000000    0.2206495
168160.0000000    0.2297009
168200.0000000    0.2200464
168240.0000000    0.2199023
168280.0000000    0.2192161
168320.0000000    0.2251784
168360.0000000    0.2336400
168400.0000000    0.2359036
168440.0000000    0.2270457
168480.0000000    0.2135984
168520.0000000    0.2218079
168560.0000000    0.2213956
168600.0000000    0.2242849
168640.0000000    0.2187644
168680.0000000    0.2222751
168720.0000000    0.2265700
168760.0000000    0.2182867
168800.0000000    0.2247101
168840.0000000    0.2083963
168880.0000000    0.2236916
168920.0000000    0.2318870
168960.0000000    0.2170885
169000.0000000    0.2246492
169040.0000000    0.2260911
169080.0000000    0.2237952
169120.0000000    0.2255218
169160.0000000    0.2209145
169200.0000000    0.2172962
169240.0000000    0.2022737
169280.0000000    0.2142350
169320.0000000    0.2237229
169360.0000000    0.2255635
169400.0000000    0.2168328
169440.0000000    0.2205605
169480.0000000    0.2248514
169520.0000000    0.2201093
169560.0000000    0.2228527
169600.0000000    0.2147510
169640.0000000    0.2098539
169680.0000000    0.2094653
169720.0000000    0.2134671
169760.0000000    0.2188295
169800.0000000    0.2166337
169840.0000000    0.2167624
169880.0000000    0.2242694
169920.0000000    0.2125790
169960.0000000    0.2146593
170000.0000000    0.2130030
170040.0000000    0.2286814
170080.0000000    0.2213005
170120.0000000    0.2246239
170160.0000000    0.2090331
170200.0000000    0.2226203
170240.0000000    0.2288924
170280.0000000    0.2292340
170320.0000000    0.2147497
170360.0000000    0.2326526
170400.0000000    0.2156507
170440.0000000    0.2076367
170480.0000000    0.2217355
170520.0000000    0.2151085
170560.0000000    0.2276348
170600.0000000    0.2213904
170640.0000000    0.2137709
170680.0000000    0.2222621
170720.0000000    0.2229946
170760.0000000    0.2200529
170800.0000000    0.2252242
170840.0000000    0.2200893
170880.0000000    0.2177939
170920.0000000    0.2092408
170960.0000000    0.2163832
171000.0000000    0.2231542
171040.0000000    0.2174480
171080.0000000    0.2189468
171120.0000000    0.2248525
171160.0000000    0.2111080
171200.0000000    0.2161993
171240.0000000    0.2174563
171280.0000000    0.2163904
171320.0000000    0.2112843
171360.0000000    0.2164133
171400.0000000    0.2073970
171440.0000000    0.2211252
171480.0000000    0.2141054
171520.0000000    0.2096907
171560.0000000    0.2280282
171600.0000000    0.2212767
171640.0000000    0.2197761
171680.0000000    0.2074619
171720.0000000    0.2265223
171760.0000000    0.2064732
171800.0000000    0.2136403
171840.0000000    0.2090338
171880.0000000    0.2146497
171920.0000000    0.2147691
171960.0000000    0.2132332
172000.0000000    0.2264637
172040.0000000    0.2157108
172080.0000000    0.2271447
172120.0000000    0.2077610
172160.0000000    0.2027184
172200.0000000    0.2057650
172240.0000000    0.2088404
172280.0000000    0.2004970
172320.0000000    0.2079204
172360.0000000    0.2004517
172400.0000000    0.2163556
172440.0000000    0.2129308
172480.0000000    0.2186780
172520.0000000    0.2202141
172560.0000000    0.2175301
172600.0000000    0.2107088
172640.0000000    0.2128645
172680.0000000    0.2196206
172720.0000000    0.1959447
172760.0000000    0.2091138
172800.0000000    0.2116846
172840.0000000    0.2177613
172880.0000000    0.2156905
172920.0000000    0.2399996
172960.0000000    0.2311140
173000.0000000    0.2078957
173040.0000000    0.2190662
173080.0000000    0.2321272
173120.0000000    0.2239946
173160.0000000    0.2162691
173200.0000000    0.2154608
173240.0000000    0.2141833
173280.0000000    0.2172726
173320.0000000    0.2234908
173360.0000000    0.2184850
173400.0000000    0.2300226
173440.0000000    0.2341743
173480.0000000    0.2269863
173520.0000000    0.2293286
173560.0000000    0.2155794
173600.0000000    0.2271508
173640.0000000    0.2246594
173680.0000000    0.2172610
173720.0000000    0.2218083
173760.0000000    0.2352969
173800.0000000    0.2227332
173840.0000000    0.2344284
173880.0000000    0.2300664
173920.0000000    0.2310445
173960.0000000    0.2409669
174000.0000000    0.2358730
174040.0000000    0.2287951
174080.0000000    0.2242568
174120.0000000    0.2327689
174160.0000000    0.2308036
174200.0000000    0.2285590
174240.0000000    0.2289739
174280.0000000    0.2325970
174320.0000000    0.2363237
174360.0000000    0.2341490
174400.0000000    0.2317307
174440.0000000    0.2416626
174480.0000000    0.2361147
174520.0000000    0.2270972
174560.0000000    0.2185057
174600.0000000    0.2175505
174640.0000000    0.2296479
174680.0000000    0.2311001
174720.0000000    0.2247968
174760.0000000    0.2173140
174800.0000000    0.2367674
174840.0000000    0.2319290
174880.0000000    0.2372292
174920.0000000    0.2288470
174960.0000000    0.2361554
175000.0000000    0.2329901
175040.0000000    0.2425697
175080.0000000    0.2446833
175120.0000000    0.2360206
175160.0000000    0.2146907
175200.0000000    0.2236296
175240.0000000    0.2359315
175280.0000000    0.2302687
175320.0000000    0.2289320
175360.0000000    0.2197576
175400.0000000    0.2228627
175440.0000000    0.2230701
175480.0000000    0.2306390
175520.0000000    0.2309973
175560.0000000    0.2413419
175600.0000000    0.2368262
175640.0000000    0.2230245
175680.0000000    0.2257866
175720.0000000    0.2224113
175760.0000000    0.2200323
175800.0000000    0.2183266
175840.0000000    0.2221487
175880.0000000    0.2245414
175920.0000000    0.2389495
175960.0000000    0.2279413
176000.0000000    0.2254525
176040.0000000    0.2308897
176080.0000000    0.2375677
176120.0000000    0.2358994
176160.0000000    0.2331248
176200.0000000    0.2388660
176240.0000000    0.2373717
176280.0000000    0.2381162
176320.0000000    0.2410187
176360.0000000    0.2369528
176400.0000000    0.2434726
176440.0000000    0.2435290
176480.0000000    0.2415318
176520.0000000    0.2244979
176560.0000000    0.2330995
176600.0000000    0.2320329
176640.0000000    0.2331038
176680.0000000    0.2404221
176720.0000000    0.2334309
176760.0000000    0.2462930
176800.0000000    0.2340160
176840.0000000    0.2404612
176880.0000000    0.2467976
176920.0000000    0.2311404
176960.0000000    0.2416185
177000.0000000    0.2398789
177040.0000000    0.2308656
177080.0000000    0.2359930
177120.0000000    0.2406912
177160.0000000    0.2264279
177200.0000000    0.2345193
177240.0000000    0.2370941
177280.0000000    0.2426159
177320.0000000    0.2369226
177360.0000000    0.2369734
177400.0000000    0.2371699
177440.0000000    0.2426917
177480.0000000    0.2417947
177520.0000000    0.2404952
177560.0000000    0.2271055
177600.0000000    0.2290343
177640.0000000    0.2439859
177680.0000000    0.2310676
177720.0000000    0.2321613
177760.0000000    0.2355237
177800.0000000    0.2223137
177840.0000000    0.2235150
177880.0000000    0.2362637
177920.0000000    0.2484883
177960.0000000    0.2472993
178000.0000000    0.2339791
178040.0000000    0.2338447
178080.0000000    0.2409111
178120.0000000    0.2429683
178160.0000000    0.2470979
178200.0000000    0.2606544
178240.0000000    0.2530589
178280.0000000    0.2547629
178320.0000000    0.2469145
178360.0000000    0.2461632
178400.0000000    0.2310282
178440.0000000    0.2346123
178480.0000000    0.2367591
178520.0000000    0.2533910
178560.0000000    0.2407829
178600.0000000    0.2377579
178640.0000000    0.2332312
178680.0000000    0.2428765
178720.0000000    0.2449499
178760.0000000    0.2421347
178800.0000000    0.2446824
178840.0000000    0.2383066
178880.0000000    0.2319702
178920.0000000    0.2403119
178960.0000000    0.2352385
179000.0000000    0.2376239
179040.0000000    0.2295337
179080.0000000    0.2377770
179120.0000000    0.2547904
179160.0000000    0.2422830
179200.0000000    0.2377071
179240.0000000    0.2478670
179280.0000000    0.2481564
179320.0000000    0.2408026
179360.0000000    0.2357206
179400.0000000    0.2376972
179440.0000000    0.2255443
179480.0000000    0.2299821
179520.0000000    0.2374885
179560.0000000    0.2463634
179600.0000000    0.2349885
179640.0000000    0.2481430
179680.0000000    0.2553638
179720.0000000    0.2443220
179760.0000000    0.2418037
179800.0000000    0.2309894
179840.0000000    0.2533168
179880.0000000    0.2510981
179920.0000000    0.2275372
179960.0000000    0.2521221
180000.0000000    0.2635634
180040.0000000    0.2455353
180080.0000000    0.2589553
180120.0000000    0.2502263
180160.0000000    0.2501816
180200.0000000    0.2497784
180240.0000000    0.2342365
180280.0000000    0.2549388
180320.0000000    0.2443509
180360.0000000    0.2404026
180400.0000000    0.2403401
180440.0000000    0.2532374
180480.0000000    0.2527001
180520.0000000    0.2424900
180560.0000000    0.2444518
180600.0000000    0.2441357
180640.0000000    0.2359333
180680.0000000    0.2452058
180720.0000000    0.2459714
180760.0000000    0.2390731
180800.0000000    0.2266780
180840.0000000    0.2416947
180880.0000000    0.2365875
180920.0000000    0.2356849
180960.0000000    0.2294672
181000.0000000    0.2382021
181040.0000000    0.2428676
181080.0000000    0.2431061
181120.0000000    0.2446787
181160.0000000    0.2409756
181200.0000000    0.2278812
181240.0000000    0.2359667
181280.0000000    0.2379957
181320.0000000    0.2332278
181360.0000000    0.2408852
181400.0000000    0.2258318
181440.0000000    0.2473414
181480.0000000    0.2361789
181520.0000000    0.2411735
181560.0000000    0.2381015
181600.0000000    0.2390292
181640.0000000    0.2451748
181680.0000000    0.2396299
181720.0000000    0.2342689
181760.0000000    0.2404196
181800.0000000    0.2386523
181840.0000000    0.2493194
181880.0000000    0.2418051
181920.0000000    0.2494675
181960.0000000    0.2490819
182000.0000000    0.2397789
182040.0000000    0.2428831
182080.0000000    0.2609374
182120.0000000    0.2409182
182160.0000000    0.2299316
182200.0000000    0.2357605
182240.0000000    0.2378437
182280.0000000    0.2202346
182320.0000000    0.2318871
182360.0000000    0.2277953
182400.0000000    0.2420723
182440.0000000    0.2267261
182480.0000000    0.2487943
182520.0000000    0.2352805
182560.0000000    0.2393023
182600.0000000    0.2457058
182640.0000000    0.2434375
182680.0000000    0.2488957
182720.0000000    0.2435755
182760.0000000    0.2414829
182800.0000000    0.2471395
182840.0000000    0.2401021
182880.0000000    0.2415078
182920.0000000    0.2460090
182960.0000000    0.2379326
183000.0000000    0.2344338
183040.0000000    0.2504965
183080.0000000    0.2401258
183120.0000000    0.2497626
183160.0000000    0.2417994
183200.0000000    0.2421614
183240.0000000    0.2504606
183280.0000000    0.2394410
183320.0000000    0.2506731
183360.0000000    0.2575889
183400.0000000    0.2413342
183440.0000000    0.2390582
183480.0000000    0.2533481
183520.0000000    0.2413720
183560.0000000    0.2469551
183600.0000000    0.2440651
183640.0000000    0.2357441
183680.0000000    0.2502080
183720.0000000    0.2325079
183760.0000000    0.2347595
183800.0000000    0.2348794
183840.0000000    0.2320415
183880.0000000    0.2316999
183920.0000000    0.2439295
183960.0000000    0.2297179
184000.0000000    0.2260717
184040.0000000    0.2319205
184080.0000000    0.2453304
184120.0000000    0.2224206
184160.0000000    0.2325319
184200.0000000    0.2482155
184240.0000000    0.2334919
184280.0000000    0.2310982
184320.0000000    0.2395305
184360.0000000    0.2364664
184400.0000000    0.2449415
184440.0000000    0.2530280
184480.0000000    0.2464079
184520.0000000    0.2539183
184560.0000000    0.2404944
184600.0000000    0.2232584
184640.0000000    0.2503521
184680.0000000    0.2517555
184720.0000000    0.2495411
184760.0000000    0.2427290
184800.0000000    0.2457089
184840.0000000    0.2329771
184880.0000000    0.2359734
184920.0000000    0.2376603
184960.0000000    0.2411982
185000.0000000    0.2393020
185040.0000000    0.2463451
185080.0000000    0.2345711
185120.0000000    0.2372955
185160.0000000    0.2249909
185200.0000000    0.2421685
185240.0000000    0.2456042
185280.0000000    0.2452983
185320.0000000    0.2547910
185360.0000000    0.2526241
185400.0000000    0.2467550
185440.0000000    0.2444618
185480.0000000    0.2424526
185520.0000000    0.2441805
185560.0000000    0.2516142
185600.0000000    0.2441048
185640.0000000    0.2505171
185680.0000000    0.2538961
185720.0000000    0.2497152
185760.0000000    0.2486026
185800.0000000    0.2510869
185840.0000000    0.2520675
185880.0000000    0.2497523
185920.0000000    0.2504153
185960.0000000    0.2577385
186000.0000000    0.2374768
186040.0000000    0.2492583
186080.0000000    0.2479211
186120.0000000    0.2388933
186160.0000000    0.2469991
186200.0000000    0.2388638
186240.0000000    0.2451743
186280.0000000    0.2431009
186320.0000000    0.2438328
186360.0000000    0.2454488
186400.0000000    0.2314366
186440.0000000    0.2487190
186480.0000000    0.2341092
186520.0000000    0.2367601
186560.0000000    0.2356515
186600.0000000    0.2259421
186640.0000000    0.2261776
186680.0000000    0.2271866
186720.0000000    0.2378896
186760.0000000    0.2398824
186800.0000000    0.2368537
186840.0000000    0.2382132
186880.0000000    0.2246800
186920.0000000    0.2337527
186960.0000000    0.2278156
187000.0000000    0.2352640
187040.0000000    0.2252831
187080.0000000    0.2416413
187120.0000000    0.2521784
187160.0000000    0.2445911
187200.0000000    0.2393385
187240.0000000    0.2463735
187280.0000000    0.2378573
187320.0000000    0.2314333
187360.0000000    0.2361718
187400.0000000    0.2574873
187440.0000000    0.2427737
187480.0000000    0.2301312
187520.0000000    0.2456877
187560.0000000    0.2329624
187600.0000000    0.2310894
187640.0000000    0.2416035
187680.0000000    0.2496751
187720.0000000    0.2373218
187760.0000000    0.2422732
187800.0000000    0.2491293
187840.0000000    0.2321126
187880.0000000    0.2323433
187920.0000000    0.2314508
187960.0000000    0.2231730
188000.0000000    0.2397051
188040.0000000    0.2345075
188080.0000000    0.2391283
188120.0000000    0.2369942
188160.0000000    0.2275193
188200.0000000    0.2352554
188240.0000000    0.2335126
188280.0000000    0.2315562
188320.0000000    0.2359185
188360.0000000    0.2334666
188400.0000000    0.2320341
188440.0000000    0.2354116
188480.0000000    0.2448995
188520.0000000    0.2504998
188560.0000000    0.2412184
188600.0000000    0.2379871
188640.0000000    0.2408643
188680.0000000    0.2370651
188720.0000000    0.2464342
188760.0000000    0.2329841
188800.0000000    0.2538841
188840.0000000    0.2407414
188880.0000000    0.2299627
188920.0000000    0.2288088
188960.0000000    0.2375975
189000.0000000    0.2488919
189040.0000000    0.2474332
189080.0000000    0.2419468
189120.0000000    0.2547325
189160.0000000    0.2462843
189200.0000000    0.2390760
189240.0000000    0.2458469
189280.0000000    0.2473339
189320.0000000    0.2482686
189360.0000000    0.2492042
189400.0000000    0.2609403
189440.0000000    0.2605578
189480.0000000    0.2628697
189520.0000000    0.2515812
189560.0000000    0.2602025
189600.0000000    0.2452625
189640.0000000    0.2428500
189680.0000000    0.2537551
189720.0000000    0.2495476
189760.0000000    0.2512427
189800.0000000    0.2398676
189840.0000000    0.2395032
189880.0000000    0.2476650
189920.0000000    0.2472863
189960.0000000    0.2483498
190000.0000000    0.2313184
190040.0000000    0.2470199
190080.0000000    0.2370801
190120.0000000    0.2493180
190160.0000000    0.2561438
190200.0000000    0.2575503
190240.0000000    0.2589324
190280.0000000    0.2564102
190320.0000000    0.2516831
190360.0000000    0.2351022
190400.0000000    0.2551336
190440.0000000    0.2349226
190480.0000000    0.2412136
190520.0000000    0.2418651
190560.0000000    0.2465626
190600.0000000    0.2465287
190640.0000000    0.2487858
190680.0000000    0.2589574
190720.0000000    0.2487285
190760.0000000    0.2444365
190800.0000000    0.2355528
190840.0000000    0.2377064
190880.0000000    0.2529479
190920.0000000    0.2562510
190960.0000000    0.2480854
191000.0000000    0.2427167
191040.0000000    0.2348050
191080.0000000    0.2343940
191120.0000000    0.2351112
191160.0000000    0.2356204
191200.0000000    0.2532559
191240.0000000    0.2457070
191280.0000000    0.2426152
191320.0000000    0.2525405
191360.0000000    0.2473545
191400.0000000    0.2519212
191440.0000000    0.2560027
191480.0000000    0.2592092
191520.0000000    0.2508464
191560.0000000    0.2602246
191600.0000000    0.2512480
191640.0000000    0.2517518
191680.0000000    0.2469400
191720.0000000    0.2469812
191760.0000000    0.2488929
191800.0000000    0.2335996
191840.0000000    0.2519580
191880.0000000    0.2454809
191920.0000000    0.2435608
191960.0000000    0.2543789
192000.0000000    0.2451439
192040.0000000    0.2534856
192080.0000000    0.2535732
192120.0000000    0.2484822
192160.0000000    0.2402701
192200.0000000    0.2477118
192240.0000000    0.2426856
192280.0000000    0.2604866
192320.0000000    0.2502663
192360.0000000    0.2516252
192400.0000000    0.2452068
192440.0000000    0.2417096
192480.0000000    0.2466660
192520.0000000    0.2438577
192560.0000000    0.2426837
192600.0000000    0.2493609
192640.0000000    0.2472145
192680.0000000    0.2348499
192720.0000000    0.2548550
192760.0000000    0.2523514
192800.0000000    0.2485790
192840.0000000    0.2395205
192880.0000000    0.2444524
192920.0000000    0.2360895
192960.0000000    0.2438191
193000.0000000    0.2469933
193040.0000000    0.2346559
193080.0000000    0.2474931
193120.0000000    0.2372320
193160.0000000    0.2426537
193200.0000000    0.2487068
193240.0000000    0.2339844
193280.0000000    0.2364112
193320.0000000    0.2406183
193360.0000000    0.2413284
193400.0000000    0.2398657
193440.0000000    0.2259059
193480.0000000    0.2254358
193520.0000000    0.2385064
193560.0000000    0.2534312
193600.0000000    0.2444012
193640.0000000    0.2297196
193680.0000000    0.2318811
193720.0000000    0.2401908
193760.0000000    0.2496964
193800.0000000    0.2535754
193840.0000000    0.2657775
193880.0000000    0.2606146
193920.0000000    0.2405540
193960.0000000    0.2439488
194000.0000000    0.2440936
194040.0000000    0.2455569
194080.0000000    0.2488892
194120.0000000    0.2579964
194160.0000000    0.2448428
194200.0000000    0.2338694
194240.0000000    0.2505894
194280.0000000    0.2312725
194320.0000000    0.2271950
194360.0000000    0.2388438
194400.0000000    0.2318114
194440.0000000    0.2380260
194480.0000000    0.2539614
194520.0000000    0.2360855
194560.0000000    0.2260560
194600.0000000    0.2274508
194640.0000000    0.2231227
194680.0000000    0.2111436
194720.0000000    0.2326780
194760.0000000    0.2210398
194800.0000000    0.2254214
194840.0000000    0.2257572
194880.0000000    0.2206858
194920.0000000    0.2267115
194960.0000000    0.2320725
195000.0000000    0.2259298
195040.0000000    0.2291040
195080.0000000    0.2326301
195120.0000000    0.2249098
195160.0000000    0.2297089
195200.0000000    0.2221770
195240.0000000    0.2247378
195280.0000000    0.2359199
195320.0000000    0.2315981
195360.0000000    0.2450442
195400.0000000    0.2322944
195440.0000000    0.2334189
195480.0000000    0.2301550
195520.0000000    0.2353899
195560.0000000    0.2279511
195600.0000000    0.2121840
195640.0000000    0.2236581
195680.0000000    0.2200126
195720.0000000    0.2183203
195760.0000000    0.2234157
195800.0000000    0.2330568
195840.0000000    0.2370129
195880.0000000    0.2162809
195920.0000000    0.2180696
195960.0000000    0.2229940
196000.0000000    0.2223873
196040.0000000    0.2432593
196080.0000000    0.2326310
196120.0000000    0.2420806
196160.0000000    0.2344292
196200.0000000    0.2460081
196240.0000000    0.2238086
196280.0000000    0.2352127
196320.0000000    0.2340366
196360.0000000    0.2361393
196400.0000000    0.2295267
196440.0000000    0.2433669
196480.0000000    0.2341618
196520.0000000    0.2300167
196560.0000000    0.2385262
196600.0000000    0.2385319
196640.0000000    0.2397362
196680.0000000    0.2261729
196720.0000000    0.2349369
196760.0000000    0.2472716
196800.0000000    0.2390079
196840.0000000    0.2357857
196880.0000000    0.2452396
196920.0000000    0.2420937
196960.0000000    0.2347312
197000.0000000    0.2433969
197040.0000000    0.2340423
197080.0000000    0.2337929
197120.0000000    0.2344922
197160.0000000    0.2474685
197200.0000000    0.2407690
197240.0000000    0.2452890
197280.0000000    0.2414423
197320.0000000    0.2503706
197360.0000000    0.2315425
197400.0000000    0.2494099
197440.0000000    0.2445413
197480.0000000    0.2523682
197520.0000000    0.2382407
197560.0000000    0.2384031
197600.0000000    0.2389750
197640.0000000    0.2552941
197680.0000000    0.2400474
197720.0000000    0.2535549
197760.0000000    0.2488914
197800.0000000    0.2488967
197840.0000000    0.2472049
197880.0000000    0.2412211
197920.0000000    0.2437437
197960.0000000    0.2678549
198000.0000000    0.2487958
198040.0000000    0.2531717
198080.0000000    0.2421876
198120.0000000    0.2558632
198160.0000000    0.2458465
198200.0000000    0.2372381
198240.0000000    0.2454386
198280.0000000    0.2368349
198320.0000000    0.2505648
198360.0000000    0.2546558
198400.0000000    0.2459678
198440.0000000    0.2511277
198480.0000000    0.2516123
198520.0000000    0.2547977
198560.0000000    0.2520789
198600.0000000    0.2462099
198640.0000000    0.2577890
198680.0000000    0.2496750
198720.0000000    0.2536245
198760.0000000    0.2533531
198800.0000000    0.2762458
198840.0000000    0.2617181
198880.0000000    0.2539742
198920.0000000    0.2514063
198960.0000000    0.2505543
199000.0000000    0.2439176
199040.0000000    0.2541093
199080.0000000    0.2538561
199120.0000000    0.2406960
199160.0000000    0.2555661
199200.0000000    0.2657926
199240.0000000    0.2566117
199280.0000000    0.2480359
199320.0000000    0.2484843
199360.0000000    0.2436480
199400.0000000    0.2553108
199440.0000000    0.2549140
199480.0000000    0.2564453
199520.0000000    0.2625529
199560.0000000    0.2490949
199600.0000000    0.2567297
199640.0000000    0.2547588
199680.0000000    0.2654243
199720.0000000    0.2635529
199760.0000000    0.2613476
199800.0000000    0.2551223
199840.0000000    0.2652671
199880.0000000    0.2559248
199920.0000000    0.2433861
199960.0000000    0.2514370
200000.0000000    0.2432837
200040.0000000    0.2546044
200080.0000000    0.2530346
200120.0000000    0.2563016
200160.0000000    0.2588407
200200.0000000    0.2317484
200240.0000000    0.2457070
200280.0000000    0.2515059
200320.0000000    0.2641569
200360.0000000    0.2415082
200400.0000000    0.2421793
200440.0000000    0.2442345
200480.0000000    0.2442002
200520.0000000    0.2440705
200560.0000000    0.2305975
200600.0000000    0.2643726
200640.0000000    0.2454758
200680.0000000    0.2528002
200720.0000000    0.2300456
200760.0000000    0.2447739
200800.0000000    0.2546633
200840.0000000    0.2354795
200880.0000000    0.2391360
200920.0000000    0.2458876
200960.0000000    0.2436270
201000.0000000    0.2388249
201040.0000000    0.2268716
201080.0000000    0.2366369
201120.0000000    0.2522227
201160.0000000    0.2548521
201200.0000000    0.2417388
201240.0000000    0.2547970
201280.0000000    0.2498477
201320.0000000    0.2529312
201360.0000000    0.2350332
201400.0000000    0.2351472
201440.0000000    0.2560351
201480.0000000    0.2422096
201520.0000000    0.2673903
201560.0000000    0.2617311
201600.0000000    0.2562268
201640.0000000    0.2650141
201680.0000000    0.2499100
201720.0000000    0.2559008
201760.0000000    0.2576014
201800.0000000    0.2553977
201840.0000000    0.2575745
201880.0000000    0.2551640
201920.0000000    0.2621008
201960.0000000    0.2497639
202000.0000000    0.2608113
202040.0000000    0.2484109
202080.0000000    0.2406450
202120.0000000    0.2492451
202160.0000000    0.2505825
202200.0000000    0.2481374
202240.0000000    0.2578502
202280.0000000    0.2495607
202320.0000000    0.2507229
202360.0000000    0.2616064
202400.0000000    0.2479678
202440.0000000    0.2354127
202480.0000000    0.2359917
202520.0000000    0.2477591
202560.0000000    0.2416371
202600.0000000    0.2498238
202640.0000000    0.2338104
202680.0000000    0.2310273
202720.0000000    0.2326125
202760.0000000    0.2416092
202800.0000000    0.2405179
202840.0000000    0.2362652
202880.0000000    0.2547731
202920.0000000    0.2387728
202960.0000000    0.2276529
203000.0000000    0.2347781
203040.0000000    0.2415608
203080.0000000    0.2471532
203120.0000000    0.2430296
203160.0000000    0.2343103
203200.0000000    0.2543604
203240.0000000    0.2382860
203280.0000000    0.2410769
203320.0000000    0.2315176
203360.0000000    0.2354664
203400.0000000    0.2501452
203440.0000000    0.2455272
203480.0000000    0.2512853
203520.0000000    0.2518653
203560.0000000    0.2525818
203600.0000000    0.2594597
203640.0000000    0.2402924
203680.0000000    0.2510940
203720.0000000    0.2429020
203760.0000000    0.2339753
203800.0000000    0.2454540
203840.0000000    0.2406034
203880.0000000    0.2471547
203920.0000000    0.2601392
203960.0000000    0.2550015
204000.0000000    0.2412896
204040.0000000    0.2516129
204080.0000000    0.2556446
204120.0000000    0.2566032
204160.0000000    0.2491269
204200.0000000    0.2554502
204240.0000000    0.2625907
204280.0000000    0.2607325
204320.0000000    0.2476550
204360.0000000    0.2521626
204400.0000000    0.2450610
204440.0000000    0.2438556
204480.0000000    0.2413036
204520.0000000    0.2410415
204560.0000000    0.2330264
204600.0000000    0.2388429
204640.0000000    0.2537123
204680.0000000    0.2416561
204720.0000000    0.2376966
204760.0000000    0.2566925
204800.0000000    0.2417231
204840.0000000    0.2324586
204880.0000000    0.2520078
204920.0000000    0.2342201
204960.0000000    0.2319528
205000.0000000    0.2412746
205040.0000000    0.2398389
205080.0000000    0.2330428
205120.0000000    0.2452025
205160.0000000    0.2478563
205200.0000000    0.2364144
205240.0000000    0.2480190
205280.0000000    0.2486904
205320.0000000    0.2581842
205360.0000000    0.2398317
205400.0000000    0.2347913
205440.0000000    0.2315072
205480.0000000    0.2416986
205520.0000000    0.2248578
205560.0000000    0.2524755
205600.0000000    0.2508258
205640.0000000    0.2373628
205680.0000000    0.2417096
205720.0000000    0.2531925
205760.0000000    0.2433257
205800.0000000    0.2534639
205840.0000000    0.2459953
205880.0000000    0.2350921
205920.0000000    0.2269394
205960.0000000    0.2378040
206000.0000000    0.2256031
206040.0000000    0.2397728
206080.0000000    0.2446337
206120.0000000    0.2361847
206160.0000000    0.2442485
206200.0000000    0.2443998
206240.0000000    0.2481874
206280.0000000    0.2347047
206320.0000000    0.2262860
206360.0000000    0.2247773
206400.0000000    0.2306830
206440.0000000    0.2215746
206480.0000000    0.2339654
206520.0000000    0.2264867
206560.0000000    0.2289714
206600.0000000    0.2270147
206640.0000000    0.2286249
206680.0000000    0.2407303
206720.0000000    0.2407209
206760.0000000    0.2479757
206800.0000000    0.2514794
206840.0000000    0.2540383
206880.0000000    0.2506550
206920.0000000    0.2510220
206960.0000000    0.2336579
207000.0000000    0.2323503
207040.0000000    0.2284449
207080.0000000    0.2352540
207120.0000000    0.2422672
207160.0000000    0.2450718
207200.0000000    0.2391424
207240.0000000    0.2487171
207280.0000000    0.2371959
207320.0000000    0.2399957
207360.0000000    0.2395888
207400.0000000    0.2490925
207440.0000000    0.2315367
207480.0000000    0.2338315
207520.0000000    0.2490673
207560.0000000    0.2455130
207600.0000000    0.2373682
207640.0000000    0.2535473
207680.0000000    0.2496185
207720.0000000    0.2189128
207760.0000000    0.2518112
207800.0000000    0.2544508
207840.0000000    0.2545140
207880.0000000    0.2433067
207920.0000000    0.2540951
207960.0000000    0.2356481
208000.0000000    0.2530394
208040.0000000    0.2528210
208080.0000000    0.2529630
208120.0000000    0.2521700
208160.0000000    0.2445908
208200.0000000    0.2379986
208240.0000000    0.2362062
208280.0000000    0.2331256
208320.0000000    0.2566024
208360.0000000    0.2321759
208400.0000000    0.2396672
208440.0000000    0.2321482
208480.0000000    0.2540910
208520.0000000    0.2315098
208560.0000000    0.2331294
208600.0000000    0.2350137
208640.0000000    0.2402692
208680.0000000    0.2453057
208720.0000000    0.2229869
208760.0000000    0.2512522
208800.0000000    0.2399109
208840.0000000    0.2417929
208880.0000000    0.2435449
208920.0000000    0.2321393
208960.0000000    0.2415327
209000.0000000    0.2418877
209040.0000000    0.2448464
209080.0000000    0.2280399
209120.0000000    0.2325462
209160.0000000    0.2275176
209200.0000000    0.2188705
209240.0000000    0.2300842
209280.0000000    0.2508099
209320.0000000    0.2329598
209360.0000000    0.2339222
209400.0000000    0.2316183
209440.0000000    0.2358635
209480.0000000    0.2459864
209520.0000000    0.2276956
209560.0000000    0.2427288
209600.0000000    0.2333563
209640.0000000    0.2460274
209680.0000000    0.2525885
209720.0000000    0.2566053
209760.0000000    0.2437271
209800.0000000    0.2593965
209840.0000000    0.2481377
209880.0000000    0.2423646
209920.0000000    0.2591223
209960.0000000    0.2257145
210000.0000000    0.2386857
210040.0000000    0.2378000
210080.0000000    0.2415056
210120.0000000    0.2411640
210160.0000000    0.2299266
210200.0000000    0.2423761
210240.0000000    0.2323716
210280.0000000    0.2282479
210320.0000000    0.2327954
210360.0000000    0.2297907
210400.0000000    0.2327024
210440.0000000    0.2466997
210480.0000000    0.2437135
210520.0000000    0.2341254
210560.0000000    0.2336447
210600.0000000    0.2323854
210640.0000000    0.2401147
210680.0000000    0.2371100
210720.0000000    0.2495271
210760.0000000    0.2423458
210800.0000000    0.2409227
210840.0000000    0.2311038
210880.0000000    0.2324404
210920.0000000    0.2348786
210960.0000000    0.2483694
211000.0000000    0.2430696
211040.0000000    0.2397594
211080.0000000    0.2266496
211120.0000000    0.2421007
211160.0000000    0.2392334
211200.0000000    0.2418327
211240.0000000    0.2399853
211280.0000000    0.2407110
211320.0000000    0.2568000
211360.0000000    0.2389425
211400.0000000    0.2415489
211440.0000000    0.2512640
211480.0000000    0.2468875
211520.0000000    0.2553692
211560.0000000    0.2427264
211600.0000000    0.2565608
211640.0000000    0.2465651
211680.0000000    0.2534174
211720.0000000    0.2462708
211760.0000000    0.2327721
211800.0000000    0.2377243
211840.0000000    0.2461541
211880.0000000    0.2489009
211920.0000000    0.2437530
211960.0000000    0.2334843
212000.0000000    0.2404045
212040.0000000    0.2408453
212080.0000000    0.2493476
212120.0000000    0.2412412
212160.0000000    0.2362882
212200.0000000    0.2353103
212240.0000000    0.2543787
212280.0000000    0.2297245
212320.0000000    0.2321709
212360.0000000    0.2371540
212400.0000000    0.2369701
212440.0000000    0.2515310
212480.0000000    0.2466754
212520.0000000    0.2378577
212560.0000000    0.2516923
212600.0000000    0.2371779
212640.0000000    0.2352719
212680.0000000    0.2430035
212720.0000000    0.2366591
212760.0000000    0.2463105
212800.0000000    0.2404969
212840.0000000    0.2490470
212880.0000000    0.2615912
212920.0000000    0.2500225
212960.0000000    0.2441639
213000.0000000    0.2539110
213040.0000000    0.2479867
213080.0000000    0.2341284
213120.0000000    0.2447014
213160.0000000    0.2403685
213200.0000000    0.2419367
213240.0000000    0.2444771
213280.0000000    0.2516269
213320.0000000    0.2382220
213360.0000000    0.2409935
213400.0000000    0.2389141
213440.0000000    0.2533398
213480.0000000    0.2343838
213520.0000000    0.2357558
213560.0000000    0.2410710
213600.0000000    0.2314757
213640.0000000    0.2352713
213680.0000000    0.2483937
213720.0000000    0.2506808
213760.0000000    0.2427376
213800.0000000    0.2363043
213840.0000000    0.2381707
213880.0000000    0.2526132
213920.0000000    0.2407907
213960.0000000    0.2647776
214000.0000000    0.2414305
214040.0000000    0.2380240
214080.0000000    0.2364195
214120.0000000    0.2491238
214160.0000000    0.2312036
214200.0000000    0.2366419
214240.0000000    0.2201781
214280.0000000    0.2323678
214320.0000000    0.2338881
214360.0000000    0.2374886
214400.0000000    0.2276955
214440.0000000    0.2431107
214480.0000000    0.2369994
214520.0000000    0.2455593
214560.0000000    0.2348476
214600.0000000    0.2361716
214640.0000000    0.2385637
214680.0000000    0.2429560
214720.0000000    0.2406465
214760.0000000    0.2410240
214800.0000000    0.2443587
214840.0000000    0.2474940
214880.0000000    0.2531521
214920.0000000    0.2373483
214960.0000000    0.2313323
215000.0000000    0.2534688
215040.0000000    0.2428562
215080.0000000    0.2400620
215120.0000000    0.2406046
215160.0000000    0.2368000
215200.0000000    0.2451784
215240.0000000    0.2293082
215280.0000000    0.2392570
215320.0000000    0.2367952
215360.0000000    0.2419381
215400.0000000    0.2375654
215440.0000000    0.2396271
215480.0000000    0.2480114
215520.0000000    0.2375116
215560.0000000    0.2492717
215600.0000000    0.2486401
215640.0000000    0.2495876
215680.0000000    0.2341004
215720.0000000    0.2409893
215760.0000000    0.2463010
215800.0000000    0.2385476
215840.0000000    0.2541231
215880.0000000    0.2429833
215920.0000000    0.2401113
215960.0000000    0.2337036
216000.0000000    0.2461371
216040.0000000    0.2362013
216080.0000000    0.2341215
216120.0000000    0.2263858
216160.0000000    0.2458347
216200.0000000    0.2477791
216240.0000000    0.2360560
216280.0000000    0.2584274
216320.0000000    0.2324659
216360.0000000    0.2522183
216400.0000000    0.2533526
216440.0000000    0.2524900
216480.0000000    0.2445485
216520.0000000    0.2388211
216560.0000000    0.2401762
216600.0000000    0.2397853
216640.0000000    0.2449562
216680.0000000    0.2300886
216720.0000000    0.2405278
216760.0000000    0.2413741
216800.0000000    0.2309956
216840.0000000    0.2382938
216880.0000000    0.2391083
216920.0000000    0.2338483
216960.0000000    0.2333152
217000.0000000    0.2469294
217040.0000000    0.2320759
217080.0000000    0.2339703
217120.0000000    0.2304872
217160.0000000    0.2457858
217200.0000000    0.2455116
217240.0000000    0.2581299
217280.0000000    0.2455473
217320.0000000    0.2455375
217360.0000000    0.2440028
217400.0000000    0.2245767
217440.0000000    0.2428595
217480.0000000    0.2470349
217520.0000000    0.2448741
217560.0000000    0.2431115
217600.0000000    0.2442444
217640.0000000    0.2421672
217680.0000000    0.2494968
217720.0000000    0.2421431
217760.0000000    0.2547235
217800.0000000    0.2566977
217840.0000000    0.2290216
217880.0000000    0.2322610
217920.0000000    0.2428551
217960.0000000    0.2318729
218000.0000000    0.2472167
218040.0000000    0.2455944
218080.0000000    0.2338672
218120.0000000    0.2343988
218160.0000000    0.2305274
218200.0000000    0.2232682
218240.0000000    0.2306544
218280.0000000    0.2421492
218320.0000000    0.2415395
218360.0000000    0.2333310
218400.0000000    0.2283458
218440.0000000    0.2455633
218480.0000000    0.2343195
218520.0000000    0.2416914
218560.0000000    0.2388843
218600.0000000    0.2402561
218640.0000000    0.2503489
218680.0000000    0.2493351
218720.0000000    0.2506765
218760.0000000    0.2443342
218800.0000000    0.2470375
218840.0000000    0.2393544
218880.0000000    0.2509622
218920.0000000    0.2425002
218960.0000000    0.2445389
219000.0000000    0.2527613
219040.0000000    0.2468752
219080.0000000    0.2470939
219120.0000000    0.2525309
219160.0000000    0.2469069
219200.0000000    0.2535323
219240.0000000    0.2377869
219280.0000000    0.2287569
219320.0000000    0.2381749
219360.0000000    0.2337997
219400.0000000    0.2471766
219440.0000000    0.2504585
219480.0000000    0.2580360
219520.0000000    0.2569939
219560.0000000    0.2376005
219600.0000000    0.2334272
219640.0000000    0.2346922
219680.0000000    0.2344193
219720.0000000    0.2383030
219760.0000000    0.2381882
219800.0000000    0.2426574
219840.0000000    0.2468867
219880.0000000    0.2426480
219920.0000000    0.2370777
219960.0000000    0.2448402
220000.0000000    0.2560398
220040.0000000    0.2503411
220080.0000000    0.2488392
220120.0000000    0.2295818
220160.0000000    0.2335180
220200.0000000    0.2398084
220240.0000000    0.2248253
220280.0000000    0.2217672
220320.0000000    0.2316110
220360.0000000    0.2323242
220400.0000000    0.2314917
220440.0000000    0.2319823
220480.0000000    0.2348707
220520.0000000    0.2418661
220560.0000000    0.2396605
220600.0000000    0.2529604
220640.0000000    0.2396915
220680.0000000    0.2466601
220720.0000000    0.2511978
220760.0000000    0.2542628
220800.0000000    0.2413692
220840.0000000    0.2441802
220880.0000000    0.2424532
220920.0000000    0.2410269
220960.0000000    0.2335604
221000.0000000    0.2332505
221040.0000000    0.2300277
221080.0000000    0.2335903
221120.0000000    0.2516079
221160.0000000    0.2470571
221200.0000000    0.2427796
221240.0000000    0.2366859
221280.0000000    0.2322323
221320.0000000    0.2430799
221360.0000000    0.2368787
221400.0000000    0.2376025
221440.0000000    0.2370647
221480.0000000    0.2393771
221520.0000000    0.2450150
221560.0000000    0.2367093
221600.0000000    0.2386965
221640.0000000    0.2422413
221680.0000000    0.2553733
221720.0000000    0.2459687
221760.0000000    0.2634408
221800.0000000    0.2411766
221840.0000000    0.2545634
221880.0000000    0.2469835
221920.0000000    0.2488042
221960.0000000    0.2300331
222000.0000000    0.2365154
222040.0000000    0.2365706
222080.0000000    0.2436094
222120.0000000    0.2325928
222160.0000000    0.2412752
222200.0000000    0.2401509
222240.0000000    0.2520427
222280.0000000    0.2602393
222320.0000000    0.2538307
222360.0000000    0.2415546
222400.0000000    0.2415166
222440.0000000    0.2479941
222480.0000000    0.2411973
222520.0000000    0.2493620
222560.0000000    0.2438998
222600.0000000    0.2442211
222640.0000000    0.2487240
222680.0000000    0.2509876
222720.0000000    0.2524700
222760.0000000    0.2443913
222800.0000000    0.2495431
222840.0000000    0.2478731
222880.0000000    0.2445248
222920.0000000    0.2437902
222960.0000000    0.2344679
223000.0000000    0.2339879
223040.0000000    0.2357987
223080.0000000    0.2503222
223120.0000000    0.2448554
223160.0000000    0.2479586
223200.0000000    0.2397759
223240.0000000    0.2447897
223280.0000000    0.2600752
223320.0000000    0.2478541
223360.0000000    0.2597741
223400.0000000    0.2565747
223440.0000000    0.2553358
223480.0000000    0.2463817
223520.0000000    0.2513580
223560.0000000    0.2446852
223600.0000000    0.2508107
223640.0000000    0.2587209
223680.0000000    0.2457218
223720.0000000    0.2479874
223760.0000000    0.2546176
223800.0000000    0.2457715
223840.0000000    0.2524480
223880.0000000    0.2553296
223920.0000000    0.2546380
223960.0000000    0.2455365
224000.0000000    0.2575685
224040.0000000    0.2501956
224080.0000000    0.2496374
224120.0000000    0.2609358
224160.0000000    0.2387373
224200.0000000    0.2544921
224240.0000000    0.2575775
224280.0000000    0.2617551
224320.0000000    0.2555061
224360.0000000    0.2470160
224400.0000000    0.2585870
224440.0000000    0.2462725
224480.0000000    0.2503433
224520.0000000    0.2609140
224560.0000000    0.2560752
224600.0000000    0.2451483
224640.0000000    0.2528393
224680.0000000    0.2379201
224720.0000000    0.2506930
224760.0000000    0.2455173
224800.0000000    0.2435691
224840.0000000    0.2466924
224880.0000000    0.2494416
224920.0000000    0.2494459
224960.0000000    0.2436165
225000.0000000    0.2400622
225040.0000000    0.2411905
225080.0000000    0.2395342
225120.0000000    0.2428131
225160.0000000    0.2493198
225200.0000000    0.2469580
225240.0000000    0.2379620
225280.0000000    0.2453924
225320.0000000    0.2386962
225360.0000000    0.2460747
225400.0000000    0.2352437
225440.0000000    0.2262875
225480.0000000    0.2407897
225520.0000000    0.2456004
225560.0000000    0.2406228
225600.0000000    0.2549690
225640.0000000    0.2301057
225680.0000000    0.2428509
225720.0000000    0.2427895
225760.0000000    0.2419488
225800.0000000    0.2422938
225840.0000000    0.2468594
225880.0000000    0.2449102
225920.0000000    0.2533193
225960.0000000    0.2677767
226000.0000000    0.2480142
226040.0000000    0.2527022
226080.0000000    0.2508710
226120.0000000    0.2314108
226160.0000000    0.2422756
226200.0000000    0.2443988
226240.0000000    0.2476240
226280.0000000    0.2566528
226320.0000000    0.2437797
226360.0000000    0.2428124
226400.0000000    0.2550341
226440.0000000    0.2364032
226480.0000000    0.2390447
226520.0000000    0.2552449
226560.0000000    0.2408536
226600.0000000    0.2498036
226640.0000000    0.2467962
226680.0000000    0.2573515
226720.0000000    0.2436859
226760.0000000    0.2567762
226800.0000000    0.2527324
226840.0000000    0.2606263
226880.0000000    0.2405820
226920.0000000    0.2415708
226960.0000000    0.2400039
227000.0000000    0.2457208
227040.0000000    0.2414540
227080.0000000    0.2598449
227120.0000000    0.2508154
227160.0000000    0.2520805
227200.0000000    0.2593803
227240.0000000    0.2533841
227280.0000000    0.2457875
227320.0000000    0.2474327
227360.0000000    0.2449374
227400.0000000    0.2364293
227440.0000000    0.2593297
227480.0000000    0.2377464
227520.0000000    0.2506796
227560.0000000    0.2459784
227600.0000000    0.2431294
227640.0000000    0.2573670
227680.0000000    0.2529920
227720.0000000    0.2481911
227760.0000000    0.2490911
227800.0000000    0.2378178
227840.0000000    0.2421293
227880.0000000    0.2507629
227920.0000000    0.2380244
227960.0000000    0.2398246
228000.0000000    0.2530484
228040.0000000    0.2385458
228080.0000000    0.2376561
228120.0000000    0.2418756
228160.0000000    0.2444684
228200.0000000    0.2392363
228240.0000000    0.2489174
228280.0000000    0.2505816
228320.0000000    0.2380642
228360.0000000    0.2365554
228400.0000000    0.2436291
228440.0000000    0.2356950
228480.0000000    0.2517577
228520.0000000    0.2396384
228560.0000000    0.2354511
228600.0000000    0.2354641
228640.0000000    0.2283975
228680.0000000    0.2434885
228720.0000000    0.2441728
228760.0000000    0.2367688
228800.0000000    0.2276504
228840.0000000    0.2447567
228880.0000000    0.2381249
228920.0000000    0.2449513
228960.0000000    0.2410542
229000.0000000    0.2349970
229040.0000000    0.2394330
229080.0000000    0.2431264
229120.0000000    0.2424221
229160.0000000    0.2547887
229200.0000000    0.2274805
229240.0000000    0.2435312
229280.0000000    0.2446147
229320.0000000    0.2373080
229360.0000000    0.2348477
229400.0000000    0.2277634
229440.0000000    0.2259223
229480.0000000    0.2331143
229520.0000000    0.2485505
229560.0000000    0.2379696
229600.0000000    0.2399776
229640.0000000    0.2546987
229680.0000000    0.2413756
229720.0000000    0.2557937
229760.0000000    0.2417786
229800.0000000    0.2477277
229840.0000000    0.2436732
229880.0000000    0.2418840
229920.0000000    0.2378751
229960.0000000    0.2561627
230000.0000000    0.2316708
230040.0000000    0.2288185
230080.0000000    0.2419096
230120.0000000    0.2443577
230160.0000000    0.2416439
230200.0000000    0.2373203
230240.0000000    0.2362934
230280.0000000    0.2426405
230320.0000000    0.2427233
230360.0000000    0.2379927
230400.0000000    0.2343676
230440.0000000    0.2292083
230480.0000000    0.2222931
230520.0000000    0.2437222
230560.0000000    0.2356471
230600.0000000    0.2268167
230640.0000000    0.2245624
230680.0000000    0.2310578
230720.0000000    0.2290807
230760.0000000    0.2500429
230800.0000000    0.2382956
230840.0000000    0.2352086
230880.0000000    0.2465522
230920.0000000    0.2378112
230960.0000000    0.2441699
231000.0000000    0.2305315
231040.0000000    0.2422784
231080.0000000    0.2403688
231120.0000000    0.2377787
231160.0000000    0.2467393
231200.0000000    0.2527916
231240.0000000    0.2476900
231280.0000000    0.2373140
231320.0000000    0.2381298
231360.0000000    0.2429124
231400.0000000    0.2462682
231440.0000000    0.2388872
231480.0000000    0.2415314
231520.0000000    0.2299251
231560.0000000    0.2281912
231600.0000000    0.2279393
231640.0000000    0.2426158
231680.0000000    0.2418103
231720.0000000    0.2326957
231760.0000000    0.2265173
231800.0000000    0.2391610
231840.0000000    0.2486298
231880.0000000    0.2265277
231920.0000000    0.2409167
231960.0000000    0.2266211
232000.0000000    0.2219646
232040.0000000    0.2197404
232080.0000000    0.2331786
232120.0000000    0.2260882
232160.0000000    0.2108043
232200.0000000    0.2096178
232240.0000000    0.2318937
232280.0000000    0.2273980
232320.0000000    0.2264287
232360.0000000    0.2232120
232400.0000000    0.2243163
232440.0000000    0.2343458
232480.0000000    0.2292133
232520.0000000    0.2378730
232560.0000000    0.2291771
232600.0000000    0.2434009
232640.0000000    0.2352073
232680.0000000    0.2390713
232720.0000000    0.2553208
232760.0000000    0.2430664
232800.0000000    0.2394550
232840.0000000    0.2406126
232880.0000000    0.2343372
232920.0000000    0.2298771
232960.0000000    0.2358702
233000.0000000    0.2294221
233040.0000000    0.2221901
233080.0000000    0.2373376
233120.0000000    0.2336167
233160.0000000    0.2226341
233200.0000000    0.2372517
233240.0000000    0.2394423
233280.0000000    0.2382981
233320.0000000    0.2318033
233360.0000000    0.2421060
233400.0000000    0.2334493
233440.0000000    0.2312674
233480.0000000    0.2357126
233520.0000000    0.2427911
233560.0000000    0.2304701
233600.0000000    0.2320633
233640.0000000    0.2232148
233680.0000000    0.2353142
233720.0000000    0.2369407
233760.0000000    0.2447895
233800.0000000    0.2572568
233840.0000000    0.2340900
233880.0000000    0.2300366
233920.0000000    0.2419084
233960.0000000    0.2504344
234000.0000000    0.2475635
234040.0000000    0.2402893
234080.0000000    0.2339960
234120.0000000    0.2353357
234160.0000000    0.2201357
234200.0000000    0.2306220
234240.0000000    0.2279565
234280.0000000    0.2398745
234320.0000000    0.2291626
234360.0000000    0.2358707
234400.0000000    0.2349960
234440.0000000    0.2340470
234480.0000000    0.2433355
234520.0000000    0.2416869
234560.0000000    0.2274391
234600.0000000    0.2406731
234640.0000000    0.2378216
234680.0000000    0.2424031
234720.0000000    0.2519506
234760.0000000    0.2342809
234800.0000000    0.2394239
234840.0000000    0.2417505
234880.0000000    0.2395586
234920.0000000    0.2463749
234960.0000000    0.2389745
235000.0000000    0.2337484
235040.0000000    0.2412486
235080.0000000    0.2312937
235120.0000000    0.2495731
235160.0000000    0.2359871
235200.0000000    0.2419235
235240.0000000    0.2253860
235280.0000000    0.2256402
235320.0000000    0.2286931
235360.0000000    0.2442321
235400.0000000    0.2293990
235440.0000000    0.2328767
235480.0000000    0.2153554
235520.0000000    0.2346359
235560.0000000    0.2391767
235600.0000000    0.2292593
235640.0000000    0.2434016
235680.0000000    0.2205340
235720.0000000    0.2362448
235760.0000000    0.2230966
235800.0000000    0.2387277
235840.0000000    0.2484575
235880.0000000    0.2322574
235920.0000000    0.2301481
235960.0000000    0.2096558
236000.0000000    0.2339497
236040.0000000    0.2109098
236080.0000000    0.2042395
236120.0000000    0.2025980
236160.0000000    0.2164791
236200.0000000    0.2158706
236240.0000000    0.2209312
236280.0000000    0.2400688
236320.0000000    0.2365622
236360.0000000    0.2364265
236400.0000000    0.2199917
236440.0000000    0.2343560
236480.0000000    0.2454225
236520.0000000    0.2229131
236560.0000000    0.2342219
236600.0000000    0.2318159
236640.0000000    0.2297185
236680.0000000    0.2270774
236720.0000000    0.2373645
236760.0000000    0.2312591
236800.0000000    0.2310719
236840.0000000    0.2422145
236880.0000000    0.2295457
236920.0000000    0.2403401
236960.0000000    0.2205036
237000.0000000    0.2177278
237040.0000000    0.2252371
237080.0000000    0.2427676
237120.0000000    0.2403661
237160.0000000    0.2274819
237200.0000000    0.2270060
237240.0000000    0.2328855
237280.0000000    0.2263817
237320.0000000    0.2155252
237360.0000000    0.2336622
237400.0000000    0.2285070
237440.0000000    0.2277433
237480.0000000    0.2283914
237520.0000000    0.2318311
237560.0000000    0.2414807
237600.0000000    0.2329842
237640.0000000    0.2265728
237680.0000000    0.2279436
237720.0000000    0.2291565
237760.0000000    0.2288426
237800.0000000    0.2195765
237840.0000000    0.2213213
237880.0000000    0.2232280
237920.0000000    0.2270951
237960.0000000    0.2306380
238000.0000000    0.2394585
238040.0000000    0.2292295
238080.0000000    0.2284842
238120.0000000    0.2335474
238160.0000000    0.2307146
238200.0000000    0.2253293
238240.0000000    0.2347305
238280.0000000    0.2301328
238320.0000000    0.2363462
238360.0000000    0.2316354
238400.0000000    0.2378949
238440.0000000    0.2422600
238480.0000000    0.2248051
238520.0000000    0.2315506
238560.0000000    0.2146782
238600.0000000    0.2145429
238640.0000000    0.2197531
238680.0000000    0.2397291
238720.0000000    0.2215272
238760.0000000    0.2236399
238800.0000000    0.2145358
238840.0000000    0.2144426
238880.0000000    0.2230405
238920.0000000    0.2176189
238960.0000000    0.2142930
239000.0000000    0.2266987
239040.0000000    0.2264156
239080.0000000    0.2226436
239120.0000000    0.2288177
239160.0000000    0.2307678
239200.0000000    0.2307757
239240.0000000    0.2275398
239280.0000000    0.2235406
239320.0000000    0.2158539
239360.0000000    0.2224379
239400.0000000    0.2314404
239440.0000000    0.2228452
239480.0000000    0.2326894
239520.0000000    0.2342255
239560.0000000    0.2269278
239600.0000000    0.2221711
239640.0000000    0.2362611
239680.0000000    0.2283354
239720.0000000    0.2281618
239760.0000000    0.2307530
239800.0000000    0.2231978
239840.0000000    0.2233395
239880.0000000    0.2447761
239920.0000000    0.2311529
239960.0000000    0.2452550
240000.0000000    0.2346292
240040.0000000    0.2465149
240080.0000000    0.2369076
240120.0000000    0.2400496
240160.0000000    0.2413989
240200.0000000    0.2397718
240240.0000000    0.2279066
240280.0000000    0.2392021
240320.0000000    0.2457038
240360.0000000    0.2359346
240400.0000000    0.2476987
240440.0000000    0.2485371
240480.0000000    0.2324587
240520.0000000    0.2326359
240560.0000000    0.2417594
240600.0000000    0.2361422
240640.0000000    0.2349382
240680.0000000    0.2398980
240720.0000000    0.2405264
240760.0000000    0.2343475
240800.0000000    0.2444523
240840.0000000    0.2360504
240880.0000000    0.2316866
240920.0000000    0.2388272
240960.0000000    0.2382969
241000.0000000    0.2352819
241040.0000000    0.2420027
241080.0000000    0.2388306
241120.0000000    0.2317005
241160.0000000    0.2205704
241200.0000000    0.2289994
241240.0000000    0.2412645
241280.0000000    0.2443396
241320.0000000    0.2171529
241360.0000000    0.2386202
241400.0000000    0.2369243
241440.0000000    0.2281924
241480.0000000    0.2216267
241520.0000000    0.2366477
241560.0000000    0.2233240
241600.0000000    0.2213671
241640.0000000    0.2309212
241680.0000000    0.2329450
241720.0000000    0.2324424
241760.0000000    0.2289987
241800.0000000    0.2325528
241840.0000000    0.2294204
241880.0000000    0.2348110
241920.0000000    0.2308805
241960.0000000    0.2275177
242000.0000000    0.2328528
242040.0000000    0.2377321
242080.0000000    0.2211227
242120.0000000    0.2302058
242160.0000000    0.2181490
242200.0000000    0.2330471
242240.0000000    0.2137274
242280.0000000    0.2225351
242320.0000000    0.2374154
242360.0000000    0.2377459
242400.0000000    0.2412962
242440.0000000    0.2174928
242480.0000000    0.2253706
242520.0000000    0.2269279
242560.0000000    0.2212193
242600.0000000    0.2265117
242640.0000000    0.2384394
242680.0000000    0.2272498
242720.0000000    0.2183238
242760.0000000    0.2295960
242800.0000000    0.2239582
242840.0000000    0.2160483
242880.0000000    0.2137656
242920.0000000    0.2121303
242960.0000000    0.2192271
243000.0000000    0.2243825
243040.0000000    0.2154697
243080.0000000    0.2262234
243120.0000000    0.2235193
243160.0000000    0.2202972
243200.0000000    0.2402663
243240.0000000    0.2355462
243280.0000000    0.2159657
243320.0000000    0.2249645
243360.0000000    0.2322349
243400.0000000    0.2217961
243440.0000000    0.2235552
243480.0000000    0.2291291
243520.0000000    0.2240740
243560.0000000    0.2196661
243600.0000000    0.2176845
243640.0000000    0.2254853
243680.0000000    0.2167256
243720.0000000    0.2325455
243760.0000000    0.2200563
243800.0000000    0.2311768
243840.0000000    0.2126831
243880.0000000    0.2203165
243920.0000000    0.2236348
243960.0000000    0.2433325
244000.0000000    0.2258025
244040.0000000    0.2226015
244080.0000000    0.2349446
244120.0000000    0.2331010
244160.0000000    0.2282474
244200.0000000    0.2408300
244240.0000000    0.2376594
244280.0000000    0.2203642
244320.0000000    0.2382200
244360.0000000    0.2350740
244400.0000000    0.2342954
244440.0000000    0.2397768
244480.0000000    0.2349916
244520.0000000    0.2308055
244560.0000000    0.2342700
244600.0000000    0.2269797
244640.0000000    0.2334327
244680.0000000    0.2329861
244720.0000000    0.2294293
244760.0000000    0.2158638
244800.0000000    0.2338011
244840.0000000    0.2318992
244880.0000000    0.2394210
244920.0000000    0.2337745
244960.0000000    0.2268029
245000.0000000    0.2258480
245040.0000000    0.2419006
245080.0000000    0.2297822
245120.0000000    0.2286177
245160.0000000    0.2368612
245200.0000000    0.2342455
245240.0000000    0.2613198
245280.0000000    0.2488540
245320.0000000    0.2328645
245360.0000000    0.2431417
245400.0000000    0.2212057
245440.0000000    0.2205129
245480.0000000    0.2384689
245520.0000000    0.2334283
245560.0000000    0.2330749
245600.0000000    0.2287497
245640.0000000    0.2322271
245680.0000000    0.2321338
245720.0000000    0.2362284
245760.0000000    0.2418956
245800.0000000    0.2364524
245840.0000000    0.2445805
245880.0000000    0.2413377
245920.0000000    0.2332149
245960.0000000    0.2354565
246000.0000000    0.2235740
246040.0000000    0.2492169
246080.0000000    0.2305682
246120.0000000    0.2281366
246160.0000000    0.2209087
246200.0000000    0.2320939
246240.0000000    0.2249867
246280.0000000    0.2171302
246320.0000000    0.2297109
246360.0000000    0.2272922
246400.0000000    0.2197850
246440.0000000    0.2260488
246480.0000000    0.2328707
246520.0000000    0.2319600
246560.0000000    0.2349771
246600.0000000    0.2360301
246640.0000000    0.2348708
246680.0000000    0.2503365
246720.0000000    0.2359357
246760.0000000    0.2285877
246800.0000000    0.2469959
246840.0000000    0.2524704
246880.0000000    0.2442562
246920.0000000    0.2408679
246960.0000000    0.2289865
247000.0000000    0.2375356
247040.0000000    0.2273707
247080.0000000    0.2339796
247120.0000000    0.2366401
247160.0000000    0.2506450
247200.0000000    0.2410892
247240.0000000    0.2490253
247280.0000000    0.2446346
247320.0000000    0.2424963
247360.0000000    0.2481800
247400.0000000    0.2408551
247440.0000000    0.2610784
247480.0000000    0.2364065
247520.0000000    0.2462126
247560.0000000    0.2483860
247600.0000000    0.2443702
247640.0000000    0.2574257
247680.0000000    0.2217294
247720.0000000    0.2301575
247760.0000000    0.2348127
247800.0000000    0.2318830
247840.0000000    0.2439258
247880.0000000    0.2485754
247920.0000000    0.2318465
247960.0000000    0.2353017
248000.0000000    0.2463804
248040.0000000    0.2461729
248080.0000000    0.2497971
248120.0000000    0.2460168
248160.0000000    0.2481195
248200.0000000    0.2452755
248240.0000000    0.2366714
248280.0000000    0.2321060
248320.0000000    0.2415200
248360.0000000    0.2478789
248400.0000000    0.2440124
248440.0000000    0.2351268
248480.0000000    0.2374268
248520.0000000    0.2513290
248560.0000000    0.2265504
248600.0000000    0.2411456
248640.0000000    0.2511769
248680.0000000    0.2487767
248720.0000000    0.2506629
248760.0000000    0.2456341
248800.0000000    0.2499141
248840.0000000    0.2452605
248880.0000000    0.2450721
248920.0000000    0.2459880
248960.0000000    0.2464232
249000.0000000    0.2437084
249040.0000000    0.2372933
249080.0000000    0.2538154
249120.0000000    0.2487579
249160.0000000    0.2454661
249200.0000000    0.2385991
249240.0000000    0.2409073
249280.0000000    0.2527283
249320.0000000    0.2579893
249360.0000000    0.2533747
249400.0000000    0.2480950
249440.0000000    0.2410353
249480.0000000    0.2557330
249520.0000000    0.2478459
249560.0000000    0.2488414
249600.0000000    0.2342574
249640.0000000    0.2389834
249680.0000000    0.2414096
249720.0000000    0.2392251
249760.0000000    0.2509247
249800.0000000    0.2544056
249840.0000000    0.2493252
249880.0000000    0.2353489
249920.0000000    0.2432730
249960.0000000    0.2329508
250000.0000000    0.2492274
250040.0000000    0.2373536
250080.0000000    0.2281709
250120.0000000    0.2299169
250160.0000000    0.2427297
250200.0000000    0.2325746
250240.0000000    0.2293570
250280.0000000    0.2300234
250320.0000000    0.2466463
250360.0000000    0.2359102
250400.0000000    0.2384596
250440.0000000    0.2456118
250480.0000000    0.2325683
250520.0000000    0.2403218
250560.0000000    0.2333447
250600.0000000    0.2316126
250640.0000000    0.2266246
250680.0000000    0.2197666
250720.0000000    0.2312763
250760.0000000    0.2318438
250800.0000000    0.2302654
250840.0000000    0.2425895
250880.0000000    0.2320695
250920.0000000    0.2293724
250960.0000000    0.2309271
251000.0000000    0.2215726
251040.0000000    0.2429020
251080.0000000    0.2167924
251120.0000000    0.2454606
251160.0000000    0.2214168
251200.0000000    0.2236760
251240.0000000    0.2361514
251280.0000000    0.2433819
251320.0000000    0.2347708
251360.0000000    0.2413388
251400.0000000    0.2294587
251440.0000000    0.2371458
251480.0000000    0.2279579
251520.0000000    0.2400446
251560.0000000    0.2406471
251600.0000000    0.2349523
251640.0000000    0.2318100
251680.0000000    0.2408867
251720.0000000    0.2387760
251760.0000000    0.2405376
251800.0000000    0.2373431
251840.0000000    0.2438757
251880.0000000    0.2352989
251920.0000000    0.2377792
251960.0000000    0.2524484
252000.0000000    0.2512246
252040.0000000    0.2292528
252080.0000000    0.2323275
252120.0000000    0.2413649
252160.0000000    0.2395926
252200.0000000    0.2320708
252240.0000000    0.2293433
252280.0000000    0.2320696
252320.0000000    0.2408246
252360.0000000    0.2422833
252400.0000000    0.2453066
252440.0000000    0.2446197
252480.0000000    0.2273094
252520.0000000    0.2422229
252560.0000000    0.2332276
252600.0000000    0.2380526
252640.0000000    0.2221089
252680.0000000    0.2393582
252720.0000000    0.2418945
252760.0000000    0.2462838
252800.0000000    0.2348432
252840.0000000    0.2283025
252880.0000000    0.2447854
252920.0000000    0.2488980
252960.0000000    0.2316861
253000.0000000    0.2360522
253040.0000000    0.2438137
253080.0000000    0.2252302
253120.0000000    0.2404922
253160.0000000    0.2271210
253200.0000000    0.2393401
253240.0000000    0.2266637
253280.0000000    0.2318029
253320.0000000    0.2285599
253360.0000000    0.2252442
253400.0000000    0.2303389
253440.0000000    0.2276828
253480.0000000    0.2375123
253520.0000000    0.2358240
253560.0000000    0.2282243
253600.0000000    0.2382420
253640.0000000    0.2355141
253680.0000000    0.2400962
253720.0000000    0.2354061
253760.0000000    0.2269084
253800.0000000    0.2399776
253840.0000000    0.2356089
253880.0000000    0.2383855
253920.0000000    0.2452649
253960.0000000    0.2331776
254000.0000000    0.2365642
254040.0000000    0.2213548
254080.0000000    0.2403766
254120.0000000    0.2469727
254160.0000000    0.2359530
254200.0000000    0.2433105
254240.0000000    0.2293549
254280.0000000    0.2440319
254320.0000000    0.2359527
254360.0000000    0.2381069
254400.0000000    0.2433836
254440.0000000    0.2364324
254480.0000000    0.2381592
254520.0000000    0.2383182
254560.0000000    0.2548024
254600.0000000    0.2553604
254640.0000000    0.2449508
254680.0000000    0.2589455
254720.0000000    0.2415618
254760.0000000    0.2488819
254800.0000000    0.2360582
254840.0000000    0.2401088
254880.0000000    0.2466583
254920.0000000    0.2401845
254960.0000000    0.2285661
255000.0000000    0.2410247
255040.0000000    0.2548761
255080.0000000    0.2320150
255120.0000000    0.2338770
255160.0000000    0.2302165
255200.0000000    0.2346849
255240.0000000    0.2218630
255280.0000000    0.2323827
255320.0000000    0.2172287
255360.0000000    0.2368766
255400.0000000    0.2299479
255440.0000000    0.2352219
255480.0000000    0.2404930
255520.0000000    0.2451799
255560.0000000    0.2365800
255600.0000000    0.2318733
255640.0000000    0.2272756
255680.0000000    0.2464380
255720.0000000    0.2395071
255760.0000000    0.2311842
255800.0000000    0.2411112
255840.0000000    0.2332143
255880.0000000    0.2353443
255920.0000000    0.2291059
255960.0000000    0.2349226
256000.0000000    0.2453816
256040.0000000    0.2386099
256080.0000000    0.2425260
256120.0000000    0.2420775
256160.0000000    0.2452239
256200.0000000    0.2385645
256240.0000000    0.2423686
256280.0000000    0.2575111
256320.0000000    0.2517298
256360.0000000    0.2384015
256400.0000000    0.2500605
256440.0000000    0.2550648
256480.0000000    0.2432800
256520.0000000    0.2401396
256560.0000000    0.2467688
256600.0000000    0.2515956
256640.0000000    0.2470665
256680.0000000    0.2348220
256720.0000000    0.2491384
256760.0000000    0.2505363
256800.0000000    0.2382604
256840.0000000    0.2487530
256880.0000000    0.2373783
256920.0000000    0.2326803
256960.0000000    0.2439325
257000.0000000    0.2434169
257040.0000000    0.2408960
257080.0000000    0.2294172
257120.0000000    0.2464900
257160.0000000    0.2405869
257200.0000000    0.2337113
257240.0000000    0.2367987
257280.0000000    0.2392182
257320.0000000    0.2405510
257360.0000000    0.2294385
257400.0000000    0.2350217
257440.0000000    0.2336453
257480.0000000    0.2228972
257520.0000000    0.2498494
257560.0000000    0.2434578
257600.0000000    0.2313592
257640.0000000    0.2435457
257680.0000000    0.2394813
257720.0000000    0.2480462
257760.0000000    0.2315466
257800.0000000    0.2451797
257840.0000000    0.2503153
257880.0000000    0.2366146
257920.0000000    0.2337081
257960.0000000    0.2399923
258000.0000000    0.2502030
258040.0000000    0.2248572
258080.0000000    0.2430447
258120.0000000    0.2319929
258160.0000000    0.2466463
258200.0000000    0.2450939
258240.0000000    0.2433554
258280.0000000    0.2439961
258320.0000000    0.2510041
258360.0000000    0.2474114
258400.0000000    0.2505301
258440.0000000    0.2505202
258480.0000000    0.2567635
258520.0000000    0.2386064
258560.0000000    0.2287080
258600.0000000    0.2584502
258640.0000000    0.2577500
258680.0000000    0.2447930
258720.0000000    0.2358451
258760.0000000    0.2387880
258800.0000000    0.2349006
258840.0000000    0.2350718
258880.0000000    0.2368343
258920.0000000    0.2467446
258960.0000000    0.2489929
259000.0000000    0.2356029
259040.0000000    0.2449380
259080.0000000    0.2506207
259120.0000000    0.2488198
259160.0000000    0.2486195
259200.0000000    0.2403390
259240.0000000    0.2574188
259280.0000000    0.2373090
259320.0000000    0.2451458
259360.0000000    0.2404661
259400.0000000    0.2581915
259440.0000000    0.2646060
259480.0000000    0.2599322
259520.0000000    0.2545806
259560.0000000    0.2505441
259600.0000000    0.2527703
259640.0000000    0.2451981
259680.0000000    0.2492677
259720.0000000    0.2355891
259760.0000000    0.2516009
259800.0000000    0.2499852
259840.0000000    0.2646314
259880.0000000    0.2448032
259920.0000000    0.2551562
259960.0000000    0.2539271
260000.0000000    0.2494406
260040.0000000    0.2498463
260080.0000000    0.2681360
260120.0000000    0.2458380
260160.0000000    0.2574375
260200.0000000    0.2425246
260240.0000000    0.2560243
260280.0000000    0.2499638
260320.0000000    0.2423402
260360.0000000    0.2509327
260400.0000000    0.2566472
260440.0000000    0.2372164
260480.0000000    0.2380182
260520.0000000    0.2403174
260560.0000000    0.2366394
260600.0000000    0.2469001
260640.0000000    0.2452933
260680.0000000    0.2302391
260720.0000000    0.2540573
260760.0000000    0.2447749
260800.0000000    0.2597009
260840.0000000    0.2511525
260880.0000000    0.2435667
260920.0000000    0.2489652
260960.0000000    0.2445103
261000.0000000    0.2427575
261040.0000000    0.2417421
261080.0000000    0.2396049
261120.0000000    0.2546569
261160.0000000    0.2581768
261200.0000000    0.2480490
261240.0000000    0.2553759
261280.0000000    0.2533906
261320.0000000    0.2629066
261360.0000000    0.2531753
261400.0000000    0.2498634
261440.0000000    0.2489197
261480.0000000    0.2423393
261520.0000000    0.2430022
261560.0000000    0.2528940
261600.0000000    0.2633130
261640.0000000    0.2490626
261680.0000000    0.2453226
261720.0000000    0.2367669
261760.0000000    0.2386358
261800.0000000    0.2474221
261840.0000000    0.2451075
261880.0000000    0.2399193
261920.0000000    0.2389591
261960.0000000    0.2365297
262000.0000000    0.2420777
262040.0000000    0.2392451
262080.0000000    0.2358042
262120.0000000    0.2373085
262160.0000000    0.2450362
262200.0000000    0.2470460
262240.0000000    0.2393705
262280.0000000    0.2474654
262320.0000000    0.2554007
262360.0000000    0.2455292
262400.0000000    0.2436574
262440.0000000    0.2438368
262480.0000000    0.2488734
262520.0000000    0.2412054
262560.0000000    0.2396764
262600.0000000    0.2424222
262640.0000000    0.2459103
262680.0000000    0.2479823
262720.0000000    0.2326808
262760.0000000    0.2484905
262800.0000000    0.2458105
262840.0000000    0.2353342
262880.0000000    0.2484533
262920.0000000    0.2490954
262960.0000000    0.2356410
263000.0000000    0.2417265
263040.0000000    0.2516903
263080.0000000    0.2512647
263120.0000000    0.2481870
263160.0000000    0.2406112
263200.0000000    0.2485558
263240.0000000    0.2572899
263280.0000000    0.2368354
263320.0000000    0.2426110
263360.0000000    0.2390150
263400.0000000    0.2454689
263440.0000000    0.2412326
263480.0000000    0.2405990
263520.0000000    0.2397437
263560.0000000    0.2488057
263600.0000000    0.2398758
263640.0000000    0.2418372
263680.0000000    0.2517272
263720.0000000    0.2419868
263760.0000000    0.2407179
263800.0000000    0.2431971
263840.0000000    0.2324681
263880.0000000    0.2551669
263920.0000000    0.2533010
263960.0000000    0.2578808
264000.0000000    0.2442283
264040.0000000    0.2398667
264080.0000000    0.2458516
264120.0000000    0.2508975
264160.0000000    0.2388483
264200.0000000    0.2525348
264240.0000000    0.2468056
264280.0000000    0.2441560
264320.0000000    0.2322480
264360.0000000    0.2506938
264400.0000000    0.2388631
264440.0000000    0.2314034
264480.0000000    0.2375817
264520.0000000    0.2493780
264560.0000000    0.2509961
264600.0000000    0.2548834
264640.0000000    0.2598037
264680.0000000    0.2373680
264720.0000000    0.2454173
264760.0000000    0.2487113
264800.0000000    0.2386258
264840.0000000    0.2488257
264880.0000000    0.2424457
264920.0000000    0.2335663
264960.0000000    0.2359831
265000.0000000    0.2433210
265040.0000000    0.2422884
265080.0000000    0.2385745
265120.0000000    0.2373596
265160.0000000    0.2402734
265200.0000000    0.2395765
265240.0000000    0.2383935
265280.0000000    0.2478048
265320.0000000    0.2509223
265360.0000000    0.2387240
265400.0000000    0.2382161
265440.0000000    0.2499832
265480.0000000    0.2398463
265520.0000000    0.2374725
265560.0000000    0.2431084
265600.0000000    0.2319416
265640.0000000    0.2425904
265680.0000000    0.2491083
265720.0000000    0.2342947
265760.0000000    0.2513877
265800.0000000    0.2540288
265840.0000000    0.2470127
265880.0000000    0.2419246
265920.0000000    0.2397451
265960.0000000    0.2413872
266000.0000000    0.2549925
266040.0000000    0.2370414
266080.0000000    0.2407501
266120.0000000    0.2497622
266160.0000000    0.2441706
266200.0000000    0.2443372
266240.0000000    0.2421996
266280.0000000    0.2356301
266320.0000000    0.2408781
266360.0000000    0.2391249
266400.0000000    0.2396623
266440.0000000    0.2450124
266480.0000000    0.2419830
266520.0000000    0.2345166
266560.0000000    0.2382776
266600.0000000    0.2306067
266640.0000000    0.2509372
266680.0000000    0.2540541
266720.0000000    0.2476356
266760.0000000    0.2357187
266800.0000000    0.2428291
266840.0000000    0.2433492
266880.0000000    0.2540795
266920.0000000    0.2407210
266960.0000000    0.2507351
267000.0000000    0.2500028
267040.0000000    0.2531852
267080.0000000    0.2557611
267120.0000000    0.2490567
267160.0000000    0.2342078
267200.0000000    0.2396837
267240.0000000    0.2498872
267280.0000000    0.2400253
267320.0000000    0.2492062
267360.0000000    0.2383275
267400.0000000    0.2396780
267440.0000000    0.2483737
267480.0000000    0.2456838
267520.0000000    0.2489497
267560.0000000    0.2525772
267600.0000000    0.2738699
267640.0000000    0.2560318
267680.0000000    0.2419666
267720.0000000    0.2464144
267760.0000000    0.2266816
267800.0000000    0.2550653
267840.0000000    0.2282298
267880.0000000    0.2340012
267920.0000000    0.2403525
267960.0000000    0.2314840
268000.0000000    0.2485924
268040.0000000    0.2479098
268080.0000000    0.2480602
268120.0000000    0.2229865
268160.0000000    0.2305447
268200.0000000    0.2388731
268240.0000000    0.2329437
268280.0000000    0.2382303
268320.0000000    0.2329920
268360.0000000    0.2396140
268400.0000000    0.2526614
268440.0000000    0.2401605
268480.0000000    0.2399636
268520.0000000    0.2443407
268560.0000000    0.2347028
268600.0000000    0.2526764
268640.0000000    0.2311900
268680.0000000    0.2427623
268720.0000000    0.2297687
268760.0000000    0.2380565
268800.0000000    0.2374802
268840.0000000    0.2284790
268880.0000000    0.2363093
268920.0000000    0.2451455
268960.0000000    0.2387344
269000.0000000    0.2365226
269040.0000000    0.2584345
269080.0000000    0.2504119
269120.0000000    0.2546951
269160.0000000    0.2509962
269200.0000000    0.2459859
269240.0000000    0.2411346
269280.0000000    0.2410541
269320.0000000    0.2320482
269360.0000000    0.2331956
269400.0000000    0.2335621
269440.0000000    0.2312911
269480.0000000    0.2465724
269520.0000000    0.2509579
269560.0000000    0.2516184
269600.0000000    0.2437838
269640.0000000    0.2406571
269680.0000000    0.2550522
269720.0000000    0.2440539
269760.0000000    0.2360354
269800.0000000    0.2331999
269840.0000000    0.2461468
269880.0000000    0.2374440
269920.0000000    0.2320711
269960.0000000    0.2405475
270000.0000000    0.2449805
270040.0000000    0.2362294
270080.0000000    0.2427876
270120.0000000    0.2386763
270160.0000000    0.2337603
270200.0000000    0.2364413
270240.0000000    0.2507179
270280.0000000    0.2381698
270320.0000000    0.2291799
270360.0000000    0.2534873
270400.0000000    0.2439661
270440.0000000    0.2504693
270480.0000000    0.2403086
270520.0000000    0.2340932
270560.0000000    0.2424215
270600.0000000    0.2377094
270640.0000000    0.2332418
270680.0000000    0.2378314
270720.0000000    0.2414149
270760.0000000    0.2395310
270800.0000000    0.2308701
270840.0000000    0.2517323
270880.0000000    0.2399424
270920.0000000    0.2367832
270960.0000000    0.2173037
271000.0000000    0.2311808
271040.0000000    0.2387293
271080.0000000    0.2434091
271120.0000000    0.2570275
271160.0000000    0.2563804
271200.0000000    0.2563212
271240.0000000    0.2432047
271280.0000000    0.2359303
271320.0000000    0.2462365
271360.0000000    0.2454335
271400.0000000    0.2330392
271440.0000000    0.2368649
271480.0000000    0.2414002
271520.0000000    0.2317583
271560.0000000    0.2416444
271600.0000000    0.2329968
271640.0000000    0.2268433
271680.0000000    0.2255135
271720.0000000    0.2329949
271760.0000000    0.2295305
271800.0000000    0.2314945
271840.0000000    0.2417927
271880.0000000    0.2323321
271920.0000000    0.2455577
271960.0000000    0.2332167
272000.0000000    0.2384339
272040.0000000    0.2462713
272080.0000000    0.2297477
272120.0000000    0.2533641
272160.0000000    0.2304204
272200.0000000    0.2417193
272240.0000000    0.2352291
272280.0000000    0.2344307
272320.0000000    0.2392644
272360.0000000    0.2367481
272400.0000000    0.2296614
272440.0000000    0.2306914
272480.0000000    0.2596102
272520.0000000    0.2589053
272560.0000000    0.2401121
272600.0000000    0.2377544
272640.0000000    0.2362482
272680.0000000    0.2490141
272720.0000000    0.2389985
272760.0000000    0.2458511
272800.0000000    0.2393908
272840.0000000    0.2483938
272880.0000000    0.2404678
272920.0000000    0.2482646
272960.0000000    0.2363666
273000.0000000    0.2396008
273040.0000000    0.2506183
273080.0000000    0.2416654
273120.0000000    0.2380997
273160.0000000    0.2425246
273200.0000000    0.2419870
273240.0000000    0.2472167
273280.0000000    0.2543231
273320.0000000    0.2518050
273360.0000000    0.2446447
273400.0000000    0.2377960
273440.0000000    0.2296120
273480.0000000    0.2406240
273520.0000000    0.2441962
273560.0000000    0.2422321
273600.0000000    0.2460901
273640.0000000    0.2462930
273680.0000000    0.2354710
273720.0000000    0.2450036
273760.0000000    0.2558235
273800.0000000    0.2518286
273840.0000000    0.2506245
273880.0000000    0.2454567
273920.0000000    0.2322994
273960.0000000    0.2485359
274000.0000000    0.2393725
274040.0000000    0.2389605
274080.0000000    0.2513619
274120.0000000    0.2443375
274160.0000000    0.2424306
274200.0000000    0.2446618
274240.0000000    0.2629037
274280.0000000    0.2579492
274320.0000000    0.2519216
274360.0000000    0.2462692
274400.0000000    0.2458070
274440.0000000    0.2529663
274480.0000000    0.2416761
274520.0000000    0.2553434
274560.0000000    0.2606088
274600.0000000    0.2468799
274640.0000000    0.2437404
274680.0000000    0.2472561
274720.0000000    0.2409618
274760.0000000    0.2403944
274800.0000000    0.2453311
274840.0000000    0.2583078
274880.0000000    0.2578476
274920.0000000    0.2338164
274960.0000000    0.2410835
275000.0000000    0.2408759
275040.0000000    0.2423202
275080.0000000    0.2377287
275120.0000000    0.2412914
275160.0000000    0.2421896
275200.0000000    0.2443614
275240.0000000    0.2483941
275280.0000000    0.2509106
275320.0000000    0.2486101
275360.0000000    0.2529846
275400.0000000    0.2398356
275440.0000000    0.2360590
275480.0000000    0.2412946
275520.0000000    0.2479557
275560.0000000    0.2589995
275600.0000000    0.2448330
275640.0000000    0.2430989
275680.0000000    0.2444137
275720.0000000    0.2362343
275760.0000000    0.2383075
275800.0000000    0.2559186
275840.0000000    0.2351774
275880.0000000    0.2221997
275920.0000000    0.2346343
275960.0000000    0.2349071
276000.0000000    0.2392957
276040.0000000    0.2388834
276080.0000000    0.2370048
276120.0000000    0.2470731
276160.0000000    0.2349893
276200.0000000    0.2364477
276240.0000000    0.2521377
276280.0000000    0.2346558
276320.0000000    0.2397172
276360.0000000    0.2361783
276400.0000000    0.2388068
276440.0000000    0.2480674
276480.0000000    0.2461357
276520.0000000    0.2429126
276560.0000000    0.2540612
276600.0000000    0.2426511
276640.0000000    0.2421191
276680.0000000    0.2447282
276720.0000000    0.2461434
276760.0000000    0.2434832
276800.0000000    0.2381723
276840.0000000    0.2468426
276880.0000000    0.2408157
276920.0000000    0.2392426
276960.0000000    0.2393287
277000.0000000    0.2430746
277040.0000000    0.2284837
277080.0000000    0.2493532
277120.0000000    0.2467947
277160.0000000    0.2381502
277200.0000000    0.2413509
277240.0000000    0.2379532
277280.0000000    0.2363818
277320.0000000    0.2384092
277360.0000000    0.2464731
277400.0000000    0.2348285
277440.0000000    0.2568762
277480.0000000    0.2321122
277520.0000000    0.2503723
277560.0000000    0.2411498
277600.0000000    0.2443700
277640.0000000    0.2462710
277680.0000000    0.2490445
277720.0000000    0.2422177
277760.0000000    0.2411232
277800.0000000    0.2530548
277840.0000000    0.2428061
277880.0000000    0.2438658
277920.0000000    0.2506139
277960.0000000    0.2481997
278000.0000000    0.2502413
278040.0000000    0.2479271
278080.0000000    0.2407083
278120.0000000    0.2478432
278160.0000000    0.2450242
278200.0000000    0.2442622
278240.0000000    0.2483208
278280.0000000    0.2493753
278320.0000000    0.2393605
278360.0000000    0.2398422
278400.0000000    0.2477072
278440.0000000    0.2567369
278480.0000000    0.2444481
278520.0000000    0.2508305
278560.0000000    0.2437528
278600.0000000    0.2454708
278640.0000000    0.2481511
278680.0000000    0.2537160
278720.0000000    0.2538663
278760.0000000    0.2429457
278800.0000000    0.2535419
278840.0000000    0.2547023
278880.0000000    0.2612661
278920.0000000    0.2579025
278960.0000000    0.2361381
279000.0000000    0.2360158
279040.0000000    0.2525576
279080.0000000    0.2500278
279120.0000000    0.2547055
279160.0000000    0.2494751
279200.0000000    0.2482271
279240.0000000    0.2517114
279280.0000000    0.2446648
279320.0000000    0.2359854
279360.0000000    0.2505082
279400.0000000    0.2409232
279440.0000000    0.2534421
279480.0000000    0.2604334
279520.0000000    0.2442458
279560.0000000    0.2351764
279600.0000000    0.2298778
279640.0000000    0.2303099
279680.0000000    0.2540810
279720.0000000    0.2536781
279760.0000000    0.2356515
279800.0000000    0.2425576
279840.0000000    0.2469429
279880.0000000    0.2520775
279920.0000000    0.2394776
279960.0000000    0.2321177
280000.0000000    0.2465458
280040.0000000    0.2374632
280080.0000000    0.2655406
280120.0000000    0.2491571
280160.0000000    0.2430906
280200.0000000    0.2349384
280240.0000000    0.2429645
280280.0000000    0.2337034
280320.0000000    0.2375360
280360.0000000    0.2309734
280400.0000000    0.2207518
280440.0000000    0.2370985
280480.0000000    0.2400309
280520.0000000    0.2212915
280560.0000000    0.2357773
280600.0000000    0.2244882
280640.0000000    0.2237489
280680.0000000    0.2468395
280720.0000000    0.2244847
280760.0000000    0.2255486
280800.0000000    0.2284020
280840.0000000    0.2286786
280880.0000000    0.2221218
280920.0000000    0.2290131
280960.0000000    0.2334623
281000.0000000    0.2342218
281040.0000000    0.2366862
281080.0000000    0.2301811
281120.0000000    0.2300546
281160.0000000    0.2269704
281200.0000000    0.2232521
281240.0000000    0.2324684
281280.0000000    0.2229655
281320.0000000    0.2267582
281360.0000000    0.2354340
281400.0000000    0.2234060
281440.0000000    0.2295649
281480.0000000    0.2201136
281520.0000000    0.2265683
281560.0000000    0.2170619
281600.0000000    0.2203998
281640.0000000    0.2066821
281680.0000000    0.2156543
281720.0000000    0.2119120
281760.0000000    0.2214858
281800.0000000    0.2155734
281840.0000000    0.2235455
281880.0000000    0.2224865
281920.0000000    0.2241227
281960.0000000    0.2283567
282000.0000000    0.2278112
282040.0000000    0.2177085
282080.0000000    0.2271767
282120.0000000    0.2276396
282160.0000000    0.2295583
282200.0000000    0.2324433
282240.0000000    0.2337683
282280.0000000    0.2364909
282320.0000000    0.2198046
282360.0000000    0.2263001
282400.0000000    0.2145560
282440.0000000    0.2374164
282480.0000000    0.2252124
282520.0000000    0.2227292
282560.0000000    0.2352562
282600.0000000    0.2410746
282640.0000000    0.2455950
282680.0000000    0.2290678
282720.0000000    0.2402480
282760.0000000    0.2406991
282800.0000000    0.2355159
282840.0000000    0.2301357
282880.0000000    0.2327047
282920.0000000    0.2214202
282960.0000000    0.2212438
283000.0000000    0.2348216
283040.0000000    0.2413032
283080.0000000    0.2311774
283120.0000000    0.2363328
283160.0000000    0.2314347
283200.0000000    0.2216908
283240.0000000    0.2321278
283280.0000000    0.2214448
283320.0000000    0.2230950
283360.0000000    0.2352726
283400.0000000    0.2373607
283440.0000000    0.2231803
283480.0000000    0.2330244
283520.0000000    0.2328720
283560.0000000    0.2359491
283600.0000000    0.2170079
283640.0000000    0.2237125
283680.0000000    0.2172847
283720.0000000    0.2270881
283760.0000000    0.2258074
283800.0000000    0.2245069
283840.0000000    0.2256905
283880.0000000    0.2296294
283920.0000000    0.2139834
283960.0000000    0.2183774
284000.0000000    0.2394389
284040.0000000    0.2205314
284080.0000000    0.2349020
284120.0000000    0.2216135
284160.0000000    0.2265691
284200.0000000    0.2338129
284240.0000000    0.2370804
284280.0000000    0.2294288
284320.0000000    0.2299751
284360.0000000    0.2293177
284400.0000000    0.2207668
284440.0000000    0.2389773
284480.0000000    0.2390167
284520.0000000    0.2311067
284560.0000000    0.2252689
284600.0000000    0.2263606
284640.0000000    0.2352559
284680.0000000    0.2299399
284720.0000000    0.2334337
284760.0000000    0.2405912
284800.0000000    0.2434634
284840.0000000    0.2383828
284880.0000000    0.2369200
284920.0000000    0.2287803
284960.0000000    0.2267361
285000.0000000    0.2377865
285040.0000000    0.2281349
285080.0000000    0.2243260
285120.0000000    0.2335111
285160.0000000    0.2451889
285200.0000000    0.2438425
285240.0000000    0.2351882
285280.0000000    0.2262709
285320.0000000    0.2331639
285360.0000000    0.2362394
285400.0000000    0.2338257
285440.0000000    0.2316360
285480.0000000    0.2226356
285520.0000000    0.2444049
285560.0000000    0.2452913
285600.0000000    0.2330319
285640.0000000    0.2293830
285680.0000000    0.2260840
285720.0000000    0.2279147
285760.0000000    0.2412713
285800.0000000    0.2330220
285840.0000000    0.2248126
285880.0000000    0.2345820
285920.0000000    0.2252150
285960.0000000    0.2239685
286000.0000000    0.2320810
286040.0000000    0.2449596
286080.0000000    0.2354893
286120.0000000    0.2355117
286160.0000000    0.2390446
286200.0000000    0.2271357
286240.0000000    0.2407759
286280.0000000    0.2456063
286320.0000000    0.2347059
286360.0000000    0.2423348
286400.0000000    0.2462790
286440.0000000    0.2357193
286480.0000000    0.2483743
286520.0000000    0.2403083
286560.0000000    0.2426407
286600.0000000    0.2437126
286640.0000000    0.2473582
286680.0000000    0.2363408
286720.0000000    0.2497574
286760.0000000    0.2232650
286800.0000000    0.2269908
286840.0000000    0.2415769
286880.0000000    0.2367467
286920.0000000    0.2471541
286960.0000000    0.2427874
287000.0000000    0.2378839
287040.0000000    0.2406976
287080.0000000    0.2257788
287120.0000000    0.2548240
287160.0000000    0.2413751
287200.0000000    0.2435146
287240.0000000    0.2391021
287280.0000000    0.2395561
287320.0000000    0.2462006
287360.0000000    0.2467911
287400.0000000    0.2439168
287440.0000000    0.2385725
287480.0000000    0.2376418
287520.0000000    0.2405009
287560.0000000    0.2427614
287600.0000000    0.2228866
287640.0000000    0.2347870
287680.0000000    0.2360666
287720.0000000    0.2379739
287760.0000000    0.2281163
287800.0000000    0.2463952
287840.0000000    0.2440901
287880.0000000    0.2564389
287920.0000000    0.2393344
287960.0000000    0.2456083
288000.0000000    0.2319488
288040.0000000    0.2355949
288080.0000000    0.2402407
288120.0000000    0.2368131
288160.0000000    0.2431891
288200.0000000    0.2302258
288240.0000000    0.2495908
288280.0000000    0.2499065
288320.0000000    0.2465272
288360.0000000    0.2437690
288400.0000000    0.2481527
288440.0000000    0.2522314
288480.0000000    0.2439773
288520.0000000    0.2510776
288560.0000000    0.2347798
288600.0000000    0.2328137
288640.0000000    0.2334276
288680.0000000    0.2262082
288720.0000000    0.2256385
288760.0000000    0.2399951
288800.0000000    0.2353977
288840.0000000    0.2246650
288880.0000000    0.2332895
288920.0000000    0.2383811
288960.0000000    0.2382412
289000.0000000    0.2345818
289040.0000000    0.2366464
289080.0000000    0.2370967
289120.0000000    0.2367956
289160.0000000    0.2397181
289200.0000000    0.2414662
289240.0000000    0.2511706
289280.0000000    0.2612312
289320.0000000    0.2357552
289360.0000000    0.2432092
289400.0000000    0.2360735
289440.0000000    0.2512416
289480.0000000    0.2510422
289520.0000000    0.2494266
289560.0000000    0.2488378
289600.0000000    0.2434547
289640.0000000    0.2497998
289680.0000000    0.2517693
289720.0000000    0.2483409
289760.0000000    0.2456749
289800.0000000    0.2515447
289840.0000000    0.2415261
289880.0000000    0.2381499
289920.0000000    0.2648407
289960.0000000    0.2467124
290000.0000000    0.2402129
290040.0000000    0.2495574
290080.0000000    0.2542920
290120.0000000    0.2388910
290160.0000000    0.2561989
290200.0000000    0.2518066
290240.0000000    0.2601947
290280.0000000    0.2602203
290320.0000000    0.2527485
290360.0000000    0.2413782
290400.0000000    0.2498496
290440.0000000    0.2402581
290480.0000000    0.2542965
290520.0000000    0.2380696
290560.0000000    0.2670931
290600.0000000    0.2468755
290640.0000000    0.2358923
290680.0000000    0.2452137
290720.0000000    0.2382715
290760.0000000    0.2383888
290800.0000000    0.2246599
290840.0000000    0.2352710
290880.0000000    0.2394075
290920.0000000    0.2329182
290960.0000000    0.2136554
291000.0000000    0.2104708
291040.0000000    0.2142358
291080.0000000    0.2297143
291120.0000000    0.2264755
291160.0000000    0.2190694
291200.0000000    0.2302152
291240.0000000    0.2230508
291280.0000000    0.2298843
291320.0000000    0.2251911
291360.0000000    0.2311882
291400.0000000    0.2225575
291440.0000000    0.2377763
291480.0000000    0.2192094
291520.0000000    0.2021942
291560.0000000    0.2108388
291600.0000000    0.2145989
291640.0000000    0.2198466
291680.0000000    0.2090600
291720.0000000    0.2080121
291760.0000000    0.2006941
291800.0000000    0.1955972
291840.0000000    0.2231247
291880.0000000    0.2213407
291920.0000000    0.2243754
291960.0000000    0.2189570
292000.0000000    0.2232539
292040.0000000    0.2221242
292080.0000000    0.2297440
292120.0000000    0.2226434
292160.0000000    0.2275232
292200.0000000    0.2307677
292240.0000000    0.2367509
292280.0000000    0.2282971
292320.0000000    0.2276958
292360.0000000    0.2386678
292400.0000000    0.2375753
292440.0000000    0.2401022
292480.0000000    0.2534650
292520.0000000    0.2397186
292560.0000000    0.2571955
292600.0000000    0.2548196
292640.0000000    0.2310585
292680.0000000    0.2378063
292720.0000000    0.2411766
292760.0000000    0.2343795
292800.0000000    0.2445688
292840.0000000    0.2264342
292880.0000000    0.2418904
292920.0000000    0.2249369
292960.0000000    0.2320514
293000.0000000    0.2284588
293040.0000000    0.2255326
293080.0000000    0.2203351
293120.0000000    0.2302432
293160.0000000    0.2201974
293200.0000000    0.2239065
293240.0000000    0.2292323
293280.0000000    0.2332818
293320.0000000    0.2380895
293360.0000000    0.2231366
293400.0000000    0.2283874
293440.0000000    0.2360542
293480.0000000    0.2267579
293520.0000000    0.2381754
293560.0000000    0.2420156
293600.0000000    0.2217982
293640.0000000    0.2269268
293680.0000000    0.2223496
293720.0000000    0.2380182
293760.0000000    0.2499145
293800.0000000    0.2447208
293840.0000000    0.2420646
293880.0000000    0.2428295
293920.0000000    0.2346642
293960.0000000    0.2342478
294000.0000000    0.2257459
294040.0000000    0.2410709
294080.0000000    0.2367136
294120.0000000    0.2404179
294160.0000000    0.2330737
294200.0000000    0.2440915
294240.0000000    0.2468873
294280.0000000    0.2351003
294320.0000000    0.2397946
294360.0000000    0.2447108
294400.0000000    0.2463701
294440.0000000    0.2464492
294480.0000000    0.2481373
294520.0000000    0.2285392
294560.0000000    0.2432328
294600.0000000    0.2410888
294640.0000000    0.2454525
294680.0000000    0.2435480
294720.0000000    0.2478049
294760.0000000    0.2432276
294800.0000000    0.2363116
294840.0000000    0.2449259
294880.0000000    0.2472335
294920.0000000    0.2453284
294960.0000000    0.2437480
295000.0000000    0.2364210
295040.0000000    0.2352636
295080.0000000    0.2443189
295120.0000000    0.2384513
295160.0000000    0.2435587
295200.0000000    0.2361659
295240.0000000    0.2297483
295280.0000000    0.2404681
295320.0000000    0.2491771
295360.0000000    0.2366040
295400.0000000    0.2368067
295440.0000000    0.2346782
295480.0000000    0.2382907
295520.0000000    0.2377788
295560.0000000    0.2300023
295600.0000000    0.2287811
295640.0000000    0.2239990
295680.0000000    0.2210697
295720.0000000    0.2277882
295760.0000000    0.2176126
295800.0000000    0.2287775
295840.0000000    0.2155908
295880.0000000    0.2374575
295920.0000000    0.2452559
295960.0000000    0.2258777
296000.0000000    0.2346010
296040.0000000    0.2343927
296080.0000000    0.2345329
296120.0000000    0.2303418
296160.0000000    0.2369493
296200.0000000    0.2353123
296240.0000000    0.2367290
296280.0000000    0.2359618
296320.0000000    0.2258741
296360.0000000    0.2360070
296400.0000000    0.2357262
296440.0000000    0.2435028
296480.0000000    0.2430441
296520.0000000    0.2365132
296560.0000000    0.2311258
296600.0000000    0.2477252
296640.0000000    0.2357286
296680.0000000    0.2360416
296720.0000000    0.2462083
296760.0000000    0.2350625
296800.0000000    0.2496739
296840.0000000    0.2341099
296880.0000000    0.2529629
296920.0000000    0.2452451
296960.0000000    0.2529854
297000.0000000    0.2477032
297040.0000000    0.2482374
297080.0000000    0.2473320
297120.0000000    0.2479893
297160.0000000    0.2436424
297200.0000000    0.2457183
297240.0000000    0.2353387
297280.0000000    0.2461232
297320.0000000    0.2436758
297360.0000000    0.2542813
297400.0000000    0.2517389
297440.0000000    0.2575074
297480.0000000    0.2566390
297520.0000000    0.2438716
297560.0000000    0.2467321
297600.0000000    0.2625702
297640.0000000    0.2511114
297680.0000000    0.2406121
297720.0000000    0.2449579
297760.0000000    0.2475904
297800.0000000    0.2475895
297840.0000000    0.2545289
297880.0000000    0.2533635
297920.0000000    0.2527000
297960.0000000    0.2327923
298000.0000000    0.2572590
298040.0000000    0.2531856
298080.0000000    0.2491421
298120.0000000    0.2465311
298160.0000000    0.2626334
298200.0000000    0.2500096
298240.0000000    0.2583897
298280.0000000    0.2550605
298320.0000000    0.2508066
298360.0000000    0.2444927
298400.0000000    0.2614940
298440.0000000    0.2516418
298480.0000000    0.2431275
298520.0000000    0.2475455
298560.0000000    0.2452989
298600.0000000    0.2447199
298640.0000000    0.2459043
298680.0000000    0.2534310
298720.0000000    0.2399243
298760.0000000    0.2511542
298800.0000000    0.2495001
298840.0000000    0.2510215
298880.0000000    0.2391377
298920.0000000    0.2454546
298960.0000000    0.2547770
299000.0000000    0.2420502
299040.0000000    0.2466903
299080.0000000    0.2431379
299120.0000000    0.2550730
299160.0000000    0.2434139
299200.0000000    0.2553132
299240.0000000    0.2417635
299280.0000000    0.2449662
299320.0000000    0.2451802
299360.0000000    0.2501722
299400.0000000    0.2359828
299440.0000000    0.2471152
299480.0000000    0.2416517
299520.0000000    0.2456830
299560.0000000    0.2415704
299600.0000000    0.2480937
299640.0000000    0.2412187
299680.0000000    0.2395751
299720.0000000    0.2482265
299760.0000000    0.2555063
299800.0000000    0.2465124
299840.0000000    0.2298107
299880.0000000    0.2515406
299920.0000000    0.2439227
299960.0000000    0.2539063
300000.0000000    0.2420400
300040.0000000    0.2498666
300080.0000000    0.2372239
300120.0000000    0.2203623
300160.0000000    0.2400555
300200.0000000    0.2467529
300240.0000000    0.2270221
300280.0000000    0.2407315
300320.0000000    0.2423671
300360.0000000    0.2305756
300400.0000000    0.2210601
300440.0000000    0.2323223
300480.0000000    0.2303212
300520.0000000    0.2393948
300560.0000000    0.2381485
300600.0000000    0.2479004
300640.0000000    0.2447969
300680.0000000    0.2405767
300720.0000000    0.2489748
300760.0000000    0.2222155
300800.0000000    0.2283517
300840.0000000    0.2318250
300880.0000000    0.2390506
300920.0000000    0.2526878
300960.0000000    0.2497754
301000.0000000    0.2561260
301040.0000000    0.2413055
301080.0000000    0.2322739
301120.0000000    0.2501863
301160.0000000    0.2353714
301200.0000000    0.2398809
301240.0000000    0.2503890
301280.0000000    0.2338670
301320.0000000    0.2298058
301360.0000000    0.2293961
301400.0000000    0.2419326
301440.0000000    0.2447949
301480.0000000    0.2609597
301520.0000000    0.2474478
301560.0000000    0.2400425
301600.0000000    0.2322691
301640.0000000    0.2353660
301680.0000000    0.2260034
301720.0000000    0.2359626
301760.0000000    0.2272014
301800.0000000    0.2297087
301840.0000000    0.2379162
301880.0000000    0.2260190
301920.0000000    0.2423210
301960.0000000    0.2369664
302000.0000000    0.2337803
302040.0000000    0.2476447
302080.0000000    0.2348673
302120.0000000    0.2237446
302160.0000000    0.2287111
302200.0000000    0.2255182
302240.0000000    0.2333145
302280.0000000    0.2224521
302320.0000000    0.2393015
302360.0000000    0.2246799
302400.0000000    0.2321222
302440.0000000    0.2240672
302480.0000000    0.2351105
302520.0000000    0.2271134
302560.0000000    0.2305701
302600.0000000    0.2242959
302640.0000000    0.2301438
302680.0000000    0.2346000
302720.0000000    0.2380102
302760.0000000    0.2390162
302800.0000000    0.2366976
302840.0000000    0.2360120
302880.0000000    0.2375818
302920.0000000    0.2366921
302960.0000000    0.2455241
303000.0000000    0.2405550
303040.0000000    0.2351001
303080.0000000    0.2347472
303120.0000000    0.2263492
303160.0000000    0.2264854
303200.0000000    0.2198242
303240.0000000    0.2237854
303280.0000000    0.2219599
303320.0000000    0.2281846
303360.0000000    0.2398508
303400.0000000    0.2259067
303440.0000000    0.2384219
303480.0000000    0.2410441
303520.0000000    0.2292699
303560.0000000    0.2306276
303600.0000000    0.2244529
303640.0000000    0.2292193
303680.0000000    0.2269721
303720.0000000    0.2396201
303760.0000000    0.2366396
303800.0000000    0.2368372
303840.0000000    0.2383026
303880.0000000    0.2272981
303920.0000000    0.2339718
303960.0000000    0.2394401
304000.0000000    0.2370064
304040.0000000    0.2286167
304080.0000000    0.2304478
304120.0000000    0.2357946
304160.0000000    0.2367834
304200.0000000    0.2383607
304240.0000000    0.2393510
304280.0000000    0.2302995
304320.0000000    0.2305313
304360.0000000    0.2297159
304400.0000000    0.2285726
304440.0000000    0.2228572
304480.0000000    0.2312690
304520.0000000    0.2375432
304560.0000000    0.2332875
304600.0000000    0.2429691
304640.0000000    0.2433544
304680.0000000    0.2366330
304720.0000000    0.2371429
304760.0000000    0.2416774
304800.0000000    0.2497040
304840.0000000    0.2372570
304880.0000000    0.2312352
304920.0000000    0.2467208
304960.0000000    0.2462677
305000.0000000    0.2345328
305040.0000000    0.2302251
305080.0000000    0.2425486
305120.0000000    0.2352315
305160.0000000    0.2423446
305200.0000000    0.2485319
305240.0000000    0.2513955
305280.0000000    0.2480613
305320.0000000    0.2325411
305360.0000000    0.2577564
305400.0000000    0.2392217
305440.0000000    0.2616580
305480.0000000    0.2442956
305520.0000000    0.2485214
305560.0000000    0.2442046
305600.0000000    0.2511440
305640.0000000    0.2580662
305680.0000000    0.2596674
305720.0000000    0.2613235
305760.0000000    0.2451689
305800.0000000    0.2584883
305840.0000000    0.2561907
305880.0000000    0.2590502
305920.0000000    0.2585244
305960.0000000    0.2593929
306000.0000000    0.2604650
306040.0000000    0.2381542
306080.0000000    0.2425169
306120.0000000    0.2533447
306160.0000000    0.2470617
306200.0000000    0.2495776
306240.0000000    0.2618053
306280.0000000    0.2506232
306320.0000000    0.2532817
306360.0000000    0.2466582
306400.0000000    0.2633290
306440.0000000    0.2363569
306480.0000000    0.2553210
306520.0000000    0.2657228
306560.0000000    0.2589459
306600.0000000    0.2408912
306640.0000000    0.2343935
306680.0000000    0.2392600
306720.0000000    0.2306341
306760.0000000    0.2423155
306800.0000000    0.2390919
306840.0000000    0.2316737
306880.0000000    0.2349993
306920.0000000    0.2362074
306960.0000000    0.2496411
307000.0000000    0.2246808
307040.0000000    0.2396213
307080.0000000    0.2270324
307120.0000000    0.2439202
307160.0000000    0.2329317
307200.0000000    0.2315850
307240.0000000    0.2353981
307280.0000000    0.2305432
307320.0000000    0.2333770
307360.0000000    0.2304212
307400.0000000    0.2357261
307440.0000000    0.2341405
307480.0000000    0.2355659
307520.0000000    0.2297078
307560.0000000    0.2473347
307600.0000000    0.2332461
307640.0000000    0.2350602
307680.0000000    0.2301358
307720.0000000    0.2399671
307760.0000000    0.2259077
307800.0000000    0.2264786
307840.0000000    0.2252368
307880.0000000    0.2320092
307920.0000000    0.2167669
307960.0000000    0.2310600
308000.0000000    0.2213431
308040.0000000    0.2240932
308080.0000000    0.2411920
308120.0000000    0.2469856
308160.0000000    0.2358395
308200.0000000    0.2331102
308240.0000000    0.2264316
308280.0000000    0.2375688
308320.0000000    0.2400981
308360.0000000    0.2377332
308400.0000000    0.2589284
308440.0000000    0.2304267
308480.0000000    0.2323356
308520.0000000    0.2339674
308560.0000000    0.2452507
308600.0000000    0.2455214
308640.0000000    0.2307178
308680.0000000    0.2411835
308720.0000000    0.2344227
308760.0000000    0.2378946
308800.0000000    0.2401350
308840.0000000    0.2314107
308880.0000000    0.2378874
308920.0000000    0.2191025
308960.0000000    0.2363032
309000.0000000    0.2336734
309040.0000000    0.2364773
309080.0000000    0.2391012
309120.0000000    0.2338705
309160.0000000    0.2410931
309200.0000000    0.2365836
309240.0000000    0.2309451
309280.0000000    0.2258507
309320.0000000    0.2338328
309360.0000000    0.2268567
309400.0000000    0.2307037
309440.0000000    0.2244777
309480.0000000    0.2473272
309520.0000000    0.2478728
309560.0000000    0.2387884
309600.0000000    0.2225291
309640.0000000    0.2323006
309680.0000000    0.2360023
309720.0000000    0.2188879
309760.0000000    0.2216611
309800.0000000    0.2149493
309840.0000000    0.2338130
309880.0000000    0.2454661
309920.0000000    0.2345093
309960.0000000    0.2292138
310000.0000000    0.2444177
310040.0000000    0.2540930
310080.0000000    0.2459420
310120.0000000    0.2395041
310160.0000000    0.2383793
310200.0000000    0.2367481
310240.0000000    0.2288590
310280.0000000    0.2555183
310320.0000000    0.2448908
310360.0000000    0.2443967
310400.0000000    0.2406553
310440.0000000    0.2411726
310480.0000000    0.2446823
310520.0000000    0.2426526
310560.0000000    0.2320875
310600.0000000    0.2303786
310640.0000000    0.2352747
310680.0000000    0.2440315
310720.0000000    0.2540447
310760.0000000    0.2440006
310800.0000000    0.2365823
310840.0000000    0.2449302
310880.0000000    0.2404426
310920.0000000    0.2354894
310960.0000000    0.2370706
311000.0000000    0.2443668
311040.0000000    0.2320834
311080.0000000    0.2361023
311120.0000000    0.2260270
311160.0000000    0.2315584
311200.0000000    0.2378290
311240.0000000    0.2373659
311280.0000000    0.2393436
311320.0000000    0.2451911
311360.0000000    0.2449000
311400.0000000    0.2400974
311440.0000000    0.2310581
311480.0000000    0.2326671
311520.0000000    0.2414345
311560.0000000    0.2495422
311600.0000000    0.2343963
311640.0000000    0.2439717
311680.0000000    0.2335130
311720.0000000    0.2388420
311760.0000000    0.2352305
311800.0000000    0.2377266
311840.0000000    0.2333995
311880.0000000    0.2426063
311920.0000000    0.2285457
311960.0000000    0.2391366
312000.0000000    0.2243011
312040.0000000    0.2446300
312080.0000000    0.2404999
312120.0000000    0.2334076
312160.0000000    0.2212713
312200.0000000    0.2187345
312240.0000000    0.2273183
312280.0000000    0.2312910
312320.0000000    0.2287695
312360.0000000    0.2369132
312400.0000000    0.2263173
312440.0000000    0.2229932
312480.0000000    0.2374629
312520.0000000    0.2355213
312560.0000000    0.2319360
312600.0000000    0.2243411
312640.0000000    0.2328546
312680.0000000    0.2369676
312720.0000000    0.2284158
312760.0000000    0.2278847
312800.0000000    0.2343211
312840.0000000    0.2434743
312880.0000000    0.2256042
312920.0000000    0.2275664
312960.0000000    0.2417002
313000.0000000    0.2422750
313040.0000000    0.2364791
313080.0000000    0.2383000
313120.0000000    0.2441659
313160.0000000    0.2443526
313200.0000000    0.2335543
313240.0000000    0.2364708
313280.0000000    0.2356233
313320.0000000    0.2214082
313360.0000000    0.2319052
313400.0000000    0.2290634
313440.0000000    0.2216960
313480.0000000    0.2183282
313520.0000000    0.2422928
313560.0000000    0.2417150
313600.0000000    0.2279004
313640.0000000    0.2252277
313680.0000000    0.2306145
313720.0000000    0.2273795
313760.0000000    0.2238271
313800.0000000    0.2241992
313840.0000000    0.2246006
313880.0000000    0.2336218
313920.0000000    0.2234855
313960.0000000    0.2233080
314000.0000000    0.2219433
314040.0000000    0.2459663
314080.0000000    0.2232802
314120.0000000    0.2424530
314160.0000000    0.2398313
314200.0000000    0.2394728
314240.0000000    0.2429119
314280.0000000    0.2271976
314320.0000000    0.2277363
314360.0000000    0.2116007
314400.0000000    0.2337873
314440.0000000    0.2260759
314480.0000000    0.2309475
314520.0000000    0.2428699
314560.0000000    0.2377749
314600.0000000    0.2343017
314640.0000000    0.2178511
314680.0000000    0.2243358
314720.0000000    0.2306293
314760.0000000    0.2317597
314800.0000000    0.2337708
314840.0000000    0.2238237
314880.0000000    0.2352861
314920.0000000    0.2393686
314960.0000000    0.2287947
315000.0000000    0.2404285
315040.0000000    0.2641665
315080.0000000    0.2392946
315120.0000000    0.2453898
315160.0000000    0.2435115
315200.0000000    0.2393810
315240.0000000    0.2443350
315280.0000000    0.2362542
315320.0000000    0.2371826
315360.0000000    0.2455125
315400.0000000    0.2408608
315440.0000000    0.2375933
315480.0000000    0.2365322
315520.0000000    0.2451414
315560.0000000    0.2367784
315600.0000000    0.2361298
315640.0000000    0.2508364
315680.0000000    0.2351843
315720.0000000    0.2230130
315760.0000000    0.2441481
315800.0000000    0.2274229
315840.0000000    0.2284160
315880.0000000    0.2353264
315920.0000000    0.2335096
315960.0000000    0.2286551
316000.0000000    0.2414200
316040.0000000    0.2382583
316080.0000000    0.2361151
316120.0000000    0.2367412
316160.0000000    0.2261875
316200.0000000    0.2394598
316240.0000000    0.2407305
316280.0000000    0.2307179
316320.0000000    0.2279408
316360.0000000    0.2328853
316400.0000000    0.2339798
316440.0000000    0.2387277
316480.0000000    0.2448934
316520.0000000    0.2594466
316560.0000000    0.2510274
316600.0000000    0.2378840
316640.0000000    0.2352289
316680.0000000    0.2463348
316720.0000000    0.2469282
316760.0000000    0.2414917
316800.0000000    0.2391743
316840.0000000    0.2457251
316880.0000000    0.2381701
316920.0000000    0.2385630
316960.0000000    0.2280124
317000.0000000    0.2210409
317040.0000000    0.2340087
317080.0000000    0.2292806
317120.0000000    0.2396121
317160.0000000    0.2352641
317200.0000000    0.2330630
317240.0000000    0.2273076
317280.0000000    0.2369180
317320.0000000    0.2277273
317360.0000000    0.2319160
317400.0000000    0.2377114
317440.0000000    0.2380218
317480.0000000    0.2439515
317520.0000000    0.2308374
317560.0000000    0.2350351
317600.0000000    0.2315071
317640.0000000    0.2286126
317680.0000000    0.2432373
317720.0000000    0.2368462
317760.0000000    0.2356174
317800.0000000    0.2331576
317840.0000000    0.2287758
317880.0000000    0.2406861
317920.0000000    0.2251273
317960.0000000    0.2243315
318000.0000000    0.2320237
318040.0000000    0.2330788
318080.0000000    0.2253233
318120.0000000    0.2325846
318160.0000000    0.2323392
318200.0000000    0.2140467
318240.0000000    0.2274965
318280.0000000    0.2334487
318320.0000000    0.2325634
318360.0000000    0.2455216
318400.0000000    0.2429781
318440.0000000    0.2349924
318480.0000000    0.2309250
318520.0000000    0.2271079
318560.0000000    0.2551360
318600.0000000    0.2307086
318640.0000000    0.2385707
318680.0000000    0.2453921
318720.0000000    0.2481600
318760.0000000    0.2351418
318800.0000000    0.2429324
318840.0000000    0.2408804
318880.0000000    0.2260017
318920.0000000    0.2419589
318960.0000000    0.2453532
319000.0000000    0.2491180
319040.0000000    0.2422965
319080.0000000    0.2298619
319120.0000000    0.2361848
319160.0000000    0.2333135
319200.0000000    0.2320625
319240.0000000    0.2256272
319280.0000000    0.2261854
319320.0000000    0.2229904
319360.0000000    0.2442451
319400.0000000    0.2349863
319440.0000000    0.2353673
319480.0000000    0.2423486
319520.0000000    0.2394605
319560.0000000    0.2271725
319600.0000000    0.2399426
319640.0000000    0.2356288
319680.0000000    0.2377253
319720.0000000    0.2418214
319760.0000000    0.2445596
319800.0000000    0.2327025
319840.0000000    0.2288419
319880.0000000    0.2281741
319920.0000000    0.2261583
319960.0000000    0.2332091
320000.0000000    0.2208688
320040.0000000    0.2274742
320080.0000000    0.2391746
320120.0000000    0.2360332
320160.0000000    0.2353995
320200.0000000    0.2359351
320240.0000000    0.2293505
320280.0000000    0.2285882
320320.0000000    0.2330685
320360.0000000    0.2309215
320400.0000000    0.2420850
320440.0000000    0.2466494
320480.0000000    0.2270147
320520.0000000    0.2250465
320560.0000000    0.2207651
320600.0000000    0.2199566
320640.0000000    0.2292403
320680.0000000    0.2375812
320720.0000000    0.2370911
320760.0000000    0.2475461
320800.0000000    0.2305138
320840.0000000    0.2289532
320880.0000000    0.2263838
320920.0000000    0.2291129
320960.0000000    0.2297001
321000.0000000    0.2317481
321040.0000000    0.2257148
321080.0000000    0.2307996
321120.0000000    0.2430940
321160.0000000    0.2308021
321200.0000000    0.2378792
321240.0000000    0.2351114
321280.0000000    0.2264227
321320.0000000    0.2343113
321360.0000000    0.2317777
321400.0000000    0.2290277
321440.0000000    0.2529104
321480.0000000    0.2288768
321520.0000000    0.2325291
321560.0000000    0.2317336
321600.0000000    0.2406733
321640.0000000    0.2455936
321680.0000000    0.2362301
321720.0000000    0.2332927
321760.0000000    0.2340467
321800.0000000    0.2336509
321840.0000000    0.2403707
321880.0000000    0.2235584
321920.0000000    0.2270533
321960.0000000    0.2340489
322000.0000000    0.2541164
322040.0000000    0.2277347
322080.0000000    0.2393083
322120.0000000    0.2388197
322160.0000000    0.2342754
322200.0000000    0.2400353
322240.0000000    0.2442104
322280.0000000    0.2529111
322320.0000000    0.2419497
322360.0000000    0.2505918
322400.0000000    0.2490594
322440.0000000    0.2544122
322480.0000000    0.2444752
322520.0000000    0.2416193
322560.0000000    0.2419476
322600.0000000    0.2308152
322640.0000000    0.2369042
322680.0000000    0.2401319
322720.0000000    0.2410465
322760.0000000    0.2406169
322800.0000000    0.2401455
322840.0000000    0.2454552
322880.0000000    0.2559639
322920.0000000    0.2246550
322960.0000000    0.2366600
323000.0000000    0.2372639
323040.0000000    0.2375326
323080.0000000    0.2400252
323120.0000000    0.2325850
323160.0000000    0.2308536
323200.0000000    0.2413210
323240.0000000    0.2389801
323280.0000000    0.2481001
323320.0000000    0.2458477
323360.0000000    0.2366219
323400.0000000    0.2439306
323440.0000000    0.2353559
323480.0000000    0.2528408
323520.0000000    0.2488997
323560.0000000    0.2578845
323600.0000000    0.2382875
323640.0000000    0.2531704
323680.0000000    0.2437063
323720.0000000    0.2314576
323760.0000000    0.2341599
323800.0000000    0.2354843
323840.0000000    0.2423479
323880.0000000    0.2353661
323920.0000000    0.2291117
323960.0000000    0.2324686
324000.0000000    0.2365701
324040.0000000    0.2301408
324080.0000000    0.2462292
324120.0000000    0.2352708
324160.0000000    0.2357832
324200.0000000    0.2298081
324240.0000000    0.2481709
324280.0000000    0.2295292
324320.0000000    0.2319649
324360.0000000    0.2299078
324400.0000000    0.2415857
324440.0000000    0.2373576
324480.0000000    0.2284997
324520.0000000    0.2409307
324560.0000000    0.2526634
324600.0000000    0.2522559
324640.0000000    0.2499256
324680.0000000    0.2466570
324720.0000000    0.2486144
324760.0000000    0.2423424
324800.0000000    0.2405427
324840.0000000    0.2525258
324880.0000000    0.2527241
324920.0000000    0.2500521
324960.0000000    0.2417626
325000.0000000    0.2520426
325040.0000000    0.2403132
325080.0000000    0.2356196
325120.0000000    0.2400298
325160.0000000    0.2529660
325200.0000000    0.2387419
325240.0000000    0.2330849
325280.0000000    0.2350629
325320.0000000    0.2388245
325360.0000000    0.2510008
325400.0000000    0.2455404
325440.0000000    0.2317413
325480.0000000    0.2410395
325520.0000000    0.2327866
325560.0000000    0.2272242
325600.0000000    0.2371089
325640.0000000    0.2326620
325680.0000000    0.2391451
325720.0000000    0.2296823
325760.0000000    0.2243296
325800.0000000    0.2394093
325840.0000000    0.2410679
325880.0000000    0.2265580
325920.0000000    0.2443673
325960.0000000    0.2344939
326000.0000000    0.2353016
326040.0000000    0.2374646
326080.0000000    0.2505510
326120.0000000    0.2353879
326160.0000000    0.2392526
326200.0000000    0.2403498
326240.0000000    0.2355797
326280.0000000    0.2487424
326320.0000000    0.2492234
326360.0000000    0.2509564
326400.0000000    0.2423395
326440.0000000    0.2423964
326480.0000000    0.2405900
326520.0000000    0.2376158
326560.0000000    0.2391382
326600.0000000    0.2529349
326640.0000000    0.2410626
326680.0000000    0.2449942
326720.0000000    0.2545291
326760.0000000    0.2360262
326800.0000000    0.2423477
326840.0000000    0.2465614
326880.0000000    0.2567431
326920.0000000    0.2433485
326960.0000000    0.2486107
327000.0000000    0.2298717
327040.0000000    0.2486784
327080.0000000    0.2463744
327120.0000000    0.2398797
327160.0000000    0.2230238
327200.0000000    0.2395195
327240.0000000    0.2377242
327280.0000000    0.2357630
327320.0000000    0.2370324
327360.0000000    0.2256257
327400.0000000    0.2301493
327440.0000000    0.2327866
327480.0000000    0.2357193
327520.0000000    0.2248290
327560.0000000    0.2354890
327600.0000000    0.2341801
327640.0000000    0.2334162
327680.0000000    0.2501840
327720.0000000    0.2438426
327760.0000000    0.2374634
327800.0000000    0.2499098
327840.0000000    0.2417285
327880.0000000    0.2412930
327920.0000000    0.2426871
327960.0000000    0.2366267
328000.0000000    0.2257914
328040.0000000    0.2513852
328080.0000000    0.2401779
328120.0000000    0.2377199
328160.0000000    0.2521323
328200.0000000    0.2567903
328240.0000000    0.2459859
328280.0000000    0.2325921
328320.0000000    0.2409856
328360.0000000    0.2371884
328400.0000000    0.2309985
328440.0000000    0.2434337
328480.0000000    0.2334274
328520.0000000    0.2355482
328560.0000000    0.2416305
328600.0000000    0.2282451
328640.0000000    0.2376729
328680.0000000    0.2399576
328720.0000000    0.2320719
328760.0000000    0.2367816
328800.0000000    0.2229255
328840.0000000    0.2335437
328880.0000000    0.2389306
328920.0000000    0.2430075
328960.0000000    0.2371989
329000.0000000    0.2304517
329040.0000000    0.2455737
329080.0000000    0.2315225
329120.0000000    0.2398425
329160.0000000    0.2340160
329200.0000000    0.2429563
329240.0000000    0.2397271
329280.0000000    0.2370691
329320.0000000    0.2313371
329360.0000000    0.2372955
329400.0000000    0.2370457
329440.0000000    0.2399834
329480.0000000    0.2255030
329520.0000000    0.2262964
329560.0000000    0.2392664
329600.0000000    0.2378314
329640.0000000    0.2502454
329680.0000000    0.2275389
329720.0000000    0.2281512
329760.0000000    0.2350566
329800.0000000    0.2412044
329840.0000000    0.2326744
329880.0000000    0.2361103
329920.0000000    0.2308783
329960.0000000    0.2158521
330000.0000000    0.2279201
330040.0000000    0.2268695
330080.0000000    0.2312180
330120.0000000    0.2303623
330160.0000000    0.2274407
330200.0000000    0.2283430
330240.0000000    0.2234679
330280.0000000    0.2312526
330320.0000000    0.2217322
330360.0000000    0.2286581
330400.0000000    0.2398720
330440.0000000    0.2528609
330480.0000000    0.2386938
330520.0000000    0.2391144
330560.0000000    0.2291714
330600.0000000    0.2272981
330640.0000000    0.2304652
330680.0000000    0.2367480
330720.0000000    0.2324400
330760.0000000    0.2409928
330800.0000000    0.2392458
330840.0000000    0.2432253
330880.0000000    0.2337811
330920.0000000    0.2264296
330960.0000000    0.2350241
331000.0000000    0.2365704
331040.0000000    0.2452261
331080.0000000    0.2232030
331120.0000000    0.2290316
331160.0000000    0.2464541
331200.0000000    0.2443982
331240.0000000    0.2317629
331280.0000000    0.2288872
331320.0000000    0.2407399
331360.0000000    0.2353168
331400.0000000    0.2353666
331440.0000000    0.2459937
331480.0000000    0.2473844
331520.0000000    0.2369251
331560.0000000    0.2393353
331600.0000000    0.2329781
331640.0000000    0.2407826
331680.0000000    0.2344762
331720.0000000    0.2272403
331760.0000000    0.2403136
331800.0000000    0.2485781
331840.0000000    0.2195821
331880.0000000    0.2381254
331920.0000000    0.2347373
331960.0000000    0.2273780
332000.0000000    0.2345436
332040.0000000    0.2280097
332080.0000000    0.2332914
332120.0000000    0.2398948
332160.0000000    0.2444384
332200.0000000    0.2484760
332240.0000000    0.2456545
332280.0000000    0.2551275
332320.0000000    0.2439748
332360.0000000    0.2344901
332400.0000000    0.2465314
332440.0000000    0.2435182
332480.0000000    0.2351228
332520.0000000    0.2501886
332560.0000000    0.2393017
332600.0000000    0.2204379
332640.0000000    0.2288370
332680.0000000    0.2296679
332720.0000000    0.2324587
332760.0000000    0.2354927
332800.0000000    0.2264068
332840.0000000    0.2232579
332880.0000000    0.2365677
332920.0000000    0.2309119
332960.0000000    0.2341724
333000.0000000    0.2285706
333040.0000000    0.2295114
333080.0000000    0.2528509
333120.0000000    0.2456895
333160.0000000    0.2527224
333200.0000000    0.2396870
333240.0000000    0.2457522
333280.0000000    0.2449117
333320.0000000    0.2486470
333360.0000000    0.2562979
333400.0000000    0.2413717
333440.0000000    0.2413371
333480.0000000    0.2425783
333520.0000000    0.2531535
333560.0000000    0.2432829
333600.0000000    0.2549104
333640.0000000    0.2594478
333680.0000000    0.2458166
333720.0000000    0.2505547
333760.0000000    0.2485537
333800.0000000    0.2464753
333840.0000000    0.2426285
333880.0000000    0.2472696
333920.0000000    0.2542706
333960.0000000    0.2524372
334000.0000000    0.2383701
334040.0000000    0.2241111
334080.0000000    0.2550131
334120.0000000    0.2367011
334160.0000000    0.2358868
334200.0000000    0.2281492
334240.0000000    0.2348785
334280.0000000    0.2289417
334320.0000000    0.2436841
334360.0000000    0.2431712
334400.0000000    0.2356172
334440.0000000    0.2412383
334480.0000000    0.2318197
334520.0000000    0.2376480
334560.0000000    0.2507868
334600.0000000    0.2417065
334640.0000000    0.2493877
334680.0000000    0.2523471
334720.0000000    0.2411028
334760.0000000    0.2592393
334800.0000000    0.2605065
334840.0000000    0.2555564
334880.0000000    0.2398127
334920.0000000    0.2441905
334960.0000000    0.2511737
335000.0000000    0.2540070
335040.0000000    0.2639374
335080.0000000    0.2515549
335120.0000000    0.2533013
335160.0000000    0.2403438
335200.0000000    0.2632900
335240.0000000    0.2692090
335280.0000000    0.2415072
335320.0000000    0.2463688
335360.0000000    0.2591365
335400.0000000    0.2538808
335440.0000000    0.2418494
335480.0000000    0.2426406
335520.0000000    0.2431122
335560.0000000    0.2583437
335600.0000000    0.2519135
335640.0000000    0.2416658
335680.0000000    0.2466911
335720.0000000    0.2606587
335760.0000000    0.2591529
335800.0000000    0.2571400
335840.0000000    0.2485392
335880.0000000    0.2555385
335920.0000000    0.2524225
335960.0000000    0.2539888
336000.0000000    0.2608623
336040.0000000    0.2547737
336080.0000000    0.2502683
336120.0000000    0.2534834
336160.0000000    0.2555238
336200.0000000    0.2517242
336240.0000000    0.2568375
336280.0000000    0.2441824
336320.0000000    0.2540562
336360.0000000    0.2331845
336400.0000000    0.2437846
336440.0000000    0.2285947
336480.0000000    0.2424090
336520.0000000    0.2564772
336560.0000000    0.2437400
336600.0000000    0.2519005
336640.0000000    0.2475415
336680.0000000    0.2292192
336720.0000000    0.2407599
336760.0000000    0.2298121
336800.0000000    0.2390309
336840.0000000    0.2460404
336880.0000000    0.2319477
336920.0000000    0.2379449
336960.0000000    0.2494172
337000.0000000    0.2281762
337040.0000000    0.2373240
337080.0000000    0.2289703
337120.0000000    0.2494782
337160.0000000    0.2330481
337200.0000000    0.2350625
337240.0000000    0.2362929
337280.0000000    0.2315670
337320.0000000    0.2285566
337360.0000000    0.2300055
337400.0000000    0.2301543
337440.0000000    0.2319289
337480.0000000    0.2272803
337520.0000000    0.2471275
337560.0000000    0.2241053
337600.0000000    0.2363238
337640.0000000    0.2289957
337680.0000000    0.2297495
337720.0000000    0.2292089
337760.0000000    0.2433519
337800.0000000    0.2329300
337840.0000000    0.2378501
337880.0000000    0.2397444
337920.0000000    0.2361423
337960.0000000    0.2467738
338000.0000000    0.2401326
338040.0000000    0.2344771
338080.0000000    0.2318482
338120.0000000    0.2374586
338160.0000000    0.2481423
338200.0000000    0.2435687
338240.0000000    0.2346306
338280.0000000    0.2387824
338320.0000000    0.2282980
338360.0000000    0.2480112
338400.0000000    0.2341085
338440.0000000    0.2329730
338480.0000000    0.2470617
338520.0000000    0.2228581
338560.0000000    0.2364210
338600.0000000    0.2385946
338640.0000000    0.2390345
338680.0000000    0.2384496
338720.0000000    0.2426442
338760.0000000    0.2391180
338800.0000000    0.2288859
338840.0000000    0.2453153
338880.0000000    0.2493126
338920.0000000    0.2361168
338960.0000000    0.2356099
339000.0000000    0.2433755
339040.0000000    0.2408963
339080.0000000    0.2297130
339120.0000000    0.2283908
339160.0000000    0.2449020
339200.0000000    0.2588423
339240.0000000    0.2523201
339280.0000000    0.2441399
339320.0000000    0.2416590
339360.0000000    0.2485831
339400.0000000    0.2461595
339440.0000000    0.2414882
339480.0000000    0.2438371
339520.0000000    0.2472839
339560.0000000    0.2476259
339600.0000000    0.2469729
339640.0000000    0.2433739
339680.0000000    0.2444002
339720.0000000    0.2360357
339760.0000000    0.2483872
339800.0000000    0.2377758
339840.0000000    0.2289901
339880.0000000    0.2384216
339920.0000000    0.2395611
339960.0000000    0.2465894
340000.0000000    0.2464414
340040.0000000    0.2334234
340080.0000000    0.2366562
340120.0000000    0.2290619
340160.0000000    0.2254161
340200.0000000    0.2221611
340240.0000000    0.2209932
340280.0000000    0.2353884
340320.0000000    0.2434610
340360.0000000    0.2422138
340400.0000000    0.2401894
340440.0000000    0.2528129
340480.0000000    0.2513105
340520.0000000    0.2415736
340560.0000000    0.2476224
340600.0000000    0.2469236
340640.0000000    0.2322940
340680.0000000    0.2417470
340720.0000000    0.2223964
340760.0000000    0.2369868
340800.0000000    0.2299793
340840.0000000    0.2484790
340880.0000000    0.2448739
340920.0000000    0.2442582
340960.0000000    0.2381868
341000.0000000    0.2326416
341040.0000000    0.2350346
341080.0000000    0.2379134
341120.0000000    0.2385656
341160.0000000    0.2299697
341200.0000000    0.2375519
341240.0000000    0.2440987
341280.0000000    0.2409251
341320.0000000    0.2437160
341360.0000000    0.2323723
341400.0000000    0.2252823
341440.0000000    0.2427431
341480.0000000    0.2396618
341520.0000000    0.2374260
341560.0000000    0.2324881
341600.0000000    0.2389758
341640.0000000    0.2375138
341680.0000000    0.2386523
341720.0000000    0.2350622
341760.0000000    0.2300064
341800.0000000    0.2404611
341840.0000000    0.2396410
341880.0000000    0.2479694
341920.0000000    0.2393829
341960.0000000    0.2359619
342000.0000000    0.2309044
342040.0000000    0.2353841
342080.0000000    0.2353811
342120.0000000    0.2439186
342160.0000000    0.2427614
342200.0000000    0.2388339
342240.0000000    0.2343097
342280.0000000    0.2322741
342320.0000000    0.2469590
342360.0000000    0.2322260
342400.0000000    0.2356014
342440.0000000    0.2423166
342480.0000000    0.2504682
342520.0000000    0.2363607
342560.0000000    0.2429895
342600.0000000    0.2299745
342640.0000000    0.2493393
342680.0000000    0.2403859
342720.0000000    0.2470801
342760.0000000    0.2435195
342800.0000000    0.2496903
342840.0000000    0.2474194
342880.0000000    0.2312693
342920.0000000    0.2402916
342960.0000000    0.2446815
343000.0000000    0.2500459
343040.0000000    0.2560984
343080.0000000    0.2480632
343120.0000000    0.2424886
343160.0000000    0.2339368
343200.0000000    0.2387135
343240.0000000    0.2548753
343280.0000000    0.2397786
343320.0000000    0.2210988
343360.0000000    0.2297127
343400.0000000    0.2433301
343440.0000000    0.2385232
343480.0000000    0.2453595
343520.0000000    0.2402715
343560.0000000    0.2391962
343600.0000000    0.2160706
343640.0000000    0.2151606
343680.0000000    0.2418240
343720.0000000    0.2362400
343760.0000000    0.2502971
343800.0000000    0.2345618
343840.0000000    0.2318557
343880.0000000    0.2232315
343920.0000000    0.2347571
343960.0000000    0.2488052
344000.0000000    0.2462515
344040.0000000    0.2368334
344080.0000000    0.2488015
344120.0000000    0.2374695
344160.0000000    0.2433824
344200.0000000    0.2299566
344240.0000000    0.2509685
344280.0000000    0.2536488
344320.0000000    0.2530958
344360.0000000    0.2415540
344400.0000000    0.2438045
344440.0000000    0.2411542
344480.0000000    0.2501952
344520.0000000    0.2631456
344560.0000000    0.2457884
344600.0000000    0.2660529
344640.0000000    0.2506935
344680.0000000    0.2517654
344720.0000000    0.2509000
344760.0000000    0.2392251
344800.0000000    0.2440831
344840.0000000    0.2468029
344880.0000000    0.2367615
344920.0000000    0.2405780
344960.0000000    0.2428324
345000.0000000    0.2603588
345040.0000000    0.2372421
345080.0000000    0.2360039
345120.0000000    0.2403864
345160.0000000    0.2375985
345200.0000000    0.2604223
345240.0000000    0.2524081
345280.0000000    0.2528370
345320.0000000    0.2469180
345360.0000000    0.2471555
345400.0000000    0.2566997
345440.0000000    0.2279190
345480.0000000    0.2369748
345520.0000000    0.2387202
345560.0000000    0.2517579
345600.0000000    0.2393226
345640.0000000    0.2455010
345680.0000000    0.2382522
345720.0000000    0.2288568
345760.0000000    0.2380742
345800.0000000    0.2480225
345840.0000000    0.2558883
345880.0000000    0.2522548
345920.0000000    0.2342296
345960.0000000    0.2428299
346000.0000000    0.2372775
346040.0000000    0.2446474
346080.0000000    0.2410240
346120.0000000    0.2453105
346160.0000000    0.2467609
346200.0000000    0.2376281
346240.0000000    0.2472849
346280.0000000    0.2519536
346320.0000000    0.2437164
346360.0000000    0.2326772
346400.0000000    0.2302690
346440.0000000    0.2392540
346480.0000000    0.2347401
346520.0000000    0.2332698
346560.0000000    0.2417241
346600.0000000    0.2407411
346640.0000000    0.2273867
346680.0000000    0.2278401
346720.0000000    0.2466288
346760.0000000    0.2307930
346800.0000000    0.2491988
346840.0000000    0.2472564
346880.0000000    0.2464998
346920.0000000    0.2384697
346960.0000000    0.2397610
347000.0000000    0.2449851
347040.0000000    0.2459638
347080.0000000    0.2435558
347120.0000000    0.2532620
347160.0000000    0.2473223
347200.0000000    0.2467294
347240.0000000    0.2471045
347280.0000000    0.2345446
347320.0000000    0.2323610
347360.0000000    0.2419495
347400.0000000    0.2329432
347440.0000000    0.2316254
347480.0000000    0.2440883
347520.0000000    0.2297322
347560.0000000    0.2282312
347600.0000000    0.2237220
347640.0000000    0.2380101
347680.0000000    0.2456935
347720.0000000    0.2337742
347760.0000000    0.2368940
347800.0000000    0.2417263
347840.0000000    0.2484683
347880.0000000    0.2410201
347920.0000000    0.2515135
347960.0000000    0.2533161
348000.0000000    0.2371822
348040.0000000    0.2388017
348080.0000000    0.2539825
348120.0000000    0.2527279
348160.0000000    0.2481531
348200.0000000    0.2335554
348240.0000000    0.2439785
348280.0000000    0.2468148
348320.0000000    0.2492300
348360.0000000    0.2502102
348400.0000000    0.2442205
348440.0000000    0.2592504
348480.0000000    0.2398111
348520.0000000    0.2594884
348560.0000000    0.2550699
348600.0000000    0.2395532
348640.0000000    0.2501153
348680.0000000    0.2544677
348720.0000000    0.2373134
348760.0000000    0.2535684
348800.0000000    0.2583658
348840.0000000    0.2467104
348880.0000000    0.2487058
348920.0000000    0.2534146
348960.0000000    0.2603972
349000.0000000    0.2432306
349040.0000000    0.2507776
349080.0000000    0.2428139
349120.0000000    0.2665246
349160.0000000    0.2674447
349200.0000000    0.2594255
349240.0000000    0.2426627
349280.0000000    0.2541763
349320.0000000    0.2578093
349360.0000000    0.2724886
349400.0000000    0.2544631
349440.0000000    0.2586919
349480.0000000    0.2603533
349520.0000000    0.2719820
349560.0000000    0.2532545
349600.0000000    0.2474122
349640.0000000    0.2494723
349680.0000000    0.2576315
349720.0000000    0.2496977
349760.0000000    0.2559769
349800.0000000    0.2576675
349840.0000000    0.2508486
349880.0000000    0.2588901
349920.0000000    0.2563410
349960.0000000    0.2529755
350000.0000000    0.2515608
350040.0000000    0.2440027
350080.0000000    0.2519650
350120.0000000    0.2452828
350160.0000000    0.2490771
350200.0000000    0.2491923
350240.0000000    0.2525101
350280.0000000    0.2512573
350320.0000000    0.2611201
350360.0000000    0.2455350
350400.0000000    0.2592460
350440.0000000    0.2513045
350480.0000000    0.2421629
350520.0000000    0.2589521
350560.0000000    0.2552827
350600.0000000    0.2450815
350640.0000000    0.2500863
350680.0000000    0.2647592
350720.0000000    0.2673040
350760.0000000    0.2567860
350800.0000000    0.2451248
350840.0000000    0.2506666
350880.0000000    0.2434927
350920.0000000    0.2492526
350960.0000000    0.2431629
351000.0000000    0.2605879
351040.0000000    0.2508080
351080.0000000    0.2542848
351120.0000000    0.2509240
351160.0000000    0.2362964
351200.0000000    0.2403471
351240.0000000    0.2561541
351280.0000000    0.2442258
351320.0000000    0.2483224
351360.0000000    0.2464678
351400.0000000    0.2400239
351440.0000000    0.2469459
351480.0000000    0.2436364
351520.0000000    0.2334815
351560.0000000    0.2381375
351600.0000000    0.2343017
351640.0000000    0.2431463
351680.0000000    0.2555342
351720.0000000    0.2476615
351760.0000000    0.2451491
351800.0000000    0.2543232
351840.0000000    0.2354639
351880.0000000    0.2553101
351920.0000000    0.2546475
351960.0000000    0.2439348
352000.0000000    0.2365370
352040.0000000    0.2506662
352080.0000000    0.2485919
352120.0000000    0.2548727
352160.0000000    0.2412938
352200.0000000    0.2465757
352240.0000000    0.2412323
352280.0000000    0.2562450
352320.0000000    0.2569533
352360.0000000    0.2472880
352400.0000000    0.2497811
352440.0000000    0.2609721
352480.0000000    0.2574277
352520.0000000    0.2476592
352560.0000000    0.2458094
352600.0000000    0.2512328
352640.0000000    0.2618225
352680.0000000    0.2518320
352720.0000000    0.2545172
352760.0000000    0.2508178
352800.0000000    0.2692240
352840.0000000    0.2506740
352880.0000000    0.2424167
352920.0000000    0.2512337
352960.0000000    0.2577655
353000.0000000    0.2332631
353040.0000000    0.2447306
353080.0000000    0.2478761
353120.0000000    0.2481296
353160.0000000    0.2326464
353200.0000000    0.2423194
353240.0000000    0.2443739
353280.0000000    0.2493795
353320.0000000    0.2506866
353360.0000000    0.2638370
353400.0000000    0.2435695
353440.0000000    0.2548937
353480.0000000    0.2679649
353520.0000000    0.2519436
353560.0000000    0.2622067
353600.0000000    0.2636391
353640.0000000    0.2542286
353680.0000000    0.2543180
353720.0000000    0.2622918
353760.0000000    0.2609038
353800.0000000    0.2634006
353840.0000000    0.2498176
353880.0000000    0.2591446
353920.0000000    0.2530588
353960.0000000    0.2612728
354000.0000000    0.2379053
354040.0000000    0.2565818
354080.0000000    0.2658355
354120.0000000    0.2511225
354160.0000000    0.2584513
354200.0000000    0.2587526
354240.0000000    0.2439991
354280.0000000    0.2649133
354320.0000000    0.2466218
354360.0000000    0.2507629
354400.0000000    0.2412862
354440.0000000    0.2547169
354480.0000000    0.2460370
354520.0000000    0.2407567
354560.0000000    0.2546890
354600.0000000    0.2486618
354640.0000000    0.2517481
354680.0000000    0.2422339
354720.0000000    0.2543451
354760.0000000    0.2599958
354800.0000000    0.2476697
354840.0000000    0.2423691
354880.0000000    0.2416820
354920.0000000    0.2482829
354960.0000000    0.2585832
355000.0000000    0.2447247
355040.0000000    0.2578725
355080.0000000    0.2521048
355120.0000000    0.2504673
355160.0000000    0.2682415
355200.0000000    0.2403232
355240.0000000    0.2438105
355280.0000000    0.2440269
355320.0000000    0.2404900
355360.0000000    0.2514287
355400.0000000    0.2458991
355440.0000000    0.2360525
355480.0000000    0.2464199
355520.0000000    0.2501366
355560.0000000    0.2515326
355600.0000000    0.2545189
355640.0000000    0.2573678
355680.0000000    0.2698584
355720.0000000    0.2622706
355760.0000000    0.2580142
355800.0000000    0.2438398
355840.0000000    0.2589245
355880.0000000    0.2550542
355920.0000000    0.2629916
355960.0000000    0.2558842
356000.0000000    0.2703431
356040.0000000    0.2672506
356080.0000000    0.2523994
356120.0000000    0.2560537
356160.0000000    0.2489690
356200.0000000    0.2615432
356240.0000000    0.2564044
356280.0000000    0.2660359
356320.0000000    0.2553812
356360.0000000    0.2516753
356400.0000000    0.2630495
356440.0000000    0.2606256
356480.0000000    0.2600474
356520.0000000    0.2637217
356560.0000000    0.2620449
356600.0000000    0.2622546
356640.0000000    0.2522173
356680.0000000    0.2612998
356720.0000000    0.2471109
356760.0000000    0.2569089
356800.0000000    0.2668158
356840.0000000    0.2562912
356880.0000000    0.2600636
356920.0000000    0.2572771
356960.0000000    0.2569228
357000.0000000    0.2638945
357040.0000000    0.2605042
357080.0000000    0.2687308
357120.0000000    0.2560833
357160.0000000    0.2643647
357200.0000000    0.2584966
357240.0000000    0.2581306
357280.0000000    0.2619211
357320.0000000    0.2659007
357360.0000000    0.2592651
357400.0000000    0.2594017
357440.0000000    0.2739956
357480.0000000    0.2645714
357520.0000000    0.2640519
357560.0000000    0.2665638
357600.0000000    0.2656798
357640.0000000    0.2593300
357680.0000000    0.2609294
357720.0000000    0.2759772
357760.0000000    0.2720236
357800.0000000    0.2642856
357840.0000000    0.2638183
357880.0000000    0.2747974
357920.0000000    0.2690580
357960.0000000    0.2780154
358000.0000000    0.2711755
358040.0000000    0.2571587
358080.0000000    0.2578839
358120.0000000    0.2719200
358160.0000000    0.2566156
358200.0000000    0.2692392
358240.0000000    0.2529649
358280.0000000    0.2589810
358320.0000000    0.2685377
358360.0000000    0.2680543
358400.0000000    0.2821219
358440.0000000    0.2661692
358480.0000000    0.2796645
358520.0000000    0.2784230
358560.0000000    0.2664111
358600.0000000    0.2747418
358640.0000000    0.2759978
358680.0000000    0.2697949
358720.0000000    0.2676500
358760.0000000    0.2662180
358800.0000000    0.2771052
358840.0000000    0.2610786
358880.0000000    0.2654573
358920.0000000    0.2624603
358960.0000000    0.2485859
359000.0000000    0.2465686
359040.0000000    0.2675058
359080.0000000    0.2613336
359120.0000000    0.2537009
359160.0000000    0.2606639
359200.0000000    0.2590912
359240.0000000    0.2550174
359280.0000000    0.2608922
359320.0000000    0.2709790
359360.0000000    0.2612244
359400.0000000    0.2622750
359440.0000000    0.2651558
359480.0000000    0.2652319
359520.0000000    0.2737795
359560.0000000    0.2782999
359600.0000000    0.2763977
359640.0000000    0.2619293
359680.0000000    0.2654725
359720.0000000    0.2821992
359760.0000000    0.2697661
359800.0000000    0.2729706
359840.0000000    0.2863742
359880.0000000    0.2782955
359920.0000000    0.2630673
359960.0000000    0.2799035
360000.0000000    0.2786311
360040.0000000    0.2603532
360080.0000000    0.2646072
360120.0000000    0.2502212
360160.0000000    0.2619401
360200.0000000    0.2613345
360240.0000000    0.2514347
360280.0000000    0.2606932
360320.0000000    0.2612794
360360.0000000    0.2717822
360400.0000000    0.2636700
360440.0000000    0.2605383
360480.0000000    0.2650601
360520.0000000    0.2619595
360560.0000000    0.2619075
360600.0000000    0.2667226
360640.0000000    0.2730577
360680.0000000    0.2618462
360720.0000000    0.2742560
360760.0000000    0.2720461
360800.0000000    0.2784964
360840.0000000    0.2763745
360880.0000000    0.2763196
360920.0000000    0.2815840
360960.0000000    0.2716146
361000.0000000    0.2834822
361040.0000000    0.2848979
361080.0000000    0.2867428
361120.0000000    0.2844549
361160.0000000    0.2739608
361200.0000000    0.2760922
361240.0000000    0.2486900
361280.0000000    0.2455012
361320.0000000    0.2539607
361360.0000000    0.2540757
361400.0000000    0.2632025
361440.0000000    0.2378533
361480.0000000    0.2515943
361520.0000000    0.2687323
361560.0000000    0.2732218
361600.0000000    0.2719584
361640.0000000    0.2647801
361680.0000000    0.2537442
361720.0000000    0.2565603
361760.0000000    0.2560800
361800.0000000    0.2607188
361840.0000000    0.2643883
361880.0000000    0.2663096
361920.0000000    0.2517052
361960.0000000    0.2587704
362000.0000000    0.2559660
362040.0000000    0.2592875
362080.0000000    0.2525994
362120.0000000    0.2529282
362160.0000000    0.2574679
362200.0000000    0.2675706
362240.0000000    0.2628373
362280.0000000    0.2537911
362320.0000000    0.2731101
362360.0000000    0.2640666
362400.0000000    0.2643887
362440.0000000    0.2542129
362480.0000000    0.2572613
362520.0000000    0.2702320
362560.0000000    0.2490819
362600.0000000    0.2709636
362640.0000000    0.2592821
362680.0000000    0.2677324
362720.0000000    0.2549339
362760.0000000    0.2649530
362800.0000000    0.2497091
362840.0000000    0.2576188
362880.0000000    0.2509310
362920.0000000    0.2741138
362960.0000000    0.2614249
363000.0000000    0.2652107
363040.0000000    0.2571882
363080.0000000    0.2784328
363120.0000000    0.2665366
363160.0000000    0.2715700
363200.0000000    0.2639202
363240.0000000    0.2587509
363280.0000000    0.2635295
363320.0000000    0.2530088
363360.0000000    0.2601064
363400.0000000    0.2654287
363440.0000000    0.2666827
363480.0000000    0.2554283
363520.0000000    0.2582247
363560.0000000    0.2598426
363600.0000000    0.2526665
363640.0000000    0.2765828
363680.0000000    0.2701430
363720.0000000    0.2781674
363760.0000000    0.2609759
363800.0000000    0.2583611
363840.0000000    0.2562176
363880.0000000    0.2643772
363920.0000000    0.2695338
363960.0000000    0.2661650
364000.0000000    0.2615960
364040.0000000    0.2486777
364080.0000000    0.2681154
364120.0000000    0.2687806
364160.0000000    0.2736847
364200.0000000    0.2616740
364240.0000000    0.2609154
364280.0000000    0.2620108
364320.0000000    0.2581783
364360.0000000    0.2623804
364400.0000000    0.2637329
364440.0000000    0.2648393
364480.0000000    0.2464840
364520.0000000    0.2645288
364560.0000000    0.2587703
364600.0000000    0.2646913
364640.0000000    0.2655786
364680.0000000    0.2561428
364720.0000000    0.2670591
364760.0000000    0.2755208
364800.0000000    0.2728752
364840.0000000    0.2745681
364880.0000000    0.2685727
364920.0000000    0.2670591
364960.0000000    0.2654110
365000.0000000    0.2675894
365040.0000000    0.2671759
365080.0000000    0.2563358
365120.0000000    0.2640888
365160.0000000    0.2487997
365200.0000000    0.2687534
365240.0000000    0.2568927
365280.0000000    0.2529687
365320.0000000    0.2617184
365360.0000000    0.2505473
365400.0000000    0.2608800
365440.0000000    0.2579846
365480.0000000    0.2520365
365520.0000000    0.2581244
365560.0000000    0.2543228
365600.0000000    0.2720811
365640.0000000    0.2724544
365680.0000000    0.2620946
365720.0000000    0.2535523
365760.0000000    0.2708432
365800.0000000    0.2624607
365840.0000000    0.2656869
365880.0000000    0.2565153
365920.0000000    0.2689426
365960.0000000    0.2570983
366000.0000000    0.2449067
366040.0000000    0.2504193
366080.0000000    0.2604300
366120.0000000    0.2561381
366160.0000000    0.2623337
366200.0000000    0.2498150
366240.0000000    0.2476898
366280.0000000    0.2563361
366320.0000000    0.2593222
366360.0000000    0.2663435
366400.0000000    0.2569208
366440.0000000    0.2603881
366480.0000000    0.2563777
366520.0000000    0.2687608
366560.0000000    0.2572841
366600.0000000    0.2500442
366640.0000000    0.2668733
366680.0000000    0.2529266
366720.0000000    0.2583210
366760.0000000    0.2656064
366800.0000000    0.2635875
366840.0000000    0.2607043
366880.0000000    0.2580895
366920.0000000    0.2528174
366960.0000000    0.2656898
367000.0000000    0.2533891
367040.0000000    0.2619019
367080.0000000    0.2405538
367120.0000000    0.2544421
367160.0000000    0.2582046
367200.0000000    0.2521833
367240.0000000    0.2544118
367280.0000000    0.2502648
367320.0000000    0.2518848
367360.0000000    0.2516638
367400.0000000    0.2609449
367440.0000000    0.2514031
367480.0000000    0.2556178
367520.0000000    0.2524298
367560.0000000    0.2564519
367600.0000000    0.2514240
367640.0000000    0.2599745
367680.0000000    0.2391930
367720.0000000    0.2410546
367760.0000000    0.2433571
367800.0000000    0.2562967
367840.0000000    0.2649289
367880.0000000    0.2537486
367920.0000000    0.2519417
367960.0000000    0.2473470
368000.0000000    0.2412808
368040.0000000    0.2503837
368080.0000000    0.2474259
368120.0000000    0.2524589
368160.0000000    0.2528513
368200.0000000    0.2476452
368240.0000000    0.2514060
368280.0000000    0.2343796
368320.0000000    0.2488074
368360.0000000    0.2453945
368400.0000000    0.2470558
368440.0000000    0.2534669
368480.0000000    0.2517498
368520.0000000    0.2515987
368560.0000000    0.2515523
368600.0000000    0.2371716
368640.0000000    0.2436877
368680.0000000    0.2437110
368720.0000000    0.2390444
368760.0000000    0.2502190
368800.0000000    0.2428409
368840.0000000    0.2493101
368880.0000000    0.2500814
368920.0000000    0.2566223
368960.0000000    0.2523147
369000.0000000    0.2470160
369040.0000000    0.2413130
369080.0000000    0.2334353
369120.0000000    0.2383030
369160.0000000    0.2461373
369200.0000000    0.2420596
369240.0000000    0.2348397
369280.0000000    0.2478430
369320.0000000    0.2333801
369360.0000000    0.2469843
369400.0000000    0.2437750
369440.0000000    0.2459891
369480.0000000    0.2438023
369520.0000000    0.2381589
369560.0000000    0.2460311
369600.0000000    0.2453238
369640.0000000    0.2382270
369680.0000000    0.2464717
369720.0000000    0.2322861
369760.0000000    0.2485615
369800.0000000    0.2484866
369840.0000000    0.2351097
369880.0000000    0.2328070
369920.0000000    0.2377483
369960.0000000    0.2430294
370000.0000000    0.2324298
370040.0000000    0.2319892
370080.0000000    0.2287056
370120.0000000    0.2460047
370160.0000000    0.2412064
370200.0000000    0.2505473
370240.0000000    0.2421737
370280.0000000    0.2448384
370320.0000000    0.2636480
370360.0000000    0.2380640
370400.0000000    0.2453219
370440.0000000    0.2489794
370480.0000000    0.2423908
370520.0000000    0.2304982
370560.0000000    0.2345018
370600.0000000    0.2329605
370640.0000000    0.2481063
370680.0000000    0.2422589
370720.0000000    0.2341211
370760.0000000    0.2347695
370800.0000000    0.2403752
370840.0000000    0.2469264
370880.0000000    0.2463395
370920.0000000    0.2344467
370960.0000000    0.2359442
371000.0000000    0.2324646
371040.0000000    0.2408513
371080.0000000    0.2468784
371120.0000000    0.2539601
371160.0000000    0.2585804
371200.0000000    0.2655213
371240.0000000    0.2599209
371280.0000000    0.2372403
371320.0000000    0.2474665
371360.0000000    0.2500032
371400.0000000    0.2366127
371440.0000000    0.2456067
371480.0000000    0.2479325
371520.0000000    0.2541783
371560.0000000    0.2690265
371600.0000000    0.2405263
371640.0000000    0.2447435
371680.0000000    0.2403750
371720.0000000    0.2497736
371760.0000000    0.2574430
371800.0000000    0.2618791
371840.0000000    0.2619832
371880.0000000    0.2592673
371920.0000000    0.2470101
371960.0000000    0.2598486
372000.0000000    0.2502419
372040.0000000    0.2489869
372080.0000000    0.2451400
372120.0000000    0.2334450
372160.0000000    0.2464839
372200.0000000    0.2392676
372240.0000000    0.2496420
372280.0000000    0.2380386
372320.0000000    0.2393128
372360.0000000    0.2570414
372400.0000000    0.2439992
372440.0000000    0.2320245
372480.0000000    0.2508834
372520.0000000    0.2362615
372560.0000000    0.2369866
372600.0000000    0.2459371
372640.0000000    0.2326294
372680.0000000    0.2371509
372720.0000000    0.2428142
372760.0000000    0.2504969
372800.0000000    0.2387383
372840.0000000    0.2420191
372880.0000000    0.2550117
372920.0000000    0.2546135
372960.0000000    0.2633465
373000.0000000    0.2548651
373040.0000000    0.2566792
373080.0000000    0.2508017
373120.0000000    0.2460208
373160.0000000    0.2604606
373200.0000000    0.2554676
373240.0000000    0.2484931
373280.0000000    0.2507049
373320.0000000    0.2494124
373360.0000000    0.2665850
373400.0000000    0.2615691
373440.0000000    0.2666823
373480.0000000    0.2476310
373520.0000000    0.2642718
373560.0000000    0.2572485
373600.0000000    0.2561870
373640.0000000    0.2662910
373680.0000000    0.2521133
373720.0000000    0.2613284
373760.0000000    0.2642824
373800.0000000    0.2541446
373840.0000000    0.2500185
373880.0000000    0.2353449
373920.0000000    0.2535496
373960.0000000    0.2413012
374000.0000000    0.2423022
374040.0000000    0.2557228
374080.0000000    0.2495821
374120.0000000    0.2491959
374160.0000000    0.2389838
374200.0000000    0.2538601
374240.0000000    0.2492597
374280.0000000    0.2523872
374320.0000000    0.2552230
374360.0000000    0.2594821
374400.0000000    0.2513300
374440.0000000    0.2397136
374480.0000000    0.2487714
374520.0000000    0.2463324
374560.0000000    0.2573991
374600.0000000    0.2549539
374640.0000000    0.2523603
374680.0000000    0.2553349
374720.0000000    0.2416274
374760.0000000    0.2466456
374800.0000000    0.2417567
374840.0000000    0.2508064
374880.0000000    0.2449222
374920.0000000    0.2365217
374960.0000000    0.2586853
375000.0000000    0.2580316
375040.0000000    0.2596940
375080.0000000    0.2586323
375120.0000000    0.2575038
375160.0000000    0.2616754
375200.0000000    0.2537429
375240.0000000    0.2503232
375280.0000000    0.2508498
375320.0000000    0.2508200
375360.0000000    0.2470201
375400.0000000    0.2696675
375440.0000000    0.2497090
375480.0000000    0.2480669
375520.0000000    0.2531261
375560.0000000    0.2598743
375600.0000000    0.2475914
375640.0000000    0.2686638
375680.0000000    0.2617777
375720.0000000    0.2655649
375760.0000000    0.2727157
375800.0000000    0.2605672
375840.0000000    0.2554330
375880.0000000    0.2518577
375920.0000000    0.2538758
375960.0000000    0.2611886
376000.0000000    0.2763775
376040.0000000    0.2612098
376080.0000000    0.2636818
376120.0000000    0.2553795
376160.0000000    0.2517395
376200.0000000    0.2466485
376240.0000000    0.2477978
376280.0000000    0.2621921
376320.0000000    0.2611600
376360.0000000    0.2448088
376400.0000000    0.2616719
376440.0000000    0.2736905
376480.0000000    0.2506652
376520.0000000    0.2529047
376560.0000000    0.2542066
376600.0000000    0.2542167
376640.0000000    0.2475959
376680.0000000    0.2399390
376720.0000000    0.2521602
376760.0000000    0.2524143
376800.0000000    0.2479899
376840.0000000    0.2524205
376880.0000000    0.2710109
376920.0000000    0.2593134
376960.0000000    0.2622860
377000.0000000    0.2648415
377040.0000000    0.2669871
377080.0000000    0.2611482
377120.0000000    0.2543920
377160.0000000    0.2506314
377200.0000000    0.2629424
377240.0000000    0.2665661
377280.0000000    0.2575834
377320.0000000    0.2633066
377360.0000000    0.2733736
377400.0000000    0.2639317
377440.0000000    0.2520976
377480.0000000    0.2626867
377520.0000000    0.2675163
377560.0000000    0.2712972
377600.0000000    0.2453681
377640.0000000    0.2293295
377680.0000000    0.2513466
377720.0000000    0.2321959
377760.0000000    0.2553505
377800.0000000    0.2469759
377840.0000000    0.2439443
377880.0000000    0.2610328
377920.0000000    0.2586876
377960.0000000    0.2474997
378000.0000000    0.2531151
378040.0000000    0.2543385
378080.0000000    0.2498642
378120.0000000    0.2600462
378160.0000000    0.2742162
378200.0000000    0.2381970
378240.0000000    0.2646489
378280.0000000    0.2433340
378320.0000000    0.2570410
378360.0000000    0.2598532
378400.0000000    0.2537552
378440.0000000    0.2575897
378480.0000000    0.2411507
378520.0000000    0.2570975
378560.0000000    0.2469146
378600.0000000    0.2383260
378640.0000000    0.2396969
378680.0000000    0.2425132
378720.0000000    0.2560624
378760.0000000    0.2448837
378800.0000000    0.2439100
378840.0000000    0.2324057
378880.0000000    0.2473354
378920.0000000    0.2355767
378960.0000000    0.2364764
379000.0000000    0.2328110
379040.0000000    0.2498153
379080.0000000    0.2404738
379120.0000000    0.2318427
379160.0000000    0.2350427
379200.0000000    0.2605041
379240.0000000    0.2473813
379280.0000000    0.2500777
379320.0000000    0.2490100
379360.0000000    0.2409246
379400.0000000    0.2434008
379440.0000000    0.2447703
379480.0000000    0.2499635
379520.0000000    0.2554815
379560.0000000    0.2325689
379600.0000000    0.2449596
379640.0000000    0.2466101
379680.0000000    0.2333050
379720.0000000    0.2556185
379760.0000000    0.2406965
379800.0000000    0.2428661
379840.0000000    0.2581412
379880.0000000    0.2496719
379920.0000000    0.2397193
379960.0000000    0.2301999
380000.0000000    0.2438763
380040.0000000    0.2380911
380080.0000000    0.2469406
380120.0000000    0.2328862
380160.0000000    0.2361119
380200.0000000    0.2532687
380240.0000000    0.2402857
380280.0000000    0.2391734
380320.0000000    0.2362474
380360.0000000    0.2467214
380400.0000000    0.2510326
380440.0000000    0.2421450
380480.0000000    0.2418978
380520.0000000    0.2343747
380560.0000000    0.2317275
380600.0000000    0.2345283
380640.0000000    0.2571110
380680.0000000    0.2423155
380720.0000000    0.2661425
380760.0000000    0.2544762
380800.0000000    0.2494772
380840.0000000    0.2487668
380880.0000000    0.2415736
380920.0000000    0.2469376
380960.0000000    0.2430698
381000.0000000    0.2632166
381040.0000000    0.2455380
381080.0000000    0.2587337
381120.0000000    0.2436266
381160.0000000    0.2507125
381200.0000000    0.2507993
381240.0000000    0.2472724
381280.0000000    0.2553762
381320.0000000    0.2545386
381360.0000000    0.2550829
381400.0000000    0.2518781
381440.0000000    0.2530181
381480.0000000    0.2597618
381520.0000000    0.2728836
381560.0000000    0.2454892
381600.0000000    0.2467824
381640.0000000    0.2466611
381680.0000000    0.2413138
381720.0000000    0.2560309
381760.0000000    0.2539088
381800.0000000    0.2552063
381840.0000000    0.2294195
381880.0000000    0.2454629
381920.0000000    0.2320052
381960.0000000    0.2469428
382000.0000000    0.2343536
382040.0000000    0.2369370
382080.0000000    0.2493255
382120.0000000    0.2408714
382160.0000000    0.2369265
382200.0000000    0.2387002
382240.0000000    0.2555335
382280.0000000    0.2494122
382320.0000000    0.2486947
382360.0000000    0.2333509
382400.0000000    0.2413938
382440.0000000    0.2750762
382480.0000000    0.2485621
382520.0000000    0.2623743
382560.0000000    0.2558972
382600.0000000    0.2449194
382640.0000000    0.2471975
382680.0000000    0.2445247
382720.0000000    0.2494361
382760.0000000    0.2556391
382800.0000000    0.2330723
382840.0000000    0.2225758
382880.0000000    0.2429258
382920.0000000    0.2328147
382960.0000000    0.2634333
383000.0000000    0.2523421
383040.0000000    0.2488007
383080.0000000    0.2460936
383120.0000000    0.2315571
383160.0000000    0.2434011
383200.0000000    0.2425578
383240.0000000    0.2382179
383280.0000000    0.2476406
383320.0000000    0.2532722
383360.0000000    0.2412684
383400.0000000    0.2385324
383440.0000000    0.2428031
383480.0000000    0.2331562
383520.0000000    0.2334868
383560.0000000    0.2455478
383600.0000000    0.2475599
383640.0000000    0.2520695
383680.0000000    0.2386626
383720.0000000    0.2541806
383760.0000000    0.2554007
383800.0000000    0.2455406
383840.0000000    0.2582865
383880.0000000    0.2482235
383920.0000000    0.2475480
383960.0000000    0.2436797
384000.0000000    0.2469561
384040.0000000    0.2324656
384080.0000000    0.2317328
384120.0000000    0.2371318
384160.0000000    0.2441553
384200.0000000    0.2460114
384240.0000000    0.2489062
384280.0000000    0.2478338
384320.0000000    0.2402948
384360.0000000    0.2337420
384400.0000000    0.2393515
384440.0000000    0.2351999
384480.0000000    0.2321313
384520.0000000    0.2295661
384560.0000000    0.2311884
384600.0000000    0.2422157
384640.0000000    0.2166908
384680.0000000    0.2338489
384720.0000000    0.2404776
384760.0000000    0.2376202
384800.0000000    0.2465967
384840.0000000    0.2410165
384880.0000000    0.2411705
384920.0000000    0.2499526
384960.0000000    0.2474042
385000.0000000    0.2390424
385040.0000000    0.2429986
385080.0000000    0.2388335
385120.0000000    0.2557985
385160.0000000    0.2530414
385200.0000000    0.2540545
385240.0000000    0.2506765
385280.0000000    0.2436507
385320.0000000    0.2361795
385360.0000000    0.2358401
385400.0000000    0.2246353
385440.0000000    0.2468538
385480.0000000    0.2444126
385520.0000000    0.2311651
385560.0000000    0.2395194
385600.0000000    0.2324078
385640.0000000    0.2428935
385680.0000000    0.2382158
385720.0000000    0.2431026
385760.0000000    0.2311674
385800.0000000    0.2480469
385840.0000000    0.2493561
385880.0000000    0.2358608
385920.0000000    0.2371137
385960.0000000    0.2324096
386000.0000000    0.2450258
386040.0000000    0.2314906
386080.0000000    0.2417085
386120.0000000    0.2477683
386160.0000000    0.2254328
386200.0000000    0.2390683
386240.0000000    0.2455838
386280.0000000    0.2352133
386320.0000000    0.2422774
386360.0000000    0.2338888
386400.0000000    0.2315712
386440.0000000    0.2440723
386480.0000000    0.2481787
386520.0000000    0.2484299
386560.0000000    0.2406913
386600.0000000    0.2454612
386640.0000000    0.2403448
386680.0000000    0.2483217
386720.0000000    0.2433956
386760.0000000    0.2480207
386800.0000000    0.2564911
386840.0000000    0.2441115
386880.0000000    0.2506053
386920.0000000    0.2417062
386960.0000000    0.2395421
387000.0000000    0.2321718
387040.0000000    0.2328128
387080.0000000    0.2468975
387120.0000000    0.2202505
387160.0000000    0.2311508
387200.0000000    0.2250621
387240.0000000    0.2160346
387280.0000000    0.2259735
387320.0000000    0.2138418
387360.0000000    0.2307345
387400.0000000    0.2237616
387440.0000000    0.2173703
387480.0000000    0.2182390
387520.0000000    0.2142899
387560.0000000    0.2088009
387600.0000000    0.2123908
387640.0000000    0.2187683
387680.0000000    0.2265787
387720.0000000    0.2290926
387760.0000000    0.2168104
387800.0000000    0.2260522
387840.0000000    0.2282723
387880.0000000    0.2284692
387920.0000000    0.2147350
387960.0000000    0.2338387
388000.0000000    0.2310221
388040.0000000    0.2488964
388080.0000000    0.2375305
388120.0000000    0.2282469
388160.0000000    0.2351779
388200.0000000    0.2430198
388240.0000000    0.2452040
388280.0000000    0.2296306
388320.0000000    0.2217878
388360.0000000    0.2304993
388400.0000000    0.2226423
388440.0000000    0.2330609
388480.0000000    0.2436528
388520.0000000    0.2290924
388560.0000000    0.2458537
388600.0000000    0.2537530
388640.0000000    0.2470465
388680.0000000    0.2514984
388720.0000000    0.2382890
388760.0000000    0.2231432
388800.0000000    0.2260167
388840.0000000    0.2384605
388880.0000000    0.2365205
388920.0000000    0.2412890
388960.0000000    0.2267276
389000.0000000    0.2454986
389040.0000000    0.2388770
389080.0000000    0.2328625
389120.0000000    0.2333571
389160.0000000    0.2431085
389200.0000000    0.2351792
389240.0000000    0.2352729
389280.0000000    0.2424596
389320.0000000    0.2557249
389360.0000000    0.2437109
389400.0000000    0.2505673
389440.0000000    0.2489106
389480.0000000    0.2281567
389520.0000000    0.2398196
389560.0000000    0.2358150
389600.0000000    0.2301861
389640.0000000    0.2363508
389680.0000000    0.2359360
389720.0000000    0.2356212
389760.0000000    0.2342453
389800.0000000    0.2518221
389840.0000000    0.2514194
389880.0000000    0.2381944
389920.0000000    0.2515428
389960.0000000    0.2284647
390000.0000000    0.2307201
390040.0000000    0.2514512
390080.0000000    0.2245828
390120.0000000    0.2518939
390160.0000000    0.2382339
390200.0000000    0.2275376
390240.0000000    0.2412872
390280.0000000    0.2449649
390320.0000000    0.2356116
390360.0000000    0.2356931
390400.0000000    0.2290745
390440.0000000    0.2389676
390480.0000000    0.2261139
390520.0000000    0.2256005
390560.0000000    0.2215041
390600.0000000    0.2322925
390640.0000000    0.2162368
390680.0000000    0.2484343
390720.0000000    0.2294664
390760.0000000    0.2309126
390800.0000000    0.2370281
390840.0000000    0.2409204
390880.0000000    0.2389697
390920.0000000    0.2456314
390960.0000000    0.2326804
391000.0000000    0.2205660
391040.0000000    0.2041849
391080.0000000    0.2189580
391120.0000000    0.2339019
391160.0000000    0.2170493
391200.0000000    0.2187026
391240.0000000    0.2261859
391280.0000000    0.2308077
391320.0000000    0.2226931
391360.0000000    0.2275990
391400.0000000    0.2338251
391440.0000000    0.2226871
391480.0000000    0.2290182
391520.0000000    0.2303373
391560.0000000    0.2284921
391600.0000000    0.2370683
391640.0000000    0.2343498
391680.0000000    0.2364105
391720.0000000    0.2319885
391760.0000000    0.2211730
391800.0000000    0.2172719
391840.0000000    0.2350909
391880.0000000    0.2307061
391920.0000000    0.2094505
391960.0000000    0.2095734
392000.0000000    0.2167367
392040.0000000    0.2056390
392080.0000000    0.2210025
392120.0000000    0.2129074
392160.0000000    0.2110874
392200.0000000    0.2151849
392240.0000000    0.2285504
392280.0000000    0.2202358
392320.0000000    0.2259304
392360.0000000    0.2156772
392400.0000000    0.2197278
392440.0000000    0.2268885
392480.0000000    0.2269759
392520.0000000    0.2269085
392560.0000000    0.2212337
392600.0000000    0.2226400
392640.0000000    0.2111999
392680.0000000    0.2244443
392720.0000000    0.2247156
392760.0000000    0.2353708
392800.0000000    0.2141558
392840.0000000    0.2217390
392880.0000000    0.2182032
392920.0000000    0.2412350
392960.0000000    0.2373713
393000.0000000    0.2319341
393040.0000000    0.2386713
393080.0000000    0.2244660
393120.0000000    0.2298085
393160.0000000    0.2365948
393200.0000000    0.2236173
393240.0000000    0.2334192
393280.0000000    0.2173479
393320.0000000    0.2184465
393360.0000000    0.2052795
393400.0000000    0.2044381
393440.0000000    0.2280591
393480.0000000    0.2377320
393520.0000000    0.2422981
393560.0000000    0.2309335
393600.0000000    0.2155396
393640.0000000    0.2261280
393680.0000000    0.2374912
393720.0000000    0.2240325
393760.0000000    0.2348924
393800.0000000    0.2331047
393840.0000000    0.2357266
393880.0000000    0.2348241
393920.0000000    0.2319288
393960.0000000    0.2365835
394000.0000000    0.2298759
394040.0000000    0.2367584
394080.0000000    0.2321951
394120.0000000    0.2324001
394160.0000000    0.2274270
394200.0000000    0.2274706
394240.0000000    0.2255626
394280.0000000    0.2172806
394320.0000000    0.2277642
394360.0000000    0.2241837
394400.0000000    0.2132614
394440.0000000    0.2169578
394480.0000000    0.2273801
394520.0000000    0.2262174
394560.0000000    0.2150741
394600.0000000    0.2114451
394640.0000000    0.2110003
394680.0000000    0.2226997
394720.0000000    0.2372630
394760.0000000    0.2165010
394800.0000000    0.2286479
394840.0000000    0.2287509
394880.0000000    0.2212387
394920.0000000    0.2179206
394960.0000000    0.2207319
395000.0000000    0.2432912
395040.0000000    0.2286790
395080.0000000    0.2139890
395120.0000000    0.2233409
395160.0000000    0.2339916
395200.0000000    0.2332669
395240.0000000    0.2161071
395280.0000000    0.2231909
395320.0000000    0.2373973
395360.0000000    0.2101336
395400.0000000    0.2194103
395440.0000000    0.2229807
395480.0000000    0.2392955
395520.0000000    0.2310599
395560.0000000    0.2334467
395600.0000000    0.2175017
395640.0000000    0.2134072
395680.0000000    0.2042359
395720.0000000    0.2188687
395760.0000000    0.2217592
395800.0000000    0.2143866
395840.0000000    0.2209757
395880.0000000    0.2226167
395920.0000000    0.2217671
395960.0000000    0.2256079
396000.0000000    0.2205869
396040.0000000    0.2233947
396080.0000000    0.2353663
396120.0000000    0.2277327
396160.0000000    0.2415109
396200.0000000    0.2456660
396240.0000000    0.2418939
396280.0000000    0.2427804
396320.0000000    0.2276003
396360.0000000    0.2410161
396400.0000000    0.2409725
396440.0000000    0.2291362
396480.0000000    0.2197405
396520.0000000    0.2111463
396560.0000000    0.2380022
396600.0000000    0.2329589
396640.0000000    0.2347601
396680.0000000    0.2287794
396720.0000000    0.2282960
396760.0000000    0.2386505
396800.0000000    0.2394083
396840.0000000    0.2227695
396880.0000000    0.2350992
396920.0000000    0.2314194
396960.0000000    0.2224275
397000.0000000    0.2340410
397040.0000000    0.2352792
397080.0000000    0.2300751
397120.0000000    0.2421523
397160.0000000    0.2381640
397200.0000000    0.2267452
397240.0000000    0.2252761
397280.0000000    0.2173696
397320.0000000    0.2210480
397360.0000000    0.2229617
397400.0000000    0.2387847
397440.0000000    0.2380482
397480.0000000    0.2487034
397520.0000000    0.2526422
397560.0000000    0.2354771
397600.0000000    0.2439792
397640.0000000    0.2502140
397680.0000000    0.2410715
397720.0000000    0.2344398
397760.0000000    0.2242152
397800.0000000    0.2305313
397840.0000000    0.2312818
397880.0000000    0.2343383
397920.0000000    0.2429324
397960.0000000    0.2486020
398000.0000000    0.2437994
398040.0000000    0.2476897
398080.0000000    0.2508590
398120.0000000    0.2487460
398160.0000000    0.2492637
398200.0000000    0.2472051
398240.0000000    0.2548546
398280.0000000    0.2475030
398320.0000000    0.2556187
398360.0000000    0.2455136
398400.0000000    0.2465590
398440.0000000    0.2441183
398480.0000000    0.2475056
398520.0000000    0.2549959
398560.0000000    0.2525902
398600.0000000    0.2439533
398640.0000000    0.2448139
398680.0000000    0.2256894
398720.0000000    0.2272356
398760.0000000    0.2325885
398800.0000000    0.2334620
398840.0000000    0.2385922
398880.0000000    0.2460708
398920.0000000    0.2559815
398960.0000000    0.2548974
399000.0000000    0.2436022
399040.0000000    0.2465564
399080.0000000    0.2321648
399120.0000000    0.2417898
399160.0000000    0.2292323
399200.0000000    0.2488457
399240.0000000    0.2288766
399280.0000000    0.2288800
399320.0000000    0.2259771
399360.0000000    0.2230949
399400.0000000    0.2298939
399440.0000000    0.2390992
399480.0000000    0.2303718
399520.0000000    0.2249124
399560.0000000    0.2369175
399600.0000000    0.2367819
399640.0000000    0.2411096
399680.0000000    0.2251168
399720.0000000    0.2255785
399760.0000000    0.2327402
399800.0000000    0.2201183
399840.0000000    0.2272919
399880.0000000    0.2277318
399920.0000000    0.2314889
399960.0000000    0.2404066
400000.0000000    0.2311530
400040.0000000    0.2353987
400080.0000000    0.2141172
400120.0000000    0.2248016
400160.0000000    0.2304887
400200.0000000    0.2298941
400240.0000000    0.2300280
400280.0000000    0.2355777
400320.0000000    0.2318294
400360.0000000    0.2251160
400400.0000000    0.2222763
400440.0000000    0.2183760
400480.0000000    0.2218512
400520.0000000    0.2265625
400560.0000000    0.2221197
400600.0000000    0.2200045
400640.0000000    0.2082384
400680.0000000    0.2189693
400720.0000000    0.2135711
400760.0000000    0.2186973
400800.0000000    0.2212863
400840.0000000    0.2148352
400880.0000000    0.2154266
400920.0000000    0.2310132
400960.0000000    0.2357387
401000.0000000    0.2240643
401040.0000000    0.2181783
401080.0000000    0.2170501
401120.0000000    0.2025462
401160.0000000    0.1994219
401200.0000000    0.2128128
401240.0000000    0.2190969
401280.0000000    0.2325580
401320.0000000    0.2142895
401360.0000000    0.2202239
401400.0000000    0.2230942
401440.0000000    0.2137661
401480.0000000    0.2276664
401520.0000000    0.2287431
401560.0000000    0.2172041
401600.0000000    0.1949517
401640.0000000    0.2121963
401680.0000000    0.2126866
401720.0000000    0.2316708
401760.0000000    0.2182278
401800.0000000    0.2143903
401840.0000000    0.2075691
401880.0000000    0.2142841
401920.0000000    0.2095922
401960.0000000    0.2284744
402000.0000000    0.2218821
402040.0000000    0.2137325
402080.0000000    0.2204883
402120.0000000    0.2220421
402160.0000000    0.2111905
402200.0000000    0.2131837
402240.0000000    0.2029096
402280.0000000    0.1955817
402320.0000000    0.2224652
402360.0000000    0.2070360
402400.0000000    0.2079213
402440.0000000    0.2179379
402480.0000000    0.2031879
402520.0000000    0.2142054
402560.0000000    0.1991319
402600.0000000    0.2142269
402640.0000000    0.2154160
402680.0000000    0.2262357
402720.0000000    0.2273250
402760.0000000    0.2157801
402800.0000000    0.2343359
402840.0000000    0.2110387
402880.0000000    0.2140378
402920.0000000    0.2117060
402960.0000000    0.2226410
403000.0000000    0.2160666
403040.0000000    0.1983108
403080.0000000    0.2055308
403120.0000000    0.2166955
403160.0000000    0.2210710
403200.0000000    0.2216571
403240.0000000    0.2069031
403280.0000000    0.2113033
403320.0000000    0.2088666
403360.0000000    0.2137280
403400.0000000    0.2073567
403440.0000000    0.2136514
403480.0000000    0.2194342
403520.0000000    0.2080022
403560.0000000    0.2052874
403600.0000000    0.2302710
403640.0000000    0.2013615
403680.0000000    0.2081641
403720.0000000    0.2091971
403760.0000000    0.2168580
403800.0000000    0.2201818
403840.0000000    0.2218385
403880.0000000    0.2337171
403920.0000000    0.2153023
403960.0000000    0.2098571
404000.0000000    0.2203037
404040.0000000    0.2026339
404080.0000000    0.2039032
404120.0000000    0.2052182
404160.0000000    0.2125742
404200.0000000    0.2080822
404240.0000000    0.2198746
404280.0000000    0.2183490
404320.0000000    0.2218473
404360.0000000    0.2104958
404400.0000000    0.2222182
404440.0000000    0.2163137
404480.0000000    0.2108023
404520.0000000    0.2272348
404560.0000000    0.2169489
404600.0000000    0.2177932
404640.0000000    0.2103801
404680.0000000    0.2210201
404720.0000000    0.2028552
404760.0000000    0.2170005
404800.0000000    0.2087457
404840.0000000    0.2098805
404880.0000000    0.2193953
404920.0000000    0.2105172
404960.0000000    0.2185804
405000.0000000    0.2007356
405040.0000000    0.2067827
405080.0000000    0.2066837
405120.0000000    0.1991436
405160.0000000    0.2082529
405200.0000000    0.2058934
405240.0000000    0.2107596
405280.0000000    0.1963881
405320.0000000    0.1992324
405360.0000000    0.1943845
405400.0000000    0.2045685
405440.0000000    0.2061074
405480.0000000    0.1942446
405520.0000000    0.2086601
405560.0000000    0.1837124
405600.0000000    0.2080478
405640.0000000    0.1874160
405680.0000000    0.2037191
405720.0000000    0.2067246
405760.0000000    0.2092923
405800.0000000    0.1918901
405840.0000000    0.1939112
405880.0000000    0.1976580
405920.0000000    0.1978933
405960.0000000    0.2048933
406000.0000000    0.1996828
406040.0000000    0.2021510
406080.0000000    0.2050063
406120.0000000    0.2019130
406160.0000000    0.2035303
406200.0000000    0.1990445
406240.0000000    0.1943631
406280.0000000    0.1942233
406320.0000000    0.2016393
406360.0000000    0.1996634
406400.0000000    0.1951156
406440.0000000    0.2036849
406480.0000000    0.2069466
406520.0000000    0.1962673
406560.0000000    0.1967859
406600.0000000    0.2061792
406640.0000000    0.2025935
406680.0000000    0.2088947
406720.0000000    0.1965683
406760.0000000    0.1979934
406800.0000000    0.2014682
406840.0000000    0.2015382
406880.0000000    0.1944143
406920.0000000    0.2012199
406960.0000000    0.2018234
407000.0000000    0.2016806
407040.0000000    0.2031005
407080.0000000    0.2131740
407120.0000000    0.2047915
407160.0000000    0.2075237
407200.0000000    0.2047420
407240.0000000    0.1896002
407280.0000000    0.2146344
407320.0000000    0.2082522
407360.0000000    0.2224201
407400.0000000    0.1992300
407440.0000000    0.1973320
407480.0000000    0.2132588
407520.0000000    0.2055873
407560.0000000    0.2137458
407600.0000000    0.2049137
407640.0000000    0.1991928
407680.0000000    0.1978456
407720.0000000    0.1916245
407760.0000000    0.2018119
407800.0000000    0.2064945
407840.0000000    0.1973625
407880.0000000    0.2023305
407920.0000000    0.2000960
407960.0000000    0.1988306
408000.0000000    0.2010821
408040.0000000    0.2003537
408080.0000000    0.1794758
408120.0000000    0.1945745
408160.0000000    0.1922527
408200.0000000    0.1903024
408240.0000000    0.1975892
408280.0000000    0.1929348
408320.0000000    0.1928097
408360.0000000    0.1992429
408400.0000000    0.2076594
408440.0000000    0.1950482
408480.0000000    0.2071048
408520.0000000    0.2061866
408560.0000000    0.2099557
408600.0000000    0.2009319
408640.0000000    0.2004517
408680.0000000    0.2051386
408720.0000000    0.1992576
408760.0000000    0.2096730
408800.0000000    0.2008455
408840.0000000    0.2051853
408880.0000000    0.1965854
408920.0000000    0.1940402
408960.0000000    0.2042662
409000.0000000    0.2124800
409040.0000000    0.1943649
409080.0000000    0.1934739
409120.0000000    0.1933711
409160.0000000    0.2038793
409200.0000000    0.2028352
409240.0000000    0.2041709
409280.0000000    0.1949237
409320.0000000    0.1965354
409360.0000000    0.2094245
409400.0000000    0.2017680
409440.0000000    0.2025553
409480.0000000    0.1927156
409520.0000000    0.1883841
409560.0000000    0.1918802
409600.0000000    0.1953082
409640.0000000    0.2010246
409680.0000000    0.1930166
409720.0000000    0.1820463
409760.0000000    0.1964601
409800.0000000    0.1963745
409840.0000000    0.1912287
409880.0000000    0.2070388
409920.0000000    0.2044027
409960.0000000    0.1951439
410000.0000000    0.1941268
410040.0000000    0.1971274
410080.0000000    0.1955772
410120.0000000    0.1950903
410160.0000000    0.2006685
410200.0000000    0.1985202
410240.0000000    0.2054623
410280.0000000    0.2003230
410320.0000000    0.2073780
410360.0000000    0.1973104
410400.0000000    0.2127535
410440.0000000    0.2117989
410480.0000000    0.2081860
410520.0000000    0.2005119
410560.0000000    0.2098994
410600.0000000    0.2003650
410640.0000000    0.2039155
410680.0000000    0.2084636
410720.0000000    0.2114572
410760.0000000    0.2068644
410800.0000000    0.2135005
410840.0000000    0.2015869
410880.0000000    0.2026411
410920.0000000    0.2054216
410960.0000000    0.2022940
411000.0000000    0.2057730
411040.0000000    0.2080621
411080.0000000    0.1966897
411120.0000000    0.1998517
411160.0000000    0.2063058
411200.0000000    0.1999702
411240.0000000    0.2034165
411280.0000000    0.2092371
411320.0000000    0.2179829
411360.0000000    0.2231641
411400.0000000    0.2117550
411440.0000000    0.2164837
411480.0000000    0.1944230
411520.0000000    0.2219958
411560.0000000    0.2033235
411600.0000000    0.2045313
411640.0000000    0.2040571
411680.0000000    0.1899263
411720.0000000    0.1943758
411760.0000000    0.2030206
411800.0000000    0.1946797
411840.0000000    0.1846607
411880.0000000    0.2036802
411920.0000000    0.1904068
411960.0000000    0.1997859
412000.0000000    0.2035575
412040.0000000    0.1931820
412080.0000000    0.1933024
412120.0000000    0.1887650
412160.0000000    0.2059823
412200.0000000    0.1950859
412240.0000000    0.2147591
412280.0000000    0.2118820
412320.0000000    0.2186677
412360.0000000    0.2154306
412400.0000000    0.2238671
412440.0000000    0.2120700
412480.0000000    0.2202708
412520.0000000    0.2166095
412560.0000000    0.2112280
412600.0000000    0.2076602
412640.0000000    0.2349544
412680.0000000    0.2245638
412720.0000000    0.2276545
412760.0000000    0.2203625
412800.0000000    0.2277597
412840.0000000    0.2192379
412880.0000000    0.2211219
412920.0000000    0.2358239
412960.0000000    0.2277979
413000.0000000    0.2164445
413040.0000000    0.2149037
413080.0000000    0.2361364
413120.0000000    0.2128136
413160.0000000    0.2108716
413200.0000000    0.2232918
413240.0000000    0.2204983
413280.0000000    0.2209400
413320.0000000    0.2173303
413360.0000000    0.2218457
413400.0000000    0.2204099
413440.0000000    0.2145293
413480.0000000    0.1994058
413520.0000000    0.2058036
413560.0000000    0.2002008
413600.0000000    0.2133120
413640.0000000    0.2135511
413680.0000000    0.1961203
413720.0000000    0.2005648
413760.0000000    0.2066772
413800.0000000    0.2123227
413840.0000000    0.2129119
413880.0000000    0.1999532
413920.0000000    0.2138325
413960.0000000    0.2184282
414000.0000000    0.2040945
414040.0000000    0.2082512
414080.0000000    0.2170862
414120.0000000    0.2258112
414160.0000000    0.2148940
414200.0000000    0.2051452
414240.0000000    0.2146607
414280.0000000    0.2116443
414320.0000000    0.2277851
414360.0000000    0.2293136
414400.0000000    0.2114881
414440.0000000    0.2397136
414480.0000000    0.2177358
414520.0000000    0.2155961
414560.0000000    0.2166529
414600.0000000    0.2149383
414640.0000000    0.2311017
414680.0000000    0.2304073
414720.0000000    0.2171873
414760.0000000    0.2255868
414800.0000000    0.2286866
414840.0000000    0.2146801
414880.0000000    0.2101853
414920.0000000    0.2172538
414960.0000000    0.2240622
415000.0000000    0.2180893
415040.0000000    0.2061431
415080.0000000    0.2244834
415120.0000000    0.2155183
415160.0000000    0.2156548
415200.0000000    0.2122618
415240.0000000    0.2067379
415280.0000000    0.2249536
415320.0000000    0.1937014
415360.0000000    0.2037509
415400.0000000    0.2076772
415440.0000000    0.2019359
415480.0000000    0.2121023
415520.0000000    0.2055231
415560.0000000    0.1927289
415600.0000000    0.1926889
415640.0000000    0.1934282
415680.0000000    0.2060886
415720.0000000    0.2065199
415760.0000000    0.2138352
415800.0000000    0.2196635
415840.0000000    0.2214852
415880.0000000    0.2062283
415920.0000000    0.2100446
415960.0000000    0.1928987
416000.0000000    0.2015810
416040.0000000    0.2034579
416080.0000000    0.2027031
416120.0000000    0.2109715
416160.0000000    0.2101291
416200.0000000    0.2095546
416240.0000000    0.2180066
416280.0000000    0.1959915
416320.0000000    0.1993431
416360.0000000    0.2038051
416400.0000000    0.2014650
416440.0000000    0.1983352
416480.0000000    0.2041521
416520.0000000    0.2138305
416560.0000000    0.2070576
416600.0000000    0.2177751
416640.0000000    0.2300771
416680.0000000    0.2225595
416720.0000000    0.2035291
416760.0000000    0.2222126
416800.0000000    0.2126155
416840.0000000    0.1899611
416880.0000000    0.1943907
416920.0000000    0.2132892
416960.0000000    0.2060043
417000.0000000    0.2047698
417040.0000000    0.2060655
417080.0000000    0.1970931
417120.0000000    0.1903057
417160.0000000    0.2036577
417200.0000000    0.2035710
417240.0000000    0.1986349
417280.0000000    0.2044039
417320.0000000    0.2164273
417360.0000000    0.2002891
417400.0000000    0.1987705
417440.0000000    0.2093629
417480.0000000    0.1870469
417520.0000000    0.2024024
417560.0000000    0.1833993
417600.0000000    0.1877437
417640.0000000    0.2032288
417680.0000000    0.1999259
417720.0000000    0.2184803
417760.0000000    0.2091485
417800.0000000    0.1990833
417840.0000000    0.2036202
417880.0000000    0.1938105
417920.0000000    0.2249007
417960.0000000    0.2018898
418000.0000000    0.1988278
418040.0000000    0.2178594
418080.0000000    0.2396499
418120.0000000    0.2237158
418160.0000000    0.2216354
418200.0000000    0.2408654
418240.0000000    0.2329089
418280.0000000    0.2330650
418320.0000000    0.2069368
418360.0000000    0.2270194
418400.0000000    0.2297412
418440.0000000    0.2228423
418480.0000000    0.2240386
418520.0000000    0.2200907
418560.0000000    0.2153873
418600.0000000    0.1985053
418640.0000000    0.2298945
418680.0000000    0.2219398
418720.0000000    0.2125907
418760.0000000    0.2175735
418800.0000000    0.2336783
418840.0000000    0.2352701
418880.0000000    0.2415801
418920.0000000    0.2374226
418960.0000000    0.2397979
419000.0000000    0.2302808
419040.0000000    0.2331478
419080.0000000    0.2395655
419120.0000000    0.2219947
419160.0000000    0.2300719
419200.0000000    0.2119513
419240.0000000    0.2077496
419280.0000000    0.2279250
419320.0000000    0.2420760
419360.0000000    0.2351294
419400.0000000    0.2551848
419440.0000000    0.2365300
419480.0000000    0.2495343
419520.0000000    0.2242806
419560.0000000    0.2459194
419600.0000000    0.2511427
419640.0000000    0.2324454
419680.0000000    0.2305751
419720.0000000    0.2258538
419760.0000000    0.2249241
419800.0000000    0.2215405
419840.0000000    0.2380406
419880.0000000    0.2286747
419920.0000000    0.2302830
419960.0000000    0.2238564
420000.0000000    0.2048877
420040.0000000    0.2129942
420080.0000000    0.2210972
420120.0000000    0.2193433
420160.0000000    0.2145325
420200.0000000    0.2218604
420240.0000000    0.2160292
420280.0000000    0.2106466
420320.0000000    0.2129466
420360.0000000    0.2141265
420400.0000000    0.2063149
420440.0000000    0.2187619
420480.0000000    0.2126625
420520.0000000    0.2110198
420560.0000000    0.2117892
420600.0000000    0.2136329
420640.0000000    0.2181277
420680.0000000    0.2131376
420720.0000000    0.2218299
420760.0000000    0.2459774
420800.0000000    0.2118485
420840.0000000    0.2194441
420880.0000000    0.2138744
420920.0000000    0.2382600
420960.0000000    0.2408790
421000.0000000    0.2434746
421040.0000000    0.2369035
421080.0000000    0.2447045
421120.0000000    0.2360518
421160.0000000    0.2431807
421200.0000000    0.2380983
421240.0000000    0.2356518
421280.0000000    0.2449583
421320.0000000    0.2313687
421360.0000000    0.2363810
421400.0000000    0.2410900
421440.0000000    0.2467417
421480.0000000    0.2403039
421520.0000000    0.2316939
421560.0000000    0.2429914
421600.0000000    0.2451469
421640.0000000    0.2233483
421680.0000000    0.2262730
421720.0000000    0.2337248
421760.0000000    0.2464157
421800.0000000    0.2342054
421840.0000000    0.2302858
421880.0000000    0.2403786
421920.0000000    0.2380218
421960.0000000    0.2225204
422000.0000000    0.2370603
422040.0000000    0.2401868
422080.0000000    0.2288043
422120.0000000    0.2273185
422160.0000000    0.2393958
422200.0000000    0.2300757
422240.0000000    0.2332437
422280.0000000    0.2338669
422320.0000000    0.2395467
422360.0000000    0.2442426
422400.0000000    0.2182146
422440.0000000    0.2201511
422480.0000000    0.2249421
422520.0000000    0.2326457
422560.0000000    0.2288313
422600.0000000    0.2461839
422640.0000000    0.2195094
422680.0000000    0.2443350
422720.0000000    0.2288632
422760.0000000    0.2406943
422800.0000000    0.2452352
422840.0000000    0.2323619
422880.0000000    0.2385276
422920.0000000    0.2454213
422960.0000000    0.2442768
423000.0000000    0.2296670
423040.0000000    0.2318609
423080.0000000    0.2451441
423120.0000000    0.2552341
423160.0000000    0.2377865
423200.0000000    0.2568771
423240.0000000    0.2533232
423280.0000000    0.2275391
423320.0000000    0.2244334
423360.0000000    0.2350093
423400.0000000    0.2435953
423440.0000000    0.2315457
423480.0000000    0.2349533
423520.0000000    0.2499595
423560.0000000    0.2346859
423600.0000000    0.2349268
423640.0000000    0.2246914
423680.0000000    0.2336620
423720.0000000    0.2460582
423760.0000000    0.2326042
423800.0000000    0.2279245
423840.0000000    0.2293556
423880.0000000    0.2312485
423920.0000000    0.2229817
423960.0000000    0.2348124
424000.0000000    0.2265377
424040.0000000    0.2368350
424080.0000000    0.2206981
424120.0000000    0.2301953
424160.0000000    0.2256775
424200.0000000    0.2261772
424240.0000000    0.2201604
424280.0000000    0.2290227
424320.0000000    0.2315003
424360.0000000    0.2349982
424400.0000000    0.2151016
424440.0000000    0.2228647
424480.0000000    0.2279069
424520.0000000    0.2097856
424560.0000000    0.2181683
424600.0000000    0.2300214
424640.0000000    0.2150519
424680.0000000    0.2233288
424720.0000000    0.2222348
424760.0000000    0.2258149
424800.0000000    0.2243899
424840.0000000    0.2318586
424880.0000000    0.2224504
424920.0000000    0.2178448
424960.0000000    0.2216773
425000.0000000    0.2141047
425040.0000000    0.2258074
425080.0000000    0.2283815
425120.0000000    0.2267305
425160.0000000    0.2160591
425200.0000000    0.2237763
425240.0000000    0.2224413
425280.0000000    0.2134332
425320.0000000    0.2202081
425360.0000000    0.2183040
425400.0000000    0.2186585
425440.0000000    0.2215804
425480.0000000    0.2237688
425520.0000000    0.2305043
425560.0000000    0.2383429
425600.0000000    0.2251301
425640.0000000    0.2228263
425680.0000000    0.2251971
425720.0000000    0.2292685
425760.0000000    0.2291945
425800.0000000    0.2261668
425840.0000000    0.2408235
425880.0000000    0.2246180
425920.0000000    0.2322623
425960.0000000    0.2318737
426000.0000000    0.2187315
426040.0000000    0.2262041
426080.0000000    0.2338700
426120.0000000    0.2151352
426160.0000000    0.2251942
426200.0000000    0.2259730
426240.0000000    0.2256899
426280.0000000    0.2141860
426320.0000000    0.2195392
426360.0000000    0.2223776
426400.0000000    0.2246360
426440.0000000    0.2289434
426480.0000000    0.2197548
426520.0000000    0.2348101
426560.0000000    0.2198074
426600.0000000    0.2337503
426640.0000000    0.2194902
426680.0000000    0.2268252
426720.0000000    0.2169579
426760.0000000    0.2168376
426800.0000000    0.2318044
426840.0000000    0.2233554
426880.0000000    0.2189360
426920.0000000    0.2331262
426960.0000000    0.2224820
427000.0000000    0.2247107
427040.0000000    0.2160737
427080.0000000    0.2303948
427120.0000000    0.2134473
427160.0000000    0.2308425
427200.0000000    0.2303576
427240.0000000    0.2228089
427280.0000000    0.2289024
427320.0000000    0.2371377
427360.0000000    0.2289231
427400.0000000    0.2147957
427440.0000000    0.2323255
427480.0000000    0.2311380
427520.0000000    0.2254604
427560.0000000    0.2263112
427600.0000000    0.2268046
427640.0000000    0.2287416
427680.0000000    0.2215443
427720.0000000    0.2207890
427760.0000000    0.2361009
427800.0000000    0.2292437
427840.0000000    0.2317827
427880.0000000    0.2333544
427920.0000000    0.2275733
427960.0000000    0.2330303
428000.0000000    0.2337285
428040.0000000    0.2319691
428080.0000000    0.2388881
428120.0000000    0.2312136
428160.0000000    0.2410352
428200.0000000    0.2244473
428240.0000000    0.2246798
428280.0000000    0.2317042
428320.0000000    0.2380808
428360.0000000    0.2311289
428400.0000000    0.2486467
428440.0000000    0.2293624
428480.0000000    0.2349901
428520.0000000    0.2581509
428560.0000000    0.2510238
428600.0000000    0.2478080
428640.0000000    0.2413589
428680.0000000    0.2262598
428720.0000000    0.2318063
428760.0000000    0.2361409
428800.0000000    0.2353819
428840.0000000    0.2317020
428880.0000000    0.2448819
428920.0000000    0.2389007
428960.0000000    0.2372828
429000.0000000    0.2405814
429040.0000000    0.2314599
429080.0000000    0.2286454
429120.0000000    0.2473751
429160.0000000    0.2253387
429200.0000000    0.2251898
429240.0000000    0.2301766
429280.0000000    0.2203281
429320.0000000    0.2200618
429360.0000000    0.2284183
429400.0000000    0.2353054
429440.0000000    0.2339088
429480.0000000    0.2336165
429520.0000000    0.2349403
429560.0000000    0.2330584
429600.0000000    0.2173077
429640.0000000    0.2357194
429680.0000000    0.2302645
429720.0000000    0.2277407
429760.0000000    0.2267969
429800.0000000    0.2306135
429840.0000000    0.2311719
429880.0000000    0.2401949
429920.0000000    0.2411631
429960.0000000    0.2234239
430000.0000000    0.2338408
430040.0000000    0.2264136
430080.0000000    0.2248307
430120.0000000    0.2227632
430160.0000000    0.2281387
430200.0000000    0.2130361
430240.0000000    0.2249161
430280.0000000    0.2247422
430320.0000000    0.2139733
430360.0000000    0.2214656
430400.0000000    0.2236208
430440.0000000    0.2145004
430480.0000000    0.2113564
430520.0000000    0.2240837
430560.0000000    0.2192806
430600.0000000    0.2188973
430640.0000000    0.2227568
430680.0000000    0.2312371
430720.0000000    0.2109549
430760.0000000    0.2344762
430800.0000000    0.2393834
430840.0000000    0.2392008
430880.0000000    0.2293653
430920.0000000    0.2241308
430960.0000000    0.2385931
431000.0000000    0.2450156
431040.0000000    0.2387020
431080.0000000    0.2406169
431120.0000000    0.2378010
431160.0000000    0.2525416
431200.0000000    0.2415203
431240.0000000    0.2337416
431280.0000000    0.2382353
431320.0000000    0.2305956
431360.0000000    0.2388437
431400.0000000    0.2462578
431440.0000000    0.2195566
431480.0000000    0.2276803
431520.0000000    0.2320114
431560.0000000    0.2348419
431600.0000000    0.2280957
431640.0000000    0.2428876
431680.0000000    0.2318396
431720.0000000    0.2322134
431760.0000000    0.2306495
431800.0000000    0.2220110
431840.0000000    0.2371043
431880.0000000    0.2321163
431920.0000000    0.2435661
431960.0000000    0.2395850
432000.0000000    0.2334220
432040.0000000    0.2336407
432080.0000000    0.2320240
432120.0000000    0.2381818
432160.0000000    0.2367901
432200.0000000    0.2489195
432240.0000000    0.2349767
432280.0000000    0.2396805
432320.0000000    0.2449713
432360.0000000    0.2357745
432400.0000000    0.2398744
432440.0000000    0.2231523
432480.0000000    0.2359321
432520.0000000    0.2421454
432560.0000000    0.2513877
432600.0000000    0.2504934
432640.0000000    0.2427635
432680.0000000    0.2349474
432720.0000000    0.2236842
432760.0000000    0.2178067
432800.0000000    0.2506326
432840.0000000    0.2360192
432880.0000000    0.2422855
432920.0000000    0.2375894
432960.0000000    0.2473184
433000.0000000    0.2405991
433040.0000000    0.2393688
433080.0000000    0.2355519
433120.0000000    0.2478199
433160.0000000    0.2397708
433200.0000000    0.2220889
433240.0000000    0.2370463
433280.0000000    0.2289501
433320.0000000    0.2371592
433360.0000000    0.2415299
433400.0000000    0.2438224
433440.0000000    0.2393737
433480.0000000    0.2423000
433520.0000000    0.2449197
433560.0000000    0.2427684
433600.0000000    0.2421150
433640.0000000    0.2302649
433680.0000000    0.2424554
433720.0000000    0.2440971
433760.0000000    0.2574137
433800.0000000    0.2472399
433840.0000000    0.2393142
433880.0000000    0.2350922
433920.0000000    0.2287500
433960.0000000    0.2337230
434000.0000000    0.2429177
434040.0000000    0.2229888
434080.0000000    0.2438367
434120.0000000    0.2291225
434160.0000000    0.2369119
434200.0000000    0.2404266
434240.0000000    0.2346300
434280.0000000    0.2600833
434320.0000000    0.2410779
434360.0000000    0.2333262
434400.0000000    0.2320317
434440.0000000    0.2360518
434480.0000000    0.2306493
434520.0000000    0.2412297
434560.0000000    0.2419585
434600.0000000    0.2430969
434640.0000000    0.2415261
434680.0000000    0.2246071
434720.0000000    0.2226653
434760.0000000    0.2307625
434800.0000000    0.2309103
434840.0000000    0.2242358
434880.0000000    0.2160413
434920.0000000    0.2356733
434960.0000000    0.2380512
435000.0000000    0.2362128
435040.0000000    0.2354872
435080.0000000    0.2432177
435120.0000000    0.2316071
435160.0000000    0.2413525
435200.0000000    0.2313441
435240.0000000    0.2331932
435280.0000000    0.2248104
435320.0000000    0.2253391
435360.0000000    0.2346908
435400.0000000    0.2194092
435440.0000000    0.2232291
435480.0000000    0.2206005
435520.0000000    0.2256703
435560.0000000    0.2265868
435600.0000000    0.2144860
435640.0000000    0.2374346
435680.0000000    0.2236715
435720.0000000    0.2231566
435760.0000000    0.2274523
435800.0000000    0.2268195
435840.0000000    0.2215593
435880.0000000    0.2273145
435920.0000000    0.2249479
435960.0000000    0.2253641
436000.0000000    0.2260313
436040.0000000    0.2176410
436080.0000000    0.2293190
436120.0000000    0.2182055
436160.0000000    0.2235087
436200.0000000    0.2321847
436240.0000000    0.2299211
436280.0000000    0.2321333
436320.0000000    0.2366437
436360.0000000    0.2436821
436400.0000000    0.2402312
436440.0000000    0.2289586
436480.0000000    0.2385828
436520.0000000    0.2401132
436560.0000000    0.2269472
436600.0000000    0.2288703
436640.0000000    0.2218187
436680.0000000    0.2250754
436720.0000000    0.2306029
436760.0000000    0.2296275
436800.0000000    0.2292762
436840.0000000    0.2252187
436880.0000000    0.2105118
436920.0000000    0.2270772
436960.0000000    0.2181211
437000.0000000    0.2212198
437040.0000000    0.2377566
437080.0000000    0.2401669
437120.0000000    0.2458260
437160.0000000    0.2377248
437200.0000000    0.2413041
437240.0000000    0.2343888
437280.0000000    0.2240705
437320.0000000    0.2434420
437360.0000000    0.2401096
437400.0000000    0.2395339
437440.0000000    0.2238705
437480.0000000    0.2353346
437520.0000000    0.2290318
437560.0000000    0.2266436
437600.0000000    0.2295815
437640.0000000    0.2212791
437680.0000000    0.2304672
437720.0000000    0.2361015
437760.0000000    0.2354809
437800.0000000    0.2351303
437840.0000000    0.2462751
437880.0000000    0.2414361
437920.0000000    0.2232428
437960.0000000    0.2379377
438000.0000000    0.2411873
438040.0000000    0.2345273
438080.0000000    0.2327970
438120.0000000    0.2245635
438160.0000000    0.2365883
438200.0000000    0.2338052
438240.0000000    0.2474731
438280.0000000    0.2363670
438320.0000000    0.2405701
438360.0000000    0.2286223
438400.0000000    0.2408679
438440.0000000    0.2206489
438480.0000000    0.2294016
438520.0000000    0.2396985
438560.0000000    0.2251404
438600.0000000    0.2275062
438640.0000000    0.2383825
438680.0000000    0.2338136
438720.0000000    0.2325713
438760.0000000    0.2441344
438800.0000000    0.2202981
438840.0000000    0.2330042
438880.0000000    0.2314892
438920.0000000    0.2288689
438960.0000000    0.2300455
439000.0000000    0.2363399
439040.0000000    0.2306747
439080.0000000    0.2432680
439120.0000000    0.2361824
439160.0000000    0.2429014
439200.0000000    0.2362763
439240.0000000    0.2500176
439280.0000000    0.2495927
439320.0000000    0.2477314
439360.0000000    0.2538191
439400.0000000    0.2445837
439440.0000000    0.2528669
439480.0000000    0.2414038
439520.0000000    0.2466792
439560.0000000    0.2413101
439600.0000000    0.2398532
439640.0000000    0.2475849
439680.0000000    0.2419312
439720.0000000    0.2484617
439760.0000000    0.2498495
439800.0000000    0.2474072
439840.0000000    0.2366994
439880.0000000    0.2435122
439920.0000000    0.2299694
439960.0000000    0.2455109
440000.0000000    0.2357156
440040.0000000    0.2273123
440080.0000000    0.2357096
440120.0000000    0.2466018
440160.0000000    0.2610803
440200.0000000    0.2404172
440240.0000000    0.2481895
440280.0000000    0.2459081
440320.0000000    0.2300583
440360.0000000    0.2326403
440400.0000000    0.2297897
440440.0000000    0.2458905
440480.0000000    0.2455737
440520.0000000    0.2454394
440560.0000000    0.2507367
440600.0000000    0.2429424
440640.0000000    0.2231034
440680.0000000    0.2296101
440720.0000000    0.2392852
440760.0000000    0.2428976
440800.0000000    0.2359737
440840.0000000    0.2501041
440880.0000000    0.2432337
440920.0000000    0.2448175
440960.0000000    0.2567348
441000.0000000    0.2443880
441040.0000000    0.2406271
441080.0000000    0.2422236
441120.0000000    0.2442635
441160.0000000    0.2360800
441200.0000000    0.2660574
441240.0000000    0.2496644
441280.0000000    0.2342034
441320.0000000    0.2476837
441360.0000000    0.2437225
441400.0000000    0.2448517
441440.0000000    0.2593242
441480.0000000    0.2549844
441520.0000000    0.2665662
441560.0000000    0.2600574
441600.0000000    0.2542710
441640.0000000    0.2492330
441680.0000000    0.2503871
441720.0000000    0.2636427
441760.0000000    0.2430437
441800.0000000    0.2511939
441840.0000000    0.2555796
441880.0000000    0.2515100
441920.0000000    0.2576871
441960.0000000    0.2562231
442000.0000000    0.2532597
442040.0000000    0.2658792
442080.0000000    0.2441782
442120.0000000    0.2414556
442160.0000000    0.2492386
442200.0000000    0.2437530
442240.0000000    0.2366856
442280.0000000    0.2486478
442320.0000000    0.2485233
442360.0000000    0.2494115
442400.0000000    0.2518215
442440.0000000    0.2510641
442480.0000000    0.2497042
442520.0000000    0.2542748
442560.0000000    0.2460069
442600.0000000    0.2483666
442640.0000000    0.2276489
442680.0000000    0.2389744
442720.0000000    0.2717870
442760.0000000    0.2587495
442800.0000000    0.2439594
442840.0000000    0.2507566
442880.0000000    0.2549084
442920.0000000    0.2493458
442960.0000000    0.2517045
443000.0000000    0.2549292
443040.0000000    0.2457990
443080.0000000    0.2508929
443120.0000000    0.2428640
443160.0000000    0.2522393
443200.0000000    0.2627341
443240.0000000    0.2326122
443280.0000000    0.2415238
443320.0000000    0.2534841
443360.0000000    0.2580130
443400.0000000    0.2513968
443440.0000000    0.2419073
443480.0000000    0.2550617
443520.0000000    0.2577614
443560.0000000    0.2476747
443600.0000000    0.2468776
443640.0000000    0.2591555
443680.0000000    0.2492432
443720.0000000    0.2507964
443760.0000000    0.2517112
443800.0000000    0.2461438
443840.0000000    0.2485373
443880.0000000    0.2339573
443920.0000000    0.2513497
443960.0000000    0.2574313
444000.0000000    0.2356952
444040.0000000    0.2359996
444080.0000000    0.2414041
444120.0000000    0.2495327
444160.0000000    0.2403197
444200.0000000    0.2469194
444240.0000000    0.2489832
444280.0000000    0.2547770
444320.0000000    0.2536114
444360.0000000    0.2463388
444400.0000000    0.2449219
444440.0000000    0.2495688
444480.0000000    0.2326836
444520.0000000    0.2494989
444560.0000000    0.2588468
444600.0000000    0.2531530
444640.0000000    0.2538134
444680.0000000    0.2483818
444720.0000000    0.2501496
444760.0000000    0.2387585
444800.0000000    0.2388609
444840.0000000    0.2682551
444880.0000000    0.2514683
444920.0000000    0.2625224
444960.0000000    0.2444085
445000.0000000    0.2444078
445040.0000000    0.2581207
445080.0000000    0.2588970
445120.0000000    0.2500300
445160.0000000    0.2525889
445200.0000000    0.2569239
445240.0000000    0.2339885
445280.0000000    0.2555893
445320.0000000    0.2568765
445360.0000000    0.2504788
445400.0000000    0.2466366
445440.0000000    0.2539806
445480.0000000    0.2390126
445520.0000000    0.2277473
445560.0000000    0.2396990
445600.0000000    0.2539222
445640.0000000    0.2536958
445680.0000000    0.2504036
445720.0000000    0.2408809
445760.0000000    0.2485756
445800.0000000    0.2435584
445840.0000000    0.2504611
445880.0000000    0.2341630
445920.0000000    0.2498585
445960.0000000    0.2453868
446000.0000000    0.2328750
446040.0000000    0.2396564
446080.0000000    0.2580003
446120.0000000    0.2284066
446160.0000000    0.2472970
446200.0000000    0.2326574
446240.0000000    0.2397845
446280.0000000    0.2403920
446320.0000000    0.2453108
446360.0000000    0.2392988
446400.0000000    0.2440362
446440.0000000    0.2337020
446480.0000000    0.2524136
446520.0000000    0.2454523
446560.0000000    0.2373550
446600.0000000    0.2474093
446640.0000000    0.2600611
446680.0000000    0.2693133
446720.0000000    0.2605141
446760.0000000    0.2511452
446800.0000000    0.2645918
446840.0000000    0.2492342
446880.0000000    0.2517526
446920.0000000    0.2562521
446960.0000000    0.2433751
447000.0000000    0.2404996
447040.0000000    0.2443893
447080.0000000    0.2548167
447120.0000000    0.2485608
447160.0000000    0.2363947
447200.0000000    0.2396198
447240.0000000    0.2481707
447280.0000000    0.2467932
447320.0000000    0.2466214
447360.0000000    0.2434240
447400.0000000    0.2374027
447440.0000000    0.2340221
447480.0000000    0.2482463
447520.0000000    0.2276411
447560.0000000    0.2417957
447600.0000000    0.2348233
447640.0000000    0.2309995
447680.0000000    0.2447740
447720.0000000    0.2316689
447760.0000000    0.2428086
447800.0000000    0.2215415
447840.0000000    0.2341223
447880.0000000    0.2319662
447920.0000000    0.2390997
447960.0000000    0.2149850
448000.0000000    0.2418559
448040.0000000    0.2367118
448080.0000000    0.2235891
448120.0000000    0.2337247
448160.0000000    0.2305684
448200.0000000    0.2242049
448240.0000000    0.2351951
448280.0000000    0.2326332
448320.0000000    0.2345422
448360.0000000    0.2362902
448400.0000000    0.2383894
448440.0000000    0.2430420
448480.0000000    0.2219025
448520.0000000    0.2406813
448560.0000000    0.2421095
448600.0000000    0.2480167
448640.0000000    0.2575695
448680.0000000    0.2372590
448720.0000000    0.2477623
448760.0000000    0.2465697
448800.0000000    0.2532369
448840.0000000    0.2525462
448880.0000000    0.2461503
448920.0000000    0.2518273
448960.0000000    0.2418706
449000.0000000    0.2478720
449040.0000000    0.2544512
449080.0000000    0.2388275
449120.0000000    0.2451986
449160.0000000    0.2368050
449200.0000000    0.2305750
449240.0000000    0.2344329
449280.0000000    0.2471238
449320.0000000    0.2263521
449360.0000000    0.2464388
449400.0000000    0.2322258
449440.0000000    0.2429938
449480.0000000    0.2466017
449520.0000000    0.2419787
449560.0000000    0.2421301
449600.0000000    0.2436067
449640.0000000    0.2330358
449680.0000000    0.2437610
449720.0000000    0.2426576
449760.0000000    0.2429929
449800.0000000    0.2674814
449840.0000000    0.2592449
449880.0000000    0.2522788
449920.0000000    0.2460627
449960.0000000    0.2413141
450000.0000000    0.2474304
450040.0000000    0.2504643
450080.0000000    0.2494828
450120.0000000    0.2466473
450160.0000000    0.2306431
450200.0000000    0.2409048
450240.0000000    0.2467199
450280.0000000    0.2505154
450320.0000000    0.2467605
450360.0000000    0.2450251
450400.0000000    0.2415714
450440.0000000    0.2410292
450480.0000000    0.2405463
450520.0000000    0.2410820
450560.0000000    0.2367237
450600.0000000    0.2410734
450640.0000000    0.2328448
450680.0000000    0.2435830
450720.0000000    0.2513437
450760.0000000    0.2401922
450800.0000000    0.2520029
450840.0000000    0.2479939
450880.0000000    0.2583714
450920.0000000    0.2570213
450960.0000000    0.2568651
451000.0000000    0.2494677
451040.0000000    0.2565306
451080.0000000    0.2343668
451120.0000000    0.2423756
451160.0000000    0.2306590
451200.0000000    0.2489956
451240.0000000    0.2553284
451280.0000000    0.2520488
451320.0000000    0.2512493
451360.0000000    0.2438765
451400.0000000    0.2488143
451440.0000000    0.2544229
451480.0000000    0.2415093
451520.0000000    0.2489916
451560.0000000    0.2510494
451600.0000000    0.2516181
451640.0000000    0.2629404
451680.0000000    0.2611237
451720.0000000    0.2478176
451760.0000000    0.2432411
451800.0000000    0.2431241
451840.0000000    0.2425504
451880.0000000    0.2564938
451920.0000000    0.2563580
451960.0000000    0.2493883
452000.0000000    0.2527199
452040.0000000    0.2521082
452080.0000000    0.2518779
452120.0000000    0.2457871
452160.0000000    0.2461412
452200.0000000    0.2511195
452240.0000000    0.2606260
452280.0000000    0.2429846
452320.0000000    0.2543233
452360.0000000    0.2620721
452400.0000000    0.2473796
452440.0000000    0.2528901
452480.0000000    0.2494774
452520.0000000    0.2665439
452560.0000000    0.2486158
452600.0000000    0.2385800
452640.0000000    0.2323601
452680.0000000    0.2344747
452720.0000000    0.2356092
452760.0000000    0.2432182
452800.0000000    0.2481259
452840.0000000    0.2564938
452880.0000000    0.2256249
452920.0000000    0.2344604
452960.0000000    0.2417769
453000.0000000    0.2338343
453040.0000000    0.2597604
453080.0000000    0.2465079
453120.0000000    0.2512275
453160.0000000    0.2587803
453200.0000000    0.2322264
453240.0000000    0.2353303
453280.0000000    0.2512758
453320.0000000    0.2337759
453360.0000000    0.2342365
453400.0000000    0.2430222
453440.0000000    0.2361867
453480.0000000    0.2237554
453520.0000000    0.2374707
453560.0000000    0.2417478
453600.0000000    0.2393211
453640.0000000    0.2452348
453680.0000000    0.2326275
453720.0000000    0.2517655
453760.0000000    0.2420665
453800.0000000    0.2469708
453840.0000000    0.2510086
453880.0000000    0.2442132
453920.0000000    0.2559960
453960.0000000    0.2443075
454000.0000000    0.2437948
454040.0000000    0.2410443
454080.0000000    0.2518417
454120.0000000    0.2317644
454160.0000000    0.2392698
454200.0000000    0.2391492
454240.0000000    0.2493616
454280.0000000    0.2418033
454320.0000000    0.2610971
454360.0000000    0.2616335
454400.0000000    0.2609505
454440.0000000    0.2436176
454480.0000000    0.2562376
454520.0000000    0.2508194
454560.0000000    0.2515020
454600.0000000    0.2389677
454640.0000000    0.2432248
454680.0000000    0.2503060
454720.0000000    0.2455720
454760.0000000    0.2347882
454800.0000000    0.2355198
454840.0000000    0.2418749
454880.0000000    0.2471810
454920.0000000    0.2419191
454960.0000000    0.2484963
455000.0000000    0.2438341
455040.0000000    0.2355247
455080.0000000    0.2719123
455120.0000000    0.2637144
455160.0000000    0.2509382
455200.0000000    0.2596495
455240.0000000    0.2531504
455280.0000000    0.2468743
455320.0000000    0.2632633
455360.0000000    0.2547404
455400.0000000    0.2460171
455440.0000000    0.2528259
455480.0000000    0.2525572
455520.0000000    0.2434490
455560.0000000    0.2376487
455600.0000000    0.2520158
455640.0000000    0.2475708
455680.0000000    0.2669232
455720.0000000    0.2552846
455760.0000000    0.2523242
455800.0000000    0.2338622
455840.0000000    0.2313444
455880.0000000    0.2548999
455920.0000000    0.2537301
455960.0000000    0.2430295
456000.0000000    0.2473514
456040.0000000    0.2296167
456080.0000000    0.2257092
456120.0000000    0.2266377
456160.0000000    0.2297375
456200.0000000    0.2329817
456240.0000000    0.2346927
456280.0000000    0.2293877
456320.0000000    0.2516948
456360.0000000    0.2391591
456400.0000000    0.2336530
456440.0000000    0.2515892
456480.0000000    0.2398883
456520.0000000    0.2375146
456560.0000000    0.2386200
456600.0000000    0.2480239
456640.0000000    0.2373251
456680.0000000    0.2382894
456720.0000000    0.2443923
456760.0000000    0.2326272
456800.0000000    0.2383375
456840.0000000    0.2440574
456880.0000000    0.2500908
456920.0000000    0.2398095
456960.0000000    0.2457143
457000.0000000    0.2390718
457040.0000000    0.2535438
457080.0000000    0.2601143
457120.0000000    0.2426100
457160.0000000    0.2377980
457200.0000000    0.2386515
457240.0000000    0.2445100
457280.0000000    0.2335283
457320.0000000    0.2432285
457360.0000000    0.2364159
457400.0000000    0.2297018
457440.0000000    0.2312167
457480.0000000    0.2383569
457520.0000000    0.2256963
457560.0000000    0.2287682
457600.0000000    0.2414152
457640.0000000    0.2371007
457680.0000000    0.2408346
457720.0000000    0.2249315
457760.0000000    0.2311673
457800.0000000    0.2182513
457840.0000000    0.2311748
457880.0000000    0.2277393
457920.0000000    0.2329707
457960.0000000    0.2299682
458000.0000000    0.2235562
458040.0000000    0.2208098
458080.0000000    0.2460894
458120.0000000    0.2389825
458160.0000000    0.2334059
458200.0000000    0.2404051
458240.0000000    0.2389428
458280.0000000    0.2503679
458320.0000000    0.2467812
458360.0000000    0.2351470
458400.0000000    0.2429632
458440.0000000    0.2468496
458480.0000000    0.2486369
458520.0000000    0.2396458
458560.0000000    0.2375991
458600.0000000    0.2295442
458640.0000000    0.2370840
458680.0000000    0.2414433
458720.0000000    0.2410343
458760.0000000    0.2459916
458800.0000000    0.2337279
458840.0000000    0.2385733
458880.0000000    0.2477871
458920.0000000    0.2524843
458960.0000000    0.2576126
459000.0000000    0.2564749
459040.0000000    0.2457065
459080.0000000    0.2488737
459120.0000000    0.2488202
459160.0000000    0.2446052
459200.0000000    0.2356336
459240.0000000    0.2277759
459280.0000000    0.2392863
459320.0000000    0.2394004
459360.0000000    0.2488716
459400.0000000    0.2361442
459440.0000000    0.2396246
459480.0000000    0.2560790
459520.0000000    0.2482811
459560.0000000    0.2551869
459600.0000000    0.2501743
459640.0000000    0.2418715
459680.0000000    0.2537196
459720.0000000    0.2495814
459760.0000000    0.2401302
459800.0000000    0.2469546
459840.0000000    0.2387840
459880.0000000    0.2395202
459920.0000000    0.2316920
459960.0000000    0.2372038
460000.0000000    0.2396459
460040.0000000    0.2418549
460080.0000000    0.2505757
460120.0000000    0.2287118
460160.0000000    0.2469835
460200.0000000    0.2414561
460240.0000000    0.2359668
460280.0000000    0.2546675
460320.0000000    0.2488422
460360.0000000    0.2355492
460400.0000000    0.2363755
460440.0000000    0.2343714
460480.0000000    0.2238109
460520.0000000    0.2236224
460560.0000000    0.2376161
460600.0000000    0.2392525
460640.0000000    0.2345766
460680.0000000    0.2563881
460720.0000000    0.2336289
460760.0000000    0.2354503
460800.0000000    0.2340938
460840.0000000    0.2399621
460880.0000000    0.2339890
460920.0000000    0.2481262
460960.0000000    0.2560373
461000.0000000    0.2430543
461040.0000000    0.2504544
461080.0000000    0.2439718
461120.0000000    0.2527225
461160.0000000    0.2472858
461200.0000000    0.2488283
461240.0000000    0.2549447
461280.0000000    0.2605407
461320.0000000    0.2564101
461360.0000000    0.2534863
461400.0000000    0.2393143
461440.0000000    0.2483366
461480.0000000    0.2548452
461520.0000000    0.2554624
461560.0000000    0.2477688
461600.0000000    0.2527957
461640.0000000    0.2473205
461680.0000000    0.2532342
461720.0000000    0.2542678
461760.0000000    0.2579738
461800.0000000    0.2432514
461840.0000000    0.2423701
461880.0000000    0.2480740
461920.0000000    0.2555633
461960.0000000    0.2451173
462000.0000000    0.2437820
462040.0000000    0.2434390
462080.0000000    0.2418442
462120.0000000    0.2419043
462160.0000000    0.2477443
462200.0000000    0.2432404
462240.0000000    0.2492919
462280.0000000    0.2579564
462320.0000000    0.2483258
462360.0000000    0.2547773
462400.0000000    0.2563348
462440.0000000    0.2444437
462480.0000000    0.2275981
462520.0000000    0.2341943
462560.0000000    0.2417194
462600.0000000    0.2529361
462640.0000000    0.2426576
462680.0000000    0.2376478
462720.0000000    0.2552855
462760.0000000    0.2341812
462800.0000000    0.2529825
462840.0000000    0.2528189
462880.0000000    0.2565938
462920.0000000    0.2540914
462960.0000000    0.2495723
463000.0000000    0.2397759
463040.0000000    0.2523988
463080.0000000    0.2476682
463120.0000000    0.2451302
463160.0000000    0.2435303
463200.0000000    0.2705050
463240.0000000    0.2479581
463280.0000000    0.2510193
463320.0000000    0.2375301
463360.0000000    0.2475850
463400.0000000    0.2425848
463440.0000000    0.2421362
463480.0000000    0.2458212
463520.0000000    0.2371136
463560.0000000    0.2506000
463600.0000000    0.2346072
463640.0000000    0.2386319
463680.0000000    0.2507438
463720.0000000    0.2401446
463760.0000000    0.2306560
463800.0000000    0.2359336
463840.0000000    0.2348687
463880.0000000    0.2287070
463920.0000000    0.2297512
463960.0000000    0.2250297
464000.0000000    0.2302221
464040.0000000    0.2272325
464080.0000000    0.2245697
464120.0000000    0.2337795
464160.0000000    0.2411080
464200.0000000    0.2366754
464240.0000000    0.2341807
464280.0000000    0.2244174
464320.0000000    0.2384647
464360.0000000    0.2419382
464400.0000000    0.2411303
464440.0000000    0.2357296
464480.0000000    0.2262244
464520.0000000    0.2327792
464560.0000000    0.2390731
464600.0000000    0.2269825
464640.0000000    0.2358113
464680.0000000    0.2386895
464720.0000000    0.2384596
464760.0000000    0.2263128
464800.0000000    0.2355595
464840.0000000    0.2384048
464880.0000000    0.2342350
464920.0000000    0.2242448
464960.0000000    0.2231863
465000.0000000    0.2338943
465040.0000000    0.2213541
465080.0000000    0.2198048
465120.0000000    0.2417009
465160.0000000    0.2364907
465200.0000000    0.2329980
465240.0000000    0.2452125
465280.0000000    0.2368950
465320.0000000    0.2461488
465360.0000000    0.2390965
465400.0000000    0.2529587
465440.0000000    0.2502518
465480.0000000    0.2305613
465520.0000000    0.2416548
465560.0000000    0.2490069
465600.0000000    0.2561380
465640.0000000    0.2637634
465680.0000000    0.2689707
465720.0000000    0.2645492
465760.0000000    0.2471539
465800.0000000    0.2313731
465840.0000000    0.2493481
465880.0000000    0.2509726
465920.0000000    0.2392208
465960.0000000    0.2606445
466000.0000000    0.2388363
466040.0000000    0.2424031
466080.0000000    0.2577891
466120.0000000    0.2422074
466160.0000000    0.2402858
466200.0000000    0.2484433
466240.0000000    0.2432076
466280.0000000    0.2378262
466320.0000000    0.2496397
466360.0000000    0.2407638
466400.0000000    0.2402678
466440.0000000    0.2372632
466480.0000000    0.2459927
466520.0000000    0.2343111
466560.0000000    0.2483354
466600.0000000    0.2417104
466640.0000000    0.2535809
466680.0000000    0.2473544
466720.0000000    0.2390228
466760.0000000    0.2471769
466800.0000000    0.2456945
466840.0000000    0.2345378
466880.0000000    0.2417228
466920.0000000    0.2396693
466960.0000000    0.2412692
467000.0000000    0.2537446
467040.0000000    0.2552657
467080.0000000    0.2392874
467120.0000000    0.2444281
467160.0000000    0.2423308
467200.0000000    0.2446707
467240.0000000    0.2338685
467280.0000000    0.2307645
467320.0000000    0.2461872
467360.0000000    0.2351924
467400.0000000    0.2349149
467440.0000000    0.2432583
467480.0000000    0.2453932
467520.0000000    0.2417533
467560.0000000    0.2282138
467600.0000000    0.2422513
467640.0000000    0.2370067
467680.0000000    0.2430710
467720.0000000    0.2355146
467760.0000000    0.2344075
467800.0000000    0.2434071
467840.0000000    0.2545847
467880.0000000    0.2476686
467920.0000000    0.2461376
467960.0000000    0.2406204
468000.0000000    0.2441343
468040.0000000    0.2579533
468080.0000000    0.2542427
468120.0000000    0.2518509
468160.0000000    0.2525876
468200.0000000    0.2462380
468240.0000000    0.2431994
468280.0000000    0.2373176
468320.0000000    0.2566115
468360.0000000    0.2574082
468400.0000000    0.2369503
468440.0000000    0.2572842
468480.0000000    0.2639938
468520.0000000    0.2497421
468560.0000000    0.2554674
468600.0000000    0.2686906
468640.0000000    0.2581685
468680.0000000    0.2636714
468720.0000000    0.2555542
468760.0000000    0.2634132
468800.0000000    0.2555939
468840.0000000    0.2468053
468880.0000000    0.2576368
468920.0000000    0.2563394
468960.0000000    0.2598014
469000.0000000    0.2551388
469040.0000000    0.2583882
469080.0000000    0.2576820
469120.0000000    0.2465592
469160.0000000    0.2578523
469200.0000000    0.2629227
469240.0000000    0.2608692
469280.0000000    0.2783348
469320.0000000    0.2521726
469360.0000000    0.2611998
469400.0000000    0.2520603
469440.0000000    0.2504295
469480.0000000    0.2545754
469520.0000000    0.2537401
469560.0000000    0.2554285
469600.0000000    0.2588359
469640.0000000    0.2591338
469680.0000000    0.2498192
469720.0000000    0.2577438
469760.0000000    0.2692023
469800.0000000    0.2525504
469840.0000000    0.2649598
469880.0000000    0.2620776
469920.0000000    0.2529865
469960.0000000    0.2492829
470000.0000000    0.2617282
470040.0000000    0.2543599
470080.0000000    0.2488364
470120.0000000    0.2659335
470160.0000000    0.2632346
470200.0000000    0.2630565
470240.0000000    0.2529559
470280.0000000    0.2651862
470320.0000000    0.2641041
470360.0000000    0.2645621
470400.0000000    0.2664462
470440.0000000    0.2504219
470480.0000000    0.2604819
470520.0000000    0.2543825
470560.0000000    0.2391228
470600.0000000    0.2576628
470640.0000000    0.2539713
470680.0000000    0.2553667
470720.0000000    0.2497720
470760.0000000    0.2597186
470800.0000000    0.2588051
470840.0000000    0.2614336
470880.0000000    0.2563802
470920.0000000    0.2617974
470960.0000000    0.2571132
471000.0000000    0.2621835
471040.0000000    0.2600117
471080.0000000    0.2529779
471120.0000000    0.2432618
471160.0000000    0.2542185
471200.0000000    0.2571186
471240.0000000    0.2556833
471280.0000000    0.2494510
471320.0000000    0.2470239
471360.0000000    0.2610848
471400.0000000    0.2565446
471440.0000000    0.2540823
471480.0000000    0.2580047
471520.0000000    0.2720679
471560.0000000    0.2667854
471600.0000000    0.2598857
471640.0000000    0.2553035
471680.0000000    0.2534966
471720.0000000    0.2537902
471760.0000000    0.2611589
471800.0000000    0.2590914
471840.0000000    0.2676082
471880.0000000    0.2484906
471920.0000000    0.2473208
471960.0000000    0.2579542
472000.0000000    0.2480599
472040.0000000    0.2458843
472080.0000000    0.2409607
472120.0000000    0.2417729
472160.0000000    0.2427525
472200.0000000    0.2430291
472240.0000000    0.2406816
472280.0000000    0.2441839
472320.0000000    0.2494561
472360.0000000    0.2599708
472400.0000000    0.2589704
472440.0000000    0.2572420
472480.0000000    0.2476350
472520.0000000    0.2440543
472560.0000000    0.2457164
472600.0000000    0.2471720
472640.0000000    0.2406100
472680.0000000    0.2432575
472720.0000000    0.2429810
472760.0000000    0.2524729
472800.0000000    0.2425566
472840.0000000    0.2350176
472880.0000000    0.2417492
472920.0000000    0.2416048
472960.0000000    0.2361030
473000.0000000    0.2373454
473040.0000000    0.2437270
473080.0000000    0.2436854
473120.0000000    0.2465569
473160.0000000    0.2485712
473200.0000000    0.2514619
473240.0000000    0.2552004
473280.0000000    0.2403143
473320.0000000    0.2515319
473360.0000000    0.2332032
473400.0000000    0.2449451
473440.0000000    0.2446394
473480.0000000    0.2306515
473520.0000000    0.2346426
473560.0000000    0.2323861
473600.0000000    0.2545193
473640.0000000    0.2502359
473680.0000000    0.2531647
473720.0000000    0.2497346
473760.0000000    0.2534071
473800.0000000    0.2434216
473840.0000000    0.2489007
473880.0000000    0.2478831
473920.0000000    0.2401225
473960.0000000    0.2617288
474000.0000000    0.2557475
474040.0000000    0.2556295
474080.0000000    0.2493223
474120.0000000    0.2541566
474160.0000000    0.2477779
474200.0000000    0.2612649
474240.0000000    0.2511441
474280.0000000    0.2512014
474320.0000000    0.2478968
474360.0000000    0.2442238
474400.0000000    0.2609643
474440.0000000    0.2542167
474480.0000000    0.2571172
474520.0000000    0.2456136
474560.0000000    0.2438469
474600.0000000    0.2612389
474640.0000000    0.2519345
474680.0000000    0.2575268
474720.0000000    0.2426761
474760.0000000    0.2478499
474800.0000000    0.2385325
474840.0000000    0.2472697
474880.0000000    0.2481576
474920.0000000    0.2563905
474960.0000000    0.2415660
475000.0000000    0.2261009
475040.0000000    0.2369844
475080.0000000    0.2445071
475120.0000000    0.2385792
475160.0000000    0.2423670
475200.0000000    0.2571591
475240.0000000    0.2364851
475280.0000000    0.2482684
475320.0000000    0.2331650
475360.0000000    0.2490114
475400.0000000    0.2472821
475440.0000000    0.2579753
475480.0000000    0.2498602
475520.0000000    0.2536707
475560.0000000    0.2544522
475600.0000000    0.2507277
475640.0000000    0.2571227
475680.0000000    0.2572353
475720.0000000    0.2466488
475760.0000000    0.2492621
475800.0000000    0.2412777
475840.0000000    0.2649170
475880.0000000    0.2446382
475920.0000000    0.2477145
475960.0000000    0.2532606
476000.0000000    0.2559768
476040.0000000    0.2504569
476080.0000000    0.2600975
476120.0000000    0.2608561
476160.0000000    0.2648470
476200.0000000    0.2577163
476240.0000000    0.2469919
476280.0000000    0.2406860
476320.0000000    0.2601589
476360.0000000    0.2517019
476400.0000000    0.2513122
476440.0000000    0.2391052
476480.0000000    0.2519957
476520.0000000    0.2430353
476560.0000000    0.2557086
476600.0000000    0.2619386
476640.0000000    0.2639186
476680.0000000    0.2499241
476720.0000000    0.2589079
476760.0000000    0.2516701
476800.0000000    0.2459226
476840.0000000    0.2528414
476880.0000000    0.2439893
476920.0000000    0.2369598
476960.0000000    0.2443679
477000.0000000    0.2633841
477040.0000000    0.2630950
477080.0000000    0.2504212
477120.0000000    0.2569168
477160.0000000    0.2526861
477200.0000000    0.2560992
477240.0000000    0.2574287
477280.0000000    0.2600180
477320.0000000    0.2509686
477360.0000000    0.2538427
477400.0000000    0.2567070
477440.0000000    0.2447812
477480.0000000    0.2573501
477520.0000000    0.2557277
477560.0000000    0.2436267
477600.0000000    0.2481856
477640.0000000    0.2526290
477680.0000000    0.2464924
477720.0000000    0.2467287
477760.0000000    0.2395962
477800.0000000    0.2495323
477840.0000000    0.2457549
477880.0000000    0.2532213
477920.0000000    0.2692995
477960.0000000    0.2416095
478000.0000000    0.2456729
478040.0000000    0.2405257
478080.0000000    0.2499812
478120.0000000    0.2545502
478160.0000000    0.2570230
478200.0000000    0.2362874
478240.0000000    0.2657564
478280.0000000    0.2518862
478320.0000000    0.2582563
478360.0000000    0.2511198
478400.0000000    0.2508712
478440.0000000    0.2477528
478480.0000000    0.2469581
478520.0000000    0.2546622
478560.0000000    0.2487805
478600.0000000    0.2615278
478640.0000000    0.2563870
478680.0000000    0.2627358
478720.0000000    0.2535953
478760.0000000    0.2515312
478800.0000000    0.2475845
478840.0000000    0.2531637
478880.0000000    0.2605596
478920.0000000    0.2544132
478960.0000000    0.2556366
479000.0000000    0.2667935
479040.0000000    0.2628725
479080.0000000    0.2813356
479120.0000000    0.2650403
479160.0000000    0.2621949
479200.0000000    0.2472925
479240.0000000    0.2597931
479280.0000000    0.2566923
479320.0000000    0.2546993
479360.0000000    0.2675643
479400.0000000    0.2602282
479440.0000000    0.2666619
479480.0000000    0.2604109
479520.0000000    0.2784486
479560.0000000    0.2586585
479600.0000000    0.2659179
479640.0000000    0.2892097
479680.0000000    0.2815321
479720.0000000    0.2546401
479760.0000000    0.2677923
479800.0000000    0.2406783
479840.0000000    0.2539812
479880.0000000    0.2603800
479920.0000000    0.2549665
479960.0000000    0.2433038
480000.0000000    0.2527295
480040.0000000    0.2509872
480080.0000000    0.2510802
480120.0000000    0.2553995
480160.0000000    0.2484963
480200.0000000    0.2578945
480240.0000000    0.2530887
480280.0000000    0.2584626
480320.0000000    0.2564120
480360.0000000    0.2505413
480400.0000000    0.2304112
480440.0000000    0.2577031
480480.0000000    0.2594676
480520.0000000    0.2585051
480560.0000000    0.2538958
480600.0000000    0.2518748
480640.0000000    0.2482209
480680.0000000    0.2453194
480720.0000000    0.2424178
480760.0000000    0.2347931
480800.0000000    0.2459680
480840.0000000    0.2534999
480880.0000000    0.2332959
480920.0000000    0.2384658
480960.0000000    0.2493307
481000.0000000    0.2454198
481040.0000000    0.2573045
481080.0000000    0.2515672
481120.0000000    0.2494835
481160.0000000    0.2473202
481200.0000000    0.2374963
481240.0000000    0.2417434
481280.0000000    0.2546071
481320.0000000    0.2546271
481360.0000000    0.2501885
481400.0000000    0.2509884
481440.0000000    0.2556392
481480.0000000    0.2419108
481520.0000000    0.2442374
481560.0000000    0.2465268
481600.0000000    0.2365526
481640.0000000    0.2311226
481680.0000000    0.2458784
481720.0000000    0.2388833
481760.0000000    0.2341444
481800.0000000    0.2461821
481840.0000000    0.2547687
481880.0000000    0.2420527
481920.0000000    0.2584771
481960.0000000    0.2579787
482000.0000000    0.2442701
482040.0000000    0.2582265
482080.0000000    0.2400727
482120.0000000    0.2491180
482160.0000000    0.2653213
482200.0000000    0.2541676
482240.0000000    0.2540331
482280.0000000    0.2524623
482320.0000000    0.2442632
482360.0000000    0.2432968
482400.0000000    0.2322166
482440.0000000    0.2313818
482480.0000000    0.2491622
482520.0000000    0.2515958
482560.0000000    0.2381606
482600.0000000    0.2266024
482640.0000000    0.2455694
482680.0000000    0.2376965
482720.0000000    0.2327106
482760.0000000    0.2383891
482800.0000000    0.2482400
482840.0000000    0.2319407
482880.0000000    0.2319171
482920.0000000    0.2308666
482960.0000000    0.2243412
483000.0000000    0.2359062
483040.0000000    0.2384186
483080.0000000    0.2324557
483120.0000000    0.2317861
483160.0000000    0.2229360
483200.0000000    0.2323049
483240.0000000    0.2334868
483280.0000000    0.2261439
483320.0000000    0.2488171
483360.0000000    0.2364634
483400.0000000    0.2487652
483440.0000000    0.2417293
483480.0000000    0.2476024
483520.0000000    0.2480492
483560.0000000    0.2404982
483600.0000000    0.2443668
483640.0000000    0.2380344
483680.0000000    0.2300175
483720.0000000    0.2253416
483760.0000000    0.2218371
483800.0000000    0.2438857
483840.0000000    0.2358292
483880.0000000    0.2487009
483920.0000000    0.2358121
483960.0000000    0.2268937
484000.0000000    0.2272413
484040.0000000    0.2305134
484080.0000000    0.2405370
484120.0000000    0.2305122
484160.0000000    0.2218436
484200.0000000    0.2316469
484240.0000000    0.2319091
484280.0000000    0.2296313
484320.0000000    0.2308715
484360.0000000    0.2328291
484400.0000000    0.2370476
484440.0000000    0.2333359
484480.0000000    0.2294488
484520.0000000    0.2443949
484560.0000000    0.2317357
484600.0000000    0.2274196
484640.0000000    0.2400272
484680.0000000    0.2353999
484720.0000000    0.2376293
484760.0000000    0.2483625
484800.0000000    0.2517217
484840.0000000    0.2400316
484880.0000000    0.2361791
484920.0000000    0.2367927
484960.0000000    0.2550082
485000.0000000    0.2441720
485040.0000000    0.2417384
485080.0000000    0.2455970
485120.0000000    0.2410214
485160.0000000    0.2386619
485200.0000000    0.2353886
485240.0000000    0.2337702
485280.0000000    0.2281593
485320.0000000    0.2238115
485360.0000000    0.2512055
485400.0000000    0.2418734
485440.0000000    0.2310196
485480.0000000    0.2376071
485520.0000000    0.2297390
485560.0000000    0.2349887
485600.0000000    0.2361623
485640.0000000    0.2403531
485680.0000000    0.2389919
485720.0000000    0.2338963
485760.0000000    0.2246907
485800.0000000    0.2390876
485840.0000000    0.2347776
485880.0000000    0.2348744
485920.0000000    0.2426410
485960.0000000    0.2491787
486000.0000000    0.2439267
486040.0000000    0.2504132
486080.0000000    0.2304211
486120.0000000    0.2373095
486160.0000000    0.2381652
486200.0000000    0.2369277
486240.0000000    0.2217280
486280.0000000    0.2352862
486320.0000000    0.2450543
486360.0000000    0.2383741
486400.0000000    0.2419818
486440.0000000    0.2378333
486480.0000000    0.2411774
486520.0000000    0.2383949
486560.0000000    0.2487613
486600.0000000    0.2365333
486640.0000000    0.2321556
486680.0000000    0.2273182
486720.0000000    0.2416983
486760.0000000    0.2353208
486800.0000000    0.2510984
486840.0000000    0.2369578
486880.0000000    0.2393022
486920.0000000    0.2395146
486960.0000000    0.2396424
487000.0000000    0.2387661
487040.0000000    0.2247700
487080.0000000    0.2276418
487120.0000000    0.2370204
487160.0000000    0.2339380
487200.0000000    0.2452644
487240.0000000    0.2374738
487280.0000000    0.2353828
487320.0000000    0.2381555
487360.0000000    0.2348788
487400.0000000    0.2327083
487440.0000000    0.2358844
487480.0000000    0.2314429
487520.0000000    0.2387992
487560.0000000    0.2591698
487600.0000000    0.2372634
487640.0000000    0.2318947
487680.0000000    0.2430553
487720.0000000    0.2424188
487760.0000000    0.2508803
487800.0000000    0.2454422
487840.0000000    0.2489646
487880.0000000    0.2450930
487920.0000000    0.2392804
487960.0000000    0.2595282
488000.0000000    0.2573852
488040.0000000    0.2456300
488080.0000000    0.2340568
488120.0000000    0.2494834
488160.0000000    0.2421243
488200.0000000    0.2597799
488240.0000000    0.2528741
488280.0000000    0.2515903
488320.0000000    0.2481437
488360.0000000    0.2384368
488400.0000000    0.2346353
488440.0000000    0.2414772
488480.0000000    0.2409773
488520.0000000    0.2344459
488560.0000000    0.2293808
488600.0000000    0.2568823
488640.0000000    0.2466386
488680.0000000    0.2596837
488720.0000000    0.2407452
488760.0000000    0.2513328
488800.0000000    0.2659551
488840.0000000    0.2345665
488880.0000000    0.2509993
488920.0000000    0.2571006
488960.0000000    0.2448539
489000.0000000    0.2475651
489040.0000000    0.2453742
489080.0000000    0.2439316
489120.0000000    0.2514399
489160.0000000    0.2438724
489200.0000000    0.2458810
489240.0000000    0.2496251
489280.0000000    0.2529754
489320.0000000    0.2550964
489360.0000000    0.2478017
489400.0000000    0.2381144
489440.0000000    0.2371272
489480.0000000    0.2504115
489520.0000000    0.2524439
489560.0000000    0.2469397
489600.0000000    0.2524800
489640.0000000    0.2419607
489680.0000000    0.2369444
489720.0000000    0.2452104
489760.0000000    0.2398864
489800.0000000    0.2389339
489840.0000000    0.2445465
489880.0000000    0.2427479
489920.0000000    0.2295028
489960.0000000    0.2356825
490000.0000000    0.2429862
490040.0000000    0.2316369
490080.0000000    0.2314112
490120.0000000    0.2436139
490160.0000000    0.2343365
490200.0000000    0.2385797
490240.0000000    0.2340904
490280.0000000    0.2350372
490320.0000000    0.2307619
490360.0000000    0.2262569
490400.0000000    0.2388473
490440.0000000    0.2365930
490480.0000000    0.2468275
490520.0000000    0.2376296
490560.0000000    0.2425283
490600.0000000    0.2448937
490640.0000000    0.2490409
490680.0000000    0.2350377
490720.0000000    0.2479077
490760.0000000    0.2329948
490800.0000000    0.2421651
490840.0000000    0.2443360
490880.0000000    0.2497992
490920.0000000    0.2465255
490960.0000000    0.2385596
491000.0000000    0.2313846
491040.0000000    0.2409147
491080.0000000    0.2352143
491120.0000000    0.2365455
491160.0000000    0.2420979
491200.0000000    0.2411725
491240.0000000    0.2474429
491280.0000000    0.2450466
491320.0000000    0.2506125
491360.0000000    0.2624064
491400.0000000    0.2595178
491440.0000000    0.2474525
491480.0000000    0.2566672
491520.0000000    0.2516348
491560.0000000    0.2464771
491600.0000000    0.2387837
491640.0000000    0.2460542
491680.0000000    0.2453485
491720.0000000    0.2559392
491760.0000000    0.2320955
491800.0000000    0.2408843
491840.0000000    0.2365380
491880.0000000    0.2407673
491920.0000000    0.2476358
491960.0000000    0.2359205
492000.0000000    0.2381057
492040.0000000    0.2418597
492080.0000000    0.2491321
492120.0000000    0.2434765
492160.0000000    0.2432925
492200.0000000    0.2327399
492240.0000000    0.2382008
492280.0000000    0.2413001
492320.0000000    0.2487566
492360.0000000    0.2471884
492400.0000000    0.2453827
492440.0000000    0.2317059
492480.0000000    0.2446986
492520.0000000    0.2503960
492560.0000000    0.2362378
492600.0000000    0.2474194
492640.0000000    0.2483061
492680.0000000    0.2340422
492720.0000000    0.2375560
492760.0000000    0.2367136
492800.0000000    0.2497354
492840.0000000    0.2487309
492880.0000000    0.2504756
492920.0000000    0.2448764
492960.0000000    0.2463116
493000.0000000    0.2361963
493040.0000000    0.2434436
493080.0000000    0.2354087
493120.0000000    0.2434269
493160.0000000    0.2501771
493200.0000000    0.2462287
493240.0000000    0.2394470
493280.0000000    0.2305021
493320.0000000    0.2340915
493360.0000000    0.2406890
493400.0000000    0.2278302
493440.0000000    0.2386472
493480.0000000    0.2324286
493520.0000000    0.2342097
493560.0000000    0.2270705
493600.0000000    0.2399783
493640.0000000    0.2476704
493680.0000000    0.2425471
493720.0000000    0.2363245
493760.0000000    0.2429690
493800.0000000    0.2368530
493840.0000000    0.2459487
493880.0000000    0.2318080
493920.0000000    0.2412762
493960.0000000    0.2410834
494000.0000000    0.2330558
494040.0000000    0.2284991
494080.0000000    0.2297294
494120.0000000    0.2318816
494160.0000000    0.2411213
494200.0000000    0.2342131
494240.0000000    0.2420801
494280.0000000    0.2350224
494320.0000000    0.2204610
494360.0000000    0.2288338
494400.0000000    0.2510917
494440.0000000    0.2397939
494480.0000000    0.2449170
494520.0000000    0.2419632
494560.0000000    0.2354989
494600.0000000    0.2273416
494640.0000000    0.2420424
494680.0000000    0.2295201
494720.0000000    0.2382647
494760.0000000    0.2343360
494800.0000000    0.2492356
494840.0000000    0.2437073
494880.0000000    0.2418022
494920.0000000    0.2464141
494960.0000000    0.2515865
495000.0000000    0.2479066
495040.0000000    0.2496413
495080.0000000    0.2501481
495120.0000000    0.2453781
495160.0000000    0.2468270
495200.0000000    0.2316960
495240.0000000    0.2499768
495280.0000000    0.2253998
495320.0000000    0.2346599
495360.0000000    0.2378876
495400.0000000    0.2381994
495440.0000000    0.2338906
495480.0000000    0.2453827
495520.0000000    0.2351299
495560.0000000    0.2402837
495600.0000000    0.2512904
495640.0000000    0.2460879
495680.0000000    0.2496256
495720.0000000    0.2386194
495760.0000000    0.2332919
495800.0000000    0.2355940
495840.0000000    0.2507485
495880.0000000    0.2529879
495920.0000000    0.2374087
495960.0000000    0.2418728
496000.0000000    0.2346809
496040.0000000    0.2518987
496080.0000000    0.2407583
496120.0000000    0.2442346
496160.0000000    0.2502442
496200.0000000    0.2382753
496240.0000000    0.2487987
496280.0000000    0.2463560
496320.0000000    0.2576644
496360.0000000    0.2477537
496400.0000000    0.2525720
496440.0000000    0.2571979
496480.0000000    0.2578192
496520.0000000    0.2405520
496560.0000000    0.2390877
496600.0000000    0.2574551
496640.0000000    0.2525072
496680.0000000    0.2506109
496720.0000000    0.2593406
496760.0000000    0.2460870
496800.0000000    0.2364819
496840.0000000    0.2453728
496880.0000000    0.2512327
496920.0000000    0.2452754
496960.0000000    0.2542745
497000.0000000    0.2367195
497040.0000000    0.2286993
497080.0000000    0.2431350
497120.0000000    0.2568195
497160.0000000    0.2529518
497200.0000000    0.2432155
497240.0000000    0.2593769
497280.0000000    0.2415375
497320.0000000    0.2342484
497360.0000000    0.2485445
497400.0000000    0.2503118
497440.0000000    0.2405661
497480.0000000    0.2481570
497520.0000000    0.2440140
497560.0000000    0.2325373
497600.0000000    0.2452448
497640.0000000    0.2443269
497680.0000000    0.2437701
497720.0000000    0.2375499
497760.0000000    0.2414847
497800.0000000    0.2209172
497840.0000000    0.2381293
497880.0000000    0.2414888
497920.0000000    0.2441417
497960.0000000    0.2409757
498000.0000000    0.2405655
498040.0000000    0.2338845
498080.0000000    0.2393535
498120.0000000    0.2451239
498160.0000000    0.2410817
498200.0000000    0.2327698
498240.0000000    0.2403830
498280.0000000    0.2279462
498320.0000000    0.2340692
498360.0000000    0.2508182
498400.0000000    0.2421131
498440.0000000    0.2462235
498480.0000000    0.2369897
498520.0000000    0.2401112
498560.0000000    0.2361575
498600.0000000    0.2327278
498640.0000000    0.2368027
498680.0000000    0.2233149
498720.0000000    0.2403324
498760.0000000    0.2554071
498800.0000000    0.2407322
498840.0000000    0.2327588
498880.0000000    0.2314476
498920.0000000    0.2483813
498960.0000000    0.2417959
499000.0000000    0.2466185
499040.0000000    0.2420761
499080.0000000    0.2602454
499120.0000000    0.2525567
499160.0000000    0.2609860
499200.0000000    0.2554862
499240.0000000    0.2508976
499280.0000000    0.2430814
499320.0000000    0.2449264
499360.0000000    0.2429790
499400.0000000    0.2454589
499440.0000000    0.2543174
499480.0000000    0.2491634
499520.0000000    0.2514358
499560.0000000    0.2509807
499600.0000000    0.2659810
499640.0000000    0.2343819
499680.0000000    0.2370416
499720.0000000    0.2437638
499760.0000000    0.2396402
499800.0000000    0.2511936
499840.0000000    0.2516025
499880.0000000    0.2494597
499920.0000000    0.2430873
499960.0000000    0.2470316
500000.0000000    0.2356998
500040.0000000    0.2362342
500080.0000000    0.2384382
500120.0000000    0.2369207
500160.0000000    0.2349318
500200.0000000    0.2273465
500240.0000000    0.2423054
500280.0000000    0.2356719
500320.0000000    0.2399365
500360.0000000    0.2280143
500400.0000000    0.2350222
500440.0000000    0.2331644
500480.0000000    0.2419053
500520.0000000    0.2419354
500560.0000000    0.2467055
500600.0000000    0.2308591
500640.0000000    0.2488763
500680.0000000    0.2368182
500720.0000000    0.2476352
500760.0000000    0.2382180
500800.0000000    0.2406333
500840.0000000    0.2422404
500880.0000000    0.2609237
500920.0000000    0.2434788
500960.0000000    0.2323336
501000.0000000    0.2441141
501040.0000000    0.2462182
501080.0000000    0.2391473
501120.0000000    0.2494769
501160.0000000    0.2390687
501200.0000000    0.2499733
501240.0000000    0.2465361
501280.0000000    0.2528597
501320.0000000    0.2500864
501360.0000000    0.2462016
501400.0000000    0.2493181
501440.0000000    0.2482556
501480.0000000    0.2582006
501520.0000000    0.2480156
501560.0000000    0.2417571
501600.0000000    0.2369210
501640.0000000    0.2572001
501680.0000000    0.2445353
501720.0000000    0.2379474
501760.0000000    0.2557260
501800.0000000    0.2438650
501840.0000000    0.2356777
501880.0000000    0.2377949
501920.0000000    0.2415954
501960.0000000    0.2395367
502000.0000000    0.2451557
502040.0000000    0.2532728
502080.0000000    0.2508178
502120.0000000    0.2526046
502160.0000000    0.2350538
502200.0000000    0.2486239
502240.0000000    0.2537254
502280.0000000    0.2458425
502320.0000000    0.2398494
502360.0000000    0.2532406
502400.0000000    0.2350049
502440.0000000    0.2481436
502480.0000000    0.2509786
502520.0000000    0.2470103
502560.0000000    0.2401720
502600.0000000    0.2360156
502640.0000000    0.2479847
502680.0000000    0.2460377
502720.0000000    0.2455716
502760.0000000    0.2600791
502800.0000000    0.2406153
502840.0000000    0.2386525
502880.0000000    0.2431821
502920.0000000    0.2510264
502960.0000000    0.2610275
503000.0000000    0.2382147
503040.0000000    0.2467822
503080.0000000    0.2341826
503120.0000000    0.2369910
503160.0000000    0.2423175
503200.0000000    0.2475631
503240.0000000    0.2511589
503280.0000000    0.2364411
503320.0000000    0.2580876
503360.0000000    0.2509660
503400.0000000    0.2429787
503440.0000000    0.2381817
503480.0000000    0.2588993
503520.0000000    0.2545239
503560.0000000    0.2412654
503600.0000000    0.2384518
503640.0000000    0.2642490
503680.0000000    0.2495776
503720.0000000    0.2487372
503760.0000000    0.2670911
503800.0000000    0.2610668
503840.0000000    0.2482645
503880.0000000    0.2516560
503920.0000000    0.2642610
503960.0000000    0.2526618
504000.0000000    0.2421359
504040.0000000    0.2628564
504080.0000000    0.2510559
504120.0000000    0.2550778
504160.0000000    0.2592707
504200.0000000    0.2685178
504240.0000000    0.2557592
504280.0000000    0.2591738
504320.0000000    0.2523863
504360.0000000    0.2488685
504400.0000000    0.2474036
504440.0000000    0.2503411
504480.0000000    0.2451068
504520.0000000    0.2385400
504560.0000000    0.2492432
504600.0000000    0.2502469
504640.0000000    0.2555966
504680.0000000    0.2521236
504720.0000000    0.2544357
504760.0000000    0.2531593
504800.0000000    0.2504415
504840.0000000    0.2650566
504880.0000000    0.2555092
504920.0000000    0.2733109
504960.0000000    0.2447101
505000.0000000    0.2560098
505040.0000000    0.2524071
505080.0000000    0.2464558
505120.0000000    0.2594809
505160.0000000    0.2605789
505200.0000000    0.2556125
505240.0000000    0.2554366
505280.0000000    0.2541686
505320.0000000    0.2448903
505360.0000000    0.2488323
505400.0000000    0.2549152
505440.0000000    0.2500770
505480.0000000    0.2533248
505520.0000000    0.2586979
505560.0000000    0.2609431
505600.0000000    0.2704484
505640.0000000    0.2579068
505680.0000000    0.2486330
505720.0000000    0.2624093
505760.0000000    0.2666317
505800.0000000    0.2572860
505840.0000000    0.2494614
505880.0000000    0.2512272
505920.0000000    0.2616333
505960.0000000    0.2589001
506000.0000000    0.2541781
506040.0000000    0.2644393
506080.0000000    0.2571804
506120.0000000    0.2541897
506160.0000000    0.2555797
506200.0000000    0.2566069
506240.0000000    0.2536910
506280.0000000    0.2544093
506320.0000000    0.2620525
506360.0000000    0.2498524
506400.0000000    0.2684186
506440.0000000    0.2516146
506480.0000000    0.2506247
506520.0000000    0.2488826
506560.0000000    0.2532025
506600.0000000    0.2573571
506640.0000000    0.2450568
506680.0000000    0.2313373
506720.0000000    0.2459975
506760.0000000    0.2600328
506800.0000000    0.2549189
506840.0000000    0.2483533
506880.0000000    0.2532960
506920.0000000    0.2575362
506960.0000000    0.2556830
507000.0000000    0.2605496
507040.0000000    0.2611386
507080.0000000    0.2505890
507120.0000000    0.2515152
507160.0000000    0.2563970
507200.0000000    0.2644953
507240.0000000    0.2613088
507280.0000000    0.2419575
507320.0000000    0.2458344
507360.0000000    0.2488939
507400.0000000    0.2557975
507440.0000000    0.2452912
507480.0000000    0.2525245
507520.0000000    0.2567236
507560.0000000    0.2519721
507600.0000000    0.2536714
507640.0000000    0.2483764
507680.0000000    0.2541681
507720.0000000    0.2398834
507760.0000000    0.2528058
507800.0000000    0.2540922
507840.0000000    0.2543656
507880.0000000    0.2489116
507920.0000000    0.2447642
507960.0000000    0.2432563
508000.0000000    0.2451459
508040.0000000    0.2562943
508080.0000000    0.2411993
508120.0000000    0.2426627
508160.0000000    0.2377475
508200.0000000    0.2485583
508240.0000000    0.2559766
508280.0000000    0.2489891
508320.0000000    0.2484714
508360.0000000    0.2343195
508400.0000000    0.2478719
508440.0000000    0.2404200
508480.0000000    0.2465380
508520.0000000    0.2532281
508560.0000000    0.2321535
508600.0000000    0.2454611
508640.0000000    0.2504650
508680.0000000    0.2407072
508720.0000000    0.2420482
508760.0000000    0.2391165
508800.0000000    0.2389080
508840.0000000    0.2434684
508880.0000000    0.2416700
508920.0000000    0.2286487
508960.0000000    0.2451261
509000.0000000    0.2418869
509040.0000000    0.2487273
509080.0000000    0.2458912
509120.0000000    0.2465465
509160.0000000    0.2408763
509200.0000000    0.2467977
509240.0000000    0.2402287
509280.0000000    0.2476031
509320.0000000    0.2487334
509360.0000000    0.2367230
509400.0000000    0.2461909
509440.0000000    0.2345544
509480.0000000    0.2409124
509520.0000000    0.2540575
509560.0000000    0.2475260
509600.0000000    0.2558248
509640.0000000    0.2586651
509680.0000000    0.2463401
509720.0000000    0.2574045
509760.0000000    0.2659980
509800.0000000    0.2694328
509840.0000000    0.2538213
509880.0000000    0.2583860
509920.0000000    0.2545223
509960.0000000    0.2523243
510000.0000000    0.2598479
510040.0000000    0.2515836
510080.0000000    0.2465494
510120.0000000    0.2566203
510160.0000000    0.2570457
510200.0000000    0.2506301
510240.0000000    0.2401142
510280.0000000    0.2447338
510320.0000000    0.2363826
510360.0000000    0.2653094
510400.0000000    0.2528580
510440.0000000    0.2556712
510480.0000000    0.2565797
510520.0000000    0.2462779
510560.0000000    0.2453042
510600.0000000    0.2565345
510640.0000000    0.2497056
510680.0000000    0.2511397
510720.0000000    0.2560646
510760.0000000    0.2596354
510800.0000000    0.2521359
510840.0000000    0.2435218
510880.0000000    0.2570925
510920.0000000    0.2466440
510960.0000000    0.2510353
511000.0000000    0.2575450
511040.0000000    0.2584785
511080.0000000    0.2551574
511120.0000000    0.2571616
511160.0000000    0.2470916
511200.0000000    0.2436675
511240.0000000    0.2435852
511280.0000000    0.2496450
511320.0000000    0.2644703
511360.0000000    0.2479516
511400.0000000    0.2430618
511440.0000000    0.2416179
511480.0000000    0.2378072
511520.0000000    0.2384162
511560.0000000    0.2383535
511600.0000000    0.2525825
511640.0000000    0.2478804
511680.0000000    0.2513862
511720.0000000    0.2406732
511760.0000000    0.2388148
511800.0000000    0.2586576
511840.0000000    0.2417248
511880.0000000    0.2351170
511920.0000000    0.2479112
511960.0000000    0.2407378
512000.0000000    0.2444382
512040.0000000    0.2471588
512080.0000000    0.2234616
512120.0000000    0.2367921
512160.0000000    0.2387808
512200.0000000    0.2477615
512240.0000000    0.2486246
512280.0000000    0.2502564
512320.0000000    0.2416449
512360.0000000    0.2477084
512400.0000000    0.2514644
512440.0000000    0.2440849
512480.0000000    0.2490611
512520.0000000    0.2698991
512560.0000000    0.2495792
512600.0000000    0.2557792
512640.0000000    0.2576302
512680.0000000    0.2537258
512720.0000000    0.2522442
512760.0000000    0.2680474
512800.0000000    0.2533369
512840.0000000    0.2542157
512880.0000000    0.2535416
512920.0000000    0.2453804
512960.0000000    0.2422561
513000.0000000    0.2504086
513040.0000000    0.2514597
513080.0000000    0.2576321
513120.0000000    0.2580040
513160.0000000    0.2536297
513200.0000000    0.2462961
513240.0000000    0.2388232
513280.0000000    0.2484104
513320.0000000    0.2428687
513360.0000000    0.2490352
513400.0000000    0.2344065
513440.0000000    0.2440322
513480.0000000    0.2482579
513520.0000000    0.2589295
513560.0000000    0.2449178
513600.0000000    0.2476832
513640.0000000    0.2554624
513680.0000000    0.2597124
513720.0000000    0.2530098
513760.0000000    0.2575302
513800.0000000    0.2472538
513840.0000000    0.2453443
513880.0000000    0.2531325
513920.0000000    0.2502989
513960.0000000    0.2423313
514000.0000000    0.2392339
514040.0000000    0.2319744
514080.0000000    0.2384331
514120.0000000    0.2441883
514160.0000000    0.2380829
514200.0000000    0.2506596
514240.0000000    0.2400052
514280.0000000    0.2484678
514320.0000000    0.2191778
514360.0000000    0.2325564
514400.0000000    0.2460313
514440.0000000    0.2325368
514480.0000000    0.2408787
514520.0000000    0.2433158
514560.0000000    0.2296830
514600.0000000    0.2290618
514640.0000000    0.2397494
514680.0000000    0.2377739
514720.0000000    0.2495445
514760.0000000    0.2375486
514800.0000000    0.2377340
514840.0000000    0.2528967
514880.0000000    0.2452260
514920.0000000    0.2483698
514960.0000000    0.2425523
515000.0000000    0.2515112
515040.0000000    0.2479775
515080.0000000    0.2392758
515120.0000000    0.2442394
515160.0000000    0.2480425
515200.0000000    0.2527010
515240.0000000    0.2481015
515280.0000000    0.2353291
515320.0000000    0.2306784
515360.0000000    0.2501283
515400.0000000    0.2366267
515440.0000000    0.2589260
515480.0000000    0.2493080
515520.0000000    0.2275445
515560.0000000    0.2384933
515600.0000000    0.2275356
515640.0000000    0.2387578
515680.0000000    0.2484979
515720.0000000    0.2425494
515760.0000000    0.2358285
515800.0000000    0.2517606
515840.0000000    0.2512230
515880.0000000    0.2469604
515920.0000000    0.2420618
515960.0000000    0.2436018
516000.0000000    0.2336032
516040.0000000    0.2487515
516080.0000000    0.2510691
516120.0000000    0.2431445
516160.0000000    0.2432602
516200.0000000    0.2216949
516240.0000000    0.2414906
516280.0000000    0.2297049
516320.0000000    0.2367072
516360.0000000    0.2484259
516400.0000000    0.2527667
516440.0000000    0.2358240
516480.0000000    0.2367832
516520.0000000    0.2295833
516560.0000000    0.2472626
516600.0000000    0.2522015
516640.0000000    0.2390787
516680.0000000    0.2445319
516720.0000000    0.2416177
516760.0000000    0.2417862
516800.0000000    0.2341423
516840.0000000    0.2396534
516880.0000000    0.2472549
516920.0000000    0.2546893
516960.0000000    0.2390462
517000.0000000    0.2370170
517040.0000000    0.2340190
517080.0000000    0.2420305
517120.0000000    0.2402458
517160.0000000    0.2419921
517200.0000000    0.2553108
517240.0000000    0.2548849
517280.0000000    0.2462530
517320.0000000    0.2480837
517360.0000000    0.2439481
517400.0000000    0.2315559
517440.0000000    0.2283157
517480.0000000    0.2333072
517520.0000000    0.2440122
517560.0000000    0.2297533
517600.0000000    0.2474416
517640.0000000    0.2442618
517680.0000000    0.2423706
517720.0000000    0.2513110
517760.0000000    0.2405526
517800.0000000    0.2458905
517840.0000000    0.2412043
517880.0000000    0.2286752
517920.0000000    0.2437789
517960.0000000    0.2345734
518000.0000000    0.2334192
518040.0000000    0.2324444
518080.0000000    0.2416409
518120.0000000    0.2379856
518160.0000000    0.2264776
518200.0000000    0.2351140
518240.0000000    0.2353374
518280.0000000    0.2398897
518320.0000000    0.2398605
518360.0000000    0.2457913
518400.0000000    0.2477052
518440.0000000    0.2277833
518480.0000000    0.2355503
518520.0000000    0.2407312
518560.0000000    0.2345428
518600.0000000    0.2440686
518640.0000000    0.2293175
518680.0000000    0.2271368
518720.0000000    0.2436338
518760.0000000    0.2404495
518800.0000000    0.2431722
518840.0000000    0.2350546
518880.0000000    0.2302727
518920.0000000    0.2369810
518960.0000000    0.2411549
519000.0000000    0.2438266
519040.0000000    0.2464517
519080.0000000    0.2429674
519120.0000000    0.2326948
519160.0000000    0.2400542
519200.0000000    0.2365865
519240.0000000    0.2492879
519280.0000000    0.2418902
519320.0000000    0.2423850
519360.0000000    0.2439664
519400.0000000    0.2482743
519440.0000000    0.2429730
519480.0000000    0.2421576
519520.0000000    0.2309464
519560.0000000    0.2410874
519600.0000000    0.2351955
519640.0000000    0.2339698
519680.0000000    0.2251300
519720.0000000    0.2402303
519760.0000000    0.2412212
519800.0000000    0.2248217
519840.0000000    0.2318429
519880.0000000    0.2499200
519920.0000000    0.2397532
519960.0000000    0.2478301
520000.0000000    0.2462665
520040.0000000    0.2356394
520080.0000000    0.2439032
520120.0000000    0.2467354
520160.0000000    0.2436744
520200.0000000    0.2510799
520240.0000000    0.2446217
520280.0000000    0.2463098
520320.0000000    0.2214391
520360.0000000    0.2522771
520400.0000000    0.2483244
520440.0000000    0.2475906
520480.0000000    0.2442136
520520.0000000    0.2405500
520560.0000000    0.2452966
520600.0000000    0.2451780
520640.0000000    0.2466398
520680.0000000    0.2303233
520720.0000000    0.2406783
520760.0000000    0.2437716
520800.0000000    0.2337857
520840.0000000    0.2436355
520880.0000000    0.2349744
520920.0000000    0.2306365
520960.0000000    0.2281047
521000.0000000    0.2253106
521040.0000000    0.2403494
521080.0000000    0.2223263
521120.0000000    0.2272990
521160.0000000    0.2372269
521200.0000000    0.2322983
521240.0000000    0.2333486
521280.0000000    0.2348268
521320.0000000    0.2386504
521360.0000000    0.2294138
521400.0000000    0.2303281
521440.0000000    0.2338389
521480.0000000    0.2314772
521520.0000000    0.2304317
521560.0000000    0.2290741
521600.0000000    0.2411654
521640.0000000    0.2192960
521680.0000000    0.2333099
521720.0000000    0.2430436
521760.0000000    0.2562943
521800.0000000    0.2462689
521840.0000000    0.2405394
521880.0000000    0.2354612
521920.0000000    0.2410986
521960.0000000    0.2512127
522000.0000000    0.2288246
522040.0000000    0.2291173
522080.0000000    0.2464322
522120.0000000    0.2270134
522160.0000000    0.2336147
522200.0000000    0.2302193
522240.0000000    0.2270159
522280.0000000    0.2271336
522320.0000000    0.2340379
522360.0000000    0.2337454
522400.0000000    0.2336386
522440.0000000    0.2427228
522480.0000000    0.2312150
522520.0000000    0.2451134
522560.0000000    0.2410983
522600.0000000    0.2253300
522640.0000000    0.2372029
522680.0000000    0.2290861
522720.0000000    0.2363050
522760.0000000    0.2387622
522800.0000000    0.2466191
522840.0000000    0.2483216
522880.0000000    0.2484798
522920.0000000    0.2474935
522960.0000000    0.2415534
523000.0000000    0.2457266
523040.0000000    0.2515865
523080.0000000    0.2457995
523120.0000000    0.2294869
523160.0000000    0.2391648
523200.0000000    0.2490402
523240.0000000    0.2390235
523280.0000000    0.2283806
523320.0000000    0.2417691
523360.0000000    0.2323542
523400.0000000    0.2340023
523440.0000000    0.2470453
523480.0000000    0.2331415
523520.0000000    0.2370760
523560.0000000    0.2429991
523600.0000000    0.2463735
523640.0000000    0.2452511
523680.0000000    0.2525074
523720.0000000    0.2400408
523760.0000000    0.2272496
523800.0000000    0.2347644
523840.0000000    0.2415541
523880.0000000    0.2393576
523920.0000000    0.2309731
523960.0000000    0.2423708
524000.0000000    0.2494600
524040.0000000    0.2305191
524080.0000000    0.2360761
524120.0000000    0.2370329
524160.0000000    0.2270093
524200.0000000    0.2346969
524240.0000000    0.2332797
524280.0000000    0.2283616
524320.0000000    0.2449856
524360.0000000    0.2401102
524400.0000000    0.2334984
524440.0000000    0.2285945
524480.0000000    0.2404843
524520.0000000    0.2312189
524560.0000000    0.2314513
524600.0000000    0.2411783
524640.0000000    0.2400880
524680.0000000    0.2393565
524720.0000000    0.2291115
524760.0000000    0.2331441
524800.0000000    0.2360964
524840.0000000    0.2229994
524880.0000000    0.2323190
524920.0000000    0.2295128
524960.0000000    0.2328859
525000.0000000    0.2378661
525040.0000000    0.2336812
525080.0000000    0.2359362
525120.0000000    0.2335304
525160.0000000    0.2517816
525200.0000000    0.2340522
525240.0000000    0.2357072
525280.0000000    0.2397972
525320.0000000    0.2345423
525360.0000000    0.2621364
525400.0000000    0.2494183
525440.0000000    0.2500419
525480.0000000    0.2522404
525520.0000000    0.2426613
525560.0000000    0.2537998
525600.0000000    0.2441413
525640.0000000    0.2418297
525680.0000000    0.2551806
525720.0000000    0.2405310
525760.0000000    0.2381982
525800.0000000    0.2471855
525840.0000000    0.2360843
525880.0000000    0.2424237
525920.0000000    0.2337988
525960.0000000    0.2507396
526000.0000000    0.2418854
526040.0000000    0.2374693
526080.0000000    0.2458074
526120.0000000    0.2611831
526160.0000000    0.2321983
526200.0000000    0.2498724
526240.0000000    0.2338600
526280.0000000    0.2440439
526320.0000000    0.2448497
526360.0000000    0.2415600
526400.0000000    0.2415576
526440.0000000    0.2416042
526480.0000000    0.2496636
526520.0000000    0.2433782
526560.0000000    0.2437989
526600.0000000    0.2556463
526640.0000000    0.2478899
526680.0000000    0.2467291
526720.0000000    0.2286093
526760.0000000    0.2405739
526800.0000000    0.2384918
526840.0000000    0.2298156
526880.0000000    0.2484943
526920.0000000    0.2470939
526960.0000000    0.2347881
527000.0000000    0.2316157
527040.0000000    0.2321985
527080.0000000    0.2311924
527120.0000000    0.2437047
527160.0000000    0.2411957
527200.0000000    0.2411278
527240.0000000    0.2333145
527280.0000000    0.2342394
527320.0000000    0.2357063
527360.0000000    0.2457456
527400.0000000    0.2354079
527440.0000000    0.2290982
527480.0000000    0.2248104
527520.0000000    0.2366778
527560.0000000    0.2391136
527600.0000000    0.2390200
527640.0000000    0.2343246
527680.0000000    0.2396694
527720.0000000    0.2351307
527760.0000000    0.2511363
527800.0000000    0.2445341
527840.0000000    0.2419008
527880.0000000    0.2369782
527920.0000000    0.2280443
527960.0000000    0.2324476
528000.0000000    0.2393979
528040.0000000    0.2368596
528080.0000000    0.2272438
528120.0000000    0.2263296
528160.0000000    0.2151676
528200.0000000    0.2282230
528240.0000000    0.2374943
528280.0000000    0.2286345
528320.0000000    0.2339080
528360.0000000    0.2123342
528400.0000000    0.2279546
528440.0000000    0.2338426
528480.0000000    0.2329487
528520.0000000    0.2261271
528560.0000000    0.2443070
528600.0000000    0.2445243
528640.0000000    0.2474019
528680.0000000    0.2359792
528720.0000000    0.2418457
528760.0000000    0.2445574
528800.0000000    0.2437689
528840.0000000    0.2287490
528880.0000000    0.2405026
528920.0000000    0.2284053
528960.0000000    0.2254809
529000.0000000    0.2199691
529040.0000000    0.2261994
529080.0000000    0.2200156
529120.0000000    0.2336564
529160.0000000    0.2372711
529200.0000000    0.2307450
529240.0000000    0.2173923
529280.0000000    0.2260664
529320.0000000    0.2353170
529360.0000000    0.2288756
529400.0000000    0.2265951
529440.0000000    0.2286939
529480.0000000    0.2286299
529520.0000000    0.2370157
529560.0000000    0.2317042
529600.0000000    0.2377340
529640.0000000    0.2406275
529680.0000000    0.2358136
529720.0000000    0.2395480
529760.0000000    0.2509822
529800.0000000    0.2469691
529840.0000000    0.2393497
529880.0000000    0.2249511
529920.0000000    0.2263124
529960.0000000    0.2308688
530000.0000000    0.2263741
530040.0000000    0.2327705
530080.0000000    0.2337449
530120.0000000    0.2304901
530160.0000000    0.2305281
530200.0000000    0.2263835
530240.0000000    0.2321901
530280.0000000    0.2274058
530320.0000000    0.2218768
530360.0000000    0.2273947
530400.0000000    0.2341473
530440.0000000    0.2358619
530480.0000000    0.2396730
530520.0000000    0.2641315
530560.0000000    0.2462203
530600.0000000    0.2325504
530640.0000000    0.2438296
530680.0000000    0.2398800
530720.0000000    0.2315433
530760.0000000    0.2381920
530800.0000000    0.2418794
530840.0000000    0.2412106
530880.0000000    0.2380265
530920.0000000    0.2318185
530960.0000000    0.2309890
531000.0000000    0.2416031
531040.0000000    0.2474488
531080.0000000    0.2513250
531120.0000000    0.2384045
531160.0000000    0.2400284
531200.0000000    0.2202061
531240.0000000    0.2378842
531280.0000000    0.2248886
531320.0000000    0.2344737
531360.0000000    0.2432628
531400.0000000    0.2415433
531440.0000000    0.2338318
531480.0000000    0.2333407
531520.0000000    0.2242520
531560.0000000    0.2265080
531600.0000000    0.2180143
531640.0000000    0.2219599
531680.0000000    0.2260146
531720.0000000    0.2296131
531760.0000000    0.2297381
531800.0000000    0.2241501
531840.0000000    0.2272794
531880.0000000    0.2341517
531920.0000000    0.2420940
531960.0000000    0.2317713
532000.0000000    0.2436360
532040.0000000    0.2273657
532080.0000000    0.2456229
532120.0000000    0.2285257
532160.0000000    0.2248145
532200.0000000    0.2284765
532240.0000000    0.2349255
532280.0000000    0.2303317
532320.0000000    0.2176642
532360.0000000    0.2283296
532400.0000000    0.2465259
532440.0000000    0.2360750
532480.0000000    0.2280008
532520.0000000    0.2389693
532560.0000000    0.2273887
532600.0000000    0.2322901
532640.0000000    0.2352727
532680.0000000    0.2356913
532720.0000000    0.2348253
532760.0000000    0.2250298
532800.0000000    0.2352920
532840.0000000    0.2247685
532880.0000000    0.2275858
532920.0000000    0.2418401
532960.0000000    0.2269645
533000.0000000    0.2368512
533040.0000000    0.2280468
533080.0000000    0.2433411
533120.0000000    0.2333676
533160.0000000    0.2268807
533200.0000000    0.2300311
533240.0000000    0.2503793
533280.0000000    0.2282813
533320.0000000    0.2474384
533360.0000000    0.2457413
533400.0000000    0.2598291
533440.0000000    0.2304751
533480.0000000    0.2390992
533520.0000000    0.2325977
533560.0000000    0.2403574
533600.0000000    0.2327187
533640.0000000    0.2377490
533680.0000000    0.2380451
533720.0000000    0.2444609
533760.0000000    0.2351005
533800.0000000    0.2437671
533840.0000000    0.2253964
533880.0000000    0.2341830
533920.0000000    0.2458576
533960.0000000    0.2387405
534000.0000000    0.2438584
534040.0000000    0.2558445
534080.0000000    0.2377057
534120.0000000    0.2423657
534160.0000000    0.2278010
534200.0000000    0.2616417
534240.0000000    0.2420680
534280.0000000    0.2406254
534320.0000000    0.2435233
534360.0000000    0.2479444
534400.0000000    0.2441276
534440.0000000    0.2412508
534480.0000000    0.2466889
534520.0000000    0.2475560
534560.0000000    0.2455007
534600.0000000    0.2356108
534640.0000000    0.2448166
534680.0000000    0.2411507
534720.0000000    0.2447437
534760.0000000    0.2336180
534800.0000000    0.2454318
534840.0000000    0.2453975
534880.0000000    0.2344424
534920.0000000    0.2246838
534960.0000000    0.2302436
535000.0000000    0.2335769
535040.0000000    0.2474687
535080.0000000    0.2410910
535120.0000000    0.2478620
535160.0000000    0.2618875
535200.0000000    0.2516972
535240.0000000    0.2409169
535280.0000000    0.2466752
535320.0000000    0.2401675
535360.0000000    0.2385792
535400.0000000    0.2336299
535440.0000000    0.2377134
535480.0000000    0.2324054
535520.0000000    0.2331520
535560.0000000    0.2425289
535600.0000000    0.2413353
535640.0000000    0.2380383
535680.0000000    0.2539790
535720.0000000    0.2550421
535760.0000000    0.2492827
535800.0000000    0.2510860
535840.0000000    0.2477252
535880.0000000    0.2432664
535920.0000000    0.2379130
535960.0000000    0.2444662
536000.0000000    0.2310566
536040.0000000    0.2511134
536080.0000000    0.2411276
536120.0000000    0.2587665
536160.0000000    0.2441259
536200.0000000    0.2508624
536240.0000000    0.2472731
536280.0000000    0.2419968
536320.0000000    0.2278927
536360.0000000    0.2491068
536400.0000000    0.2307091
536440.0000000    0.2309022
536480.0000000    0.2344282
536520.0000000    0.2241998
536560.0000000    0.2356816
536600.0000000    0.2535401
536640.0000000    0.2331470
536680.0000000    0.2401313
536720.0000000    0.2363656
536760.0000000    0.2413928
536800.0000000    0.2508026
536840.0000000    0.2372203
536880.0000000    0.2478177
536920.0000000    0.2389697
536960.0000000    0.2355184
537000.0000000    0.2338288
537040.0000000    0.2467102
537080.0000000    0.2495254
537120.0000000    0.2517358
537160.0000000    0.2458004
537200.0000000    0.2438328
537240.0000000    0.2429235
537280.0000000    0.2363864
537320.0000000    0.2380343
537360.0000000    0.2367903
537400.0000000    0.2484219
537440.0000000    0.2417855
537480.0000000    0.2563682
537520.0000000    0.2449957
537560.0000000    0.2317139
537600.0000000    0.2299128
537640.0000000    0.2503333
537680.0000000    0.2386428
537720.0000000    0.2463711
537760.0000000    0.2425313
537800.0000000    0.2448814
537840.0000000    0.2422145
537880.0000000    0.2365805
537920.0000000    0.2469191
537960.0000000    0.2405774
538000.0000000    0.2420271
538040.0000000    0.2371257
538080.0000000    0.2372792
538120.0000000    0.2439885
538160.0000000    0.2435470
538200.0000000    0.2341232
538240.0000000    0.2450696
538280.0000000    0.2415656
538320.0000000    0.2383485
538360.0000000    0.2412394
538400.0000000    0.2409746
538440.0000000    0.2471092
538480.0000000    0.2451008
538520.0000000    0.2467262
538560.0000000    0.2422210
538600.0000000    0.2386714
538640.0000000    0.2483154
538680.0000000    0.2388340
538720.0000000    0.2472989
538760.0000000    0.2428620
538800.0000000    0.2501072
538840.0000000    0.2428325
538880.0000000    0.2469046
538920.0000000    0.2424885
538960.0000000    0.2394235
539000.0000000    0.2583575
539040.0000000    0.2486237
539080.0000000    0.2359360
539120.0000000    0.2358431
539160.0000000    0.2476789
539200.0000000    0.2361100
539240.0000000    0.2316379
539280.0000000    0.2489637
539320.0000000    0.2438749
539360.0000000    0.2390216
539400.0000000    0.2341107
539440.0000000    0.2455749
539480.0000000    0.2423952
539520.0000000    0.2311693
539560.0000000    0.2308686
539600.0000000    0.2373770
539640.0000000    0.2318761
539680.0000000    0.2591611
539720.0000000    0.2370412
539760.0000000    0.2436371
539800.0000000    0.2480246
539840.0000000    0.2396169
539880.0000000    0.2386457
539920.0000000    0.2462224
539960.0000000    0.2443901
540000.0000000    0.2431569
540040.0000000    0.2321297
540080.0000000    0.2367857
540120.0000000    0.2348470
540160.0000000    0.2490921
540200.0000000    0.2377135
540240.0000000    0.2449997
540280.0000000    0.2380308
540320.0000000    0.2418283
540360.0000000    0.2496796
540400.0000000    0.2489676
540440.0000000    0.2385339
540480.0000000    0.2291426
540520.0000000    0.2360324
540560.0000000    0.2401396
540600.0000000    0.2383878
540640.0000000    0.2417943
540680.0000000    0.2473362
540720.0000000    0.2440348
540760.0000000    0.2425320
540800.0000000    0.2315353
540840.0000000    0.2344336
540880.0000000    0.2296522
540920.0000000    0.2438259
540960.0000000    0.2288614
541000.0000000    0.2532497
541040.0000000    0.2425059
541080.0000000    0.2504480
541120.0000000    0.2392866
541160.0000000    0.2367549
541200.0000000    0.2440981
541240.0000000    0.2350034
541280.0000000    0.2408315
541320.0000000    0.2306823
541360.0000000    0.2375482
541400.0000000    0.2298700
541440.0000000    0.2396839
541480.0000000    0.2343460
541520.0000000    0.2410352
541560.0000000    0.2399440
541600.0000000    0.2330402
541640.0000000    0.2357701
541680.0000000    0.2480160
541720.0000000    0.2306974
541760.0000000    0.2262684
541800.0000000    0.2291815
541840.0000000    0.2360034
541880.0000000    0.2383240
541920.0000000    0.2262271
541960.0000000    0.2281336
542000.0000000    0.2480439
542040.0000000    0.2369026
542080.0000000    0.2409834
542120.0000000    0.2461027
542160.0000000    0.2409975
542200.0000000    0.2340768
542240.0000000    0.2474536
542280.0000000    0.2345969
542320.0000000    0.2455678
542360.0000000    0.2367650
542400.0000000    0.2364563
542440.0000000    0.2321235
542480.0000000    0.2426116
542520.0000000    0.2440229
542560.0000000    0.2350530
542600.0000000    0.2453007
542640.0000000    0.2395160
542680.0000000    0.2413240
542720.0000000    0.2363755
542760.0000000    0.2406684
542800.0000000    0.2407200
542840.0000000    0.2463501
542880.0000000    0.2426525
542920.0000000    0.2424240
542960.0000000    0.2403106
543000.0000000    0.2419633
543040.0000000    0.2537878
543080.0000000    0.2346205
543120.0000000    0.2540024
543160.0000000    0.2533582
543200.0000000    0.2436663
543240.0000000    0.2464812
543280.0000000    0.2498558
543320.0000000    0.2496972
543360.0000000    0.2555816
543400.0000000    0.2561944
543440.0000000    0.2453556
543480.0000000    0.2529441
543520.0000000    0.2360575
543560.0000000    0.2471343
543600.0000000    0.2475163
543640.0000000    0.2393525
543680.0000000    0.2654574
543720.0000000    0.2294263
543760.0000000    0.2405934
543800.0000000    0.2420527
543840.0000000    0.2495475
543880.0000000    0.2363089
543920.0000000    0.2348683
543960.0000000    0.2361770
544000.0000000    0.2404306
544040.0000000    0.2543221
544080.0000000    0.2386641
544120.0000000    0.2425606
544160.0000000    0.2491331
544200.0000000    0.2414472
544240.0000000    0.2505340
544280.0000000    0.2367497
544320.0000000    0.2537273
544360.0000000    0.2402427
544400.0000000    0.2394967
544440.0000000    0.2491389
544480.0000000    0.2585684
544520.0000000    0.2551465
544560.0000000    0.2631717
544600.0000000    0.2616559
544640.0000000    0.2532745
544680.0000000    0.2646680
544720.0000000    0.2688629
544760.0000000    0.2366436
544800.0000000    0.2555923
544840.0000000    0.2485474
544880.0000000    0.2582562
544920.0000000    0.2338483
544960.0000000    0.2535875
545000.0000000    0.2566260
545040.0000000    0.2466929
545080.0000000    0.2559393
545120.0000000    0.2572188
545160.0000000    0.2392831
545200.0000000    0.2430614
545240.0000000    0.2470205
545280.0000000    0.2540118
545320.0000000    0.2489682
545360.0000000    0.2496495
545400.0000000    0.2397025
545440.0000000    0.2470547
545480.0000000    0.2480221
545520.0000000    0.2451433
545560.0000000    0.2431644
545600.0000000    0.2580996
545640.0000000    0.2419901
545680.0000000    0.2616864
545720.0000000    0.2535208
545760.0000000    0.2497379
545800.0000000    0.2519388
545840.0000000    0.2424165
545880.0000000    0.2419352
545920.0000000    0.2456409
545960.0000000    0.2431482
546000.0000000    0.2455211
546040.0000000    0.2477376
546080.0000000    0.2459444
546120.0000000    0.2487438
546160.0000000    0.2483957
546200.0000000    0.2390341
546240.0000000    0.2555420
546280.0000000    0.2431670
546320.0000000    0.2533423
546360.0000000    0.2466900
546400.0000000    0.2472685
546440.0000000    0.2386119
546480.0000000    0.2319386
546520.0000000    0.2506891
546560.0000000    0.2354456
546600.0000000    0.2322358
546640.0000000    0.2474246
546680.0000000    0.2525742
546720.0000000    0.2510121
546760.0000000    0.2576144
546800.0000000    0.2656206
546840.0000000    0.2482584
546880.0000000    0.2563285
546920.0000000    0.2504348
546960.0000000    0.2531527
547000.0000000    0.2547878
547040.0000000    0.2605503
547080.0000000    0.2544728
547120.0000000    0.2698746
547160.0000000    0.2559513
547200.0000000    0.2432859
547240.0000000    0.2476471
547280.0000000    0.2489116
547320.0000000    0.2625372
547360.0000000    0.2654024
547400.0000000    0.2455353
547440.0000000    0.2407234
547480.0000000    0.2307638
547520.0000000    0.2358603
547560.0000000    0.2564533
547600.0000000    0.2479081
547640.0000000    0.2402045
547680.0000000    0.2465488
547720.0000000    0.2504642
547760.0000000    0.2528268
547800.0000000    0.2489226
547840.0000000    0.2309397
547880.0000000    0.2380459
547920.0000000    0.2397048
547960.0000000    0.2310560
548000.0000000    0.2250455
548040.0000000    0.2421392
548080.0000000    0.2406028
548120.0000000    0.2183468
548160.0000000    0.2253096
548200.0000000    0.2296079
548240.0000000    0.2242379
548280.0000000    0.2352309
548320.0000000    0.2375615
548360.0000000    0.2343104
548400.0000000    0.2239447
548440.0000000    0.2398989
548480.0000000    0.2389506
548520.0000000    0.2398160
548560.0000000    0.2441606
548600.0000000    0.2395606
548640.0000000    0.2516825
548680.0000000    0.2427181
548720.0000000    0.2324396
548760.0000000    0.2294163
548800.0000000    0.2306340
548840.0000000    0.2433552
548880.0000000    0.2182213
548920.0000000    0.2362206
548960.0000000    0.2399763
549000.0000000    0.2398399
549040.0000000    0.2357884
549080.0000000    0.2496028
549120.0000000    0.2325194
549160.0000000    0.2331300
549200.0000000    0.2247073
549240.0000000    0.2335410
549280.0000000    0.2375339
549320.0000000    0.2345244
549360.0000000    0.2428072
549400.0000000    0.2257677
549440.0000000    0.2427776
549480.0000000    0.2429182
549520.0000000    0.2404600
549560.0000000    0.2366912
549600.0000000    0.2521284
549640.0000000    0.2527584
549680.0000000    0.2399105
549720.0000000    0.2398196
549760.0000000    0.2339397
549800.0000000    0.2484903
549840.0000000    0.2517225
549880.0000000    0.2423615
549920.0000000    0.2543243
549960.0000000    0.2585371
550000.0000000    0.2400172
550040.0000000    0.2560381
550080.0000000    0.2287710
550120.0000000    0.2524192
550160.0000000    0.2449380
550200.0000000    0.2426825
550240.0000000    0.2317526
550280.0000000    0.2386767
550320.0000000    0.2400186
550360.0000000    0.2443544
550400.0000000    0.2500475
550440.0000000    0.2406755
550480.0000000    0.2346207
550520.0000000    0.2585419
550560.0000000    0.2461277
550600.0000000    0.2444927
550640.0000000    0.2432432
550680.0000000    0.2376284
550720.0000000    0.2424589
550760.0000000    0.2438202
550800.0000000    0.2394410
550840.0000000    0.2333093
550880.0000000    0.2406363
550920.0000000    0.2379611
550960.0000000    0.2353045
551000.0000000    0.2336319
551040.0000000    0.2374057
551080.0000000    0.2290819
551120.0000000    0.2291066
551160.0000000    0.2148703
551200.0000000    0.2314533
551240.0000000    0.2295058
551280.0000000    0.2368720
551320.0000000    0.2291745
551360.0000000    0.2371176
551400.0000000    0.2382727
551440.0000000    0.2360623
551480.0000000    0.2337047
551520.0000000    0.2361793
551560.0000000    0.2272352
551600.0000000    0.2336308
551640.0000000    0.2333655
551680.0000000    0.2478412
551720.0000000    0.2319011
551760.0000000    0.2322136
551800.0000000    0.2492238
551840.0000000    0.2263092
551880.0000000    0.2323527
551920.0000000    0.2267190
551960.0000000    0.2225528
552000.0000000    0.2280827
552040.0000000    0.2376232
552080.0000000    0.2322064
552120.0000000    0.2362244
552160.0000000    0.2397557
552200.0000000    0.2329962
552240.0000000    0.2475411
552280.0000000    0.2406579
552320.0000000    0.2470628
552360.0000000    0.2424652
552400.0000000    0.2503404
552440.0000000    0.2468779
552480.0000000    0.2484878
552520.0000000    0.2337975
552560.0000000    0.2435766
552600.0000000    0.2431460
552640.0000000    0.2318147
552680.0000000    0.2515475
552720.0000000    0.2424949
552760.0000000    0.2436283
552800.0000000    0.2338043
552840.0000000    0.2301288
552880.0000000    0.2542021
552920.0000000    0.2258826
552960.0000000    0.2369930
553000.0000000    0.2490251
553040.0000000    0.2503714
553080.0000000    0.2436559
553120.0000000    0.2508365
553160.0000000    0.2388829
553200.0000000    0.2418095
553240.0000000    0.2351544
553280.0000000    0.2367484
553320.0000000    0.2370330
553360.0000000    0.2358491
553400.0000000    0.2355778
553440.0000000    0.2315397
553480.0000000    0.2248872
553520.0000000    0.2377686
553560.0000000    0.2272825
553600.0000000    0.2384027
553640.0000000    0.2367526
553680.0000000    0.2300399
553720.0000000    0.2423109
553760.0000000    0.2343754
553800.0000000    0.2369759
553840.0000000    0.2336761
553880.0000000    0.2358201
553920.0000000    0.2332167
553960.0000000    0.2408043
554000.0000000    0.2303790
554040.0000000    0.2502881
554080.0000000    0.2372053
554120.0000000    0.2284094
554160.0000000    0.2324846
554200.0000000    0.2355687
554240.0000000    0.2420490
554280.0000000    0.2424459
554320.0000000    0.2438534
554360.0000000    0.2435182
554400.0000000    0.2353600
554440.0000000    0.2349915
554480.0000000    0.2317589
554520.0000000    0.2419262
554560.0000000    0.2316198
554600.0000000    0.2380242
554640.0000000    0.2298079
554680.0000000    0.2262480
554720.0000000    0.2331486
554760.0000000    0.2378053
554800.0000000    0.2363673
554840.0000000    0.2294586
554880.0000000    0.2417664
554920.0000000    0.2335185
554960.0000000    0.2310020
555000.0000000    0.2360731
555040.0000000    0.2266813
555080.0000000    0.2340941
555120.0000000    0.2467890
555160.0000000    0.2322412
555200.0000000    0.2371100
555240.0000000    0.2394575
555280.0000000    0.2381062
555320.0000000    0.2381815
555360.0000000    0.2217112
555400.0000000    0.2377703
555440.0000000    0.2386443
555480.0000000    0.2266580
555520.0000000    0.2389367
555560.0000000    0.2468977
555600.0000000    0.2343019
555640.0000000    0.2417152
555680.0000000    0.2269377
555720.0000000    0.2347022
555760.0000000    0.2377843
555800.0000000    0.2324700
555840.0000000    0.2481848
555880.0000000    0.2415253
555920.0000000    0.2380063
555960.0000000    0.2384266
556000.0000000    0.2473892
556040.0000000    0.2253423
556080.0000000    0.2332677
556120.0000000    0.2414130
556160.0000000    0.2537948
556200.0000000    0.2397563
556240.0000000    0.2371864
556280.0000000    0.2591718
556320.0000000    0.2531138
556360.0000000    0.2581389
556400.0000000    0.2599907
556440.0000000    0.2577128
556480.0000000    0.2546027
556520.0000000    0.2522054
556560.0000000    0.2508839
556600.0000000    0.2474654
556640.0000000    0.2470925
556680.0000000    0.2503344
556720.0000000    0.2658922
556760.0000000    0.2564253
556800.0000000    0.2501665
556840.0000000    0.2558716
556880.0000000    0.2622595
556920.0000000    0.2539340
556960.0000000    0.2287558
557000.0000000    0.2449049
557040.0000000    0.2481841
557080.0000000    0.2555945
557120.0000000    0.2501493
557160.0000000    0.2459394
557200.0000000    0.2438429
557240.0000000    0.2233122
557280.0000000    0.2354525
557320.0000000    0.2302660
557360.0000000    0.2314136
557400.0000000    0.2371948
557440.0000000    0.2493006
557480.0000000    0.2588522
557520.0000000    0.2430166
557560.0000000    0.2453275
557600.0000000    0.2398015
557640.0000000    0.2418744
557680.0000000    0.2334063
557720.0000000    0.2535594
557760.0000000    0.2490236
557800.0000000    0.2510848
557840.0000000    0.2505535
557880.0000000    0.2584698
557920.0000000    0.2300747
557960.0000000    0.2352530
558000.0000000    0.2501745
558040.0000000    0.2525168
558080.0000000    0.2411599
558120.0000000    0.2495687
558160.0000000    0.2535262
558200.0000000    0.2445864
558240.0000000    0.2386643
558280.0000000    0.2535020
558320.0000000    0.2495695
558360.0000000    0.2440431
558400.0000000    0.2424795
558440.0000000    0.2481596
558480.0000000    0.2417474
558520.0000000    0.2447007
558560.0000000    0.2438561
558600.0000000    0.2525624
558640.0000000    0.2351506
558680.0000000    0.2342738
558720.0000000    0.2450090
558760.0000000    0.2426435
558800.0000000    0.2440031
558840.0000000    0.2434754
558880.0000000    0.2562679
558920.0000000    0.2454968
558960.0000000    0.2467124
559000.0000000    0.2271439
559040.0000000    0.2532504
559080.0000000    0.2455382
559120.0000000    0.2377455
559160.0000000    0.2414473
559200.0000000    0.2361289
559240.0000000    0.2439894
559280.0000000    0.2492848
559320.0000000    0.2395212
559360.0000000    0.2487612
559400.0000000    0.2471829
559440.0000000    0.2393513
559480.0000000    0.2492348
559520.0000000    0.2562244
559560.0000000    0.2409602
559600.0000000    0.2383697
559640.0000000    0.2454021
559680.0000000    0.2382100
559720.0000000    0.2516220
559760.0000000    0.2467570
559800.0000000    0.2493856
559840.0000000    0.2496335
559880.0000000    0.2382880
559920.0000000    0.2415765
559960.0000000    0.2611727
560000.0000000    0.2592343
560040.0000000    0.2581207
560080.0000000    0.2570750
560120.0000000    0.2521945
560160.0000000    0.2436009
560200.0000000    0.2435273
560240.0000000    0.2535591
560280.0000000    0.2618096
560320.0000000    0.2544223
560360.0000000    0.2484974
560400.0000000    0.2602904
560440.0000000    0.2318314
560480.0000000    0.2466011
560520.0000000    0.2580147
560560.0000000    0.2510773
560600.0000000    0.2455463
560640.0000000    0.2454653
560680.0000000    0.2394962
560720.0000000    0.2376226
560760.0000000    0.2490278
560800.0000000    0.2428342
560840.0000000    0.2463162
560880.0000000    0.2621505
560920.0000000    0.2512276
560960.0000000    0.2537602
561000.0000000    0.2437362
561040.0000000    0.2463306
561080.0000000    0.2391870
561120.0000000    0.2534724
561160.0000000    0.2486256
561200.0000000    0.2461442
561240.0000000    0.2509048
561280.0000000    0.2429795
561320.0000000    0.2440396
561360.0000000    0.2491124
561400.0000000    0.2411698
561440.0000000    0.2489985
561480.0000000    0.2542706
561520.0000000    0.2496838
561560.0000000    0.2628810
561600.0000000    0.2521601
561640.0000000    0.2499811
561680.0000000    0.2476766
561720.0000000    0.2498515
561760.0000000    0.2494997
561800.0000000    0.2442584
561840.0000000    0.2431661
561880.0000000    0.2545781
561920.0000000    0.2489813
561960.0000000    0.2472835
562000.0000000    0.2425541
562040.0000000    0.2458738
562080.0000000    0.2449577
562120.0000000    0.2500556
562160.0000000    0.2444214
562200.0000000    0.2473038
562240.0000000    0.2487530
562280.0000000    0.2552667
562320.0000000    0.2329758
562360.0000000    0.2362528
562400.0000000    0.2528834
562440.0000000    0.2395284
562480.0000000    0.2583655
562520.0000000    0.2547241
562560.0000000    0.2496036
562600.0000000    0.2531250
562640.0000000    0.2386636
562680.0000000    0.2600223
562720.0000000    0.2508382
562760.0000000    0.2489227
562800.0000000    0.2492522
562840.0000000    0.2506565
562880.0000000    0.2480147
562920.0000000    0.2453873
562960.0000000    0.2457621
563000.0000000    0.2474527
563040.0000000    0.2470104
563080.0000000    0.2407229
563120.0000000    0.2333507
563160.0000000    0.2478605
563200.0000000    0.2466555
563240.0000000    0.2377974
563280.0000000    0.2508831
563320.0000000    0.2444157
563360.0000000    0.2511264
563400.0000000    0.2510628
563440.0000000    0.2419277
563480.0000000    0.2437245
563520.0000000    0.2585959
563560.0000000    0.2329283
563600.0000000    0.2283901
563640.0000000    0.2396643
563680.0000000    0.2409821
563720.0000000    0.2300262
563760.0000000    0.2294447
563800.0000000    0.2472575
563840.0000000    0.2429040
563880.0000000    0.2469724
563920.0000000    0.2421793
563960.0000000    0.2486395
564000.0000000    0.2592050
564040.0000000    0.2425896
564080.0000000    0.2658686
564120.0000000    0.2565062
564160.0000000    0.2468259
564200.0000000    0.2399368
564240.0000000    0.2501259
564280.0000000    0.2462809
564320.0000000    0.2494089
564360.0000000    0.2456003
564400.0000000    0.2364879
564440.0000000    0.2418294
564480.0000000    0.2425985
564520.0000000    0.2496082
564560.0000000    0.2436931
564600.0000000    0.2318284
564640.0000000    0.2427428
564680.0000000    0.2481423
564720.0000000    0.2530523
564760.0000000    0.2293836
564800.0000000    0.2292165
564840.0000000    0.2349603
564880.0000000    0.2393031
564920.0000000    0.2320123
564960.0000000    0.2390832
565000.0000000    0.2324191
565040.0000000    0.2524509
565080.0000000    0.2494488
565120.0000000    0.2428807
565160.0000000    0.2442075
565200.0000000    0.2495911
565240.0000000    0.2483909
565280.0000000    0.2484828
565320.0000000    0.2488603
565360.0000000    0.2404624
565400.0000000    0.2285521
565440.0000000    0.2433499
565480.0000000    0.2487817
565520.0000000    0.2465021
565560.0000000    0.2488403
565600.0000000    0.2382188
565640.0000000    0.2344254
565680.0000000    0.2394998
565720.0000000    0.2405514
565760.0000000    0.2537340
565800.0000000    0.2578197
565840.0000000    0.2507556
565880.0000000    0.2474131
565920.0000000    0.2512330
565960.0000000    0.2439689
566000.0000000    0.2463749
566040.0000000    0.2354827
566080.0000000    0.2399378
566120.0000000    0.2461823
566160.0000000    0.2255152
566200.0000000    0.2428830
566240.0000000    0.2301460
566280.0000000    0.2297343
566320.0000000    0.2376677
566360.0000000    0.2535673
566400.0000000    0.2440744
566440.0000000    0.2354176
566480.0000000    0.2400226
566520.0000000    0.2383295
566560.0000000    0.2275559
566600.0000000    0.2303360
566640.0000000    0.2348364
566680.0000000    0.2394360
566720.0000000    0.2411047
566760.0000000    0.2373010
566800.0000000    0.2414883
566840.0000000    0.2370525
566880.0000000    0.2334672
566920.0000000    0.2325743
566960.0000000    0.2328371
567000.0000000    0.2509185
567040.0000000    0.2543446
567080.0000000    0.2459742
567120.0000000    0.2390271
567160.0000000    0.2417070
567200.0000000    0.2404376
567240.0000000    0.2569981
567280.0000000    0.2409347
567320.0000000    0.2367701
567360.0000000    0.2355487
567400.0000000    0.2381163
567440.0000000    0.2374364
567480.0000000    0.2297911
567520.0000000    0.2552370
567560.0000000    0.2325425
567600.0000000    0.2466045
567640.0000000    0.2476274
567680.0000000    0.2466148
567720.0000000    0.2330807
567760.0000000    0.2494217
567800.0000000    0.2433397
567840.0000000    0.2343264
567880.0000000    0.2441816
567920.0000000    0.2457244
567960.0000000    0.2518013
568000.0000000    0.2345025
568040.0000000    0.2492656
568080.0000000    0.2330179
568120.0000000    0.2328403
568160.0000000    0.2379144
568200.0000000    0.2422606
568240.0000000    0.2496723
568280.0000000    0.2426748
568320.0000000    0.2670458
568360.0000000    0.2606244
568400.0000000    0.2464896
568440.0000000    0.2514452
568480.0000000    0.2563332
568520.0000000    0.2630225
568560.0000000    0.2467570
568600.0000000    0.2577105
568640.0000000    0.2389381
568680.0000000    0.2485484
568720.0000000    0.2484065
568760.0000000    0.2385674
568800.0000000    0.2582367
568840.0000000    0.2567628
568880.0000000    0.2440522
568920.0000000    0.2466428
568960.0000000    0.2530148
569000.0000000    0.2412057
569040.0000000    0.2413987
569080.0000000    0.2429453
569120.0000000    0.2462749
569160.0000000    0.2430346
569200.0000000    0.2476571
569240.0000000    0.2362621
569280.0000000    0.2476688
569320.0000000    0.2361899
569360.0000000    0.2454890
569400.0000000    0.2508114
569440.0000000    0.2576335
569480.0000000    0.2471329
569520.0000000    0.2505492
569560.0000000    0.2519625
569600.0000000    0.2667283
569640.0000000    0.2532496
569680.0000000    0.2531613
569720.0000000    0.2505858
569760.0000000    0.2591367
569800.0000000    0.2600720
569840.0000000    0.2531898
569880.0000000    0.2619608
569920.0000000    0.2534932
569960.0000000    0.2571672
570000.0000000    0.2502047
570040.0000000    0.2591538
570080.0000000    0.2546806
570120.0000000    0.2543405
570160.0000000    0.2588985
570200.0000000    0.2491434
570240.0000000    0.2427353
570280.0000000    0.2446366
570320.0000000    0.2522562
570360.0000000    0.2403206
570400.0000000    0.2486871
570440.0000000    0.2579795
570480.0000000    0.2635915
570520.0000000    0.2417880
570560.0000000    0.2355932
570600.0000000    0.2450468
570640.0000000    0.2451502
570680.0000000    0.2576391
570720.0000000    0.2584279
570760.0000000    0.2458496
570800.0000000    0.2507440
570840.0000000    0.2582795
570880.0000000    0.2459923
570920.0000000    0.2388734
570960.0000000    0.2451049
571000.0000000    0.2488945
571040.0000000    0.2418378
571080.0000000    0.2590973
571120.0000000    0.2614768
571160.0000000    0.2653057
571200.0000000    0.2551682
571240.0000000    0.2544052
571280.0000000    0.2530608
571320.0000000    0.2630213
571360.0000000    0.2423239
571400.0000000    0.2433302
571440.0000000    0.2467788
571480.0000000    0.2406142
571520.0000000    0.2466162
571560.0000000    0.2491342
571600.0000000    0.2440377
571640.0000000    0.2408092
571680.0000000    0.2578792
571720.0000000    0.2512803
571760.0000000    0.2558998
571800.0000000    0.2528222
571840.0000000    0.2454513
571880.0000000    0.2532434
571920.0000000    0.2581844
571960.0000000    0.2493552
572000.0000000    0.2498308
572040.0000000    0.2481419
572080.0000000    0.2377443
572120.0000000    0.2392909
572160.0000000    0.2478640
572200.0000000    0.2401492
572240.0000000    0.2352894
572280.0000000    0.2467173
572320.0000000    0.2457197
572360.0000000    0.2440988
572400.0000000    0.2418248
572440.0000000    0.2532627
572480.0000000    0.2559497
572520.0000000    0.2443520
572560.0000000    0.2422738
572600.0000000    0.2328237
572640.0000000    0.2378155
572680.0000000    0.2522500
572720.0000000    0.2568534
572760.0000000    0.2454683
572800.0000000    0.2570869
572840.0000000    0.2413242
572880.0000000    0.2512503
572920.0000000    0.2383567
572960.0000000    0.2424698
573000.0000000    0.2476979
573040.0000000    0.2369168
573080.0000000    0.2417178
573120.0000000    0.2367602
573160.0000000    0.2324239
573200.0000000    0.2413999
573240.0000000    0.2439165
573280.0000000    0.2462338
573320.0000000    0.2541375
573360.0000000    0.2398213
573400.0000000    0.2365237
573440.0000000    0.2408320
573480.0000000    0.2354268
573520.0000000    0.2288611
573560.0000000    0.2368424
573600.0000000    0.2429482
573640.0000000    0.2440829
573680.0000000    0.2423581
573720.0000000    0.2394395
573760.0000000    0.2398833
573800.0000000    0.2298342
573840.0000000    0.2397532
573880.0000000    0.2241647
573920.0000000    0.2229308
573960.0000000    0.2305989
574000.0000000    0.2256851
574040.0000000    0.2230638
574080.0000000    0.2316121
574120.0000000    0.2351794
574160.0000000    0.2250882
574200.0000000    0.2410956
574240.0000000    0.2334281
574280.0000000    0.2295125
574320.0000000    0.2309491
[truncated: 297,978 more chars]
