# Supplementary material for: Comment on 'Valid molecular dynamics simulations of human hemoglobin require a surprisingly large box size'
Source: eLife. 2019 Jun 20;8:e44718. doi: 10.7554/eLife.44718 (PMC6586461; doi:10.7554/eLife.44718)
Supplement: Figure 1—source data 1. — The zip archive contains a README file describing which source files correspond to the different panels. [file elife-44718-fig1-data1.zip › figure1/panels_AB/150A/e/rmsd_2dn3.xvg]

# This file was created Mon Dec 31 22:36:25 2018
# Created by:
#                       :-) GROMACS - gmx rms, 2018.4 (-:
# 
# Executable:   /mpcdf/soft/SLE_12_SP3/packages/skylake/gromacs/gcc_6-impi_2018_4/2018.4/bin/gmx
# Data prefix:  /mpcdf/soft/SLE_12_SP3/packages/skylake/gromacs/gcc_6-impi_2018_4/2018.4
# Working dir:  /cobra/u/vgapsys/hemoglobin/150a-elife/eq5gpu
# Command line:
#   gmx rms -s ../2dn3/conf.pdb -f xx.xtc -o rmsd_2dn3.xvg -nice 0
# gmx rms is part of G R O M A C S:
#
# GROup of MAchos and Cynical Suckers
#
@    title "RMSD"
@    xaxis  label "Time (ps)"
@    yaxis  label "RMSD (nm)"
@TYPE xy
@ subtitle "Backbone after lsq fit to Backbone"
   0.0000000    0.2454058
  40.0000000    0.2688939
  80.0000000    0.2881441
 120.0000000    0.2801809
 160.0000000    0.2689658
 200.0000000    0.2814939
 240.0000000    0.2669311
 280.0000000    0.2731487
 320.0000000    0.2775004
 360.0000000    0.2805951
 400.0000000    0.2894960
 440.0000000    0.2723533
 480.0000000    0.2826056
 520.0000000    0.2887471
 560.0000000    0.2834827
 600.0000000    0.2889310
 640.0000000    0.2897147
 680.0000000    0.3159837
 720.0000000    0.3154124
 760.0000000    0.3028290
 800.0000000    0.2846965
 840.0000000    0.2864347
 880.0000000    0.2989423
 920.0000000    0.3022796
 960.0000000    0.2806551
1000.0000000    0.2828960
1040.0000000    0.2656744
1080.0000000    0.2863329
1120.0000000    0.2780162
1160.0000000    0.2948002
1200.0000000    0.2614293
1240.0000000    0.2709925
1280.0000000    0.2906714
1320.0000000    0.2711102
1360.0000000    0.2727178
1400.0000000    0.2798312
1440.0000000    0.2774929
1480.0000000    0.2660102
1520.0000000    0.2727053
1560.0000000    0.2803578
1600.0000000    0.2855470
1640.0000000    0.3020344
1680.0000000    0.2836700
1720.0000000    0.2777288
1760.0000000    0.2941149
1800.0000000    0.2985870
1840.0000000    0.3203268
1880.0000000    0.3007916
1920.0000000    0.2967699
1960.0000000    0.2897324
2000.0000000    0.2807073
2040.0000000    0.2792524
2080.0000000    0.3041765
2120.0000000    0.2916800
2160.0000000    0.3052916
2200.0000000    0.2923615
2240.0000000    0.2911961
2280.0000000    0.2952817
2320.0000000    0.3039367
2360.0000000    0.2857294
2400.0000000    0.2781158
2440.0000000    0.2597842
2480.0000000    0.2616955
2520.0000000    0.2606871
2560.0000000    0.2732784
2600.0000000    0.2657596
2640.0000000    0.2670413
2680.0000000    0.2629054
2720.0000000    0.2955431
2760.0000000    0.2715970
2800.0000000    0.2641974
2840.0000000    0.2622381
2880.0000000    0.2817318
2920.0000000    0.2843657
2960.0000000    0.2764007
3000.0000000    0.2763220
3040.0000000    0.2608345
3080.0000000    0.2738585
3120.0000000    0.2935097
3160.0000000    0.2842838
3200.0000000    0.3069498
3240.0000000    0.2933547
3280.0000000    0.2695232
3320.0000000    0.2726497
3360.0000000    0.2878048
3400.0000000    0.2797042
3440.0000000    0.2770774
3480.0000000    0.2877012
3520.0000000    0.2866461
3560.0000000    0.2718530
3600.0000000    0.2844957
3640.0000000    0.2985123
3680.0000000    0.2904587
3720.0000000    0.2839860
3760.0000000    0.2580878
3800.0000000    0.2503458
3840.0000000    0.2778641
3880.0000000    0.2758431
3920.0000000    0.2822169
3960.0000000    0.2701648
4000.0000000    0.2780902
4040.0000000    0.2817227
4080.0000000    0.2722638
4120.0000000    0.2693067
4160.0000000    0.2658698
4200.0000000    0.2683161
4240.0000000    0.2817243
4280.0000000    0.2639106
4320.0000000    0.2965496
4360.0000000    0.2849849
4400.0000000    0.3104306
4440.0000000    0.2907046
4480.0000000    0.2753259
4520.0000000    0.2909236
4560.0000000    0.2930671
4600.0000000    0.3025789
4640.0000000    0.2921163
4680.0000000    0.3017515
4720.0000000    0.3027017
4760.0000000    0.2926991
4800.0000000    0.2999803
4840.0000000    0.3113738
4880.0000000    0.2678062
4920.0000000    0.2736946
4960.0000000    0.2838441
5000.0000000    0.2851598
5040.0000000    0.2838229
5080.0000000    0.2721319
5120.0000000    0.2754808
5160.0000000    0.2753316
5200.0000000    0.2815405
5240.0000000    0.2717009
5280.0000000    0.2838631
5320.0000000    0.2914638
5360.0000000    0.2721364
5400.0000000    0.2748891
5440.0000000    0.2908307
5480.0000000    0.2855632
5520.0000000    0.2739029
5560.0000000    0.2559149
5600.0000000    0.2675850
5640.0000000    0.2678659
5680.0000000    0.2754906
5720.0000000    0.2984471
5760.0000000    0.2656180
5800.0000000    0.2641141
5840.0000000    0.2693309
5880.0000000    0.2702102
5920.0000000    0.2657615
5960.0000000    0.2814259
6000.0000000    0.2736236
6040.0000000    0.2836181
6080.0000000    0.2726455
6120.0000000    0.2854331
6160.0000000    0.2749700
6200.0000000    0.2875180
6240.0000000    0.2863610
6280.0000000    0.2886417
6320.0000000    0.2666459
6360.0000000    0.2614637
6400.0000000    0.2813619
6440.0000000    0.2812150
6480.0000000    0.2769492
6520.0000000    0.2863333
6560.0000000    0.2839196
6600.0000000    0.2832030
6640.0000000    0.2780122
6680.0000000    0.2874372
6720.0000000    0.2912511
6760.0000000    0.2948314
6800.0000000    0.3135701
6840.0000000    0.2768296
6880.0000000    0.2800237
6920.0000000    0.2884062
6960.0000000    0.2979740
7000.0000000    0.2953025
7040.0000000    0.2978133
7080.0000000    0.2696144
7120.0000000    0.2697113
7160.0000000    0.2661459
7200.0000000    0.2799356
7240.0000000    0.2702391
7280.0000000    0.2729768
7320.0000000    0.2842247
7360.0000000    0.2869772
7400.0000000    0.3103381
7440.0000000    0.2920577
7480.0000000    0.2944433
7520.0000000    0.2971261
7560.0000000    0.2506810
7600.0000000    0.2692722
7640.0000000    0.2955883
7680.0000000    0.2705832
7720.0000000    0.2925581
7760.0000000    0.2871263
7800.0000000    0.2790828
7840.0000000    0.2689467
7880.0000000    0.2864047
7920.0000000    0.3047722
7960.0000000    0.2868845
8000.0000000    0.2807912
8040.0000000    0.2949575
8080.0000000    0.2882884
8120.0000000    0.2899141
8160.0000000    0.2791300
8200.0000000    0.2905873
8240.0000000    0.3038816
8280.0000000    0.2985878
8320.0000000    0.2786579
8360.0000000    0.2793676
8400.0000000    0.2832282
8440.0000000    0.2717940
8480.0000000    0.2803495
8520.0000000    0.2572894
8560.0000000    0.2631898
8600.0000000    0.2632731
8640.0000000    0.2687959
8680.0000000    0.2631885
8720.0000000    0.2823130
8760.0000000    0.2913607
8800.0000000    0.2868988
8840.0000000    0.2773086
8880.0000000    0.2767709
8920.0000000    0.2858430
8960.0000000    0.3040811
9000.0000000    0.2596453
9040.0000000    0.2808340
9080.0000000    0.2835592
9120.0000000    0.2889288
9160.0000000    0.2813124
9200.0000000    0.2844067
9240.0000000    0.2926016
9280.0000000    0.2975240
9320.0000000    0.2931024
9360.0000000    0.2874524
9400.0000000    0.3043782
9440.0000000    0.2890531
9480.0000000    0.2601784
9520.0000000    0.2575025
9560.0000000    0.2794138
9600.0000000    0.2613011
9640.0000000    0.2939152
9680.0000000    0.2875628
9720.0000000    0.2879714
9760.0000000    0.2881852
9800.0000000    0.2778223
9840.0000000    0.2921388
9880.0000000    0.2735401
9920.0000000    0.2966695
9960.0000000    0.2937611
10000.0000000    0.2817489
10040.0000000    0.2914992
10080.0000000    0.2786618
10120.0000000    0.2888554
10160.0000000    0.2847388
10200.0000000    0.2943713
10240.0000000    0.2779329
10280.0000000    0.2715845
10320.0000000    0.3083737
10360.0000000    0.2764667
10400.0000000    0.2841856
10440.0000000    0.2770567
10480.0000000    0.3111155
10520.0000000    0.2955883
10560.0000000    0.3061046
10600.0000000    0.2776971
10640.0000000    0.3056273
10680.0000000    0.2889238
10720.0000000    0.2778656
10760.0000000    0.2806443
10800.0000000    0.3062714
10840.0000000    0.2975569
10880.0000000    0.3088993
10920.0000000    0.2979679
10960.0000000    0.2996576
11000.0000000    0.2914104
11040.0000000    0.2861886
11080.0000000    0.2717809
11120.0000000    0.3004789
11160.0000000    0.2853554
11200.0000000    0.2622677
11240.0000000    0.2990525
11280.0000000    0.2707273
11320.0000000    0.2717814
11360.0000000    0.2597221
11400.0000000    0.2549076
11440.0000000    0.2779850
11480.0000000    0.2640857
11520.0000000    0.2803960
11560.0000000    0.2766603
11600.0000000    0.2791597
11640.0000000    0.2889450
11680.0000000    0.3010611
11720.0000000    0.3025794
11760.0000000    0.3042011
11800.0000000    0.3127293
11840.0000000    0.2901904
11880.0000000    0.3003641
11920.0000000    0.2902254
11960.0000000    0.2864940
12000.0000000    0.2914412
12040.0000000    0.2804644
12080.0000000    0.2951252
12120.0000000    0.2837584
12160.0000000    0.2698982
12200.0000000    0.2902198
12240.0000000    0.2809213
12280.0000000    0.2775589
12320.0000000    0.2808861
12360.0000000    0.2861527
12400.0000000    0.2944703
12440.0000000    0.2899832
12480.0000000    0.2838131
12520.0000000    0.2918849
12560.0000000    0.2987209
12600.0000000    0.2877860
12640.0000000    0.2782045
12680.0000000    0.3010782
12720.0000000    0.2945421
12760.0000000    0.2993647
12800.0000000    0.2948925
12840.0000000    0.2703821
12880.0000000    0.2771966
12920.0000000    0.2861263
12960.0000000    0.2802065
13000.0000000    0.2835861
13040.0000000    0.2850060
13080.0000000    0.2970877
13120.0000000    0.2913623
13160.0000000    0.2965680
13200.0000000    0.2937436
13240.0000000    0.2886665
13280.0000000    0.2938095
13320.0000000    0.2946929
13360.0000000    0.2833353
13400.0000000    0.3017027
13440.0000000    0.2874320
13480.0000000    0.2890052
13520.0000000    0.2932643
13560.0000000    0.3059629
13600.0000000    0.2914769
13640.0000000    0.2826849
13680.0000000    0.2951066
13720.0000000    0.2786375
13760.0000000    0.2832789
13800.0000000    0.2778374
13840.0000000    0.2962467
13880.0000000    0.2978398
13920.0000000    0.2776064
13960.0000000    0.2883806
14000.0000000    0.2793978
14040.0000000    0.2709710
14080.0000000    0.2692692
14120.0000000    0.2750583
14160.0000000    0.3052466
14200.0000000    0.3015652
14240.0000000    0.2783738
14280.0000000    0.3027022
14320.0000000    0.2967951
14360.0000000    0.2816703
14400.0000000    0.2992185
14440.0000000    0.2745889
14480.0000000    0.2733546
14520.0000000    0.2769901
14560.0000000    0.2972465
14600.0000000    0.2797421
14640.0000000    0.2811880
14680.0000000    0.2754033
14720.0000000    0.2826137
14760.0000000    0.3042802
14800.0000000    0.2911797
14840.0000000    0.2918564
14880.0000000    0.2936893
14920.0000000    0.2953939
14960.0000000    0.3158445
15000.0000000    0.2973332
15040.0000000    0.3087195
15080.0000000    0.2930680
15120.0000000    0.2845229
15160.0000000    0.3048031
15200.0000000    0.3186619
15240.0000000    0.3062733
15280.0000000    0.2945462
15320.0000000    0.2820148
15360.0000000    0.3118178
15400.0000000    0.2923481
15440.0000000    0.2774780
15480.0000000    0.2909565
15520.0000000    0.2888482
15560.0000000    0.2888919
15600.0000000    0.2968034
15640.0000000    0.2958789
15680.0000000    0.3101616
15720.0000000    0.2985743
15760.0000000    0.3105558
15800.0000000    0.2988580
15840.0000000    0.3040040
15880.0000000    0.2972000
15920.0000000    0.2874539
15960.0000000    0.2839717
16000.0000000    0.2954077
16040.0000000    0.2815885
16080.0000000    0.2877896
16120.0000000    0.2996800
16160.0000000    0.2881741
16200.0000000    0.2841803
16240.0000000    0.2909912
16280.0000000    0.2726668
16320.0000000    0.2775780
16360.0000000    0.2859294
16400.0000000    0.2913632
16440.0000000    0.2899121
16480.0000000    0.2808944
16520.0000000    0.2965633
16560.0000000    0.2698990
16600.0000000    0.2875312
16640.0000000    0.2770486
16680.0000000    0.2698132
16720.0000000    0.2983088
16760.0000000    0.2666596
16800.0000000    0.2857075
16840.0000000    0.2612296
16880.0000000    0.2753957
16920.0000000    0.3014980
16960.0000000    0.2943028
17000.0000000    0.2778356
17040.0000000    0.2681582
17080.0000000    0.2979738
17120.0000000    0.2875612
17160.0000000    0.2802140
17200.0000000    0.2820715
17240.0000000    0.2785979
17280.0000000    0.2732528
17320.0000000    0.2715188
17360.0000000    0.2845993
17400.0000000    0.2811655
17440.0000000    0.2739109
17480.0000000    0.2605477
17520.0000000    0.2649467
17560.0000000    0.2660414
17600.0000000    0.2711014
17640.0000000    0.2802932
17680.0000000    0.2815312
17720.0000000    0.2705839
17760.0000000    0.2794829
17800.0000000    0.2828705
17840.0000000    0.2780738
17880.0000000    0.2784849
17920.0000000    0.2706341
17960.0000000    0.2822525
18000.0000000    0.2760169
18040.0000000    0.2730562
18080.0000000    0.2875689
18120.0000000    0.2764022
18160.0000000    0.2731270
18200.0000000    0.2982487
18240.0000000    0.2875436
18280.0000000    0.2839253
18320.0000000    0.2809755
18360.0000000    0.2795841
18400.0000000    0.2729541
18440.0000000    0.2827628
18480.0000000    0.2726936
18520.0000000    0.2569314
18560.0000000    0.2657587
18600.0000000    0.2599685
18640.0000000    0.2662032
18680.0000000    0.2779490
18720.0000000    0.2631162
18760.0000000    0.2888452
18800.0000000    0.2822591
18840.0000000    0.2571946
18880.0000000    0.2796696
18920.0000000    0.2800936
18960.0000000    0.2785390
19000.0000000    0.2563125
19040.0000000    0.2788414
19080.0000000    0.2602631
19120.0000000    0.2757470
19160.0000000    0.2679932
19200.0000000    0.2856927
19240.0000000    0.2736255
19280.0000000    0.2708195
19320.0000000    0.2829918
19360.0000000    0.2873659
19400.0000000    0.2595308
19440.0000000    0.2606519
19480.0000000    0.2666550
19520.0000000    0.2759150
19560.0000000    0.2614259
19600.0000000    0.2521901
19640.0000000    0.2699211
19680.0000000    0.2647882
19720.0000000    0.2613539
19760.0000000    0.2694027
19800.0000000    0.2655771
19840.0000000    0.2632823
19880.0000000    0.2825523
19920.0000000    0.2788433
19960.0000000    0.2776859
20000.0000000    0.2982311
20040.0000000    0.2700846
20080.0000000    0.2816069
20120.0000000    0.2687402
20160.0000000    0.2836235
20200.0000000    0.2771339
20240.0000000    0.3005526
20280.0000000    0.2983881
20320.0000000    0.2981479
20360.0000000    0.2868222
20400.0000000    0.3122642
20440.0000000    0.2932883
20480.0000000    0.2836047
20520.0000000    0.2968117
20560.0000000    0.2838992
20600.0000000    0.2818092
20640.0000000    0.2923113
20680.0000000    0.2742612
20720.0000000    0.2634233
20760.0000000    0.2569011
20800.0000000    0.2620878
20840.0000000    0.2662782
20880.0000000    0.2729313
20920.0000000    0.2610834
20960.0000000    0.2621016
21000.0000000    0.2608621
21040.0000000    0.2718112
21080.0000000    0.2631010
21120.0000000    0.2498786
21160.0000000    0.2695441
21200.0000000    0.2565918
21240.0000000    0.2751849
21280.0000000    0.2853118
21320.0000000    0.2757875
21360.0000000    0.2639260
21400.0000000    0.2877163
21440.0000000    0.2749066
21480.0000000    0.2809804
21520.0000000    0.2605978
21560.0000000    0.2618131
21600.0000000    0.2605523
21640.0000000    0.2887471
21680.0000000    0.2716774
21720.0000000    0.2635256
21760.0000000    0.2585444
21800.0000000    0.2718240
21840.0000000    0.2560610
21880.0000000    0.2792955
21920.0000000    0.2660441
21960.0000000    0.2755957
22000.0000000    0.2954817
22040.0000000    0.3003860
22080.0000000    0.2870511
22120.0000000    0.2798540
22160.0000000    0.2774379
22200.0000000    0.2788236
22240.0000000    0.2834710
22280.0000000    0.2852045
22320.0000000    0.2879763
22360.0000000    0.2881369
22400.0000000    0.2961613
22440.0000000    0.2884332
22480.0000000    0.2942094
22520.0000000    0.2892396
22560.0000000    0.2725027
22600.0000000    0.2740035
22640.0000000    0.2653213
22680.0000000    0.2495039
22720.0000000    0.2700309
22760.0000000    0.2850747
22800.0000000    0.2551269
22840.0000000    0.2797225
22880.0000000    0.2728764
22920.0000000    0.2724531
22960.0000000    0.2877945
23000.0000000    0.2566649
23040.0000000    0.2717285
23080.0000000    0.2683903
23120.0000000    0.2710219
23160.0000000    0.2768054
23200.0000000    0.2896523
23240.0000000    0.2593513
23280.0000000    0.2707898
23320.0000000    0.2851344
23360.0000000    0.2855488
23400.0000000    0.2911859
23440.0000000    0.2929483
23480.0000000    0.2883985
23520.0000000    0.2793529
23560.0000000    0.2654026
23600.0000000    0.2817016
23640.0000000    0.3092843
23680.0000000    0.2690718
23720.0000000    0.2671879
23760.0000000    0.2810153
23800.0000000    0.3029213
23840.0000000    0.2851620
23880.0000000    0.3014818
23920.0000000    0.2852089
23960.0000000    0.3043919
24000.0000000    0.3039734
24040.0000000    0.3055897
24080.0000000    0.2849355
24120.0000000    0.2776514
24160.0000000    0.2828124
24200.0000000    0.2883191
24240.0000000    0.2894724
24280.0000000    0.2806266
24320.0000000    0.2726498
24360.0000000    0.2684160
24400.0000000    0.2693985
24440.0000000    0.2651725
24480.0000000    0.2746207
24520.0000000    0.2628715
24560.0000000    0.2482925
24600.0000000    0.2745976
24640.0000000    0.2752197
24680.0000000    0.2763100
24720.0000000    0.2884456
24760.0000000    0.2702342
24800.0000000    0.2679884
24840.0000000    0.2712059
24880.0000000    0.2936276
24920.0000000    0.2743163
24960.0000000    0.2862786
25000.0000000    0.2815396
25040.0000000    0.2762305
25080.0000000    0.2730176
25120.0000000    0.3063540
25160.0000000    0.2738148
25200.0000000    0.3082110
25240.0000000    0.2822372
25280.0000000    0.2709883
25320.0000000    0.2772551
25360.0000000    0.2886845
25400.0000000    0.2783595
25440.0000000    0.2972792
25480.0000000    0.2885607
25520.0000000    0.2772417
25560.0000000    0.2706543
25600.0000000    0.2604706
25640.0000000    0.2776864
25680.0000000    0.2613063
25720.0000000    0.2814252
25760.0000000    0.2846178
25800.0000000    0.2729381
25840.0000000    0.2670919
25880.0000000    0.2449478
25920.0000000    0.2345384
25960.0000000    0.2529045
26000.0000000    0.2858922
26040.0000000    0.2643251
26080.0000000    0.2624496
26120.0000000    0.2706411
26160.0000000    0.2711467
26200.0000000    0.2805993
26240.0000000    0.2383596
26280.0000000    0.2589736
26320.0000000    0.2656173
26360.0000000    0.2642049
26400.0000000    0.2778682
26440.0000000    0.2598977
26480.0000000    0.2683547
26520.0000000    0.2688693
26560.0000000    0.2648588
26600.0000000    0.2689252
26640.0000000    0.2777580
26680.0000000    0.2803366
26720.0000000    0.2779036
26760.0000000    0.2855884
26800.0000000    0.2619703
26840.0000000    0.2576171
26880.0000000    0.2774311
26920.0000000    0.2725278
26960.0000000    0.2947431
27000.0000000    0.2816351
27040.0000000    0.2656153
27080.0000000    0.2697219
27120.0000000    0.2725082
27160.0000000    0.2458671
27200.0000000    0.2631225
27240.0000000    0.2740759
27280.0000000    0.2553419
27320.0000000    0.2532650
27360.0000000    0.2523707
27400.0000000    0.2579615
27440.0000000    0.2522488
27480.0000000    0.2494012
27520.0000000    0.2512262
27560.0000000    0.2587380
27600.0000000    0.2440065
27640.0000000    0.2716593
27680.0000000    0.2631961
27720.0000000    0.2483981
27760.0000000    0.2412065
27800.0000000    0.2566388
27840.0000000    0.2531411
27880.0000000    0.2705730
27920.0000000    0.2796741
27960.0000000    0.2701976
28000.0000000    0.2602977
28040.0000000    0.2494158
28080.0000000    0.2640246
28120.0000000    0.2599573
28160.0000000    0.2560358
28200.0000000    0.2529362
28240.0000000    0.2499937
28280.0000000    0.2471121
28320.0000000    0.2471877
28360.0000000    0.2494911
28400.0000000    0.2547165
28440.0000000    0.2603296
28480.0000000    0.2582926
28520.0000000    0.2651265
28560.0000000    0.2678471
28600.0000000    0.2436299
28640.0000000    0.2478112
28680.0000000    0.2588469
28720.0000000    0.2548923
28760.0000000    0.2759105
28800.0000000    0.2618612
28840.0000000    0.2576464
28880.0000000    0.2524372
28920.0000000    0.2527862
28960.0000000    0.2726679
29000.0000000    0.2548123
29040.0000000    0.2409012
29080.0000000    0.2434767
29120.0000000    0.2564186
29160.0000000    0.2596653
29200.0000000    0.2584736
29240.0000000    0.2653330
29280.0000000    0.2431264
29320.0000000    0.2804358
29360.0000000    0.2676520
29400.0000000    0.2647553
29440.0000000    0.2616658
29480.0000000    0.2700827
29520.0000000    0.2398417
29560.0000000    0.2504572
29600.0000000    0.2617564
29640.0000000    0.2741755
29680.0000000    0.2656730
29720.0000000    0.2599788
29760.0000000    0.2599646
29800.0000000    0.2766765
29840.0000000    0.2733185
29880.0000000    0.2835346
29920.0000000    0.2581289
29960.0000000    0.2581590
30000.0000000    0.2839634
30040.0000000    0.2796972
30080.0000000    0.2637015
30120.0000000    0.2608280
30160.0000000    0.2408646
30200.0000000    0.2713139
30240.0000000    0.2540628
30280.0000000    0.2749014
30320.0000000    0.2672595
30360.0000000    0.2635972
30400.0000000    0.2624672
30440.0000000    0.2579691
30480.0000000    0.2882014
30520.0000000    0.2810954
30560.0000000    0.2976874
30600.0000000    0.2748816
30640.0000000    0.2775165
30680.0000000    0.2611528
30720.0000000    0.2717236
30760.0000000    0.2536754
30800.0000000    0.2595674
30840.0000000    0.2786271
30880.0000000    0.2661577
30920.0000000    0.2645961
30960.0000000    0.2607785
31000.0000000    0.2740249
31040.0000000    0.2732449
31080.0000000    0.2921380
31120.0000000    0.2757539
31160.0000000    0.2703422
31200.0000000    0.2664540
31240.0000000    0.2834531
31280.0000000    0.2775430
31320.0000000    0.2726122
31360.0000000    0.2840527
31400.0000000    0.2752730
31440.0000000    0.2713989
31480.0000000    0.2682463
31520.0000000    0.2713364
31560.0000000    0.2629557
31600.0000000    0.2777061
31640.0000000    0.2652455
31680.0000000    0.2591264
31720.0000000    0.2493629
31760.0000000    0.2529427
31800.0000000    0.2685035
31840.0000000    0.2553405
31880.0000000    0.2631430
31920.0000000    0.2726783
31960.0000000    0.2657732
32000.0000000    0.2788728
32040.0000000    0.2683526
32080.0000000    0.2778207
32120.0000000    0.2690489
32160.0000000    0.2877437
32200.0000000    0.2786738
32240.0000000    0.2836091
32280.0000000    0.2878058
32320.0000000    0.2890919
32360.0000000    0.2660314
32400.0000000    0.2785236
32440.0000000    0.2725304
32480.0000000    0.2801187
32520.0000000    0.2749701
32560.0000000    0.2666904
32600.0000000    0.2864408
32640.0000000    0.2790218
32680.0000000    0.2790202
32720.0000000    0.2777909
32760.0000000    0.2593857
32800.0000000    0.2711431
32840.0000000    0.2641694
32880.0000000    0.2865955
32920.0000000    0.2608033
32960.0000000    0.2703700
33000.0000000    0.2703076
33040.0000000    0.2895351
33080.0000000    0.2775728
33120.0000000    0.2608980
33160.0000000    0.2806211
33200.0000000    0.2631551
33240.0000000    0.2629176
33280.0000000    0.2716237
33320.0000000    0.2673617
33360.0000000    0.2859310
33400.0000000    0.2754717
33440.0000000    0.2782690
33480.0000000    0.2946131
33520.0000000    0.2663071
33560.0000000    0.2879710
33600.0000000    0.2832558
33640.0000000    0.2616092
33680.0000000    0.2768722
33720.0000000    0.3070807
33760.0000000    0.2900152
33800.0000000    0.2739821
33840.0000000    0.2766212
33880.0000000    0.2994054
33920.0000000    0.2881083
33960.0000000    0.3012977
34000.0000000    0.3024651
34040.0000000    0.3079712
34080.0000000    0.2946605
34120.0000000    0.2801369
34160.0000000    0.2946314
34200.0000000    0.2772887
34240.0000000    0.3057064
34280.0000000    0.3093954
34320.0000000    0.2803533
34360.0000000    0.2884890
34400.0000000    0.2963869
34440.0000000    0.2912702
34480.0000000    0.2883075
34520.0000000    0.2736361
34560.0000000    0.3008609
34600.0000000    0.2933497
34640.0000000    0.3000506
34680.0000000    0.3023851
34720.0000000    0.2925681
34760.0000000    0.2744049
34800.0000000    0.2911136
34840.0000000    0.3004850
34880.0000000    0.3046237
34920.0000000    0.2793456
34960.0000000    0.2762122
35000.0000000    0.2944628
35040.0000000    0.2605025
35080.0000000    0.2476396
35120.0000000    0.2784048
35160.0000000    0.2859350
35200.0000000    0.2897700
35240.0000000    0.2893129
35280.0000000    0.2730567
35320.0000000    0.2920148
35360.0000000    0.2624767
35400.0000000    0.2727380
35440.0000000    0.2839547
35480.0000000    0.2755971
35520.0000000    0.2674890
35560.0000000    0.2699168
35600.0000000    0.2641172
35640.0000000    0.2656451
35680.0000000    0.2659972
35720.0000000    0.2475503
35760.0000000    0.2540578
35800.0000000    0.2599026
35840.0000000    0.2649356
35880.0000000    0.2634195
35920.0000000    0.2556120
35960.0000000    0.2709452
36000.0000000    0.2563623
36040.0000000    0.2612914
36080.0000000    0.2697584
36120.0000000    0.2664720
36160.0000000    0.2689039
36200.0000000    0.2709444
36240.0000000    0.2615969
36280.0000000    0.2752787
36320.0000000    0.2769445
36360.0000000    0.2706020
36400.0000000    0.2623239
36440.0000000    0.2563398
36480.0000000    0.2547025
36520.0000000    0.2556762
36560.0000000    0.2481523
36600.0000000    0.2467117
36640.0000000    0.2666338
36680.0000000    0.2453392
36720.0000000    0.2779038
36760.0000000    0.2613314
36800.0000000    0.2665409
36840.0000000    0.2787327
36880.0000000    0.2747504
36920.0000000    0.2930618
36960.0000000    0.2601890
37000.0000000    0.2690922
37040.0000000    0.2741969
37080.0000000    0.2813194
37120.0000000    0.2912361
37160.0000000    0.2850734
37200.0000000    0.2757472
37240.0000000    0.3119739
37280.0000000    0.2891924
37320.0000000    0.2888477
37360.0000000    0.2756965
37400.0000000    0.2972706
37440.0000000    0.2719219
37480.0000000    0.2673897
37520.0000000    0.2789571
37560.0000000    0.2528662
37600.0000000    0.2550802
37640.0000000    0.2685795
37680.0000000    0.2939129
37720.0000000    0.2837322
37760.0000000    0.2812594
37800.0000000    0.2766950
37840.0000000    0.2852468
37880.0000000    0.2741123
37920.0000000    0.2907006
37960.0000000    0.2868834
38000.0000000    0.2738701
38040.0000000    0.2561060
38080.0000000    0.2629453
38120.0000000    0.2549295
38160.0000000    0.2588874
38200.0000000    0.2698638
38240.0000000    0.2596995
38280.0000000    0.2787783
38320.0000000    0.2842080
38360.0000000    0.2737930
38400.0000000    0.2688400
38440.0000000    0.2574824
38480.0000000    0.2647911
38520.0000000    0.2694981
38560.0000000    0.2803329
38600.0000000    0.2793706
38640.0000000    0.2707996
38680.0000000    0.2755883
38720.0000000    0.2936602
38760.0000000    0.2673870
38800.0000000    0.2642564
38840.0000000    0.2844476
38880.0000000    0.2616405
38920.0000000    0.2850134
38960.0000000    0.3078369
39000.0000000    0.2681336
39040.0000000    0.2811317
39080.0000000    0.2667195
39120.0000000    0.2720267
39160.0000000    0.2740846
39200.0000000    0.2633059
39240.0000000    0.2811261
39280.0000000    0.2945765
39320.0000000    0.2662569
39360.0000000    0.2605162
39400.0000000    0.2547671
39440.0000000    0.2541912
39480.0000000    0.2866128
39520.0000000    0.2714320
39560.0000000    0.2674074
39600.0000000    0.2687451
39640.0000000    0.2811172
39680.0000000    0.2602941
39720.0000000    0.2667445
39760.0000000    0.2770692
39800.0000000    0.2711174
39840.0000000    0.2858131
39880.0000000    0.2654834
39920.0000000    0.2632734
39960.0000000    0.2866893
40000.0000000    0.2667298
40040.0000000    0.2707551
40080.0000000    0.2657813
40120.0000000    0.2823937
40160.0000000    0.2628323
40200.0000000    0.2667653
40240.0000000    0.2822335
40280.0000000    0.2848505
40320.0000000    0.2682547
40360.0000000    0.2879291
40400.0000000    0.2592641
40440.0000000    0.2660361
40480.0000000    0.2677029
40520.0000000    0.2683297
40560.0000000    0.2822838
40600.0000000    0.2749237
40640.0000000    0.2866601
40680.0000000    0.2722606
40720.0000000    0.2856805
40760.0000000    0.2913463
40800.0000000    0.2932265
40840.0000000    0.2767544
40880.0000000    0.2697068
40920.0000000    0.2744836
40960.0000000    0.2884029
41000.0000000    0.2884656
41040.0000000    0.2887511
41080.0000000    0.2753165
41120.0000000    0.2635058
41160.0000000    0.2488049
41200.0000000    0.2733321
41240.0000000    0.2840901
41280.0000000    0.2622472
41320.0000000    0.2639526
41360.0000000    0.2708042
41400.0000000    0.2528766
41440.0000000    0.2460189
41480.0000000    0.2557037
41520.0000000    0.2583538
41560.0000000    0.2631287
41600.0000000    0.2620598
41640.0000000    0.2673227
41680.0000000    0.2662147
41720.0000000    0.2627909
41760.0000000    0.2727025
41800.0000000    0.2774759
41840.0000000    0.2805697
41880.0000000    0.2587045
41920.0000000    0.2579855
41960.0000000    0.2711967
42000.0000000    0.2654148
42040.0000000    0.2612604
42080.0000000    0.2642623
42120.0000000    0.2722667
42160.0000000    0.2717665
42200.0000000    0.2848560
42240.0000000    0.2709214
42280.0000000    0.2678469
42320.0000000    0.2781343
42360.0000000    0.2804439
42400.0000000    0.3008201
42440.0000000    0.2944185
42480.0000000    0.2823328
42520.0000000    0.2580164
42560.0000000    0.2777629
42600.0000000    0.2533277
42640.0000000    0.2603601
42680.0000000    0.2959453
42720.0000000    0.2808670
42760.0000000    0.2757284
42800.0000000    0.2694966
42840.0000000    0.2840674
42880.0000000    0.2766187
42920.0000000    0.2918270
42960.0000000    0.2701289
43000.0000000    0.2833603
43040.0000000    0.2732267
43080.0000000    0.2731926
43120.0000000    0.2754472
43160.0000000    0.3024724
43200.0000000    0.2729375
43240.0000000    0.2602164
43280.0000000    0.2569298
43320.0000000    0.2636975
43360.0000000    0.2690237
43400.0000000    0.2733783
43440.0000000    0.2844625
43480.0000000    0.2803465
43520.0000000    0.2679254
43560.0000000    0.3035845
43600.0000000    0.2713035
43640.0000000    0.2776669
43680.0000000    0.2735661
43720.0000000    0.2716230
43760.0000000    0.2711629
43800.0000000    0.2696272
43840.0000000    0.2701446
43880.0000000    0.2823739
43920.0000000    0.2797859
43960.0000000    0.2753787
44000.0000000    0.2757685
44040.0000000    0.2820406
44080.0000000    0.2755286
44120.0000000    0.2857467
44160.0000000    0.2927618
44200.0000000    0.2919641
44240.0000000    0.2911164
44280.0000000    0.2698579
44320.0000000    0.2662844
44360.0000000    0.2760995
44400.0000000    0.2686055
44440.0000000    0.2720669
44480.0000000    0.2796117
44520.0000000    0.2646555
44560.0000000    0.2788064
44600.0000000    0.2542228
44640.0000000    0.2751487
44680.0000000    0.2585162
44720.0000000    0.2821918
44760.0000000    0.2904910
44800.0000000    0.2625396
44840.0000000    0.2784366
44880.0000000    0.2974248
44920.0000000    0.3017110
44960.0000000    0.3054013
45000.0000000    0.2750638
45040.0000000    0.2752815
45080.0000000    0.2743841
45120.0000000    0.2746473
45160.0000000    0.2767123
45200.0000000    0.2574383
45240.0000000    0.2771747
45280.0000000    0.2803923
45320.0000000    0.2613019
45360.0000000    0.2512657
45400.0000000    0.2683169
45440.0000000    0.2650768
45480.0000000    0.2715284
45520.0000000    0.2716601
45560.0000000    0.2620040
45600.0000000    0.2683307
45640.0000000    0.2615865
45680.0000000    0.2650991
45720.0000000    0.2809090
45760.0000000    0.2740915
45800.0000000    0.2757564
45840.0000000    0.2697575
45880.0000000    0.2680342
45920.0000000    0.2810048
45960.0000000    0.2686382
46000.0000000    0.2806622
46040.0000000    0.2733181
46080.0000000    0.2691506
46120.0000000    0.2716307
46160.0000000    0.2722818
46200.0000000    0.2744237
46240.0000000    0.2673208
46280.0000000    0.2663676
46320.0000000    0.2753272
46360.0000000    0.2806132
46400.0000000    0.2589175
46440.0000000    0.2534568
46480.0000000    0.2721029
46520.0000000    0.2712166
46560.0000000    0.2547860
46600.0000000    0.2579066
46640.0000000    0.2737942
46680.0000000    0.2569121
46720.0000000    0.2739663
46760.0000000    0.2697878
46800.0000000    0.2625290
46840.0000000    0.2531063
46880.0000000    0.2407823
46920.0000000    0.2323623
46960.0000000    0.2423262
47000.0000000    0.2330928
47040.0000000    0.2336434
47080.0000000    0.2378259
47120.0000000    0.2515711
47160.0000000    0.2722443
47200.0000000    0.2523504
47240.0000000    0.2434753
47280.0000000    0.2439920
47320.0000000    0.2536623
47360.0000000    0.2587758
47400.0000000    0.2640755
47440.0000000    0.2546994
47480.0000000    0.2816961
47520.0000000    0.2558406
47560.0000000    0.2656573
47600.0000000    0.2540334
47640.0000000    0.2350334
47680.0000000    0.2521453
47720.0000000    0.2611596
47760.0000000    0.2559457
47800.0000000    0.2387296
47840.0000000    0.2674225
47880.0000000    0.2564860
47920.0000000    0.2364755
47960.0000000    0.2578357
48000.0000000    0.2374302
48040.0000000    0.2391516
48080.0000000    0.2649457
48120.0000000    0.2616320
48160.0000000    0.2717855
48200.0000000    0.2748048
48240.0000000    0.2560720
48280.0000000    0.2699653
48320.0000000    0.2635640
48360.0000000    0.2550056
48400.0000000    0.2561742
48440.0000000    0.2578269
48480.0000000    0.2574322
48520.0000000    0.2719685
48560.0000000    0.2433962
48600.0000000    0.2622074
48640.0000000    0.2547031
48680.0000000    0.2333434
48720.0000000    0.2444296
48760.0000000    0.2505985
48800.0000000    0.2512124
48840.0000000    0.2420905
48880.0000000    0.2597842
48920.0000000    0.2452378
48960.0000000    0.2539203
49000.0000000    0.2485927
49040.0000000    0.2624345
49080.0000000    0.2631156
49120.0000000    0.2458678
49160.0000000    0.2378061
49200.0000000    0.2452243
49240.0000000    0.2469532
49280.0000000    0.2507857
49320.0000000    0.2665778
49360.0000000    0.2577515
49400.0000000    0.2623379
49440.0000000    0.2512564
49480.0000000    0.2471730
49520.0000000    0.2593804
49560.0000000    0.2285426
49600.0000000    0.2300254
49640.0000000    0.2373406
49680.0000000    0.2482749
49720.0000000    0.2703011
49760.0000000    0.2754236
49800.0000000    0.2667506
49840.0000000    0.2728662
49880.0000000    0.2756057
49920.0000000    0.2536938
49960.0000000    0.2854902
50000.0000000    0.2452708
50040.0000000    0.2516828
50080.0000000    0.2634110
50120.0000000    0.2775005
50160.0000000    0.2707461
50200.0000000    0.2840193
50240.0000000    0.2578383
50280.0000000    0.2587838
50320.0000000    0.2685182
50360.0000000    0.2632462
50400.0000000    0.2673013
50440.0000000    0.2786177
50480.0000000    0.2458872
50520.0000000    0.2577123
50560.0000000    0.2521510
50600.0000000    0.2496060
50640.0000000    0.2485279
50680.0000000    0.2503727
50720.0000000    0.2497825
50760.0000000    0.2595258
50800.0000000    0.2631412
50840.0000000    0.2459775
50880.0000000    0.2636700
50920.0000000    0.2667499
50960.0000000    0.2718588
51000.0000000    0.2687351
51040.0000000    0.2468888
51080.0000000    0.2855761
51120.0000000    0.2798907
51160.0000000    0.2850928
51200.0000000    0.2778358
51240.0000000    0.2610536
51280.0000000    0.2564149
51320.0000000    0.2688226
51360.0000000    0.2717755
51400.0000000    0.2740400
51440.0000000    0.2627776
51480.0000000    0.2722220
51520.0000000    0.2671876
51560.0000000    0.2578966
51600.0000000    0.2748797
51640.0000000    0.2721187
51680.0000000    0.2790632
51720.0000000    0.2608615
51760.0000000    0.2375704
51800.0000000    0.2370272
51840.0000000    0.2556105
51880.0000000    0.2536474
51920.0000000    0.2775728
51960.0000000    0.2652877
52000.0000000    0.2475091
52040.0000000    0.2697875
52080.0000000    0.2657019
52120.0000000    0.2650024
52160.0000000    0.2687260
52200.0000000    0.2484996
52240.0000000    0.2454755
52280.0000000    0.2548370
52320.0000000    0.2523752
52360.0000000    0.2650433
52400.0000000    0.2696085
52440.0000000    0.2685183
52480.0000000    0.2819775
52520.0000000    0.2518448
52560.0000000    0.2508530
52600.0000000    0.2572514
52640.0000000    0.2700182
52680.0000000    0.2619349
52720.0000000    0.2582454
52760.0000000    0.2743865
52800.0000000    0.2604525
52840.0000000    0.2696007
52880.0000000    0.2675691
52920.0000000    0.2798430
52960.0000000    0.2725582
53000.0000000    0.2845536
53040.0000000    0.2812863
53080.0000000    0.2726216
53120.0000000    0.2580655
53160.0000000    0.2549641
53200.0000000    0.2680475
53240.0000000    0.2681709
53280.0000000    0.2734571
53320.0000000    0.2712586
53360.0000000    0.2608427
53400.0000000    0.2549314
53440.0000000    0.2651529
53480.0000000    0.2614994
53520.0000000    0.2574821
53560.0000000    0.2653295
53600.0000000    0.2397967
53640.0000000    0.2678484
53680.0000000    0.2569758
53720.0000000    0.2636018
53760.0000000    0.2698398
53800.0000000    0.2690916
53840.0000000    0.2676879
53880.0000000    0.2728586
53920.0000000    0.2436414
53960.0000000    0.2474068
54000.0000000    0.2469807
54040.0000000    0.2623012
54080.0000000    0.2445584
54120.0000000    0.2402764
54160.0000000    0.2318214
54200.0000000    0.2555870
54240.0000000    0.2521026
54280.0000000    0.2342286
54320.0000000    0.2255487
54360.0000000    0.2273685
54400.0000000    0.2369773
54440.0000000    0.2410498
54480.0000000    0.2378622
54520.0000000    0.2227442
54560.0000000    0.2541687
54600.0000000    0.2346335
54640.0000000    0.2449991
54680.0000000    0.2443445
54720.0000000    0.2484708
54760.0000000    0.2641496
54800.0000000    0.2563300
54840.0000000    0.2632768
54880.0000000    0.2673044
54920.0000000    0.2383472
54960.0000000    0.2631776
55000.0000000    0.2438639
55040.0000000    0.2348455
55080.0000000    0.2440513
55120.0000000    0.2434406
55160.0000000    0.2559609
55200.0000000    0.2482995
55240.0000000    0.2510344
55280.0000000    0.2497438
55320.0000000    0.2541817
55360.0000000    0.2526384
55400.0000000    0.2566839
55440.0000000    0.2605706
55480.0000000    0.2679481
55520.0000000    0.2353372
55560.0000000    0.2416221
55600.0000000    0.2225549
55640.0000000    0.2190940
55680.0000000    0.2252069
55720.0000000    0.2326307
55760.0000000    0.2259990
55800.0000000    0.2292292
55840.0000000    0.2183590
55880.0000000    0.2079877
55920.0000000    0.2223436
55960.0000000    0.2396344
56000.0000000    0.2250969
56040.0000000    0.2137885
56080.0000000    0.1984089
56120.0000000    0.1979785
56160.0000000    0.2052232
56200.0000000    0.2176498
56240.0000000    0.2127602
56280.0000000    0.2058168
56320.0000000    0.2092319
56360.0000000    0.2136856
56400.0000000    0.2183311
56440.0000000    0.2061732
56480.0000000    0.2162648
56520.0000000    0.2038252
56560.0000000    0.1972499
56600.0000000    0.2067502
56640.0000000    0.2116763
56680.0000000    0.2116188
56720.0000000    0.2199013
56760.0000000    0.2319580
56800.0000000    0.2333256
56840.0000000    0.2115609
56880.0000000    0.2433781
56920.0000000    0.2534820
56960.0000000    0.2382355
57000.0000000    0.2315398
57040.0000000    0.2317774
57080.0000000    0.2298769
57120.0000000    0.2317242
57160.0000000    0.2367400
57200.0000000    0.2283740
57240.0000000    0.2295057
57280.0000000    0.2585166
57320.0000000    0.2285002
57360.0000000    0.2271623
57400.0000000    0.2155982
57440.0000000    0.2401422
57480.0000000    0.2299287
57520.0000000    0.2283215
57560.0000000    0.2337292
57600.0000000    0.2219933
57640.0000000    0.2012638
57680.0000000    0.2476211
57720.0000000    0.2323709
57760.0000000    0.2310363
57800.0000000    0.2462764
57840.0000000    0.2197865
57880.0000000    0.2336099
57920.0000000    0.2569841
57960.0000000    0.2456612
58000.0000000    0.2375997
58040.0000000    0.2417797
58080.0000000    0.2410732
58120.0000000    0.2455084
58160.0000000    0.2215152
58200.0000000    0.2321840
58240.0000000    0.2551064
58280.0000000    0.2317495
58320.0000000    0.2541465
58360.0000000    0.2607081
58400.0000000    0.2524414
58440.0000000    0.2448968
58480.0000000    0.2500818
58520.0000000    0.2649216
58560.0000000    0.2798783
58600.0000000    0.2852823
58640.0000000    0.2643616
58680.0000000    0.2783877
58720.0000000    0.2581594
58760.0000000    0.2681315
58800.0000000    0.2533184
58840.0000000    0.2418676
58880.0000000    0.2386185
58920.0000000    0.2204234
58960.0000000    0.2273239
59000.0000000    0.2469811
59040.0000000    0.2283094
59080.0000000    0.2410930
59120.0000000    0.2399822
59160.0000000    0.1984052
59200.0000000    0.2196226
59240.0000000    0.2121582
59280.0000000    0.2359854
59320.0000000    0.2496084
59360.0000000    0.2377102
59400.0000000    0.2395531
59440.0000000    0.2262146
59480.0000000    0.2411754
59520.0000000    0.2377124
59560.0000000    0.2424050
59600.0000000    0.2246002
59640.0000000    0.2528164
59680.0000000    0.2494847
59720.0000000    0.2427508
59760.0000000    0.2343073
59800.0000000    0.2570855
59840.0000000    0.2677578
59880.0000000    0.2594993
59920.0000000    0.2400810
59960.0000000    0.2570794
60000.0000000    0.2566506
60040.0000000    0.2445717
60080.0000000    0.2588961
60120.0000000    0.2536631
60160.0000000    0.2482078
60200.0000000    0.2651667
60240.0000000    0.2460048
60280.0000000    0.2387589
60320.0000000    0.2413564
60360.0000000    0.2446495
60400.0000000    0.2543684
60440.0000000    0.2419310
60480.0000000    0.2475347
60520.0000000    0.2539814
60560.0000000    0.2526700
60600.0000000    0.2407374
60640.0000000    0.2524483
60680.0000000    0.2537275
60720.0000000    0.2358871
60760.0000000    0.2317454
60800.0000000    0.2493107
60840.0000000    0.2511676
60880.0000000    0.2598610
60920.0000000    0.2491959
60960.0000000    0.2571553
61000.0000000    0.2298518
61040.0000000    0.2447501
61080.0000000    0.2630219
61120.0000000    0.2432694
61160.0000000    0.2805370
61200.0000000    0.2680834
61240.0000000    0.2871782
61280.0000000    0.2602366
61320.0000000    0.2467854
61360.0000000    0.2329397
61400.0000000    0.2535025
61440.0000000    0.2385999
61480.0000000    0.2459839
61520.0000000    0.2453043
61560.0000000    0.2447270
61600.0000000    0.2670102
61640.0000000    0.2428764
61680.0000000    0.2419665
61720.0000000    0.2273499
61760.0000000    0.2364726
61800.0000000    0.2402831
61840.0000000    0.2292938
61880.0000000    0.2172651
61920.0000000    0.2268469
61960.0000000    0.2166984
62000.0000000    0.2235939
62040.0000000    0.2235452
62080.0000000    0.2254480
62120.0000000    0.2399430
62160.0000000    0.2505431
62200.0000000    0.2231279
62240.0000000    0.2448361
62280.0000000    0.2517577
62320.0000000    0.2471832
62360.0000000    0.2433123
62400.0000000    0.2504845
62440.0000000    0.2398995
62480.0000000    0.2364570
62520.0000000    0.2233982
62560.0000000    0.2212060
62600.0000000    0.2400789
62640.0000000    0.2321776
62680.0000000    0.2339172
62720.0000000    0.2342335
62760.0000000    0.2369555
62800.0000000    0.2191339
62840.0000000    0.2433180
62880.0000000    0.2502440
62920.0000000    0.2521132
62960.0000000    0.2601414
63000.0000000    0.2638479
63040.0000000    0.2190028
63080.0000000    0.2381380
63120.0000000    0.2428286
63160.0000000    0.2422399
63200.0000000    0.2600008
63240.0000000    0.2355560
63280.0000000    0.2361295
63320.0000000    0.2381140
63360.0000000    0.2315998
63400.0000000    0.2314347
63440.0000000    0.2508951
63480.0000000    0.2335734
63520.0000000    0.2415062
63560.0000000    0.2643364
63600.0000000    0.2504114
63640.0000000    0.2596876
63680.0000000    0.2421976
63720.0000000    0.2648537
63760.0000000    0.2573731
63800.0000000    0.2626026
63840.0000000    0.2712269
63880.0000000    0.2400087
63920.0000000    0.2587285
63960.0000000    0.2739700
64000.0000000    0.2832352
64040.0000000    0.2536114
64080.0000000    0.2734030
64120.0000000    0.2543568
64160.0000000    0.2588420
64200.0000000    0.2405591
64240.0000000    0.2439324
64280.0000000    0.2147120
64320.0000000    0.2312417
64360.0000000    0.2471692
64400.0000000    0.2418739
64440.0000000    0.2576766
64480.0000000    0.2513724
64520.0000000    0.2499885
64560.0000000    0.2525167
64600.0000000    0.2592746
64640.0000000    0.2459242
64680.0000000    0.2544423
64720.0000000    0.2512435
64760.0000000    0.2273232
64800.0000000    0.2303844
64840.0000000    0.2218101
64880.0000000    0.2268576
64920.0000000    0.2509235
64960.0000000    0.2296117
65000.0000000    0.2593340
65040.0000000    0.2470457
65080.0000000    0.2372618
65120.0000000    0.2437788
65160.0000000    0.2392191
65200.0000000    0.2563414
65240.0000000    0.2538002
65280.0000000    0.2520284
65320.0000000    0.2340775
65360.0000000    0.2310142
65400.0000000    0.2340900
65440.0000000    0.2418208
65480.0000000    0.2495565
65520.0000000    0.2476705
65560.0000000    0.2358767
65600.0000000    0.2469225
65640.0000000    0.2474526
65680.0000000    0.2790641
65720.0000000    0.2420573
65760.0000000    0.2404107
65800.0000000    0.2228323
65840.0000000    0.2308155
65880.0000000    0.2084310
65920.0000000    0.2226086
65960.0000000    0.2563305
66000.0000000    0.2293794
66040.0000000    0.2128195
66080.0000000    0.2074309
66120.0000000    0.1613292
66160.0000000    0.1722400
66200.0000000    0.1972495
66240.0000000    0.1979770
66280.0000000    0.2170471
66320.0000000    0.2204515
66360.0000000    0.2040434
66400.0000000    0.1919681
66440.0000000    0.1879277
66480.0000000    0.1917311
66520.0000000    0.1729648
66560.0000000    0.1638529
66600.0000000    0.1741609
66640.0000000    0.1804108
66680.0000000    0.1955540
66720.0000000    0.1667099
66760.0000000    0.1563152
66800.0000000    0.1585156
66840.0000000    0.1419442
66880.0000000    0.1457013
66920.0000000    0.1535962
66960.0000000    0.1726567
67000.0000000    0.1807834
67040.0000000    0.1636792
67080.0000000    0.1817027
67120.0000000    0.1773042
67160.0000000    0.1830687
67200.0000000    0.1616616
67240.0000000    0.1605669
67280.0000000    0.1443767
67320.0000000    0.1482037
67360.0000000    0.1638837
67400.0000000    0.1517711
67440.0000000    0.1507320
67480.0000000    0.1578043
67520.0000000    0.1709613
67560.0000000    0.1491373
67600.0000000    0.1627920
67640.0000000    0.1727590
67680.0000000    0.1604157
67720.0000000    0.1681065
67760.0000000    0.1622992
67800.0000000    0.1775398
67840.0000000    0.1715008
67880.0000000    0.1702888
67920.0000000    0.1594694
67960.0000000    0.1652807
68000.0000000    0.1442048
68040.0000000    0.1861150
68080.0000000    0.1892510
68120.0000000    0.1899285
68160.0000000    0.1841398
68200.0000000    0.1776507
68240.0000000    0.1876370
68280.0000000    0.1876918
68320.0000000    0.1760205
68360.0000000    0.1750666
68400.0000000    0.1848772
68440.0000000    0.1998247
68480.0000000    0.2056741
68520.0000000    0.2065190
68560.0000000    0.1898953
68600.0000000    0.2140523
68640.0000000    0.2042580
68680.0000000    0.2074523
68720.0000000    0.1734179
68760.0000000    0.1770043
68800.0000000    0.1819555
68840.0000000    0.1758671
68880.0000000    0.1828908
68920.0000000    0.1673604
68960.0000000    0.1743543
69000.0000000    0.1798319
69040.0000000    0.1948948
69080.0000000    0.2030694
69120.0000000    0.2211750
69160.0000000    0.1880015
69200.0000000    0.1789189
69240.0000000    0.1720215
69280.0000000    0.2024316
69320.0000000    0.1827448
69360.0000000    0.1623371
69400.0000000    0.1700976
69440.0000000    0.1788551
69480.0000000    0.1830782
69520.0000000    0.1947996
69560.0000000    0.1744571
69600.0000000    0.1864450
69640.0000000    0.1845839
69680.0000000    0.1822165
69720.0000000    0.1816576
69760.0000000    0.1991841
69800.0000000    0.1866495
69840.0000000    0.1972947
69880.0000000    0.2188554
69920.0000000    0.2074392
69960.0000000    0.2048244
70000.0000000    0.1893430
70040.0000000    0.1961305
70080.0000000    0.1576061
70120.0000000    0.1549953
70160.0000000    0.1598438
70200.0000000    0.1615265
70240.0000000    0.1754811
70280.0000000    0.1724749
70320.0000000    0.1721770
70360.0000000    0.1588369
70400.0000000    0.1708041
70440.0000000    0.1690886
70480.0000000    0.1619339
70520.0000000    0.1702698
70560.0000000    0.1705624
70600.0000000    0.1523983
70640.0000000    0.1583345
70680.0000000    0.1661423
70720.0000000    0.1666080
70760.0000000    0.1866943
70800.0000000    0.1792488
70840.0000000    0.1789725
70880.0000000    0.1809530
70920.0000000    0.1949085
70960.0000000    0.1783517
71000.0000000    0.1814016
71040.0000000    0.1806853
71080.0000000    0.1940647
71120.0000000    0.1891322
71160.0000000    0.1808082
71200.0000000    0.1766617
71240.0000000    0.1789750
71280.0000000    0.1729728
71320.0000000    0.1778809
71360.0000000    0.1666879
71400.0000000    0.1825422
71440.0000000    0.1683160
71480.0000000    0.1745889
71520.0000000    0.1720433
71560.0000000    0.1614018
71600.0000000    0.1613801
71640.0000000    0.1595834
71680.0000000    0.1511769
71720.0000000    0.1472944
71760.0000000    0.1515817
71800.0000000    0.1587447
71840.0000000    0.1376682
71880.0000000    0.1412262
71920.0000000    0.1366770
71960.0000000    0.1350152
72000.0000000    0.1389019
72040.0000000    0.1523467
72080.0000000    0.1532857
72120.0000000    0.1514632
72160.0000000    0.1522847
72200.0000000    0.1442679
72240.0000000    0.1326298
72280.0000000    0.1271890
72320.0000000    0.1263748
72360.0000000    0.1355425
72400.0000000    0.1369734
72440.0000000    0.1510840
72480.0000000    0.1507323
72520.0000000    0.1400281
72560.0000000    0.1321025
72600.0000000    0.1365660
72640.0000000    0.1364771
72680.0000000    0.1438115
72720.0000000    0.1483976
72760.0000000    0.1329903
72800.0000000    0.1303916
72840.0000000    0.1274399
72880.0000000    0.1503964
72920.0000000    0.1565096
72960.0000000    0.1482087
73000.0000000    0.1819419
73040.0000000    0.1594613
73080.0000000    0.1409442
73120.0000000    0.1544635
73160.0000000    0.1583218
73200.0000000    0.1604771
73240.0000000    0.1460575
73280.0000000    0.1351985
73320.0000000    0.1388916
73360.0000000    0.1655697
73400.0000000    0.1664870
73440.0000000    0.1664789
73480.0000000    0.1592518
73520.0000000    0.1603938
73560.0000000    0.1707599
73600.0000000    0.1734516
73640.0000000    0.1730273
73680.0000000    0.1748465
73720.0000000    0.1778152
73760.0000000    0.1877541
73800.0000000    0.1750666
73840.0000000    0.1718350
73880.0000000    0.1670102
73920.0000000    0.1649972
73960.0000000    0.1569293
74000.0000000    0.1567142
74040.0000000    0.1584881
74080.0000000    0.1476574
74120.0000000    0.1646329
74160.0000000    0.1490974
74200.0000000    0.1698728
74240.0000000    0.1534243
74280.0000000    0.1669163
74320.0000000    0.1539087
74360.0000000    0.1548723
74400.0000000    0.1565330
74440.0000000    0.1669251
74480.0000000    0.1608471
74520.0000000    0.1745578
74560.0000000    0.1737134
74600.0000000    0.1760833
74640.0000000    0.1645088
74680.0000000    0.1701705
74720.0000000    0.1492675
74760.0000000    0.1492341
74800.0000000    0.1479711
74840.0000000    0.1396299
74880.0000000    0.1467510
74920.0000000    0.1512676
74960.0000000    0.1529158
75000.0000000    0.1468294
75040.0000000    0.1547724
75080.0000000    0.1543011
75120.0000000    0.1589575
75160.0000000    0.1571654
75200.0000000    0.1442472
75240.0000000    0.1297937
75280.0000000    0.1595998
75320.0000000    0.1594569
75360.0000000    0.1703683
75400.0000000    0.1585024
75440.0000000    0.1674614
75480.0000000    0.1548195
75520.0000000    0.1546603
75560.0000000    0.1518529
75600.0000000    0.1542298
75640.0000000    0.1545805
75680.0000000    0.1589989
75720.0000000    0.1584408
75760.0000000    0.1625031
75800.0000000    0.1558279
75840.0000000    0.1513027
75880.0000000    0.1517834
75920.0000000    0.1526894
75960.0000000    0.1591821
76000.0000000    0.1677245
76040.0000000    0.1570767
76080.0000000    0.1603412
76120.0000000    0.1694962
76160.0000000    0.1674437
76200.0000000    0.1610517
76240.0000000    0.1596629
76280.0000000    0.1621065
76320.0000000    0.1460090
76360.0000000    0.1384997
76400.0000000    0.1536255
76440.0000000    0.1590472
76480.0000000    0.1481936
76520.0000000    0.1380853
76560.0000000    0.1609056
76600.0000000    0.1575345
76640.0000000    0.1564685
76680.0000000    0.1671946
76720.0000000    0.1655210
76760.0000000    0.1500838
76800.0000000    0.1525848
76840.0000000    0.1729285
76880.0000000    0.1788532
76920.0000000    0.1656202
76960.0000000    0.1589590
77000.0000000    0.1734113
77040.0000000    0.1664567
77080.0000000    0.1636203
77120.0000000    0.1838790
77160.0000000    0.1727398
77200.0000000    0.1885630
77240.0000000    0.1817366
77280.0000000    0.1636570
77320.0000000    0.1724230
77360.0000000    0.1550077
77400.0000000    0.1750748
77440.0000000    0.1612628
77480.0000000    0.1788790
77520.0000000    0.1757026
77560.0000000    0.1630672
77600.0000000    0.1689136
77640.0000000    0.1612446
77680.0000000    0.1901470
77720.0000000    0.1795892
77760.0000000    0.1794827
77800.0000000    0.1846239
77840.0000000    0.1751706
77880.0000000    0.1651583
77920.0000000    0.1727997
77960.0000000    0.1761417
78000.0000000    0.1746307
78040.0000000    0.1860891
78080.0000000    0.1827459
78120.0000000    0.1672780
78160.0000000    0.1794228
78200.0000000    0.1680441
78240.0000000    0.1905762
78280.0000000    0.1768250
78320.0000000    0.1682761
78360.0000000    0.1745066
78400.0000000    0.1606272
78440.0000000    0.1702755
78480.0000000    0.1947655
78520.0000000    0.1771493
78560.0000000    0.1942909
78600.0000000    0.1797327
78640.0000000    0.1736143
78680.0000000    0.1696348
78720.0000000    0.1558904
78760.0000000    0.1775475
78800.0000000    0.1609343
78840.0000000    0.1726697
78880.0000000    0.1807670
78920.0000000    0.1588428
78960.0000000    0.1562143
79000.0000000    0.1634521
79040.0000000    0.1702389
79080.0000000    0.1590937
79120.0000000    0.1644731
79160.0000000    0.1616225
79200.0000000    0.1744851
79240.0000000    0.1729003
79280.0000000    0.1787457
79320.0000000    0.1825277
79360.0000000    0.1734626
79400.0000000    0.1749266
79440.0000000    0.1849647
79480.0000000    0.1713890
79520.0000000    0.1743508
79560.0000000    0.1748644
79600.0000000    0.1959315
79640.0000000    0.1677113
79680.0000000    0.1767446
79720.0000000    0.1952753
79760.0000000    0.1775846
79800.0000000    0.1805312
79840.0000000    0.1729065
79880.0000000    0.1793689
79920.0000000    0.1792561
79960.0000000    0.1816779
80000.0000000    0.1804672
80040.0000000    0.1727978
80080.0000000    0.1795727
80120.0000000    0.1778441
80160.0000000    0.1876638
80200.0000000    0.1741235
80240.0000000    0.1770964
80280.0000000    0.1705656
80320.0000000    0.1782439
80360.0000000    0.1707852
80400.0000000    0.1693925
80440.0000000    0.1696869
80480.0000000    0.1730530
80520.0000000    0.1710119
80560.0000000    0.1635227
80600.0000000    0.1657252
80640.0000000    0.1631125
80680.0000000    0.1749356
80720.0000000    0.1748516
80760.0000000    0.1723399
80800.0000000    0.1796658
80840.0000000    0.1679930
80880.0000000    0.1648931
80920.0000000    0.1578583
80960.0000000    0.1597481
81000.0000000    0.1536075
81040.0000000    0.1687098
81080.0000000    0.1646142
81120.0000000    0.1592928
81160.0000000    0.1543027
81200.0000000    0.1550427
81240.0000000    0.1508024
81280.0000000    0.1595270
81320.0000000    0.1656331
81360.0000000    0.1595646
81400.0000000    0.1656806
81440.0000000    0.1659085
81480.0000000    0.1636134
81520.0000000    0.1509828
81560.0000000    0.1500911
81600.0000000    0.1651738
81640.0000000    0.1617623
81680.0000000    0.1615984
81720.0000000    0.1561424
81760.0000000    0.1660976
81800.0000000    0.1823244
81840.0000000    0.1676794
81880.0000000    0.1747352
81920.0000000    0.1671663
81960.0000000    0.1473066
82000.0000000    0.1523487
82040.0000000    0.1521770
82080.0000000    0.1624441
82120.0000000    0.1563483
82160.0000000    0.1515191
82200.0000000    0.1478143
82240.0000000    0.1434822
82280.0000000    0.1645988
82320.0000000    0.1503878
82360.0000000    0.1487509
82400.0000000    0.1546712
82440.0000000    0.1624604
82480.0000000    0.1695399
82520.0000000    0.1658760
82560.0000000    0.1455353
82600.0000000    0.1416481
82640.0000000    0.1630751
82680.0000000    0.1575236
82720.0000000    0.1648334
82760.0000000    0.1582743
82800.0000000    0.1575783
82840.0000000    0.1395769
82880.0000000    0.1592884
82920.0000000    0.1443112
82960.0000000    0.1628455
83000.0000000    0.1597663
83040.0000000    0.1404323
83080.0000000    0.1458292
83120.0000000    0.1562326
83160.0000000    0.1616739
83200.0000000    0.1558641
83240.0000000    0.1628753
83280.0000000    0.1578929
83320.0000000    0.1799511
83360.0000000    0.1421244
83400.0000000    0.1521118
83440.0000000    0.1489050
83480.0000000    0.1596565
83520.0000000    0.1459397
83560.0000000    0.1657910
83600.0000000    0.1695711
83640.0000000    0.1814513
83680.0000000    0.1704482
83720.0000000    0.1740310
83760.0000000    0.1685027
83800.0000000    0.1598093
83840.0000000    0.1653399
83880.0000000    0.1690366
83920.0000000    0.1696884
83960.0000000    0.1740009
84000.0000000    0.1782794
84040.0000000    0.1757562
84080.0000000    0.1707613
84120.0000000    0.1721516
84160.0000000    0.1563385
84200.0000000    0.1844451
84240.0000000    0.1695300
84280.0000000    0.1777253
84320.0000000    0.1483513
84360.0000000    0.1570833
84400.0000000    0.1627262
84440.0000000    0.1539590
84480.0000000    0.1600731
84520.0000000    0.1658290
84560.0000000    0.1570367
84600.0000000    0.1580573
84640.0000000    0.1520432
84680.0000000    0.1691021
84720.0000000    0.1528977
84760.0000000    0.1444365
84800.0000000    0.1498261
84840.0000000    0.1518879
84880.0000000    0.1602061
84920.0000000    0.1564600
84960.0000000    0.1695836
85000.0000000    0.1549040
85040.0000000    0.1537693
85080.0000000    0.1779883
85120.0000000    0.1545054
85160.0000000    0.1543642
85200.0000000    0.1501651
85240.0000000    0.1500661
85280.0000000    0.1432502
85320.0000000    0.1525749
85360.0000000    0.1566621
85400.0000000    0.1535328
85440.0000000    0.1455259
85480.0000000    0.1520998
85520.0000000    0.1531083
85560.0000000    0.1593528
85600.0000000    0.1433945
85640.0000000    0.1410879
85680.0000000    0.1584308
85720.0000000    0.1543017
85760.0000000    0.1497016
85800.0000000    0.1415936
85840.0000000    0.1461606
85880.0000000    0.1600096
85920.0000000    0.1468229
85960.0000000    0.1626397
86000.0000000    0.1322909
86040.0000000    0.1515707
86080.0000000    0.1434295
86120.0000000    0.1361930
86160.0000000    0.1326994
86200.0000000    0.1258915
86240.0000000    0.1312789
86280.0000000    0.1541264
86320.0000000    0.1412490
86360.0000000    0.1316326
86400.0000000    0.1380535
86440.0000000    0.1473957
86480.0000000    0.1456382
86520.0000000    0.1433346
86560.0000000    0.1440126
86600.0000000    0.1481590
86640.0000000    0.1369359
86680.0000000    0.1490725
86720.0000000    0.1337083
86760.0000000    0.1466697
86800.0000000    0.1426680
86840.0000000    0.1504134
86880.0000000    0.1518993
86920.0000000    0.1431200
86960.0000000    0.1303706
87000.0000000    0.1306904
87040.0000000    0.1331674
87080.0000000    0.1404649
87120.0000000    0.1609311
87160.0000000    0.1455628
87200.0000000    0.1510177
87240.0000000    0.1561828
87280.0000000    0.1485539
87320.0000000    0.1470885
87360.0000000    0.1471301
87400.0000000    0.1441763
87440.0000000    0.1482487
87480.0000000    0.1580544
87520.0000000    0.1661871
87560.0000000    0.1683447
87600.0000000    0.1484318
87640.0000000    0.1524933
87680.0000000    0.1581301
87720.0000000    0.1710634
87760.0000000    0.1604194
87800.0000000    0.1496241
87840.0000000    0.1463888
87880.0000000    0.1411834
87920.0000000    0.1473678
87960.0000000    0.1431769
88000.0000000    0.1611975
88040.0000000    0.1612454
88080.0000000    0.1477977
88120.0000000    0.1491708
88160.0000000    0.1337080
88200.0000000    0.1450175
88240.0000000    0.1374817
88280.0000000    0.1377602
88320.0000000    0.1383818
88360.0000000    0.1585718
88400.0000000    0.1465406
88440.0000000    0.1522260
88480.0000000    0.1490144
88520.0000000    0.1542407
88560.0000000    0.1473697
88600.0000000    0.1490263
88640.0000000    0.1510203
88680.0000000    0.1580376
88720.0000000    0.1524387
88760.0000000    0.1466258
88800.0000000    0.1432797
88840.0000000    0.1419380
88880.0000000    0.1499427
88920.0000000    0.1418181
88960.0000000    0.1399143
89000.0000000    0.1575471
89040.0000000    0.1412109
89080.0000000    0.1546958
89120.0000000    0.1632648
89160.0000000    0.1515591
89200.0000000    0.1478270
89240.0000000    0.1405874
89280.0000000    0.1503138
89320.0000000    0.1382869
89360.0000000    0.1461959
89400.0000000    0.1399803
89440.0000000    0.1468592
89480.0000000    0.1381050
89520.0000000    0.1434783
89560.0000000    0.1394371
89600.0000000    0.1327918
89640.0000000    0.1370893
89680.0000000    0.1372665
89720.0000000    0.1506546
89760.0000000    0.1475617
89800.0000000    0.1348100
89840.0000000    0.1399885
89880.0000000    0.1513133
89920.0000000    0.1596475
89960.0000000    0.1730566
90000.0000000    0.1702194
90040.0000000    0.1755551
90080.0000000    0.1686497
90120.0000000    0.1515653
90160.0000000    0.1614865
90200.0000000    0.1596053
90240.0000000    0.1622656
90280.0000000    0.1696997
90320.0000000    0.1840927
90360.0000000    0.1725708
90400.0000000    0.1846260
90440.0000000    0.1817580
90480.0000000    0.1515844
90520.0000000    0.1658069
90560.0000000    0.1708824
90600.0000000    0.1697339
90640.0000000    0.1716385
90680.0000000    0.1760204
90720.0000000    0.1877113
90760.0000000    0.1769862
90800.0000000    0.1851620
90840.0000000    0.1858057
90880.0000000    0.1703511
90920.0000000    0.1714731
90960.0000000    0.1798980
91000.0000000    0.1771169
91040.0000000    0.1724799
91080.0000000    0.1823614
91120.0000000    0.1659084
91160.0000000    0.1699329
91200.0000000    0.1759516
91240.0000000    0.1856955
91280.0000000    0.1556057
91320.0000000    0.1788039
91360.0000000    0.1761123
91400.0000000    0.1819237
91440.0000000    0.1732174
91480.0000000    0.1888552
91520.0000000    0.1649313
91560.0000000    0.1639766
91600.0000000    0.1774574
91640.0000000    0.1686645
91680.0000000    0.1635785
91720.0000000    0.1606643
91760.0000000    0.1835974
91800.0000000    0.1798736
91840.0000000    0.1751560
91880.0000000    0.1809569
91920.0000000    0.1684096
91960.0000000    0.1897463
92000.0000000    0.1640214
92040.0000000    0.1704245
92080.0000000    0.1657596
92120.0000000    0.1662057
92160.0000000    0.1667905
92200.0000000    0.1739840
92240.0000000    0.1634578
92280.0000000    0.1597072
92320.0000000    0.1598390
92360.0000000    0.1569009
92400.0000000    0.1685687
92440.0000000    0.1648837
92480.0000000    0.1656333
92520.0000000    0.1710547
92560.0000000    0.1708504
92600.0000000    0.1663029
92640.0000000    0.1524837
92680.0000000    0.1560556
92720.0000000    0.1606703
92760.0000000    0.1707482
92800.0000000    0.1699207
92840.0000000    0.1772771
92880.0000000    0.1686796
92920.0000000    0.1799992
92960.0000000    0.1590491
93000.0000000    0.1435780
93040.0000000    0.1676353
93080.0000000    0.1705557
93120.0000000    0.1574354
93160.0000000    0.1716103
93200.0000000    0.1708307
93240.0000000    0.1560176
93280.0000000    0.1541772
93320.0000000    0.1575288
93360.0000000    0.1527375
93400.0000000    0.1577047
93440.0000000    0.1627419
93480.0000000    0.1612941
93520.0000000    0.1626157
93560.0000000    0.1782939
93600.0000000    0.1727031
93640.0000000    0.1848416
93680.0000000    0.1723756
93720.0000000    0.1632216
93760.0000000    0.1561898
93800.0000000    0.1505329
93840.0000000    0.1814688
93880.0000000    0.1589974
93920.0000000    0.1742085
93960.0000000    0.1848167
94000.0000000    0.1709300
94040.0000000    0.1796753
94080.0000000    0.1704754
94120.0000000    0.1761209
94160.0000000    0.1707875
94200.0000000    0.1804666
94240.0000000    0.1786354
94280.0000000    0.1651035
94320.0000000    0.1738124
94360.0000000    0.1661424
94400.0000000    0.1704559
94440.0000000    0.1847719
94480.0000000    0.1703360
94520.0000000    0.1729029
94560.0000000    0.1648938
94600.0000000    0.1674837
94640.0000000    0.1748582
94680.0000000    0.1599294
94720.0000000    0.1782818
94760.0000000    0.1795568
94800.0000000    0.1645736
94840.0000000    0.1670874
94880.0000000    0.1751362
94920.0000000    0.1671127
94960.0000000    0.1672051
95000.0000000    0.1771269
95040.0000000    0.1714739
95080.0000000    0.1706313
95120.0000000    0.1725976
95160.0000000    0.1690547
95200.0000000    0.1803390
95240.0000000    0.1755907
95280.0000000    0.1829770
95320.0000000    0.1823908
95360.0000000    0.1725778
95400.0000000    0.1905243
95440.0000000    0.1747393
95480.0000000    0.1653175
95520.0000000    0.1831393
95560.0000000    0.1908816
95600.0000000    0.1836208
95640.0000000    0.1839211
95680.0000000    0.1859306
95720.0000000    0.1900066
95760.0000000    0.1848328
95800.0000000    0.1833922
95840.0000000    0.1835295
95880.0000000    0.1871850
95920.0000000    0.1981519
95960.0000000    0.1672516
96000.0000000    0.1774839
96040.0000000    0.1787185
96080.0000000    0.1859644
96120.0000000    0.1759307
96160.0000000    0.1788871
96200.0000000    0.1834906
96240.0000000    0.1936397
96280.0000000    0.1877600
96320.0000000    0.1889188
96360.0000000    0.1741191
96400.0000000    0.1950839
96440.0000000    0.1872788
96480.0000000    0.1783160
96520.0000000    0.1787308
96560.0000000    0.1728820
96600.0000000    0.1676399
96640.0000000    0.1539346
96680.0000000    0.1562485
96720.0000000    0.1641824
96760.0000000    0.1577909
96800.0000000    0.1692729
96840.0000000    0.1444528
96880.0000000    0.1518115
96920.0000000    0.1421862
96960.0000000    0.1415990
97000.0000000    0.1511916
97040.0000000    0.1269132
97080.0000000    0.1597193
97120.0000000    0.1457142
97160.0000000    0.1500175
97200.0000000    0.1430881
97240.0000000    0.1638712
97280.0000000    0.1565915
97320.0000000    0.1564806
97360.0000000    0.1651011
97400.0000000    0.1566199
97440.0000000    0.1541593
97480.0000000    0.1714813
97520.0000000    0.1530144
97560.0000000    0.1524795
97600.0000000    0.1522228
97640.0000000    0.1661598
97680.0000000    0.1575776
97720.0000000    0.1580379
97760.0000000    0.1636298
97800.0000000    0.1556273
97840.0000000    0.1546367
97880.0000000    0.1673643
97920.0000000    0.1709477
97960.0000000    0.1677343
98000.0000000    0.1635456
98040.0000000    0.1591859
98080.0000000    0.1506242
98120.0000000    0.1491890
98160.0000000    0.1581582
98200.0000000    0.1568121
98240.0000000    0.1536804
98280.0000000    0.1558347
98320.0000000    0.1538087
98360.0000000    0.1619462
98400.0000000    0.1607523
98440.0000000    0.1498476
98480.0000000    0.1598257
98520.0000000    0.1632797
98560.0000000    0.1721760
98600.0000000    0.1672173
98640.0000000    0.1558100
98680.0000000    0.1524349
98720.0000000    0.1493373
98760.0000000    0.1581282
98800.0000000    0.1569487
98840.0000000    0.1642306
98880.0000000    0.1378711
98920.0000000    0.1689623
98960.0000000    0.1796232
99000.0000000    0.1714105
99040.0000000    0.1658449
99080.0000000    0.1781753
99120.0000000    0.1733782
99160.0000000    0.1640920
99200.0000000    0.1501780
99240.0000000    0.1594091
99280.0000000    0.1761534
99320.0000000    0.1641015
99360.0000000    0.1704470
99400.0000000    0.1629370
99440.0000000    0.1685703
99480.0000000    0.1662103
99520.0000000    0.1856703
99560.0000000    0.1798647
99600.0000000    0.1668745
99640.0000000    0.1776289
99680.0000000    0.1658436
99720.0000000    0.1668920
99760.0000000    0.1728486
99800.0000000    0.1862665
99840.0000000    0.1679166
99880.0000000    0.1845722
99920.0000000    0.1767645
99960.0000000    0.1526543
100000.0000000    0.1780308
100040.0000000    0.1676010
100080.0000000    0.1602997
100120.0000000    0.1585512
100160.0000000    0.1602564
100200.0000000    0.1561978
100240.0000000    0.1612698
100280.0000000    0.1544278
100320.0000000    0.1755325
100360.0000000    0.1515324
100400.0000000    0.1539585
100440.0000000    0.1585493
100480.0000000    0.1452757
100520.0000000    0.1531003
100560.0000000    0.1575825
100600.0000000    0.1496241
100640.0000000    0.1439257
100680.0000000    0.1500498
100720.0000000    0.1486223
100760.0000000    0.1636290
100800.0000000    0.1501461
100840.0000000    0.1444026
100880.0000000    0.1318558
100920.0000000    0.1353851
100960.0000000    0.1440695
101000.0000000    0.1545451
101040.0000000    0.1694980
101080.0000000    0.1542602
101120.0000000    0.1595315
101160.0000000    0.1566433
101200.0000000    0.1565502
101240.0000000    0.1538035
101280.0000000    0.1704268
101320.0000000    0.1482439
101360.0000000    0.1637656
101400.0000000    0.1567133
101440.0000000    0.1532264
101480.0000000    0.1715895
101520.0000000    0.1515865
101560.0000000    0.1496988
101600.0000000    0.1486759
101640.0000000    0.1544335
101680.0000000    0.1486234
101720.0000000    0.1587271
101760.0000000    0.1590227
101800.0000000    0.1446064
101840.0000000    0.1487860
101880.0000000    0.1588973
101920.0000000    0.1618351
101960.0000000    0.1614772
102000.0000000    0.1654301
102040.0000000    0.1602729
102080.0000000    0.1755482
102120.0000000    0.1714037
102160.0000000    0.1633781
102200.0000000    0.1603486
102240.0000000    0.1553589
102280.0000000    0.1794254
102320.0000000    0.1669386
102360.0000000    0.1610997
102400.0000000    0.1617326
102440.0000000    0.1563578
102480.0000000    0.1690464
102520.0000000    0.1750263
102560.0000000    0.1578986
102600.0000000    0.1622228
102640.0000000    0.1658642
102680.0000000    0.1825603
102720.0000000    0.1634941
102760.0000000    0.1577739
102800.0000000    0.1475446
102840.0000000    0.1667724
102880.0000000    0.1676110
102920.0000000    0.1699181
102960.0000000    0.1695298
103000.0000000    0.1647937
103040.0000000    0.1574904
103080.0000000    0.1654191
103120.0000000    0.1650116
103160.0000000    0.1646286
103200.0000000    0.1524973
103240.0000000    0.1393693
103280.0000000    0.1643070
103320.0000000    0.1606181
103360.0000000    0.1582772
103400.0000000    0.1592525
103440.0000000    0.1491699
103480.0000000    0.1542006
103520.0000000    0.1521708
103560.0000000    0.1549272
103600.0000000    0.1589274
103640.0000000    0.1539705
103680.0000000    0.1498366
103720.0000000    0.1496400
103760.0000000    0.1495784
103800.0000000    0.1501353
103840.0000000    0.1666131
103880.0000000    0.1687499
103920.0000000    0.1786334
103960.0000000    0.1615356
104000.0000000    0.1697413
104040.0000000    0.1670277
104080.0000000    0.1682383
104120.0000000    0.1615269
104160.0000000    0.1694268
104200.0000000    0.1705752
104240.0000000    0.1590045
104280.0000000    0.1547678
104320.0000000    0.1522609
104360.0000000    0.1700314
104400.0000000    0.1564039
104440.0000000    0.1640915
104480.0000000    0.1528123
104520.0000000    0.1556221
104560.0000000    0.1577318
104600.0000000    0.1661388
104640.0000000    0.1646909
104680.0000000    0.1440896
104720.0000000    0.1578986
104760.0000000    0.1636414
104800.0000000    0.1568508
104840.0000000    0.1773681
104880.0000000    0.1543435
104920.0000000    0.1556672
104960.0000000    0.1661774
105000.0000000    0.1594256
105040.0000000    0.1624933
105080.0000000    0.1709778
105120.0000000    0.1590696
105160.0000000    0.1696200
105200.0000000    0.1543400
105240.0000000    0.1560580
105280.0000000    0.1496541
105320.0000000    0.1608868
105360.0000000    0.1532407
105400.0000000    0.1590663
105440.0000000    0.1578299
105480.0000000    0.1708864
105520.0000000    0.1539902
105560.0000000    0.1668649
105600.0000000    0.1737439
105640.0000000    0.1685349
105680.0000000    0.1560003
105720.0000000    0.1409029
105760.0000000    0.1440083
105800.0000000    0.1415591
105840.0000000    0.1350912
105880.0000000    0.1529036
105920.0000000    0.1395300
105960.0000000    0.1443212
106000.0000000    0.1441129
106040.0000000    0.1367934
106080.0000000    0.1533852
106120.0000000    0.1449357
106160.0000000    0.1542246
106200.0000000    0.1630474
106240.0000000    0.1542930
106280.0000000    0.1648319
106320.0000000    0.1635449
106360.0000000    0.1506187
106400.0000000    0.1528727
106440.0000000    0.1487056
106480.0000000    0.1511907
106520.0000000    0.1518329
106560.0000000    0.1551593
106600.0000000    0.1460809
106640.0000000    0.1524321
106680.0000000    0.1555168
106720.0000000    0.1642083
106760.0000000    0.1557316
106800.0000000    0.1657763
106840.0000000    0.1719345
106880.0000000    0.1713960
106920.0000000    0.1742084
106960.0000000    0.1640660
107000.0000000    0.1780764
107040.0000000    0.1611350
107080.0000000    0.1681588
107120.0000000    0.1682507
107160.0000000    0.1627222
107200.0000000    0.1500719
107240.0000000    0.1647261
107280.0000000    0.1596486
107320.0000000    0.1509792
107360.0000000    0.1588635
107400.0000000    0.1637113
107440.0000000    0.1638515
107480.0000000    0.1657219
107520.0000000    0.1586086
107560.0000000    0.1740450
107600.0000000    0.1592442
107640.0000000    0.1808761
107680.0000000    0.1710827
107720.0000000    0.1751107
107760.0000000    0.1631015
107800.0000000    0.1729141
107840.0000000    0.1725723
107880.0000000    0.1731810
107920.0000000    0.1598858
107960.0000000    0.1529492
108000.0000000    0.1515589
108040.0000000    0.1383081
108080.0000000    0.1422024
108120.0000000    0.1432947
108160.0000000    0.1430740
108200.0000000    0.1495376
108240.0000000    0.1521212
108280.0000000    0.1513107
108320.0000000    0.1544855
108360.0000000    0.1496398
108400.0000000    0.1490951
108440.0000000    0.1564723
108480.0000000    0.1542453
108520.0000000    0.1733922
108560.0000000    0.1637738
108600.0000000    0.1760396
108640.0000000    0.1521951
108680.0000000    0.1630479
108720.0000000    0.1626357
108760.0000000    0.1656636
108800.0000000    0.1554306
108840.0000000    0.1566321
108880.0000000    0.1574482
108920.0000000    0.1628036
108960.0000000    0.1620144
109000.0000000    0.1637421
109040.0000000    0.1709172
109080.0000000    0.1693590
109120.0000000    0.1749053
109160.0000000    0.1673768
109200.0000000    0.1716821
109240.0000000    0.1634816
109280.0000000    0.1480538
109320.0000000    0.1586611
109360.0000000    0.1651946
109400.0000000    0.1603437
109440.0000000    0.1613447
109480.0000000    0.1703656
109520.0000000    0.1583398
109560.0000000    0.1682165
109600.0000000    0.1777984
109640.0000000    0.1653529
109680.0000000    0.1630425
109720.0000000    0.1425492
109760.0000000    0.1443045
109800.0000000    0.1599901
109840.0000000    0.1514915
109880.0000000    0.1482691
109920.0000000    0.1406820
109960.0000000    0.1637764
110000.0000000    0.1483226
110040.0000000    0.1608791
110080.0000000    0.1700588
110120.0000000    0.1649126
110160.0000000    0.1488961
110200.0000000    0.1566416
110240.0000000    0.1539178
110280.0000000    0.1699669
110320.0000000    0.1587663
110360.0000000    0.1613669
110400.0000000    0.1483110
110440.0000000    0.1558364
110480.0000000    0.1612828
110520.0000000    0.1690011
110560.0000000    0.1683959
110600.0000000    0.1677791
110640.0000000    0.1602334
110680.0000000    0.1518353
110720.0000000    0.1546130
110760.0000000    0.1572701
110800.0000000    0.1748868
110840.0000000    0.1654614
110880.0000000    0.1608397
110920.0000000    0.1624920
110960.0000000    0.1583564
111000.0000000    0.1625324
111040.0000000    0.1615165
111080.0000000    0.1654963
111120.0000000    0.1642916
111160.0000000    0.1739895
111200.0000000    0.1546949
111240.0000000    0.1573724
111280.0000000    0.1489533
111320.0000000    0.1493568
111360.0000000    0.1624722
111400.0000000    0.1712742
111440.0000000    0.1515860
111480.0000000    0.1601994
111520.0000000    0.1613691
111560.0000000    0.1632808
111600.0000000    0.1727548
111640.0000000    0.1554173
111680.0000000    0.1487201
111720.0000000    0.1366197
111760.0000000    0.1438308
111800.0000000    0.1404064
111840.0000000    0.1593813
111880.0000000    0.1500154
111920.0000000    0.1440696
111960.0000000    0.1608133
112000.0000000    0.1671159
112040.0000000    0.1593152
112080.0000000    0.1511933
112120.0000000    0.1558696
112160.0000000    0.1719451
112200.0000000    0.1680873
112240.0000000    0.1692344
112280.0000000    0.1676621
112320.0000000    0.1632042
112360.0000000    0.1732185
112400.0000000    0.1798300
112440.0000000    0.1678899
112480.0000000    0.1595839
112520.0000000    0.1754784
112560.0000000    0.1607583
112600.0000000    0.1550857
112640.0000000    0.1423867
112680.0000000    0.1563032
112720.0000000    0.1546628
112760.0000000    0.1517633
112800.0000000    0.1584139
112840.0000000    0.1414019
112880.0000000    0.1438777
112920.0000000    0.1683433
112960.0000000    0.1631621
113000.0000000    0.1622795
113040.0000000    0.1646718
113080.0000000    0.1762966
113120.0000000    0.1835715
113160.0000000    0.1762467
113200.0000000    0.1581927
113240.0000000    0.1789981
113280.0000000    0.1611807
113320.0000000    0.1555870
113360.0000000    0.1650836
113400.0000000    0.1664580
113440.0000000    0.1625777
113480.0000000    0.1652419
113520.0000000    0.1721299
113560.0000000    0.1626270
113600.0000000    0.1623186
113640.0000000    0.1733394
113680.0000000    0.1587405
113720.0000000    0.1766853
113760.0000000    0.1826153
113800.0000000    0.1557185
113840.0000000    0.1804104
113880.0000000    0.1554733
113920.0000000    0.1669952
113960.0000000    0.1913166
114000.0000000    0.1780622
114040.0000000    0.1723396
114080.0000000    0.1679388
114120.0000000    0.1915633
114160.0000000    0.1849503
114200.0000000    0.1869267
114240.0000000    0.1730309
114280.0000000    0.1971554
114320.0000000    0.1782117
114360.0000000    0.1910995
114400.0000000    0.1877173
114440.0000000    0.1879810
114480.0000000    0.1650628
114520.0000000    0.1809299
114560.0000000    0.1729194
114600.0000000    0.1692245
114640.0000000    0.1583397
114680.0000000    0.1596862
114720.0000000    0.1917660
114760.0000000    0.1755882
114800.0000000    0.1630419
114840.0000000    0.1698898
114880.0000000    0.1758298
114920.0000000    0.1817002
114960.0000000    0.1724584
115000.0000000    0.1700295
115040.0000000    0.1905795
115080.0000000    0.1777463
115120.0000000    0.1799726
115160.0000000    0.1903271
115200.0000000    0.1626102
115240.0000000    0.1672437
115280.0000000    0.1665013
115320.0000000    0.1776754
115360.0000000    0.1896984
115400.0000000    0.1832360
115440.0000000    0.1816784
115480.0000000    0.1828445
115520.0000000    0.1775821
115560.0000000    0.1784727
115600.0000000    0.1595141
115640.0000000    0.1744673
115680.0000000    0.1785866
115720.0000000    0.1591046
115760.0000000    0.1731783
115800.0000000    0.1702005
115840.0000000    0.1735993
115880.0000000    0.1605774
115920.0000000    0.1680812
115960.0000000    0.1462276
116000.0000000    0.1600015
116040.0000000    0.1783240
116080.0000000    0.1667178
116120.0000000    0.1784347
116160.0000000    0.1820982
116200.0000000    0.1793838
116240.0000000    0.1561165
116280.0000000    0.1610703
116320.0000000    0.1722724
116360.0000000    0.1853029
116400.0000000    0.1827500
116440.0000000    0.1767760
116480.0000000    0.1827794
116520.0000000    0.1709351
116560.0000000    0.1617561
116600.0000000    0.1686896
116640.0000000    0.1600350
116680.0000000    0.1682574
116720.0000000    0.1467424
116760.0000000    0.1387135
116800.0000000    0.1500719
116840.0000000    0.1519662
116880.0000000    0.1671211
116920.0000000    0.1659721
116960.0000000    0.1711275
117000.0000000    0.1623753
117040.0000000    0.1776133
117080.0000000    0.1826669
117120.0000000    0.1638143
117160.0000000    0.1727459
117200.0000000    0.1859780
117240.0000000    0.1776105
117280.0000000    0.1530960
117320.0000000    0.1612827
117360.0000000    0.1583908
117400.0000000    0.1605982
117440.0000000    0.1617514
117480.0000000    0.1655229
117520.0000000    0.1721378
117560.0000000    0.1679147
117600.0000000    0.1754759
117640.0000000    0.1593115
117680.0000000    0.1628738
117720.0000000    0.1705038
117760.0000000    0.1592706
117800.0000000    0.1640070
117840.0000000    0.1597313
117880.0000000    0.1631634
117920.0000000    0.1636460
117960.0000000    0.1588086
118000.0000000    0.1718082
118040.0000000    0.1618285
118080.0000000    0.1587208
118120.0000000    0.1628538
118160.0000000    0.1672385
118200.0000000    0.1491361
118240.0000000    0.1555357
118280.0000000    0.1482310
118320.0000000    0.1583465
118360.0000000    0.1500046
118400.0000000    0.1571708
118440.0000000    0.1598348
118480.0000000    0.1632610
118520.0000000    0.1674272
118560.0000000    0.1661144
118600.0000000    0.1700987
118640.0000000    0.1612222
118680.0000000    0.1537362
118720.0000000    0.1738943
118760.0000000    0.1676428
118800.0000000    0.1532486
118840.0000000    0.1684098
118880.0000000    0.1781777
118920.0000000    0.1724545
118960.0000000    0.1687127
119000.0000000    0.1750228
119040.0000000    0.1766164
119080.0000000    0.1761256
119120.0000000    0.1657461
119160.0000000    0.1793127
119200.0000000    0.1744553
119240.0000000    0.1719964
119280.0000000    0.1874449
119320.0000000    0.1852073
119360.0000000    0.1695324
119400.0000000    0.1734439
119440.0000000    0.1790968
119480.0000000    0.1627190
119520.0000000    0.1800581
119560.0000000    0.1681727
119600.0000000    0.1821969
119640.0000000    0.1709737
119680.0000000    0.1761283
119720.0000000    0.1569909
119760.0000000    0.1615403
119800.0000000    0.1557015
119840.0000000    0.1636605
119880.0000000    0.1738632
119920.0000000    0.1653162
119960.0000000    0.1629955
120000.0000000    0.1800592
120040.0000000    0.1853433
120080.0000000    0.1880771
120120.0000000    0.1768164
120160.0000000    0.1626966
120200.0000000    0.1636444
120240.0000000    0.1591582
120280.0000000    0.1676797
120320.0000000    0.1792158
120360.0000000    0.1748589
120400.0000000    0.1824865
120440.0000000    0.1671716
120480.0000000    0.1801605
120520.0000000    0.1870107
120560.0000000    0.1820421
120600.0000000    0.1802891
120640.0000000    0.1872921
120680.0000000    0.1924658
120720.0000000    0.1667037
120760.0000000    0.1834392
120800.0000000    0.1912104
120840.0000000    0.1803787
120880.0000000    0.1718479
120920.0000000    0.1770686
120960.0000000    0.1815736
121000.0000000    0.1900547
121040.0000000    0.1858584
121080.0000000    0.1848893
121120.0000000    0.1881068
121160.0000000    0.1697540
121200.0000000    0.1804879
121240.0000000    0.1820007
121280.0000000    0.1789921
121320.0000000    0.1598373
121360.0000000    0.1640603
121400.0000000    0.1482793
121440.0000000    0.1486925
121480.0000000    0.1714520
121520.0000000    0.1778680
121560.0000000    0.1550324
121600.0000000    0.1688335
121640.0000000    0.1687122
121680.0000000    0.1731139
121720.0000000    0.1613895
121760.0000000    0.1659898
121800.0000000    0.1639629
121840.0000000    0.1733684
121880.0000000    0.1655247
121920.0000000    0.1694597
121960.0000000    0.1710525
122000.0000000    0.1745922
122040.0000000    0.1610586
122080.0000000    0.1675458
122120.0000000    0.1667359
122160.0000000    0.1615349
122200.0000000    0.1749700
122240.0000000    0.1823625
122280.0000000    0.1804159
122320.0000000    0.1725905
122360.0000000    0.1726126
122400.0000000    0.1751303
122440.0000000    0.1791851
122480.0000000    0.1863024
122520.0000000    0.1767273
122560.0000000    0.1755580
122600.0000000    0.1760114
122640.0000000    0.1821917
122680.0000000    0.1712117
122720.0000000    0.1749817
122760.0000000    0.1744387
122800.0000000    0.1805563
122840.0000000    0.1710815
122880.0000000    0.1768602
122920.0000000    0.1806400
122960.0000000    0.1767537
123000.0000000    0.1811488
123040.0000000    0.1801663
123080.0000000    0.1559511
123120.0000000    0.1601918
123160.0000000    0.1689740
123200.0000000    0.1809439
123240.0000000    0.1739520
123280.0000000    0.1690251
123320.0000000    0.1751809
123360.0000000    0.1909027
123400.0000000    0.1917903
123440.0000000    0.1901198
123480.0000000    0.1813804
123520.0000000    0.1758436
123560.0000000    0.1743609
123600.0000000    0.1794177
123640.0000000    0.1807887
123680.0000000    0.1704271
123720.0000000    0.1640432
123760.0000000    0.1600251
123800.0000000    0.1821163
123840.0000000    0.1781800
123880.0000000    0.1723593
123920.0000000    0.1885511
123960.0000000    0.1725397
124000.0000000    0.1804846
124040.0000000    0.1839253
124080.0000000    0.1854779
124120.0000000    0.1812018
124160.0000000    0.1888994
124200.0000000    0.1797974
124240.0000000    0.1813400
124280.0000000    0.1864902
124320.0000000    0.1766081
124360.0000000    0.1762972
124400.0000000    0.1745492
124440.0000000    0.1818481
124480.0000000    0.1545421
124520.0000000    0.1689212
124560.0000000    0.1671477
124600.0000000    0.1693464
124640.0000000    0.1618638
124680.0000000    0.1589949
124720.0000000    0.1636919
124760.0000000    0.1686618
124800.0000000    0.1826319
124840.0000000    0.1721759
124880.0000000    0.1793254
124920.0000000    0.1862334
124960.0000000    0.1774670
125000.0000000    0.1669118
125040.0000000    0.1795891
125080.0000000    0.1723330
125120.0000000    0.1641882
125160.0000000    0.1660204
125200.0000000    0.1678712
125240.0000000    0.1588268
125280.0000000    0.1601078
125320.0000000    0.1741164
125360.0000000    0.1643035
125400.0000000    0.1703835
125440.0000000    0.1639864
125480.0000000    0.1769267
125520.0000000    0.1748040
125560.0000000    0.1579337
125600.0000000    0.1514722
125640.0000000    0.1875793
125680.0000000    0.1735048
125720.0000000    0.1727757
125760.0000000    0.1782266
125800.0000000    0.1651404
125840.0000000    0.1696991
125880.0000000    0.1654163
125920.0000000    0.1858514
125960.0000000    0.1932743
126000.0000000    0.2055355
126040.0000000    0.1964571
126080.0000000    0.1969197
126120.0000000    0.1927723
126160.0000000    0.1850765
126200.0000000    0.1910437
126240.0000000    0.2003731
126280.0000000    0.2029657
126320.0000000    0.1949960
126360.0000000    0.2053273
126400.0000000    0.2094044
126440.0000000    0.1797520
126480.0000000    0.1998284
126520.0000000    0.2081882
126560.0000000    0.1793380
126600.0000000    0.1955039
126640.0000000    0.2023340
126680.0000000    0.1943705
126720.0000000    0.1959878
126760.0000000    0.2059654
126800.0000000    0.2185888
126840.0000000    0.2002249
126880.0000000    0.1926284
126920.0000000    0.2102974
126960.0000000    0.2060618
127000.0000000    0.2053612
127040.0000000    0.1939624
127080.0000000    0.2017857
127120.0000000    0.1871577
127160.0000000    0.1918248
127200.0000000    0.1860471
127240.0000000    0.1905212
127280.0000000    0.2010730
127320.0000000    0.1995578
127360.0000000    0.2148264
127400.0000000    0.1907746
127440.0000000    0.1877393
127480.0000000    0.1904957
127520.0000000    0.1947894
127560.0000000    0.1966558
127600.0000000    0.1967482
127640.0000000    0.1892164
127680.0000000    0.1859920
127720.0000000    0.1897236
127760.0000000    0.1735241
127800.0000000    0.1877657
127840.0000000    0.2061022
127880.0000000    0.1958710
127920.0000000    0.1919982
127960.0000000    0.2035787
128000.0000000    0.1924374
128040.0000000    0.1960285
128080.0000000    0.2014078
128120.0000000    0.1971309
128160.0000000    0.2030308
128200.0000000    0.2074819
128240.0000000    0.2153300
128280.0000000    0.2008559
128320.0000000    0.2024222
128360.0000000    0.1938033
128400.0000000    0.1977829
128440.0000000    0.2065932
128480.0000000    0.2015366
128520.0000000    0.1916560
128560.0000000    0.1895067
128600.0000000    0.1998804
128640.0000000    0.2042479
128680.0000000    0.2109335
128720.0000000    0.2199998
128760.0000000    0.2101226
128800.0000000    0.2067815
128840.0000000    0.2036054
128880.0000000    0.2109773
128920.0000000    0.2077576
128960.0000000    0.1954200
129000.0000000    0.2179910
129040.0000000    0.2078615
129080.0000000    0.2224590
129120.0000000    0.2096015
129160.0000000    0.1811466
129200.0000000    0.1878063
129240.0000000    0.1845447
129280.0000000    0.2056815
129320.0000000    0.1916184
129360.0000000    0.1876214
129400.0000000    0.1966207
129440.0000000    0.1900028
129480.0000000    0.2010551
129520.0000000    0.1894935
129560.0000000    0.1863084
129600.0000000    0.2008649
129640.0000000    0.1942420
129680.0000000    0.2008160
129720.0000000    0.2058849
129760.0000000    0.2080308
129800.0000000    0.1971132
129840.0000000    0.1784407
129880.0000000    0.1763719
129920.0000000    0.1851566
129960.0000000    0.1775661
130000.0000000    0.1931766
130040.0000000    0.1985075
130080.0000000    0.2134790
130120.0000000    0.2013978
130160.0000000    0.2100957
130200.0000000    0.1967126
130240.0000000    0.2125397
130280.0000000    0.2113044
130320.0000000    0.2082229
130360.0000000    0.1968767
130400.0000000    0.2119971
130440.0000000    0.2134435
130480.0000000    0.2023535
130520.0000000    0.2110350
130560.0000000    0.2045783
130600.0000000    0.2092456
130640.0000000    0.2081983
130680.0000000    0.2111317
130720.0000000    0.2226042
130760.0000000    0.2095212
130800.0000000    0.2020227
130840.0000000    0.1892470
130880.0000000    0.2040077
130920.0000000    0.2073693
130960.0000000    0.1977581
131000.0000000    0.2023981
131040.0000000    0.1952926
131080.0000000    0.1907939
131120.0000000    0.2046728
131160.0000000    0.2014334
131200.0000000    0.1990142
131240.0000000    0.1923868
131280.0000000    0.1812816
131320.0000000    0.1861296
131360.0000000    0.2082538
131400.0000000    0.2019197
131440.0000000    0.1977001
131480.0000000    0.2059990
131520.0000000    0.1924635
131560.0000000    0.2060083
131600.0000000    0.1988578
131640.0000000    0.1918254
131680.0000000    0.1847698
131720.0000000    0.2040838
131760.0000000    0.1946229
131800.0000000    0.1878402
131840.0000000    0.1890940
131880.0000000    0.1936317
131920.0000000    0.1902969
131960.0000000    0.1972050
132000.0000000    0.2117423
132040.0000000    0.1913456
132080.0000000    0.1972615
132120.0000000    0.1909888
132160.0000000    0.1915705
132200.0000000    0.2042708
132240.0000000    0.1891769
132280.0000000    0.1854545
132320.0000000    0.1997163
132360.0000000    0.1948828
132400.0000000    0.2010415
132440.0000000    0.2063165
132480.0000000    0.1854483
132520.0000000    0.1872375
132560.0000000    0.1843984
132600.0000000    0.2122389
132640.0000000    0.1903996
132680.0000000    0.1917144
132720.0000000    0.1842615
132760.0000000    0.1939065
132800.0000000    0.1906279
132840.0000000    0.1901960
132880.0000000    0.1856660
132920.0000000    0.2052508
132960.0000000    0.1861212
133000.0000000    0.2014293
133040.0000000    0.1850341
133080.0000000    0.2033423
133120.0000000    0.1847883
133160.0000000    0.2133406
133200.0000000    0.2105665
133240.0000000    0.1866470
133280.0000000    0.2060461
133320.0000000    0.2048049
133360.0000000    0.1903598
133400.0000000    0.1931590
133440.0000000    0.2000061
133480.0000000    0.1950877
133520.0000000    0.1931479
133560.0000000    0.1913848
133600.0000000    0.1808276
133640.0000000    0.1827104
133680.0000000    0.1964821
133720.0000000    0.1921278
133760.0000000    0.1811387
133800.0000000    0.1911088
133840.0000000    0.1913548
133880.0000000    0.1924788
133920.0000000    0.1950425
133960.0000000    0.1896086
134000.0000000    0.1834380
134040.0000000    0.1844991
134080.0000000    0.1867896
134120.0000000    0.1876438
134160.0000000    0.1770384
134200.0000000    0.1844058
134240.0000000    0.1985162
134280.0000000    0.1881094
134320.0000000    0.2014382
134360.0000000    0.2007993
134400.0000000    0.2047167
134440.0000000    0.1909910
134480.0000000    0.1797817
134520.0000000    0.1869511
134560.0000000    0.1911373
134600.0000000    0.1947874
134640.0000000    0.1930011
134680.0000000    0.1991929
134720.0000000    0.1964905
134760.0000000    0.1993918
134800.0000000    0.2017523
134840.0000000    0.1903761
134880.0000000    0.1979433
134920.0000000    0.2015051
134960.0000000    0.2047176
135000.0000000    0.2038147
135040.0000000    0.2091775
135080.0000000    0.1938337
135120.0000000    0.1998189
135160.0000000    0.1985206
135200.0000000    0.2092206
135240.0000000    0.2096246
135280.0000000    0.2169842
135320.0000000    0.2077262
135360.0000000    0.2017911
135400.0000000    0.1956430
135440.0000000    0.1880759
135480.0000000    0.1946397
135520.0000000    0.1891252
135560.0000000    0.1748528
135600.0000000    0.1790230
135640.0000000    0.1903256
135680.0000000    0.1753022
135720.0000000    0.1933774
135760.0000000    0.1852947
135800.0000000    0.1941046
135840.0000000    0.1961895
135880.0000000    0.1906100
135920.0000000    0.1815574
135960.0000000    0.1877273
136000.0000000    0.1839662
136040.0000000    0.2040194
136080.0000000    0.1923170
136120.0000000    0.1953084
136160.0000000    0.2055750
136200.0000000    0.2025738
136240.0000000    0.1937255
136280.0000000    0.2009352
136320.0000000    0.2099741
136360.0000000    0.1822285
136400.0000000    0.1888025
136440.0000000    0.1979112
136480.0000000    0.2002388
136520.0000000    0.1992258
136560.0000000    0.1965614
136600.0000000    0.2040261
136640.0000000    0.2004912
136680.0000000    0.1967662
136720.0000000    0.2051520
136760.0000000    0.2113256
136800.0000000    0.1911996
136840.0000000    0.2100348
136880.0000000    0.2034857
136920.0000000    0.2053421
136960.0000000    0.1964069
137000.0000000    0.2002852
137040.0000000    0.1978241
137080.0000000    0.1920038
137120.0000000    0.1963033
137160.0000000    0.2072978
137200.0000000    0.1952050
137240.0000000    0.2092151
137280.0000000    0.1963348
137320.0000000    0.1871703
137360.0000000    0.1882080
137400.0000000    0.1969806
137440.0000000    0.1827827
137480.0000000    0.1842788
137520.0000000    0.1829529
137560.0000000    0.1896661
137600.0000000    0.2026284
137640.0000000    0.2028638
137680.0000000    0.1838817
137720.0000000    0.1856408
137760.0000000    0.1817393
137800.0000000    0.1892009
137840.0000000    0.1933474
137880.0000000    0.1933772
137920.0000000    0.1966863
137960.0000000    0.1878163
138000.0000000    0.1950571
138040.0000000    0.1920440
138080.0000000    0.1877414
138120.0000000    0.1885849
138160.0000000    0.1936598
138200.0000000    0.1813866
138240.0000000    0.1777221
138280.0000000    0.1941664
138320.0000000    0.1884700
138360.0000000    0.1931739
138400.0000000    0.2055618
138440.0000000    0.1981133
138480.0000000    0.1977964
138520.0000000    0.1910442
138560.0000000    0.1901766
138600.0000000    0.2068250
138640.0000000    0.1978560
138680.0000000    0.2038478
138720.0000000    0.2004496
138760.0000000    0.1956637
138800.0000000    0.2018961
138840.0000000    0.1997174
138880.0000000    0.2059583
138920.0000000    0.1949150
138960.0000000    0.1912436
139000.0000000    0.1850880
139040.0000000    0.1934241
139080.0000000    0.1965941
139120.0000000    0.1929542
139160.0000000    0.1929056
139200.0000000    0.1972689
139240.0000000    0.1955269
139280.0000000    0.1992753
139320.0000000    0.1906159
139360.0000000    0.1892248
139400.0000000    0.1947398
139440.0000000    0.1947123
139480.0000000    0.1887506
139520.0000000    0.1883373
139560.0000000    0.2076813
139600.0000000    0.1939937
139640.0000000    0.2053886
139680.0000000    0.2203118
139720.0000000    0.2055722
139760.0000000    0.1989109
139800.0000000    0.1973561
139840.0000000    0.1971046
139880.0000000    0.1902613
139920.0000000    0.2007451
139960.0000000    0.2018497
140000.0000000    0.2083098
140040.0000000    0.2030434
140080.0000000    0.1935599
140120.0000000    0.2010430
140160.0000000    0.1942867
140200.0000000    0.1837599
140240.0000000    0.1817823
140280.0000000    0.1867796
140320.0000000    0.1984875
140360.0000000    0.1933874
140400.0000000    0.1899335
140440.0000000    0.1939084
140480.0000000    0.1875946
140520.0000000    0.1925258
140560.0000000    0.1895729
140600.0000000    0.1778596
140640.0000000    0.1843563
140680.0000000    0.2011086
140720.0000000    0.2001074
140760.0000000    0.1925013
140800.0000000    0.1905861
140840.0000000    0.1923549
140880.0000000    0.1925378
140920.0000000    0.1974917
140960.0000000    0.1955834
141000.0000000    0.1838041
141040.0000000    0.1930449
141080.0000000    0.1828880
141120.0000000    0.1828594
141160.0000000    0.1974720
141200.0000000    0.1897368
141240.0000000    0.1842448
141280.0000000    0.1985036
141320.0000000    0.1936066
141360.0000000    0.1918301
141400.0000000    0.1897086
141440.0000000    0.1951770
141480.0000000    0.2049438
141520.0000000    0.1960768
141560.0000000    0.1941402
141600.0000000    0.2034858
141640.0000000    0.2034414
141680.0000000    0.2097717
141720.0000000    0.2052594
141760.0000000    0.2019804
141800.0000000    0.1978901
141840.0000000    0.2020709
141880.0000000    0.2062697
141920.0000000    0.1960702
141960.0000000    0.2081562
142000.0000000    0.2075858
142040.0000000    0.2083026
142080.0000000    0.1992313
142120.0000000    0.1951717
142160.0000000    0.2030517
142200.0000000    0.2031194
142240.0000000    0.2093786
142280.0000000    0.2012446
142320.0000000    0.2151415
142360.0000000    0.2052897
142400.0000000    0.2079175
142440.0000000    0.2008833
142480.0000000    0.1936159
142520.0000000    0.1924763
142560.0000000    0.1934855
142600.0000000    0.1954931
142640.0000000    0.1869814
142680.0000000    0.2046374
142720.0000000    0.1962339
142760.0000000    0.1816227
142800.0000000    0.1976132
142840.0000000    0.1946173
142880.0000000    0.1826346
142920.0000000    0.2011715
142960.0000000    0.1906648
143000.0000000    0.1904571
143040.0000000    0.1935806
143080.0000000    0.1961413
143120.0000000    0.1974363
143160.0000000    0.2117424
143200.0000000    0.1959437
143240.0000000    0.1924033
143280.0000000    0.1873850
143320.0000000    0.2005228
143360.0000000    0.1959228
143400.0000000    0.2127671
143440.0000000    0.1870214
143480.0000000    0.2006067
143520.0000000    0.1988552
143560.0000000    0.2056296
143600.0000000    0.1996806
143640.0000000    0.2058661
143680.0000000    0.2061588
143720.0000000    0.1935469
143760.0000000    0.1913879
143800.0000000    0.1871166
143840.0000000    0.1990212
143880.0000000    0.2002403
143920.0000000    0.2046109
143960.0000000    0.2141707
144000.0000000    0.2100998
144040.0000000    0.2159161
144080.0000000    0.2107155
144120.0000000    0.2067042
144160.0000000    0.2163285
144200.0000000    0.2126976
144240.0000000    0.1880007
144280.0000000    0.1818438
144320.0000000    0.1961230
144360.0000000    0.2094193
144400.0000000    0.2009036
144440.0000000    0.1940846
144480.0000000    0.1987048
144520.0000000    0.1970621
144560.0000000    0.1809692
144600.0000000    0.1724721
144640.0000000    0.1833575
144680.0000000    0.1732060
144720.0000000    0.1772510
144760.0000000    0.1740021
144800.0000000    0.1806448
144840.0000000    0.1810884
144880.0000000    0.1716481
144920.0000000    0.1729834
144960.0000000    0.1881922
145000.0000000    0.2086417
145040.0000000    0.2007325
145080.0000000    0.2172651
145120.0000000    0.2037328
145160.0000000    0.2039035
145200.0000000    0.2003049
145240.0000000    0.2042743
145280.0000000    0.2031788
145320.0000000    0.2119070
145360.0000000    0.1960927
145400.0000000    0.1898990
145440.0000000    0.1957041
145480.0000000    0.1933642
145520.0000000    0.1867441
145560.0000000    0.1997659
145600.0000000    0.1894482
145640.0000000    0.2067919
145680.0000000    0.1988915
145720.0000000    0.2062367
145760.0000000    0.2213857
145800.0000000    0.2193638
145840.0000000    0.2018266
145880.0000000    0.2126071
145920.0000000    0.2081345
145960.0000000    0.2203824
146000.0000000    0.2242381
146040.0000000    0.2157849
146080.0000000    0.2024493
146120.0000000    0.2060066
146160.0000000    0.2080975
146200.0000000    0.2136097
146240.0000000    0.2136948
146280.0000000    0.2052769
146320.0000000    0.2084147
146360.0000000    0.2028541
146400.0000000    0.2134418
146440.0000000    0.2128136
146480.0000000    0.2107194
146520.0000000    0.2154359
146560.0000000    0.2186748
146600.0000000    0.2120809
146640.0000000    0.2141221
146680.0000000    0.2045035
146720.0000000    0.2014521
146760.0000000    0.2130187
146800.0000000    0.2060280
146840.0000000    0.2127236
146880.0000000    0.2130278
146920.0000000    0.2174444
146960.0000000    0.2118057
147000.0000000    0.2203212
147040.0000000    0.2192180
147080.0000000    0.2147523
147120.0000000    0.2220091
147160.0000000    0.2072697
147200.0000000    0.2108372
147240.0000000    0.2088417
147280.0000000    0.2085266
147320.0000000    0.2103393
147360.0000000    0.2165724
147400.0000000    0.2125308
147440.0000000    0.2193918
147480.0000000    0.2183618
147520.0000000    0.2054124
147560.0000000    0.2083091
147600.0000000    0.2131074
147640.0000000    0.2012972
147680.0000000    0.2036507
147720.0000000    0.2083050
147760.0000000    0.2021132
147800.0000000    0.2043029
147840.0000000    0.2009705
147880.0000000    0.1990805
147920.0000000    0.2081142
147960.0000000    0.2044678
148000.0000000    0.1897496
148040.0000000    0.1973800
148080.0000000    0.2237328
148120.0000000    0.2180072
148160.0000000    0.2123000
148200.0000000    0.2269941
148240.0000000    0.2157581
148280.0000000    0.2140181
148320.0000000    0.2228641
148360.0000000    0.1989018
148400.0000000    0.2150369
148440.0000000    0.2154548
148480.0000000    0.2082587
148520.0000000    0.2132819
148560.0000000    0.2001719
148600.0000000    0.2096376
148640.0000000    0.2026852
148680.0000000    0.2018318
148720.0000000    0.2043356
148760.0000000    0.2017841
148800.0000000    0.2061121
148840.0000000    0.2089229
148880.0000000    0.2049809
148920.0000000    0.2023083
148960.0000000    0.2040840
149000.0000000    0.2134243
149040.0000000    0.2061322
149080.0000000    0.1957893
149120.0000000    0.2065461
149160.0000000    0.2038635
149200.0000000    0.2064783
149240.0000000    0.2148954
149280.0000000    0.2082333
149320.0000000    0.2029198
149360.0000000    0.1969216
149400.0000000    0.1965807
149440.0000000    0.1896125
149480.0000000    0.1962814
149520.0000000    0.2080607
149560.0000000    0.1875478
149600.0000000    0.1929074
149640.0000000    0.2040257
149680.0000000    0.1832117
149720.0000000    0.2013528
149760.0000000    0.1879016
149800.0000000    0.1837482
149840.0000000    0.2008695
149880.0000000    0.1959807
149920.0000000    0.1910156
149960.0000000    0.1924293
150000.0000000    0.1933390
150040.0000000    0.1976106
150080.0000000    0.1990184
150120.0000000    0.1961482
150160.0000000    0.1919953
150200.0000000    0.2043770
150240.0000000    0.1992083
150280.0000000    0.1963210
150320.0000000    0.2067030
150360.0000000    0.2104075
150400.0000000    0.1975069
150440.0000000    0.1955441
150480.0000000    0.1956397
150520.0000000    0.1867784
150560.0000000    0.1836986
150600.0000000    0.2063341
150640.0000000    0.2015696
150680.0000000    0.1921051
150720.0000000    0.1979209
150760.0000000    0.1916579
150800.0000000    0.2033774
150840.0000000    0.1949157
150880.0000000    0.2078123
150920.0000000    0.1950924
150960.0000000    0.1951999
151000.0000000    0.2096952
151040.0000000    0.1935941
151080.0000000    0.2003605
151120.0000000    0.2014631
151160.0000000    0.1943671
151200.0000000    0.1958360
151240.0000000    0.2049597
151280.0000000    0.2049156
151320.0000000    0.2009964
151360.0000000    0.2030844
151400.0000000    0.1976029
151440.0000000    0.2101675
151480.0000000    0.1955024
151520.0000000    0.1906985
151560.0000000    0.1854292
151600.0000000    0.1917191
151640.0000000    0.1827058
151680.0000000    0.1899504
151720.0000000    0.1913436
151760.0000000    0.1933147
151800.0000000    0.1945854
151840.0000000    0.1975073
151880.0000000    0.1918095
151920.0000000    0.1935963
151960.0000000    0.1893185
152000.0000000    0.1869416
152040.0000000    0.1941473
152080.0000000    0.2019293
152120.0000000    0.2070023
152160.0000000    0.2043851
152200.0000000    0.1976896
152240.0000000    0.2029903
152280.0000000    0.2022568
152320.0000000    0.2020857
152360.0000000    0.2069159
152400.0000000    0.2062956
152440.0000000    0.2135184
152480.0000000    0.2145901
152520.0000000    0.1964003
152560.0000000    0.2100852
152600.0000000    0.2050923
152640.0000000    0.1953521
152680.0000000    0.2000432
152720.0000000    0.2026964
152760.0000000    0.2128305
152800.0000000    0.2024017
152840.0000000    0.2058323
152880.0000000    0.2101683
152920.0000000    0.2058217
152960.0000000    0.1998999
153000.0000000    0.1921092
153040.0000000    0.1758627
153080.0000000    0.1857625
153120.0000000    0.1991347
153160.0000000    0.2077726
153200.0000000    0.1946085
153240.0000000    0.2017539
153280.0000000    0.1861223
153320.0000000    0.1933809
153360.0000000    0.1928966
153400.0000000    0.2035043
153440.0000000    0.2017466
153480.0000000    0.2061777
153520.0000000    0.2148431
153560.0000000    0.2134658
153600.0000000    0.2069284
153640.0000000    0.2044552
153680.0000000    0.2041251
153720.0000000    0.2105069
153760.0000000    0.1990158
153800.0000000    0.2002366
153840.0000000    0.2059205
153880.0000000    0.2250066
153920.0000000    0.2111787
153960.0000000    0.2167391
154000.0000000    0.2102306
154040.0000000    0.2106778
154080.0000000    0.2071046
154120.0000000    0.1999387
154160.0000000    0.1950175
154200.0000000    0.1928871
154240.0000000    0.2126421
154280.0000000    0.2121689
154320.0000000    0.1972925
154360.0000000    0.1949965
154400.0000000    0.1865876
154440.0000000    0.1905380
154480.0000000    0.1972095
154520.0000000    0.1893641
154560.0000000    0.1921775
154600.0000000    0.1959155
154640.0000000    0.1932831
154680.0000000    0.1824830
154720.0000000    0.1840027
154760.0000000    0.1996698
154800.0000000    0.1991166
154840.0000000    0.2010695
154880.0000000    0.2122678
154920.0000000    0.2121719
154960.0000000    0.2016483
155000.0000000    0.2073002
155040.0000000    0.1896412
155080.0000000    0.2024624
155120.0000000    0.1843471
155160.0000000    0.2133822
155200.0000000    0.2016218
155240.0000000    0.1924142
155280.0000000    0.1886790
155320.0000000    0.1902974
155360.0000000    0.1880087
155400.0000000    0.1945150
155440.0000000    0.2007688
155480.0000000    0.2000676
155520.0000000    0.2012846
155560.0000000    0.1977252
155600.0000000    0.1984292
155640.0000000    0.1910460
155680.0000000    0.1942770
155720.0000000    0.1983512
155760.0000000    0.1789096
155800.0000000    0.1857706
155840.0000000    0.1826589
155880.0000000    0.1975529
155920.0000000    0.1921444
155960.0000000    0.1945140
156000.0000000    0.1862549
156040.0000000    0.1879966
156080.0000000    0.1988522
156120.0000000    0.2021158
156160.0000000    0.1927267
156200.0000000    0.2108039
156240.0000000    0.1979079
156280.0000000    0.1977320
156320.0000000    0.1875290
156360.0000000    0.1950858
156400.0000000    0.1899615
156440.0000000    0.1968200
156480.0000000    0.1828195
156520.0000000    0.2023361
156560.0000000    0.1911116
156600.0000000    0.2067840
156640.0000000    0.2161662
156680.0000000    0.2081322
156720.0000000    0.2068983
156760.0000000    0.2122559
156800.0000000    0.2072944
156840.0000000    0.2152627
156880.0000000    0.2004362
156920.0000000    0.1946260
156960.0000000    0.2029292
157000.0000000    0.1974406
157040.0000000    0.1953601
157080.0000000    0.2005429
157120.0000000    0.1900679
157160.0000000    0.2010270
157200.0000000    0.2056193
157240.0000000    0.1964898
157280.0000000    0.2021197
157320.0000000    0.1959748
157360.0000000    0.1897269
157400.0000000    0.1945693
157440.0000000    0.1924772
157480.0000000    0.1948349
157520.0000000    0.2013425
157560.0000000    0.1958219
157600.0000000    0.2043859
157640.0000000    0.2018706
157680.0000000    0.1992715
157720.0000000    0.1981575
157760.0000000    0.2060595
157800.0000000    0.2134357
157840.0000000    0.2151425
157880.0000000    0.1985216
157920.0000000    0.2246127
157960.0000000    0.2148081
158000.0000000    0.2120057
158040.0000000    0.2065395
158080.0000000    0.1949907
158120.0000000    0.2058926
158160.0000000    0.1976600
158200.0000000    0.2053165
158240.0000000    0.1943974
158280.0000000    0.2139085
158320.0000000    0.2049229
158360.0000000    0.1957529
158400.0000000    0.2038959
158440.0000000    0.2112793
158480.0000000    0.2063519
158520.0000000    0.2090511
158560.0000000    0.2062962
158600.0000000    0.2062213
158640.0000000    0.2016667
158680.0000000    0.1989061
158720.0000000    0.1969188
158760.0000000    0.2072549
158800.0000000    0.2014910
158840.0000000    0.2258584
158880.0000000    0.2041102
158920.0000000    0.2184252
158960.0000000    0.1976723
159000.0000000    0.2095534
159040.0000000    0.1982609
159080.0000000    0.1893265
159120.0000000    0.2057069
159160.0000000    0.2082509
159200.0000000    0.1948900
159240.0000000    0.2015333
159280.0000000    0.2166880
159320.0000000    0.2049801
159360.0000000    0.2180660
159400.0000000    0.2202477
159440.0000000    0.2170045
159480.0000000    0.2209362
159520.0000000    0.2127924
159560.0000000    0.2151158
159600.0000000    0.2082419
159640.0000000    0.2073068
159680.0000000    0.2135100
159720.0000000    0.2227340
159760.0000000    0.2039625
159800.0000000    0.1859756
159840.0000000    0.2053714
159880.0000000    0.1935004
159920.0000000    0.1913843
159960.0000000    0.2118864
160000.0000000    0.2035029
160040.0000000    0.1986882
160080.0000000    0.1993160
160120.0000000    0.1987075
160160.0000000    0.2076817
160200.0000000    0.1978664
160240.0000000    0.1874836
160280.0000000    0.2071769
160320.0000000    0.1944298
160360.0000000    0.1987503
160400.0000000    0.2030011
160440.0000000    0.1945710
160480.0000000    0.1867984
160520.0000000    0.2029148
160560.0000000    0.2166116
160600.0000000    0.1973201
160640.0000000    0.1884234
160680.0000000    0.1843213
160720.0000000    0.1838344
160760.0000000    0.1909295
160800.0000000    0.1880408
160840.0000000    0.1918966
160880.0000000    0.2172172
160920.0000000    0.1930902
160960.0000000    0.1991571
161000.0000000    0.1853714
161040.0000000    0.1984089
161080.0000000    0.1972502
161120.0000000    0.1925136
161160.0000000    0.1906738
161200.0000000    0.1978774
161240.0000000    0.2060888
161280.0000000    0.2002213
161320.0000000    0.1952912
161360.0000000    0.1909305
161400.0000000    0.1917744
161440.0000000    0.1957023
161480.0000000    0.2018723
161520.0000000    0.1929565
161560.0000000    0.1829410
161600.0000000    0.2112231
161640.0000000    0.2160108
161680.0000000    0.2194016
161720.0000000    0.2056959
161760.0000000    0.2127227
161800.0000000    0.2059554
161840.0000000    0.2048209
161880.0000000    0.2120522
161920.0000000    0.2231030
161960.0000000    0.2068880
162000.0000000    0.1948397
162040.0000000    0.2046461
162080.0000000    0.2129459
162120.0000000    0.2070739
162160.0000000    0.2089460
162200.0000000    0.2051663
162240.0000000    0.1975610
162280.0000000    0.1993247
162320.0000000    0.2028516
162360.0000000    0.2105482
162400.0000000    0.1997202
162440.0000000    0.2006623
162480.0000000    0.2029171
162520.0000000    0.2011759
162560.0000000    0.2124568
162600.0000000    0.2021590
162640.0000000    0.2087206
162680.0000000    0.2028785
162720.0000000    0.2068388
162760.0000000    0.2160106
162800.0000000    0.2050002
162840.0000000    0.2102560
162880.0000000    0.1971592
162920.0000000    0.2101858
162960.0000000    0.2000141
163000.0000000    0.1992084
163040.0000000    0.2066898
163080.0000000    0.1918614
163120.0000000    0.2034929
163160.0000000    0.1899970
163200.0000000    0.2018216
163240.0000000    0.2132432
163280.0000000    0.2043374
163320.0000000    0.1968402
163360.0000000    0.2196189
163400.0000000    0.2148983
163440.0000000    0.2098697
163480.0000000    0.2079637
163520.0000000    0.2105673
163560.0000000    0.2172753
163600.0000000    0.2029007
163640.0000000    0.2263846
163680.0000000    0.2116491
163720.0000000    0.2058828
163760.0000000    0.2147194
163800.0000000    0.2044492
163840.0000000    0.2053814
163880.0000000    0.2216470
163920.0000000    0.2005354
163960.0000000    0.2087058
164000.0000000    0.2081433
164040.0000000    0.1974343
164080.0000000    0.1997269
164120.0000000    0.2053813
164160.0000000    0.2183763
164200.0000000    0.2223758
164240.0000000    0.2248340
164280.0000000    0.2186214
164320.0000000    0.2196698
164360.0000000    0.2280707
164400.0000000    0.2119347
164440.0000000    0.2095575
164480.0000000    0.2152200
164520.0000000    0.2163647
164560.0000000    0.2311368
164600.0000000    0.2093593
164640.0000000    0.2139245
164680.0000000    0.2149427
164720.0000000    0.2121006
164760.0000000    0.2167275
164800.0000000    0.2190763
164840.0000000    0.2027727
164880.0000000    0.2265634
164920.0000000    0.2162448
164960.0000000    0.2241839
165000.0000000    0.2272509
165040.0000000    0.2209924
165080.0000000    0.2211710
165120.0000000    0.2128735
165160.0000000    0.2133689
165200.0000000    0.2195628
165240.0000000    0.2238076
165280.0000000    0.2121583
165320.0000000    0.2126748
165360.0000000    0.2246730
165400.0000000    0.2177786
165440.0000000    0.2142260
165480.0000000    0.2137233
165520.0000000    0.2228159
165560.0000000    0.2115990
165600.0000000    0.2074734
165640.0000000    0.1931283
165680.0000000    0.2029414
165720.0000000    0.2113017
165760.0000000    0.2044158
165800.0000000    0.2099351
165840.0000000    0.2285510
165880.0000000    0.2092887
165920.0000000    0.2235475
165960.0000000    0.2134399
166000.0000000    0.2223629
166040.0000000    0.2247699
166080.0000000    0.2098165
166120.0000000    0.2217946
166160.0000000    0.2201996
166200.0000000    0.2028347
166240.0000000    0.1987044
166280.0000000    0.2231148
166320.0000000    0.2094325
166360.0000000    0.2158561
166400.0000000    0.2149526
166440.0000000    0.2053772
166480.0000000    0.2129039
166520.0000000    0.2111899
166560.0000000    0.2187884
166600.0000000    0.2203022
166640.0000000    0.2114605
166680.0000000    0.2249990
166720.0000000    0.2138277
166760.0000000    0.2182270
166800.0000000    0.2076160
166840.0000000    0.2100641
166880.0000000    0.2055551
166920.0000000    0.2180281
166960.0000000    0.2145058
167000.0000000    0.2183507
167040.0000000    0.2035318
167080.0000000    0.2051358
167120.0000000    0.2059621
167160.0000000    0.1937074
167200.0000000    0.1845576
167240.0000000    0.1916405
167280.0000000    0.2089390
167320.0000000    0.1998542
167360.0000000    0.1968762
167400.0000000    0.2022811
167440.0000000    0.1929824
167480.0000000    0.1920754
167520.0000000    0.1996290
167560.0000000    0.2032860
167600.0000000    0.2066909
167640.0000000    0.1968265
167680.0000000    0.1842115
167720.0000000    0.1868386
167760.0000000    0.1887907
167800.0000000    0.1857779
167840.0000000    0.1833757
167880.0000000    0.1912363
167920.0000000    0.1838689
167960.0000000    0.1889281
168000.0000000    0.1968662
168040.0000000    0.1928161
168080.0000000    0.1868174
168120.0000000    0.1907528
168160.0000000    0.2090965
168200.0000000    0.2001863
168240.0000000    0.1909781
168280.0000000    0.2012280
168320.0000000    0.2102133
168360.0000000    0.1939752
168400.0000000    0.1972138
168440.0000000    0.2063676
168480.0000000    0.1936008
168520.0000000    0.1948101
168560.0000000    0.2032999
168600.0000000    0.2016098
168640.0000000    0.1964900
168680.0000000    0.2054065
168720.0000000    0.2059792
168760.0000000    0.1957677
168800.0000000    0.2061862
168840.0000000    0.1959074
168880.0000000    0.1904864
168920.0000000    0.2016298
168960.0000000    0.1938095
169000.0000000    0.1901322
169040.0000000    0.1936203
169080.0000000    0.2025359
169120.0000000    0.1985713
169160.0000000    0.2012082
169200.0000000    0.2082420
169240.0000000    0.2028075
169280.0000000    0.2145438
169320.0000000    0.2095039
169360.0000000    0.2025081
169400.0000000    0.2078123
169440.0000000    0.2053400
169480.0000000    0.2014969
169520.0000000    0.2063139
169560.0000000    0.2030177
169600.0000000    0.1964094
169640.0000000    0.2145534
169680.0000000    0.2051091
169720.0000000    0.2064040
169760.0000000    0.2150644
169800.0000000    0.2153446
169840.0000000    0.1964612
169880.0000000    0.1993846
169920.0000000    0.2009402
169960.0000000    0.2033565
170000.0000000    0.1953079
170040.0000000    0.1990514
170080.0000000    0.2174170
170120.0000000    0.2093959
170160.0000000    0.2101098
170200.0000000    0.2022011
170240.0000000    0.2015357
170280.0000000    0.1993185
170320.0000000    0.2040422
170360.0000000    0.2003461
170400.0000000    0.2009695
170440.0000000    0.1978795
170480.0000000    0.1995908
170520.0000000    0.2078439
170560.0000000    0.1863500
170600.0000000    0.2062110
170640.0000000    0.2103170
170680.0000000    0.2017245
170720.0000000    0.2094434
170760.0000000    0.2113581
170800.0000000    0.1999459
170840.0000000    0.2157649
170880.0000000    0.2200825
170920.0000000    0.2145412
170960.0000000    0.2036204
171000.0000000    0.2115624
171040.0000000    0.2234228
171080.0000000    0.2134687
171120.0000000    0.2168748
171160.0000000    0.2012333
171200.0000000    0.2039303
171240.0000000    0.2036053
171280.0000000    0.2063297
171320.0000000    0.2094001
171360.0000000    0.2182450
171400.0000000    0.2131600
171440.0000000    0.2147502
171480.0000000    0.2123908
171520.0000000    0.2214411
171560.0000000    0.2261988
171600.0000000    0.2158158
171640.0000000    0.2163723
171680.0000000    0.2170310
171720.0000000    0.2205482
171760.0000000    0.2127963
171800.0000000    0.2274820
171840.0000000    0.2106391
171880.0000000    0.2200059
171920.0000000    0.2144450
171960.0000000    0.2196249
172000.0000000    0.2339237
172040.0000000    0.2233911
172080.0000000    0.2286025
172120.0000000    0.2083210
172160.0000000    0.2206636
172200.0000000    0.2031303
172240.0000000    0.1937635
172280.0000000    0.2192388
172320.0000000    0.2045126
172360.0000000    0.2119972
172400.0000000    0.2160608
172440.0000000    0.2175598
172480.0000000    0.2139339
172520.0000000    0.2050486
172560.0000000    0.2148975
172600.0000000    0.2220472
172640.0000000    0.2101638
172680.0000000    0.2014086
172720.0000000    0.2096449
172760.0000000    0.2142638
172800.0000000    0.2037538
172840.0000000    0.2002055
172880.0000000    0.1918007
172920.0000000    0.1845614
172960.0000000    0.1954607
173000.0000000    0.1820862
173040.0000000    0.1968763
173080.0000000    0.2014306
173120.0000000    0.2149699
173160.0000000    0.2048902
173200.0000000    0.2095003
173240.0000000    0.2149126
173280.0000000    0.2049696
173320.0000000    0.1979285
173360.0000000    0.2076960
173400.0000000    0.2097712
173440.0000000    0.2116728
173480.0000000    0.2134081
173520.0000000    0.2063992
173560.0000000    0.2158784
173600.0000000    0.1976957
173640.0000000    0.2085038
173680.0000000    0.2163637
173720.0000000    0.2324003
173760.0000000    0.2334377
173800.0000000    0.2195964
173840.0000000    0.2177815
173880.0000000    0.2103801
173920.0000000    0.2108484
173960.0000000    0.2171016
174000.0000000    0.2250150
174040.0000000    0.2153892
174080.0000000    0.2230122
174120.0000000    0.2160629
174160.0000000    0.2135591
174200.0000000    0.2143514
174240.0000000    0.2080654
174280.0000000    0.2177009
174320.0000000    0.2125097
174360.0000000    0.2159729
174400.0000000    0.2200348
174440.0000000    0.1971770
174480.0000000    0.1969062
174520.0000000    0.2181828
174560.0000000    0.2129426
174600.0000000    0.2048850
174640.0000000    0.2076745
174680.0000000    0.1960818
174720.0000000    0.2060760
174760.0000000    0.2022742
174800.0000000    0.2096224
174840.0000000    0.2044323
174880.0000000    0.1965171
174920.0000000    0.1999825
174960.0000000    0.1986346
175000.0000000    0.1970370
175040.0000000    0.2095169
175080.0000000    0.1960900
175120.0000000    0.2132454
175160.0000000    0.2054395
175200.0000000    0.2166583
175240.0000000    0.2169265
175280.0000000    0.2046928
175320.0000000    0.2104732
175360.0000000    0.2116718
175400.0000000    0.2109684
175440.0000000    0.2182789
175480.0000000    0.2109942
175520.0000000    0.1969828
175560.0000000    0.2066517
175600.0000000    0.2143184
175640.0000000    0.1992765
175680.0000000    0.2014891
175720.0000000    0.2048858
175760.0000000    0.2008393
175800.0000000    0.2043061
175840.0000000    0.1993471
175880.0000000    0.2061635
175920.0000000    0.2083092
175960.0000000    0.2004350
176000.0000000    0.2008845
176040.0000000    0.1995612
176080.0000000    0.2013640
176120.0000000    0.1978029
176160.0000000    0.2016376
176200.0000000    0.1986950
176240.0000000    0.2003454
176280.0000000    0.2028336
176320.0000000    0.1951618
176360.0000000    0.2049226
176400.0000000    0.2139168
176440.0000000    0.2086676
176480.0000000    0.2047680
176520.0000000    0.2058518
176560.0000000    0.2176358
176600.0000000    0.2076299
176640.0000000    0.2035706
176680.0000000    0.2121293
176720.0000000    0.2136021
176760.0000000    0.2051609
176800.0000000    0.2014790
176840.0000000    0.2096075
176880.0000000    0.2071128
176920.0000000    0.1964044
176960.0000000    0.2093718
177000.0000000    0.2123204
177040.0000000    0.2066648
177080.0000000    0.2169807
177120.0000000    0.1987903
177160.0000000    0.2044236
177200.0000000    0.2124522
177240.0000000    0.2074162
177280.0000000    0.2107379
177320.0000000    0.1991883
177360.0000000    0.2009171
177400.0000000    0.1923678
177440.0000000    0.2038542
177480.0000000    0.2120239
177520.0000000    0.2153154
177560.0000000    0.2040728
177600.0000000    0.2039908
177640.0000000    0.2073164
177680.0000000    0.2113466
177720.0000000    0.2196380
177760.0000000    0.2263832
177800.0000000    0.2225920
177840.0000000    0.2199857
177880.0000000    0.2055493
177920.0000000    0.2094030
177960.0000000    0.2268426
178000.0000000    0.2105111
178040.0000000    0.2039192
178080.0000000    0.2134584
178120.0000000    0.2248351
178160.0000000    0.2115919
178200.0000000    0.2172764
178240.0000000    0.2232562
178280.0000000    0.2251112
178320.0000000    0.2217226
178360.0000000    0.2158155
178400.0000000    0.2134884
178440.0000000    0.2059724
178480.0000000    0.2253106
178520.0000000    0.2278912
178560.0000000    0.2288374
178600.0000000    0.2246650
178640.0000000    0.2256959
178680.0000000    0.2207476
178720.0000000    0.2112972
178760.0000000    0.2105550
178800.0000000    0.2286946
178840.0000000    0.2196503
178880.0000000    0.2316198
178920.0000000    0.2305087
178960.0000000    0.2310517
179000.0000000    0.2266093
179040.0000000    0.2296402
179080.0000000    0.2281750
179120.0000000    0.2358829
179160.0000000    0.2285863
179200.0000000    0.2290957
179240.0000000    0.2310261
179280.0000000    0.2217386
179320.0000000    0.2251441
179360.0000000    0.2261659
179400.0000000    0.2234992
179440.0000000    0.2266391
179480.0000000    0.2145994
179520.0000000    0.2275984
179560.0000000    0.2232286
179600.0000000    0.2256306
179640.0000000    0.2208199
179680.0000000    0.2285087
179720.0000000    0.2164119
179760.0000000    0.2268158
179800.0000000    0.2298248
179840.0000000    0.2204307
179880.0000000    0.2223616
179920.0000000    0.2078689
179960.0000000    0.2233521
180000.0000000    0.2220135
180040.0000000    0.2278537
180080.0000000    0.2161376
180120.0000000    0.2284154
180160.0000000    0.2272919
180200.0000000    0.2193006
180240.0000000    0.2094173
180280.0000000    0.2180906
180320.0000000    0.2069269
180360.0000000    0.2217848
180400.0000000    0.2152282
180440.0000000    0.2224514
180480.0000000    0.2193643
180520.0000000    0.2222097
180560.0000000    0.2147458
180600.0000000    0.2312787
180640.0000000    0.2220796
180680.0000000    0.2231395
180720.0000000    0.2136837
180760.0000000    0.2194916
180800.0000000    0.2186076
180840.0000000    0.2287034
180880.0000000    0.2248509
180920.0000000    0.2332825
180960.0000000    0.2263887
181000.0000000    0.2269766
181040.0000000    0.2382551
181080.0000000    0.2369199
181120.0000000    0.2269031
181160.0000000    0.2216348
181200.0000000    0.2197527
181240.0000000    0.2326812
181280.0000000    0.2342696
181320.0000000    0.2284706
181360.0000000    0.2410541
181400.0000000    0.2352223
181440.0000000    0.2328317
181480.0000000    0.2369193
181520.0000000    0.2394156
181560.0000000    0.2216167
181600.0000000    0.2148937
181640.0000000    0.2184493
181680.0000000    0.2224214
181720.0000000    0.2179323
181760.0000000    0.2144336
181800.0000000    0.2244656
181840.0000000    0.2142454
181880.0000000    0.2221733
181920.0000000    0.2219684
181960.0000000    0.2107054
182000.0000000    0.2239715
182040.0000000    0.2256618
182080.0000000    0.2347417
182120.0000000    0.2335736
182160.0000000    0.2222896
182200.0000000    0.2284696
182240.0000000    0.2363091
182280.0000000    0.2285253
182320.0000000    0.2090684
182360.0000000    0.2185476
182400.0000000    0.1954497
182440.0000000    0.2060712
182480.0000000    0.2135003
182520.0000000    0.2192910
182560.0000000    0.2210528
182600.0000000    0.2234471
182640.0000000    0.2371492
182680.0000000    0.2368233
182720.0000000    0.2199581
182760.0000000    0.2128802
182800.0000000    0.2193694
182840.0000000    0.2223101
182880.0000000    0.2100937
182920.0000000    0.2166022
182960.0000000    0.2099344
183000.0000000    0.2127049
183040.0000000    0.2249235
183080.0000000    0.2218591
183120.0000000    0.2279567
183160.0000000    0.2165676
183200.0000000    0.2258456
183240.0000000    0.2200231
183280.0000000    0.2257714
183320.0000000    0.2269366
183360.0000000    0.2347576
183400.0000000    0.2243924
183440.0000000    0.2109351
183480.0000000    0.2275917
183520.0000000    0.2083976
183560.0000000    0.2024172
183600.0000000    0.2094390
183640.0000000    0.2116223
183680.0000000    0.2307571
183720.0000000    0.2164310
183760.0000000    0.2123180
183800.0000000    0.2190684
183840.0000000    0.1954878
183880.0000000    0.2165409
183920.0000000    0.2259866
183960.0000000    0.2243739
184000.0000000    0.2101751
184040.0000000    0.2129689
184080.0000000    0.2250920
184120.0000000    0.2167714
184160.0000000    0.2077184
184200.0000000    0.2161084
184240.0000000    0.2338327
184280.0000000    0.2072061
184320.0000000    0.2238395
184360.0000000    0.2264262
184400.0000000    0.2233859
184440.0000000    0.2314254
184480.0000000    0.2166952
184520.0000000    0.2307669
184560.0000000    0.2333648
184600.0000000    0.2150768
184640.0000000    0.2166762
184680.0000000    0.2162395
184720.0000000    0.2255415
184760.0000000    0.2063104
184800.0000000    0.2106060
184840.0000000    0.2133470
184880.0000000    0.2086888
184920.0000000    0.2084091
184960.0000000    0.2020570
185000.0000000    0.2057555
185040.0000000    0.2202919
185080.0000000    0.2116462
185120.0000000    0.2015517
185160.0000000    0.2077773
185200.0000000    0.2226772
185240.0000000    0.2047548
185280.0000000    0.2050460
185320.0000000    0.2100178
185360.0000000    0.2015723
185400.0000000    0.2046028
185440.0000000    0.2216469
185480.0000000    0.2216447
185520.0000000    0.2141036
185560.0000000    0.2287877
185600.0000000    0.2164853
185640.0000000    0.2249822
185680.0000000    0.2398971
185720.0000000    0.2422488
185760.0000000    0.2258572
185800.0000000    0.2232970
185840.0000000    0.2180364
185880.0000000    0.2526775
185920.0000000    0.2395805
185960.0000000    0.2356552
186000.0000000    0.2394021
186040.0000000    0.2385823
186080.0000000    0.2274881
186120.0000000    0.2160214
186160.0000000    0.2200446
186200.0000000    0.2286267
186240.0000000    0.2152293
186280.0000000    0.2308865
186320.0000000    0.2281338
186360.0000000    0.2222892
186400.0000000    0.2265596
186440.0000000    0.2261201
186480.0000000    0.2200675
186520.0000000    0.2264322
186560.0000000    0.2242585
186600.0000000    0.2255555
186640.0000000    0.2258592
186680.0000000    0.2148910
186720.0000000    0.2206836
186760.0000000    0.2364033
186800.0000000    0.2250963
186840.0000000    0.2181911
186880.0000000    0.2305138
186920.0000000    0.2250256
186960.0000000    0.2380525
187000.0000000    0.2248287
187040.0000000    0.2388490
187080.0000000    0.2383628
187120.0000000    0.2376420
187160.0000000    0.2376505
187200.0000000    0.2372532
187240.0000000    0.2335303
187280.0000000    0.2275826
187320.0000000    0.2324563
187360.0000000    0.2347400
187400.0000000    0.2360113
187440.0000000    0.2214670
187480.0000000    0.2348011
187520.0000000    0.2386115
187560.0000000    0.2208501
187600.0000000    0.2208510
187640.0000000    0.2235845
187680.0000000    0.2278333
187720.0000000    0.2364579
187760.0000000    0.2299832
187800.0000000    0.2190761
187840.0000000    0.2249137
187880.0000000    0.2413785
187920.0000000    0.2180748
187960.0000000    0.2242159
188000.0000000    0.2295714
188040.0000000    0.2343191
188080.0000000    0.2171387
188120.0000000    0.2210180
188160.0000000    0.2271382
188200.0000000    0.2386198
188240.0000000    0.2151395
188280.0000000    0.2250270
188320.0000000    0.2237901
188360.0000000    0.2275544
188400.0000000    0.2203085
188440.0000000    0.2390873
188480.0000000    0.2393268
188520.0000000    0.2175566
188560.0000000    0.2130410
188600.0000000    0.2255024
188640.0000000    0.2300653
188680.0000000    0.2209157
188720.0000000    0.2233875
188760.0000000    0.2258160
188800.0000000    0.2299832
188840.0000000    0.2349652
188880.0000000    0.2313762
188920.0000000    0.2237072
188960.0000000    0.2285691
189000.0000000    0.2372036
189040.0000000    0.2273644
189080.0000000    0.2157950
189120.0000000    0.2212508
189160.0000000    0.2130764
189200.0000000    0.2225771
189240.0000000    0.2430658
189280.0000000    0.2310724
189320.0000000    0.2226561
189360.0000000    0.2322773
189400.0000000    0.2257734
189440.0000000    0.2229545
189480.0000000    0.2352087
189520.0000000    0.2304930
189560.0000000    0.2256865
189600.0000000    0.2261082
189640.0000000    0.2312450
189680.0000000    0.2271635
189720.0000000    0.2129208
189760.0000000    0.2247293
189800.0000000    0.2205565
189840.0000000    0.2256695
189880.0000000    0.2259006
189920.0000000    0.2140552
189960.0000000    0.2161897
190000.0000000    0.2249733
190040.0000000    0.2414329
190080.0000000    0.2143546
190120.0000000    0.2340773
190160.0000000    0.2179678
190200.0000000    0.2226615
190240.0000000    0.2221101
190280.0000000    0.2303008
190320.0000000    0.2220426
190360.0000000    0.2130829
190400.0000000    0.2225941
190440.0000000    0.2290571
190480.0000000    0.2122661
190520.0000000    0.2257321
190560.0000000    0.2179703
190600.0000000    0.2115024
190640.0000000    0.2111238
190680.0000000    0.2269583
190720.0000000    0.2095561
190760.0000000    0.2166200
190800.0000000    0.2107769
190840.0000000    0.2186761
190880.0000000    0.2153358
190920.0000000    0.2210609
190960.0000000    0.2259453
191000.0000000    0.2194236
191040.0000000    0.2096815
191080.0000000    0.2214829
191120.0000000    0.2311030
191160.0000000    0.2165337
191200.0000000    0.2104525
191240.0000000    0.2160699
191280.0000000    0.2219798
191320.0000000    0.2221062
191360.0000000    0.2276507
191400.0000000    0.2275010
191440.0000000    0.2311342
191480.0000000    0.2305575
191520.0000000    0.2052907
191560.0000000    0.2250386
191600.0000000    0.2266617
191640.0000000    0.2228222
191680.0000000    0.2251746
191720.0000000    0.2202509
191760.0000000    0.2202136
191800.0000000    0.2284685
191840.0000000    0.2231316
191880.0000000    0.2222896
191920.0000000    0.2198971
191960.0000000    0.2336268
192000.0000000    0.2217626
192040.0000000    0.2310953
192080.0000000    0.2252980
192120.0000000    0.2224997
192160.0000000    0.2186148
192200.0000000    0.2374486
192240.0000000    0.2163531
192280.0000000    0.2294887
192320.0000000    0.2177853
192360.0000000    0.2284058
192400.0000000    0.2289995
192440.0000000    0.2188515
192480.0000000    0.2168566
192520.0000000    0.2202266
192560.0000000    0.2173917
192600.0000000    0.2144786
192640.0000000    0.2306846
192680.0000000    0.2289704
192720.0000000    0.2241466
192760.0000000    0.2239223
192800.0000000    0.2236862
192840.0000000    0.2178651
192880.0000000    0.2137323
192920.0000000    0.2322451
192960.0000000    0.2174832
193000.0000000    0.2273784
193040.0000000    0.2236255
193080.0000000    0.2264106
193120.0000000    0.2315092
193160.0000000    0.2188876
193200.0000000    0.2138722
193240.0000000    0.2200710
193280.0000000    0.2215296
193320.0000000    0.2254744
193360.0000000    0.2211266
193400.0000000    0.2180948
193440.0000000    0.2101882
193480.0000000    0.2169720
193520.0000000    0.2210266
193560.0000000    0.2285343
193600.0000000    0.2196078
193640.0000000    0.2178987
193680.0000000    0.2113679
193720.0000000    0.2186392
193760.0000000    0.2192343
193800.0000000    0.2148889
193840.0000000    0.2272513
193880.0000000    0.2300756
193920.0000000    0.2183691
193960.0000000    0.2172251
194000.0000000    0.2160735
194040.0000000    0.2183785
194080.0000000    0.2148224
194120.0000000    0.2154339
194160.0000000    0.2117103
194200.0000000    0.2188398
194240.0000000    0.2226964
194280.0000000    0.2126979
194320.0000000    0.2170144
194360.0000000    0.2150041
194400.0000000    0.2074586
194440.0000000    0.2134844
194480.0000000    0.2172668
194520.0000000    0.2154859
194560.0000000    0.2157153
194600.0000000    0.2119126
194640.0000000    0.2054947
194680.0000000    0.2045844
194720.0000000    0.1977809
194760.0000000    0.1946975
194800.0000000    0.1871947
194840.0000000    0.2159396
194880.0000000    0.2002201
194920.0000000    0.1963137
194960.0000000    0.1951254
195000.0000000    0.2065567
195040.0000000    0.2036069
195080.0000000    0.2053395
195120.0000000    0.2055534
195160.0000000    0.2115051
195200.0000000    0.2125423
195240.0000000    0.2065776
195280.0000000    0.2034456
195320.0000000    0.1954070
195360.0000000    0.1933680
195400.0000000    0.1950307
195440.0000000    0.1973512
195480.0000000    0.1934466
195520.0000000    0.1957581
195560.0000000    0.2105129
195600.0000000    0.1939502
195640.0000000    0.2016641
195680.0000000    0.1957922
195720.0000000    0.1975464
195760.0000000    0.2012332
195800.0000000    0.1941434
195840.0000000    0.1932060
195880.0000000    0.1935001
195920.0000000    0.2038819
195960.0000000    0.2022975
196000.0000000    0.2113304
196040.0000000    0.2238325
196080.0000000    0.2001438
196120.0000000    0.2071077
196160.0000000    0.2234734
196200.0000000    0.2138023
196240.0000000    0.2074427
196280.0000000    0.2109718
196320.0000000    0.2095937
196360.0000000    0.2066150
196400.0000000    0.1969321
196440.0000000    0.2076705
196480.0000000    0.1964225
196520.0000000    0.1833742
196560.0000000    0.1939362
196600.0000000    0.2019138
196640.0000000    0.2018729
196680.0000000    0.2079821
196720.0000000    0.1924662
196760.0000000    0.1996756
196800.0000000    0.2122447
196840.0000000    0.2093073
196880.0000000    0.2353518
196920.0000000    0.2094350
196960.0000000    0.2181692
197000.0000000    0.2186983
197040.0000000    0.2071003
197080.0000000    0.2156345
197120.0000000    0.2115761
197160.0000000    0.2158996
197200.0000000    0.2117036
197240.0000000    0.2052693
197280.0000000    0.2186176
197320.0000000    0.2145604
197360.0000000    0.2077353
197400.0000000    0.2176221
197440.0000000    0.2107635
197480.0000000    0.2159602
197520.0000000    0.2034682
197560.0000000    0.2137931
197600.0000000    0.2103590
197640.0000000    0.2168343
197680.0000000    0.2098491
197720.0000000    0.2022270
197760.0000000    0.2113863
197800.0000000    0.2076723
197840.0000000    0.2170561
197880.0000000    0.2196298
197920.0000000    0.2244838
197960.0000000    0.2212103
198000.0000000    0.2250100
198040.0000000    0.2267357
198080.0000000    0.2142069
198120.0000000    0.2301664
198160.0000000    0.2144357
198200.0000000    0.2102328
198240.0000000    0.2221135
198280.0000000    0.2165135
198320.0000000    0.2167920
198360.0000000    0.2177578
198400.0000000    0.2195977
198440.0000000    0.2155149
198480.0000000    0.2140025
198520.0000000    0.2191662
198560.0000000    0.2078596
198600.0000000    0.2227726
198640.0000000    0.2113014
198680.0000000    0.2187484
198720.0000000    0.2145386
198760.0000000    0.2090906
198800.0000000    0.2251254
198840.0000000    0.2186386
198880.0000000    0.2225451
198920.0000000    0.2081998
198960.0000000    0.2144682
199000.0000000    0.2138601
199040.0000000    0.2155399
199080.0000000    0.2264168
199120.0000000    0.2148659
199160.0000000    0.2160048
199200.0000000    0.2305379
199240.0000000    0.2300403
199280.0000000    0.2277986
199320.0000000    0.2302267
199360.0000000    0.2232264
199400.0000000    0.2264189
199440.0000000    0.2169612
199480.0000000    0.2248218
199520.0000000    0.2271389
199560.0000000    0.2278087
199600.0000000    0.2248323
199640.0000000    0.2337404
199680.0000000    0.2180882
199720.0000000    0.2123988
199760.0000000    0.2172355
199800.0000000    0.2211732
199840.0000000    0.2176938
199880.0000000    0.2273220
199920.0000000    0.2151960
199960.0000000    0.2243176
200000.0000000    0.2206412
200040.0000000    0.2238317
200080.0000000    0.2123856
200120.0000000    0.2134405
200160.0000000    0.2285467
200200.0000000    0.2186460
200240.0000000    0.2183293
200280.0000000    0.2203934
200320.0000000    0.2244166
200360.0000000    0.2290121
200400.0000000    0.2244110
200440.0000000    0.2088756
200480.0000000    0.2257241
200520.0000000    0.2258076
200560.0000000    0.2205461
200600.0000000    0.2367489
200640.0000000    0.2176197
200680.0000000    0.2245491
200720.0000000    0.2232452
200760.0000000    0.2162470
200800.0000000    0.2143302
200840.0000000    0.2218532
200880.0000000    0.2272124
200920.0000000    0.2272747
200960.0000000    0.2270974
201000.0000000    0.2214676
201040.0000000    0.2149760
201080.0000000    0.2114055
201120.0000000    0.2275410
201160.0000000    0.2304995
201200.0000000    0.2128461
201240.0000000    0.2163175
201280.0000000    0.2216941
201320.0000000    0.2305304
201360.0000000    0.2275776
201400.0000000    0.2201772
201440.0000000    0.2055105
201480.0000000    0.2138634
201520.0000000    0.2187442
201560.0000000    0.2225305
201600.0000000    0.2240521
201640.0000000    0.2309033
201680.0000000    0.2276437
201720.0000000    0.2260045
201760.0000000    0.2214752
201800.0000000    0.2226469
201840.0000000    0.2209682
201880.0000000    0.2212092
201920.0000000    0.2302103
201960.0000000    0.2200403
202000.0000000    0.2177793
202040.0000000    0.2302451
202080.0000000    0.2186106
202120.0000000    0.2009423
202160.0000000    0.2140137
202200.0000000    0.2025828
202240.0000000    0.2037118
202280.0000000    0.2000342
202320.0000000    0.2065237
202360.0000000    0.2090631
202400.0000000    0.2191651
202440.0000000    0.2138539
202480.0000000    0.2027444
202520.0000000    0.2026908
202560.0000000    0.2063757
202600.0000000    0.2123539
202640.0000000    0.2219819
202680.0000000    0.2196341
202720.0000000    0.2128920
202760.0000000    0.2103292
202800.0000000    0.2198363
202840.0000000    0.2236982
202880.0000000    0.2038548
202920.0000000    0.2053601
202960.0000000    0.2044892
203000.0000000    0.2117783
203040.0000000    0.2035309
203080.0000000    0.2097428
203120.0000000    0.2088782
203160.0000000    0.2014791
203200.0000000    0.2211630
203240.0000000    0.2003538
203280.0000000    0.2164027
203320.0000000    0.2083306
203360.0000000    0.2209094
203400.0000000    0.2143019
203440.0000000    0.2273188
203480.0000000    0.2163915
203520.0000000    0.2113120
203560.0000000    0.2216639
203600.0000000    0.2211655
203640.0000000    0.2191492
203680.0000000    0.2236427
203720.0000000    0.2213082
203760.0000000    0.2131616
203800.0000000    0.2220441
203840.0000000    0.2268217
203880.0000000    0.2211457
203920.0000000    0.2418502
203960.0000000    0.2159979
204000.0000000    0.2263854
204040.0000000    0.2281870
204080.0000000    0.2077177
204120.0000000    0.2229978
204160.0000000    0.2191135
204200.0000000    0.2176682
204240.0000000    0.2298173
204280.0000000    0.2186988
204320.0000000    0.2096530
204360.0000000    0.2016884
204400.0000000    0.2230966
204440.0000000    0.2209560
204480.0000000    0.2238640
204520.0000000    0.2280922
204560.0000000    0.2223084
204600.0000000    0.2164157
204640.0000000    0.2119372
204680.0000000    0.2238862
204720.0000000    0.2251406
204760.0000000    0.2177971
204800.0000000    0.2198736
204840.0000000    0.2130628
204880.0000000    0.2174671
204920.0000000    0.2038761
204960.0000000    0.2095756
205000.0000000    0.2117774
205040.0000000    0.2133754
205080.0000000    0.2218479
205120.0000000    0.2033931
205160.0000000    0.2118066
205200.0000000    0.2200308
205240.0000000    0.2168517
205280.0000000    0.2119287
205320.0000000    0.2220304
205360.0000000    0.2014056
205400.0000000    0.2203467
205440.0000000    0.2006611
205480.0000000    0.2090281
205520.0000000    0.2186713
205560.0000000    0.2177753
205600.0000000    0.2237644
205640.0000000    0.2180308
205680.0000000    0.2180548
205720.0000000    0.2144437
205760.0000000    0.2093760
205800.0000000    0.2070083
205840.0000000    0.2066130
205880.0000000    0.2049139
205920.0000000    0.2112970
205960.0000000    0.2036031
206000.0000000    0.2021547
206040.0000000    0.2162074
206080.0000000    0.2103787
206120.0000000    0.2049202
206160.0000000    0.2226566
206200.0000000    0.2087693
206240.0000000    0.2022202
206280.0000000    0.2029777
206320.0000000    0.2089790
206360.0000000    0.2147089
206400.0000000    0.2027224
206440.0000000    0.1954109
206480.0000000    0.2216055
206520.0000000    0.2052056
206560.0000000    0.2091784
206600.0000000    0.2145719
206640.0000000    0.2200662
206680.0000000    0.2142050
206720.0000000    0.2125567
206760.0000000    0.2165229
206800.0000000    0.2319360
206840.0000000    0.2147688
206880.0000000    0.2242965
206920.0000000    0.2156139
206960.0000000    0.2287746
207000.0000000    0.2217407
207040.0000000    0.2172123
207080.0000000    0.2098589
207120.0000000    0.2081570
207160.0000000    0.2073413
207200.0000000    0.1985830
207240.0000000    0.2008047
207280.0000000    0.2207192
207320.0000000    0.2172684
207360.0000000    0.2092713
207400.0000000    0.2179202
207440.0000000    0.2107138
207480.0000000    0.2041976
207520.0000000    0.2135633
207560.0000000    0.2260788
207600.0000000    0.2047976
207640.0000000    0.2167848
207680.0000000    0.2141579
207720.0000000    0.2280866
207760.0000000    0.2217082
207800.0000000    0.2241117
207840.0000000    0.2227312
207880.0000000    0.2208483
207920.0000000    0.2131097
207960.0000000    0.2089146
208000.0000000    0.2106997
208040.0000000    0.2165029
208080.0000000    0.2060807
208120.0000000    0.2057976
208160.0000000    0.2086777
208200.0000000    0.2103166
208240.0000000    0.2175726
208280.0000000    0.2135431
208320.0000000    0.2137130
208360.0000000    0.2088036
208400.0000000    0.2137878
208440.0000000    0.2064254
208480.0000000    0.2104665
208520.0000000    0.2032071
208560.0000000    0.2108603
208600.0000000    0.2132771
208640.0000000    0.2119478
208680.0000000    0.2052192
208720.0000000    0.2116076
208760.0000000    0.2027548
208800.0000000    0.2054373
208840.0000000    0.2193971
208880.0000000    0.2202542
208920.0000000    0.2129044
208960.0000000    0.2337524
209000.0000000    0.2233569
209040.0000000    0.2191346
209080.0000000    0.2208545
209120.0000000    0.2108228
209160.0000000    0.2206359
209200.0000000    0.2225959
209240.0000000    0.2311350
209280.0000000    0.2278426
209320.0000000    0.2129489
209360.0000000    0.2269111
209400.0000000    0.2148012
209440.0000000    0.2026602
209480.0000000    0.2139749
209520.0000000    0.2140245
209560.0000000    0.2144370
209600.0000000    0.2119022
209640.0000000    0.2087015
209680.0000000    0.2087901
209720.0000000    0.2178887
209760.0000000    0.2129635
209800.0000000    0.2143694
209840.0000000    0.2031132
209880.0000000    0.2084879
209920.0000000    0.2291459
209960.0000000    0.2036727
210000.0000000    0.2238025
210040.0000000    0.2221853
210080.0000000    0.2159709
210120.0000000    0.2164899
210160.0000000    0.2240796
210200.0000000    0.2185116
210240.0000000    0.2109238
210280.0000000    0.2072471
210320.0000000    0.2059485
210360.0000000    0.2193616
210400.0000000    0.2182831
210440.0000000    0.2184775
210480.0000000    0.2158740
210520.0000000    0.2214947
210560.0000000    0.2192094
210600.0000000    0.2197621
210640.0000000    0.2219307
210680.0000000    0.2114188
210720.0000000    0.2284071
210760.0000000    0.2194890
210800.0000000    0.2200103
210840.0000000    0.2165136
210880.0000000    0.2232744
210920.0000000    0.2310264
210960.0000000    0.2125787
211000.0000000    0.2061473
211040.0000000    0.2299835
211080.0000000    0.2253944
211120.0000000    0.2246768
211160.0000000    0.2395741
211200.0000000    0.2328337
211240.0000000    0.2247285
211280.0000000    0.2257896
211320.0000000    0.2258782
211360.0000000    0.2156791
211400.0000000    0.2206665
211440.0000000    0.2322333
211480.0000000    0.2102955
211520.0000000    0.2094027
211560.0000000    0.2024146
211600.0000000    0.2051204
211640.0000000    0.2173613
211680.0000000    0.2158800
211720.0000000    0.2158871
211760.0000000    0.2144755
211800.0000000    0.2223030
211840.0000000    0.2162373
211880.0000000    0.2141495
211920.0000000    0.2146543
211960.0000000    0.2058600
212000.0000000    0.2184819
212040.0000000    0.2072149
212080.0000000    0.2188811
212120.0000000    0.2142897
212160.0000000    0.2247667
212200.0000000    0.2239154
212240.0000000    0.2457786
212280.0000000    0.2208168
212320.0000000    0.2074753
212360.0000000    0.2266989
212400.0000000    0.2262271
212440.0000000    0.2336566
212480.0000000    0.2346472
212520.0000000    0.2338639
212560.0000000    0.2265540
212600.0000000    0.2222270
212640.0000000    0.2227492
212680.0000000    0.2162523
212720.0000000    0.2185930
212760.0000000    0.2161100
212800.0000000    0.2211833
212840.0000000    0.2140104
212880.0000000    0.2243738
212920.0000000    0.2197845
212960.0000000    0.2325982
213000.0000000    0.2287114
213040.0000000    0.2221626
213080.0000000    0.2069989
213120.0000000    0.2251733
213160.0000000    0.2178697
213200.0000000    0.2185684
213240.0000000    0.2278902
213280.0000000    0.2290633
213320.0000000    0.2198730
213360.0000000    0.2177884
213400.0000000    0.2246593
213440.0000000    0.2187071
213480.0000000    0.2334818
213520.0000000    0.2146966
213560.0000000    0.2194338
213600.0000000    0.2142154
213640.0000000    0.2232819
213680.0000000    0.2189445
213720.0000000    0.2261002
213760.0000000    0.2194084
213800.0000000    0.2254521
213840.0000000    0.2195326
213880.0000000    0.2314643
213920.0000000    0.2254347
213960.0000000    0.2203315
214000.0000000    0.2315850
214040.0000000    0.2172271
214080.0000000    0.2148567
214120.0000000    0.2390824
214160.0000000    0.2230926
214200.0000000    0.2097855
214240.0000000    0.2134820
214280.0000000    0.2088898
214320.0000000    0.2137161
214360.0000000    0.2095524
214400.0000000    0.2210281
214440.0000000    0.2070719
214480.0000000    0.2286500
214520.0000000    0.2051618
214560.0000000    0.2160348
214600.0000000    0.2162378
214640.0000000    0.2186010
214680.0000000    0.2171988
214720.0000000    0.2139492
214760.0000000    0.2157880
214800.0000000    0.2201284
214840.0000000    0.2219285
214880.0000000    0.2175199
214920.0000000    0.2215250
214960.0000000    0.2218639
215000.0000000    0.2113027
215040.0000000    0.2111984
215080.0000000    0.2185318
215120.0000000    0.2065112
215160.0000000    0.2246784
215200.0000000    0.2246413
215240.0000000    0.2086104
215280.0000000    0.2181656
215320.0000000    0.2024381
215360.0000000    0.2157796
215400.0000000    0.2025467
215440.0000000    0.1992804
215480.0000000    0.2165651
215520.0000000    0.2127121
215560.0000000    0.2152824
215600.0000000    0.2074287
215640.0000000    0.2073173
215680.0000000    0.2140252
215720.0000000    0.2063821
215760.0000000    0.2163612
215800.0000000    0.2081000
215840.0000000    0.2040249
215880.0000000    0.2124052
215920.0000000    0.2032709
215960.0000000    0.2031286
216000.0000000    0.2085808
216040.0000000    0.2133149
216080.0000000    0.2223752
216120.0000000    0.2112383
216160.0000000    0.2140324
216200.0000000    0.2030330
216240.0000000    0.2078070
216280.0000000    0.2112166
216320.0000000    0.2276921
216360.0000000    0.2179633
216400.0000000    0.2141832
216440.0000000    0.2042292
216480.0000000    0.2050464
216520.0000000    0.2164607
216560.0000000    0.2249118
216600.0000000    0.2148857
216640.0000000    0.2121149
216680.0000000    0.2183622
216720.0000000    0.2270276
216760.0000000    0.2181309
216800.0000000    0.2120172
216840.0000000    0.2101185
216880.0000000    0.2220093
216920.0000000    0.2185575
216960.0000000    0.2175010
217000.0000000    0.2272815
217040.0000000    0.2162497
217080.0000000    0.2159994
217120.0000000    0.2268067
217160.0000000    0.2204860
217200.0000000    0.2160512
217240.0000000    0.2201888
217280.0000000    0.2192366
217320.0000000    0.2209607
217360.0000000    0.2144422
217400.0000000    0.2130602
217440.0000000    0.2086311
217480.0000000    0.2333747
217520.0000000    0.2084290
217560.0000000    0.2149196
217600.0000000    0.2155391
217640.0000000    0.2187282
217680.0000000    0.2081459
217720.0000000    0.2190928
217760.0000000    0.2144036
217800.0000000    0.2231794
217840.0000000    0.2172004
217880.0000000    0.2138005
217920.0000000    0.2018474
217960.0000000    0.2171892
218000.0000000    0.2091295
218040.0000000    0.2066808
218080.0000000    0.2066345
218120.0000000    0.2085589
218160.0000000    0.2113380
218200.0000000    0.2174431
218240.0000000    0.2038511
218280.0000000    0.2084309
218320.0000000    0.2040880
218360.0000000    0.2007913
218400.0000000    0.2084652
218440.0000000    0.2071222
218480.0000000    0.2054230
218520.0000000    0.2083882
218560.0000000    0.2087396
218600.0000000    0.2157931
218640.0000000    0.2209820
218680.0000000    0.2107399
218720.0000000    0.2101292
218760.0000000    0.1958473
218800.0000000    0.2070127
218840.0000000    0.2106994
218880.0000000    0.2141118
218920.0000000    0.2189441
218960.0000000    0.2224393
219000.0000000    0.2259992
219040.0000000    0.2114329
219080.0000000    0.2240941
219120.0000000    0.2209978
219160.0000000    0.2059342
219200.0000000    0.2166260
219240.0000000    0.2162113
219280.0000000    0.2179804
219320.0000000    0.2080218
219360.0000000    0.2215391
219400.0000000    0.2041588
219440.0000000    0.2102779
219480.0000000    0.2087919
219520.0000000    0.2238509
219560.0000000    0.2127095
219600.0000000    0.2105283
219640.0000000    0.2168751
219680.0000000    0.2157498
219720.0000000    0.2169868
219760.0000000    0.2148925
219800.0000000    0.2236993
219840.0000000    0.2191220
219880.0000000    0.2121325
219920.0000000    0.2137918
219960.0000000    0.2124798
220000.0000000    0.2262103
220040.0000000    0.2100592
220080.0000000    0.2110165
220120.0000000    0.2232272
220160.0000000    0.2111370
220200.0000000    0.2132715
220240.0000000    0.2047737
220280.0000000    0.2052924
220320.0000000    0.2119927
220360.0000000    0.2140859
220400.0000000    0.2064966
220440.0000000    0.2049168
220480.0000000    0.2014109
220520.0000000    0.2125642
220560.0000000    0.2174869
220600.0000000    0.2115618
220640.0000000    0.2042646
220680.0000000    0.2055716
220720.0000000    0.2178381
220760.0000000    0.2043442
220800.0000000    0.2180026
220840.0000000    0.2152987
220880.0000000    0.2114014
220920.0000000    0.2139323
220960.0000000    0.2140628
221000.0000000    0.2109887
221040.0000000    0.2140657
221080.0000000    0.2097889
221120.0000000    0.2192917
221160.0000000    0.2190197
221200.0000000    0.2198024
221240.0000000    0.2179397
221280.0000000    0.2139353
221320.0000000    0.2139561
221360.0000000    0.2132731
221400.0000000    0.2143421
221440.0000000    0.2238076
221480.0000000    0.2099425
221520.0000000    0.2266102
221560.0000000    0.2224179
221600.0000000    0.2088269
221640.0000000    0.2179803
221680.0000000    0.2128461
221720.0000000    0.2092868
221760.0000000    0.2060993
221800.0000000    0.2072804
221840.0000000    0.2076639
221880.0000000    0.2042654
221920.0000000    0.2172608
221960.0000000    0.2220961
222000.0000000    0.2186206
222040.0000000    0.2099368
222080.0000000    0.2039827
222120.0000000    0.2109204
222160.0000000    0.2068020
222200.0000000    0.1992749
222240.0000000    0.2065979
222280.0000000    0.2127695
222320.0000000    0.2101535
222360.0000000    0.2069177
222400.0000000    0.2000068
222440.0000000    0.2091053
222480.0000000    0.2226390
222520.0000000    0.2277250
222560.0000000    0.2045255
222600.0000000    0.2147140
222640.0000000    0.2169510
222680.0000000    0.2192227
222720.0000000    0.2242292
222760.0000000    0.2240552
222800.0000000    0.2212906
222840.0000000    0.2208755
222880.0000000    0.2174543
222920.0000000    0.2052918
222960.0000000    0.2011902
223000.0000000    0.2036924
223040.0000000    0.2109401
223080.0000000    0.2043821
223120.0000000    0.2063516
223160.0000000    0.2135846
223200.0000000    0.2056308
223240.0000000    0.2250669
223280.0000000    0.2204155
223320.0000000    0.2101460
223360.0000000    0.2127751
223400.0000000    0.2148277
223440.0000000    0.2228781
223480.0000000    0.2169620
223520.0000000    0.2106408
223560.0000000    0.2116301
223600.0000000    0.2108182
223640.0000000    0.2195916
223680.0000000    0.2023323
223720.0000000    0.2022076
223760.0000000    0.2200486
223800.0000000    0.2177732
223840.0000000    0.2155377
223880.0000000    0.2024597
223920.0000000    0.2149880
223960.0000000    0.2146869
224000.0000000    0.2077119
224040.0000000    0.2045843
224080.0000000    0.2031422
224120.0000000    0.2049266
224160.0000000    0.2011110
224200.0000000    0.2052976
224240.0000000    0.2076881
224280.0000000    0.2057178
224320.0000000    0.2154741
224360.0000000    0.2222522
224400.0000000    0.2103355
224440.0000000    0.2095584
224480.0000000    0.2041771
224520.0000000    0.2053733
224560.0000000    0.2044561
224600.0000000    0.1983352
224640.0000000    0.2182422
224680.0000000    0.2110527
224720.0000000    0.2059931
224760.0000000    0.2133616
224800.0000000    0.2146382
224840.0000000    0.2077022
224880.0000000    0.2105602
224920.0000000    0.2082164
224960.0000000    0.2091231
225000.0000000    0.2062167
225040.0000000    0.2067000
225080.0000000    0.2061005
225120.0000000    0.2139635
225160.0000000    0.2164564
225200.0000000    0.2113719
225240.0000000    0.2164667
225280.0000000    0.2002807
225320.0000000    0.1949313
225360.0000000    0.2049237
225400.0000000    0.2077377
225440.0000000    0.2082337
225480.0000000    0.2196168
225520.0000000    0.2118133
225560.0000000    0.2145740
225600.0000000    0.2123216
225640.0000000    0.2230320
225680.0000000    0.2172282
225720.0000000    0.2159456
225760.0000000    0.2075355
225800.0000000    0.2120647
225840.0000000    0.2035870
225880.0000000    0.2113012
225920.0000000    0.2083614
225960.0000000    0.2165357
226000.0000000    0.2053860
226040.0000000    0.2019339
226080.0000000    0.1881854
226120.0000000    0.1999389
226160.0000000    0.2029509
226200.0000000    0.1972638
226240.0000000    0.2089439
226280.0000000    0.2131346
226320.0000000    0.1974453
226360.0000000    0.2139083
226400.0000000    0.2166510
226440.0000000    0.2092663
226480.0000000    0.2225939
226520.0000000    0.2281303
226560.0000000    0.2152326
226600.0000000    0.2315422
226640.0000000    0.2149743
226680.0000000    0.2141650
226720.0000000    0.2067549
226760.0000000    0.2143895
226800.0000000    0.2219021
226840.0000000    0.2289030
226880.0000000    0.2102748
226920.0000000    0.1991217
226960.0000000    0.2190042
227000.0000000    0.2157409
227040.0000000    0.2192085
227080.0000000    0.2253439
227120.0000000    0.2202206
227160.0000000    0.2140498
227200.0000000    0.2156937
227240.0000000    0.2176246
227280.0000000    0.1983567
227320.0000000    0.2079286
227360.0000000    0.2169725
227400.0000000    0.2018711
227440.0000000    0.2070886
227480.0000000    0.1983907
227520.0000000    0.2144765
227560.0000000    0.2098954
227600.0000000    0.2156899
227640.0000000    0.2205477
227680.0000000    0.2073156
227720.0000000    0.2176569
227760.0000000    0.2168621
227800.0000000    0.2170242
227840.0000000    0.2193612
227880.0000000    0.2202460
227920.0000000    0.2299189
227960.0000000    0.2226345
228000.0000000    0.2159230
228040.0000000    0.2100040
228080.0000000    0.2238905
228120.0000000    0.2148999
228160.0000000    0.2165581
228200.0000000    0.2124379
228240.0000000    0.2125667
228280.0000000    0.2098096
228320.0000000    0.2086695
228360.0000000    0.2090661
228400.0000000    0.2138946
228440.0000000    0.2142296
228480.0000000    0.2182523
228520.0000000    0.2203876
228560.0000000    0.2150553
228600.0000000    0.2241256
228640.0000000    0.2194291
228680.0000000    0.2372172
228720.0000000    0.2159364
228760.0000000    0.2251264
228800.0000000    0.2143667
228840.0000000    0.2225222
228880.0000000    0.2245936
228920.0000000    0.2219767
228960.0000000    0.2252821
229000.0000000    0.2135110
229040.0000000    0.2243485
229080.0000000    0.2222454
229120.0000000    0.2126551
229160.0000000    0.2446310
229200.0000000    0.2424305
229240.0000000    0.2220651
229280.0000000    0.2352034
229320.0000000    0.2398743
229360.0000000    0.2156345
229400.0000000    0.2245079
229440.0000000    0.2107734
229480.0000000    0.2240451
229520.0000000    0.2323973
229560.0000000    0.2237809
229600.0000000    0.2201548
229640.0000000    0.2357244
229680.0000000    0.2294473
229720.0000000    0.2255982
229760.0000000    0.2221964
229800.0000000    0.2250096
229840.0000000    0.2261140
229880.0000000    0.2256284
229920.0000000    0.2217579
229960.0000000    0.2143240
230000.0000000    0.2316367
230040.0000000    0.2300390
230080.0000000    0.2345180
230120.0000000    0.2092647
230160.0000000    0.2089336
230200.0000000    0.2097871
230240.0000000    0.2209630
230280.0000000    0.2337535
230320.0000000    0.2246172
230360.0000000    0.2306778
230400.0000000    0.2179798
230440.0000000    0.2231425
230480.0000000    0.2252742
230520.0000000    0.2152622
230560.0000000    0.2257790
230600.0000000    0.2133142
230640.0000000    0.2206523
230680.0000000    0.2254778
230720.0000000    0.2114245
230760.0000000    0.2312924
230800.0000000    0.2181889
230840.0000000    0.2243460
230880.0000000    0.2209337
230920.0000000    0.2171458
230960.0000000    0.2200159
231000.0000000    0.2235176
231040.0000000    0.2296346
231080.0000000    0.2261996
231120.0000000    0.2220474
231160.0000000    0.2225340
231200.0000000    0.2167294
231240.0000000    0.2117180
231280.0000000    0.2124382
231320.0000000    0.2044232
231360.0000000    0.2282264
231400.0000000    0.2254842
231440.0000000    0.2227693
231480.0000000    0.2246350
231520.0000000    0.2273562
231560.0000000    0.2243011
231600.0000000    0.2295343
231640.0000000    0.2129212
231680.0000000    0.2102250
231720.0000000    0.1993012
231760.0000000    0.2103826
231800.0000000    0.2181223
231840.0000000    0.2093918
231880.0000000    0.1997325
231920.0000000    0.2107628
231960.0000000    0.2085134
232000.0000000    0.2118560
232040.0000000    0.2060040
232080.0000000    0.2128801
232120.0000000    0.2194487
232160.0000000    0.2085481
232200.0000000    0.2069730
232240.0000000    0.2162630
232280.0000000    0.2177640
232320.0000000    0.2289923
232360.0000000    0.2112979
232400.0000000    0.2082191
232440.0000000    0.2146526
232480.0000000    0.2232680
232520.0000000    0.2325244
232560.0000000    0.2101627
232600.0000000    0.2105539
232640.0000000    0.1994415
232680.0000000    0.2017412
232720.0000000    0.2022512
232760.0000000    0.2047277
232800.0000000    0.1991530
232840.0000000    0.1949834
232880.0000000    0.2019639
232920.0000000    0.1996000
232960.0000000    0.2048358
233000.0000000    0.1995123
233040.0000000    0.2026541
233080.0000000    0.1970172
233120.0000000    0.2037242
233160.0000000    0.1896521
233200.0000000    0.2059701
233240.0000000    0.2013658
233280.0000000    0.2025961
233320.0000000    0.2188666
233360.0000000    0.2088676
233400.0000000    0.2167732
233440.0000000    0.2076206
233480.0000000    0.2031201
233520.0000000    0.2086791
233560.0000000    0.2063452
233600.0000000    0.1956581
233640.0000000    0.1961602
233680.0000000    0.1933696
233720.0000000    0.1971480
233760.0000000    0.2123049
233800.0000000    0.2110111
233840.0000000    0.2181161
233880.0000000    0.2175534
233920.0000000    0.2223116
233960.0000000    0.1951113
234000.0000000    0.2150515
234040.0000000    0.2060242
234080.0000000    0.2016806
234120.0000000    0.2053500
234160.0000000    0.2098698
234200.0000000    0.1851518
234240.0000000    0.2102236
234280.0000000    0.1912026
234320.0000000    0.2076273
234360.0000000    0.2100354
234400.0000000    0.2122942
234440.0000000    0.2142110
234480.0000000    0.2045895
234520.0000000    0.2107577
234560.0000000    0.2028102
234600.0000000    0.2029888
234640.0000000    0.2099286
234680.0000000    0.1989236
234720.0000000    0.2098415
234760.0000000    0.2131465
234800.0000000    0.2045305
234840.0000000    0.2107641
234880.0000000    0.1983916
234920.0000000    0.2002714
234960.0000000    0.2013780
235000.0000000    0.2115891
235040.0000000    0.2036261
235080.0000000    0.1904532
235120.0000000    0.2089352
235160.0000000    0.2069651
235200.0000000    0.2062483
235240.0000000    0.2113817
235280.0000000    0.2007588
235320.0000000    0.2034655
235360.0000000    0.2085104
235400.0000000    0.2032984
235440.0000000    0.2045746
235480.0000000    0.2107499
235520.0000000    0.2031942
235560.0000000    0.2159113
235600.0000000    0.2057736
235640.0000000    0.2078707
235680.0000000    0.2025613
235720.0000000    0.2063046
235760.0000000    0.2029202
235800.0000000    0.2104423
235840.0000000    0.2086127
235880.0000000    0.1987798
235920.0000000    0.1955142
235960.0000000    0.1890913
236000.0000000    0.1869055
236040.0000000    0.1935647
236080.0000000    0.2031480
236120.0000000    0.2088317
236160.0000000    0.1883696
236200.0000000    0.1802700
236240.0000000    0.1958398
236280.0000000    0.2048402
236320.0000000    0.1907100
236360.0000000    0.1854180
236400.0000000    0.1971183
236440.0000000    0.2160866
236480.0000000    0.2052048
236520.0000000    0.2164626
236560.0000000    0.2085775
236600.0000000    0.2161354
236640.0000000    0.2139678
236680.0000000    0.2104578
236720.0000000    0.2110512
236760.0000000    0.2043222
236800.0000000    0.2232086
236840.0000000    0.2058162
236880.0000000    0.2150993
236920.0000000    0.2023429
236960.0000000    0.2148952
237000.0000000    0.2073233
237040.0000000    0.1943215
237080.0000000    0.2110148
237120.0000000    0.2269120
237160.0000000    0.2171051
237200.0000000    0.2218498
237240.0000000    0.2185368
237280.0000000    0.1974944
237320.0000000    0.2087069
237360.0000000    0.2041879
237400.0000000    0.2114368
237440.0000000    0.2194661
237480.0000000    0.2247882
237520.0000000    0.2110987
237560.0000000    0.2141688
237600.0000000    0.2181234
237640.0000000    0.2293118
237680.0000000    0.2265509
237720.0000000    0.2193143
237760.0000000    0.2285912
237800.0000000    0.2258271
237840.0000000    0.2031115
237880.0000000    0.2200181
237920.0000000    0.2146998
237960.0000000    0.2147347
238000.0000000    0.2144078
238040.0000000    0.2139972
238080.0000000    0.2176665
238120.0000000    0.2229564
238160.0000000    0.2139889
238200.0000000    0.2145918
238240.0000000    0.2165447
238280.0000000    0.2234260
238320.0000000    0.2118973
238360.0000000    0.2072862
238400.0000000    0.2145570
238440.0000000    0.2131512
238480.0000000    0.2101962
238520.0000000    0.2144708
238560.0000000    0.2079072
238600.0000000    0.2076404
238640.0000000    0.2172129
238680.0000000    0.1991861
238720.0000000    0.2139754
238760.0000000    0.2077883
238800.0000000    0.2136834
238840.0000000    0.2029925
238880.0000000    0.2185168
238920.0000000    0.2149283
238960.0000000    0.2230501
239000.0000000    0.2199811
239040.0000000    0.2234783
239080.0000000    0.2045435
239120.0000000    0.2164952
239160.0000000    0.2207463
239200.0000000    0.2327953
239240.0000000    0.2318240
239280.0000000    0.2319644
239320.0000000    0.2314158
239360.0000000    0.2329260
239400.0000000    0.2334442
239440.0000000    0.2379763
239480.0000000    0.2375102
239520.0000000    0.2290210
239560.0000000    0.2266658
239600.0000000    0.2138344
239640.0000000    0.2311172
239680.0000000    0.2240585
239720.0000000    0.2294171
239760.0000000    0.2216753
239800.0000000    0.2273329
239840.0000000    0.2349109
239880.0000000    0.2327803
239920.0000000    0.2395198
239960.0000000    0.2385666
240000.0000000    0.2338032
240040.0000000    0.2299087
240080.0000000    0.2298309
240120.0000000    0.2343377
240160.0000000    0.2379043
240200.0000000    0.2303707
240240.0000000    0.2272175
240280.0000000    0.2313098
240320.0000000    0.2291726
240360.0000000    0.2279358
240400.0000000    0.2304102
240440.0000000    0.2152439
240480.0000000    0.2097400
240520.0000000    0.2184150
240560.0000000    0.2169223
240600.0000000    0.2172114
240640.0000000    0.2166857
240680.0000000    0.2368330
240720.0000000    0.2257623
240760.0000000    0.2274519
240800.0000000    0.2224454
240840.0000000    0.2333390
240880.0000000    0.2396417
240920.0000000    0.2366281
240960.0000000    0.2340826
241000.0000000    0.2364974
241040.0000000    0.2342125
241080.0000000    0.2339404
241120.0000000    0.2291244
241160.0000000    0.2060836
241200.0000000    0.2247326
241240.0000000    0.2321238
241280.0000000    0.2244817
241320.0000000    0.2333249
241360.0000000    0.2250361
241400.0000000    0.2205222
241440.0000000    0.2240958
241480.0000000    0.2284292
241520.0000000    0.2092098
241560.0000000    0.2070435
241600.0000000    0.2268489
241640.0000000    0.2270471
241680.0000000    0.2310329
241720.0000000    0.2332083
241760.0000000    0.2320192
241800.0000000    0.2290099
241840.0000000    0.2292733
241880.0000000    0.2099846
241920.0000000    0.2316103
241960.0000000    0.2281763
242000.0000000    0.2206641
242040.0000000    0.2186537
242080.0000000    0.2116073
242120.0000000    0.2242384
242160.0000000    0.2108722
242200.0000000    0.2190327
242240.0000000    0.2172651
242280.0000000    0.2270477
242320.0000000    0.2216222
242360.0000000    0.2202864
242400.0000000    0.2168177
242440.0000000    0.2236556
242480.0000000    0.2218605
242520.0000000    0.2251120
242560.0000000    0.2309565
242600.0000000    0.2400563
242640.0000000    0.2354523
242680.0000000    0.2394939
242720.0000000    0.2117967
242760.0000000    0.2311017
242800.0000000    0.2254519
242840.0000000    0.2261746
242880.0000000    0.2332861
242920.0000000    0.2256287
242960.0000000    0.2326276
243000.0000000    0.2203354
243040.0000000    0.2280315
243080.0000000    0.2241533
243120.0000000    0.2231544
243160.0000000    0.2235518
243200.0000000    0.2348096
243240.0000000    0.2456606
243280.0000000    0.2159365
243320.0000000    0.2288811
243360.0000000    0.2286983
243400.0000000    0.2314604
243440.0000000    0.2188574
243480.0000000    0.2113741
243520.0000000    0.2030908
243560.0000000    0.2132591
243600.0000000    0.2125247
243640.0000000    0.2132475
243680.0000000    0.2047054
243720.0000000    0.2134244
243760.0000000    0.2024487
243800.0000000    0.2230225
243840.0000000    0.2105011
243880.0000000    0.2230686
243920.0000000    0.2076775
243960.0000000    0.2131023
244000.0000000    0.2102985
244040.0000000    0.1952999
244080.0000000    0.2215518
244120.0000000    0.2203051
244160.0000000    0.2035109
244200.0000000    0.2125603
244240.0000000    0.2171946
244280.0000000    0.2089236
244320.0000000    0.2044387
244360.0000000    0.2137492
244400.0000000    0.2154648
244440.0000000    0.2093382
244480.0000000    0.1978132
244520.0000000    0.2054364
244560.0000000    0.2164026
244600.0000000    0.2097054
244640.0000000    0.2095035
244680.0000000    0.2072283
244720.0000000    0.2050803
244760.0000000    0.1958616
244800.0000000    0.2250684
244840.0000000    0.2065723
244880.0000000    0.2056113
244920.0000000    0.2069564
244960.0000000    0.2163394
245000.0000000    0.2123806
245040.0000000    0.2222145
245080.0000000    0.2220227
245120.0000000    0.2278857
245160.0000000    0.2307494
245200.0000000    0.2353385
245240.0000000    0.2338278
245280.0000000    0.2301923
245320.0000000    0.2156757
245360.0000000    0.2295743
245400.0000000    0.2026562
245440.0000000    0.2105901
245480.0000000    0.2088372
245520.0000000    0.2155568
245560.0000000    0.2113172
245600.0000000    0.2028408
245640.0000000    0.2193776
245680.0000000    0.2113101
245720.0000000    0.2058931
245760.0000000    0.2034011
245800.0000000    0.2068934
245840.0000000    0.2169890
245880.0000000    0.2179273
245920.0000000    0.1967119
245960.0000000    0.2194049
246000.0000000    0.2119806
246040.0000000    0.2096435
246080.0000000    0.2079504
246120.0000000    0.2073326
246160.0000000    0.2003920
246200.0000000    0.2145934
246240.0000000    0.2215789
246280.0000000    0.2034303
246320.0000000    0.2092009
246360.0000000    0.2102340
246400.0000000    0.1971960
246440.0000000    0.2142699
246480.0000000    0.2204002
246520.0000000    0.2154652
246560.0000000    0.2054695
246600.0000000    0.2187966
246640.0000000    0.2122287
246680.0000000    0.1972491
246720.0000000    0.2097355
246760.0000000    0.2043380
246800.0000000    0.2082325
246840.0000000    0.2160842
246880.0000000    0.2105385
246920.0000000    0.2102643
246960.0000000    0.2058885
247000.0000000    0.2020781
247040.0000000    0.2268950
247080.0000000    0.2138106
247120.0000000    0.2128532
247160.0000000    0.2281825
247200.0000000    0.2159692
247240.0000000    0.2339041
247280.0000000    0.2260362
247320.0000000    0.2200874
247360.0000000    0.2337583
247400.0000000    0.2097402
247440.0000000    0.2204890
247480.0000000    0.2192155
247520.0000000    0.2273453
247560.0000000    0.2296286
247600.0000000    0.2388134
247640.0000000    0.2339277
247680.0000000    0.2234662
247720.0000000    0.2171755
247760.0000000    0.2177661
247800.0000000    0.2174845
247840.0000000    0.2260911
247880.0000000    0.2357126
247920.0000000    0.2434124
247960.0000000    0.2341257
248000.0000000    0.2267692
248040.0000000    0.2272943
248080.0000000    0.2256056
248120.0000000    0.2377388
248160.0000000    0.2210235
248200.0000000    0.2282042
248240.0000000    0.2231379
248280.0000000    0.2294527
248320.0000000    0.2396982
248360.0000000    0.2233483
248400.0000000    0.2176769
248440.0000000    0.2257659
248480.0000000    0.2227491
248520.0000000    0.2222689
248560.0000000    0.2206669
248600.0000000    0.2230755
248640.0000000    0.2241863
248680.0000000    0.2262058
248720.0000000    0.2278557
248760.0000000    0.2327020
248800.0000000    0.2225519
248840.0000000    0.2260006
248880.0000000    0.2232224
248920.0000000    0.2312248
248960.0000000    0.2421167
249000.0000000    0.2272075
249040.0000000    0.2338064
249080.0000000    0.2209153
249120.0000000    0.2313748
249160.0000000    0.2198504
249200.0000000    0.2249853
249240.0000000    0.2231723
249280.0000000    0.2378409
249320.0000000    0.2280278
249360.0000000    0.2264198
249400.0000000    0.2186289
249440.0000000    0.2133964
249480.0000000    0.2239483
249520.0000000    0.2144033
249560.0000000    0.2166308
249600.0000000    0.2176671
249640.0000000    0.2205704
249680.0000000    0.2108869
249720.0000000    0.2132974
249760.0000000    0.2151771
249800.0000000    0.2220315
249840.0000000    0.2217262
249880.0000000    0.2069949
249920.0000000    0.2174587
249960.0000000    0.2165875
250000.0000000    0.2081553
250040.0000000    0.2216500
250080.0000000    0.2237375
250120.0000000    0.2236934
250160.0000000    0.2115516
250200.0000000    0.2151793
250240.0000000    0.2131959
250280.0000000    0.2139103
250320.0000000    0.2246873
250360.0000000    0.2218595
250400.0000000    0.2095071
250440.0000000    0.2151247
250480.0000000    0.2075894
250520.0000000    0.2290081
250560.0000000    0.2172228
250600.0000000    0.2205079
250640.0000000    0.2092949
250680.0000000    0.2168490
250720.0000000    0.2085438
250760.0000000    0.2033852
250800.0000000    0.2104617
250840.0000000    0.2027390
250880.0000000    0.2065931
250920.0000000    0.2011643
250960.0000000    0.2169060
251000.0000000    0.2049282
251040.0000000    0.2255229
251080.0000000    0.2016154
251120.0000000    0.2252042
251160.0000000    0.2108172
251200.0000000    0.2077212
251240.0000000    0.2109252
251280.0000000    0.2068874
251320.0000000    0.2180494
251360.0000000    0.2295033
251400.0000000    0.2277984
251440.0000000    0.2269802
251480.0000000    0.2215859
251520.0000000    0.2269292
251560.0000000    0.2149391
251600.0000000    0.2154788
251640.0000000    0.2233722
251680.0000000    0.2234264
251720.0000000    0.2019854
251760.0000000    0.2210044
251800.0000000    0.2157935
251840.0000000    0.2115734
251880.0000000    0.2089110
251920.0000000    0.2073378
251960.0000000    0.2174503
252000.0000000    0.2298500
252040.0000000    0.2085682
252080.0000000    0.2035257
252120.0000000    0.2289381
252160.0000000    0.2310097
252200.0000000    0.2131553
252240.0000000    0.2183212
252280.0000000    0.2108514
252320.0000000    0.2237903
252360.0000000    0.2157554
252400.0000000    0.2246841
252440.0000000    0.2046745
252480.0000000    0.2227942
252520.0000000    0.2245599
252560.0000000    0.2215042
252600.0000000    0.2085160
252640.0000000    0.2093662
252680.0000000    0.2080277
252720.0000000    0.2163439
252760.0000000    0.2141314
252800.0000000    0.2165788
252840.0000000    0.2143027
252880.0000000    0.2039055
252920.0000000    0.2013698
252960.0000000    0.2228904
253000.0000000    0.2122241
253040.0000000    0.2266990
253080.0000000    0.2276214
253120.0000000    0.2212200
253160.0000000    0.2178843
253200.0000000    0.2261774
253240.0000000    0.2095857
253280.0000000    0.2118197
253320.0000000    0.2132728
253360.0000000    0.2126757
253400.0000000    0.2141153
253440.0000000    0.2120678
253480.0000000    0.2076056
253520.0000000    0.2285411
253560.0000000    0.2175804
253600.0000000    0.2154420
253640.0000000    0.2068419
253680.0000000    0.2113514
253720.0000000    0.2215013
253760.0000000    0.2096190
253800.0000000    0.2087151
253840.0000000    0.2109392
253880.0000000    0.2080980
253920.0000000    0.2213179
253960.0000000    0.2121965
254000.0000000    0.2174835
254040.0000000    0.2164411
254080.0000000    0.2160132
254120.0000000    0.2102238
254160.0000000    0.2162712
254200.0000000    0.2050864
254240.0000000    0.2155454
254280.0000000    0.2175896
254320.0000000    0.2203361
254360.0000000    0.2194265
254400.0000000    0.2335017
254440.0000000    0.2299242
254480.0000000    0.2132377
254520.0000000    0.2219033
254560.0000000    0.2196047
254600.0000000    0.1950870
254640.0000000    0.2107968
254680.0000000    0.2296896
254720.0000000    0.2010141
254760.0000000    0.2101737
254800.0000000    0.2096807
254840.0000000    0.2059166
254880.0000000    0.2018439
254920.0000000    0.2001388
254960.0000000    0.1955692
255000.0000000    0.2096194
255040.0000000    0.2149828
255080.0000000    0.2176093
255120.0000000    0.2074344
255160.0000000    0.2224936
255200.0000000    0.2144669
255240.0000000    0.2177494
255280.0000000    0.2117375
255320.0000000    0.2261917
255360.0000000    0.2130563
255400.0000000    0.2183780
255440.0000000    0.2136797
255480.0000000    0.2217177
255520.0000000    0.2216821
255560.0000000    0.2193072
255600.0000000    0.2167133
255640.0000000    0.2125697
255680.0000000    0.2149618
255720.0000000    0.2179389
255760.0000000    0.2152740
255800.0000000    0.2240613
255840.0000000    0.2187258
255880.0000000    0.2121657
255920.0000000    0.2064288
255960.0000000    0.2157544
256000.0000000    0.2108391
256040.0000000    0.2057771
256080.0000000    0.2083748
256120.0000000    0.2152934
256160.0000000    0.2105417
256200.0000000    0.2228502
256240.0000000    0.2179836
256280.0000000    0.2222684
256320.0000000    0.2008393
256360.0000000    0.2169777
256400.0000000    0.2175454
256440.0000000    0.2174833
256480.0000000    0.2047526
256520.0000000    0.2268810
256560.0000000    0.2154181
256600.0000000    0.2167740
256640.0000000    0.2156173
256680.0000000    0.2071858
256720.0000000    0.2085405
256760.0000000    0.2147094
256800.0000000    0.2149347
256840.0000000    0.2149398
256880.0000000    0.2078669
256920.0000000    0.2135231
256960.0000000    0.2094376
257000.0000000    0.2001410
257040.0000000    0.2003937
257080.0000000    0.2122473
257120.0000000    0.2217597
257160.0000000    0.2134384
257200.0000000    0.2239478
257240.0000000    0.2257024
257280.0000000    0.2191774
257320.0000000    0.2228438
257360.0000000    0.2108874
257400.0000000    0.2208923
257440.0000000    0.2088604
257480.0000000    0.2018713
257520.0000000    0.2048362
257560.0000000    0.2057590
257600.0000000    0.2054252
257640.0000000    0.2235589
257680.0000000    0.2235856
257720.0000000    0.2207628
257760.0000000    0.2131254
257800.0000000    0.2183996
257840.0000000    0.2165812
257880.0000000    0.2228318
257920.0000000    0.2140650
257960.0000000    0.2130525
258000.0000000    0.2285061
258040.0000000    0.2162659
258080.0000000    0.2185598
258120.0000000    0.2094402
258160.0000000    0.2215736
258200.0000000    0.2141568
258240.0000000    0.2192452
258280.0000000    0.2023820
258320.0000000    0.2163653
258360.0000000    0.2136518
258400.0000000    0.2122261
258440.0000000    0.2174788
258480.0000000    0.2166475
258520.0000000    0.2196869
258560.0000000    0.2175533
258600.0000000    0.2179653
258640.0000000    0.2032176
258680.0000000    0.2159617
258720.0000000    0.2217359
258760.0000000    0.2099081
258800.0000000    0.2105084
258840.0000000    0.2088266
258880.0000000    0.2135825
258920.0000000    0.2188265
258960.0000000    0.2088775
259000.0000000    0.2183665
259040.0000000    0.2152804
259080.0000000    0.2145913
259120.0000000    0.2141110
259160.0000000    0.2105439
259200.0000000    0.2131533
259240.0000000    0.2057273
259280.0000000    0.2113348
259320.0000000    0.2096842
259360.0000000    0.2061549
259400.0000000    0.2075826
259440.0000000    0.2209802
259480.0000000    0.2378167
259520.0000000    0.2357608
259560.0000000    0.2293517
259600.0000000    0.2281144
259640.0000000    0.2254925
259680.0000000    0.2252973
259720.0000000    0.2254401
259760.0000000    0.2184784
259800.0000000    0.2263177
259840.0000000    0.2320848
259880.0000000    0.2277972
259920.0000000    0.2329922
259960.0000000    0.2264757
260000.0000000    0.2253879
260040.0000000    0.2264742
260080.0000000    0.2253482
260120.0000000    0.2242944
260160.0000000    0.2302256
260200.0000000    0.2186422
260240.0000000    0.2220262
260280.0000000    0.2249101
260320.0000000    0.2173910
260360.0000000    0.2043594
260400.0000000    0.2040937
260440.0000000    0.2262078
260480.0000000    0.2166330
260520.0000000    0.2065051
260560.0000000    0.2170018
260600.0000000    0.2212370
260640.0000000    0.2171457
260680.0000000    0.2237508
260720.0000000    0.2301183
260760.0000000    0.2111065
260800.0000000    0.2166902
260840.0000000    0.2128564
260880.0000000    0.2190706
260920.0000000    0.2235512
260960.0000000    0.2331555
261000.0000000    0.2235481
261040.0000000    0.2122608
261080.0000000    0.2128636
261120.0000000    0.2209635
261160.0000000    0.2166450
261200.0000000    0.1983401
261240.0000000    0.2161175
261280.0000000    0.2102640
261320.0000000    0.2104591
261360.0000000    0.2059366
261400.0000000    0.2107230
261440.0000000    0.2248937
261480.0000000    0.2230579
261520.0000000    0.2244444
261560.0000000    0.2122858
261600.0000000    0.2181520
261640.0000000    0.2239583
261680.0000000    0.2175385
261720.0000000    0.2202186
261760.0000000    0.2260659
261800.0000000    0.2279661
261840.0000000    0.2111931
261880.0000000    0.2218892
261920.0000000    0.2187571
261960.0000000    0.2135730
262000.0000000    0.2197732
262040.0000000    0.2176145
262080.0000000    0.2236791
262120.0000000    0.2135094
262160.0000000    0.2165824
262200.0000000    0.2181191
262240.0000000    0.2168412
262280.0000000    0.2114618
262320.0000000    0.2241177
262360.0000000    0.2261140
262400.0000000    0.2264895
262440.0000000    0.2189963
262480.0000000    0.2283112
262520.0000000    0.2274172
262560.0000000    0.2209799
262600.0000000    0.2331886
262640.0000000    0.2309174
262680.0000000    0.2289487
262720.0000000    0.2296918
262760.0000000    0.2335941
262800.0000000    0.2300178
262840.0000000    0.2292230
262880.0000000    0.2301253
262920.0000000    0.2240911
262960.0000000    0.2332616
263000.0000000    0.2263230
263040.0000000    0.2324836
263080.0000000    0.2193772
263120.0000000    0.2233161
263160.0000000    0.2138056
263200.0000000    0.2135075
263240.0000000    0.2265306
263280.0000000    0.2209810
263320.0000000    0.2269525
263360.0000000    0.2237286
263400.0000000    0.2343774
263440.0000000    0.2453411
263480.0000000    0.2164274
263520.0000000    0.2223011
263560.0000000    0.2247728
263600.0000000    0.2133691
263640.0000000    0.2323177
263680.0000000    0.2293534
263720.0000000    0.2216200
263760.0000000    0.2223212
263800.0000000    0.2251712
263840.0000000    0.2162784
263880.0000000    0.2288411
263920.0000000    0.2271999
263960.0000000    0.2328579
264000.0000000    0.2222451
264040.0000000    0.2232525
264080.0000000    0.2224369
264120.0000000    0.2315609
264160.0000000    0.2216406
264200.0000000    0.2206045
264240.0000000    0.2189950
264280.0000000    0.2219958
264320.0000000    0.2132609
264360.0000000    0.2153522
264400.0000000    0.2172763
264440.0000000    0.2244047
264480.0000000    0.2274227
264520.0000000    0.2263679
264560.0000000    0.2209042
264600.0000000    0.2134321
264640.0000000    0.2145718
264680.0000000    0.2137323
264720.0000000    0.2214377
264760.0000000    0.2125206
264800.0000000    0.2184702
264840.0000000    0.2199349
264880.0000000    0.2113928
264920.0000000    0.2170654
264960.0000000    0.2162921
265000.0000000    0.2103210
265040.0000000    0.2129920
265080.0000000    0.2161793
265120.0000000    0.2054375
265160.0000000    0.2040052
265200.0000000    0.2087001
265240.0000000    0.2084654
265280.0000000    0.2187347
265320.0000000    0.2185417
265360.0000000    0.2130584
265400.0000000    0.2163439
265440.0000000    0.2165005
265480.0000000    0.2014540
265520.0000000    0.2137639
265560.0000000    0.2097338
265600.0000000    0.2029443
265640.0000000    0.2039257
265680.0000000    0.2043900
265720.0000000    0.2067903
265760.0000000    0.1996696
265800.0000000    0.2000353
265840.0000000    0.2067463
265880.0000000    0.2114804
265920.0000000    0.1985591
265960.0000000    0.2046678
266000.0000000    0.2085356
266040.0000000    0.2067460
266080.0000000    0.2124922
266120.0000000    0.2057697
266160.0000000    0.2121701
266200.0000000    0.2290520
266240.0000000    0.2141882
266280.0000000    0.2130741
266320.0000000    0.2111601
266360.0000000    0.2184049
266400.0000000    0.2084706
266440.0000000    0.2034524
266480.0000000    0.2231803
266520.0000000    0.2211637
266560.0000000    0.2172119
266600.0000000    0.2146325
266640.0000000    0.2107988
266680.0000000    0.2081551
266720.0000000    0.2119755
266760.0000000    0.2122059
266800.0000000    0.2052218
266840.0000000    0.2122588
266880.0000000    0.2174341
266920.0000000    0.2089424
266960.0000000    0.2169872
267000.0000000    0.2166466
267040.0000000    0.2201854
267080.0000000    0.2169695
267120.0000000    0.2260276
267160.0000000    0.2128221
267200.0000000    0.2271476
267240.0000000    0.2206585
267280.0000000    0.2244243
267320.0000000    0.2190441
267360.0000000    0.2204547
267400.0000000    0.2130460
267440.0000000    0.2109528
267480.0000000    0.2108970
267520.0000000    0.2031499
267560.0000000    0.2150566
267600.0000000    0.2029781
267640.0000000    0.2248219
267680.0000000    0.2347694
267720.0000000    0.2207265
267760.0000000    0.2180670
267800.0000000    0.2175900
267840.0000000    0.2224016
267880.0000000    0.2181204
267920.0000000    0.2275366
267960.0000000    0.2281416
268000.0000000    0.2254439
268040.0000000    0.2086171
268080.0000000    0.2150464
268120.0000000    0.2015127
268160.0000000    0.2184080
268200.0000000    0.2226521
268240.0000000    0.2090229
268280.0000000    0.2114356
268320.0000000    0.1999284
268360.0000000    0.2061783
268400.0000000    0.2069246
268440.0000000    0.2062872
268480.0000000    0.1999548
268520.0000000    0.2051772
268560.0000000    0.2165105
268600.0000000    0.2096371
268640.0000000    0.2232575
268680.0000000    0.2200175
268720.0000000    0.2289966
268760.0000000    0.2187300
268800.0000000    0.2286058
268840.0000000    0.2283991
268880.0000000    0.2192538
268920.0000000    0.2323643
268960.0000000    0.2145841
269000.0000000    0.2235215
269040.0000000    0.2199174
269080.0000000    0.2208037
269120.0000000    0.2324408
269160.0000000    0.2225212
269200.0000000    0.2290365
269240.0000000    0.2277476
269280.0000000    0.2139550
269320.0000000    0.2069218
269360.0000000    0.2167835
269400.0000000    0.2114509
269440.0000000    0.2042057
269480.0000000    0.2128498
269520.0000000    0.2129336
269560.0000000    0.1990810
269600.0000000    0.2100004
269640.0000000    0.2079948
269680.0000000    0.2098203
269720.0000000    0.2275848
269760.0000000    0.2136512
269800.0000000    0.2221727
269840.0000000    0.2204875
269880.0000000    0.2241916
269920.0000000    0.2219114
269960.0000000    0.2291177
270000.0000000    0.2278365
270040.0000000    0.2193455
270080.0000000    0.2111353
270120.0000000    0.2147238
270160.0000000    0.2273532
270200.0000000    0.2188852
270240.0000000    0.2218803
270280.0000000    0.2204513
270320.0000000    0.2170985
270360.0000000    0.2106434
270400.0000000    0.2175766
270440.0000000    0.2059492
270480.0000000    0.2141113
270520.0000000    0.2154118
270560.0000000    0.2286822
270600.0000000    0.2223474
270640.0000000    0.2219410
270680.0000000    0.2121059
270720.0000000    0.2162668
270760.0000000    0.2195200
270800.0000000    0.2028204
270840.0000000    0.2316131
270880.0000000    0.2149453
270920.0000000    0.2178225
270960.0000000    0.2000431
271000.0000000    0.2150776
271040.0000000    0.2158118
271080.0000000    0.2211532
271120.0000000    0.2125611
271160.0000000    0.2202846
271200.0000000    0.2313319
271240.0000000    0.2323480
271280.0000000    0.2111569
271320.0000000    0.2092426
271360.0000000    0.2094814
271400.0000000    0.2238881
271440.0000000    0.2209140
271480.0000000    0.2256144
271520.0000000    0.2228209
271560.0000000    0.2288140
271600.0000000    0.2156207
271640.0000000    0.2151816
271680.0000000    0.2292541
271720.0000000    0.2105255
271760.0000000    0.2328597
271800.0000000    0.2289044
271840.0000000    0.2318441
271880.0000000    0.2165959
271920.0000000    0.2124288
271960.0000000    0.2062697
272000.0000000    0.2174373
272040.0000000    0.2260323
272080.0000000    0.2150511
272120.0000000    0.2165882
272160.0000000    0.2095803
272200.0000000    0.2161148
272240.0000000    0.2281050
272280.0000000    0.2121687
272320.0000000    0.2067528
272360.0000000    0.2143884
272400.0000000    0.2070219
272440.0000000    0.2134834
272480.0000000    0.2130276
272520.0000000    0.2206912
272560.0000000    0.2098456
272600.0000000    0.2035510
272640.0000000    0.2131624
272680.0000000    0.2152909
272720.0000000    0.2319779
272760.0000000    0.2213745
272800.0000000    0.2050745
272840.0000000    0.2309556
272880.0000000    0.2094972
272920.0000000    0.2111178
272960.0000000    0.2186631
273000.0000000    0.2059795
273040.0000000    0.2152721
273080.0000000    0.2260761
273120.0000000    0.2124640
273160.0000000    0.2194418
273200.0000000    0.2314087
273240.0000000    0.2178274
273280.0000000    0.2178127
273320.0000000    0.2277252
273360.0000000    0.2022652
273400.0000000    0.2169357
273440.0000000    0.2136631
273480.0000000    0.2218387
273520.0000000    0.2320601
273560.0000000    0.2217345
273600.0000000    0.2177280
273640.0000000    0.2156103
273680.0000000    0.2174170
273720.0000000    0.2253075
273760.0000000    0.2183356
273800.0000000    0.2288541
273840.0000000    0.2278228
273880.0000000    0.2174681
273920.0000000    0.2186287
273960.0000000    0.2252318
274000.0000000    0.2099561
274040.0000000    0.2153893
274080.0000000    0.2201762
274120.0000000    0.2218907
274160.0000000    0.2127707
274200.0000000    0.2164540
274240.0000000    0.2357161
274280.0000000    0.2303798
274320.0000000    0.2284684
274360.0000000    0.2164299
274400.0000000    0.2276233
274440.0000000    0.2342717
274480.0000000    0.2255343
274520.0000000    0.2205333
274560.0000000    0.2176824
274600.0000000    0.2268279
274640.0000000    0.2123064
274680.0000000    0.2164630
274720.0000000    0.2087660
274760.0000000    0.2222109
274800.0000000    0.2370079
274840.0000000    0.2255275
274880.0000000    0.2176201
274920.0000000    0.2151096
274960.0000000    0.2171878
275000.0000000    0.2218302
275040.0000000    0.2283143
275080.0000000    0.2147518
275120.0000000    0.2317270
275160.0000000    0.2219830
275200.0000000    0.2277671
275240.0000000    0.2167397
275280.0000000    0.2192825
275320.0000000    0.2038447
275360.0000000    0.2293802
275400.0000000    0.2233956
275440.0000000    0.2109960
275480.0000000    0.2290444
275520.0000000    0.2164847
275560.0000000    0.2192472
275600.0000000    0.2164948
275640.0000000    0.2154771
275680.0000000    0.2180806
275720.0000000    0.2198639
275760.0000000    0.2143908
275800.0000000    0.2231296
275840.0000000    0.2214366
275880.0000000    0.2151204
275920.0000000    0.2229443
275960.0000000    0.2279061
276000.0000000    0.2275564
276040.0000000    0.2169146
276080.0000000    0.2183566
276120.0000000    0.2150993
276160.0000000    0.2230532
276200.0000000    0.2219282
276240.0000000    0.2339664
276280.0000000    0.2266405
276320.0000000    0.2363250
276360.0000000    0.2285120
276400.0000000    0.2307991
276440.0000000    0.2381219
276480.0000000    0.2192921
276520.0000000    0.2232627
276560.0000000    0.2250268
276600.0000000    0.2252731
276640.0000000    0.2347033
276680.0000000    0.2280729
276720.0000000    0.2245367
276760.0000000    0.2195375
276800.0000000    0.2243322
276840.0000000    0.2132027
276880.0000000    0.2233602
276920.0000000    0.2237121
276960.0000000    0.2134492
277000.0000000    0.2197073
277040.0000000    0.2107430
277080.0000000    0.2151384
277120.0000000    0.2156293
277160.0000000    0.2185056
277200.0000000    0.2163268
277240.0000000    0.2106920
277280.0000000    0.2285102
277320.0000000    0.2249547
277360.0000000    0.2218947
277400.0000000    0.2219255
277440.0000000    0.2129467
277480.0000000    0.2168800
277520.0000000    0.2180973
277560.0000000    0.2250344
277600.0000000    0.2250373
277640.0000000    0.2317809
277680.0000000    0.2267390
277720.0000000    0.2286207
277760.0000000    0.2212606
277800.0000000    0.2222889
277840.0000000    0.2064418
277880.0000000    0.2217704
277920.0000000    0.2194599
277960.0000000    0.2253061
278000.0000000    0.2241364
278040.0000000    0.2242126
278080.0000000    0.2126518
278120.0000000    0.2264222
278160.0000000    0.2155278
278200.0000000    0.2167659
278240.0000000    0.2224030
278280.0000000    0.2088026
278320.0000000    0.2193435
278360.0000000    0.2271247
278400.0000000    0.2202268
278440.0000000    0.2181040
278480.0000000    0.2197587
278520.0000000    0.2234012
278560.0000000    0.2232642
278600.0000000    0.2138888
278640.0000000    0.2266295
278680.0000000    0.2200458
278720.0000000    0.2123961
278760.0000000    0.2166924
278800.0000000    0.2095852
278840.0000000    0.2230040
278880.0000000    0.2148597
278920.0000000    0.2254819
278960.0000000    0.2163507
279000.0000000    0.2131559
279040.0000000    0.2114093
279080.0000000    0.2266033
279120.0000000    0.2290449
279160.0000000    0.2207538
279200.0000000    0.2188326
279240.0000000    0.2327796
279280.0000000    0.2162618
279320.0000000    0.2208504
279360.0000000    0.2235803
279400.0000000    0.2347111
279440.0000000    0.2394516
279480.0000000    0.2296131
279520.0000000    0.2334734
279560.0000000    0.2208911
279600.0000000    0.2181531
279640.0000000    0.2186643
279680.0000000    0.2226591
279720.0000000    0.2201960
279760.0000000    0.2100026
279800.0000000    0.2305178
279840.0000000    0.2317539
279880.0000000    0.2182959
279920.0000000    0.2249149
279960.0000000    0.2117913
280000.0000000    0.2118840
280040.0000000    0.2130789
280080.0000000    0.1996656
280120.0000000    0.1983916
280160.0000000    0.2046644
280200.0000000    0.2067286
280240.0000000    0.2243288
280280.0000000    0.2092807
280320.0000000    0.2083557
280360.0000000    0.2024821
280400.0000000    0.2044681
280440.0000000    0.2169990
280480.0000000    0.2027244
280520.0000000    0.2017191
280560.0000000    0.2064697
280600.0000000    0.2112854
280640.0000000    0.2076659
280680.0000000    0.2076454
280720.0000000    0.2082093
280760.0000000    0.2007985
280800.0000000    0.2024733
280840.0000000    0.2185727
280880.0000000    0.1995358
280920.0000000    0.2026349
280960.0000000    0.2040991
281000.0000000    0.1970153
281040.0000000    0.2076448
281080.0000000    0.2170598
281120.0000000    0.1989048
281160.0000000    0.2016371
281200.0000000    0.2100499
281240.0000000    0.2168956
281280.0000000    0.2084599
281320.0000000    0.2061997
281360.0000000    0.2052856
281400.0000000    0.2049572
281440.0000000    0.2037850
281480.0000000    0.2106063
281520.0000000    0.2366936
281560.0000000    0.2092415
281600.0000000    0.2057774
281640.0000000    0.2253847
281680.0000000    0.2194035
281720.0000000    0.2147708
281760.0000000    0.2317454
281800.0000000    0.2183049
281840.0000000    0.2154173
281880.0000000    0.1898301
281920.0000000    0.2115819
281960.0000000    0.2162109
282000.0000000    0.1999205
282040.0000000    0.2108668
282080.0000000    0.2214677
282120.0000000    0.2056936
282160.0000000    0.2132997
282200.0000000    0.2116762
282240.0000000    0.2031036
282280.0000000    0.2057323
282320.0000000    0.2108096
282360.0000000    0.2210279
282400.0000000    0.2159984
282440.0000000    0.2142480
282480.0000000    0.1997391
282520.0000000    0.2017917
282560.0000000    0.2015380
282600.0000000    0.2061396
282640.0000000    0.1978553
282680.0000000    0.2162800
282720.0000000    0.2045056
282760.0000000    0.1918127
282800.0000000    0.2039263
282840.0000000    0.2034792
282880.0000000    0.1993251
282920.0000000    0.2067845
282960.0000000    0.2102826
283000.0000000    0.2262017
283040.0000000    0.2230815
283080.0000000    0.2095113
283120.0000000    0.2269921
283160.0000000    0.2220765
283200.0000000    0.2032137
283240.0000000    0.2303004
283280.0000000    0.2265451
283320.0000000    0.2068980
283360.0000000    0.2128253
283400.0000000    0.2147298
283440.0000000    0.2045655
283480.0000000    0.2245948
283520.0000000    0.2049656
283560.0000000    0.1974372
283600.0000000    0.1989117
283640.0000000    0.2033831
283680.0000000    0.2008563
283720.0000000    0.1928818
283760.0000000    0.1988031
283800.0000000    0.1926791
283840.0000000    0.2029001
283880.0000000    0.2103140
283920.0000000    0.1918532
283960.0000000    0.2032003
284000.0000000    0.1954172
284040.0000000    0.2060931
284080.0000000    0.1977718
284120.0000000    0.1944975
284160.0000000    0.2066469
284200.0000000    0.1993891
284240.0000000    0.2005009
284280.0000000    0.2140352
284320.0000000    0.2100012
284360.0000000    0.2006114
284400.0000000    0.2144433
284440.0000000    0.2141235
284480.0000000    0.2129220
284520.0000000    0.2084684
284560.0000000    0.2003477
284600.0000000    0.2126209
284640.0000000    0.2004403
284680.0000000    0.2118050
284720.0000000    0.2037030
284760.0000000    0.1954476
284800.0000000    0.2030807
284840.0000000    0.2095086
284880.0000000    0.2179615
284920.0000000    0.2230454
284960.0000000    0.2127419
285000.0000000    0.2196380
285040.0000000    0.2304072
285080.0000000    0.2203063
285120.0000000    0.2141755
285160.0000000    0.2249006
285200.0000000    0.2119132
285240.0000000    0.2183459
285280.0000000    0.2212372
285320.0000000    0.2106440
285360.0000000    0.2120765
285400.0000000    0.1998480
285440.0000000    0.2133679
285480.0000000    0.1981773
285520.0000000    0.1990632
285560.0000000    0.2056106
285600.0000000    0.2151447
285640.0000000    0.2160434
285680.0000000    0.2079682
285720.0000000    0.2054201
285760.0000000    0.1934413
285800.0000000    0.2089314
285840.0000000    0.2182523
285880.0000000    0.2207124
285920.0000000    0.2147682
285960.0000000    0.2008055
286000.0000000    0.2073945
286040.0000000    0.2120405
286080.0000000    0.2144448
286120.0000000    0.2077880
286160.0000000    0.2092968
286200.0000000    0.2164008
286240.0000000    0.2182489
286280.0000000    0.2211853
286320.0000000    0.2212993
286360.0000000    0.2286718
286400.0000000    0.2170337
286440.0000000    0.2269272
286480.0000000    0.2019069
286520.0000000    0.2051226
286560.0000000    0.2061942
286600.0000000    0.2189828
286640.0000000    0.2112766
286680.0000000    0.2295566
286720.0000000    0.2407453
286760.0000000    0.2150069
286800.0000000    0.2329280
286840.0000000    0.2250043
286880.0000000    0.2188220
286920.0000000    0.2230387
286960.0000000    0.2269903
287000.0000000    0.2099317
287040.0000000    0.2272494
287080.0000000    0.2294392
287120.0000000    0.2306096
287160.0000000    0.2280059
287200.0000000    0.2164305
287240.0000000    0.2330033
287280.0000000    0.2251147
287320.0000000    0.2239301
287360.0000000    0.2265624
287400.0000000    0.2312785
287440.0000000    0.2211700
287480.0000000    0.2239852
287520.0000000    0.2188186
287560.0000000    0.2308706
287600.0000000    0.2314992
287640.0000000    0.2253708
287680.0000000    0.2236261
287720.0000000    0.2138120
287760.0000000    0.2172832
287800.0000000    0.2231352
287840.0000000    0.2163098
287880.0000000    0.2338386
287920.0000000    0.2202671
287960.0000000    0.2317210
288000.0000000    0.2229184
288040.0000000    0.2263953
288080.0000000    0.2214602
288120.0000000    0.2339725
288160.0000000    0.2340433
288200.0000000    0.2334651
288240.0000000    0.2322070
288280.0000000    0.2353655
288320.0000000    0.2181139
288360.0000000    0.2117099
288400.0000000    0.2176910
288440.0000000    0.2216590
288480.0000000    0.2072248
288520.0000000    0.2238638
288560.0000000    0.2250155
288600.0000000    0.2136244
288640.0000000    0.2218899
288680.0000000    0.2172206
288720.0000000    0.2345986
288760.0000000    0.2226656
288800.0000000    0.2221766
288840.0000000    0.2173917
288880.0000000    0.2219691
288920.0000000    0.2192021
288960.0000000    0.2210957
289000.0000000    0.2273798
289040.0000000    0.2170174
289080.0000000    0.2256541
289120.0000000    0.2208047
289160.0000000    0.2298886
289200.0000000    0.2268935
289240.0000000    0.2194684
289280.0000000    0.2238754
289320.0000000    0.2222223
289360.0000000    0.2136534
289400.0000000    0.2245732
289440.0000000    0.2224357
289480.0000000    0.2297087
289520.0000000    0.2342788
289560.0000000    0.2332031
289600.0000000    0.2385238
289640.0000000    0.2415032
289680.0000000    0.2388070
289720.0000000    0.2283302
289760.0000000    0.2317945
289800.0000000    0.2455890
289840.0000000    0.2345566
289880.0000000    0.2342326
289920.0000000    0.2277232
289960.0000000    0.2388510
290000.0000000    0.2375899
290040.0000000    0.2320363
290080.0000000    0.2406747
290120.0000000    0.2334146
290160.0000000    0.2414284
290200.0000000    0.2328207
290240.0000000    0.2286378
290280.0000000    0.2300561
290320.0000000    0.2246465
290360.0000000    0.2338074
290400.0000000    0.2384594
290440.0000000    0.2274552
290480.0000000    0.2364334
290520.0000000    0.2211312
290560.0000000    0.2339584
290600.0000000    0.2202321
290640.0000000    0.2131938
290680.0000000    0.2160778
290720.0000000    0.2286084
290760.0000000    0.2246963
290800.0000000    0.2168026
290840.0000000    0.2136027
290880.0000000    0.2198632
290920.0000000    0.2149103
290960.0000000    0.2034456
291000.0000000    0.2200493
291040.0000000    0.2066500
291080.0000000    0.2001454
291120.0000000    0.2113683
291160.0000000    0.2102329
291200.0000000    0.2075229
291240.0000000    0.2117217
291280.0000000    0.2015035
291320.0000000    0.2111600
291360.0000000    0.2010535
291400.0000000    0.2033130
291440.0000000    0.1904682
291480.0000000    0.1974263
291520.0000000    0.2059342
291560.0000000    0.2038674
291600.0000000    0.2075246
291640.0000000    0.1984316
291680.0000000    0.1957568
291720.0000000    0.2040450
291760.0000000    0.2009726
291800.0000000    0.2133733
291840.0000000    0.2065612
291880.0000000    0.2091729
291920.0000000    0.2039516
291960.0000000    0.2142935
292000.0000000    0.2072396
292040.0000000    0.2022643
292080.0000000    0.2113011
292120.0000000    0.2083796
292160.0000000    0.2222052
292200.0000000    0.2241280
292240.0000000    0.2193429
292280.0000000    0.2104877
292320.0000000    0.2233475
292360.0000000    0.2343565
292400.0000000    0.2351863
292440.0000000    0.2360588
292480.0000000    0.2404172
292520.0000000    0.2306323
292560.0000000    0.2337844
292600.0000000    0.2180735
292640.0000000    0.2229962
292680.0000000    0.2313948
292720.0000000    0.2235489
292760.0000000    0.2265367
292800.0000000    0.2226581
292840.0000000    0.2209176
292880.0000000    0.2229017
292920.0000000    0.2276729
292960.0000000    0.2209377
293000.0000000    0.2242946
293040.0000000    0.2288703
293080.0000000    0.2276592
293120.0000000    0.2246096
293160.0000000    0.2220521
293200.0000000    0.2049071
293240.0000000    0.2253078
293280.0000000    0.2133130
293320.0000000    0.2111661
293360.0000000    0.2142618
293400.0000000    0.2187348
293440.0000000    0.2288029
293480.0000000    0.2324529
293520.0000000    0.2295924
293560.0000000    0.2298996
293600.0000000    0.2253170
293640.0000000    0.2271923
293680.0000000    0.2263251
293720.0000000    0.2214384
293760.0000000    0.2146584
293800.0000000    0.2244436
293840.0000000    0.2279858
293880.0000000    0.2398873
293920.0000000    0.2284213
293960.0000000    0.2351827
294000.0000000    0.2137891
294040.0000000    0.2198910
294080.0000000    0.2168024
294120.0000000    0.2255451
294160.0000000    0.2266739
294200.0000000    0.2269635
294240.0000000    0.2312299
294280.0000000    0.2293561
294320.0000000    0.2245997
294360.0000000    0.2355547
294400.0000000    0.2326121
294440.0000000    0.2310755
294480.0000000    0.2245719
294520.0000000    0.2418154
294560.0000000    0.2345631
294600.0000000    0.2409071
294640.0000000    0.2402402
294680.0000000    0.2234743
294720.0000000    0.2424305
294760.0000000    0.2216721
294800.0000000    0.2357338
294840.0000000    0.2333172
294880.0000000    0.2331429
294920.0000000    0.2266965
294960.0000000    0.2233807
295000.0000000    0.2300692
295040.0000000    0.2373027
295080.0000000    0.2279128
295120.0000000    0.2371897
295160.0000000    0.2323991
295200.0000000    0.2208585
295240.0000000    0.2252142
295280.0000000    0.2204656
295320.0000000    0.2211259
295360.0000000    0.2253598
295400.0000000    0.2305747
295440.0000000    0.2340851
295480.0000000    0.2162849
295520.0000000    0.2222615
295560.0000000    0.2339604
295600.0000000    0.2256357
295640.0000000    0.2432605
295680.0000000    0.2219974
295720.0000000    0.2247971
295760.0000000    0.2194637
295800.0000000    0.2203175
295840.0000000    0.2262857
295880.0000000    0.2213344
295920.0000000    0.2325894
295960.0000000    0.2257668
296000.0000000    0.2193098
296040.0000000    0.2176066
296080.0000000    0.2236468
296120.0000000    0.2244435
296160.0000000    0.2444305
296200.0000000    0.2212025
296240.0000000    0.2287102
296280.0000000    0.2329771
296320.0000000    0.2309335
296360.0000000    0.2287462
296400.0000000    0.2336357
296440.0000000    0.2268537
296480.0000000    0.2241620
296520.0000000    0.2306788
296560.0000000    0.2171965
296600.0000000    0.2202509
296640.0000000    0.2228274
296680.0000000    0.2256376
296720.0000000    0.2149352
296760.0000000    0.2130473
296800.0000000    0.2263595
296840.0000000    0.2217127
296880.0000000    0.2339430
296920.0000000    0.2219708
296960.0000000    0.2357015
297000.0000000    0.2402608
297040.0000000    0.2421357
297080.0000000    0.2220120
297120.0000000    0.2357398
297160.0000000    0.2316227
297200.0000000    0.2234033
297240.0000000    0.2133031
297280.0000000    0.2165859
297320.0000000    0.2216395
297360.0000000    0.2310217
297400.0000000    0.2348642
297440.0000000    0.2265123
297480.0000000    0.2209800
297520.0000000    0.2245271
297560.0000000    0.2330654
297600.0000000    0.2361927
297640.0000000    0.2276670
297680.0000000    0.2353169
297720.0000000    0.2189763
297760.0000000    0.2260472
297800.0000000    0.2238083
297840.0000000    0.2293151
297880.0000000    0.2318632
297920.0000000    0.2288991
297960.0000000    0.2357609
298000.0000000    0.2413708
298040.0000000    0.2245229
298080.0000000    0.2286985
298120.0000000    0.2283272
298160.0000000    0.2329138
298200.0000000    0.2336018
298240.0000000    0.2413697
298280.0000000    0.2300746
298320.0000000    0.2297570
298360.0000000    0.2395468
298400.0000000    0.2322163
298440.0000000    0.2350320
298480.0000000    0.2366175
298520.0000000    0.2244627
298560.0000000    0.2336297
298600.0000000    0.2281862
298640.0000000    0.2373009
298680.0000000    0.2411943
298720.0000000    0.2309574
298760.0000000    0.2274531
298800.0000000    0.2259277
298840.0000000    0.2320070
298880.0000000    0.2379209
298920.0000000    0.2356510
298960.0000000    0.2406753
299000.0000000    0.2318905
299040.0000000    0.2387962
299080.0000000    0.2465210
299120.0000000    0.2376742
299160.0000000    0.2260945
299200.0000000    0.2467415
299240.0000000    0.2266809
299280.0000000    0.2437284
299320.0000000    0.2253307
299360.0000000    0.2307733
299400.0000000    0.2294992
299440.0000000    0.2370159
299480.0000000    0.2245245
299520.0000000    0.2303974
299560.0000000    0.2487063
299600.0000000    0.2429478
299640.0000000    0.2515494
299680.0000000    0.2405299
299720.0000000    0.2334543
299760.0000000    0.2366192
299800.0000000    0.2410990
299840.0000000    0.2302950
299880.0000000    0.2416130
299920.0000000    0.2306855
299960.0000000    0.2366385
300000.0000000    0.2366281
300040.0000000    0.2352418
300080.0000000    0.2323610
300120.0000000    0.2292815
300160.0000000    0.2388261
300200.0000000    0.2389696
300240.0000000    0.2262712
300280.0000000    0.2262716
300320.0000000    0.2202063
300360.0000000    0.2239236
300400.0000000    0.2275199
300440.0000000    0.2151431
300480.0000000    0.2253159
300520.0000000    0.2211266
300560.0000000    0.2177020
300600.0000000    0.2162033
300640.0000000    0.2250452
300680.0000000    0.2116531
300720.0000000    0.2306824
300760.0000000    0.2142051
300800.0000000    0.2218442
300840.0000000    0.2141522
300880.0000000    0.2264289
300920.0000000    0.2230333
300960.0000000    0.2252658
301000.0000000    0.2298044
301040.0000000    0.2217386
301080.0000000    0.2152980
301120.0000000    0.2179032
301160.0000000    0.2253947
301200.0000000    0.2159623
301240.0000000    0.2275305
301280.0000000    0.2173296
301320.0000000    0.2201992
301360.0000000    0.2110463
301400.0000000    0.2124849
301440.0000000    0.2294355
301480.0000000    0.2323966
301520.0000000    0.2350804
301560.0000000    0.2221451
301600.0000000    0.2313684
301640.0000000    0.2357058
301680.0000000    0.2302384
301720.0000000    0.2350000
301760.0000000    0.2247139
301800.0000000    0.2030595
301840.0000000    0.2152929
301880.0000000    0.2180888
301920.0000000    0.2133842
301960.0000000    0.2262046
302000.0000000    0.2129606
302040.0000000    0.2168574
302080.0000000    0.2073113
302120.0000000    0.2048718
302160.0000000    0.2128673
302200.0000000    0.2125785
302240.0000000    0.2159329
302280.0000000    0.2191762
302320.0000000    0.2261715
302360.0000000    0.2126745
302400.0000000    0.2181546
302440.0000000    0.2200009
302480.0000000    0.2144017
302520.0000000    0.2229077
302560.0000000    0.2149036
302600.0000000    0.2168541
302640.0000000    0.1989324
302680.0000000    0.2107990
302720.0000000    0.2073646
302760.0000000    0.2092872
302800.0000000    0.2064298
302840.0000000    0.1914331
302880.0000000    0.2071079
302920.0000000    0.2170229
302960.0000000    0.1986578
303000.0000000    0.2058402
303040.0000000    0.1953346
303080.0000000    0.2031537
303120.0000000    0.2006322
303160.0000000    0.1987593
303200.0000000    0.2014485
303240.0000000    0.2099642
303280.0000000    0.2123269
303320.0000000    0.2082869
303360.0000000    0.2101311
303400.0000000    0.2017161
303440.0000000    0.2090087
303480.0000000    0.2213243
303520.0000000    0.1956967
303560.0000000    0.2047805
303600.0000000    0.2062560
303640.0000000    0.2048704
303680.0000000    0.2139208
303720.0000000    0.2202393
303760.0000000    0.2192457
303800.0000000    0.2189554
303840.0000000    0.2261027
303880.0000000    0.2339303
303920.0000000    0.2347015
303960.0000000    0.2164806
304000.0000000    0.2184344
304040.0000000    0.2222904
304080.0000000    0.2303625
304120.0000000    0.2214157
304160.0000000    0.2248627
304200.0000000    0.2360788
304240.0000000    0.2406524
304280.0000000    0.2219505
304320.0000000    0.2331471
304360.0000000    0.2196679
304400.0000000    0.2224258
304440.0000000    0.2274152
304480.0000000    0.2223462
304520.0000000    0.2325410
304560.0000000    0.2246921
304600.0000000    0.2350516
304640.0000000    0.2261159
304680.0000000    0.2344659
304720.0000000    0.2302335
304760.0000000    0.2380913
304800.0000000    0.2304936
304840.0000000    0.2223506
304880.0000000    0.2247790
304920.0000000    0.2321489
304960.0000000    0.2367083
305000.0000000    0.2329957
305040.0000000    0.2356802
305080.0000000    0.2204418
305120.0000000    0.2182595
305160.0000000    0.2263979
305200.0000000    0.2155778
305240.0000000    0.2297177
305280.0000000    0.2307985
305320.0000000    0.2172918
305360.0000000    0.2145790
305400.0000000    0.2195638
305440.0000000    0.2244660
305480.0000000    0.2148371
305520.0000000    0.2263141
305560.0000000    0.2065722
305600.0000000    0.2096653
305640.0000000    0.2130369
305680.0000000    0.2155257
305720.0000000    0.2191611
305760.0000000    0.2124377
305800.0000000    0.2165754
305840.0000000    0.2206755
305880.0000000    0.2164770
305920.0000000    0.2221412
305960.0000000    0.2128823
306000.0000000    0.2088354
306040.0000000    0.2222531
306080.0000000    0.2174094
306120.0000000    0.2151664
306160.0000000    0.2249804
306200.0000000    0.2134679
306240.0000000    0.2304174
306280.0000000    0.2175627
306320.0000000    0.2207161
306360.0000000    0.2291669
306400.0000000    0.2318626
306440.0000000    0.2265950
306480.0000000    0.2345980
306520.0000000    0.2313283
306560.0000000    0.2272022
306600.0000000    0.2150673
306640.0000000    0.2220141
306680.0000000    0.2195518
306720.0000000    0.2242792
306760.0000000    0.2240666
306800.0000000    0.2195216
306840.0000000    0.2143192
306880.0000000    0.2199481
306920.0000000    0.2242183
306960.0000000    0.2403840
307000.0000000    0.2265655
307040.0000000    0.2185042
307080.0000000    0.2266079
307120.0000000    0.2325597
307160.0000000    0.2311828
307200.0000000    0.2395078
307240.0000000    0.2305149
307280.0000000    0.2252832
307320.0000000    0.2198293
307360.0000000    0.2172278
307400.0000000    0.2223352
307440.0000000    0.2312211
307480.0000000    0.2201030
307520.0000000    0.2245496
307560.0000000    0.2283500
307600.0000000    0.2399620
307640.0000000    0.2244073
307680.0000000    0.2230578
307720.0000000    0.2230870
307760.0000000    0.2232555
307800.0000000    0.2308922
307840.0000000    0.2196291
307880.0000000    0.2180479
307920.0000000    0.2123777
307960.0000000    0.2171384
308000.0000000    0.2262700
308040.0000000    0.2241442
308080.0000000    0.2263696
308120.0000000    0.2043514
308160.0000000    0.2142948
308200.0000000    0.2168961
308240.0000000    0.2140072
308280.0000000    0.2290870
308320.0000000    0.2177934
308360.0000000    0.2194007
308400.0000000    0.2381727
308440.0000000    0.2221535
308480.0000000    0.2315068
308520.0000000    0.2287183
308560.0000000    0.2112610
308600.0000000    0.2213233
308640.0000000    0.2164372
308680.0000000    0.2306856
308720.0000000    0.2158941
308760.0000000    0.2138529
308800.0000000    0.2215758
308840.0000000    0.2156148
308880.0000000    0.2160865
308920.0000000    0.2240864
308960.0000000    0.2346277
309000.0000000    0.2182142
309040.0000000    0.2277237
309080.0000000    0.2206083
309120.0000000    0.2179648
309160.0000000    0.2121234
309200.0000000    0.2175946
309240.0000000    0.2157160
309280.0000000    0.2024293
309320.0000000    0.2184656
309360.0000000    0.2266857
309400.0000000    0.2096919
309440.0000000    0.2109654
309480.0000000    0.2136119
309520.0000000    0.2129914
309560.0000000    0.2187885
309600.0000000    0.2085423
309640.0000000    0.2109567
309680.0000000    0.2140926
309720.0000000    0.2082742
309760.0000000    0.2084984
309800.0000000    0.2065959
309840.0000000    0.1992186
309880.0000000    0.2058769
309920.0000000    0.2170770
309960.0000000    0.2243298
310000.0000000    0.2151817
310040.0000000    0.2168272
310080.0000000    0.2139402
310120.0000000    0.2025744
310160.0000000    0.2159334
310200.0000000    0.2130769
310240.0000000    0.2191993
310280.0000000    0.2180823
310320.0000000    0.2116354
310360.0000000    0.2106593
310400.0000000    0.2097085
310440.0000000    0.2047650
310480.0000000    0.2068688
310520.0000000    0.2138770
310560.0000000    0.2118588
310600.0000000    0.2162294
310640.0000000    0.2010777
310680.0000000    0.2048573
310720.0000000    0.2060082
310760.0000000    0.2121016
310800.0000000    0.2101198
310840.0000000    0.2061121
310880.0000000    0.2199402
310920.0000000    0.2173063
310960.0000000    0.2211955
311000.0000000    0.2152649
311040.0000000    0.2104151
311080.0000000    0.2252429
311120.0000000    0.2192957
311160.0000000    0.2205430
311200.0000000    0.2195821
311240.0000000    0.2156150
311280.0000000    0.2210672
311320.0000000    0.2299733
311360.0000000    0.2365226
311400.0000000    0.2347114
311440.0000000    0.2328535
311480.0000000    0.2239639
311520.0000000    0.2262824
311560.0000000    0.2312962
311600.0000000    0.2284713
311640.0000000    0.2209353
311680.0000000    0.2199158
311720.0000000    0.2175086
311760.0000000    0.2249623
311800.0000000    0.2258138
311840.0000000    0.2198329
311880.0000000    0.2316173
311920.0000000    0.2301120
311960.0000000    0.2311255
312000.0000000    0.2299058
312040.0000000    0.2301553
312080.0000000    0.2227877
312120.0000000    0.2309950
312160.0000000    0.2347392
312200.0000000    0.2435647
312240.0000000    0.2328908
312280.0000000    0.2500122
312320.0000000    0.2343394
312360.0000000    0.2237847
312400.0000000    0.2330697
312440.0000000    0.2355776
312480.0000000    0.2371705
312520.0000000    0.2254051
312560.0000000    0.2305179
312600.0000000    0.2209179
312640.0000000    0.2295415
312680.0000000    0.2316930
312720.0000000    0.2353859
312760.0000000    0.2282229
312800.0000000    0.2432932
312840.0000000    0.2190102
312880.0000000    0.2286753
312920.0000000    0.2331606
312960.0000000    0.2416364
313000.0000000    0.2387905
313040.0000000    0.2345199
313080.0000000    0.2296482
313120.0000000    0.2260389
313160.0000000    0.2369739
313200.0000000    0.2218316
313240.0000000    0.2156209
313280.0000000    0.2147668
313320.0000000    0.2135427
313360.0000000    0.2187616
313400.0000000    0.2126044
313440.0000000    0.2082754
313480.0000000    0.2230211
313520.0000000    0.2177471
313560.0000000    0.2212826
313600.0000000    0.2158493
313640.0000000    0.2054754
313680.0000000    0.2240945
313720.0000000    0.2124853
313760.0000000    0.2135983
313800.0000000    0.2189398
313840.0000000    0.2258702
313880.0000000    0.2326661
313920.0000000    0.2247345
313960.0000000    0.2298904
314000.0000000    0.2315744
314040.0000000    0.2339336
314080.0000000    0.2210800
314120.0000000    0.2370527
314160.0000000    0.2204575
314200.0000000    0.2310849
314240.0000000    0.2259971
314280.0000000    0.2183970
314320.0000000    0.2076490
314360.0000000    0.2142452
314400.0000000    0.2178278
314440.0000000    0.2198066
314480.0000000    0.2208328
314520.0000000    0.2102385
314560.0000000    0.2213823
314600.0000000    0.2111887
314640.0000000    0.2263951
314680.0000000    0.2247165
314720.0000000    0.2256325
314760.0000000    0.2186836
314800.0000000    0.2287506
314840.0000000    0.2246766
314880.0000000    0.2307930
314920.0000000    0.2149496
314960.0000000    0.2273422
315000.0000000    0.2128618
315040.0000000    0.2228893
315080.0000000    0.2199774
315120.0000000    0.2318625
315160.0000000    0.2243907
315200.0000000    0.2280695
315240.0000000    0.2340777
315280.0000000    0.2401331
315320.0000000    0.2310839
315360.0000000    0.2293129
315400.0000000    0.2355835
315440.0000000    0.2227812
315480.0000000    0.2343511
315520.0000000    0.2328011
315560.0000000    0.2207472
315600.0000000    0.2228937
315640.0000000    0.2245452
315680.0000000    0.2294188
315720.0000000    0.2158596
315760.0000000    0.2204625
315800.0000000    0.2316908
315840.0000000    0.2318645
315880.0000000    0.2226863
315920.0000000    0.2351605
315960.0000000    0.2258160
316000.0000000    0.2188258
316040.0000000    0.2313219
316080.0000000    0.2294691
316120.0000000    0.2216304
316160.0000000    0.2208158
316200.0000000    0.2284453
316240.0000000    0.2301140
316280.0000000    0.2203667
316320.0000000    0.2203767
316360.0000000    0.2102025
316400.0000000    0.2097143
316440.0000000    0.2114767
316480.0000000    0.2188644
316520.0000000    0.2063477
316560.0000000    0.2157890
316600.0000000    0.2100328
316640.0000000    0.2259040
316680.0000000    0.2308922
316720.0000000    0.2266578
316760.0000000    0.2204362
316800.0000000    0.2232479
316840.0000000    0.2138952
316880.0000000    0.2242281
316920.0000000    0.2264944
316960.0000000    0.2309442
317000.0000000    0.2356698
317040.0000000    0.2130147
317080.0000000    0.2176641
317120.0000000    0.2147335
317160.0000000    0.2329081
317200.0000000    0.2136152
317240.0000000    0.2137701
317280.0000000    0.2292245
317320.0000000    0.2305480
317360.0000000    0.2347183
317400.0000000    0.2395761
317440.0000000    0.2235262
317480.0000000    0.2316529
317520.0000000    0.2163787
317560.0000000    0.2206892
317600.0000000    0.2236760
317640.0000000    0.2208927
317680.0000000    0.2243930
317720.0000000    0.2345501
317760.0000000    0.2240332
317800.0000000    0.2282560
317840.0000000    0.2378411
317880.0000000    0.2266784
317920.0000000    0.2227493
317960.0000000    0.2379035
318000.0000000    0.2300951
318040.0000000    0.2335375
318080.0000000    0.2244225
318120.0000000    0.2258961
318160.0000000    0.2365452
318200.0000000    0.2185580
318240.0000000    0.2299309
318280.0000000    0.2248471
318320.0000000    0.2249168
318360.0000000    0.2216368
318400.0000000    0.2262860
318440.0000000    0.2235258
318480.0000000    0.2207717
318520.0000000    0.2234480
318560.0000000    0.2135448
318600.0000000    0.2197671
318640.0000000    0.2211503
318680.0000000    0.2217035
318720.0000000    0.2300969
318760.0000000    0.2135783
318800.0000000    0.2317566
318840.0000000    0.2242857
318880.0000000    0.2242840
318920.0000000    0.2357069
318960.0000000    0.2292176
319000.0000000    0.2156603
319040.0000000    0.2251365
319080.0000000    0.2371320
319120.0000000    0.2400692
319160.0000000    0.2314991
319200.0000000    0.2228030
319240.0000000    0.2310277
319280.0000000    0.2299879
319320.0000000    0.2268780
319360.0000000    0.2249855
319400.0000000    0.2250856
319440.0000000    0.2218698
319480.0000000    0.2304649
319520.0000000    0.2305926
319560.0000000    0.2358513
319600.0000000    0.2474462
319640.0000000    0.2287228
319680.0000000    0.2320589
319720.0000000    0.2301408
319760.0000000    0.2295725
319800.0000000    0.2125331
319840.0000000    0.2205303
319880.0000000    0.2324100
319920.0000000    0.2325944
319960.0000000    0.2258161
320000.0000000    0.2349702
320040.0000000    0.2347041
320080.0000000    0.2349720
320120.0000000    0.2397832
320160.0000000    0.2510243
320200.0000000    0.2355882
320240.0000000    0.2381034
320280.0000000    0.2363632
320320.0000000    0.2242439
320360.0000000    0.2341550
320400.0000000    0.2235729
320440.0000000    0.2337735
320480.0000000    0.2207386
320520.0000000    0.2327915
320560.0000000    0.2288245
320600.0000000    0.2256124
320640.0000000    0.2309461
320680.0000000    0.2226673
320720.0000000    0.2324641
320760.0000000    0.2376024
320800.0000000    0.2233574
320840.0000000    0.2239735
320880.0000000    0.2210681
320920.0000000    0.2270039
320960.0000000    0.2261829
321000.0000000    0.2217701
321040.0000000    0.2273322
321080.0000000    0.2289263
321120.0000000    0.2314389
321160.0000000    0.2193307
321200.0000000    0.2128405
321240.0000000    0.2081371
321280.0000000    0.2193406
321320.0000000    0.2211830
321360.0000000    0.2362691
321400.0000000    0.2251544
321440.0000000    0.2257963
321480.0000000    0.2283778
321520.0000000    0.2299957
321560.0000000    0.2313257
321600.0000000    0.2318145
321640.0000000    0.2275533
321680.0000000    0.2267007
321720.0000000    0.2240718
321760.0000000    0.2388336
321800.0000000    0.2296796
321840.0000000    0.2087059
321880.0000000    0.2305698
321920.0000000    0.2196884
321960.0000000    0.2256319
322000.0000000    0.2459153
322040.0000000    0.2329507
322080.0000000    0.2256587
322120.0000000    0.2382247
322160.0000000    0.2191249
322200.0000000    0.2279542
322240.0000000    0.2166096
322280.0000000    0.2333307
322320.0000000    0.2224856
322360.0000000    0.2224717
322400.0000000    0.2243710
322440.0000000    0.2135841
322480.0000000    0.2156034
322520.0000000    0.2156766
322560.0000000    0.2260469
322600.0000000    0.2206213
322640.0000000    0.2275277
322680.0000000    0.2118553
322720.0000000    0.2189080
322760.0000000    0.2164505
322800.0000000    0.2092531
322840.0000000    0.2199669
322880.0000000    0.2165759
322920.0000000    0.2094945
322960.0000000    0.2140733
323000.0000000    0.2089152
323040.0000000    0.2277530
323080.0000000    0.2119901
323120.0000000    0.2219158
323160.0000000    0.2208882
323200.0000000    0.2164334
323240.0000000    0.2313322
323280.0000000    0.2194802
323320.0000000    0.2317540
323360.0000000    0.2295405
323400.0000000    0.2359586
323440.0000000    0.2269558
323480.0000000    0.2269885
323520.0000000    0.2321213
323560.0000000    0.2275707
323600.0000000    0.2375877
323640.0000000    0.2421631
323680.0000000    0.2462736
323720.0000000    0.2270628
323760.0000000    0.2267259
323800.0000000    0.2330427
323840.0000000    0.2201672
323880.0000000    0.2320630
323920.0000000    0.2212191
323960.0000000    0.2301924
324000.0000000    0.2286159
324040.0000000    0.2252233
324080.0000000    0.2338614
324120.0000000    0.2187967
324160.0000000    0.2319649
324200.0000000    0.2313652
324240.0000000    0.2287654
324280.0000000    0.2279703
324320.0000000    0.2196262
324360.0000000    0.2168947
324400.0000000    0.2323585
324440.0000000    0.2197929
324480.0000000    0.2214414
324520.0000000    0.2194518
324560.0000000    0.2241740
324600.0000000    0.2180239
324640.0000000    0.2261197
324680.0000000    0.2354324
324720.0000000    0.2311873
324760.0000000    0.2272623
324800.0000000    0.2292883
324840.0000000    0.2163770
324880.0000000    0.2166660
324920.0000000    0.2264587
324960.0000000    0.2237627
325000.0000000    0.2319436
325040.0000000    0.2279110
325080.0000000    0.2319136
325120.0000000    0.2152172
325160.0000000    0.2242999
325200.0000000    0.2236118
325240.0000000    0.2280308
325280.0000000    0.2207829
325320.0000000    0.2218495
325360.0000000    0.2355006
325400.0000000    0.2260994
325440.0000000    0.2136904
325480.0000000    0.2112107
325520.0000000    0.2136109
325560.0000000    0.2079739
325600.0000000    0.2202495
325640.0000000    0.2183531
325680.0000000    0.2180335
325720.0000000    0.2179974
325760.0000000    0.2206488
325800.0000000    0.2296824
325840.0000000    0.2173865
325880.0000000    0.2059741
325920.0000000    0.2162569
325960.0000000    0.2063655
326000.0000000    0.2041612
326040.0000000    0.2108352
326080.0000000    0.2221168
326120.0000000    0.2064882
326160.0000000    0.2236005
326200.0000000    0.2119241
326240.0000000    0.2299985
326280.0000000    0.2386204
326320.0000000    0.2105615
326360.0000000    0.2233395
326400.0000000    0.2053967
326440.0000000    0.2077238
326480.0000000    0.2154055
326520.0000000    0.2225577
326560.0000000    0.2195406
326600.0000000    0.2259526
326640.0000000    0.2172217
326680.0000000    0.2155863
326720.0000000    0.2268799
326760.0000000    0.2214479
326800.0000000    0.2180659
326840.0000000    0.2159763
326880.0000000    0.2125102
326920.0000000    0.2189961
326960.0000000    0.2125800
327000.0000000    0.2274192
327040.0000000    0.2120247
327080.0000000    0.2164380
327120.0000000    0.2155217
327160.0000000    0.2138432
327200.0000000    0.2192665
327240.0000000    0.2150082
327280.0000000    0.2262823
327320.0000000    0.2178350
327360.0000000    0.2131861
327400.0000000    0.2322887
327440.0000000    0.2249545
327480.0000000    0.2164288
327520.0000000    0.2187340
327560.0000000    0.2129695
327600.0000000    0.2178221
327640.0000000    0.2215127
327680.0000000    0.2210819
327720.0000000    0.2153924
327760.0000000    0.2143531
327800.0000000    0.2194913
327840.0000000    0.2206952
327880.0000000    0.2191674
327920.0000000    0.2073474
327960.0000000    0.2105500
328000.0000000    0.2189756
328040.0000000    0.2344230
328080.0000000    0.2298276
328120.0000000    0.2343861
328160.0000000    0.2242166
328200.0000000    0.2259353
328240.0000000    0.2294069
328280.0000000    0.2204823
328320.0000000    0.2253917
328360.0000000    0.2236736
328400.0000000    0.2253980
328440.0000000    0.2207503
328480.0000000    0.2317970
328520.0000000    0.2299786
328560.0000000    0.2345295
328600.0000000    0.2247615
328640.0000000    0.2230728
328680.0000000    0.2272583
328720.0000000    0.2285403
328760.0000000    0.2136367
328800.0000000    0.2229061
328840.0000000    0.2339432
328880.0000000    0.2158265
328920.0000000    0.2328873
328960.0000000    0.2314197
329000.0000000    0.2312668
329040.0000000    0.2322849
329080.0000000    0.2201983
329120.0000000    0.2351012
329160.0000000    0.2269499
329200.0000000    0.2209511
329240.0000000    0.2236575
329280.0000000    0.2290576
329320.0000000    0.2094498
329360.0000000    0.2216615
329400.0000000    0.2187546
329440.0000000    0.2187718
329480.0000000    0.2317908
329520.0000000    0.2278855
329560.0000000    0.2383070
329600.0000000    0.2243471
329640.0000000    0.2288761
329680.0000000    0.2276171
329720.0000000    0.2238605
329760.0000000    0.2300619
329800.0000000    0.2304347
329840.0000000    0.2389394
329880.0000000    0.2377166
329920.0000000    0.2307652
329960.0000000    0.2353533
330000.0000000    0.2233866
330040.0000000    0.2296796
330080.0000000    0.2230729
330120.0000000    0.2262861
330160.0000000    0.2211564
330200.0000000    0.2262935
330240.0000000    0.2229077
330280.0000000    0.2255604
330320.0000000    0.2145144
330360.0000000    0.2189920
330400.0000000    0.2026652
330440.0000000    0.2402370
330480.0000000    0.2188236
330520.0000000    0.2224667
330560.0000000    0.2176794
330600.0000000    0.2141877
330640.0000000    0.2270714
330680.0000000    0.2224622
330720.0000000    0.2252352
330760.0000000    0.2282402
330800.0000000    0.2235768
330840.0000000    0.2203576
330880.0000000    0.2224749
330920.0000000    0.2175999
330960.0000000    0.2274915
331000.0000000    0.2341200
331040.0000000    0.2385780
331080.0000000    0.2300682
331120.0000000    0.2352844
331160.0000000    0.2277671
331200.0000000    0.2291192
331240.0000000    0.2225359
331280.0000000    0.2312401
331320.0000000    0.2392553
331360.0000000    0.2423797
331400.0000000    0.2405906
331440.0000000    0.2287965
331480.0000000    0.2419784
331520.0000000    0.2161149
331560.0000000    0.2235191
331600.0000000    0.2365967
331640.0000000    0.2247915
331680.0000000    0.2381859
331720.0000000    0.2350081
331760.0000000    0.2390232
331800.0000000    0.2473104
331840.0000000    0.2306520
331880.0000000    0.2387123
331920.0000000    0.2365986
331960.0000000    0.2411180
332000.0000000    0.2216197
332040.0000000    0.2373892
332080.0000000    0.2326807
332120.0000000    0.2276796
332160.0000000    0.2316046
332200.0000000    0.2228277
332240.0000000    0.2274786
332280.0000000    0.2430091
332320.0000000    0.2202780
332360.0000000    0.2220718
332400.0000000    0.2141773
332440.0000000    0.2204436
332480.0000000    0.2161537
332520.0000000    0.2276552
332560.0000000    0.2226590
332600.0000000    0.2155053
332640.0000000    0.2117852
332680.0000000    0.2169916
332720.0000000    0.2219072
332760.0000000    0.2229384
332800.0000000    0.2222856
332840.0000000    0.2191270
332880.0000000    0.2146868
332920.0000000    0.2132616
332960.0000000    0.2184328
333000.0000000    0.2184565
333040.0000000    0.2227195
333080.0000000    0.2182030
333120.0000000    0.2226990
333160.0000000    0.2129327
333200.0000000    0.2183023
333240.0000000    0.2238244
333280.0000000    0.2220431
333320.0000000    0.2385112
333360.0000000    0.2214951
333400.0000000    0.2219346
333440.0000000    0.2301897
333480.0000000    0.2251126
333520.0000000    0.2359242
333560.0000000    0.2197138
333600.0000000    0.2298412
333640.0000000    0.2296276
333680.0000000    0.2296288
333720.0000000    0.2315869
333760.0000000    0.2202328
333800.0000000    0.2243274
333840.0000000    0.2286031
333880.0000000    0.2234835
333920.0000000    0.2142505
333960.0000000    0.2247975
334000.0000000    0.2178725
334040.0000000    0.2224045
334080.0000000    0.2368461
334120.0000000    0.2378585
334160.0000000    0.2389880
334200.0000000    0.2270259
334240.0000000    0.2282311
334280.0000000    0.2262749
334320.0000000    0.2092450
334360.0000000    0.2267881
334400.0000000    0.2193753
334440.0000000    0.2337730
334480.0000000    0.2279617
334520.0000000    0.2283416
334560.0000000    0.2207769
334600.0000000    0.2173216
334640.0000000    0.2245989
334680.0000000    0.2258168
334720.0000000    0.2174341
334760.0000000    0.2193540
334800.0000000    0.2255149
334840.0000000    0.2386864
334880.0000000    0.2346019
334920.0000000    0.2252578
334960.0000000    0.2233798
335000.0000000    0.2256150
335040.0000000    0.2359989
335080.0000000    0.2287388
335120.0000000    0.2175335
335160.0000000    0.2285131
335200.0000000    0.2358060
335240.0000000    0.2349336
335280.0000000    0.2271120
335320.0000000    0.2221838
335360.0000000    0.2191481
335400.0000000    0.2166454
335440.0000000    0.2181055
335480.0000000    0.2191197
335520.0000000    0.2269529
335560.0000000    0.2230355
335600.0000000    0.2261308
335640.0000000    0.2129452
335680.0000000    0.2309619
335720.0000000    0.2192531
335760.0000000    0.2173005
335800.0000000    0.2173408
335840.0000000    0.2171447
335880.0000000    0.2235345
335920.0000000    0.2246617
335960.0000000    0.2124270
336000.0000000    0.2155279
336040.0000000    0.2160966
336080.0000000    0.2255275
336120.0000000    0.2197239
336160.0000000    0.2340858
336200.0000000    0.2375035
336240.0000000    0.2258846
336280.0000000    0.2319616
336320.0000000    0.2180707
336360.0000000    0.2168670
336400.0000000    0.2191858
336440.0000000    0.2266165
336480.0000000    0.2251177
336520.0000000    0.2199989
336560.0000000    0.2164974
336600.0000000    0.2212182
336640.0000000    0.2196020
336680.0000000    0.2197755
336720.0000000    0.2120027
336760.0000000    0.2236734
336800.0000000    0.2240100
336840.0000000    0.2270013
336880.0000000    0.2234125
336920.0000000    0.2312633
336960.0000000    0.2222281
337000.0000000    0.2254139
337040.0000000    0.2213660
337080.0000000    0.2288264
337120.0000000    0.2272279
337160.0000000    0.2295903
337200.0000000    0.2241542
337240.0000000    0.2101463
337280.0000000    0.2121068
337320.0000000    0.2124362
337360.0000000    0.2148763
337400.0000000    0.2285927
337440.0000000    0.2327349
337480.0000000    0.2375234
337520.0000000    0.2353031
337560.0000000    0.2312557
337600.0000000    0.2393878
337640.0000000    0.2316992
337680.0000000    0.2360315
337720.0000000    0.2392729
337760.0000000    0.2305398
337800.0000000    0.2229299
337840.0000000    0.2190136
337880.0000000    0.2407318
337920.0000000    0.2208604
337960.0000000    0.2281759
338000.0000000    0.2225680
338040.0000000    0.2230659
338080.0000000    0.2196225
338120.0000000    0.2333481
338160.0000000    0.2331598
338200.0000000    0.2344029
338240.0000000    0.2373862
338280.0000000    0.2377678
338320.0000000    0.2422396
338360.0000000    0.2487190
338400.0000000    0.2373519
338440.0000000    0.2414769
338480.0000000    0.2477984
338520.0000000    0.2347172
338560.0000000    0.2384514
338600.0000000    0.2298274
338640.0000000    0.2372590
338680.0000000    0.2297430
338720.0000000    0.2369386
338760.0000000    0.2399750
338800.0000000    0.2417741
338840.0000000    0.2312999
338880.0000000    0.2339412
338920.0000000    0.2205950
338960.0000000    0.2328397
339000.0000000    0.2418023
339040.0000000    0.2438730
339080.0000000    0.2352626
339120.0000000    0.2372326
339160.0000000    0.2355076
339200.0000000    0.2378790
339240.0000000    0.2409141
339280.0000000    0.2429415
339320.0000000    0.2361034
339360.0000000    0.2491467
339400.0000000    0.2280989
339440.0000000    0.2328954
339480.0000000    0.2536086
339520.0000000    0.2398274
339560.0000000    0.2452226
339600.0000000    0.2448137
339640.0000000    0.2365995
339680.0000000    0.2490282
339720.0000000    0.2387002
339760.0000000    0.2492571
339800.0000000    0.2438335
339840.0000000    0.2446853
339880.0000000    0.2362429
339920.0000000    0.2520569
339960.0000000    0.2599111
340000.0000000    0.2549897
340040.0000000    0.2470889
340080.0000000    0.2407308
340120.0000000    0.2398490
340160.0000000    0.2521560
340200.0000000    0.2423275
340240.0000000    0.2470985
340280.0000000    0.2306233
340320.0000000    0.2470030
340360.0000000    0.2529297
340400.0000000    0.2600501
340440.0000000    0.2464878
340480.0000000    0.2476676
340520.0000000    0.2467955
340560.0000000    0.2462908
340600.0000000    0.2527716
340640.0000000    0.2493029
340680.0000000    0.2433453
340720.0000000    0.2458517
340760.0000000    0.2522524
340800.0000000    0.2496050
340840.0000000    0.2564848
340880.0000000    0.2456523
340920.0000000    0.2443055
340960.0000000    0.2416566
341000.0000000    0.2458820
341040.0000000    0.2537709
341080.0000000    0.2365594
341120.0000000    0.2390616
341160.0000000    0.2409531
341200.0000000    0.2438278
341240.0000000    0.2455229
341280.0000000    0.2472518
341320.0000000    0.2353890
341360.0000000    0.2397974
341400.0000000    0.2426811
341440.0000000    0.2450394
341480.0000000    0.2394499
341520.0000000    0.2388871
341560.0000000    0.2476275
341600.0000000    0.2443716
341640.0000000    0.2342749
341680.0000000    0.2331271
341720.0000000    0.2442512
341760.0000000    0.2186559
341800.0000000    0.2384850
341840.0000000    0.2393206
341880.0000000    0.2375184
341920.0000000    0.2312296
341960.0000000    0.2375124
342000.0000000    0.2471571
342040.0000000    0.2327288
342080.0000000    0.2367778
342120.0000000    0.2391477
342160.0000000    0.2354330
342200.0000000    0.2453392
342240.0000000    0.2463804
342280.0000000    0.2528424
342320.0000000    0.2598138
342360.0000000    0.2508529
342400.0000000    0.2584324
342440.0000000    0.2502802
342480.0000000    0.2554493
342520.0000000    0.2546117
342560.0000000    0.2611242
342600.0000000    0.2585290
342640.0000000    0.2499986
342680.0000000    0.2393561
342720.0000000    0.2405105
342760.0000000    0.2374611
342800.0000000    0.2426037
342840.0000000    0.2357291
342880.0000000    0.2332048
342920.0000000    0.2455530
342960.0000000    0.2557526
343000.0000000    0.2415553
343040.0000000    0.2299851
343080.0000000    0.2314894
343120.0000000    0.2300008
343160.0000000    0.2287626
343200.0000000    0.2278095
343240.0000000    0.2318927
343280.0000000    0.2335512
343320.0000000    0.2354931
343360.0000000    0.2270528
343400.0000000    0.2437006
343440.0000000    0.2347456
343480.0000000    0.2264931
343520.0000000    0.2297566
343560.0000000    0.2296005
343600.0000000    0.2372543
343640.0000000    0.2397068
343680.0000000    0.2332406
343720.0000000    0.2308075
343760.0000000    0.2478199
343800.0000000    0.2569611
343840.0000000    0.2471627
343880.0000000    0.2341996
343920.0000000    0.2462790
343960.0000000    0.2405807
344000.0000000    0.2474686
344040.0000000    0.2315596
344080.0000000    0.2399624
344120.0000000    0.2286222
344160.0000000    0.2299827
344200.0000000    0.2309584
344240.0000000    0.2396811
344280.0000000    0.2330983
344320.0000000    0.2514258
344360.0000000    0.2275647
344400.0000000    0.2259461
344440.0000000    0.2301993
344480.0000000    0.2329051
344520.0000000    0.2287458
344560.0000000    0.2348830
344600.0000000    0.2245256
344640.0000000    0.2246137
344680.0000000    0.2318653
344720.0000000    0.2314210
344760.0000000    0.2312032
344800.0000000    0.2359058
344840.0000000    0.2318795
344880.0000000    0.2315652
344920.0000000    0.2242524
344960.0000000    0.2307951
345000.0000000    0.2278672
345040.0000000    0.2362279
345080.0000000    0.2283722
345120.0000000    0.2277631
345160.0000000    0.2312678
345200.0000000    0.2357235
345240.0000000    0.2229532
345280.0000000    0.2292631
345320.0000000    0.2253104
345360.0000000    0.2311310
345400.0000000    0.2349635
345440.0000000    0.2191336
345480.0000000    0.2281571
345520.0000000    0.2232479
345560.0000000    0.2378564
345600.0000000    0.2324586
345640.0000000    0.2295992
345680.0000000    0.2201367
345720.0000000    0.2234569
345760.0000000    0.2277926
345800.0000000    0.2290547
345840.0000000    0.2317218
345880.0000000    0.2356087
345920.0000000    0.2250846
345960.0000000    0.2335595
346000.0000000    0.2333792
346040.0000000    0.2298406
346080.0000000    0.2342880
346120.0000000    0.2195430
346160.0000000    0.2237336
346200.0000000    0.2150454
346240.0000000    0.2239814
346280.0000000    0.2375031
346320.0000000    0.2289682
346360.0000000    0.2306761
346400.0000000    0.2352352
346440.0000000    0.2248937
346480.0000000    0.2331049
346520.0000000    0.2304609
346560.0000000    0.2317998
346600.0000000    0.2462907
346640.0000000    0.2281418
346680.0000000    0.2275412
346720.0000000    0.2265380
346760.0000000    0.2288704
346800.0000000    0.2253384
346840.0000000    0.2340852
346880.0000000    0.2335112
346920.0000000    0.2270572
346960.0000000    0.2369214
347000.0000000    0.2424045
347040.0000000    0.2330958
347080.0000000    0.2271085
347120.0000000    0.2366646
347160.0000000    0.2386792
347200.0000000    0.2314927
347240.0000000    0.2332186
347280.0000000    0.2388192
347320.0000000    0.2285997
347360.0000000    0.2408482
347400.0000000    0.2411512
347440.0000000    0.2384206
347480.0000000    0.2289941
347520.0000000    0.2164541
347560.0000000    0.2244052
347600.0000000    0.2245689
347640.0000000    0.2341086
347680.0000000    0.2200157
347720.0000000    0.2249757
347760.0000000    0.2235305
347800.0000000    0.2260918
347840.0000000    0.2279081
347880.0000000    0.2227887
347920.0000000    0.2234070
347960.0000000    0.2272994
348000.0000000    0.2310403
348040.0000000    0.2178709
348080.0000000    0.2267768
348120.0000000    0.2334358
348160.0000000    0.2328413
348200.0000000    0.2240121
348240.0000000    0.2389795
348280.0000000    0.2240608
348320.0000000    0.2251699
348360.0000000    0.2239126
348400.0000000    0.2238648
348440.0000000    0.2273644
348480.0000000    0.2398308
348520.0000000    0.2363859
348560.0000000    0.2288771
348600.0000000    0.2404078
348640.0000000    0.2498284
348680.0000000    0.2278909
348720.0000000    0.2249269
348760.0000000    0.2092644
348800.0000000    0.2256489
348840.0000000    0.2208372
348880.0000000    0.2152248
348920.0000000    0.2246391
348960.0000000    0.2187758
349000.0000000    0.2170631
349040.0000000    0.2171706
349080.0000000    0.2230227
349120.0000000    0.2290448
349160.0000000    0.2350524
349200.0000000    0.2294726
349240.0000000    0.2347721
349280.0000000    0.2304048
349320.0000000    0.2257688
349360.0000000    0.2260213
349400.0000000    0.2196343
349440.0000000    0.2156619
349480.0000000    0.2232118
349520.0000000    0.2224731
349560.0000000    0.2156566
349600.0000000    0.2200411
349640.0000000    0.2270948
349680.0000000    0.2273986
349720.0000000    0.2372588
349760.0000000    0.2237514
349800.0000000    0.2226488
349840.0000000    0.2282037
349880.0000000    0.2266399
349920.0000000    0.2282759
349960.0000000    0.2216817
350000.0000000    0.2336904
350040.0000000    0.2258472
350080.0000000    0.2271317
350120.0000000    0.2246521
350160.0000000    0.2341369
350200.0000000    0.2286924
350240.0000000    0.2267314
350280.0000000    0.2350230
350320.0000000    0.2374913
350360.0000000    0.2279530
350400.0000000    0.2343226
350440.0000000    0.2203167
350480.0000000    0.2321688
350520.0000000    0.2344573
350560.0000000    0.2353561
350600.0000000    0.2274489
350640.0000000    0.2192699
350680.0000000    0.2266128
350720.0000000    0.2191944
350760.0000000    0.2263334
350800.0000000    0.2236107
350840.0000000    0.2225086
350880.0000000    0.2268957
350920.0000000    0.2375755
350960.0000000    0.2189086
351000.0000000    0.2241992
351040.0000000    0.2189736
351080.0000000    0.2376682
351120.0000000    0.2310889
351160.0000000    0.2241578
351200.0000000    0.2305264
351240.0000000    0.2295791
351280.0000000    0.2339279
351320.0000000    0.2300572
351360.0000000    0.2225430
351400.0000000    0.2272520
351440.0000000    0.2175387
351480.0000000    0.2267130
351520.0000000    0.2244176
351560.0000000    0.2247408
351600.0000000    0.2245520
351640.0000000    0.2305357
351680.0000000    0.2225364
351720.0000000    0.2176148
351760.0000000    0.2247676
351800.0000000    0.2237592
351840.0000000    0.2192369
351880.0000000    0.2325487
351920.0000000    0.2213905
351960.0000000    0.2269243
352000.0000000    0.2327994
352040.0000000    0.2316463
352080.0000000    0.2201894
352120.0000000    0.2294561
352160.0000000    0.2401796
352200.0000000    0.2248230
352240.0000000    0.2122695
352280.0000000    0.2159307
352320.0000000    0.2242209
352360.0000000    0.2230225
352400.0000000    0.2301409
352440.0000000    0.2259238
352480.0000000    0.2379911
352520.0000000    0.2224304
352560.0000000    0.2277840
352600.0000000    0.2283175
352640.0000000    0.2237243
352680.0000000    0.2152203
352720.0000000    0.2253710
352760.0000000    0.2199741
352800.0000000    0.2242392
352840.0000000    0.2143031
352880.0000000    0.2228292
352920.0000000    0.2213002
352960.0000000    0.2247007
353000.0000000    0.2136426
353040.0000000    0.2141935
353080.0000000    0.2140763
353120.0000000    0.2218546
353160.0000000    0.2126716
353200.0000000    0.2269854
353240.0000000    0.2090581
353280.0000000    0.2081907
353320.0000000    0.2314780
353360.0000000    0.2188297
353400.0000000    0.2162508
353440.0000000    0.2112485
353480.0000000    0.2146264
353520.0000000    0.2188759
353560.0000000    0.2244525
353600.0000000    0.2235061
353640.0000000    0.2265719
353680.0000000    0.2172497
353720.0000000    0.2238635
353760.0000000    0.2276559
353800.0000000    0.2304606
353840.0000000    0.2249461
353880.0000000    0.2228180
353920.0000000    0.2284319
353960.0000000    0.2271720
354000.0000000    0.2281594
354040.0000000    0.2152309
354080.0000000    0.2244857
354120.0000000    0.2211766
354160.0000000    0.2165806
354200.0000000    0.2213828
354240.0000000    0.2192134
354280.0000000    0.2273112
354320.0000000    0.2293146
354360.0000000    0.2167702
354400.0000000    0.2166551
354440.0000000    0.2223966
354480.0000000    0.2323388
354520.0000000    0.2237411
354560.0000000    0.2291099
354600.0000000    0.2292730
354640.0000000    0.2248520
354680.0000000    0.2244954
354720.0000000    0.2171232
354760.0000000    0.2182325
354800.0000000    0.2185431
354840.0000000    0.2230553
354880.0000000    0.2199436
354920.0000000    0.2146614
354960.0000000    0.2233445
355000.0000000    0.2207998
355040.0000000    0.2208083
355080.0000000    0.2208546
355120.0000000    0.2171147
355160.0000000    0.2265471
355200.0000000    0.2155775
355240.0000000    0.2281177
355280.0000000    0.2119389
355320.0000000    0.2186906
355360.0000000    0.2146108
355400.0000000    0.2263110
355440.0000000    0.2216462
355480.0000000    0.2235518
355520.0000000    0.2239137
355560.0000000    0.2153241
355600.0000000    0.2213727
355640.0000000    0.2277354
355680.0000000    0.2260615
355720.0000000    0.2325737
355760.0000000    0.2382715
355800.0000000    0.2334946
355840.0000000    0.2200979
355880.0000000    0.2254586
355920.0000000    0.2365813
355960.0000000    0.2305613
356000.0000000    0.2285108
356040.0000000    0.2289877
356080.0000000    0.2247074
356120.0000000    0.2239082
356160.0000000    0.2175327
356200.0000000    0.2251764
356240.0000000    0.2220422
356280.0000000    0.2324481
356320.0000000    0.2238935
356360.0000000    0.2250065
356400.0000000    0.2228552
356440.0000000    0.2329078
356480.0000000    0.2284105
356520.0000000    0.2432855
356560.0000000    0.2285327
356600.0000000    0.2268181
356640.0000000    0.2195834
356680.0000000    0.2265439
356720.0000000    0.2342730
356760.0000000    0.2261685
356800.0000000    0.2290037
356840.0000000    0.2186384
356880.0000000    0.2255615
356920.0000000    0.2220954
356960.0000000    0.2264421
357000.0000000    0.2206161
357040.0000000    0.2155273
357080.0000000    0.2234065
357120.0000000    0.2223126
357160.0000000    0.2106384
357200.0000000    0.2238584
357240.0000000    0.2194463
357280.0000000    0.2226228
357320.0000000    0.2252512
357360.0000000    0.2245193
357400.0000000    0.2275085
357440.0000000    0.2297780
357480.0000000    0.2268770
357520.0000000    0.2287543
357560.0000000    0.2232575
357600.0000000    0.2227184
357640.0000000    0.2225978
357680.0000000    0.2219361
357720.0000000    0.2404154
357760.0000000    0.2340714
357800.0000000    0.2282985
357840.0000000    0.2190564
357880.0000000    0.2346528
357920.0000000    0.2292494
357960.0000000    0.2302878
358000.0000000    0.2277831
358040.0000000    0.2206901
358080.0000000    0.2201471
358120.0000000    0.2188897
358160.0000000    0.2247253
358200.0000000    0.2308803
358240.0000000    0.2199636
358280.0000000    0.2273056
358320.0000000    0.2350099
358360.0000000    0.2302862
358400.0000000    0.2276556
358440.0000000    0.2291249
358480.0000000    0.2305781
358520.0000000    0.2245744
358560.0000000    0.2311918
358600.0000000    0.2381761
358640.0000000    0.2258062
358680.0000000    0.2272380
358720.0000000    0.2278333
358760.0000000    0.2149000
358800.0000000    0.2242132
358840.0000000    0.2141309
358880.0000000    0.2140094
358920.0000000    0.2272335
358960.0000000    0.2106656
359000.0000000    0.2235487
359040.0000000    0.2182672
359080.0000000    0.2171880
359120.0000000    0.2151802
359160.0000000    0.2245266
359200.0000000    0.2338321
359240.0000000    0.2235749
359280.0000000    0.2119247
359320.0000000    0.2272470
359360.0000000    0.2254939
359400.0000000    0.2267149
359440.0000000    0.2222843
359480.0000000    0.2305043
359520.0000000    0.2227438
359560.0000000    0.2218834
359600.0000000    0.2394552
359640.0000000    0.2189106
359680.0000000    0.2171289
359720.0000000    0.2285199
359760.0000000    0.2243354
359800.0000000    0.2261115
359840.0000000    0.2297969
359880.0000000    0.2280476
359920.0000000    0.2312980
359960.0000000    0.2333321
360000.0000000    0.2292142
360040.0000000    0.2288235
360080.0000000    0.2325218
360120.0000000    0.2226626
360160.0000000    0.2141690
360200.0000000    0.2117856
360240.0000000    0.2150414
360280.0000000    0.2107073
360320.0000000    0.2118342
360360.0000000    0.2079695
360400.0000000    0.2228579
360440.0000000    0.2140676
360480.0000000    0.2252642
360520.0000000    0.2173448
360560.0000000    0.2181723
360600.0000000    0.2195597
360640.0000000    0.2152726
360680.0000000    0.2210914
360720.0000000    0.2142839
360760.0000000    0.2214686
360800.0000000    0.2312151
360840.0000000    0.2160018
360880.0000000    0.2246444
360920.0000000    0.2260568
360960.0000000    0.2230892
361000.0000000    0.2259441
361040.0000000    0.2328783
361080.0000000    0.2309136
361120.0000000    0.2295309
361160.0000000    0.2305923
361200.0000000    0.2216502
361240.0000000    0.2199779
361280.0000000    0.2111517
361320.0000000    0.2092999
361360.0000000    0.2239738
361400.0000000    0.2094492
361440.0000000    0.2198611
361480.0000000    0.2179082
361520.0000000    0.2157405
361560.0000000    0.2319179
361600.0000000    0.2210464
361640.0000000    0.2122777
361680.0000000    0.2154141
361720.0000000    0.2101371
361760.0000000    0.2159824
361800.0000000    0.2226811
361840.0000000    0.2269871
361880.0000000    0.2251543
361920.0000000    0.2247446
361960.0000000    0.2190745
362000.0000000    0.2165616
362040.0000000    0.2252312
362080.0000000    0.2193724
362120.0000000    0.2237433
362160.0000000    0.2206359
362200.0000000    0.2234168
362240.0000000    0.2236398
362280.0000000    0.2266185
362320.0000000    0.2232841
362360.0000000    0.2397818
362400.0000000    0.2331687
362440.0000000    0.2299123
362480.0000000    0.2303605
362520.0000000    0.2210958
362560.0000000    0.2277495
362600.0000000    0.2253395
362640.0000000    0.2165552
362680.0000000    0.2156513
362720.0000000    0.2283223
362760.0000000    0.2158500
362800.0000000    0.2187109
362840.0000000    0.2145843
362880.0000000    0.2114577
362920.0000000    0.2276966
362960.0000000    0.2134108
363000.0000000    0.2317389
363040.0000000    0.2143798
363080.0000000    0.2304068
363120.0000000    0.2157500
363160.0000000    0.2242503
363200.0000000    0.2190873
363240.0000000    0.2221324
363280.0000000    0.2091837
363320.0000000    0.2092210
363360.0000000    0.2177737
363400.0000000    0.2326224
363440.0000000    0.2244163
363480.0000000    0.2353170
363520.0000000    0.2192190
363560.0000000    0.2074439
363600.0000000    0.2183928
363640.0000000    0.2210527
363680.0000000    0.2266293
363720.0000000    0.2305082
363760.0000000    0.2354617
363800.0000000    0.2358085
363840.0000000    0.2305169
363880.0000000    0.2360175
363920.0000000    0.2339860
363960.0000000    0.2184182
364000.0000000    0.2284639
364040.0000000    0.2270035
364080.0000000    0.2300664
364120.0000000    0.2297071
364160.0000000    0.2227732
364200.0000000    0.2249938
364240.0000000    0.2216543
364280.0000000    0.2148373
364320.0000000    0.2212207
364360.0000000    0.2267840
364400.0000000    0.2302993
364440.0000000    0.2392116
364480.0000000    0.2224891
364520.0000000    0.2294023
364560.0000000    0.2192109
364600.0000000    0.2211176
364640.0000000    0.2281739
364680.0000000    0.2269177
364720.0000000    0.2278110
364760.0000000    0.2207168
364800.0000000    0.2186694
364840.0000000    0.2328085
364880.0000000    0.2218090
364920.0000000    0.2122499
364960.0000000    0.2132023
365000.0000000    0.2184513
365040.0000000    0.2154802
365080.0000000    0.2188668
365120.0000000    0.2142424
365160.0000000    0.2064054
365200.0000000    0.2091674
365240.0000000    0.2186287
365280.0000000    0.1999081
365320.0000000    0.2156959
365360.0000000    0.2147381
365400.0000000    0.2073458
365440.0000000    0.2227825
365480.0000000    0.2158923
365520.0000000    0.2061628
365560.0000000    0.2065034
365600.0000000    0.2136530
365640.0000000    0.2234707
365680.0000000    0.2300415
365720.0000000    0.2158916
365760.0000000    0.2209925
365800.0000000    0.2244519
365840.0000000    0.2286132
365880.0000000    0.2240937
365920.0000000    0.2164931
365960.0000000    0.2218725
366000.0000000    0.2259343
366040.0000000    0.2295671
366080.0000000    0.2173488
366120.0000000    0.2327257
366160.0000000    0.2380267
366200.0000000    0.2235799
366240.0000000    0.2192408
366280.0000000    0.2381105
366320.0000000    0.2286388
366360.0000000    0.2217935
366400.0000000    0.2241005
366440.0000000    0.2218383
366480.0000000    0.2220167
366520.0000000    0.2217897
366560.0000000    0.2217534
366600.0000000    0.2252191
366640.0000000    0.2215703
366680.0000000    0.2199082
366720.0000000    0.2314307
366760.0000000    0.2172899
366800.0000000    0.2219529
366840.0000000    0.2227316
366880.0000000    0.2232410
366920.0000000    0.2283010
366960.0000000    0.2265871
367000.0000000    0.2245012
367040.0000000    0.2275656
367080.0000000    0.2361966
367120.0000000    0.2175808
367160.0000000    0.2149331
367200.0000000    0.2260811
367240.0000000    0.2277399
367280.0000000    0.2338234
367320.0000000    0.2235922
367360.0000000    0.2287472
367400.0000000    0.2410959
367440.0000000    0.2277051
367480.0000000    0.2287925
367520.0000000    0.2252540
367560.0000000    0.2299650
367600.0000000    0.2444038
367640.0000000    0.2412252
367680.0000000    0.2345119
367720.0000000    0.2228224
367760.0000000    0.2335455
367800.0000000    0.2448764
367840.0000000    0.2329929
367880.0000000    0.2211911
367920.0000000    0.2418493
367960.0000000    0.2388438
368000.0000000    0.2274552
368040.0000000    0.2478246
368080.0000000    0.2352801
368120.0000000    0.2394401
368160.0000000    0.2335855
368200.0000000    0.2315056
368240.0000000    0.2394653
368280.0000000    0.2302013
368320.0000000    0.2407572
368360.0000000    0.2327153
368400.0000000    0.2394328
368440.0000000    0.2426116
368480.0000000    0.2196149
368520.0000000    0.2229418
368560.0000000    0.2334374
368600.0000000    0.2370830
368640.0000000    0.2377589
368680.0000000    0.2177733
368720.0000000    0.2178291
368760.0000000    0.2153394
368800.0000000    0.2258605
368840.0000000    0.2159828
368880.0000000    0.2235249
368920.0000000    0.2245989
368960.0000000    0.2166809
369000.0000000    0.2190339
369040.0000000    0.2171363
369080.0000000    0.2311149
369120.0000000    0.2263565
369160.0000000    0.2277538
369200.0000000    0.2095603
369240.0000000    0.2159526
369280.0000000    0.2219680
369320.0000000    0.2173705
369360.0000000    0.2247938
369400.0000000    0.2228931
369440.0000000    0.2271849
369480.0000000    0.2147667
369520.0000000    0.2152080
369560.0000000    0.2172617
369600.0000000    0.2212842
369640.0000000    0.2091415
369680.0000000    0.2166993
369720.0000000    0.2031769
369760.0000000    0.2102590
369800.0000000    0.2168915
369840.0000000    0.2259607
369880.0000000    0.2170619
369920.0000000    0.2155967
369960.0000000    0.2327796
370000.0000000    0.2207335
370040.0000000    0.2408055
370080.0000000    0.2133676
370120.0000000    0.2152180
370160.0000000    0.2105697
370200.0000000    0.2268563
370240.0000000    0.2158620
370280.0000000    0.2307636
370320.0000000    0.2421286
370360.0000000    0.2287393
370400.0000000    0.2165804
370440.0000000    0.2272534
370480.0000000    0.2397654
370520.0000000    0.2398598
370560.0000000    0.2350573
370600.0000000    0.2291491
370640.0000000    0.2199828
370680.0000000    0.2287496
370720.0000000    0.2253953
370760.0000000    0.2214084
370800.0000000    0.2159302
370840.0000000    0.2133450
370880.0000000    0.2115960
370920.0000000    0.2062333
370960.0000000    0.2018727
371000.0000000    0.2109820
371040.0000000    0.2238386
371080.0000000    0.2187237
371120.0000000    0.2129713
371160.0000000    0.2137851
371200.0000000    0.2189035
371240.0000000    0.2159619
371280.0000000    0.2101993
371320.0000000    0.2202372
371360.0000000    0.2130164
371400.0000000    0.2258506
371440.0000000    0.2156614
371480.0000000    0.2124994
371520.0000000    0.2132785
371560.0000000    0.2258377
371600.0000000    0.2081102
371640.0000000    0.2145753
371680.0000000    0.2328843
371720.0000000    0.2325194
371760.0000000    0.2205783
371800.0000000    0.2223660
371840.0000000    0.2182657
371880.0000000    0.2136303
371920.0000000    0.2138648
371960.0000000    0.2185874
372000.0000000    0.2096086
372040.0000000    0.2103981
372080.0000000    0.2157443
372120.0000000    0.2118424
372160.0000000    0.2176574
372200.0000000    0.2108767
372240.0000000    0.2120391
372280.0000000    0.2211660
372320.0000000    0.2128105
372360.0000000    0.2229680
372400.0000000    0.2158078
372440.0000000    0.2094162
372480.0000000    0.2125389
372520.0000000    0.2100828
372560.0000000    0.2163578
372600.0000000    0.2118722
372640.0000000    0.2119137
372680.0000000    0.2074194
372720.0000000    0.2174344
372760.0000000    0.2036541
372800.0000000    0.2164047
372840.0000000    0.2222835
372880.0000000    0.2131665
372920.0000000    0.2217235
372960.0000000    0.2136263
373000.0000000    0.2116257
373040.0000000    0.2164570
373080.0000000    0.2158621
373120.0000000    0.2080114
373160.0000000    0.2145260
373200.0000000    0.2201805
373240.0000000    0.2099892
373280.0000000    0.2110237
373320.0000000    0.2201552
373360.0000000    0.2152166
373400.0000000    0.2119743
373440.0000000    0.2120515
373480.0000000    0.2036133
373520.0000000    0.2119126
373560.0000000    0.2124805
373600.0000000    0.2021706
373640.0000000    0.2111421
373680.0000000    0.2101744
373720.0000000    0.2002718
373760.0000000    0.2176435
373800.0000000    0.2159152
373840.0000000    0.2085970
373880.0000000    0.2170582
373920.0000000    0.2174356
373960.0000000    0.2262004
374000.0000000    0.2173850
374040.0000000    0.2180505
374080.0000000    0.2219524
374120.0000000    0.2128000
374160.0000000    0.2089009
374200.0000000    0.2177600
374240.0000000    0.2240523
374280.0000000    0.2170490
374320.0000000    0.2174962
374360.0000000    0.2254968
374400.0000000    0.2149041
374440.0000000    0.2161827
374480.0000000    0.2094397
374520.0000000    0.2183895
374560.0000000    0.2244587
374600.0000000    0.2175658
374640.0000000    0.2039693
374680.0000000    0.2063144
374720.0000000    0.1979722
374760.0000000    0.2167091
374800.0000000    0.2077007
374840.0000000    0.2067267
374880.0000000    0.2054057
374920.0000000    0.2092919
374960.0000000    0.2080417
375000.0000000    0.2062923
375040.0000000    0.2019190
375080.0000000    0.2158825
375120.0000000    0.2046881
375160.0000000    0.2058379
375200.0000000    0.2070246
375240.0000000    0.2114932
375280.0000000    0.2077154
375320.0000000    0.2140305
375360.0000000    0.2143878
375400.0000000    0.2137265
375440.0000000    0.2144311
375480.0000000    0.2166203
375520.0000000    0.2071967
375560.0000000    0.2110799
375600.0000000    0.2155923
375640.0000000    0.2171828
375680.0000000    0.2329664
375720.0000000    0.2249524
375760.0000000    0.2261090
375800.0000000    0.2123912
375840.0000000    0.2125168
375880.0000000    0.2021117
375920.0000000    0.2239116
375960.0000000    0.2130524
376000.0000000    0.2244705
376040.0000000    0.2205284
376080.0000000    0.2126894
376120.0000000    0.2218488
376160.0000000    0.2231771
376200.0000000    0.2072078
376240.0000000    0.2090843
376280.0000000    0.2221558
376320.0000000    0.2181316
376360.0000000    0.2131697
376400.0000000    0.2205641
376440.0000000    0.2199590
376480.0000000    0.2126067
376520.0000000    0.2097848
376560.0000000    0.2257158
376600.0000000    0.2153531
376640.0000000    0.2212209
376680.0000000    0.2175796
376720.0000000    0.2303240
376760.0000000    0.2179824
376800.0000000    0.2119782
376840.0000000    0.2213524
376880.0000000    0.2336641
376920.0000000    0.2222358
376960.0000000    0.2110960
377000.0000000    0.2207168
377040.0000000    0.2314611
377080.0000000    0.2242081
377120.0000000    0.2196697
377160.0000000    0.2069984
377200.0000000    0.2135218
377240.0000000    0.2176838
377280.0000000    0.2145341
377320.0000000    0.2166277
377360.0000000    0.2200293
377400.0000000    0.2159631
377440.0000000    0.2150612
377480.0000000    0.2177548
377520.0000000    0.2114975
377560.0000000    0.2140490
377600.0000000    0.2167419
377640.0000000    0.2126594
377680.0000000    0.2097421
377720.0000000    0.2102906
377760.0000000    0.2189429
377800.0000000    0.2323095
377840.0000000    0.2062282
377880.0000000    0.2188187
377920.0000000    0.2162257
377960.0000000    0.2178451
378000.0000000    0.2183195
378040.0000000    0.2188644
378080.0000000    0.2096311
378120.0000000    0.2118787
378160.0000000    0.2156277
378200.0000000    0.2190881
378240.0000000    0.2194844
378280.0000000    0.2214676
378320.0000000    0.2205597
378360.0000000    0.2155424
378400.0000000    0.2260560
378440.0000000    0.2134000
378480.0000000    0.2128550
378520.0000000    0.2249891
378560.0000000    0.2159154
378600.0000000    0.2250244
378640.0000000    0.2221859
378680.0000000    0.2179674
378720.0000000    0.2153476
378760.0000000    0.2288541
378800.0000000    0.2306169
378840.0000000    0.2216443
378880.0000000    0.2187680
378920.0000000    0.2155823
378960.0000000    0.2134671
379000.0000000    0.2130773
379040.0000000    0.2186301
379080.0000000    0.2200083
379120.0000000    0.2181670
379160.0000000    0.2144933
379200.0000000    0.2169881
379240.0000000    0.2204352
379280.0000000    0.2157892
379320.0000000    0.2190724
379360.0000000    0.2171461
379400.0000000    0.2211146
379440.0000000    0.2183655
379480.0000000    0.2132673
379520.0000000    0.2227137
379560.0000000    0.2087759
379600.0000000    0.2188914
379640.0000000    0.2163559
379680.0000000    0.2236143
379720.0000000    0.2022458
379760.0000000    0.2213189
379800.0000000    0.2241176
379840.0000000    0.2192657
379880.0000000    0.2242446
379920.0000000    0.2189025
379960.0000000    0.2133609
380000.0000000    0.2204953
380040.0000000    0.2213717
380080.0000000    0.2161763
380120.0000000    0.2040998
380160.0000000    0.2123092
380200.0000000    0.2217475
380240.0000000    0.2179674
380280.0000000    0.2097728
380320.0000000    0.2211611
380360.0000000    0.2149483
380400.0000000    0.2157301
380440.0000000    0.2175366
380480.0000000    0.2184851
380520.0000000    0.2159852
380560.0000000    0.2162440
380600.0000000    0.2193339
380640.0000000    0.2125107
380680.0000000    0.2131341
380720.0000000    0.2194134
380760.0000000    0.2189593
380800.0000000    0.2125274
380840.0000000    0.2216136
380880.0000000    0.2161138
380920.0000000    0.2200824
380960.0000000    0.2188569
381000.0000000    0.2108032
381040.0000000    0.2244033
381080.0000000    0.2252585
381120.0000000    0.2228054
381160.0000000    0.2321537
381200.0000000    0.2356666
381240.0000000    0.2265793
381280.0000000    0.2231148
381320.0000000    0.2110066
381360.0000000    0.2137668
381400.0000000    0.2138385
381440.0000000    0.2228585
381480.0000000    0.2132158
381520.0000000    0.2153395
381560.0000000    0.2111822
381600.0000000    0.2116403
381640.0000000    0.2098047
381680.0000000    0.2038915
381720.0000000    0.2197114
381760.0000000    0.2151821
381800.0000000    0.2107370
381840.0000000    0.2058740
381880.0000000    0.2061886
381920.0000000    0.2051879
381960.0000000    0.2092024
382000.0000000    0.2161408
382040.0000000    0.2138501
382080.0000000    0.2073041
382120.0000000    0.2180780
382160.0000000    0.2167901
382200.0000000    0.2024282
382240.0000000    0.2082188
382280.0000000    0.2259695
382320.0000000    0.2216557
382360.0000000    0.2118116
382400.0000000    0.2243530
382440.0000000    0.2251855
382480.0000000    0.2184236
382520.0000000    0.2186621
382560.0000000    0.2113189
382600.0000000    0.2023175
382640.0000000    0.2086740
382680.0000000    0.2036930
382720.0000000    0.2077549
382760.0000000    0.2172948
382800.0000000    0.2113196
382840.0000000    0.2122908
382880.0000000    0.2162417
382920.0000000    0.2145647
382960.0000000    0.2294690
383000.0000000    0.2166634
383040.0000000    0.2110254
383080.0000000    0.2084017
383120.0000000    0.2188226
383160.0000000    0.2210668
383200.0000000    0.2250727
383240.0000000    0.2067053
383280.0000000    0.2134562
383320.0000000    0.2107268
383360.0000000    0.2057020
383400.0000000    0.2150804
383440.0000000    0.2072717
383480.0000000    0.2183526
383520.0000000    0.2131369
383560.0000000    0.2248152
383600.0000000    0.2252137
383640.0000000    0.2177234
383680.0000000    0.2179598
383720.0000000    0.2110802
383760.0000000    0.2190332
383800.0000000    0.2067313
383840.0000000    0.2161438
383880.0000000    0.2070273
383920.0000000    0.2192424
383960.0000000    0.2124455
384000.0000000    0.2051468
384040.0000000    0.2039663
384080.0000000    0.2184099
384120.0000000    0.2223981
384160.0000000    0.2064689
384200.0000000    0.2200237
384240.0000000    0.2235391
384280.0000000    0.2343771
384320.0000000    0.2318336
384360.0000000    0.2156496
384400.0000000    0.2113694
384440.0000000    0.2101423
384480.0000000    0.2111250
384520.0000000    0.2190992
384560.0000000    0.2225411
384600.0000000    0.2221276
384640.0000000    0.2182587
384680.0000000    0.2196949
384720.0000000    0.2214751
384760.0000000    0.2229355
384800.0000000    0.2172739
384840.0000000    0.2287327
384880.0000000    0.2324768
384920.0000000    0.2218774
384960.0000000    0.2309354
385000.0000000    0.2217204
385040.0000000    0.2235574
385080.0000000    0.2236474
385120.0000000    0.2214059
385160.0000000    0.2210858
385200.0000000    0.2141021
385240.0000000    0.2014374
385280.0000000    0.2082137
385320.0000000    0.1902103
385360.0000000    0.2054019
385400.0000000    0.2075491
385440.0000000    0.2059064
385480.0000000    0.2075258
385520.0000000    0.2104191
385560.0000000    0.2100254
385600.0000000    0.2073183
385640.0000000    0.2008599
385680.0000000    0.2078905
385720.0000000    0.2028038
385760.0000000    0.2057994
385800.0000000    0.2131251
385840.0000000    0.2111440
385880.0000000    0.2051697
385920.0000000    0.2061177
385960.0000000    0.2096622
386000.0000000    0.2043115
386040.0000000    0.2124734
386080.0000000    0.2118247
386120.0000000    0.2169605
386160.0000000    0.2166319
386200.0000000    0.2215133
386240.0000000    0.2154789
386280.0000000    0.2066896
386320.0000000    0.2146409
386360.0000000    0.2057260
386400.0000000    0.1919752
386440.0000000    0.2062914
386480.0000000    0.2177862
386520.0000000    0.2129695
386560.0000000    0.2136148
386600.0000000    0.2137750
386640.0000000    0.2237313
386680.0000000    0.2115235
386720.0000000    0.2240550
386760.0000000    0.2021458
386800.0000000    0.2271580
386840.0000000    0.2137786
386880.0000000    0.2095430
386920.0000000    0.2108733
386960.0000000    0.2090041
387000.0000000    0.2149461
387040.0000000    0.1969026
387080.0000000    0.2132320
387120.0000000    0.2048325
387160.0000000    0.1882911
387200.0000000    0.1965541
387240.0000000    0.1939627
387280.0000000    0.1936318
387320.0000000    0.1920117
387360.0000000    0.1961170
387400.0000000    0.1865948
387440.0000000    0.1787656
387480.0000000    0.1899050
387520.0000000    0.1905111
387560.0000000    0.1889583
387600.0000000    0.1926980
387640.0000000    0.1920953
387680.0000000    0.1727725
387720.0000000    0.1918519
387760.0000000    0.1863523
387800.0000000    0.1952347
387840.0000000    0.1885694
387880.0000000    0.1936393
387920.0000000    0.1982580
387960.0000000    0.1998207
388000.0000000    0.1760435
388040.0000000    0.1841254
388080.0000000    0.1884727
388120.0000000    0.1834878
388160.0000000    0.1828308
388200.0000000    0.1881633
388240.0000000    0.1818374
388280.0000000    0.1881463
388320.0000000    0.1991644
388360.0000000    0.1905027
388400.0000000    0.1967531
388440.0000000    0.1830255
388480.0000000    0.1931138
388520.0000000    0.1853656
388560.0000000    0.1974283
388600.0000000    0.1923248
388640.0000000    0.1910384
388680.0000000    0.1932557
388720.0000000    0.1850775
388760.0000000    0.1839264
388800.0000000    0.1926794
388840.0000000    0.1858918
388880.0000000    0.1914718
388920.0000000    0.2056238
388960.0000000    0.2089673
389000.0000000    0.2063561
389040.0000000    0.2041554
389080.0000000    0.2138987
389120.0000000    0.2062337
389160.0000000    0.2081816
389200.0000000    0.2140041
389240.0000000    0.2153990
389280.0000000    0.2038621
389320.0000000    0.2147265
389360.0000000    0.2238219
389400.0000000    0.2145774
389440.0000000    0.2144808
389480.0000000    0.1934811
389520.0000000    0.1898990
389560.0000000    0.1920181
389600.0000000    0.1955992
389640.0000000    0.1889495
389680.0000000    0.1890913
389720.0000000    0.1849813
389760.0000000    0.1928680
389800.0000000    0.1755639
389840.0000000    0.1827083
389880.0000000    0.1860017
389920.0000000    0.1805039
389960.0000000    0.1787147
390000.0000000    0.1926821
390040.0000000    0.1825751
390080.0000000    0.1856985
390120.0000000    0.1978498
390160.0000000    0.1924853
390200.0000000    0.1904247
390240.0000000    0.1946121
390280.0000000    0.1967847
390320.0000000    0.2012945
390360.0000000    0.2053847
390400.0000000    0.1964751
390440.0000000    0.1945174
390480.0000000    0.1907498
390520.0000000    0.1962000
390560.0000000    0.1955910
390600.0000000    0.2040278
390640.0000000    0.1942756
390680.0000000    0.1849966
390720.0000000    0.1906296
390760.0000000    0.1894336
390800.0000000    0.1946227
390840.0000000    0.1877500
390880.0000000    0.1907728
390920.0000000    0.2048798
390960.0000000    0.2005525
391000.0000000    0.2140967
391040.0000000    0.1944067
391080.0000000    0.1940608
391120.0000000    0.2041142
391160.0000000    0.1956791
391200.0000000    0.1901219
391240.0000000    0.1918042
391280.0000000    0.1887861
391320.0000000    0.2051870
391360.0000000    0.1882828
391400.0000000    0.1875858
391440.0000000    0.1847007
391480.0000000    0.1867544
391520.0000000    0.2063838
391560.0000000    0.1952717
391600.0000000    0.1847505
391640.0000000    0.1889692
391680.0000000    0.1868986
391720.0000000    0.1942817
391760.0000000    0.1984304
391800.0000000    0.1913604
391840.0000000    0.1942316
391880.0000000    0.2059029
391920.0000000    0.2008093
391960.0000000    0.1938269
392000.0000000    0.1925651
392040.0000000    0.1936291
392080.0000000    0.1962799
392120.0000000    0.2062490
392160.0000000    0.2055939
392200.0000000    0.1921570
392240.0000000    0.2041734
392280.0000000    0.1980993
392320.0000000    0.1844830
392360.0000000    0.1802918
392400.0000000    0.1839818
392440.0000000    0.1943163
392480.0000000    0.1943531
392520.0000000    0.1855976
392560.0000000    0.1866473
392600.0000000    0.1918300
392640.0000000    0.1953979
392680.0000000    0.1972090
392720.0000000    0.1797322
392760.0000000    0.1842541
392800.0000000    0.1813464
392840.0000000    0.1828914
392880.0000000    0.1837023
392920.0000000    0.1798755
392960.0000000    0.1922878
393000.0000000    0.1821835
393040.0000000    0.1934137
393080.0000000    0.1925650
393120.0000000    0.2044979
393160.0000000    0.1910376
393200.0000000    0.1850740
393240.0000000    0.2108386
393280.0000000    0.2059258
393320.0000000    0.2134407
393360.0000000    0.2138714
393400.0000000    0.2116590
393440.0000000    0.1994761
393480.0000000    0.1978757
393520.0000000    0.1812234
393560.0000000    0.1971245
393600.0000000    0.1933760
393640.0000000    0.1901175
393680.0000000    0.1897223
393720.0000000    0.2076352
393760.0000000    0.2078731
393800.0000000    0.2057115
393840.0000000    0.1951130
393880.0000000    0.1974362
393920.0000000    0.1867904
393960.0000000    0.1885777
394000.0000000    0.2062768
394040.0000000    0.1926066
394080.0000000    0.1944013
394120.0000000    0.1900017
394160.0000000    0.1908679
394200.0000000    0.1916039
394240.0000000    0.1890041
394280.0000000    0.1850702
394320.0000000    0.1892240
394360.0000000    0.1875595
394400.0000000    0.1755118
394440.0000000    0.1910277
394480.0000000    0.1826099
394520.0000000    0.1756163
394560.0000000    0.1837549
394600.0000000    0.1794798
394640.0000000    0.1812112
394680.0000000    0.1752041
394720.0000000    0.1829847
394760.0000000    0.1937373
394800.0000000    0.1969047
394840.0000000    0.1836412
394880.0000000    0.1857887
394920.0000000    0.1888883
394960.0000000    0.1861800
395000.0000000    0.1842993
395040.0000000    0.2003580
395080.0000000    0.1954694
395120.0000000    0.1791498
395160.0000000    0.1832934
395200.0000000    0.1768552
395240.0000000    0.1755228
395280.0000000    0.1803593
395320.0000000    0.1786801
395360.0000000    0.1856527
395400.0000000    0.1909184
395440.0000000    0.1887173
395480.0000000    0.1784702
395520.0000000    0.1774944
395560.0000000    0.1880856
395600.0000000    0.1746387
395640.0000000    0.1960112
395680.0000000    0.1870380
395720.0000000    0.1783999
395760.0000000    0.1869700
395800.0000000    0.1913337
395840.0000000    0.1883769
395880.0000000    0.1762118
395920.0000000    0.1940905
395960.0000000    0.1850850
396000.0000000    0.1887275
396040.0000000    0.1776428
396080.0000000    0.1903446
396120.0000000    0.1818602
396160.0000000    0.1743654
396200.0000000    0.2024869
396240.0000000    0.2037274
396280.0000000    0.2096526
396320.0000000    0.2074110
396360.0000000    0.2165756
396400.0000000    0.2297922
396440.0000000    0.2098611
396480.0000000    0.1900302
396520.0000000    0.2019160
396560.0000000    0.1906451
396600.0000000    0.2149524
396640.0000000    0.2154997
396680.0000000    0.2146534
396720.0000000    0.2121118
396760.0000000    0.2093132
396800.0000000    0.1957941
396840.0000000    0.2115786
396880.0000000    0.2044017
396920.0000000    0.2057898
396960.0000000    0.2127435
397000.0000000    0.2135902
397040.0000000    0.2115663
397080.0000000    0.2213557
397120.0000000    0.2314836
397160.0000000    0.2125748
397200.0000000    0.2064032
397240.0000000    0.2136255
397280.0000000    0.2116190
397320.0000000    0.2164715
397360.0000000    0.2101461
397400.0000000    0.2108781
397440.0000000    0.2250092
397480.0000000    0.2274706
397520.0000000    0.2291734
397560.0000000    0.2134482
397600.0000000    0.2131928
397640.0000000    0.1998208
397680.0000000    0.1898469
397720.0000000    0.2014735
397760.0000000    0.1863770
397800.0000000    0.1835489
397840.0000000    0.1990686
397880.0000000    0.1964645
397920.0000000    0.2032048
397960.0000000    0.2075853
398000.0000000    0.2081413
398040.0000000    0.2134228
398080.0000000    0.2090213
398120.0000000    0.2037180
398160.0000000    0.2116131
398200.0000000    0.2146136
398240.0000000    0.2111922
398280.0000000    0.2128985
398320.0000000    0.2131671
398360.0000000    0.2104880
398400.0000000    0.2129762
398440.0000000    0.2133387
398480.0000000    0.2116039
398520.0000000    0.2248415
398560.0000000    0.2204073
398600.0000000    0.2195195
398640.0000000    0.2240940
398680.0000000    0.2153864
398720.0000000    0.2191445
398760.0000000    0.2142473
398800.0000000    0.2223237
398840.0000000    0.2034583
398880.0000000    0.2050669
398920.0000000    0.2235697
398960.0000000    0.2241594
399000.0000000    0.2212862
399040.0000000    0.2181445
399080.0000000    0.2100999
399120.0000000    0.2063665
399160.0000000    0.2118947
399200.0000000    0.2138314
399240.0000000    0.2119182
399280.0000000    0.2166523
399320.0000000    0.2114530
399360.0000000    0.2032318
399400.0000000    0.2017738
399440.0000000    0.1941740
399480.0000000    0.1890114
399520.0000000    0.1981449
399560.0000000    0.2025869
399600.0000000    0.2099180
399640.0000000    0.1957559
399680.0000000    0.1946539
399720.0000000    0.1936798
399760.0000000    0.2002825
399800.0000000    0.2030118
399840.0000000    0.1955707
399880.0000000    0.2111544
399920.0000000    0.1948315
399960.0000000    0.2007621
400000.0000000    0.1852309
400040.0000000    0.2100768
400080.0000000    0.2005017
400120.0000000    0.2075509
400160.0000000    0.1940947
400200.0000000    0.1928290
400240.0000000    0.1934035
400280.0000000    0.2018566
400320.0000000    0.1933962
400360.0000000    0.1912346
400400.0000000    0.2081765
400440.0000000    0.2016919
400480.0000000    0.2030259
400520.0000000    0.1972795
400560.0000000    0.1922882
400600.0000000    0.1803863
400640.0000000    0.1820346
400680.0000000    0.1896668
400720.0000000    0.1999110
400760.0000000    0.2031236
400800.0000000    0.1979437
400840.0000000    0.1918119
400880.0000000    0.1999841
400920.0000000    0.1996821
400960.0000000    0.1922466
401000.0000000    0.1967159
401040.0000000    0.1945909
401080.0000000    0.1903264
401120.0000000    0.1802027
401160.0000000    0.1874764
401200.0000000    0.1950887
401240.0000000    0.1939495
401280.0000000    0.1969698
401320.0000000    0.2021229
401360.0000000    0.1961192
401400.0000000    0.1957161
401440.0000000    0.1854170
401480.0000000    0.1837765
401520.0000000    0.1960724
401560.0000000    0.1839021
401600.0000000    0.1877476
401640.0000000    0.1989464
401680.0000000    0.2107400
401720.0000000    0.1983879
401760.0000000    0.2000255
401800.0000000    0.1823110
401840.0000000    0.1940933
401880.0000000    0.2061354
401920.0000000    0.2065027
401960.0000000    0.1991926
402000.0000000    0.1938349
402040.0000000    0.1999305
402080.0000000    0.1943135
402120.0000000    0.1969183
402160.0000000    0.1853871
402200.0000000    0.1930546
402240.0000000    0.1953519
402280.0000000    0.1906350
402320.0000000    0.2001153
402360.0000000    0.2038527
402400.0000000    0.1986143
402440.0000000    0.2110285
402480.0000000    0.2000977
402520.0000000    0.2017724
402560.0000000    0.2059536
402600.0000000    0.2103562
402640.0000000    0.2202867
402680.0000000    0.2015759
402720.0000000    0.2037169
402760.0000000    0.2013975
402800.0000000    0.2008575
402840.0000000    0.1940086
402880.0000000    0.1965795
402920.0000000    0.2023331
402960.0000000    0.2021039
403000.0000000    0.2124448
403040.0000000    0.2217800
403080.0000000    0.2072778
403120.0000000    0.2048981
403160.0000000    0.2238250
403200.0000000    0.2135581
403240.0000000    0.1863415
403280.0000000    0.2152802
403320.0000000    0.2245986
403360.0000000    0.2135384
403400.0000000    0.2202442
403440.0000000    0.2205776
403480.0000000    0.2286874
403520.0000000    0.2188222
403560.0000000    0.2201522
403600.0000000    0.2233555
403640.0000000    0.2207630
403680.0000000    0.2204181
403720.0000000    0.2178298
403760.0000000    0.1989302
403800.0000000    0.2010015
403840.0000000    0.2084415
403880.0000000    0.2057135
403920.0000000    0.2055952
403960.0000000    0.2091471
404000.0000000    0.2150017
404040.0000000    0.2061581
404080.0000000    0.2201409
404120.0000000    0.2062291
404160.0000000    0.2022182
404200.0000000    0.1953391
404240.0000000    0.1925986
404280.0000000    0.2065661
404320.0000000    0.2178865
404360.0000000    0.2078408
404400.0000000    0.2139843
404440.0000000    0.2244564
404480.0000000    0.2066030
404520.0000000    0.2095052
404560.0000000    0.2050784
404600.0000000    0.2017060
404640.0000000    0.2061899
404680.0000000    0.2215335
404720.0000000    0.2093317
404760.0000000    0.2346274
404800.0000000    0.2192842
404840.0000000    0.2260184
404880.0000000    0.2206666
404920.0000000    0.2176973
404960.0000000    0.2102503
405000.0000000    0.2172400
405040.0000000    0.2162714
405080.0000000    0.1972762
405120.0000000    0.2197901
405160.0000000    0.2096164
405200.0000000    0.2065092
405240.0000000    0.2204216
405280.0000000    0.2155410
405320.0000000    0.2154732
405360.0000000    0.2116128
405400.0000000    0.2176302
405440.0000000    0.2108350
405480.0000000    0.2068397
405520.0000000    0.2161262
405560.0000000    0.2215426
405600.0000000    0.2224700
405640.0000000    0.2223994
405680.0000000    0.2121294
405720.0000000    0.2057543
405760.0000000    0.2101087
405800.0000000    0.2104027
405840.0000000    0.2259600
405880.0000000    0.2317374
405920.0000000    0.2088540
405960.0000000    0.2157362
406000.0000000    0.2084756
406040.0000000    0.2035659
406080.0000000    0.2211140
406120.0000000    0.2189190
406160.0000000    0.2084103
406200.0000000    0.2288112
406240.0000000    0.2135821
406280.0000000    0.2122117
406320.0000000    0.2273740
406360.0000000    0.2296982
406400.0000000    0.2391660
406440.0000000    0.2271670
406480.0000000    0.2153165
406520.0000000    0.2191813
406560.0000000    0.2208245
406600.0000000    0.2214652
406640.0000000    0.2250123
406680.0000000    0.2165542
406720.0000000    0.2329155
406760.0000000    0.2235903
406800.0000000    0.2234156
406840.0000000    0.2123571
406880.0000000    0.2260971
406920.0000000    0.2178050
406960.0000000    0.2242470
407000.0000000    0.2233802
407040.0000000    0.2194069
407080.0000000    0.2242776
407120.0000000    0.2111582
407160.0000000    0.2059946
407200.0000000    0.2191874
407240.0000000    0.2174096
407280.0000000    0.2091423
407320.0000000    0.2125022
407360.0000000    0.2172665
407400.0000000    0.2189517
407440.0000000    0.2270507
407480.0000000    0.2260786
407520.0000000    0.2154837
407560.0000000    0.2150435
407600.0000000    0.2181230
407640.0000000    0.2198208
407680.0000000    0.2153498
407720.0000000    0.2064390
407760.0000000    0.2096269
407800.0000000    0.2015964
407840.0000000    0.2049416
407880.0000000    0.2043533
407920.0000000    0.2065100
407960.0000000    0.2032123
408000.0000000    0.2068390
408040.0000000    0.2343980
408080.0000000    0.2229192
408120.0000000    0.2224964
408160.0000000    0.2072010
408200.0000000    0.2117904
408240.0000000    0.2141994
408280.0000000    0.2175606
408320.0000000    0.2030731
408360.0000000    0.2016933
408400.0000000    0.2113490
408440.0000000    0.2068687
408480.0000000    0.2091817
408520.0000000    0.2058102
408560.0000000    0.2211111
408600.0000000    0.2118698
408640.0000000    0.2079663
408680.0000000    0.2099348
408720.0000000    0.1997776
408760.0000000    0.2099764
408800.0000000    0.2134738
408840.0000000    0.2066012
408880.0000000    0.2021659
408920.0000000    0.2004523
408960.0000000    0.2035041
409000.0000000    0.2133781
409040.0000000    0.2094983
409080.0000000    0.2086267
409120.0000000    0.2070297
409160.0000000    0.2017901
409200.0000000    0.2044437
409240.0000000    0.2061201
409280.0000000    0.2139680
409320.0000000    0.2127947
409360.0000000    0.2101225
409400.0000000    0.2078276
409440.0000000    0.1943277
409480.0000000    0.2083828
409520.0000000    0.2038794
409560.0000000    0.1952695
409600.0000000    0.1850555
409640.0000000    0.2016211
409680.0000000    0.2104734
409720.0000000    0.2097391
409760.0000000    0.2108965
409800.0000000    0.2129225
409840.0000000    0.2012819
409880.0000000    0.2016927
409920.0000000    0.2104819
409960.0000000    0.1978626
410000.0000000    0.2061097
410040.0000000    0.2034920
410080.0000000    0.2232490
410120.0000000    0.2301055
410160.0000000    0.2202581
410200.0000000    0.2367499
410240.0000000    0.2242562
410280.0000000    0.2278748
410320.0000000    0.2183224
410360.0000000    0.2197456
410400.0000000    0.2170653
410440.0000000    0.2135534
410480.0000000    0.2133879
410520.0000000    0.2198263
410560.0000000    0.2082037
410600.0000000    0.2125275
410640.0000000    0.2068198
410680.0000000    0.2226865
410720.0000000    0.2082638
410760.0000000    0.2245148
410800.0000000    0.2242724
410840.0000000    0.2233764
410880.0000000    0.2081167
410920.0000000    0.2128356
410960.0000000    0.2172874
411000.0000000    0.2346522
411040.0000000    0.2185080
411080.0000000    0.2186340
411120.0000000    0.2050115
411160.0000000    0.2090322
411200.0000000    0.2079187
411240.0000000    0.2211690
411280.0000000    0.2233636
411320.0000000    0.2293544
411360.0000000    0.2189395
411400.0000000    0.2255327
411440.0000000    0.2058595
411480.0000000    0.2123356
411520.0000000    0.1975455
411560.0000000    0.2231789
411600.0000000    0.2143781
411640.0000000    0.2072701
411680.0000000    0.2120484
411720.0000000    0.2138190
411760.0000000    0.2206639
411800.0000000    0.2035089
411840.0000000    0.2197940
411880.0000000    0.2117366
411920.0000000    0.2106819
411960.0000000    0.2082154
412000.0000000    0.2149771
412040.0000000    0.2119080
412080.0000000    0.2071098
412120.0000000    0.1892765
412160.0000000    0.2062935
412200.0000000    0.2054839
412240.0000000    0.1960360
412280.0000000    0.1869092
412320.0000000    0.1912295
412360.0000000    0.1993385
412400.0000000    0.1932244
412440.0000000    0.1910262
412480.0000000    0.1941791
412520.0000000    0.2172718
412560.0000000    0.2099859
412600.0000000    0.2227281
412640.0000000    0.2316031
412680.0000000    0.2394121
412720.0000000    0.2403917
412760.0000000    0.2305316
412800.0000000    0.2330284
412840.0000000    0.2409332
412880.0000000    0.2326708
412920.0000000    0.2413127
412960.0000000    0.2285251
413000.0000000    0.2271916
413040.0000000    0.2334665
413080.0000000    0.2340442
413120.0000000    0.2311299
413160.0000000    0.2372501
413200.0000000    0.2278793
413240.0000000    0.2303004
413280.0000000    0.2262673
413320.0000000    0.2299061
413360.0000000    0.2422041
413400.0000000    0.2359180
413440.0000000    0.2163059
413480.0000000    0.2207000
413520.0000000    0.2340423
413560.0000000    0.2419498
413600.0000000    0.2515397
413640.0000000    0.2388802
413680.0000000    0.2245513
413720.0000000    0.2147400
413760.0000000    0.2321874
413800.0000000    0.2333182
413840.0000000    0.2352339
413880.0000000    0.2323195
413920.0000000    0.2223324
413960.0000000    0.2332452
414000.0000000    0.2293508
414040.0000000    0.2294538
414080.0000000    0.2131812
414120.0000000    0.2179624
414160.0000000    0.2299875
414200.0000000    0.2195655
414240.0000000    0.2408096
414280.0000000    0.2283313
414320.0000000    0.2356136
414360.0000000    0.2287581
414400.0000000    0.2173923
414440.0000000    0.2283767
414480.0000000    0.2186687
414520.0000000    0.2172956
414560.0000000    0.2347439
414600.0000000    0.2122140
414640.0000000    0.2162870
414680.0000000    0.2290197
414720.0000000    0.2122689
414760.0000000    0.2301421
414800.0000000    0.2195953
414840.0000000    0.2343167
414880.0000000    0.2241174
414920.0000000    0.2222950
414960.0000000    0.2338119
415000.0000000    0.2280502
415040.0000000    0.2304804
415080.0000000    0.2363086
415120.0000000    0.2247866
415160.0000000    0.2264267
415200.0000000    0.2355718
415240.0000000    0.2266879
415280.0000000    0.2187084
415320.0000000    0.2001751
415360.0000000    0.2054802
415400.0000000    0.1861690
415440.0000000    0.1903263
415480.0000000    0.2036084
415520.0000000    0.1919626
415560.0000000    0.2005699
415600.0000000    0.1892807
415640.0000000    0.1886757
415680.0000000    0.1862216
415720.0000000    0.1907427
415760.0000000    0.1859895
415800.0000000    0.1932887
415840.0000000    0.1717117
415880.0000000    0.1765097
415920.0000000    0.1831082
415960.0000000    0.1965545
416000.0000000    0.1786829
416040.0000000    0.1945298
416080.0000000    0.1887269
416120.0000000    0.1921986
416160.0000000    0.1894689
416200.0000000    0.1921419
416240.0000000    0.1867335
416280.0000000    0.1939485
416320.0000000    0.1947657
416360.0000000    0.2005407
416400.0000000    0.1914107
416440.0000000    0.1834522
416480.0000000    0.1841374
416520.0000000    0.1775977
416560.0000000    0.1883052
416600.0000000    0.1842563
416640.0000000    0.1826739
416680.0000000    0.1939647
416720.0000000    0.1852351
416760.0000000    0.1747939
416800.0000000    0.1896351
416840.0000000    0.1942369
416880.0000000    0.1843660
416920.0000000    0.1767282
416960.0000000    0.1748000
417000.0000000    0.1857304
417040.0000000    0.1932793
417080.0000000    0.1880050
417120.0000000    0.1962986
417160.0000000    0.1899077
417200.0000000    0.1884355
417240.0000000    0.1799955
417280.0000000    0.1909908
417320.0000000    0.1826622
417360.0000000    0.1820368
417400.0000000    0.1971325
417440.0000000    0.1888892
417480.0000000    0.1928105
417520.0000000    0.1960883
417560.0000000    0.1800463
417600.0000000    0.1933037
417640.0000000    0.1805093
417680.0000000    0.1883063
417720.0000000    0.1832755
417760.0000000    0.1789811
417800.0000000    0.1913268
417840.0000000    0.1732379
417880.0000000    0.1778119
417920.0000000    0.1800731
417960.0000000    0.1837531
418000.0000000    0.2053389
418040.0000000    0.1962585
418080.0000000    0.2023759
418120.0000000    0.2007696
418160.0000000    0.1975462
418200.0000000    0.1979416
418240.0000000    0.1903672
418280.0000000    0.1999183
418320.0000000    0.1955440
418360.0000000    0.1924670
418400.0000000    0.1881231
418440.0000000    0.1913808
418480.0000000    0.1905091
418520.0000000    0.2063265
418560.0000000    0.1825538
418600.0000000    0.1883853
418640.0000000    0.1838679
418680.0000000    0.1708240
418720.0000000    0.1935795
418760.0000000    0.1899907
418800.0000000    0.1978730
418840.0000000    0.1976570
418880.0000000    0.1979725
418920.0000000    0.1888495
418960.0000000    0.2200776
419000.0000000    0.2128890
419040.0000000    0.2030287
419080.0000000    0.1998270
419120.0000000    0.1984027
419160.0000000    0.2097411
419200.0000000    0.2094823
419240.0000000    0.2069393
419280.0000000    0.2017556
419320.0000000    0.2074135
419360.0000000    0.1944195
419400.0000000    0.1986490
419440.0000000    0.1861641
419480.0000000    0.2010670
419520.0000000    0.2089273
419560.0000000    0.2020574
419600.0000000    0.1903925
419640.0000000    0.1825103
419680.0000000    0.1916585
419720.0000000    0.1918686
419760.0000000    0.1861192
419800.0000000    0.1920583
419840.0000000    0.1912871
419880.0000000    0.1945982
419920.0000000    0.1889390
419960.0000000    0.1945762
420000.0000000    0.1907961
420040.0000000    0.1860101
420080.0000000    0.1993457
420120.0000000    0.1916389
420160.0000000    0.1905781
420200.0000000    0.1998251
420240.0000000    0.2132357
420280.0000000    0.2195431
420320.0000000    0.2031816
420360.0000000    0.2162744
420400.0000000    0.2016880
420440.0000000    0.1957383
420480.0000000    0.2059418
420520.0000000    0.1953733
420560.0000000    0.2038730
420600.0000000    0.1808755
420640.0000000    0.1830309
420680.0000000    0.1830631
420720.0000000    0.1787036
420760.0000000    0.1849830
420800.0000000    0.1794345
420840.0000000    0.1968778
420880.0000000    0.1982096
420920.0000000    0.2069845
420960.0000000    0.2082078
421000.0000000    0.2009910
421040.0000000    0.2044380
421080.0000000    0.1967448
421120.0000000    0.2083577
421160.0000000    0.2072521
421200.0000000    0.2046484
421240.0000000    0.1837724
421280.0000000    0.2004244
421320.0000000    0.2101830
421360.0000000    0.2139355
421400.0000000    0.2119317
421440.0000000    0.2169361
421480.0000000    0.2092017
421520.0000000    0.2064312
421560.0000000    0.1965212
421600.0000000    0.1990954
421640.0000000    0.1914378
421680.0000000    0.1981244
421720.0000000    0.2057022
421760.0000000    0.2110368
421800.0000000    0.2065336
421840.0000000    0.2118881
421880.0000000    0.2130906
421920.0000000    0.2131667
421960.0000000    0.2042472
422000.0000000    0.2138767
422040.0000000    0.2176385
422080.0000000    0.2230562
422120.0000000    0.2247464
422160.0000000    0.2225552
422200.0000000    0.2210549
422240.0000000    0.2214798
422280.0000000    0.2171089
422320.0000000    0.2192746
422360.0000000    0.2148643
422400.0000000    0.2214575
422440.0000000    0.2262182
422480.0000000    0.2203501
422520.0000000    0.2095268
422560.0000000    0.2248287
422600.0000000    0.2236945
422640.0000000    0.2146190
422680.0000000    0.2217639
422720.0000000    0.2033646
422760.0000000    0.2226392
422800.0000000    0.2139245
422840.0000000    0.2224369
422880.0000000    0.2117795
422920.0000000    0.2057599
422960.0000000    0.2174521
423000.0000000    0.1946641
423040.0000000    0.2103557
423080.0000000    0.2109470
423120.0000000    0.2217893
423160.0000000    0.2119076
423200.0000000    0.2212525
423240.0000000    0.2186113
423280.0000000    0.2130107
423320.0000000    0.2162989
423360.0000000    0.2172967
423400.0000000    0.2268590
423440.0000000    0.2114330
423480.0000000    0.2149705
423520.0000000    0.2207799
423560.0000000    0.2147692
423600.0000000    0.2234134
423640.0000000    0.2268578
423680.0000000    0.2103549
423720.0000000    0.2284938
423760.0000000    0.2249108
423800.0000000    0.2136858
423840.0000000    0.2210769
423880.0000000    0.2155948
423920.0000000    0.2165770
423960.0000000    0.2241451
424000.0000000    0.2163681
424040.0000000    0.2195429
424080.0000000    0.2273178
424120.0000000    0.2201384
424160.0000000    0.2319426
424200.0000000    0.2113324
424240.0000000    0.2229776
424280.0000000    0.2225162
424320.0000000    0.2272438
424360.0000000    0.2336867
424400.0000000    0.2193708
424440.0000000    0.2339497
424480.0000000    0.2161088
424520.0000000    0.2181074
424560.0000000    0.2233795
424600.0000000    0.2288862
424640.0000000    0.2279091
424680.0000000    0.2186183
424720.0000000    0.2229480
424760.0000000    0.2197180
424800.0000000    0.2205048
424840.0000000    0.2355878
424880.0000000    0.2257431
424920.0000000    0.2362171
424960.0000000    0.2335186
425000.0000000    0.2343919
425040.0000000    0.2284186
425080.0000000    0.2335308
425120.0000000    0.2242467
425160.0000000    0.2333196
425200.0000000    0.2342956
425240.0000000    0.2223781
425280.0000000    0.2196815
425320.0000000    0.2426177
425360.0000000    0.2292309
425400.0000000    0.2299332
425440.0000000    0.2331414
425480.0000000    0.2286052
425520.0000000    0.2269633
425560.0000000    0.2247322
425600.0000000    0.2255710
425640.0000000    0.2273951
425680.0000000    0.2238037
425720.0000000    0.2389623
425760.0000000    0.2278458
425800.0000000    0.2357763
425840.0000000    0.2278034
425880.0000000    0.2270580
425920.0000000    0.2246138
425960.0000000    0.2277033
426000.0000000    0.2306579
426040.0000000    0.2386286
426080.0000000    0.2283183
426120.0000000    0.2141272
426160.0000000    0.2203089
426200.0000000    0.2267795
426240.0000000    0.2482772
426280.0000000    0.2301120
426320.0000000    0.2256669
426360.0000000    0.2464263
426400.0000000    0.2190810
426440.0000000    0.2283933
426480.0000000    0.2295883
426520.0000000    0.2314051
426560.0000000    0.2328568
426600.0000000    0.2239195
426640.0000000    0.2288142
426680.0000000    0.2274554
426720.0000000    0.2125008
426760.0000000    0.2181317
426800.0000000    0.2211498
426840.0000000    0.2316841
426880.0000000    0.2256368
426920.0000000    0.2192106
426960.0000000    0.2360860
427000.0000000    0.2357275
427040.0000000    0.2276627
427080.0000000    0.2377017
427120.0000000    0.2339324
427160.0000000    0.2162518
427200.0000000    0.2160586
427240.0000000    0.2142450
427280.0000000    0.2288115
427320.0000000    0.2233948
427360.0000000    0.2288806
427400.0000000    0.2258602
427440.0000000    0.2297473
427480.0000000    0.2159664
427520.0000000    0.2255788
427560.0000000    0.2239568
427600.0000000    0.2285143
427640.0000000    0.2212687
427680.0000000    0.2237947
427720.0000000    0.2244899
427760.0000000    0.2337444
427800.0000000    0.2202211
427840.0000000    0.2335889
427880.0000000    0.2332670
427920.0000000    0.2305384
427960.0000000    0.2394583
428000.0000000    0.2260130
428040.0000000    0.2334575
428080.0000000    0.2268410
428120.0000000    0.2328312
428160.0000000    0.2409034
428200.0000000    0.2317834
428240.0000000    0.2332774
428280.0000000    0.2210685
428320.0000000    0.2219483
428360.0000000    0.2257520
428400.0000000    0.2200936
428440.0000000    0.2173519
428480.0000000    0.2180604
428520.0000000    0.2397788
428560.0000000    0.2239410
428600.0000000    0.2154412
428640.0000000    0.2174895
428680.0000000    0.2022173
428720.0000000    0.2185100
428760.0000000    0.2075231
428800.0000000    0.2248539
428840.0000000    0.2172458
428880.0000000    0.2212715
428920.0000000    0.2256881
428960.0000000    0.2222710
429000.0000000    0.2255185
429040.0000000    0.2286203
429080.0000000    0.2360834
429120.0000000    0.2260958
429160.0000000    0.2348601
429200.0000000    0.2281557
429240.0000000    0.2259400
429280.0000000    0.2138217
429320.0000000    0.2282611
429360.0000000    0.2227641
429400.0000000    0.2191016
429440.0000000    0.2250935
429480.0000000    0.2249368
429520.0000000    0.2256975
429560.0000000    0.2218863
429600.0000000    0.2189419
429640.0000000    0.2226048
429680.0000000    0.2176505
429720.0000000    0.2136450
429760.0000000    0.2160920
429800.0000000    0.2115496
429840.0000000    0.2073728
429880.0000000    0.2351362
429920.0000000    0.2230182
429960.0000000    0.2154338
430000.0000000    0.2256674
430040.0000000    0.2134709
430080.0000000    0.2256977
430120.0000000    0.2188383
430160.0000000    0.2346501
430200.0000000    0.2331335
430240.0000000    0.2338585
430280.0000000    0.2375178
430320.0000000    0.2310684
430360.0000000    0.2354884
430400.0000000    0.2162459
430440.0000000    0.2188829
430480.0000000    0.2127876
430520.0000000    0.2129686
430560.0000000    0.1993962
430600.0000000    0.2104358
430640.0000000    0.2135504
430680.0000000    0.2100590
430720.0000000    0.2109196
430760.0000000    0.2083814
430800.0000000    0.2120226
430840.0000000    0.2031715
430880.0000000    0.2168157
430920.0000000    0.2010409
430960.0000000    0.2135961
431000.0000000    0.2047474
431040.0000000    0.2118837
431080.0000000    0.2086173
431120.0000000    0.2088464
431160.0000000    0.2205528
431200.0000000    0.2134297
431240.0000000    0.2076267
431280.0000000    0.2186989
431320.0000000    0.2150480
431360.0000000    0.2230476
431400.0000000    0.2116788
431440.0000000    0.2237972
431480.0000000    0.2286206
431520.0000000    0.2025469
431560.0000000    0.2188784
431600.0000000    0.2147091
431640.0000000    0.2052323
431680.0000000    0.2110647
431720.0000000    0.2073391
431760.0000000    0.2143839
431800.0000000    0.2106010
431840.0000000    0.2040936
431880.0000000    0.2145573
431920.0000000    0.2350639
431960.0000000    0.2041946
432000.0000000    0.2158393
432040.0000000    0.2136667
432080.0000000    0.2272658
432120.0000000    0.2170171
432160.0000000    0.2247000
432200.0000000    0.2205041
432240.0000000    0.2212425
432280.0000000    0.2224426
432320.0000000    0.2157002
432360.0000000    0.2110741
432400.0000000    0.2013105
432440.0000000    0.2152728
432480.0000000    0.2114046
432520.0000000    0.2116819
432560.0000000    0.2094729
432600.0000000    0.2127849
432640.0000000    0.2204486
432680.0000000    0.2230475
432720.0000000    0.2256132
432760.0000000    0.2100143
432800.0000000    0.2198583
432840.0000000    0.2193803
432880.0000000    0.2281588
432920.0000000    0.2098900
432960.0000000    0.2205355
433000.0000000    0.2093075
433040.0000000    0.2124695
433080.0000000    0.2131635
433120.0000000    0.2257087
433160.0000000    0.2188623
433200.0000000    0.2039834
433240.0000000    0.2164073
433280.0000000    0.2084516
433320.0000000    0.2153301
433360.0000000    0.2123897
433400.0000000    0.2120722
433440.0000000    0.2325435
433480.0000000    0.2229968
433520.0000000    0.2205125
433560.0000000    0.2238063
433600.0000000    0.2204401
433640.0000000    0.2197515
433680.0000000    0.2089015
433720.0000000    0.2198459
433760.0000000    0.2282721
433800.0000000    0.2205700
433840.0000000    0.2163892
433880.0000000    0.2294796
433920.0000000    0.2235315
433960.0000000    0.2349364
434000.0000000    0.2255660
434040.0000000    0.2237792
434080.0000000    0.2165826
434120.0000000    0.2315909
434160.0000000    0.2291636
434200.0000000    0.2345973
434240.0000000    0.2205981
434280.0000000    0.2279462
434320.0000000    0.2243994
434360.0000000    0.2236536
434400.0000000    0.2252414
434440.0000000    0.2317080
434480.0000000    0.2323895
434520.0000000    0.2309271
434560.0000000    0.2263250
434600.0000000    0.2184854
434640.0000000    0.2215366
434680.0000000    0.2222792
434720.0000000    0.2266579
434760.0000000    0.2218588
434800.0000000    0.2204575
434840.0000000    0.2088902
434880.0000000    0.2145949
434920.0000000    0.2242822
434960.0000000    0.2282392
435000.0000000    0.2360477
435040.0000000    0.2459475
435080.0000000    0.2316846
435120.0000000    0.2333412
435160.0000000    0.2280874
435200.0000000    0.2301393
435240.0000000    0.2298403
435280.0000000    0.2391072
435320.0000000    0.2324618
435360.0000000    0.2370798
435400.0000000    0.2270129
435440.0000000    0.2204372
435480.0000000    0.2230057
435520.0000000    0.2362222
435560.0000000    0.2284342
435600.0000000    0.2308603
435640.0000000    0.2358425
435680.0000000    0.2368956
435720.0000000    0.2343281
435760.0000000    0.2268623
435800.0000000    0.2458567
435840.0000000    0.2391491
435880.0000000    0.2389978
435920.0000000    0.2457677
435960.0000000    0.2186115
436000.0000000    0.2288131
436040.0000000    0.2361469
436080.0000000    0.2239052
436120.0000000    0.2247818
436160.0000000    0.2227095
436200.0000000    0.2233923
436240.0000000    0.2179556
436280.0000000    0.2425745
436320.0000000    0.2385170
436360.0000000    0.2451036
436400.0000000    0.2356220
436440.0000000    0.2312787
436480.0000000    0.2411852
436520.0000000    0.2343322
436560.0000000    0.2306098
436600.0000000    0.2295638
436640.0000000    0.2205531
436680.0000000    0.2176865
436720.0000000    0.2320803
436760.0000000    0.2333188
436800.0000000    0.2334797
436840.0000000    0.2163307
436880.0000000    0.2339254
436920.0000000    0.2120647
436960.0000000    0.2098002
437000.0000000    0.2347110
437040.0000000    0.2243514
437080.0000000    0.2261802
437120.0000000    0.2224224
437160.0000000    0.2143939
437200.0000000    0.2277181
437240.0000000    0.2276887
437280.0000000    0.2234513
437320.0000000    0.2256228
437360.0000000    0.2329032
437400.0000000    0.2338521
437440.0000000    0.2309398
437480.0000000    0.2397382
437520.0000000    0.2275419
437560.0000000    0.2263505
437600.0000000    0.2315278
437640.0000000    0.2429651
437680.0000000    0.2404760
437720.0000000    0.2378279
437760.0000000    0.2217579
437800.0000000    0.2320594
437840.0000000    0.2379419
437880.0000000    0.2291728
437920.0000000    0.2235060
437960.0000000    0.2245202
438000.0000000    0.2247000
438040.0000000    0.2213407
438080.0000000    0.2143644
438120.0000000    0.2142309
438160.0000000    0.2156000
438200.0000000    0.2287448
438240.0000000    0.2394186
438280.0000000    0.2255162
438320.0000000    0.2275974
438360.0000000    0.2321068
438400.0000000    0.2314712
438440.0000000    0.2222121
438480.0000000    0.2189222
438520.0000000    0.2271318
438560.0000000    0.2292280
438600.0000000    0.2258640
438640.0000000    0.2350665
438680.0000000    0.2163709
438720.0000000    0.2146990
438760.0000000    0.2328375
438800.0000000    0.2199947
438840.0000000    0.2287321
438880.0000000    0.2194219
438920.0000000    0.2107750
438960.0000000    0.2163166
439000.0000000    0.2142653
439040.0000000    0.2189214
439080.0000000    0.2089145
439120.0000000    0.2157983
439160.0000000    0.2145097
439200.0000000    0.2172990
439240.0000000    0.2159410
439280.0000000    0.2162125
439320.0000000    0.2295977
439360.0000000    0.2263368
439400.0000000    0.2324018
439440.0000000    0.2236770
439480.0000000    0.2310495
439520.0000000    0.2274912
439560.0000000    0.2377837
439600.0000000    0.2153839
439640.0000000    0.2229819
439680.0000000    0.2234300
439720.0000000    0.2182239
439760.0000000    0.2196457
439800.0000000    0.2180287
439840.0000000    0.2199649
439880.0000000    0.2220590
439920.0000000    0.2088129
439960.0000000    0.2181443
440000.0000000    0.2269778
440040.0000000    0.2231883
440080.0000000    0.2173704
440120.0000000    0.2356061
440160.0000000    0.2375581
440200.0000000    0.2236279
440240.0000000    0.2292456
440280.0000000    0.2163396
440320.0000000    0.2246761
440360.0000000    0.2273469
440400.0000000    0.2225395
440440.0000000    0.2270349
440480.0000000    0.2272489
440520.0000000    0.2143485
440560.0000000    0.2317313
440600.0000000    0.2096972
440640.0000000    0.2182145
440680.0000000    0.2144149
440720.0000000    0.2198257
440760.0000000    0.2081706
440800.0000000    0.2096689
440840.0000000    0.2216418
440880.0000000    0.2297772
440920.0000000    0.2194567
440960.0000000    0.2192652
441000.0000000    0.2188179
441040.0000000    0.2201653
441080.0000000    0.2207234
441120.0000000    0.2189170
441160.0000000    0.2224590
441200.0000000    0.2262569
441240.0000000    0.2191001
441280.0000000    0.2235831
441320.0000000    0.2223850
441360.0000000    0.2236865
441400.0000000    0.2094367
441440.0000000    0.2259790
441480.0000000    0.2184856
441520.0000000    0.2307820
441560.0000000    0.2181545
441600.0000000    0.2184268
441640.0000000    0.2122963
441680.0000000    0.2159240
441720.0000000    0.2155911
441760.0000000    0.2068587
441800.0000000    0.2106538
441840.0000000    0.2059863
441880.0000000    0.2159603
441920.0000000    0.2088863
441960.0000000    0.2195465
442000.0000000    0.2165497
442040.0000000    0.2183700
442080.0000000    0.2075699
442120.0000000    0.2240521
442160.0000000    0.2258289
442200.0000000    0.2270963
442240.0000000    0.2324089
442280.0000000    0.2345424
442320.0000000    0.2243171
442360.0000000    0.2354860
442400.0000000    0.2414488
442440.0000000    0.2363353
442480.0000000    0.2204329
442520.0000000    0.2224232
442560.0000000    0.2220692
442600.0000000    0.2196462
442640.0000000    0.2202333
442680.0000000    0.2330897
442720.0000000    0.2381867
442760.0000000    0.2212783
442800.0000000    0.2227365
442840.0000000    0.2370488
442880.0000000    0.2223209
442920.0000000    0.2348393
442960.0000000    0.2288430
443000.0000000    0.2287004
443040.0000000    0.2207009
443080.0000000    0.2347872
443120.0000000    0.2235537
443160.0000000    0.2351577
443200.0000000    0.2300216
443240.0000000    0.2122954
443280.0000000    0.2212843
443320.0000000    0.2280310
443360.0000000    0.2267287
443400.0000000    0.2364919
443440.0000000    0.2357032
443480.0000000    0.2201437
443520.0000000    0.2167744
443560.0000000    0.2267987
443600.0000000    0.2358211
443640.0000000    0.2257272
443680.0000000    0.2184062
443720.0000000    0.2379315
443760.0000000    0.2267612
443800.0000000    0.2424371
443840.0000000    0.2359309
443880.0000000    0.2282399
443920.0000000    0.2235522
443960.0000000    0.2275908
444000.0000000    0.2256239
444040.0000000    0.2266514
444080.0000000    0.2205198
444120.0000000    0.2206843
444160.0000000    0.2207120
444200.0000000    0.2313293
444240.0000000    0.2338957
444280.0000000    0.2308980
444320.0000000    0.2199233
444360.0000000    0.2248118
444400.0000000    0.2241607
444440.0000000    0.2378849
444480.0000000    0.2315258
444520.0000000    0.2233047
444560.0000000    0.2259533
444600.0000000    0.2246769
444640.0000000    0.2213788
444680.0000000    0.2327324
444720.0000000    0.2266717
444760.0000000    0.2267272
444800.0000000    0.2344245
444840.0000000    0.2371446
444880.0000000    0.2241618
444920.0000000    0.2371362
444960.0000000    0.2112929
445000.0000000    0.2206336
445040.0000000    0.2190967
445080.0000000    0.2275443
445120.0000000    0.2357824
445160.0000000    0.2377349
445200.0000000    0.2224776
445240.0000000    0.2315322
445280.0000000    0.2335072
445320.0000000    0.2378986
445360.0000000    0.2179303
445400.0000000    0.2291967
445440.0000000    0.2353786
445480.0000000    0.2353859
445520.0000000    0.2398250
445560.0000000    0.2281942
445600.0000000    0.2353980
445640.0000000    0.2335033
445680.0000000    0.2305046
445720.0000000    0.2240382
445760.0000000    0.2186919
445800.0000000    0.2264683
445840.0000000    0.2300069
445880.0000000    0.2243804
445920.0000000    0.2143115
445960.0000000    0.2240684
446000.0000000    0.2280472
446040.0000000    0.2216062
446080.0000000    0.2296541
446120.0000000    0.2187586
446160.0000000    0.2268411
446200.0000000    0.2309352
446240.0000000    0.2168826
446280.0000000    0.2230895
446320.0000000    0.2265289
446360.0000000    0.2336345
446400.0000000    0.2247171
446440.0000000    0.2237646
446480.0000000    0.2224441
446520.0000000    0.2210654
446560.0000000    0.2112357
446600.0000000    0.2218392
446640.0000000    0.2174765
446680.0000000    0.2305451
446720.0000000    0.2262209
446760.0000000    0.2264044
446800.0000000    0.2285077
446840.0000000    0.2219270
446880.0000000    0.2275471
446920.0000000    0.2124421
446960.0000000    0.2108595
447000.0000000    0.2315247
447040.0000000    0.2099086
447080.0000000    0.2179327
447120.0000000    0.2205853
447160.0000000    0.2198514
447200.0000000    0.2255849
447240.0000000    0.2259770
447280.0000000    0.2234330
447320.0000000    0.2186422
447360.0000000    0.2294931
447400.0000000    0.2254293
447440.0000000    0.2348889
447480.0000000    0.2167246
447520.0000000    0.2207208
447560.0000000    0.2007408
447600.0000000    0.2203854
447640.0000000    0.2352400
447680.0000000    0.2381040
447720.0000000    0.2394053
447760.0000000    0.2286502
447800.0000000    0.2217462
447840.0000000    0.2227304
447880.0000000    0.2189496
447920.0000000    0.2272301
447960.0000000    0.2188914
448000.0000000    0.2367484
448040.0000000    0.2322846
448080.0000000    0.2185676
448120.0000000    0.2284953
448160.0000000    0.2273686
448200.0000000    0.2316331
448240.0000000    0.2308463
448280.0000000    0.2131435
448320.0000000    0.2368929
448360.0000000    0.2170779
448400.0000000    0.2285946
448440.0000000    0.2422448
448480.0000000    0.2312290
448520.0000000    0.2197742
448560.0000000    0.2290038
448600.0000000    0.2309285
448640.0000000    0.2254985
448680.0000000    0.2278419
448720.0000000    0.2126893
448760.0000000    0.2142057
448800.0000000    0.2127228
448840.0000000    0.2274856
448880.0000000    0.2283432
448920.0000000    0.2101108
448960.0000000    0.2201394
449000.0000000    0.2212375
449040.0000000    0.2195851
449080.0000000    0.2190149
449120.0000000    0.2322272
449160.0000000    0.2058832
449200.0000000    0.2125510
449240.0000000    0.2239626
449280.0000000    0.2106934
449320.0000000    0.2086451
449360.0000000    0.2307168
449400.0000000    0.2177470
449440.0000000    0.2196521
449480.0000000    0.2086414
449520.0000000    0.2089825
449560.0000000    0.2202593
449600.0000000    0.2168910
449640.0000000    0.2095259
449680.0000000    0.2291735
449720.0000000    0.2178188
449760.0000000    0.2133529
449800.0000000    0.2168953
449840.0000000    0.2301393
449880.0000000    0.2310790
449920.0000000    0.2178107
449960.0000000    0.2145466
450000.0000000    0.2240643
450040.0000000    0.2250415
450080.0000000    0.2271136
450120.0000000    0.2227346
450160.0000000    0.2169964
450200.0000000    0.2206324
450240.0000000    0.2213263
450280.0000000    0.2274704
450320.0000000    0.2260948
450360.0000000    0.2343785
450400.0000000    0.2242667
450440.0000000    0.2224835
450480.0000000    0.2162209
450520.0000000    0.2347704
450560.0000000    0.2140656
450600.0000000    0.2299064
450640.0000000    0.2218432
450680.0000000    0.2183873
450720.0000000    0.2185092
450760.0000000    0.2148237
450800.0000000    0.2160489
450840.0000000    0.2241406
450880.0000000    0.2098671
450920.0000000    0.2132067
450960.0000000    0.2151605
451000.0000000    0.2056381
451040.0000000    0.2142397
451080.0000000    0.2119258
451120.0000000    0.2108147
451160.0000000    0.2098274
451200.0000000    0.2194474
451240.0000000    0.2117233
451280.0000000    0.2192068
451320.0000000    0.2121674
451360.0000000    0.2165565
451400.0000000    0.2180763
451440.0000000    0.2133355
451480.0000000    0.2166200
451520.0000000    0.2140313
451560.0000000    0.2152499
451600.0000000    0.2060901
451640.0000000    0.2219487
451680.0000000    0.2151712
451720.0000000    0.2149515
451760.0000000    0.2065717
451800.0000000    0.2051908
451840.0000000    0.2130034
451880.0000000    0.2173368
451920.0000000    0.2120935
451960.0000000    0.2161965
452000.0000000    0.2140363
452040.0000000    0.2162463
452080.0000000    0.2094157
452120.0000000    0.2086460
452160.0000000    0.2160456
452200.0000000    0.2178447
452240.0000000    0.2239381
452280.0000000    0.2038233
452320.0000000    0.2278355
452360.0000000    0.2266439
452400.0000000    0.2175606
452440.0000000    0.2189203
452480.0000000    0.2181589
452520.0000000    0.2207495
452560.0000000    0.2188057
452600.0000000    0.2234347
452640.0000000    0.2129842
452680.0000000    0.2272168
452720.0000000    0.2176005
452760.0000000    0.2246554
452800.0000000    0.2243263
452840.0000000    0.2227766
452880.0000000    0.2212323
452920.0000000    0.2235516
452960.0000000    0.2217380
453000.0000000    0.2192571
453040.0000000    0.2308690
453080.0000000    0.2159506
453120.0000000    0.2173253
453160.0000000    0.2232265
453200.0000000    0.2145452
453240.0000000    0.2123053
453280.0000000    0.2064001
453320.0000000    0.2165040
453360.0000000    0.2174843
453400.0000000    0.2179417
453440.0000000    0.2303408
453480.0000000    0.2021926
453520.0000000    0.2137661
453560.0000000    0.2108371
453600.0000000    0.2144569
453640.0000000    0.2193659
453680.0000000    0.2152126
453720.0000000    0.2263976
453760.0000000    0.2169260
453800.0000000    0.2175328
453840.0000000    0.2210845
453880.0000000    0.2110575
453920.0000000    0.2213705
453960.0000000    0.2248950
454000.0000000    0.2124984
454040.0000000    0.2119891
454080.0000000    0.2143111
454120.0000000    0.2158996
454160.0000000    0.2106494
454200.0000000    0.2260904
454240.0000000    0.2250419
454280.0000000    0.2107114
454320.0000000    0.2332693
454360.0000000    0.2199037
454400.0000000    0.2333871
454440.0000000    0.2192506
454480.0000000    0.2272114
454520.0000000    0.2174082
454560.0000000    0.2088092
454600.0000000    0.2191366
454640.0000000    0.2257455
454680.0000000    0.2301278
454720.0000000    0.2209889
454760.0000000    0.2293022
454800.0000000    0.2263913
454840.0000000    0.2218236
454880.0000000    0.2177607
454920.0000000    0.2256158
454960.0000000    0.2179118
455000.0000000    0.2249721
455040.0000000    0.2107154
455080.0000000    0.2254324
455120.0000000    0.2180950
455160.0000000    0.2178134
455200.0000000    0.2084222
455240.0000000    0.2102555
455280.0000000    0.2048784
455320.0000000    0.2212371
455360.0000000    0.2207392
455400.0000000    0.2102944
455440.0000000    0.2132839
455480.0000000    0.2216512
455520.0000000    0.2242978
455560.0000000    0.2224168
455600.0000000    0.2272294
455640.0000000    0.2187204
455680.0000000    0.2255688
455720.0000000    0.2227658
455760.0000000    0.2322371
455800.0000000    0.2214819
455840.0000000    0.2210987
455880.0000000    0.2136264
455920.0000000    0.2343240
455960.0000000    0.2204767
456000.0000000    0.2254005
456040.0000000    0.2153546
456080.0000000    0.2205188
456120.0000000    0.2219858
456160.0000000    0.2206721
456200.0000000    0.2345661
456240.0000000    0.2135214
456280.0000000    0.2114195
456320.0000000    0.2241233
456360.0000000    0.2220556
456400.0000000    0.2200872
456440.0000000    0.2220488
456480.0000000    0.2194044
456520.0000000    0.2240178
456560.0000000    0.2075384
456600.0000000    0.2248703
456640.0000000    0.2164661
456680.0000000    0.2083287
456720.0000000    0.2252107
456760.0000000    0.2095945
456800.0000000    0.2056696
456840.0000000    0.2099175
456880.0000000    0.2188579
456920.0000000    0.2169335
456960.0000000    0.2141714
457000.0000000    0.2074877
457040.0000000    0.2142978
457080.0000000    0.2135009
457120.0000000    0.2142632
457160.0000000    0.2147337
457200.0000000    0.2048476
457240.0000000    0.2013049
457280.0000000    0.2037067
457320.0000000    0.2087459
457360.0000000    0.2185990
457400.0000000    0.2226008
457440.0000000    0.2255593
457480.0000000    0.2126147
457520.0000000    0.2316591
457560.0000000    0.2246008
457600.0000000    0.2252874
457640.0000000    0.2196617
457680.0000000    0.2191668
457720.0000000    0.2242933
457760.0000000    0.2232110
457800.0000000    0.2087410
457840.0000000    0.2136250
457880.0000000    0.2162496
457920.0000000    0.2082827
457960.0000000    0.2082673
458000.0000000    0.2072037
458040.0000000    0.2154011
458080.0000000    0.2177771
458120.0000000    0.2196074
458160.0000000    0.2081363
458200.0000000    0.2194307
458240.0000000    0.2184804
458280.0000000    0.2242698
458320.0000000    0.2175392
458360.0000000    0.2198265
458400.0000000    0.2202726
458440.0000000    0.2152307
458480.0000000    0.2151840
458520.0000000    0.2159677
458560.0000000    0.2117602
458600.0000000    0.2035619
458640.0000000    0.2084300
458680.0000000    0.2114724
458720.0000000    0.2104983
458760.0000000    0.2070102
458800.0000000    0.2163475
458840.0000000    0.2066477
458880.0000000    0.2235408
458920.0000000    0.2254520
458960.0000000    0.2193523
459000.0000000    0.2260259
459040.0000000    0.2094229
459080.0000000    0.2097828
459120.0000000    0.2189170
459160.0000000    0.2191009
459200.0000000    0.2103239
459240.0000000    0.2194572
459280.0000000    0.2005002
459320.0000000    0.2000959
459360.0000000    0.2092297
459400.0000000    0.2050856
459440.0000000    0.2152123
459480.0000000    0.2107158
459520.0000000    0.2117272
459560.0000000    0.2197045
459600.0000000    0.2244403
459640.0000000    0.2291160
459680.0000000    0.2191849
459720.0000000    0.2192377
459760.0000000    0.2255140
459800.0000000    0.2232047
459840.0000000    0.2176943
459880.0000000    0.2156608
459920.0000000    0.2095410
459960.0000000    0.2203415
460000.0000000    0.2144093
460040.0000000    0.2183220
460080.0000000    0.2022352
460120.0000000    0.2035041
460160.0000000    0.2111457
460200.0000000    0.2166499
460240.0000000    0.2223201
460280.0000000    0.2208365
460320.0000000    0.2212453
460360.0000000    0.2211126
460400.0000000    0.2131742
460440.0000000    0.2199095
460480.0000000    0.2134816
460520.0000000    0.2184350
460560.0000000    0.2160092
460600.0000000    0.2129163
460640.0000000    0.2116899
460680.0000000    0.2135170
460720.0000000    0.2087999
460760.0000000    0.2100880
460800.0000000    0.2119739
460840.0000000    0.2126575
460880.0000000    0.2108621
460920.0000000    0.2228869
460960.0000000    0.2251540
461000.0000000    0.2319876
461040.0000000    0.2178787
461080.0000000    0.2040206
461120.0000000    0.2026587
461160.0000000    0.2083243
461200.0000000    0.2089506
461240.0000000    0.2195644
461280.0000000    0.2199202
461320.0000000    0.2019189
461360.0000000    0.1988913
461400.0000000    0.2086673
461440.0000000    0.2004557
461480.0000000    0.2249149
461520.0000000    0.2166928
461560.0000000    0.2179351
461600.0000000    0.2155883
461640.0000000    0.2182771
461680.0000000    0.2175601
461720.0000000    0.2024198
461760.0000000    0.2229200
461800.0000000    0.2070142
461840.0000000    0.2097470
461880.0000000    0.2066559
461920.0000000    0.2011686
461960.0000000    0.1997435
462000.0000000    0.2050804
462040.0000000    0.2145407
462080.0000000    0.2110731
462120.0000000    0.2126829
462160.0000000    0.2167419
462200.0000000    0.1957231
462240.0000000    0.1969683
462280.0000000    0.2092820
462320.0000000    0.2138843
462360.0000000    0.2131776
462400.0000000    0.2122222
462440.0000000    0.2084946
462480.0000000    0.2121794
462520.0000000    0.2128764
462560.0000000    0.2124985
462600.0000000    0.2179265
462640.0000000    0.2164433
462680.0000000    0.1957601
462720.0000000    0.2096587
462760.0000000    0.2021832
462800.0000000    0.2147455
462840.0000000    0.2179686
462880.0000000    0.2156704
462920.0000000    0.2051756
462960.0000000    0.2171658
463000.0000000    0.2176600
463040.0000000    0.2198811
463080.0000000    0.2071438
463120.0000000    0.2089751
463160.0000000    0.2082580
463200.0000000    0.2223723
463240.0000000    0.2119487
463280.0000000    0.2118091
463320.0000000    0.2182257
463360.0000000    0.2202907
463400.0000000    0.2196411
463440.0000000    0.2278840
463480.0000000    0.2126660
463520.0000000    0.2283702
463560.0000000    0.2289392
463600.0000000    0.2151531
463640.0000000    0.2328484
463680.0000000    0.2316082
463720.0000000    0.2135553
463760.0000000    0.2073639
463800.0000000    0.2159291
463840.0000000    0.2288929
463880.0000000    0.2058182
463920.0000000    0.2151909
463960.0000000    0.2180562
464000.0000000    0.2280589
464040.0000000    0.2169516
464080.0000000    0.2105689
464120.0000000    0.2138213
464160.0000000    0.2159443
464200.0000000    0.2120886
464240.0000000    0.2055775
464280.0000000    0.2141782
464320.0000000    0.2219531
464360.0000000    0.2034198
464400.0000000    0.2096512
464440.0000000    0.2012985
464480.0000000    0.2113299
464520.0000000    0.2021745
464560.0000000    0.2144930
464600.0000000    0.2125460
464640.0000000    0.2215320
464680.0000000    0.2150788
464720.0000000    0.1996782
464760.0000000    0.2093479
464800.0000000    0.2165097
464840.0000000    0.2078672
464880.0000000    0.2063458
464920.0000000    0.2034325
464960.0000000    0.2072118
465000.0000000    0.2193388
465040.0000000    0.1959412
465080.0000000    0.1967644
465120.0000000    0.1995564
465160.0000000    0.1991584
465200.0000000    0.1972491
465240.0000000    0.2046463
465280.0000000    0.2144913
465320.0000000    0.2111839
465360.0000000    0.2225602
465400.0000000    0.2082770
465440.0000000    0.2117251
465480.0000000    0.2105516
465520.0000000    0.2039060
465560.0000000    0.2061473
465600.0000000    0.2223128
465640.0000000    0.2082345
465680.0000000    0.2257649
465720.0000000    0.2263490
465760.0000000    0.2170836
465800.0000000    0.2104618
465840.0000000    0.2202179
465880.0000000    0.2140514
465920.0000000    0.2169428
465960.0000000    0.2198200
466000.0000000    0.2161802
466040.0000000    0.2159140
466080.0000000    0.2150974
466120.0000000    0.2203759
466160.0000000    0.2246614
466200.0000000    0.2117857
466240.0000000    0.2162201
466280.0000000    0.2161113
466320.0000000    0.2136834
466360.0000000    0.1997814
466400.0000000    0.2126002
466440.0000000    0.2142311
466480.0000000    0.2221002
466520.0000000    0.2103395
466560.0000000    0.2243201
466600.0000000    0.2145866
466640.0000000    0.2128569
466680.0000000    0.2280353
466720.0000000    0.2171253
466760.0000000    0.2281550
466800.0000000    0.2205519
466840.0000000    0.2159548
466880.0000000    0.2204074
466920.0000000    0.2227045
466960.0000000    0.2245050
467000.0000000    0.2180525
467040.0000000    0.2170078
467080.0000000    0.2175998
467120.0000000    0.2258967
467160.0000000    0.2135579
467200.0000000    0.2224255
467240.0000000    0.2169510
467280.0000000    0.2089621
467320.0000000    0.2180602
467360.0000000    0.2215294
467400.0000000    0.2261389
467440.0000000    0.2269997
467480.0000000    0.2151454
467520.0000000    0.2298022
467560.0000000    0.2168126
467600.0000000    0.2267875
467640.0000000    0.2163988
467680.0000000    0.2108762
467720.0000000    0.2137412
467760.0000000    0.2285479
467800.0000000    0.2214441
467840.0000000    0.2143391
467880.0000000    0.2087086
467920.0000000    0.2183067
467960.0000000    0.2135348
468000.0000000    0.2202901
468040.0000000    0.2143568
468080.0000000    0.2149588
468120.0000000    0.2231847
468160.0000000    0.2014554
468200.0000000    0.2140397
468240.0000000    0.2166672
468280.0000000    0.2154941
468320.0000000    0.2172234
468360.0000000    0.2170453
468400.0000000    0.2111633
468440.0000000    0.2127553
468480.0000000    0.2165928
468520.0000000    0.2185398
468560.0000000    0.2101500
468600.0000000    0.2151388
468640.0000000    0.2101419
468680.0000000    0.2217076
468720.0000000    0.2087896
468760.0000000    0.2135841
468800.0000000    0.2125037
468840.0000000    0.2184109
468880.0000000    0.2103051
468920.0000000    0.2068243
468960.0000000    0.2238054
469000.0000000    0.2192207
469040.0000000    0.2309960
469080.0000000    0.2233236
469120.0000000    0.2265863
469160.0000000    0.2326784
469200.0000000    0.2274204
469240.0000000    0.2165949
469280.0000000    0.2327754
469320.0000000    0.2160686
469360.0000000    0.2211942
469400.0000000    0.2193830
469440.0000000    0.2251536
469480.0000000    0.2279706
469520.0000000    0.2163308
469560.0000000    0.2291727
469600.0000000    0.2205001
469640.0000000    0.2248835
469680.0000000    0.2180326
469720.0000000    0.2220521
469760.0000000    0.2268961
469800.0000000    0.2318065
469840.0000000    0.2234881
469880.0000000    0.2283458
469920.0000000    0.2242817
469960.0000000    0.2262901
470000.0000000    0.2178681
470040.0000000    0.2197609
470080.0000000    0.2178559
470120.0000000    0.2173494
470160.0000000    0.2131454
470200.0000000    0.2268478
470240.0000000    0.2197226
470280.0000000    0.2270112
470320.0000000    0.2123257
470360.0000000    0.2181609
470400.0000000    0.2205811
470440.0000000    0.2211011
470480.0000000    0.2284850
470520.0000000    0.2262617
470560.0000000    0.2225891
470600.0000000    0.2245427
470640.0000000    0.2192742
470680.0000000    0.2268273
470720.0000000    0.2171815
470760.0000000    0.2260097
470800.0000000    0.2300382
470840.0000000    0.2214048
470880.0000000    0.2192056
470920.0000000    0.2193771
470960.0000000    0.2152600
471000.0000000    0.2168602
471040.0000000    0.2127655
471080.0000000    0.2181616
471120.0000000    0.2169024
471160.0000000    0.2146937
471200.0000000    0.2171257
471240.0000000    0.2087682
471280.0000000    0.1983980
471320.0000000    0.2151447
471360.0000000    0.2150550
471400.0000000    0.2069808
471440.0000000    0.2166300
471480.0000000    0.2152622
471520.0000000    0.2267375
471560.0000000    0.2289379
471600.0000000    0.2078261
471640.0000000    0.2062220
471680.0000000    0.2133590
471720.0000000    0.2033390
471760.0000000    0.2160432
471800.0000000    0.2180768
471840.0000000    0.2077541
471880.0000000    0.1998156
471920.0000000    0.1994018
471960.0000000    0.2121203
472000.0000000    0.2202155
472040.0000000    0.2184977
472080.0000000    0.2079995
472120.0000000    0.2209810
472160.0000000    0.2055306
472200.0000000    0.2072186
472240.0000000    0.2127112
472280.0000000    0.2240255
472320.0000000    0.2122982
472360.0000000    0.2091912
472400.0000000    0.2258357
472440.0000000    0.2280870
472480.0000000    0.2152248
472520.0000000    0.2287762
472560.0000000    0.2188392
472600.0000000    0.2189671
472640.0000000    0.2175374
472680.0000000    0.2162204
472720.0000000    0.2237118
472760.0000000    0.2379218
472800.0000000    0.2121022
472840.0000000    0.2094531
472880.0000000    0.2219595
472920.0000000    0.2238111
472960.0000000    0.2223910
473000.0000000    0.2254245
473040.0000000    0.2150821
473080.0000000    0.2181305
473120.0000000    0.2285264
473160.0000000    0.2314507
473200.0000000    0.2340007
473240.0000000    0.2254157
473280.0000000    0.2317940
473320.0000000    0.2197884
473360.0000000    0.2260407
473400.0000000    0.2267902
473440.0000000    0.2204433
473480.0000000    0.2301649
473520.0000000    0.2273107
473560.0000000    0.2205084
473600.0000000    0.2145534
473640.0000000    0.2188514
473680.0000000    0.2218978
473720.0000000    0.2199191
473760.0000000    0.2338617
473800.0000000    0.2282618
473840.0000000    0.2330680
473880.0000000    0.2309633
473920.0000000    0.2227731
473960.0000000    0.2242293
474000.0000000    0.2327312
474040.0000000    0.2286509
474080.0000000    0.2239677
474120.0000000    0.2217558
474160.0000000    0.2205646
474200.0000000    0.2177549
474240.0000000    0.2238284
474280.0000000    0.2319643
474320.0000000    0.2164646
474360.0000000    0.2228999
474400.0000000    0.2204125
474440.0000000    0.2190016
474480.0000000    0.2187715
474520.0000000    0.2259588
474560.0000000    0.2308427
474600.0000000    0.2328962
474640.0000000    0.2192082
474680.0000000    0.2202604
474720.0000000    0.2172454
474760.0000000    0.2237561
474800.0000000    0.2129594
474840.0000000    0.2122431
474880.0000000    0.2121889
474920.0000000    0.2103649
474960.0000000    0.2125302
475000.0000000    0.2113899
475040.0000000    0.2188443
475080.0000000    0.2112837
475120.0000000    0.2037280
475160.0000000    0.1980119
475200.0000000    0.2095841
475240.0000000    0.2119736
475280.0000000    0.2201696
475320.0000000    0.2213182
475360.0000000    0.2281747
475400.0000000    0.2096194
475440.0000000    0.2178626
475480.0000000    0.2204220
475520.0000000    0.2188420
475560.0000000    0.2304233
475600.0000000    0.2190992
475640.0000000    0.2153878
475680.0000000    0.2221076
475720.0000000    0.2263706
475760.0000000    0.2144056
475800.0000000    0.2170339
475840.0000000    0.2109300
475880.0000000    0.2237899
475920.0000000    0.2298808
475960.0000000    0.2177144
476000.0000000    0.2282934
476040.0000000    0.2093335
476080.0000000    0.2213024
476120.0000000    0.2152640
476160.0000000    0.2266074
476200.0000000    0.2253365
476240.0000000    0.2290256
476280.0000000    0.2179546
476320.0000000    0.2340827
476360.0000000    0.2256418
476400.0000000    0.2269751
476440.0000000    0.2260821
476480.0000000    0.2278302
476520.0000000    0.2185106
476560.0000000    0.2099036
476600.0000000    0.2243770
476640.0000000    0.2271003
476680.0000000    0.2228848
476720.0000000    0.2169539
476760.0000000    0.2163911
476800.0000000    0.2116481
476840.0000000    0.2166161
476880.0000000    0.2091782
476920.0000000    0.2058180
476960.0000000    0.2131647
477000.0000000    0.2219135
477040.0000000    0.2255360
477080.0000000    0.2231862
477120.0000000    0.2139890
477160.0000000    0.2251495
477200.0000000    0.2222872
477240.0000000    0.2244612
477280.0000000    0.2271179
477320.0000000    0.2226480
477360.0000000    0.2207164
477400.0000000    0.2201330
477440.0000000    0.2198742
477480.0000000    0.2175706
477520.0000000    0.2254778
477560.0000000    0.2247924
477600.0000000    0.2234548
477640.0000000    0.2228249
477680.0000000    0.2198800
477720.0000000    0.2209823
477760.0000000    0.2208234
477800.0000000    0.2291598
477840.0000000    0.2156205
477880.0000000    0.2280483
477920.0000000    0.2275382
477960.0000000    0.2065980
478000.0000000    0.2368384
478040.0000000    0.2243694
478080.0000000    0.2205975
478120.0000000    0.2168752
478160.0000000    0.2212136
478200.0000000    0.2278762
478240.0000000    0.2299555
478280.0000000    0.2330696
478320.0000000    0.2333670
478360.0000000    0.2297204
478400.0000000    0.2179998
478440.0000000    0.2347385
478480.0000000    0.2275644
478520.0000000    0.2284469
478560.0000000    0.2188395
478600.0000000    0.2298229
478640.0000000    0.2218492
478680.0000000    0.2246003
478720.0000000    0.2178680
478760.0000000    0.2171907
478800.0000000    0.2237916
478840.0000000    0.2122786
478880.0000000    0.2198138
478920.0000000    0.2182853
478960.0000000    0.2353219
479000.0000000    0.2255581
479040.0000000    0.2243913
479080.0000000    0.2349931
479120.0000000    0.2318022
479160.0000000    0.2212597
479200.0000000    0.2208047
479240.0000000    0.2198034
479280.0000000    0.2198270
479320.0000000    0.2244904
479360.0000000    0.2247133
479400.0000000    0.2175136
479440.0000000    0.2096208
479480.0000000    0.2219210
479520.0000000    0.2233342
479560.0000000    0.2134118
479600.0000000    0.2112737
479640.0000000    0.2256403
479680.0000000    0.2290966
479720.0000000    0.2174711
479760.0000000    0.2200916
479800.0000000    0.2245290
479840.0000000    0.2226242
479880.0000000    0.2354778
479920.0000000    0.2314668
479960.0000000    0.2163618
480000.0000000    0.2131451
480040.0000000    0.2172816
480080.0000000    0.2225032
480120.0000000    0.2276082
480160.0000000    0.2206329
480200.0000000    0.2087894
480240.0000000    0.2194763
480280.0000000    0.2256990
480320.0000000    0.2327044
480360.0000000    0.2141547
480400.0000000    0.2110176
480440.0000000    0.2165541
480480.0000000    0.2283032
480520.0000000    0.2284900
480560.0000000    0.2263627
480600.0000000    0.2211843
480640.0000000    0.2245741
480680.0000000    0.2164424
480720.0000000    0.2150884
480760.0000000    0.2207249
480800.0000000    0.2245761
480840.0000000    0.2113449
480880.0000000    0.2081675
480920.0000000    0.2179832
480960.0000000    0.2180747
481000.0000000    0.2228145
481040.0000000    0.2183018
481080.0000000    0.2251327
481120.0000000    0.2167600
481160.0000000    0.2249501
481200.0000000    0.2101401
481240.0000000    0.2254974
481280.0000000    0.2244415
481320.0000000    0.2248154
481360.0000000    0.2310686
481400.0000000    0.2172999
481440.0000000    0.2293107
481480.0000000    0.2255449
481520.0000000    0.2364712
481560.0000000    0.2333485
481600.0000000    0.2170013
481640.0000000    0.2147036
481680.0000000    0.2281629
481720.0000000    0.2338597
481760.0000000    0.2167743
481800.0000000    0.2279539
481840.0000000    0.2282564
481880.0000000    0.2237979
481920.0000000    0.2288881
481960.0000000    0.2192782
482000.0000000    0.2278683
482040.0000000    0.2304215
482080.0000000    0.2206526
482120.0000000    0.2164202
482160.0000000    0.2208176
482200.0000000    0.2152051
482240.0000000    0.2225213
482280.0000000    0.2263974
482320.0000000    0.2324681
482360.0000000    0.2262350
482400.0000000    0.2305485
482440.0000000    0.2208802
482480.0000000    0.2327862
482520.0000000    0.2427226
482560.0000000    0.2260812
482600.0000000    0.2281843
482640.0000000    0.2237357
482680.0000000    0.2232749
482720.0000000    0.2283710
482760.0000000    0.2267472
482800.0000000    0.2259486
482840.0000000    0.2261198
482880.0000000    0.2281843
482920.0000000    0.2223962
482960.0000000    0.2303848
483000.0000000    0.2225240
483040.0000000    0.2258026
483080.0000000    0.2238704
483120.0000000    0.2163179
483160.0000000    0.2195741
483200.0000000    0.2185828
483240.0000000    0.2298551
483280.0000000    0.2136113
483320.0000000    0.2378395
483360.0000000    0.2230376
483400.0000000    0.2146095
483440.0000000    0.2110693
483480.0000000    0.2121567
483520.0000000    0.2235540
483560.0000000    0.2187213
483600.0000000    0.2147579
483640.0000000    0.2299722
483680.0000000    0.2172775
483720.0000000    0.2170358
483760.0000000    0.2201360
483800.0000000    0.2206130
483840.0000000    0.2110160
483880.0000000    0.2225372
483920.0000000    0.2183288
483960.0000000    0.2183222
484000.0000000    0.2223838
484040.0000000    0.2228516
484080.0000000    0.2281105
484120.0000000    0.2303934
484160.0000000    0.2250449
484200.0000000    0.2252218
484240.0000000    0.2290160
484280.0000000    0.2222484
484320.0000000    0.2193639
484360.0000000    0.2099830
484400.0000000    0.2206370
484440.0000000    0.2198183
484480.0000000    0.2263197
484520.0000000    0.2243376
484560.0000000    0.2264858
484600.0000000    0.2101925
484640.0000000    0.2162587
484680.0000000    0.2171008
484720.0000000    0.2145725
484760.0000000    0.2178741
484800.0000000    0.2188830
484840.0000000    0.2158495
484880.0000000    0.2044725
484920.0000000    0.2087813
484960.0000000    0.2101232
485000.0000000    0.2255413
485040.0000000    0.2262501
485080.0000000    0.2321732
485120.0000000    0.2248854
485160.0000000    0.2154599
485200.0000000    0.2140983
485240.0000000    0.2233028
485280.0000000    0.2287138
485320.0000000    0.2245828
485360.0000000    0.2249010
485400.0000000    0.2216827
485440.0000000    0.2283466
485480.0000000    0.2259838
485520.0000000    0.2253449
485560.0000000    0.2105355
485600.0000000    0.2299334
485640.0000000    0.2148892
485680.0000000    0.2151497
485720.0000000    0.2212417
485760.0000000    0.2299786
485800.0000000    0.2247340
485840.0000000    0.2280529
485880.0000000    0.2260126
485920.0000000    0.2242183
485960.0000000    0.2365881
486000.0000000    0.2220687
486040.0000000    0.2322505
486080.0000000    0.2162340
486120.0000000    0.2241916
486160.0000000    0.2193529
486200.0000000    0.2210433
486240.0000000    0.2252606
486280.0000000    0.2183096
486320.0000000    0.2254647
486360.0000000    0.2155533
486400.0000000    0.2184867
486440.0000000    0.2126080
486480.0000000    0.2170092
486520.0000000    0.2171675
486560.0000000    0.2074618
486600.0000000    0.2087700
486640.0000000    0.1991765
486680.0000000    0.2141141
486720.0000000    0.2166030
486760.0000000    0.2029668
486800.0000000    0.1974881
486840.0000000    0.2115366
486880.0000000    0.2101881
486920.0000000    0.2245709
486960.0000000    0.2080099
487000.0000000    0.2223003
487040.0000000    0.2210993
487080.0000000    0.2217785
487120.0000000    0.2117840
487160.0000000    0.2209257
487200.0000000    0.2070626
487240.0000000    0.2158186
487280.0000000    0.1982453
487320.0000000    0.2097318
487360.0000000    0.2160642
487400.0000000    0.2000897
487440.0000000    0.2011324
487480.0000000    0.2115332
487520.0000000    0.2141845
487560.0000000    0.2099591
487600.0000000    0.2063512
487640.0000000    0.2048950
487680.0000000    0.2041884
487720.0000000    0.2198622
487760.0000000    0.2094480
487800.0000000    0.2244584
487840.0000000    0.2168019
487880.0000000    0.2165873
487920.0000000    0.2163639
487960.0000000    0.2084135
488000.0000000    0.2160796
488040.0000000    0.2118236
488080.0000000    0.2156391
488120.0000000    0.2116823
488160.0000000    0.2149971
488200.0000000    0.2158948
488240.0000000    0.2237664
488280.0000000    0.2292865
488320.0000000    0.2187702
488360.0000000    0.2292364
488400.0000000    0.2292931
488440.0000000    0.2107281
488480.0000000    0.2262228
488520.0000000    0.2177960
488560.0000000    0.2329393
488600.0000000    0.2184512
488640.0000000    0.2236360
488680.0000000    0.2224644
488720.0000000    0.2116075
488760.0000000    0.2164587
488800.0000000    0.2235951
488840.0000000    0.2193642
488880.0000000    0.2071708
488920.0000000    0.2280400
488960.0000000    0.2187911
489000.0000000    0.2273201
489040.0000000    0.2314139
489080.0000000    0.2129271
489120.0000000    0.2173166
489160.0000000    0.2314282
489200.0000000    0.2257456
489240.0000000    0.2183339
489280.0000000    0.2241624
489320.0000000    0.2249070
489360.0000000    0.2272362
489400.0000000    0.2212452
489440.0000000    0.2090766
489480.0000000    0.2225131
489520.0000000    0.2140833
489560.0000000    0.2249473
489600.0000000    0.2187987
489640.0000000    0.2254409
489680.0000000    0.2278904
489720.0000000    0.2136202
489760.0000000    0.2232368
489800.0000000    0.2216713
489840.0000000    0.2301870
489880.0000000    0.2277558
489920.0000000    0.2272206
489960.0000000    0.2297449
490000.0000000    0.2155193
490040.0000000    0.2268775
490080.0000000    0.2278664
490120.0000000    0.2208264
490160.0000000    0.2188303
490200.0000000    0.2067298
490240.0000000    0.2264560
490280.0000000    0.2256400
490320.0000000    0.2125083
490360.0000000    0.2124417
490400.0000000    0.2296940
490440.0000000    0.2425744
490480.0000000    0.2262262
490520.0000000    0.2296356
490560.0000000    0.2186533
490600.0000000    0.2292913
490640.0000000    0.2255584
490680.0000000    0.2140836
490720.0000000    0.2308072
490760.0000000    0.2370329
490800.0000000    0.2296634
490840.0000000    0.2263013
490880.0000000    0.2337741
490920.0000000    0.2248369
490960.0000000    0.2163160
491000.0000000    0.2214664
491040.0000000    0.2170245
491080.0000000    0.2119411
491120.0000000    0.2208565
491160.0000000    0.2365636
491200.0000000    0.2297439
491240.0000000    0.2371948
491280.0000000    0.2278913
491320.0000000    0.2220589
491360.0000000    0.2262116
491400.0000000    0.2239056
491440.0000000    0.2100941
491480.0000000    0.2135099
491520.0000000    0.2181507
491560.0000000    0.2172641
491600.0000000    0.2193197
491640.0000000    0.2211804
491680.0000000    0.2192208
491720.0000000    0.2118125
491760.0000000    0.2246836
491800.0000000    0.2225011
491840.0000000    0.2282963
491880.0000000    0.2307039
491920.0000000    0.2181162
491960.0000000    0.2319098
492000.0000000    0.2407841
492040.0000000    0.2331910
492080.0000000    0.2410681
492120.0000000    0.2287741
492160.0000000    0.2248407
492200.0000000    0.2275434
492240.0000000    0.2316647
492280.0000000    0.2151389
492320.0000000    0.2316103
492360.0000000    0.2320300
492400.0000000    0.2152306
492440.0000000    0.2148378
492480.0000000    0.2165119
492520.0000000    0.2072401
492560.0000000    0.2162608
492600.0000000    0.2101190
492640.0000000    0.2192183
492680.0000000    0.2122925
492720.0000000    0.2200296
492760.0000000    0.2213076
492800.0000000    0.2240993
492840.0000000    0.2151504
492880.0000000    0.2148979
492920.0000000    0.2199510
492960.0000000    0.2219684
493000.0000000    0.2150250
493040.0000000    0.2133948
493080.0000000    0.2185245
493120.0000000    0.2171643
493160.0000000    0.2143603
493200.0000000    0.2206970
493240.0000000    0.2183241
493280.0000000    0.2267000
493320.0000000    0.2316444
493360.0000000    0.2221915
493400.0000000    0.2294112
493440.0000000    0.2189332
493480.0000000    0.2177542
493520.0000000    0.2278932
493560.0000000    0.2173537
493600.0000000    0.2296624
493640.0000000    0.2228395
493680.0000000    0.2202223
493720.0000000    0.2182127
493760.0000000    0.2236670
493800.0000000    0.2217009
493840.0000000    0.2356174
493880.0000000    0.2264653
493920.0000000    0.2325558
493960.0000000    0.2279087
494000.0000000    0.2247468
494040.0000000    0.2303662
494080.0000000    0.2421767
494120.0000000    0.2262930
494160.0000000    0.2297613
494200.0000000    0.2140606
494240.0000000    0.2197706
494280.0000000    0.2349364
494320.0000000    0.2185245
494360.0000000    0.2228652
494400.0000000    0.2286964
494440.0000000    0.2224546
494480.0000000    0.2149500
494520.0000000    0.2139731
494560.0000000    0.2120624
494600.0000000    0.2194825
494640.0000000    0.2262837
494680.0000000    0.2183795
494720.0000000    0.2059273
494760.0000000    0.2079767
494800.0000000    0.2175667
494840.0000000    0.2127041
494880.0000000    0.2070169
494920.0000000    0.2080674
494960.0000000    0.2198393
495000.0000000    0.2159831
495040.0000000    0.2216617
495080.0000000    0.2244796
495120.0000000    0.2265688
495160.0000000    0.2369614
495200.0000000    0.2191444
495240.0000000    0.2351055
495280.0000000    0.2144131
495320.0000000    0.2160530
495360.0000000    0.2187587
495400.0000000    0.2256285
495440.0000000    0.2053451
495480.0000000    0.2254569
495520.0000000    0.2267443
495560.0000000    0.2290589
495600.0000000    0.2323637
495640.0000000    0.2241788
495680.0000000    0.2161269
495720.0000000    0.2079864
495760.0000000    0.2197860
495800.0000000    0.2243678
495840.0000000    0.2028592
495880.0000000    0.2231676
495920.0000000    0.2045557
495960.0000000    0.2145196
496000.0000000    0.2137405
496040.0000000    0.2132811
496080.0000000    0.2002030
496120.0000000    0.2130869
496160.0000000    0.2156382
496200.0000000    0.2139874
496240.0000000    0.2197741
496280.0000000    0.2138932
496320.0000000    0.2125474
496360.0000000    0.2170690
496400.0000000    0.2160659
496440.0000000    0.2151109
496480.0000000    0.2165588
496520.0000000    0.2076358
496560.0000000    0.2113651
496600.0000000    0.2171721
496640.0000000    0.2196291
496680.0000000    0.2168196
496720.0000000    0.2129028
496760.0000000    0.2197931
496800.0000000    0.2129308
496840.0000000    0.2194603
496880.0000000    0.2280615
496920.0000000    0.2236874
496960.0000000    0.2337866
497000.0000000    0.2244682
497040.0000000    0.2243369
497080.0000000    0.2211038
497120.0000000    0.2151420
497160.0000000    0.2270449
497200.0000000    0.2247176
497240.0000000    0.2260690
497280.0000000    0.2240772
497320.0000000    0.2174370
497360.0000000    0.2244291
497400.0000000    0.2275904
497440.0000000    0.2274060
497480.0000000    0.2294213
497520.0000000    0.2214088
497560.0000000    0.2197723
497600.0000000    0.2220307
497640.0000000    0.2183797
497680.0000000    0.2117759
497720.0000000    0.2251124
497760.0000000    0.2173015
497800.0000000    0.2237044
497840.0000000    0.2322603
497880.0000000    0.2307727
497920.0000000    0.2289317
497960.0000000    0.2202252
498000.0000000    0.2267833
498040.0000000    0.2271639
498080.0000000    0.2318172
498120.0000000    0.2240287
498160.0000000    0.2220451
498200.0000000    0.2194517
498240.0000000    0.2215210
498280.0000000    0.2232248
498320.0000000    0.2177698
498360.0000000    0.2282143
498400.0000000    0.2220127
498440.0000000    0.2323354
498480.0000000    0.2189114
498520.0000000    0.2260817
498560.0000000    0.2315070
498600.0000000    0.2322942
498640.0000000    0.2267329
498680.0000000    0.2198905
498720.0000000    0.2268070
498760.0000000    0.2271563
498800.0000000    0.2218060
498840.0000000    0.2168919
498880.0000000    0.2114571
498920.0000000    0.2196918
498960.0000000    0.2242409
499000.0000000    0.2217728
499040.0000000    0.2182798
499080.0000000    0.2214240
499120.0000000    0.2162750
499160.0000000    0.2215633
499200.0000000    0.2225778
499240.0000000    0.2109115
499280.0000000    0.2347384
499320.0000000    0.2195509
499360.0000000    0.2127734
499400.0000000    0.2116191
499440.0000000    0.2098352
499480.0000000    0.2191176
499520.0000000    0.2230523
499560.0000000    0.2360288
499600.0000000    0.2260114
499640.0000000    0.2330659
499680.0000000    0.2243605
499720.0000000    0.2345095
499760.0000000    0.2180316
499800.0000000    0.2332050
499840.0000000    0.2190035
499880.0000000    0.2281059
499920.0000000    0.2273645
499960.0000000    0.2289603
500000.0000000    0.2287879
500040.0000000    0.2294602
500080.0000000    0.2312834
500120.0000000    0.2250443
500160.0000000    0.2298921
500200.0000000    0.2122108
500240.0000000    0.2126781
500280.0000000    0.2086264
500320.0000000    0.2209943
500360.0000000    0.2212399
500400.0000000    0.2168741
500440.0000000    0.2257741
500480.0000000    0.2368723
500520.0000000    0.2261888
500560.0000000    0.2178425
500600.0000000    0.2243669
500640.0000000    0.2277933
500680.0000000    0.2370480
500720.0000000    0.2312233
500760.0000000    0.2255033
500800.0000000    0.2300653
500840.0000000    0.2273403
500880.0000000    0.2300200
500920.0000000    0.2288231
500960.0000000    0.2149716
501000.0000000    0.2202248
501040.0000000    0.2260781
501080.0000000    0.2243718
501120.0000000    0.2263390
501160.0000000    0.2405722
501200.0000000    0.2350798
501240.0000000    0.2215636
501280.0000000    0.2234253
501320.0000000    0.2293407
501360.0000000    0.2234224
501400.0000000    0.2322759
501440.0000000    0.2225036
501480.0000000    0.2259801
501520.0000000    0.2207925
501560.0000000    0.2230604
501600.0000000    0.2349276
501640.0000000    0.2226294
501680.0000000    0.2279986
501720.0000000    0.2206031
501760.0000000    0.2222618
501800.0000000    0.2321450
501840.0000000    0.2356506
501880.0000000    0.2220295
501920.0000000    0.2259240
501960.0000000    0.2265557
502000.0000000    0.2232740
502040.0000000    0.2125649
502080.0000000    0.2194023
502120.0000000    0.2191323
502160.0000000    0.2205127
502200.0000000    0.2237325
502240.0000000    0.2101459
502280.0000000    0.2269177
502320.0000000    0.2233676
502360.0000000    0.2289096
502400.0000000    0.2107283
502440.0000000    0.2149947
502480.0000000    0.2350256
502520.0000000    0.2186282
502560.0000000    0.2172201
502600.0000000    0.2245755
502640.0000000    0.2130310
502680.0000000    0.2344383
502720.0000000    0.2195126
502760.0000000    0.2272195
502800.0000000    0.2148262
502840.0000000    0.2121692
502880.0000000    0.2284224
502920.0000000    0.2198972
502960.0000000    0.2128980
503000.0000000    0.2165373
503040.0000000    0.2285313
503080.0000000    0.2180925
503120.0000000    0.2359259
503160.0000000    0.2232658
503200.0000000    0.2073414
503240.0000000    0.2112727
503280.0000000    0.2401213
503320.0000000    0.2215792
503360.0000000    0.2166738
503400.0000000    0.2356078
503440.0000000    0.2256239
503480.0000000    0.2177581
503520.0000000    0.2289760
503560.0000000    0.2214205
503600.0000000    0.2213895
503640.0000000    0.2263732
503680.0000000    0.2279675
503720.0000000    0.2216638
503760.0000000    0.2315104
503800.0000000    0.2204391
503840.0000000    0.2198304
503880.0000000    0.2344233
503920.0000000    0.2264829
503960.0000000    0.2248478
504000.0000000    0.2227165
504040.0000000    0.2231227
504080.0000000    0.2348523
504120.0000000    0.2256154
504160.0000000    0.2282956
504200.0000000    0.2172253
504240.0000000    0.2385184
504280.0000000    0.2134400
504320.0000000    0.2227000
504360.0000000    0.2186000
504400.0000000    0.2140692
504440.0000000    0.2147430
504480.0000000    0.2092303
504520.0000000    0.2252334
504560.0000000    0.2223547
504600.0000000    0.2105296
504640.0000000    0.2087898
504680.0000000    0.2251927
504720.0000000    0.2210193
504760.0000000    0.2201055
504800.0000000    0.2250381
504840.0000000    0.2354278
504880.0000000    0.2307253
504920.0000000    0.2210666
504960.0000000    0.2222118
505000.0000000    0.2299632
505040.0000000    0.2281280
505080.0000000    0.2282570
505120.0000000    0.2194842
505160.0000000    0.2284604
505200.0000000    0.2197098
505240.0000000    0.2250656
505280.0000000    0.2228826
505320.0000000    0.2259821
505360.0000000    0.2298999
505400.0000000    0.2315691
505440.0000000    0.2133423
505480.0000000    0.2222847
505520.0000000    0.2215688
505560.0000000    0.2292631
505600.0000000    0.2298616
505640.0000000    0.2306115
505680.0000000    0.2300564
505720.0000000    0.2312756
505760.0000000    0.2382162
505800.0000000    0.2289788
505840.0000000    0.2331604
505880.0000000    0.2280455
505920.0000000    0.2267360
505960.0000000    0.2251025
506000.0000000    0.2362326
506040.0000000    0.2298986
506080.0000000    0.2294259
506120.0000000    0.2319847
506160.0000000    0.2387682
506200.0000000    0.2190905
506240.0000000    0.2256645
506280.0000000    0.2156168
506320.0000000    0.2262338
506360.0000000    0.2258171
506400.0000000    0.2192599
506440.0000000    0.2235535
506480.0000000    0.2252418
506520.0000000    0.2072640
506560.0000000    0.2209097
506600.0000000    0.2123630
506640.0000000    0.2287025
506680.0000000    0.2169302
506720.0000000    0.2242005
506760.0000000    0.2356927
506800.0000000    0.2374467
506840.0000000    0.2211801
506880.0000000    0.2363900
506920.0000000    0.2304803
506960.0000000    0.2351247
507000.0000000    0.2348878
507040.0000000    0.2284635
507080.0000000    0.2257672
507120.0000000    0.2312825
507160.0000000    0.2231949
507200.0000000    0.2278479
507240.0000000    0.2346042
507280.0000000    0.2270987
507320.0000000    0.2229697
507360.0000000    0.2258710
507400.0000000    0.2240546
507440.0000000    0.2161655
507480.0000000    0.2388505
507520.0000000    0.2179814
507560.0000000    0.2202595
507600.0000000    0.2063235
507640.0000000    0.2165285
507680.0000000    0.2207486
507720.0000000    0.2087403
507760.0000000    0.2188989
507800.0000000    0.2038116
507840.0000000    0.2195473
507880.0000000    0.2172444
507920.0000000    0.2282835
507960.0000000    0.2350082
508000.0000000    0.2316478
508040.0000000    0.2442570
508080.0000000    0.2297496
508120.0000000    0.2335147
508160.0000000    0.2349232
508200.0000000    0.2458571
508240.0000000    0.2419694
508280.0000000    0.2532115
508320.0000000    0.2286344
508360.0000000    0.2345106
508400.0000000    0.2504081
508440.0000000    0.2200571
508480.0000000    0.2337641
508520.0000000    0.2320729
508560.0000000    0.2316283
508600.0000000    0.2276773
508640.0000000    0.2292814
508680.0000000    0.2311162
508720.0000000    0.2290251
508760.0000000    0.2275330
508800.0000000    0.2247096
508840.0000000    0.2245595
508880.0000000    0.2361590
508920.0000000    0.2232117
508960.0000000    0.2274031
509000.0000000    0.2268755
509040.0000000    0.2231274
509080.0000000    0.2198570
509120.0000000    0.2269267
509160.0000000    0.2336853
509200.0000000    0.2386189
509240.0000000    0.2405141
509280.0000000    0.2442451
509320.0000000    0.2389801
509360.0000000    0.2181624
509400.0000000    0.2177161
509440.0000000    0.2223416
509480.0000000    0.2285045
509520.0000000    0.2262853
509560.0000000    0.2256462
509600.0000000    0.2336848
509640.0000000    0.2213472
509680.0000000    0.2189763
509720.0000000    0.2206813
509760.0000000    0.2352776
509800.0000000    0.2281922
509840.0000000    0.2231500
509880.0000000    0.2318252
509920.0000000    0.2117662
509960.0000000    0.2275603
510000.0000000    0.2364489
510040.0000000    0.2310317
510080.0000000    0.2310523
510120.0000000    0.2238853
510160.0000000    0.2307029
510200.0000000    0.2236760
510240.0000000    0.2155728
510280.0000000    0.2389665
510320.0000000    0.2173486
510360.0000000    0.2277342
510400.0000000    0.2314278
510440.0000000    0.2282841
510480.0000000    0.2301584
510520.0000000    0.2248831
510560.0000000    0.2302314
510600.0000000    0.2475483
510640.0000000    0.2321810
510680.0000000    0.2445972
510720.0000000    0.2338319
510760.0000000    0.2272498
510800.0000000    0.2343193
510840.0000000    0.2285292
510880.0000000    0.2436647
510920.0000000    0.2359094
510960.0000000    0.2312955
511000.0000000    0.2374453
511040.0000000    0.2321534
511080.0000000    0.2376313
511120.0000000    0.2402043
511160.0000000    0.2361435
511200.0000000    0.2267324
511240.0000000    0.2358770
511280.0000000    0.2411866
511320.0000000    0.2382576
511360.0000000    0.2434830
511400.0000000    0.2330792
511440.0000000    0.2406781
511480.0000000    0.2270159
511520.0000000    0.2195495
511560.0000000    0.2288988
511600.0000000    0.2282705
511640.0000000    0.2330831
511680.0000000    0.2425817
511720.0000000    0.2316849
511760.0000000    0.2320282
511800.0000000    0.2176617
511840.0000000    0.2205393
511880.0000000    0.2297920
511920.0000000    0.2343244
511960.0000000    0.2313142
512000.0000000    0.2351692
512040.0000000    0.2307489
512080.0000000    0.2222503
512120.0000000    0.2264105
512160.0000000    0.2342408
512200.0000000    0.2249224
512240.0000000    0.2290721
512280.0000000    0.2215929
512320.0000000    0.2367451
512360.0000000    0.2255366
512400.0000000    0.2278311
512440.0000000    0.2305031
512480.0000000    0.2293291
512520.0000000    0.2199176
512560.0000000    0.2222056
512600.0000000    0.2269046
512640.0000000    0.2258122
512680.0000000    0.2240355
512720.0000000    0.2260216
512760.0000000    0.2332492
512800.0000000    0.2220766
512840.0000000    0.2280970
512880.0000000    0.2267068
512920.0000000    0.2214087
512960.0000000    0.2166287
513000.0000000    0.2279765
513040.0000000    0.2263373
513080.0000000    0.2238017
513120.0000000    0.2243955
513160.0000000    0.2186218
513200.0000000    0.2156878
513240.0000000    0.2343271
513280.0000000    0.2370722
513320.0000000    0.2477374
513360.0000000    0.2240604
513400.0000000    0.2400220
513440.0000000    0.2480328
513480.0000000    0.2306876
513520.0000000    0.2342219
513560.0000000    0.2314395
513600.0000000    0.2332333
513640.0000000    0.2313306
513680.0000000    0.2397842
513720.0000000    0.2259004
513760.0000000    0.2288892
513800.0000000    0.2346261
513840.0000000    0.2352712
513880.0000000    0.2316212
513920.0000000    0.2271357
513960.0000000    0.2294539
514000.0000000    0.2129589
514040.0000000    0.2203428
514080.0000000    0.2368168
514120.0000000    0.2370215
514160.0000000    0.2288567
514200.0000000    0.2155942
514240.0000000    0.2355416
514280.0000000    0.2280997
514320.0000000    0.2466677
514360.0000000    0.2479780
514400.0000000    0.2402156
514440.0000000    0.2391148
514480.0000000    0.2427299
514520.0000000    0.2376944
514560.0000000    0.2251844
514600.0000000    0.2308116
514640.0000000    0.2324914
514680.0000000    0.2197899
514720.0000000    0.2387121
514760.0000000    0.2261357
514800.0000000    0.2392880
514840.0000000    0.2287386
514880.0000000    0.2340785
514920.0000000    0.2293409
514960.0000000    0.2299603
515000.0000000    0.2289483
515040.0000000    0.2169925
515080.0000000    0.2367532
515120.0000000    0.2325271
515160.0000000    0.2332706
515200.0000000    0.2339259
515240.0000000    0.2350269
515280.0000000    0.2280660
515320.0000000    0.2384666
515360.0000000    0.2420360
515400.0000000    0.2284156
515440.0000000    0.2337107
515480.0000000    0.2303404
515520.0000000    0.2302501
515560.0000000    0.2320343
515600.0000000    0.2112746
515640.0000000    0.2239150
515680.0000000    0.2484100
515720.0000000    0.2398159
515760.0000000    0.2236877
515800.0000000    0.2236402
515840.0000000    0.2187672
515880.0000000    0.2295819
515920.0000000    0.2166205
515960.0000000    0.2277511
516000.0000000    0.2348186
516040.0000000    0.2310700
516080.0000000    0.2373455
516120.0000000    0.2509336
516160.0000000    0.2184165
516200.0000000    0.2169676
516240.0000000    0.2214205
516280.0000000    0.2240733
516320.0000000    0.2174606
516360.0000000    0.2339353
516400.0000000    0.2402080
516440.0000000    0.2235062
516480.0000000    0.2254745
516520.0000000    0.2081266
516560.0000000    0.2254336
516600.0000000    0.2217070
516640.0000000    0.2201022
516680.0000000    0.2204146
516720.0000000    0.2363046
516760.0000000    0.2184326
516800.0000000    0.2266359
516840.0000000    0.2249450
516880.0000000    0.2229739
516920.0000000    0.2112229
516960.0000000    0.2256004
517000.0000000    0.2176510
517040.0000000    0.2259589
517080.0000000    0.2075682
517120.0000000    0.2200691
517160.0000000    0.2357299
517200.0000000    0.2282515
517240.0000000    0.2210429
517280.0000000    0.2305629
517320.0000000    0.2223911
517360.0000000    0.2300511
517400.0000000    0.2224141
517440.0000000    0.2206649
517480.0000000    0.2270098
517520.0000000    0.2144687
517560.0000000    0.2275886
517600.0000000    0.2206285
517640.0000000    0.2239655
517680.0000000    0.2301163
517720.0000000    0.2201427
517760.0000000    0.2383214
517800.0000000    0.2305668
517840.0000000    0.2151528
517880.0000000    0.2143780
517920.0000000    0.2176980
517960.0000000    0.2222202
518000.0000000    0.2246269
518040.0000000    0.2163021
518080.0000000    0.2168202
518120.0000000    0.2343900
518160.0000000    0.2289046
518200.0000000    0.2225970
518240.0000000    0.2129513
518280.0000000    0.2078158
518320.0000000    0.2147445
518360.0000000    0.2281455
518400.0000000    0.2270920
518440.0000000    0.2090532
518480.0000000    0.2206802
518520.0000000    0.2100542
518560.0000000    0.2233294
518600.0000000    0.2034345
518640.0000000    0.2283866
518680.0000000    0.2202278
518720.0000000    0.2210680
518760.0000000    0.2307437
518800.0000000    0.2393916
518840.0000000    0.2351966
518880.0000000    0.2196823
518920.0000000    0.2370077
518960.0000000    0.2311342
519000.0000000    0.2273076
519040.0000000    0.2307836
519080.0000000    0.2219243
519120.0000000    0.2286021
519160.0000000    0.2314732
519200.0000000    0.2178193
519240.0000000    0.2194525
519280.0000000    0.2236047
519320.0000000    0.2236793
519360.0000000    0.2240975
519400.0000000    0.2293367
519440.0000000    0.2344909
519480.0000000    0.2260983
519520.0000000    0.2203450
519560.0000000    0.2309438
519600.0000000    0.2139837
519640.0000000    0.2268076
519680.0000000    0.2169531
519720.0000000    0.2336999
519760.0000000    0.2271472
519800.0000000    0.2206066
519840.0000000    0.2328610
519880.0000000    0.2267080
519920.0000000    0.2302521
519960.0000000    0.2252126
520000.0000000    0.2104582
520040.0000000    0.2195901
520080.0000000    0.2175256
520120.0000000    0.2235601
520160.0000000    0.2092423
520200.0000000    0.2218098
520240.0000000    0.2216215
520280.0000000    0.2207056
520320.0000000    0.2143597
520360.0000000    0.2224611
520400.0000000    0.2097865
520440.0000000    0.2186228
520480.0000000    0.2214636
520520.0000000    0.2070394
520560.0000000    0.2182454
520600.0000000    0.2209534
520640.0000000    0.2283947
520680.0000000    0.2236990
520720.0000000    0.2113235
520760.0000000    0.2203009
520800.0000000    0.2276440
520840.0000000    0.2134143
520880.0000000    0.2080868
520920.0000000    0.2169978
520960.0000000    0.2186119
521000.0000000    0.2059628
521040.0000000    0.2196854
521080.0000000    0.2202446
521120.0000000    0.2178946
521160.0000000    0.2274313
521200.0000000    0.2157918
521240.0000000    0.2290166
521280.0000000    0.2200557
521320.0000000    0.2330440
521360.0000000    0.2318032
521400.0000000    0.2192654
521440.0000000    0.2209231
521480.0000000    0.2266945
521520.0000000    0.2152694
521560.0000000    0.2167080
521600.0000000    0.2229564
521640.0000000    0.2218299
521680.0000000    0.2189319
521720.0000000    0.2207045
521760.0000000    0.2317799
521800.0000000    0.2254326
521840.0000000    0.2009235
521880.0000000    0.2080745
521920.0000000    0.2217180
521960.0000000    0.2281792
522000.0000000    0.2217610
522040.0000000    0.2238168
522080.0000000    0.2136029
522120.0000000    0.2162886
522160.0000000    0.2225603
522200.0000000    0.2221117
522240.0000000    0.2172535
522280.0000000    0.2289242
522320.0000000    0.2283587
522360.0000000    0.2313008
522400.0000000    0.2265598
522440.0000000    0.2242043
522480.0000000    0.2189035
522520.0000000    0.2262697
522560.0000000    0.2170661
522600.0000000    0.2070131
522640.0000000    0.2148727
522680.0000000    0.2080111
522720.0000000    0.2236724
522760.0000000    0.2247338
522800.0000000    0.2148608
522840.0000000    0.2139559
522880.0000000    0.2162888
522920.0000000    0.2254266
522960.0000000    0.2155209
523000.0000000    0.2320423
523040.0000000    0.2283743
523080.0000000    0.2356540
523120.0000000    0.2392128
523160.0000000    0.2287672
523200.0000000    0.2283916
523240.0000000    0.2295303
523280.0000000    0.2213321
523320.0000000    0.2227523
523360.0000000    0.2289496
523400.0000000    0.2161022
523440.0000000    0.2217526
523480.0000000    0.2233065
523520.0000000    0.2217816
523560.0000000    0.2166062
523600.0000000    0.2231254
523640.0000000    0.2293992
523680.0000000    0.2369191
523720.0000000    0.2255999
523760.0000000    0.2209670
523800.0000000    0.2235594
523840.0000000    0.2241172
523880.0000000    0.2287201
523920.0000000    0.2292904
523960.0000000    0.2385737
524000.0000000    0.2248332
524040.0000000    0.2314677
524080.0000000    0.2278482
524120.0000000    0.2104925
524160.0000000    0.2142781
524200.0000000    0.2173179
524240.0000000    0.2267683
524280.0000000    0.2256554
524320.0000000    0.2230389
524360.0000000    0.2209948
524400.0000000    0.2130680
524440.0000000    0.2113825
524480.0000000    0.2240090
524520.0000000    0.2247114
524560.0000000    0.2148927
524600.0000000    0.2001860
524640.0000000    0.2141300
524680.0000000    0.2157564
524720.0000000    0.2274142
524760.0000000    0.2288173
524800.0000000    0.2263988
524840.0000000    0.2149337
524880.0000000    0.2185485
524920.0000000    0.2279905
524960.0000000    0.2288936
525000.0000000    0.2282597
525040.0000000    0.2146782
525080.0000000    0.2279704
525120.0000000    0.2138995
525160.0000000    0.2222202
525200.0000000    0.2292613
525240.0000000    0.2165066
525280.0000000    0.2143737
525320.0000000    0.2193766
525360.0000000    0.2190369
525400.0000000    0.2281338
525440.0000000    0.2370458
525480.0000000    0.2418748
525520.0000000    0.2258257
525560.0000000    0.2288631
525600.0000000    0.2238641
525640.0000000    0.2322095
525680.0000000    0.2246944
525720.0000000    0.2268018
525760.0000000    0.2276280
525800.0000000    0.2244849
525840.0000000    0.2242795
525880.0000000    0.2233414
525920.0000000    0.2245408
525960.0000000    0.2403090
526000.0000000    0.2243774
526040.0000000    0.2181585
526080.0000000    0.2245613
526120.0000000    0.2300081
526160.0000000    0.2258183
526200.0000000    0.2190459
526240.0000000    0.2186368
526280.0000000    0.2224353
526320.0000000    0.2341444
526360.0000000    0.2279703
526400.0000000    0.2381262
526440.0000000    0.2274463
526480.0000000    0.2222034
526520.0000000    0.2299425
526560.0000000    0.2266996
526600.0000000    0.2226445
526640.0000000    0.2156757
526680.0000000    0.2198205
526720.0000000    0.2205159
526760.0000000    0.2208567
526800.0000000    0.2267481
526840.0000000    0.2257882
526880.0000000    0.2126111
526920.0000000    0.2312931
526960.0000000    0.2263193
527000.0000000    0.2123356
527040.0000000    0.2237802
527080.0000000    0.2246811
527120.0000000    0.2218980
527160.0000000    0.2278958
527200.0000000    0.2364522
527240.0000000    0.2245916
527280.0000000    0.2352001
527320.0000000    0.2248535
527360.0000000    0.2263816
527400.0000000    0.2233990
527440.0000000    0.2251016
527480.0000000    0.2348741
527520.0000000    0.2226004
527560.0000000    0.2280479
527600.0000000    0.2276383
527640.0000000    0.2169349
527680.0000000    0.2359542
527720.0000000    0.2186741
527760.0000000    0.2345000
527800.0000000    0.2220434
527840.0000000    0.2192246
527880.0000000    0.2175621
527920.0000000    0.2234955
527960.0000000    0.2234414
528000.0000000    0.2285786
528040.0000000    0.2183887
528080.0000000    0.2226439
528120.0000000    0.2232193
528160.0000000    0.2145943
528200.0000000    0.2190938
528240.0000000    0.2218889
528280.0000000    0.2218208
528320.0000000    0.2229363
528360.0000000    0.2251061
528400.0000000    0.2226107
528440.0000000    0.2225051
528480.0000000    0.2200053
528520.0000000    0.2145333
528560.0000000    0.2179079
528600.0000000    0.2190341
528640.0000000    0.2212973
528680.0000000    0.2199548
528720.0000000    0.2175080
528760.0000000    0.2216376
528800.0000000    0.2196795
528840.0000000    0.2194726
528880.0000000    0.2123444
528920.0000000    0.2159420
528960.0000000    0.2179407
529000.0000000    0.2234872
529040.0000000    0.2250402
529080.0000000    0.2110723
529120.0000000    0.2224277
529160.0000000    0.2199970
529200.0000000    0.2216731
529240.0000000    0.2264294
529280.0000000    0.2209455
529320.0000000    0.2220502
529360.0000000    0.2185990
529400.0000000    0.2239237
529440.0000000    0.2234208
529480.0000000    0.2217300
529520.0000000    0.2187769
529560.0000000    0.2312109
529600.0000000    0.2360997
529640.0000000    0.2235960
529680.0000000    0.2213338
529720.0000000    0.2158272
529760.0000000    0.2229703
529800.0000000    0.2314625
529840.0000000    0.2218651
529880.0000000    0.2209663
529920.0000000    0.2249446
529960.0000000    0.2247798
530000.0000000    0.2379959
530040.0000000    0.2265644
530080.0000000    0.2187056
530120.0000000    0.2212858
530160.0000000    0.2218396
530200.0000000    0.2160315
530240.0000000    0.2157275
530280.0000000    0.2286287
530320.0000000    0.2180156
530360.0000000    0.2289415
530400.0000000    0.2271666
530440.0000000    0.2092319
530480.0000000    0.2223665
530520.0000000    0.2224976
530560.0000000    0.2066312
530600.0000000    0.2154880
530640.0000000    0.2160368
530680.0000000    0.2184758
530720.0000000    0.2186767
530760.0000000    0.2109940
530800.0000000    0.2064068
530840.0000000    0.2163492
530880.0000000    0.2142007
530920.0000000    0.2129373
530960.0000000    0.2146753
531000.0000000    0.2126648
531040.0000000    0.2110724
531080.0000000    0.2260200
531120.0000000    0.2128585
531160.0000000    0.2172060
531200.0000000    0.2293444
531240.0000000    0.2395953
531280.0000000    0.2197516
531320.0000000    0.2146202
531360.0000000    0.2197847
531400.0000000    0.2253074
531440.0000000    0.2320427
531480.0000000    0.2353105
531520.0000000    0.2216471
531560.0000000    0.2251192
531600.0000000    0.2136339
531640.0000000    0.2164647
531680.0000000    0.2167819
531720.0000000    0.2257954
531760.0000000    0.2202984
531800.0000000    0.2177044
531840.0000000    0.2219211
531880.0000000    0.2356584
531920.0000000    0.2232688
531960.0000000    0.2286928
532000.0000000    0.2258829
532040.0000000    0.2240098
532080.0000000    0.2207132
532120.0000000    0.2127003
532160.0000000    0.2209950
532200.0000000    0.2369438
532240.0000000    0.2246751
532280.0000000    0.2239307
532320.0000000    0.2107504
532360.0000000    0.2156225
532400.0000000    0.2312282
532440.0000000    0.2129583
532480.0000000    0.2083397
532520.0000000    0.2136326
532560.0000000    0.2187135
532600.0000000    0.2071618
532640.0000000    0.2201315
532680.0000000    0.2187887
532720.0000000    0.2182886
532760.0000000    0.2206299
532800.0000000    0.2242838
532840.0000000    0.2095849
532880.0000000    0.2103247
532920.0000000    0.2148785
532960.0000000    0.2143878
533000.0000000    0.2118887
533040.0000000    0.2244447
533080.0000000    0.2153083
533120.0000000    0.2209170
533160.0000000    0.2212056
533200.0000000    0.2090053
533240.0000000    0.2210844
533280.0000000    0.2163720
533320.0000000    0.2261355
533360.0000000    0.2253091
533400.0000000    0.2310351
533440.0000000    0.2252911
533480.0000000    0.2325114
533520.0000000    0.2354986
533560.0000000    0.2244040
533600.0000000    0.2406836
533640.0000000    0.2386863
533680.0000000    0.2293751
533720.0000000    0.2297128
533760.0000000    0.2339864
533800.0000000    0.2266866
533840.0000000    0.2286897
533880.0000000    0.2328631
533920.0000000    0.2310931
533960.0000000    0.2236715
534000.0000000    0.2320871
534040.0000000    0.2321001
534080.0000000    0.2157082
534120.0000000    0.2364508
534160.0000000    0.2282995
534200.0000000    0.2236690
534240.0000000    0.2227736
534280.0000000    0.2295393
534320.0000000    0.2280717
534360.0000000    0.2284431
534400.0000000    0.2213024
534440.0000000    0.2287378
534480.0000000    0.2205735
534520.0000000    0.2257648
534560.0000000    0.2241224
534600.0000000    0.2292231
534640.0000000    0.2317487
534680.0000000    0.2127996
534720.0000000    0.2205323
534760.0000000    0.2239991
534800.0000000    0.2275383
534840.0000000    0.2283231
534880.0000000    0.2133066
534920.0000000    0.2177455
534960.0000000    0.2186918
535000.0000000    0.2202000
535040.0000000    0.2215316
535080.0000000    0.2132141
535120.0000000    0.2182016
535160.0000000    0.2237664
535200.0000000    0.2362975
535240.0000000    0.2254061
535280.0000000    0.2266781
535320.0000000    0.2309493
535360.0000000    0.2160318
535400.0000000    0.2280195
535440.0000000    0.2203535
535480.0000000    0.2256308
535520.0000000    0.2328400
535560.0000000    0.2346898
535600.0000000    0.2270073
535640.0000000    0.2212092
535680.0000000    0.2229370
535720.0000000    0.2190053
535760.0000000    0.2351023
535800.0000000    0.2347711
535840.0000000    0.2357508
535880.0000000    0.2248955
535920.0000000    0.2302896
535960.0000000    0.2165117
536000.0000000    0.2216807
536040.0000000    0.2347372
536080.0000000    0.2244585
536120.0000000    0.2381148
536160.0000000    0.2361724
536200.0000000    0.2450812
536240.0000000    0.2289931
536280.0000000    0.2271796
536320.0000000    0.2146050
536360.0000000    0.2376479
536400.0000000    0.2327801
536440.0000000    0.2176477
536480.0000000    0.2162614
536520.0000000    0.2272760
536560.0000000    0.2149265
536600.0000000    0.2211567
536640.0000000    0.2204734
536680.0000000    0.2225185
536720.0000000    0.2216706
536760.0000000    0.2330018
536800.0000000    0.2194546
536840.0000000    0.2141276
536880.0000000    0.2187209
536920.0000000    0.2257039
536960.0000000    0.2246938
537000.0000000    0.2231543
537040.0000000    0.2200519
537080.0000000    0.2381364
537120.0000000    0.2261035
537160.0000000    0.2283280
537200.0000000    0.2204621
537240.0000000    0.2267917
537280.0000000    0.2164470
537320.0000000    0.2131739
537360.0000000    0.2181769
537400.0000000    0.2295621
537440.0000000    0.2301083
537480.0000000    0.2269195
537520.0000000    0.2184182
537560.0000000    0.2179889
537600.0000000    0.2250715
537640.0000000    0.2243578
537680.0000000    0.2224616
537720.0000000    0.2178846
537760.0000000    0.2314371
537800.0000000    0.2205454
537840.0000000    0.2193776
537880.0000000    0.2154900
537920.0000000    0.2218911
537960.0000000    0.2308112
538000.0000000    0.2218333
538040.0000000    0.2212123
538080.0000000    0.2366645
538120.0000000    0.2206145
538160.0000000    0.2315681
538200.0000000    0.2207257
538240.0000000    0.2096978
538280.0000000    0.2089033
538320.0000000    0.2137890
538360.0000000    0.2276180
538400.0000000    0.2299051
538440.0000000    0.2276294
538480.0000000    0.2225373
538520.0000000    0.2242021
538560.0000000    0.2207202
538600.0000000    0.2203254
538640.0000000    0.2136334
538680.0000000    0.2224367
538720.0000000    0.2174832
538760.0000000    0.2182017
538800.0000000    0.2170572
538840.0000000    0.2240654
538880.0000000    0.2268858
538920.0000000    0.2197858
538960.0000000    0.2244788
539000.0000000    0.2157888
539040.0000000    0.2212865
539080.0000000    0.2090253
539120.0000000    0.2069414
539160.0000000    0.2213382
539200.0000000    0.2165099
539240.0000000    0.2249014
539280.0000000    0.2229815
539320.0000000    0.2250663
539360.0000000    0.2244609
539400.0000000    0.2207534
539440.0000000    0.2285819
539480.0000000    0.2109257
539520.0000000    0.2116589
539560.0000000    0.2096933
539600.0000000    0.2147057
539640.0000000    0.2233717
539680.0000000    0.2302767
539720.0000000    0.2190143
539760.0000000    0.2245331
539800.0000000    0.2209584
539840.0000000    0.2343931
539880.0000000    0.2213124
539920.0000000    0.2240612
539960.0000000    0.2247264
540000.0000000    0.2210781
540040.0000000    0.2164166
540080.0000000    0.2284488
540120.0000000    0.2233690
540160.0000000    0.2290999
540200.0000000    0.2191903
540240.0000000    0.2296099
540280.0000000    0.2230953
540320.0000000    0.2145335
540360.0000000    0.2164251
540400.0000000    0.2209503
540440.0000000    0.2233333
540480.0000000    0.2122643
540520.0000000    0.2104657
540560.0000000    0.2144081
540600.0000000    0.2139549
540640.0000000    0.2090399
540680.0000000    0.2093181
540720.0000000    0.2159500
540760.0000000    0.2141583
540800.0000000    0.2110668
540840.0000000    0.2061205
540880.0000000    0.2179400
540920.0000000    0.2251627
540960.0000000    0.2071488
541000.0000000    0.2066310
541040.0000000    0.2141093
541080.0000000    0.2089395
541120.0000000    0.2134415
541160.0000000    0.2147580
541200.0000000    0.2213477
541240.0000000    0.2098401
541280.0000000    0.2271369
541320.0000000    0.2165226
541360.0000000    0.2196266
541400.0000000    0.2331409
541440.0000000    0.2346494
541480.0000000    0.2220674
541520.0000000    0.2281623
541560.0000000    0.2202943
541600.0000000    0.2122727
541640.0000000    0.2253890
541680.0000000    0.2338909
541720.0000000    0.2112597
541760.0000000    0.2232433
541800.0000000    0.2130616
541840.0000000    0.2139596
541880.0000000    0.2119951
541920.0000000    0.2158508
541960.0000000    0.2185925
542000.0000000    0.2344637
542040.0000000    0.2169121
542080.0000000    0.2215082
542120.0000000    0.2218901
542160.0000000    0.2259256
542200.0000000    0.2176890
542240.0000000    0.2222218
542280.0000000    0.2250885
542320.0000000    0.2215056
542360.0000000    0.2213578
542400.0000000    0.2115321
542440.0000000    0.2134512
542480.0000000    0.2181501
542520.0000000    0.2229525
542560.0000000    0.2151276
542600.0000000    0.2367129
542640.0000000    0.2217210
542680.0000000    0.2271286
542720.0000000    0.2244844
542760.0000000    0.2224000
542800.0000000    0.2201899
542840.0000000    0.2181286
542880.0000000    0.2126935
542920.0000000    0.2174608
542960.0000000    0.2194712
543000.0000000    0.2226321
543040.0000000    0.2260198
543080.0000000    0.2268004
543120.0000000    0.2327688
543160.0000000    0.2362202
543200.0000000    0.2383049
543240.0000000    0.2445891
543280.0000000    0.2431044
543320.0000000    0.2414682
543360.0000000    0.2286754
543400.0000000    0.2415256
543440.0000000    0.2223703
543480.0000000    0.2266527
543520.0000000    0.2234529
543560.0000000    0.2218176
543600.0000000    0.2316848
543640.0000000    0.2243691
543680.0000000    0.2322761
543720.0000000    0.2264282
543760.0000000    0.2118759
543800.0000000    0.2311184
543840.0000000    0.2206804
543880.0000000    0.2179585
543920.0000000    0.2236569
543960.0000000    0.2139693
544000.0000000    0.2246047
544040.0000000    0.2276602
544080.0000000    0.2147777
544120.0000000    0.2250576
544160.0000000    0.2176421
544200.0000000    0.2217876
544240.0000000    0.2209148
544280.0000000    0.2171036
544320.0000000    0.2115119
544360.0000000    0.2212732
544400.0000000    0.2133795
544440.0000000    0.2205834
544480.0000000    0.2296717
544520.0000000    0.2329582
544560.0000000    0.2312489
544600.0000000    0.2318680
544640.0000000    0.2295675
544680.0000000    0.2269174
544720.0000000    0.2288067
544760.0000000    0.2281820
544800.0000000    0.2087037
544840.0000000    0.2027304
544880.0000000    0.2262092
544920.0000000    0.2205777
544960.0000000    0.2274249
545000.0000000    0.2282267
545040.0000000    0.2157458
545080.0000000    0.2266241
545120.0000000    0.2164293
545160.0000000    0.2171366
545200.0000000    0.2366067
545240.0000000    0.2385177
545280.0000000    0.2413461
545320.0000000    0.2306569
545360.0000000    0.2431171
545400.0000000    0.2201204
545440.0000000    0.2308959
545480.0000000    0.2299457
545520.0000000    0.2272743
545560.0000000    0.2227095
545600.0000000    0.2250418
545640.0000000    0.2336078
545680.0000000    0.2337130
545720.0000000    0.2367175
545760.0000000    0.2231661
545800.0000000    0.2368287
545840.0000000    0.2316440
545880.0000000    0.2227761
545920.0000000    0.2327322
545960.0000000    0.2305424
546000.0000000    0.2207529
546040.0000000    0.2245074
546080.0000000    0.2343782
546120.0000000    0.2240102
546160.0000000    0.2313793
546200.0000000    0.2189509
546240.0000000    0.2253950
546280.0000000    0.2318043
546320.0000000    0.2246534
546360.0000000    0.2429063
546400.0000000    0.2385442
546440.0000000    0.2296161
546480.0000000    0.2376793
546520.0000000    0.2339046
546560.0000000    0.2183714
546600.0000000    0.2289440
546640.0000000    0.2255440
546680.0000000    0.2350341
546720.0000000    0.2232966
546760.0000000    0.2388124
546800.0000000    0.2261696
546840.0000000    0.2329880
546880.0000000    0.2341418
546920.0000000    0.2316634
546960.0000000    0.2243514
547000.0000000    0.2287202
547040.0000000    0.2168816
547080.0000000    0.2341475
547120.0000000    0.2316276
547160.0000000    0.2254266
547200.0000000    0.2202924
547240.0000000    0.2335066
547280.0000000    0.2216973
547320.0000000    0.2360866
547360.0000000    0.2329898
547400.0000000    0.2368819
547440.0000000    0.2286428
547480.0000000    0.2231105
547520.0000000    0.2209996
547560.0000000    0.2271662
547600.0000000    0.2202091
547640.0000000    0.2295415
547680.0000000    0.2273320
547720.0000000    0.2274882
547760.0000000    0.2420849
547800.0000000    0.2229612
547840.0000000    0.2251174
547880.0000000    0.2247668
547920.0000000    0.2247444
547960.0000000    0.2281974
548000.0000000    0.2226187
548040.0000000    0.2325539
548080.0000000    0.2467740
548120.0000000    0.2275468
548160.0000000    0.2250530
548200.0000000    0.2300329
548240.0000000    0.2249264
548280.0000000    0.2156432
548320.0000000    0.2241872
548360.0000000    0.2218953
548400.0000000    0.2294383
548440.0000000    0.2202619
548480.0000000    0.2372292
548520.0000000    0.2220369
548560.0000000    0.2326272
548600.0000000    0.2267606
548640.0000000    0.2277010
548680.0000000    0.2181787
548720.0000000    0.2215998
548760.0000000    0.2184540
548800.0000000    0.2186651
548840.0000000    0.2242084
548880.0000000    0.2178545
548920.0000000    0.2344031
548960.0000000    0.2346807
549000.0000000    0.2335043
549040.0000000    0.2264400
549080.0000000    0.2304615
549120.0000000    0.2329182
549160.0000000    0.2295901
549200.0000000    0.2257371
549240.0000000    0.2207848
549280.0000000    0.2194489
549320.0000000    0.2105154
549360.0000000    0.2224763
549400.0000000    0.2020984
549440.0000000    0.2125877
549480.0000000    0.2242316
549520.0000000    0.2215451
549560.0000000    0.2182544
549600.0000000    0.2221945
549640.0000000    0.2297645
549680.0000000    0.2277155
549720.0000000    0.2275598
549760.0000000    0.2106216
549800.0000000    0.2329058
549840.0000000    0.2170920
549880.0000000    0.2150097
549920.0000000    0.2175147
549960.0000000    0.2268597
550000.0000000    0.2132157
550040.0000000    0.2217230
550080.0000000    0.2216094
550120.0000000    0.2269150
550160.0000000    0.2163622
550200.0000000    0.2105700
550240.0000000    0.2085309
550280.0000000    0.2169859
550320.0000000    0.2161412
550360.0000000    0.2230823
550400.0000000    0.2234803
550440.0000000    0.2193967
550480.0000000    0.2301501
550520.0000000    0.2272086
550560.0000000    0.2300587
550600.0000000    0.2324267
550640.0000000    0.2200532
550680.0000000    0.2183033
550720.0000000    0.2200044
550760.0000000    0.2198485
550800.0000000    0.2135977
550840.0000000    0.2183222
550880.0000000    0.2355388
550920.0000000    0.2176895
550960.0000000    0.2257353
551000.0000000    0.2270282
551040.0000000    0.2270436
551080.0000000    0.2221322
551120.0000000    0.2155427
551160.0000000    0.2320670
551200.0000000    0.2215270
551240.0000000    0.2231423
551280.0000000    0.2215014
551320.0000000    0.2254671
551360.0000000    0.2206206
551400.0000000    0.2215086
551440.0000000    0.2066838
551480.0000000    0.2260058
551520.0000000    0.2185566
551560.0000000    0.2216769
551600.0000000    0.2053512
551640.0000000    0.2068711
551680.0000000    0.2157385
551720.0000000    0.2159459
551760.0000000    0.2290624
551800.0000000    0.2252711
551840.0000000    0.2170180
551880.0000000    0.2217716
551920.0000000    0.2157781
551960.0000000    0.2204902
552000.0000000    0.2145423
552040.0000000    0.2092538
552080.0000000    0.2125773
552120.0000000    0.2219096
552160.0000000    0.2111243
552200.0000000    0.2135443
552240.0000000    0.2192284
552280.0000000    0.2100295
552320.0000000    0.2055070
552360.0000000    0.2056635
552400.0000000    0.2153454
552440.0000000    0.2041256
552480.0000000    0.2243638
552520.0000000    0.2222627
552560.0000000    0.2174164
552600.0000000    0.2148522
552640.0000000    0.2098893
552680.0000000    0.2170572
552720.0000000    0.2198178
552760.0000000    0.2096908
552800.0000000    0.2215632
552840.0000000    0.2269581
552880.0000000    0.2159421
552920.0000000    0.2024607
552960.0000000    0.2099071
553000.0000000    0.2151519
553040.0000000    0.2127015
553080.0000000    0.2108165
553120.0000000    0.2150521
553160.0000000    0.2167562
553200.0000000    0.2219341
553240.0000000    0.2162844
553280.0000000    0.2092498
553320.0000000    0.2151958
553360.0000000    0.2085115
553400.0000000    0.2029706
553440.0000000    0.2112570
553480.0000000    0.2151603
553520.0000000    0.2034395
553560.0000000    0.2003988
553600.0000000    0.2071930
553640.0000000    0.2136809
553680.0000000    0.2079415
553720.0000000    0.2169025
553760.0000000    0.2140510
553800.0000000    0.2151646
553840.0000000    0.2077555
553880.0000000    0.2023669
553920.0000000    0.2034304
553960.0000000    0.2066732
554000.0000000    0.2085944
554040.0000000    0.2323377
554080.0000000    0.2191316
554120.0000000    0.2118281
554160.0000000    0.2025487
554200.0000000    0.2096206
554240.0000000    0.2246080
554280.0000000    0.2246249
554320.0000000    0.2163134
554360.0000000    0.2197008
554400.0000000    0.2151587
554440.0000000    0.2036470
554480.0000000    0.2061874
554520.0000000    0.2108210
554560.0000000    0.2121350
554600.0000000    0.2127770
554640.0000000    0.2142320
554680.0000000    0.2231755
554720.0000000    0.2062323
554760.0000000    0.2047503
554800.0000000    0.2064617
554840.0000000    0.2070613
554880.0000000    0.2112841
554920.0000000    0.2121421
554960.0000000    0.2195644
555000.0000000    0.2168344
555040.0000000    0.2233605
555080.0000000    0.2123270
555120.0000000    0.2116314
555160.0000000    0.2186007
555200.0000000    0.2173851
555240.0000000    0.2167403
555280.0000000    0.2247045
555320.0000000    0.2151504
555360.0000000    0.2119936
555400.0000000    0.2170488
555440.0000000    0.2164528
555480.0000000    0.2192474
555520.0000000    0.2158526
555560.0000000    0.2150612
555600.0000000    0.2039156
555640.0000000    0.2170905
555680.0000000    0.2205665
555720.0000000    0.2133537
555760.0000000    0.2115735
555800.0000000    0.2153876
555840.0000000    0.2156351
555880.0000000    0.2280706
555920.0000000    0.2157151
555960.0000000    0.2063097
556000.0000000    0.2125746
556040.0000000    0.2178161
556080.0000000    0.2233047
556120.0000000    0.2218301
556160.0000000    0.2123785
556200.0000000    0.2237063
556240.0000000    0.2190505
556280.0000000    0.2273212
556320.0000000    0.2306568
556360.0000000    0.2258215
556400.0000000    0.2300885
556440.0000000    0.2277863
556480.0000000    0.2097335
556520.0000000    0.2053657
556560.0000000    0.2182095
556600.0000000    0.2058310
556640.0000000    0.2017308
556680.0000000    0.2213098
556720.0000000    0.2161030
556760.0000000    0.2184539
556800.0000000    0.2198743
556840.0000000    0.2155401
556880.0000000    0.2060118
556920.0000000    0.2121798
556960.0000000    0.2123999
557000.0000000    0.2144639
557040.0000000    0.2129775
557080.0000000    0.2331774
557120.0000000    0.2091007
557160.0000000    0.2119710
557200.0000000    0.2018218
557240.0000000    0.2114536
557280.0000000    0.2025402
557320.0000000    0.2050958
557360.0000000    0.2028265
557400.0000000    0.2129030
557440.0000000    0.2119836
557480.0000000    0.2202844
557520.0000000    0.2123573
557560.0000000    0.2203103
557600.0000000    0.1956524
557640.0000000    0.2087214
557680.0000000    0.2099760
557720.0000000    0.2191711
557760.0000000    0.2246980
557800.0000000    0.2204711
557840.0000000    0.2133005
557880.0000000    0.2114617
557920.0000000    0.2084767
557960.0000000    0.1992441
558000.0000000    0.1991100
558040.0000000    0.2136018
558080.0000000    0.2085817
558120.0000000    0.2018262
558160.0000000    0.2182160
558200.0000000    0.2259286
558240.0000000    0.2221984
558280.0000000    0.2303121
558320.0000000    0.2203853
558360.0000000    0.2319341
558400.0000000    0.2383252
558440.0000000    0.2336129
558480.0000000    0.2212541
558520.0000000    0.2125079
558560.0000000    0.2146474
558600.0000000    0.2159897
558640.0000000    0.2175612
558680.0000000    0.2208471
558720.0000000    0.2183758
558760.0000000    0.2186949
558800.0000000    0.2181260
558840.0000000    0.2275724
558880.0000000    0.2127568
558920.0000000    0.2157480
558960.0000000    0.2092771
559000.0000000    0.2082019
559040.0000000    0.2159326
559080.0000000    0.2166180
559120.0000000    0.2084102
559160.0000000    0.2149239
559200.0000000    0.2085266
559240.0000000    0.2035740
559280.0000000    0.2152391
559320.0000000    0.2194382
559360.0000000    0.2094731
559400.0000000    0.2064970
559440.0000000    0.2039541
559480.0000000    0.2099735
559520.0000000    0.2114559
559560.0000000    0.2092869
559600.0000000    0.2163559
559640.0000000    0.2177084
559680.0000000    0.2134621
559720.0000000    0.2155536
559760.0000000    0.2104845
559800.0000000    0.2101359
559840.0000000    0.2053062
559880.0000000    0.2047597
559920.0000000    0.2068132
559960.0000000    0.2115249
560000.0000000    0.2204702
560040.0000000    0.2052825
560080.0000000    0.2147356
560120.0000000    0.2061802
560160.0000000    0.1954878
560200.0000000    0.2037100
560240.0000000    0.2045714
560280.0000000    0.2123174
560320.0000000    0.1994892
560360.0000000    0.2039873
560400.0000000    0.2062032
560440.0000000    0.2017635
560480.0000000    0.2107906
560520.0000000    0.1965955
560560.0000000    0.2004189
560600.0000000    0.1965269
560640.0000000    0.2091492
560680.0000000    0.2009571
560720.0000000    0.2071654
560760.0000000    0.2182250
560800.0000000    0.2004162
560840.0000000    0.2027526
560880.0000000    0.2100669
560920.0000000    0.2109783
560960.0000000    0.2107980
561000.0000000    0.2049073
561040.0000000    0.2062229
561080.0000000    0.2064471
561120.0000000    0.2129246
561160.0000000    0.2245631
561200.0000000    0.2174725
561240.0000000    0.2221534
561280.0000000    0.2269018
561320.0000000    0.2162811
561360.0000000    0.2227445
561400.0000000    0.2152189
561440.0000000    0.2152125
561480.0000000    0.2278437
561520.0000000    0.2243979
561560.0000000    0.2241879
561600.0000000    0.2177635
561640.0000000    0.2301638
561680.0000000    0.2221589
561720.0000000    0.2270798
561760.0000000    0.2208541
561800.0000000    0.2219784
561840.0000000    0.2261466
561880.0000000    0.2219580
561920.0000000    0.2314928
561960.0000000    0.2267974
562000.0000000    0.2087058
562040.0000000    0.2089904
562080.0000000    0.2186080
562120.0000000    0.2150627
562160.0000000    0.2187923
562200.0000000    0.2103134
562240.0000000    0.2230205
562280.0000000    0.2226300
562320.0000000    0.2004924
562360.0000000    0.2080796
562400.0000000    0.2337600
562440.0000000    0.2258662
562480.0000000    0.2231471
562520.0000000    0.2138546
562560.0000000    0.2286204
562600.0000000    0.2310220
562640.0000000    0.2270151
562680.0000000    0.2373422
562720.0000000    0.2209565
562760.0000000    0.2217758
562800.0000000    0.2147382
562840.0000000    0.2327384
562880.0000000    0.2271791
562920.0000000    0.2308456
562960.0000000    0.2183054
563000.0000000    0.2310339
563040.0000000    0.2255578
563080.0000000    0.2202446
563120.0000000    0.2131145
563160.0000000    0.2197157
563200.0000000    0.2060160
563240.0000000    0.2219962
563280.0000000    0.2026121
563320.0000000    0.2093754
563360.0000000    0.2153985
563400.0000000    0.2172696
563440.0000000    0.2134523
563480.0000000    0.2078829
563520.0000000    0.2175685
563560.0000000    0.2138030
563600.0000000    0.2017542
563640.0000000    0.2117510
563680.0000000    0.2132384
563720.0000000    0.2094144
563760.0000000    0.2065014
563800.0000000    0.2176410
563840.0000000    0.2149969
563880.0000000    0.2197033
563920.0000000    0.2061209
563960.0000000    0.2016516
564000.0000000    0.2185696
564040.0000000    0.2170832
564080.0000000    0.2164769
564120.0000000    0.2171124
564160.0000000    0.2159591
564200.0000000    0.2095986
564240.0000000    0.2213134
564280.0000000    0.2079611
564320.0000000    0.2093524
564360.0000000    0.2174544
564400.0000000    0.2049892
564440.0000000    0.2072483
564480.0000000    0.2011793
564520.0000000    0.2011859
564560.0000000    0.1950086
564600.0000000    0.2084431
564640.0000000    0.2114345
564680.0000000    0.2145190
564720.0000000    0.2181460
564760.0000000    0.2139491
564800.0000000    0.2105851
564840.0000000    0.2143928
564880.0000000    0.2196568
564920.0000000    0.2295400
564960.0000000    0.2114853
565000.0000000    0.2098241
565040.0000000    0.2187885
565080.0000000    0.2086778
565120.0000000    0.2102132
565160.0000000    0.2170662
565200.0000000    0.2191285
565240.0000000    0.2171792
565280.0000000    0.2171438
565320.0000000    0.2279264
565360.0000000    0.2177989
565400.0000000    0.2230138
565440.0000000    0.2196880
565480.0000000    0.2273972
565520.0000000    0.2279885
565560.0000000    0.2061839
565600.0000000    0.2124369
565640.0000000    0.2201144
565680.0000000    0.2096834
565720.0000000    0.2134329
565760.0000000    0.2127128
565800.0000000    0.2102664
565840.0000000    0.2048235
565880.0000000    0.2103665
565920.0000000    0.2125478
565960.0000000    0.2126783
566000.0000000    0.2160293
566040.0000000    0.2134901
566080.0000000    0.2113830
566120.0000000    0.2220628
566160.0000000    0.2200465
566200.0000000    0.2143919
566240.0000000    0.2224665
566280.0000000    0.2196131
566320.0000000    0.2160662
566360.0000000    0.2316858
566400.0000000    0.2177116
566440.0000000    0.2133311
566480.0000000    0.2137361
566520.0000000    0.2120685
566560.0000000    0.2195904
566600.0000000    0.2160037
566640.0000000    0.2149571
566680.0000000    0.2257996
566720.0000000    0.2209318
566760.0000000    0.2174252
566800.0000000    0.2146690
566840.0000000    0.2189678
566880.0000000    0.2121183
566920.0000000    0.2162827
566960.0000000    0.2204738
567000.0000000    0.2279689
567040.0000000    0.2218034
567080.0000000    0.2262489
567120.0000000    0.2149379
567160.0000000    0.2221235
567200.0000000    0.2275035
567240.0000000    0.2228279
567280.0000000    0.2045952
567320.0000000    0.2168543
567360.0000000    0.2168053
567400.0000000    0.2243418
567440.0000000    0.2320065
567480.0000000    0.2183102
567520.0000000    0.2197066
567560.0000000    0.2221785
567600.0000000    0.2384812
567640.0000000    0.2156865
567680.0000000    0.2096037
567720.0000000    0.2085068
567760.0000000    0.2102554
567800.0000000    0.2115449
567840.0000000    0.2177543
567880.0000000    0.2218729
567920.0000000    0.2304135
567960.0000000    0.2155880
568000.0000000    0.2153328
568040.0000000    0.2210629
568080.0000000    0.2102274
568120.0000000    0.2101533
568160.0000000    0.2019951
568200.0000000    0.2153841
568240.0000000    0.2282694
568280.0000000    0.2300857
568320.0000000    0.2319794
568360.0000000    0.2366542
568400.0000000    0.2264525
568440.0000000    0.2285336
568480.0000000    0.2210294
568520.0000000    0.2209239
568560.0000000    0.2120861
568600.0000000    0.2187219
568640.0000000    0.2094571
568680.0000000    0.2146687
568720.0000000    0.2233757
568760.0000000    0.2174802
568800.0000000    0.2228713
568840.0000000    0.2190507
568880.0000000    0.2106553
568920.0000000    0.2088292
568960.0000000    0.2156650
569000.0000000    0.1973269
569040.0000000    0.2134623
569080.0000000    0.2189378
569120.0000000    0.2210916
569160.0000000    0.2154971
569200.0000000    0.2112264
569240.0000000    0.2069484
569280.0000000    0.2053649
569320.0000000    0.2133871
569360.0000000    0.2171088
569400.0000000    0.2100717
569440.0000000    0.2201532
569480.0000000    0.2046582
569520.0000000    0.2097435
569560.0000000    0.2074838
569600.0000000    0.2153003
569640.0000000    0.2205477
569680.0000000    0.2191138
569720.0000000    0.2253375
569760.0000000    0.2149092
569800.0000000    0.2186805
569840.0000000    0.2205375
569880.0000000    0.2127924
569920.0000000    0.2144755
569960.0000000    0.2200792
570000.0000000    0.2193596
570040.0000000    0.2082284
570080.0000000    0.2106289
570120.0000000    0.2119274
570160.0000000    0.2163150
570200.0000000    0.2190475
570240.0000000    0.2219809
570280.0000000    0.2196397
570320.0000000    0.2107260
570360.0000000    0.2064204
570400.0000000    0.2117804
570440.0000000    0.2137633
570480.0000000    0.2111203
570520.0000000    0.2157311
570560.0000000    0.2039360
570600.0000000    0.2001284
570640.0000000    0.2228474
570680.0000000    0.2161959
570720.0000000    0.2240274
570760.0000000    0.2129108
570800.0000000    0.2159324
570840.0000000    0.2214163
570880.0000000    0.2176868
570920.0000000    0.2078871
570960.0000000    0.2225128
571000.0000000    0.2164820
571040.0000000    0.2280754
571080.0000000    0.2256125
571120.0000000    0.2204633
571160.0000000    0.2227608
571200.0000000    0.2191548
571240.0000000    0.2208806
571280.0000000    0.2299111
571320.0000000    0.2224578
571360.0000000    0.2273807
571400.0000000    0.2244983
571440.0000000    0.2183596
571480.0000000    0.2235148
571520.0000000    0.2144327
571560.0000000    0.2172721
571600.0000000    0.2180249
571640.0000000    0.2074678
571680.0000000    0.2155798
571720.0000000    0.2198717
571760.0000000    0.2208387
571800.0000000    0.2164721
571840.0000000    0.2194477
571880.0000000    0.2137541
571920.0000000    0.2173504
571960.0000000    0.2225588
572000.0000000    0.2173635
572040.0000000    0.2165664
572080.0000000    0.2198133
572120.0000000    0.2101020
572160.0000000    0.2186140
572200.0000000    0.2143472
572240.0000000    0.2208266
572280.0000000    0.2227636
572320.0000000    0.2287227
572360.0000000    0.2262112
572400.0000000    0.2155794
572440.0000000    0.2254767
572480.0000000    0.2246517
572520.0000000    0.2278950
572560.0000000    0.2152130
572600.0000000    0.2159963
572640.0000000    0.2190983
572680.0000000    0.2187285
572720.0000000    0.2231533
572760.0000000    0.2269758
572800.0000000    0.2258874
572840.0000000    0.2327081
572880.0000000    0.2196973
572920.0000000    0.2147122
572960.0000000    0.2215881
573000.0000000    0.2282863
573040.0000000    0.2196030
573080.0000000    0.2177632
573120.0000000    0.2132263
573160.0000000    0.2253398
573200.0000000    0.2200409
573240.0000000    0.2314165
573280.0000000    0.2202986
573320.0000000    0.2253107
573360.0000000    0.2187500
573400.0000000    0.2269506
573440.0000000    0.2211650
573480.0000000    0.2152217
573520.0000000    0.2243119
573560.0000000    0.2318883
573600.0000000    0.2268118
573640.0000000    0.2224960
573680.0000000    0.2252260
573720.0000000    0.2125188
573760.0000000    0.2284512
573800.0000000    0.2188074
573840.0000000    0.2330766
573880.0000000    0.2236840
573920.0000000    0.2244842
573960.0000000    0.2205825
574000.0000000    0.2243582
574040.0000000    0.2170602
574080.0000000    0.2220691
574120.0000000    0.2190746
574160.0000000    0.2159544
574200.0000000    0.2191229
574240.0000000    0.2254339
574280.0000000    0.2225337
574320.0000000    0.2159478
574360.0000000    0.2137478
[truncated: 297,950 more chars]
