# Supplementary material for: Comment on 'Valid molecular dynamics simulations of human hemoglobin require a surprisingly large box size'
Source: eLife. 2019 Jun 20;8:e44718. doi: 10.7554/eLife.44718 (PMC6586461; doi:10.7554/eLife.44718)
Supplement: Figure 1—source data 1. — The zip archive contains a README file describing which source files correspond to the different panels. [file elife-44718-fig1-data1.zip › figure1/panels_AB/150A/1/rmsd_2dn2.xvg]

# This file was created Mon Jan 21 03:19:25 2019
# Created by:
#             :-) GROMACS - gmx rms, 2018.5-dev-20181129-d5972f7 (-:
# 
# Executable:   /usr/local/gromacs/2018/2018.4-impi2017-fftw337-gcc640-cuda91/bin/gmx
# Data prefix:  /usr/local/gromacs/2018/2018.4-impi2017-fftw337-gcc640-cuda91
# Working dir:  /home/degroot/hb/2dn2/Meuwly/150a-elife/1
# Command line:
#   gmx rms -s ../topol.tpr -f x.xtc -nice 0 -o rmsd_2dn2.xvg
# gmx rms is part of G R O M A C S:
#
# Georgetown Riga Oslo Madrid Amsterdam Chisinau Stockholm
#
@    title "RMSD"
@    xaxis  label "Time (ps)"
@    yaxis  label "RMSD (nm)"
@TYPE xy
@ subtitle "Backbone after lsq fit to Backbone"
   0.0000000    0.0004973
  40.0000000    0.0825735
  80.0000000    0.0814571
 120.0000000    0.0776500
 160.0000000    0.0954128
 200.0000000    0.0935737
 240.0000000    0.1000827
 280.0000000    0.0984557
 320.0000000    0.0890381
 360.0000000    0.0966470
 400.0000000    0.0914449
 440.0000000    0.1078987
 480.0000000    0.1077895
 520.0000000    0.0937195
 560.0000000    0.1055324
 600.0000000    0.0990459
 640.0000000    0.0947540
 680.0000000    0.0841021
 720.0000000    0.0848371
 760.0000000    0.0879553
 800.0000000    0.0947450
 840.0000000    0.0963190
 880.0000000    0.0993884
 920.0000000    0.0880502
 960.0000000    0.0883047
1000.0000000    0.0850984
1040.0000000    0.0835214
1080.0000000    0.0886595
1120.0000000    0.0952119
1160.0000000    0.0877091
1200.0000000    0.0825037
1240.0000000    0.0906663
1280.0000000    0.0814724
1320.0000000    0.0825083
1360.0000000    0.0852851
1400.0000000    0.0902592
1440.0000000    0.0827393
1480.0000000    0.0882723
1520.0000000    0.0811004
1560.0000000    0.0854550
1600.0000000    0.0834091
1640.0000000    0.0944349
1680.0000000    0.0915230
1720.0000000    0.0974000
1760.0000000    0.1034682
1800.0000000    0.0946354
1840.0000000    0.0900462
1880.0000000    0.0891866
1920.0000000    0.0931144
1960.0000000    0.0960609
2000.0000000    0.0891207
2040.0000000    0.0912294
2080.0000000    0.0874656
2120.0000000    0.0854566
2160.0000000    0.0959074
2200.0000000    0.0798050
2240.0000000    0.0923566
2280.0000000    0.0992073
2320.0000000    0.0922200
2360.0000000    0.0910463
2400.0000000    0.0954959
2440.0000000    0.0995681
2480.0000000    0.1042017
2520.0000000    0.0962195
2560.0000000    0.1028789
2600.0000000    0.1007111
2640.0000000    0.0957066
2680.0000000    0.0984456
2720.0000000    0.0879778
2760.0000000    0.0925888
2800.0000000    0.1153777
2840.0000000    0.0937847
2880.0000000    0.1048820
2920.0000000    0.0907212
2960.0000000    0.1001808
3000.0000000    0.0907139
3040.0000000    0.0861512
3080.0000000    0.0862966
3120.0000000    0.0952226
3160.0000000    0.0850880
3200.0000000    0.1010579
3240.0000000    0.0990864
3280.0000000    0.1028633
3320.0000000    0.0936232
3360.0000000    0.0880931
3400.0000000    0.0924107
3440.0000000    0.0927488
3480.0000000    0.0905351
3520.0000000    0.0946879
3560.0000000    0.0868601
3600.0000000    0.0851173
3640.0000000    0.0905917
3680.0000000    0.0869359
3720.0000000    0.0933701
3760.0000000    0.0856708
3800.0000000    0.0885750
3840.0000000    0.0926045
3880.0000000    0.0912636
3920.0000000    0.0950064
3960.0000000    0.0923165
4000.0000000    0.1018505
4040.0000000    0.1061464
4080.0000000    0.0835420
4120.0000000    0.0906780
4160.0000000    0.0843948
4200.0000000    0.0903893
4240.0000000    0.0868597
4280.0000000    0.0839924
4320.0000000    0.0905781
4360.0000000    0.0791898
4400.0000000    0.0896477
4440.0000000    0.1002980
4480.0000000    0.0985542
4520.0000000    0.0979893
4560.0000000    0.0994112
4600.0000000    0.1025819
4640.0000000    0.0982309
4680.0000000    0.0876947
4720.0000000    0.0928588
4760.0000000    0.0908818
4800.0000000    0.0879761
4840.0000000    0.0946497
4880.0000000    0.0900725
4920.0000000    0.0871616
4960.0000000    0.0867859
5000.0000000    0.0904549
5040.0000000    0.0923493
5080.0000000    0.0976424
5120.0000000    0.0929150
5160.0000000    0.0964897
5200.0000000    0.0961306
5240.0000000    0.0976038
5280.0000000    0.0979024
5320.0000000    0.0971282
5360.0000000    0.0903875
5400.0000000    0.0964881
5440.0000000    0.0998077
5480.0000000    0.0937999
5520.0000000    0.0865666
5560.0000000    0.0968650
5600.0000000    0.0980840
5640.0000000    0.0966789
5680.0000000    0.0969021
5720.0000000    0.0905894
5760.0000000    0.0841352
5800.0000000    0.0853306
5840.0000000    0.0953156
5880.0000000    0.0933662
5920.0000000    0.1012096
5960.0000000    0.0933508
6000.0000000    0.0973926
6040.0000000    0.0970310
6080.0000000    0.1003676
6120.0000000    0.1014299
6160.0000000    0.0974539
6200.0000000    0.0888202
6240.0000000    0.0881136
6280.0000000    0.0993145
6320.0000000    0.0884320
6360.0000000    0.0949997
6400.0000000    0.0892125
6440.0000000    0.0863393
6480.0000000    0.0927512
6520.0000000    0.0985533
6560.0000000    0.0906909
6600.0000000    0.1035642
6640.0000000    0.0933499
6680.0000000    0.1057846
6720.0000000    0.0872104
6760.0000000    0.0970100
6800.0000000    0.0973233
6840.0000000    0.0993933
6880.0000000    0.0970874
6920.0000000    0.0922392
6960.0000000    0.0936649
7000.0000000    0.0970916
7040.0000000    0.0956642
7080.0000000    0.0978719
7120.0000000    0.1011157
7160.0000000    0.0988958
7200.0000000    0.0986097
7240.0000000    0.0976835
7280.0000000    0.1001371
7320.0000000    0.0909768
7360.0000000    0.0965029
7400.0000000    0.0914051
7440.0000000    0.0879560
7480.0000000    0.0929307
7520.0000000    0.0911682
7560.0000000    0.0910294
7600.0000000    0.0921814
7640.0000000    0.0904449
7680.0000000    0.1079158
7720.0000000    0.0998759
7760.0000000    0.1090021
7800.0000000    0.0909679
7840.0000000    0.0950542
7880.0000000    0.0873516
7920.0000000    0.0976295
7960.0000000    0.0992237
8000.0000000    0.0909253
8040.0000000    0.1012187
8080.0000000    0.0909168
8120.0000000    0.0936013
8160.0000000    0.0981307
8200.0000000    0.1005626
8240.0000000    0.0929977
8280.0000000    0.0986260
8320.0000000    0.0897968
8360.0000000    0.1049909
8400.0000000    0.0981408
8440.0000000    0.1028765
8480.0000000    0.0941682
8520.0000000    0.0911096
8560.0000000    0.0955030
8600.0000000    0.0886917
8640.0000000    0.0864061
8680.0000000    0.0902529
8720.0000000    0.0957419
8760.0000000    0.0917166
8800.0000000    0.0940611
8840.0000000    0.0946019
8880.0000000    0.0942625
8920.0000000    0.1018337
8960.0000000    0.0945758
9000.0000000    0.1146319
9040.0000000    0.0962917
9080.0000000    0.0931316
9120.0000000    0.1071693
9160.0000000    0.0999718
9200.0000000    0.0947301
9240.0000000    0.0963504
9280.0000000    0.0974820
9320.0000000    0.1011192
9360.0000000    0.0934135
9400.0000000    0.0986472
9440.0000000    0.1010221
9480.0000000    0.1029878
9520.0000000    0.0982737
9560.0000000    0.0977851
9600.0000000    0.0927796
9640.0000000    0.0960703
9680.0000000    0.0937351
9720.0000000    0.0970670
9760.0000000    0.1002624
9800.0000000    0.0909429
9840.0000000    0.0973050
9880.0000000    0.0872932
9920.0000000    0.0954703
9960.0000000    0.1042523
10000.0000000    0.1037331
10040.0000000    0.0982515
10080.0000000    0.0942800
10120.0000000    0.0910388
10160.0000000    0.1018907
10200.0000000    0.1015130
10240.0000000    0.0877188
10280.0000000    0.0986128
10320.0000000    0.0997179
10360.0000000    0.0985058
10400.0000000    0.0960530
10440.0000000    0.1007728
10480.0000000    0.0992574
10520.0000000    0.0939462
10560.0000000    0.0989555
10600.0000000    0.1129341
10640.0000000    0.1035056
10680.0000000    0.1022935
10720.0000000    0.1016669
10760.0000000    0.0962651
10800.0000000    0.0961600
10840.0000000    0.0914505
10880.0000000    0.0908701
10920.0000000    0.0919538
10960.0000000    0.0900209
11000.0000000    0.0905333
11040.0000000    0.0898684
11080.0000000    0.1005316
11120.0000000    0.1041412
11160.0000000    0.0982327
11200.0000000    0.0923052
11240.0000000    0.0860761
11280.0000000    0.0881817
11320.0000000    0.0959021
11360.0000000    0.0929599
11400.0000000    0.1000023
11440.0000000    0.0889716
11480.0000000    0.0957822
11520.0000000    0.0874408
11560.0000000    0.0833025
11600.0000000    0.0850359
11640.0000000    0.0883105
11680.0000000    0.0870851
11720.0000000    0.0938857
11760.0000000    0.0949149
11800.0000000    0.0941297
11840.0000000    0.0947515
11880.0000000    0.0910718
11920.0000000    0.0928047
11960.0000000    0.1014666
12000.0000000    0.0936201
12040.0000000    0.0865567
12080.0000000    0.0961711
12120.0000000    0.0978023
12160.0000000    0.0976449
12200.0000000    0.0940879
12240.0000000    0.0919005
12280.0000000    0.1030005
12320.0000000    0.0994437
12360.0000000    0.0898390
12400.0000000    0.1014188
12440.0000000    0.0938423
12480.0000000    0.1018689
12520.0000000    0.0916775
12560.0000000    0.0914476
12600.0000000    0.0991832
12640.0000000    0.0981566
12680.0000000    0.1009735
12720.0000000    0.0991083
12760.0000000    0.0938306
12800.0000000    0.0929015
12840.0000000    0.0929660
12880.0000000    0.0909980
12920.0000000    0.0959907
12960.0000000    0.1004585
13000.0000000    0.0819589
13040.0000000    0.0843428
13080.0000000    0.0874854
13120.0000000    0.0847317
13160.0000000    0.0942934
13200.0000000    0.0940616
13240.0000000    0.1026162
13280.0000000    0.0916307
13320.0000000    0.0880103
13360.0000000    0.0908647
13400.0000000    0.0902338
13440.0000000    0.0831074
13480.0000000    0.0909734
13520.0000000    0.0991502
13560.0000000    0.0852066
13600.0000000    0.1042850
13640.0000000    0.0876194
13680.0000000    0.0955610
13720.0000000    0.0879160
13760.0000000    0.0973013
13800.0000000    0.0962581
13840.0000000    0.0982429
13880.0000000    0.0934355
13920.0000000    0.1020271
13960.0000000    0.0958701
14000.0000000    0.0999437
14040.0000000    0.1005547
14080.0000000    0.1009511
14120.0000000    0.0953473
14160.0000000    0.0998494
14200.0000000    0.0923486
14240.0000000    0.1002055
14280.0000000    0.1025758
14320.0000000    0.0993087
14360.0000000    0.0992611
14400.0000000    0.0927423
14440.0000000    0.1034234
14480.0000000    0.1063856
14520.0000000    0.1048100
14560.0000000    0.0988777
14600.0000000    0.1015494
14640.0000000    0.0992832
14680.0000000    0.0948549
14720.0000000    0.0960897
14760.0000000    0.1003531
14800.0000000    0.0997606
14840.0000000    0.1076824
14880.0000000    0.1070384
14920.0000000    0.1011870
14960.0000000    0.0963369
15000.0000000    0.1175664
15040.0000000    0.0923369
15080.0000000    0.0888389
15120.0000000    0.0977239
15160.0000000    0.0971950
15200.0000000    0.0987807
15240.0000000    0.1036736
15280.0000000    0.0944211
15320.0000000    0.0995508
15360.0000000    0.0918400
15400.0000000    0.0974630
15440.0000000    0.0974136
15480.0000000    0.0971154
15520.0000000    0.1032289
15560.0000000    0.0938451
15600.0000000    0.0942904
15640.0000000    0.1014690
15680.0000000    0.1037306
15720.0000000    0.1020765
15760.0000000    0.1075269
15800.0000000    0.1156134
15840.0000000    0.0982090
15880.0000000    0.1105995
15920.0000000    0.1008595
15960.0000000    0.0990642
16000.0000000    0.1052071
16040.0000000    0.1069277
16080.0000000    0.1095299
16120.0000000    0.1102633
16160.0000000    0.1049496
16200.0000000    0.1101230
16240.0000000    0.1091241
16280.0000000    0.1079173
16320.0000000    0.1010741
16360.0000000    0.1065677
16400.0000000    0.0953773
16440.0000000    0.0953175
16480.0000000    0.1045829
16520.0000000    0.1063750
16560.0000000    0.1038924
16600.0000000    0.1027913
16640.0000000    0.1061448
16680.0000000    0.1135955
16720.0000000    0.1016691
16760.0000000    0.0939389
16800.0000000    0.0965823
16840.0000000    0.0914013
16880.0000000    0.0952876
16920.0000000    0.1062256
16960.0000000    0.1019425
17000.0000000    0.1023552
17040.0000000    0.1052097
17080.0000000    0.1028848
17120.0000000    0.1096071
17160.0000000    0.1087736
17200.0000000    0.1098004
17240.0000000    0.1163685
17280.0000000    0.1077839
17320.0000000    0.1058134
17360.0000000    0.1100021
17400.0000000    0.1046622
17440.0000000    0.0964294
17480.0000000    0.1000172
17520.0000000    0.0985326
17560.0000000    0.1027638
17600.0000000    0.0981171
17640.0000000    0.1115097
17680.0000000    0.1048791
17720.0000000    0.0977811
17760.0000000    0.1038003
17800.0000000    0.0997569
17840.0000000    0.1002841
17880.0000000    0.1047393
17920.0000000    0.0998655
17960.0000000    0.0932556
18000.0000000    0.1010468
18040.0000000    0.0977607
18080.0000000    0.1067448
18120.0000000    0.0926858
18160.0000000    0.0962318
18200.0000000    0.0845058
18240.0000000    0.0911242
18280.0000000    0.0888885
18320.0000000    0.0937666
18360.0000000    0.0988410
18400.0000000    0.1038303
18440.0000000    0.0916341
18480.0000000    0.0947158
18520.0000000    0.0955035
18560.0000000    0.0864623
18600.0000000    0.0924147
18640.0000000    0.0912040
18680.0000000    0.0882815
18720.0000000    0.0906700
18760.0000000    0.0896176
18800.0000000    0.0952726
18840.0000000    0.0891586
18880.0000000    0.0870476
18920.0000000    0.0813538
18960.0000000    0.0858879
19000.0000000    0.0950251
19040.0000000    0.0892966
19080.0000000    0.0895119
19120.0000000    0.0841704
19160.0000000    0.0897224
19200.0000000    0.0890634
19240.0000000    0.0919327
19280.0000000    0.0974175
19320.0000000    0.0984365
19360.0000000    0.0977145
19400.0000000    0.0919080
19440.0000000    0.0964087
19480.0000000    0.0868121
19520.0000000    0.0876485
19560.0000000    0.0914712
19600.0000000    0.0892545
19640.0000000    0.0883627
19680.0000000    0.0876628
19720.0000000    0.0965366
19760.0000000    0.0888673
19800.0000000    0.0886507
19840.0000000    0.0916393
19880.0000000    0.0979655
19920.0000000    0.0905180
19960.0000000    0.0882701
20000.0000000    0.0908599
20040.0000000    0.0861688
20080.0000000    0.0823847
20120.0000000    0.0839089
20160.0000000    0.0852952
20200.0000000    0.1002033
20240.0000000    0.0836118
20280.0000000    0.0924298
20320.0000000    0.0944529
20360.0000000    0.0965918
20400.0000000    0.0893653
20440.0000000    0.0925005
20480.0000000    0.0890936
20520.0000000    0.0881669
20560.0000000    0.0979034
20600.0000000    0.0930188
20640.0000000    0.0821569
20680.0000000    0.0814812
20720.0000000    0.0821265
20760.0000000    0.0936713
20800.0000000    0.0944285
20840.0000000    0.0964561
20880.0000000    0.0925598
20920.0000000    0.0863366
20960.0000000    0.0895175
21000.0000000    0.1024408
21040.0000000    0.1033288
21080.0000000    0.0899591
21120.0000000    0.0917511
21160.0000000    0.1026317
21200.0000000    0.1004851
21240.0000000    0.0875128
21280.0000000    0.0941520
21320.0000000    0.0932085
21360.0000000    0.0915770
21400.0000000    0.0913502
21440.0000000    0.0912473
21480.0000000    0.1031343
21520.0000000    0.0872317
21560.0000000    0.0866577
21600.0000000    0.0941621
21640.0000000    0.0848331
21680.0000000    0.1012550
21720.0000000    0.0876605
21760.0000000    0.0814408
21800.0000000    0.0917239
21840.0000000    0.0895871
21880.0000000    0.0868237
21920.0000000    0.0850791
21960.0000000    0.0912739
22000.0000000    0.0897412
22040.0000000    0.0989440
22080.0000000    0.0965900
22120.0000000    0.0958109
22160.0000000    0.0922424
22200.0000000    0.0904800
22240.0000000    0.1062614
22280.0000000    0.0960468
22320.0000000    0.0911933
22360.0000000    0.1013205
22400.0000000    0.0925925
22440.0000000    0.0986402
22480.0000000    0.0850225
22520.0000000    0.0995208
22560.0000000    0.0898454
22600.0000000    0.0820147
22640.0000000    0.0802160
22680.0000000    0.0925624
22720.0000000    0.0849305
22760.0000000    0.0838520
22800.0000000    0.0826557
22840.0000000    0.0826200
22880.0000000    0.0824295
22920.0000000    0.0780281
22960.0000000    0.0916046
23000.0000000    0.0925339
23040.0000000    0.0829957
23080.0000000    0.0833722
23120.0000000    0.0760643
23160.0000000    0.0804369
23200.0000000    0.0849795
23240.0000000    0.0871547
23280.0000000    0.0827743
23320.0000000    0.0836875
23360.0000000    0.0860018
23400.0000000    0.0890891
23440.0000000    0.0974891
23480.0000000    0.0958151
23520.0000000    0.0859715
23560.0000000    0.0917235
23600.0000000    0.0930175
23640.0000000    0.0987442
23680.0000000    0.0907723
23720.0000000    0.0926849
23760.0000000    0.0789553
23800.0000000    0.0792731
23840.0000000    0.0838250
23880.0000000    0.0811235
23920.0000000    0.0872561
23960.0000000    0.0841637
24000.0000000    0.0910728
24040.0000000    0.0845335
24080.0000000    0.0834832
24120.0000000    0.0929802
24160.0000000    0.0948966
24200.0000000    0.0887397
24240.0000000    0.0907679
24280.0000000    0.0935014
24320.0000000    0.0954673
24360.0000000    0.0938588
24400.0000000    0.0871818
24440.0000000    0.0911754
24480.0000000    0.0897399
24520.0000000    0.0836280
24560.0000000    0.0976186
24600.0000000    0.0947630
24640.0000000    0.0872502
24680.0000000    0.0876257
24720.0000000    0.0928646
24760.0000000    0.0886441
24800.0000000    0.0882317
24840.0000000    0.0874459
24880.0000000    0.0835300
24920.0000000    0.0959853
24960.0000000    0.0946762
25000.0000000    0.1030660
25040.0000000    0.1047532
25080.0000000    0.0973167
25120.0000000    0.0987260
25160.0000000    0.0968838
25200.0000000    0.0987863
25240.0000000    0.0885992
25280.0000000    0.0892658
25320.0000000    0.0853751
25360.0000000    0.0892705
25400.0000000    0.1045330
25440.0000000    0.0849763
25480.0000000    0.0799198
25520.0000000    0.0906824
25560.0000000    0.0817148
25600.0000000    0.0900559
25640.0000000    0.0814766
25680.0000000    0.0864308
25720.0000000    0.0886171
25760.0000000    0.0868898
25800.0000000    0.0830045
25840.0000000    0.0902682
25880.0000000    0.0942414
25920.0000000    0.0887868
25960.0000000    0.0835211
26000.0000000    0.0908789
26040.0000000    0.0854038
26080.0000000    0.0886803
26120.0000000    0.0918351
26160.0000000    0.0928985
26200.0000000    0.0961392
26240.0000000    0.0948054
26280.0000000    0.0950524
26320.0000000    0.0979935
26360.0000000    0.0935642
26400.0000000    0.0936902
26440.0000000    0.0902688
26480.0000000    0.0882742
26520.0000000    0.0927365
26560.0000000    0.0935186
26600.0000000    0.0965706
26640.0000000    0.1010182
26680.0000000    0.0977745
26720.0000000    0.0904430
26760.0000000    0.1019324
26800.0000000    0.0934983
26840.0000000    0.0927903
26880.0000000    0.0974078
26920.0000000    0.1088356
26960.0000000    0.0972220
27000.0000000    0.0990900
27040.0000000    0.1086491
27080.0000000    0.0924508
27120.0000000    0.0883183
27160.0000000    0.0876542
27200.0000000    0.0867904
27240.0000000    0.0952128
27280.0000000    0.0953193
27320.0000000    0.1035264
27360.0000000    0.0905554
27400.0000000    0.0950188
27440.0000000    0.0997875
27480.0000000    0.0894845
27520.0000000    0.0917752
27560.0000000    0.0975780
27600.0000000    0.0928065
27640.0000000    0.0867950
27680.0000000    0.0877949
27720.0000000    0.0916138
27760.0000000    0.0983148
27800.0000000    0.0918855
27840.0000000    0.0873317
27880.0000000    0.0910204
27920.0000000    0.0878792
27960.0000000    0.0892251
28000.0000000    0.0861368
28040.0000000    0.0897300
28080.0000000    0.0927670
28120.0000000    0.0898221
28160.0000000    0.0951927
28200.0000000    0.0988612
28240.0000000    0.0887111
28280.0000000    0.0899743
28320.0000000    0.0915821
28360.0000000    0.0882656
28400.0000000    0.0950659
28440.0000000    0.0910480
28480.0000000    0.0941832
28520.0000000    0.0937686
28560.0000000    0.0918443
28600.0000000    0.0834098
28640.0000000    0.0991949
28680.0000000    0.0928647
28720.0000000    0.0908315
28760.0000000    0.0931407
28800.0000000    0.0865739
28840.0000000    0.1018779
28880.0000000    0.0899776
28920.0000000    0.0861565
28960.0000000    0.0882227
29000.0000000    0.0824652
29040.0000000    0.0856453
29080.0000000    0.0851410
29120.0000000    0.0854420
29160.0000000    0.0814178
29200.0000000    0.0843888
29240.0000000    0.0892699
29280.0000000    0.0795809
29320.0000000    0.0891189
29360.0000000    0.0852081
29400.0000000    0.0840100
29440.0000000    0.0901420
29480.0000000    0.0864374
29520.0000000    0.0929748
29560.0000000    0.0937210
29600.0000000    0.0900441
29640.0000000    0.0952014
29680.0000000    0.0902350
29720.0000000    0.0911091
29760.0000000    0.0889193
29800.0000000    0.0880151
29840.0000000    0.0919108
29880.0000000    0.0955079
29920.0000000    0.0990745
29960.0000000    0.0877043
30000.0000000    0.0820632
30040.0000000    0.0876441
30080.0000000    0.0840165
30120.0000000    0.0803587
30160.0000000    0.0872176
30200.0000000    0.0894295
30240.0000000    0.0873934
30280.0000000    0.0889189
30320.0000000    0.1011230
30360.0000000    0.1012394
30400.0000000    0.0852952
30440.0000000    0.0893336
30480.0000000    0.0947143
30520.0000000    0.0934565
30560.0000000    0.0896376
30600.0000000    0.0875368
30640.0000000    0.0806369
30680.0000000    0.0909363
30720.0000000    0.0819110
30760.0000000    0.0806535
30800.0000000    0.0976713
30840.0000000    0.0942158
30880.0000000    0.0829844
30920.0000000    0.0849902
30960.0000000    0.0912342
31000.0000000    0.0910369
31040.0000000    0.0868217
31080.0000000    0.0882419
31120.0000000    0.0837017
31160.0000000    0.0843756
31200.0000000    0.0837323
31240.0000000    0.0913333
31280.0000000    0.0933820
31320.0000000    0.0783668
31360.0000000    0.0845289
31400.0000000    0.0893449
31440.0000000    0.0852891
31480.0000000    0.0869219
31520.0000000    0.0905818
31560.0000000    0.0929460
31600.0000000    0.0896243
31640.0000000    0.0847561
31680.0000000    0.0810140
31720.0000000    0.0854211
31760.0000000    0.0813138
31800.0000000    0.0903095
31840.0000000    0.0884547
31880.0000000    0.0911312
31920.0000000    0.0885820
31960.0000000    0.0925494
32000.0000000    0.0932431
32040.0000000    0.1018836
32080.0000000    0.0958325
32120.0000000    0.1000063
32160.0000000    0.0923180
32200.0000000    0.1019220
32240.0000000    0.0967601
32280.0000000    0.0997784
32320.0000000    0.1069324
32360.0000000    0.0991874
32400.0000000    0.0926364
32440.0000000    0.0992512
32480.0000000    0.0940517
32520.0000000    0.0953608
32560.0000000    0.1005188
32600.0000000    0.0950599
32640.0000000    0.1011251
32680.0000000    0.0948562
32720.0000000    0.1013662
32760.0000000    0.1013588
32800.0000000    0.0995612
32840.0000000    0.0919545
32880.0000000    0.0931944
32920.0000000    0.1012093
32960.0000000    0.1044272
33000.0000000    0.0984838
33040.0000000    0.0982626
33080.0000000    0.0830387
33120.0000000    0.1013254
33160.0000000    0.0867882
33200.0000000    0.0879658
33240.0000000    0.0853585
33280.0000000    0.0975936
33320.0000000    0.0962425
33360.0000000    0.1137888
33400.0000000    0.0925388
33440.0000000    0.0986068
33480.0000000    0.1230696
33520.0000000    0.1006584
33560.0000000    0.1152270
33600.0000000    0.1113575
33640.0000000    0.1096057
33680.0000000    0.0934597
33720.0000000    0.0896691
33760.0000000    0.0963417
33800.0000000    0.0933017
33840.0000000    0.0919538
33880.0000000    0.0953581
33920.0000000    0.0942489
33960.0000000    0.1000495
34000.0000000    0.1071473
34040.0000000    0.1038809
34080.0000000    0.1136593
34120.0000000    0.1058990
34160.0000000    0.0957742
34200.0000000    0.1031470
34240.0000000    0.0990567
34280.0000000    0.1103793
34320.0000000    0.1216471
34360.0000000    0.1017008
34400.0000000    0.0976151
34440.0000000    0.1238174
34480.0000000    0.1082598
34520.0000000    0.1005756
34560.0000000    0.1038905
34600.0000000    0.0969664
34640.0000000    0.1015690
34680.0000000    0.0972010
34720.0000000    0.1030839
34760.0000000    0.0968305
34800.0000000    0.1069162
34840.0000000    0.0937134
34880.0000000    0.0992929
34920.0000000    0.0957716
34960.0000000    0.1023553
35000.0000000    0.0918217
35040.0000000    0.0900649
35080.0000000    0.0970002
35120.0000000    0.0937636
35160.0000000    0.0966841
35200.0000000    0.0994705
35240.0000000    0.0880858
35280.0000000    0.0908428
35320.0000000    0.0925557
35360.0000000    0.0875794
35400.0000000    0.0914190
35440.0000000    0.0987514
35480.0000000    0.0922067
35520.0000000    0.0917514
35560.0000000    0.0862853
35600.0000000    0.0902790
35640.0000000    0.0977027
35680.0000000    0.0902962
35720.0000000    0.0943063
35760.0000000    0.0884593
35800.0000000    0.0880899
35840.0000000    0.0813082
35880.0000000    0.0848515
35920.0000000    0.0887743
35960.0000000    0.0884945
36000.0000000    0.0857796
36040.0000000    0.0807431
36080.0000000    0.0840006
36120.0000000    0.0832268
36160.0000000    0.0773512
36200.0000000    0.0845510
36240.0000000    0.0866067
36280.0000000    0.0823411
36320.0000000    0.0953273
36360.0000000    0.0895370
36400.0000000    0.0906817
36440.0000000    0.0838416
36480.0000000    0.0872534
36520.0000000    0.0892846
36560.0000000    0.0827168
36600.0000000    0.0859590
36640.0000000    0.0926606
36680.0000000    0.0881937
36720.0000000    0.0858738
36760.0000000    0.0835196
36800.0000000    0.0809786
36840.0000000    0.0820990
36880.0000000    0.0910086
36920.0000000    0.0991203
36960.0000000    0.0960807
37000.0000000    0.0784506
37040.0000000    0.0781085
37080.0000000    0.0783435
37120.0000000    0.0799444
37160.0000000    0.0931576
37200.0000000    0.0816488
37240.0000000    0.0895532
37280.0000000    0.0816904
37320.0000000    0.0806936
37360.0000000    0.0908832
37400.0000000    0.0908447
37440.0000000    0.0905882
37480.0000000    0.0998885
37520.0000000    0.0830458
37560.0000000    0.0906006
37600.0000000    0.0910652
37640.0000000    0.0920849
37680.0000000    0.0999275
37720.0000000    0.0954081
37760.0000000    0.0941856
37800.0000000    0.0892103
37840.0000000    0.0836623
37880.0000000    0.0920252
37920.0000000    0.1001563
37960.0000000    0.0952509
38000.0000000    0.0967048
38040.0000000    0.1010158
38080.0000000    0.0951196
38120.0000000    0.0818261
38160.0000000    0.0893703
38200.0000000    0.0900572
38240.0000000    0.0984634
38280.0000000    0.0915606
38320.0000000    0.0866294
38360.0000000    0.0973309
38400.0000000    0.0942625
38440.0000000    0.0883498
38480.0000000    0.0877236
38520.0000000    0.0981067
38560.0000000    0.0866143
38600.0000000    0.0799940
38640.0000000    0.0870914
38680.0000000    0.0955112
38720.0000000    0.0860936
38760.0000000    0.0919068
38800.0000000    0.0961643
38840.0000000    0.0947284
38880.0000000    0.0962750
38920.0000000    0.1034941
38960.0000000    0.0887222
39000.0000000    0.0969677
39040.0000000    0.0833070
39080.0000000    0.0895943
39120.0000000    0.0809540
39160.0000000    0.0980913
39200.0000000    0.0889461
39240.0000000    0.0852905
39280.0000000    0.0891418
39320.0000000    0.0999439
39360.0000000    0.0886032
39400.0000000    0.0917938
39440.0000000    0.0917626
39480.0000000    0.0895898
39520.0000000    0.0854484
39560.0000000    0.0872287
39600.0000000    0.0897961
39640.0000000    0.0919990
39680.0000000    0.0901359
39720.0000000    0.0905738
39760.0000000    0.0873644
39800.0000000    0.0908764
39840.0000000    0.0786497
39880.0000000    0.0876946
39920.0000000    0.0913375
39960.0000000    0.0940398
40000.0000000    0.0849226
40040.0000000    0.0903082
40080.0000000    0.0851230
40120.0000000    0.0876772
40160.0000000    0.0865609
40200.0000000    0.0934963
40240.0000000    0.0979463
40280.0000000    0.0838604
40320.0000000    0.0948402
40360.0000000    0.0928364
40400.0000000    0.0890979
40440.0000000    0.0902717
40480.0000000    0.0944387
40520.0000000    0.0870949
40560.0000000    0.1034851
40600.0000000    0.0887330
40640.0000000    0.0986941
40680.0000000    0.1077421
40720.0000000    0.0896657
40760.0000000    0.0821031
40800.0000000    0.0852063
40840.0000000    0.0886137
40880.0000000    0.0828271
40920.0000000    0.0873924
40960.0000000    0.0968361
41000.0000000    0.0853544
41040.0000000    0.0827911
41080.0000000    0.0895063
41120.0000000    0.0874692
41160.0000000    0.0876519
41200.0000000    0.1035784
41240.0000000    0.0910048
41280.0000000    0.0931199
41320.0000000    0.1004000
41360.0000000    0.0910901
41400.0000000    0.1039632
41440.0000000    0.1001407
41480.0000000    0.0885905
41520.0000000    0.0856913
41560.0000000    0.0876857
41600.0000000    0.0916164
41640.0000000    0.0932669
41680.0000000    0.0940725
41720.0000000    0.0975235
41760.0000000    0.0877187
41800.0000000    0.1036681
41840.0000000    0.0910831
41880.0000000    0.0948170
41920.0000000    0.0850667
41960.0000000    0.0908934
42000.0000000    0.0960977
42040.0000000    0.0956858
42080.0000000    0.0842547
42120.0000000    0.0985816
42160.0000000    0.0928356
42200.0000000    0.0932504
42240.0000000    0.1084816
42280.0000000    0.0993130
42320.0000000    0.0887432
42360.0000000    0.0979551
42400.0000000    0.0886881
42440.0000000    0.0887960
42480.0000000    0.0970985
42520.0000000    0.0890787
42560.0000000    0.0923825
42600.0000000    0.0849167
42640.0000000    0.0885138
42680.0000000    0.0909314
42720.0000000    0.0851760
42760.0000000    0.0983562
42800.0000000    0.0960368
42840.0000000    0.0942474
42880.0000000    0.0901845
42920.0000000    0.0927435
42960.0000000    0.0933716
43000.0000000    0.0998334
43040.0000000    0.0920631
43080.0000000    0.0937337
43120.0000000    0.0883713
43160.0000000    0.0931040
43200.0000000    0.0948498
43240.0000000    0.0889650
43280.0000000    0.0896485
43320.0000000    0.0980622
43360.0000000    0.0868749
43400.0000000    0.0930595
43440.0000000    0.1046352
43480.0000000    0.0921547
43520.0000000    0.0950602
43560.0000000    0.0969150
43600.0000000    0.0930784
43640.0000000    0.0908154
43680.0000000    0.0981493
43720.0000000    0.0944462
43760.0000000    0.0971546
43800.0000000    0.0961229
43840.0000000    0.1065723
43880.0000000    0.1015824
43920.0000000    0.0997074
43960.0000000    0.0929154
44000.0000000    0.1039679
44040.0000000    0.1051751
44080.0000000    0.0995240
44120.0000000    0.1080686
44160.0000000    0.1077098
44200.0000000    0.0915410
44240.0000000    0.0882067
44280.0000000    0.0944607
44320.0000000    0.0884072
44360.0000000    0.0969777
44400.0000000    0.0838424
44440.0000000    0.0973035
44480.0000000    0.0930793
44520.0000000    0.1061354
44560.0000000    0.0942317
44600.0000000    0.1003305
44640.0000000    0.1088812
44680.0000000    0.0968693
44720.0000000    0.0957090
44760.0000000    0.1039109
44800.0000000    0.0955399
44840.0000000    0.0997777
44880.0000000    0.1052500
44920.0000000    0.0942215
44960.0000000    0.1005858
45000.0000000    0.0932886
45040.0000000    0.0990099
45080.0000000    0.0905925
45120.0000000    0.0902940
45160.0000000    0.0945617
45200.0000000    0.0847404
45240.0000000    0.0873612
45280.0000000    0.1092689
45320.0000000    0.1084090
45360.0000000    0.0965852
45400.0000000    0.1036570
45440.0000000    0.0907470
45480.0000000    0.0862441
45520.0000000    0.0942102
45560.0000000    0.0891587
45600.0000000    0.0863179
45640.0000000    0.1006725
45680.0000000    0.0874315
45720.0000000    0.1084424
45760.0000000    0.0949949
45800.0000000    0.0860960
45840.0000000    0.0923414
45880.0000000    0.0872616
45920.0000000    0.0906575
45960.0000000    0.0964991
46000.0000000    0.0925723
46040.0000000    0.0887030
46080.0000000    0.0904409
46120.0000000    0.0908806
46160.0000000    0.1017514
46200.0000000    0.0886519
46240.0000000    0.0905198
46280.0000000    0.0849959
46320.0000000    0.0909081
46360.0000000    0.0955883
46400.0000000    0.0958771
46440.0000000    0.0951876
46480.0000000    0.0872546
46520.0000000    0.1110911
46560.0000000    0.0951712
46600.0000000    0.0995747
46640.0000000    0.0932765
46680.0000000    0.0942107
46720.0000000    0.0841694
46760.0000000    0.0964492
46800.0000000    0.0952341
46840.0000000    0.0954089
46880.0000000    0.0833727
46920.0000000    0.0995763
46960.0000000    0.0925389
47000.0000000    0.0928729
47040.0000000    0.0966857
47080.0000000    0.0897705
47120.0000000    0.0912897
47160.0000000    0.0869843
47200.0000000    0.0965192
47240.0000000    0.0964246
47280.0000000    0.0909414
47320.0000000    0.0977003
47360.0000000    0.0979028
47400.0000000    0.0899881
47440.0000000    0.0908490
47480.0000000    0.0917191
47520.0000000    0.0883961
47560.0000000    0.0927191
47600.0000000    0.0945988
47640.0000000    0.0917225
47680.0000000    0.0844445
47720.0000000    0.0937822
47760.0000000    0.0886322
47800.0000000    0.0872215
47840.0000000    0.0936283
47880.0000000    0.0896086
47920.0000000    0.0865733
47960.0000000    0.0913420
48000.0000000    0.0932492
48040.0000000    0.0871674
48080.0000000    0.0851609
48120.0000000    0.0830116
48160.0000000    0.0887055
48200.0000000    0.0875531
48240.0000000    0.0963796
48280.0000000    0.0904296
48320.0000000    0.0958497
48360.0000000    0.0835214
48400.0000000    0.0914900
48440.0000000    0.0949198
48480.0000000    0.0937932
48520.0000000    0.0863654
48560.0000000    0.0888386
48600.0000000    0.0944913
48640.0000000    0.0965369
48680.0000000    0.0921821
48720.0000000    0.0975820
48760.0000000    0.0945510
48800.0000000    0.0883484
48840.0000000    0.0872432
48880.0000000    0.0903897
48920.0000000    0.0944325
48960.0000000    0.1012329
49000.0000000    0.0889139
49040.0000000    0.0889393
49080.0000000    0.0981698
49120.0000000    0.0937989
49160.0000000    0.0865332
49200.0000000    0.0911578
49240.0000000    0.0884083
49280.0000000    0.0898760
49320.0000000    0.0852501
49360.0000000    0.0847574
49400.0000000    0.0872660
49440.0000000    0.0896663
49480.0000000    0.0843444
49520.0000000    0.1039089
49560.0000000    0.1028518
49600.0000000    0.0958386
49640.0000000    0.0974228
49680.0000000    0.0898192
49720.0000000    0.0897683
49760.0000000    0.0887574
49800.0000000    0.0885038
49840.0000000    0.0985276
49880.0000000    0.0987941
49920.0000000    0.0909998
49960.0000000    0.0987217
50000.0000000    0.0859423
50040.0000000    0.0922152
50080.0000000    0.0919283
50120.0000000    0.0938956
50160.0000000    0.0916357
50200.0000000    0.0939608
50240.0000000    0.0860498
50280.0000000    0.0967126
50320.0000000    0.0957369
50360.0000000    0.1044055
50400.0000000    0.1008345
50440.0000000    0.0923437
50480.0000000    0.1004685
50520.0000000    0.0929238
50560.0000000    0.0967502
50600.0000000    0.1000336
50640.0000000    0.1030500
50680.0000000    0.1013049
50720.0000000    0.0944299
50760.0000000    0.0908682
50800.0000000    0.0920880
50840.0000000    0.0961544
50880.0000000    0.0923839
50920.0000000    0.0951700
50960.0000000    0.0978462
51000.0000000    0.0917065
51040.0000000    0.0873112
51080.0000000    0.0862411
51120.0000000    0.0840058
51160.0000000    0.0986986
51200.0000000    0.0938358
51240.0000000    0.0927300
51280.0000000    0.0962367
51320.0000000    0.1000980
51360.0000000    0.0913486
51400.0000000    0.0922886
51440.0000000    0.0973589
51480.0000000    0.0961532
51520.0000000    0.1018042
51560.0000000    0.0968742
51600.0000000    0.1003430
51640.0000000    0.0922030
51680.0000000    0.1030648
51720.0000000    0.1020668
51760.0000000    0.0968579
51800.0000000    0.1013443
51840.0000000    0.1004703
51880.0000000    0.0981796
51920.0000000    0.1062408
51960.0000000    0.0966415
52000.0000000    0.0892850
52040.0000000    0.1004863
52080.0000000    0.1014521
52120.0000000    0.1014256
52160.0000000    0.0938949
52200.0000000    0.0998886
52240.0000000    0.1003554
52280.0000000    0.0946172
52320.0000000    0.0917560
52360.0000000    0.0933776
52400.0000000    0.0976588
52440.0000000    0.0946350
52480.0000000    0.1007687
52520.0000000    0.1025504
52560.0000000    0.1007998
52600.0000000    0.0966839
52640.0000000    0.0938585
52680.0000000    0.1013601
52720.0000000    0.1012377
52760.0000000    0.0947898
52800.0000000    0.1017613
52840.0000000    0.0946413
52880.0000000    0.1138883
52920.0000000    0.1028371
52960.0000000    0.1049582
53000.0000000    0.1117116
53040.0000000    0.0941816
53080.0000000    0.0965549
53120.0000000    0.0910387
53160.0000000    0.0934526
53200.0000000    0.0943927
53240.0000000    0.0927576
53280.0000000    0.0960271
53320.0000000    0.0925605
53360.0000000    0.0929586
53400.0000000    0.0923930
53440.0000000    0.1054278
53480.0000000    0.0977972
53520.0000000    0.0973140
53560.0000000    0.0930378
53600.0000000    0.0940447
53640.0000000    0.0973247
53680.0000000    0.0929419
53720.0000000    0.0915856
53760.0000000    0.1125809
53800.0000000    0.0967487
53840.0000000    0.0952776
53880.0000000    0.0968271
53920.0000000    0.0927270
53960.0000000    0.1000037
54000.0000000    0.1013371
54040.0000000    0.0984544
54080.0000000    0.0970067
54120.0000000    0.1090023
54160.0000000    0.1023425
54200.0000000    0.1039690
54240.0000000    0.0920215
54280.0000000    0.1010317
54320.0000000    0.0896567
54360.0000000    0.0998433
54400.0000000    0.0989748
54440.0000000    0.1023087
54480.0000000    0.1006899
54520.0000000    0.0895809
54560.0000000    0.0919671
54600.0000000    0.1006847
54640.0000000    0.0979002
54680.0000000    0.0910724
54720.0000000    0.0883627
54760.0000000    0.0948956
54800.0000000    0.0939818
54840.0000000    0.0953401
54880.0000000    0.0925435
54920.0000000    0.0890174
54960.0000000    0.0974382
55000.0000000    0.1013755
55040.0000000    0.0908403
55080.0000000    0.0938547
55120.0000000    0.0941408
55160.0000000    0.0924222
55200.0000000    0.0869841
55240.0000000    0.1086341
55280.0000000    0.0892686
55320.0000000    0.0913373
55360.0000000    0.1006102
55400.0000000    0.0976340
55440.0000000    0.0938075
55480.0000000    0.0922704
55520.0000000    0.0920501
55560.0000000    0.0992466
55600.0000000    0.0982043
55640.0000000    0.0991602
55680.0000000    0.0972608
55720.0000000    0.0959381
55760.0000000    0.0946699
55800.0000000    0.0975092
55840.0000000    0.0997182
55880.0000000    0.0981882
55920.0000000    0.0972188
55960.0000000    0.1007430
56000.0000000    0.1090332
56040.0000000    0.1021867
56080.0000000    0.1001011
56120.0000000    0.1090340
56160.0000000    0.1000956
56200.0000000    0.0982908
56240.0000000    0.1028515
56280.0000000    0.0942145
56320.0000000    0.0926564
56360.0000000    0.0983435
56400.0000000    0.0989049
56440.0000000    0.0961903
56480.0000000    0.1101140
56520.0000000    0.0987485
56560.0000000    0.0940763
56600.0000000    0.0986629
56640.0000000    0.0979726
56680.0000000    0.0938595
56720.0000000    0.0990786
56760.0000000    0.1042067
56800.0000000    0.1052946
56840.0000000    0.0894881
56880.0000000    0.0954016
56920.0000000    0.0896010
56960.0000000    0.0895225
57000.0000000    0.0819291
57040.0000000    0.0808442
57080.0000000    0.0956484
57120.0000000    0.0907691
57160.0000000    0.0989480
57200.0000000    0.0926806
57240.0000000    0.0874873
57280.0000000    0.0887239
57320.0000000    0.0931073
57360.0000000    0.0875998
57400.0000000    0.0946722
57440.0000000    0.0872978
57480.0000000    0.0944624
57520.0000000    0.0896023
57560.0000000    0.0839726
57600.0000000    0.0892767
57640.0000000    0.0885416
57680.0000000    0.0890859
57720.0000000    0.0871735
57760.0000000    0.0862300
57800.0000000    0.0855300
57840.0000000    0.0921472
57880.0000000    0.0897549
57920.0000000    0.0949703
57960.0000000    0.1045782
58000.0000000    0.0899372
58040.0000000    0.0988964
58080.0000000    0.1064902
58120.0000000    0.0987190
58160.0000000    0.0938514
58200.0000000    0.0995290
58240.0000000    0.0961931
58280.0000000    0.1026944
58320.0000000    0.0889373
58360.0000000    0.0908004
58400.0000000    0.0978213
58440.0000000    0.0896244
58480.0000000    0.0958560
58520.0000000    0.0927892
58560.0000000    0.1016644
58600.0000000    0.1022824
58640.0000000    0.0906840
58680.0000000    0.0941820
58720.0000000    0.0955435
58760.0000000    0.0937903
58800.0000000    0.0923779
58840.0000000    0.0911298
58880.0000000    0.1000959
58920.0000000    0.0955579
58960.0000000    0.0972767
59000.0000000    0.0911538
59040.0000000    0.0898828
59080.0000000    0.1023186
59120.0000000    0.0927765
59160.0000000    0.0915207
59200.0000000    0.0876260
59240.0000000    0.1002582
59280.0000000    0.1000067
59320.0000000    0.0964866
59360.0000000    0.0991518
59400.0000000    0.0869430
59440.0000000    0.0917525
59480.0000000    0.0959760
59520.0000000    0.1042074
59560.0000000    0.0960918
59600.0000000    0.0978113
59640.0000000    0.0957494
59680.0000000    0.0927856
59720.0000000    0.0970228
59760.0000000    0.1005532
59800.0000000    0.0955419
59840.0000000    0.0937926
59880.0000000    0.0988592
59920.0000000    0.0978169
59960.0000000    0.0884492
60000.0000000    0.0963685
60040.0000000    0.0916906
60080.0000000    0.0969285
60120.0000000    0.0934815
60160.0000000    0.0932449
60200.0000000    0.0887610
60240.0000000    0.0890540
60280.0000000    0.0952468
60320.0000000    0.0998024
60360.0000000    0.0996338
60400.0000000    0.0980823
60440.0000000    0.0907005
60480.0000000    0.0984158
60520.0000000    0.0975066
60560.0000000    0.1003823
60600.0000000    0.1019048
60640.0000000    0.0969503
60680.0000000    0.0985157
60720.0000000    0.1012494
60760.0000000    0.0974078
60800.0000000    0.1070963
60840.0000000    0.1015012
60880.0000000    0.0975934
60920.0000000    0.1062393
60960.0000000    0.1105077
61000.0000000    0.1056391
61040.0000000    0.1120338
61080.0000000    0.1050927
61120.0000000    0.0971448
61160.0000000    0.0995374
61200.0000000    0.0974173
61240.0000000    0.0925065
61280.0000000    0.0938341
61320.0000000    0.1040333
61360.0000000    0.0930345
61400.0000000    0.0899583
61440.0000000    0.0934290
61480.0000000    0.0959339
61520.0000000    0.0939594
61560.0000000    0.0919620
61600.0000000    0.0998115
61640.0000000    0.1061897
61680.0000000    0.1006770
61720.0000000    0.1013699
61760.0000000    0.1054628
61800.0000000    0.0951132
61840.0000000    0.0907035
61880.0000000    0.0953949
61920.0000000    0.0850583
61960.0000000    0.0899433
62000.0000000    0.0884030
62040.0000000    0.0959851
62080.0000000    0.0968135
62120.0000000    0.0979877
62160.0000000    0.0898841
62200.0000000    0.0982051
62240.0000000    0.0907345
62280.0000000    0.0953830
62320.0000000    0.0986013
62360.0000000    0.0949465
62400.0000000    0.0998880
62440.0000000    0.0988291
62480.0000000    0.0979614
62520.0000000    0.0937727
62560.0000000    0.0986876
62600.0000000    0.1038337
62640.0000000    0.0903590
62680.0000000    0.0956055
62720.0000000    0.0893698
62760.0000000    0.0977066
62800.0000000    0.0930777
62840.0000000    0.0910630
62880.0000000    0.0958179
62920.0000000    0.0872177
62960.0000000    0.0830486
63000.0000000    0.0960170
63040.0000000    0.0906904
63080.0000000    0.0988811
63120.0000000    0.0880742
63160.0000000    0.0920593
63200.0000000    0.0951877
63240.0000000    0.0864286
63280.0000000    0.0938212
63320.0000000    0.0910418
63360.0000000    0.0864261
63400.0000000    0.0902277
63440.0000000    0.0888112
63480.0000000    0.0889928
63520.0000000    0.0977713
63560.0000000    0.0935833
63600.0000000    0.0947138
63640.0000000    0.0940690
63680.0000000    0.0988311
63720.0000000    0.0973029
63760.0000000    0.0942557
63800.0000000    0.0865402
63840.0000000    0.0873046
63880.0000000    0.1005758
63920.0000000    0.0978468
63960.0000000    0.0960528
64000.0000000    0.0857597
64040.0000000    0.0946021
64080.0000000    0.0911362
64120.0000000    0.1072108
64160.0000000    0.0932685
64200.0000000    0.0939716
64240.0000000    0.0966238
64280.0000000    0.0890353
64320.0000000    0.0925494
64360.0000000    0.0925173
64400.0000000    0.0924224
64440.0000000    0.0903015
64480.0000000    0.0898478
64520.0000000    0.0887743
64560.0000000    0.0887244
64600.0000000    0.1020006
64640.0000000    0.0861463
64680.0000000    0.0979932
64720.0000000    0.0966203
64760.0000000    0.0881810
64800.0000000    0.1019069
64840.0000000    0.0868451
64880.0000000    0.1067823
64920.0000000    0.0942514
64960.0000000    0.0986905
65000.0000000    0.0969348
65040.0000000    0.0920723
65080.0000000    0.0915083
65120.0000000    0.0946596
65160.0000000    0.0931307
65200.0000000    0.1035563
65240.0000000    0.1024402
65280.0000000    0.1006059
65320.0000000    0.1062772
65360.0000000    0.1075366
65400.0000000    0.1023340
65440.0000000    0.0911260
65480.0000000    0.0913791
65520.0000000    0.0957879
65560.0000000    0.1058976
65600.0000000    0.0862294
65640.0000000    0.0882761
65680.0000000    0.0907901
65720.0000000    0.0939469
65760.0000000    0.0996652
65800.0000000    0.0927356
65840.0000000    0.0928452
65880.0000000    0.0967398
65920.0000000    0.0937888
65960.0000000    0.0874984
66000.0000000    0.1014657
66040.0000000    0.0916546
66080.0000000    0.0960802
66120.0000000    0.0952598
66160.0000000    0.0968571
66200.0000000    0.1050602
66240.0000000    0.0847439
66280.0000000    0.0964267
66320.0000000    0.1005015
66360.0000000    0.0973637
66400.0000000    0.1068888
66440.0000000    0.1082466
66480.0000000    0.0996702
66520.0000000    0.1005075
66560.0000000    0.0924640
66600.0000000    0.0930655
66640.0000000    0.0933344
66680.0000000    0.0948649
66720.0000000    0.0937274
66760.0000000    0.0872106
66800.0000000    0.0929022
66840.0000000    0.0995790
66880.0000000    0.0859491
66920.0000000    0.1020382
66960.0000000    0.0944966
67000.0000000    0.0943667
67040.0000000    0.0870441
67080.0000000    0.1008239
67120.0000000    0.1128155
67160.0000000    0.0979489
67200.0000000    0.0984671
67240.0000000    0.0989842
67280.0000000    0.1030927
67320.0000000    0.0921027
67360.0000000    0.1035218
67400.0000000    0.0969021
67440.0000000    0.1002262
67480.0000000    0.0873582
67520.0000000    0.0821829
67560.0000000    0.0809788
67600.0000000    0.0864171
67640.0000000    0.0878327
67680.0000000    0.0899104
67720.0000000    0.0865068
67760.0000000    0.0871438
67800.0000000    0.0868414
67840.0000000    0.0899579
67880.0000000    0.0894877
67920.0000000    0.0863454
67960.0000000    0.0953666
68000.0000000    0.1054068
68040.0000000    0.0949544
68080.0000000    0.0843384
68120.0000000    0.0921365
68160.0000000    0.0855303
68200.0000000    0.0934651
68240.0000000    0.0929409
68280.0000000    0.0918218
68320.0000000    0.0962830
68360.0000000    0.1007468
68400.0000000    0.0957514
68440.0000000    0.0874613
68480.0000000    0.0772915
68520.0000000    0.0871175
68560.0000000    0.0822542
68600.0000000    0.0848165
68640.0000000    0.0887322
68680.0000000    0.1015599
68720.0000000    0.0970940
68760.0000000    0.0806042
68800.0000000    0.0879289
68840.0000000    0.0929676
68880.0000000    0.0888408
68920.0000000    0.0913096
68960.0000000    0.0903230
69000.0000000    0.0853648
69040.0000000    0.0834241
69080.0000000    0.0887310
69120.0000000    0.0842053
69160.0000000    0.0840387
69200.0000000    0.0844660
69240.0000000    0.0966884
69280.0000000    0.0848996
69320.0000000    0.1007019
69360.0000000    0.1027908
69400.0000000    0.0972896
69440.0000000    0.0933190
69480.0000000    0.0943082
69520.0000000    0.0969528
69560.0000000    0.0938145
69600.0000000    0.1007154
69640.0000000    0.0993134
69680.0000000    0.0941421
69720.0000000    0.0957720
69760.0000000    0.0986650
69800.0000000    0.0951417
69840.0000000    0.1029690
69880.0000000    0.1060092
69920.0000000    0.0947014
69960.0000000    0.0941022
70000.0000000    0.1037381
70040.0000000    0.1011908
70080.0000000    0.0866061
70120.0000000    0.0910607
70160.0000000    0.0967283
70200.0000000    0.1022733
70240.0000000    0.1018293
70280.0000000    0.0901570
70320.0000000    0.1003034
70360.0000000    0.1068455
70400.0000000    0.1102771
70440.0000000    0.0986273
70480.0000000    0.0919630
70520.0000000    0.1028216
70560.0000000    0.0989020
70600.0000000    0.0974885
70640.0000000    0.0950498
70680.0000000    0.0913719
70720.0000000    0.0941520
70760.0000000    0.0920639
70800.0000000    0.0900012
70840.0000000    0.0927606
70880.0000000    0.0939673
70920.0000000    0.0923235
70960.0000000    0.1100351
71000.0000000    0.1009798
71040.0000000    0.1069690
71080.0000000    0.0961122
71120.0000000    0.0992205
71160.0000000    0.1020335
71200.0000000    0.0952054
71240.0000000    0.0983475
71280.0000000    0.1075223
71320.0000000    0.0930443
71360.0000000    0.1114779
71400.0000000    0.0962577
71440.0000000    0.1040659
71480.0000000    0.0959901
71520.0000000    0.1057691
71560.0000000    0.0985378
71600.0000000    0.0987578
71640.0000000    0.0940466
71680.0000000    0.1007849
71720.0000000    0.1045091
71760.0000000    0.1045357
71800.0000000    0.1038043
71840.0000000    0.0973812
71880.0000000    0.1074086
71920.0000000    0.1013145
71960.0000000    0.0967625
72000.0000000    0.0988322
72040.0000000    0.0892949
72080.0000000    0.0936485
72120.0000000    0.0983937
72160.0000000    0.1008694
72200.0000000    0.0913647
72240.0000000    0.0818298
72280.0000000    0.0854856
72320.0000000    0.0820462
72360.0000000    0.0927611
72400.0000000    0.0858815
72440.0000000    0.0954233
72480.0000000    0.0844385
72520.0000000    0.0851321
72560.0000000    0.0879025
72600.0000000    0.0979466
72640.0000000    0.0986166
72680.0000000    0.0940401
72720.0000000    0.0966006
72760.0000000    0.1046032
72800.0000000    0.0993785
72840.0000000    0.0886726
72880.0000000    0.0956155
72920.0000000    0.0981670
72960.0000000    0.0940668
73000.0000000    0.0943981
73040.0000000    0.0963320
73080.0000000    0.0986655
73120.0000000    0.1078476
73160.0000000    0.0955655
73200.0000000    0.0993642
73240.0000000    0.1034408
73280.0000000    0.0991399
73320.0000000    0.0960262
73360.0000000    0.1000861
73400.0000000    0.1010129
73440.0000000    0.0885593
73480.0000000    0.0936676
73520.0000000    0.1016993
73560.0000000    0.0910796
73600.0000000    0.0943947
73640.0000000    0.0963977
73680.0000000    0.0901146
73720.0000000    0.0962989
73760.0000000    0.1042896
73800.0000000    0.1027134
73840.0000000    0.0956369
73880.0000000    0.1076328
73920.0000000    0.1103676
73960.0000000    0.0993089
74000.0000000    0.0926911
74040.0000000    0.0974999
74080.0000000    0.1037832
74120.0000000    0.0969364
74160.0000000    0.0956434
74200.0000000    0.1073342
74240.0000000    0.0982973
74280.0000000    0.1007320
74320.0000000    0.0948181
74360.0000000    0.0953155
74400.0000000    0.1011587
74440.0000000    0.0979676
74480.0000000    0.0998530
74520.0000000    0.0941823
74560.0000000    0.0963964
74600.0000000    0.1050126
74640.0000000    0.1000326
74680.0000000    0.1027876
74720.0000000    0.0977445
74760.0000000    0.1017512
74800.0000000    0.0969784
74840.0000000    0.0932819
74880.0000000    0.0959107
74920.0000000    0.1015478
74960.0000000    0.1003742
75000.0000000    0.0988562
75040.0000000    0.0986075
75080.0000000    0.1050201
75120.0000000    0.1076723
75160.0000000    0.1045502
75200.0000000    0.0983303
75240.0000000    0.1026314
75280.0000000    0.1053818
75320.0000000    0.1078827
75360.0000000    0.0911871
75400.0000000    0.0987209
75440.0000000    0.0951667
75480.0000000    0.1094493
75520.0000000    0.1115805
75560.0000000    0.1074673
75600.0000000    0.1014625
75640.0000000    0.0962844
75680.0000000    0.1003596
75720.0000000    0.1060150
75760.0000000    0.1087067
75800.0000000    0.0954871
75840.0000000    0.0966643
75880.0000000    0.0953896
75920.0000000    0.1013015
75960.0000000    0.1001398
76000.0000000    0.0944911
76040.0000000    0.1002841
76080.0000000    0.1071389
76120.0000000    0.1057696
76160.0000000    0.1018992
76200.0000000    0.1137609
76240.0000000    0.1057723
76280.0000000    0.1030199
76320.0000000    0.0974500
76360.0000000    0.1084478
76400.0000000    0.0983165
76440.0000000    0.1084753
76480.0000000    0.1089734
76520.0000000    0.0947757
76560.0000000    0.1087306
76600.0000000    0.1065997
76640.0000000    0.0988219
76680.0000000    0.0995640
76720.0000000    0.0991196
76760.0000000    0.0998677
76800.0000000    0.0987788
76840.0000000    0.0926181
76880.0000000    0.1111515
76920.0000000    0.1077031
76960.0000000    0.1140509
77000.0000000    0.0956044
77040.0000000    0.1019821
77080.0000000    0.0929160
77120.0000000    0.1022510
77160.0000000    0.0936064
77200.0000000    0.0917296
77240.0000000    0.1048172
77280.0000000    0.0988597
77320.0000000    0.1199953
77360.0000000    0.1022595
77400.0000000    0.0960098
77440.0000000    0.0969002
77480.0000000    0.0962513
77520.0000000    0.1019400
77560.0000000    0.0875775
77600.0000000    0.0912183
77640.0000000    0.0991019
77680.0000000    0.0900138
77720.0000000    0.0998065
77760.0000000    0.0941310
77800.0000000    0.1020572
77840.0000000    0.1056718
77880.0000000    0.1112730
77920.0000000    0.0965658
77960.0000000    0.1035164
78000.0000000    0.0983525
78040.0000000    0.1176290
78080.0000000    0.0968683
78120.0000000    0.0911205
78160.0000000    0.0992110
78200.0000000    0.0956863
78240.0000000    0.1017465
78280.0000000    0.0933437
78320.0000000    0.1002529
78360.0000000    0.0982491
78400.0000000    0.0933504
78440.0000000    0.0960087
78480.0000000    0.0922658
78520.0000000    0.0905534
78560.0000000    0.0952032
78600.0000000    0.0982387
78640.0000000    0.1076657
78680.0000000    0.1076819
78720.0000000    0.0982374
78760.0000000    0.1030699
78800.0000000    0.0906879
78840.0000000    0.0950674
78880.0000000    0.0969478
78920.0000000    0.0938929
78960.0000000    0.1121229
79000.0000000    0.1010803
79040.0000000    0.1184802
79080.0000000    0.1033048
79120.0000000    0.1099248
79160.0000000    0.0995541
79200.0000000    0.1069915
79240.0000000    0.1155473
79280.0000000    0.1009421
79320.0000000    0.0974655
79360.0000000    0.1118394
79400.0000000    0.1049977
79440.0000000    0.1014297
79480.0000000    0.1033570
79520.0000000    0.0987586
79560.0000000    0.1072947
79600.0000000    0.1024519
79640.0000000    0.1042376
79680.0000000    0.1141690
79720.0000000    0.1093877
79760.0000000    0.1131569
79800.0000000    0.1167490
79840.0000000    0.1143718
79880.0000000    0.1239386
79920.0000000    0.1192000
79960.0000000    0.1287249
80000.0000000    0.1074555
80040.0000000    0.1067776
80080.0000000    0.1195349
80120.0000000    0.1118104
80160.0000000    0.1138200
80200.0000000    0.1161130
80240.0000000    0.1059129
80280.0000000    0.0981176
80320.0000000    0.0939673
80360.0000000    0.0973394
80400.0000000    0.1026434
80440.0000000    0.1046097
80480.0000000    0.1053772
80520.0000000    0.1119600
80560.0000000    0.1010858
80600.0000000    0.1078292
80640.0000000    0.1046369
80680.0000000    0.1196638
80720.0000000    0.1053607
80760.0000000    0.1093297
80800.0000000    0.1079102
80840.0000000    0.0937497
80880.0000000    0.0932446
80920.0000000    0.1106493
80960.0000000    0.1041296
81000.0000000    0.1021092
81040.0000000    0.1010912
81080.0000000    0.0952218
81120.0000000    0.0887380
81160.0000000    0.0893372
81200.0000000    0.1039630
81240.0000000    0.1044627
81280.0000000    0.1025392
81320.0000000    0.0926847
81360.0000000    0.0914227
81400.0000000    0.0903732
81440.0000000    0.0948565
81480.0000000    0.0959665
81520.0000000    0.1007781
81560.0000000    0.1021388
81600.0000000    0.1004796
81640.0000000    0.0948634
81680.0000000    0.0949873
81720.0000000    0.0886754
81760.0000000    0.0948039
81800.0000000    0.0931824
81840.0000000    0.1005594
81880.0000000    0.1026353
81920.0000000    0.0940059
81960.0000000    0.0821416
82000.0000000    0.0877320
82040.0000000    0.0993468
82080.0000000    0.0941377
82120.0000000    0.1017238
82160.0000000    0.0991091
82200.0000000    0.1002608
82240.0000000    0.0946119
82280.0000000    0.0965697
82320.0000000    0.0976851
82360.0000000    0.0952865
82400.0000000    0.1108344
82440.0000000    0.0946460
82480.0000000    0.0950975
82520.0000000    0.1050982
82560.0000000    0.1089725
82600.0000000    0.1091206
82640.0000000    0.1019931
82680.0000000    0.0999070
82720.0000000    0.1026542
82760.0000000    0.1004696
82800.0000000    0.0942733
82840.0000000    0.1060582
82880.0000000    0.0989028
82920.0000000    0.0927612
82960.0000000    0.1025131
83000.0000000    0.0981972
83040.0000000    0.1178195
83080.0000000    0.1061339
83120.0000000    0.1005153
83160.0000000    0.1021433
83200.0000000    0.1041697
83240.0000000    0.0977222
83280.0000000    0.1008925
83320.0000000    0.1014463
83360.0000000    0.1020339
83400.0000000    0.1071063
83440.0000000    0.1054564
83480.0000000    0.1029536
83520.0000000    0.1004677
83560.0000000    0.0945484
83600.0000000    0.1035810
83640.0000000    0.1016470
83680.0000000    0.0970415
83720.0000000    0.0950910
83760.0000000    0.1007107
83800.0000000    0.0920428
83840.0000000    0.0958625
83880.0000000    0.1022720
83920.0000000    0.0945608
83960.0000000    0.0948400
84000.0000000    0.0955010
84040.0000000    0.0967490
84080.0000000    0.0937736
84120.0000000    0.0891589
84160.0000000    0.0985373
84200.0000000    0.0986554
84240.0000000    0.0927503
84280.0000000    0.0949385
84320.0000000    0.0923535
84360.0000000    0.0987302
84400.0000000    0.0950929
84440.0000000    0.1030590
84480.0000000    0.0994702
84520.0000000    0.0949024
84560.0000000    0.0951967
84600.0000000    0.0961545
84640.0000000    0.1032961
84680.0000000    0.1048259
84720.0000000    0.1023402
84760.0000000    0.1006946
84800.0000000    0.1068183
84840.0000000    0.1031542
84880.0000000    0.1036654
84920.0000000    0.1150730
84960.0000000    0.1152821
85000.0000000    0.1156841
85040.0000000    0.1299778
85080.0000000    0.1073736
85120.0000000    0.1142524
85160.0000000    0.1085566
85200.0000000    0.0975108
85240.0000000    0.1042941
85280.0000000    0.0995974
85320.0000000    0.1009125
85360.0000000    0.0998064
85400.0000000    0.1026507
85440.0000000    0.1040775
85480.0000000    0.0958050
85520.0000000    0.1096921
85560.0000000    0.0984369
85600.0000000    0.0958851
85640.0000000    0.1035232
85680.0000000    0.1177807
85720.0000000    0.1038827
85760.0000000    0.1026347
85800.0000000    0.1004429
85840.0000000    0.1047581
85880.0000000    0.1087261
85920.0000000    0.1086121
85960.0000000    0.1097905
86000.0000000    0.1006599
86040.0000000    0.1072253
86080.0000000    0.1064811
86120.0000000    0.1021407
86160.0000000    0.1100854
86200.0000000    0.1043793
86240.0000000    0.1134144
86280.0000000    0.1114839
86320.0000000    0.1004354
86360.0000000    0.0987219
86400.0000000    0.1104442
86440.0000000    0.1155704
86480.0000000    0.1176911
86520.0000000    0.1036243
86560.0000000    0.1117876
86600.0000000    0.0985722
86640.0000000    0.1175851
86680.0000000    0.1091068
86720.0000000    0.1153966
86760.0000000    0.1201414
86800.0000000    0.1091516
86840.0000000    0.1084636
86880.0000000    0.1051836
86920.0000000    0.0956515
86960.0000000    0.0983014
87000.0000000    0.0982436
87040.0000000    0.0910490
87080.0000000    0.0918166
87120.0000000    0.0884287
87160.0000000    0.0989572
87200.0000000    0.0931699
87240.0000000    0.0942185
87280.0000000    0.0883265
87320.0000000    0.0897539
87360.0000000    0.0967128
87400.0000000    0.0879009
87440.0000000    0.0920627
87480.0000000    0.0931425
87520.0000000    0.0856843
87560.0000000    0.1081330
87600.0000000    0.1124715
87640.0000000    0.0972572
87680.0000000    0.1072538
87720.0000000    0.1071962
87760.0000000    0.0991183
87800.0000000    0.1151224
87840.0000000    0.1088688
87880.0000000    0.1094471
87920.0000000    0.0915223
87960.0000000    0.0949465
88000.0000000    0.0943924
88040.0000000    0.0893926
88080.0000000    0.0992374
88120.0000000    0.1008899
88160.0000000    0.0995405
88200.0000000    0.1067373
88240.0000000    0.1015339
88280.0000000    0.1087823
88320.0000000    0.1070962
88360.0000000    0.1063514
88400.0000000    0.1063970
88440.0000000    0.0939744
88480.0000000    0.1068097
88520.0000000    0.1088244
88560.0000000    0.1124314
88600.0000000    0.1149296
88640.0000000    0.1083582
88680.0000000    0.1063116
88720.0000000    0.1045491
88760.0000000    0.1130056
88800.0000000    0.1040112
88840.0000000    0.1017806
88880.0000000    0.0944702
88920.0000000    0.1072658
88960.0000000    0.1063611
89000.0000000    0.1011218
89040.0000000    0.1074436
89080.0000000    0.1041580
89120.0000000    0.1098146
89160.0000000    0.1091521
89200.0000000    0.1106356
89240.0000000    0.1085987
89280.0000000    0.1080931
89320.0000000    0.1079096
89360.0000000    0.1061316
89400.0000000    0.1014486
89440.0000000    0.1157595
89480.0000000    0.1029049
89520.0000000    0.1130520
89560.0000000    0.1145522
89600.0000000    0.1065997
89640.0000000    0.1006908
89680.0000000    0.1118050
89720.0000000    0.1116662
89760.0000000    0.1179410
89800.0000000    0.1059414
89840.0000000    0.1097610
89880.0000000    0.1155514
89920.0000000    0.1119350
89960.0000000    0.1153333
90000.0000000    0.1073714
90040.0000000    0.1155531
90080.0000000    0.1012947
90120.0000000    0.1016214
90160.0000000    0.0980616
90200.0000000    0.1039471
90240.0000000    0.0969535
90280.0000000    0.0962674
90320.0000000    0.1035973
90360.0000000    0.1000865
90400.0000000    0.1156131
90440.0000000    0.1054943
90480.0000000    0.0950988
90520.0000000    0.0989016
90560.0000000    0.1048764
90600.0000000    0.0987834
90640.0000000    0.1046854
90680.0000000    0.1076405
90720.0000000    0.1007886
90760.0000000    0.0963355
90800.0000000    0.1031121
90840.0000000    0.1051445
90880.0000000    0.1042737
90920.0000000    0.0976788
90960.0000000    0.0970592
91000.0000000    0.0912189
91040.0000000    0.0977440
91080.0000000    0.0982903
91120.0000000    0.0917416
91160.0000000    0.1142077
91200.0000000    0.0950474
91240.0000000    0.1021356
91280.0000000    0.0938493
91320.0000000    0.0976707
91360.0000000    0.0947693
91400.0000000    0.0891190
91440.0000000    0.1015991
91480.0000000    0.1018558
91520.0000000    0.1005839
91560.0000000    0.0941653
91600.0000000    0.1042905
91640.0000000    0.1029701
91680.0000000    0.0985727
91720.0000000    0.1128962
91760.0000000    0.1106266
91800.0000000    0.1125782
91840.0000000    0.1032352
91880.0000000    0.1050331
91920.0000000    0.1018921
91960.0000000    0.0944004
92000.0000000    0.0975762
92040.0000000    0.1017071
92080.0000000    0.0984328
92120.0000000    0.0997863
92160.0000000    0.1046232
92200.0000000    0.1038205
92240.0000000    0.0898803
92280.0000000    0.1058907
92320.0000000    0.1019357
92360.0000000    0.0931644
92400.0000000    0.0949035
92440.0000000    0.0960506
92480.0000000    0.0964435
92520.0000000    0.0975952
92560.0000000    0.0936833
92600.0000000    0.1037472
92640.0000000    0.1082123
92680.0000000    0.1135589
92720.0000000    0.1018942
92760.0000000    0.1019056
92800.0000000    0.0971733
92840.0000000    0.1051297
92880.0000000    0.1008752
92920.0000000    0.0986514
92960.0000000    0.1009386
93000.0000000    0.0984441
93040.0000000    0.0994567
93080.0000000    0.1044042
93120.0000000    0.1009030
93160.0000000    0.0971923
93200.0000000    0.1042720
93240.0000000    0.1054969
93280.0000000    0.1028200
93320.0000000    0.1103207
93360.0000000    0.1101243
93400.0000000    0.1123234
93440.0000000    0.1046110
93480.0000000    0.0972034
93520.0000000    0.1030559
93560.0000000    0.1023074
93600.0000000    0.1119168
93640.0000000    0.1110529
93680.0000000    0.1116615
93720.0000000    0.1095761
93760.0000000    0.1010353
93800.0000000    0.1083821
93840.0000000    0.1017371
93880.0000000    0.0950430
93920.0000000    0.0965773
93960.0000000    0.0979772
94000.0000000    0.0949235
94040.0000000    0.0962941
94080.0000000    0.1143376
94120.0000000    0.0938676
94160.0000000    0.1019567
94200.0000000    0.1020067
94240.0000000    0.1024325
94280.0000000    0.1055603
94320.0000000    0.0998884
94360.0000000    0.0935712
94400.0000000    0.0990810
94440.0000000    0.0988512
94480.0000000    0.1029198
94520.0000000    0.1019060
94560.0000000    0.1086874
94600.0000000    0.1057242
94640.0000000    0.1088257
94680.0000000    0.1118723
94720.0000000    0.1108507
94760.0000000    0.1073155
94800.0000000    0.1034311
94840.0000000    0.0990077
94880.0000000    0.0964447
94920.0000000    0.1029546
94960.0000000    0.1111702
95000.0000000    0.1015184
95040.0000000    0.0974304
95080.0000000    0.1060110
95120.0000000    0.0944352
95160.0000000    0.1100141
95200.0000000    0.1183219
95240.0000000    0.1181913
95280.0000000    0.1028235
95320.0000000    0.1063025
95360.0000000    0.1030762
95400.0000000    0.0992772
95440.0000000    0.1055427
95480.0000000    0.1014743
95520.0000000    0.1118734
95560.0000000    0.1022815
95600.0000000    0.1050050
95640.0000000    0.0952500
95680.0000000    0.1096071
95720.0000000    0.1123535
95760.0000000    0.1019234
95800.0000000    0.1048110
95840.0000000    0.0861446
95880.0000000    0.0988657
95920.0000000    0.0975961
95960.0000000    0.1033736
96000.0000000    0.0941871
96040.0000000    0.1000823
96080.0000000    0.1083560
96120.0000000    0.1020711
96160.0000000    0.0962208
96200.0000000    0.1008636
96240.0000000    0.0959978
96280.0000000    0.0930838
96320.0000000    0.1012122
96360.0000000    0.0996524
96400.0000000    0.1010112
96440.0000000    0.0963368
96480.0000000    0.0969308
96520.0000000    0.1015773
96560.0000000    0.1050575
96600.0000000    0.1039703
96640.0000000    0.0945619
96680.0000000    0.0912711
96720.0000000    0.1059123
96760.0000000    0.1168620
96800.0000000    0.0996658
96840.0000000    0.1000664
96880.0000000    0.0952619
96920.0000000    0.0938824
96960.0000000    0.0853761
97000.0000000    0.1077573
97040.0000000    0.0906157
97080.0000000    0.0984309
97120.0000000    0.0994100
97160.0000000    0.0991466
97200.0000000    0.0940676
97240.0000000    0.0968193
97280.0000000    0.0886233
97320.0000000    0.1060530
97360.0000000    0.1074578
97400.0000000    0.0979778
97440.0000000    0.0975289
97480.0000000    0.1114330
97520.0000000    0.1140071
97560.0000000    0.1073008
97600.0000000    0.1035528
97640.0000000    0.0988013
97680.0000000    0.0892359
97720.0000000    0.1080682
97760.0000000    0.0849771
97800.0000000    0.0920901
97840.0000000    0.1027045
97880.0000000    0.1017774
97920.0000000    0.0889378
97960.0000000    0.0922837
98000.0000000    0.0857119
98040.0000000    0.0838244
98080.0000000    0.0889458
98120.0000000    0.0822059
98160.0000000    0.0902352
98200.0000000    0.0932582
98240.0000000    0.0910602
98280.0000000    0.0951611
98320.0000000    0.0917374
98360.0000000    0.0914630
98400.0000000    0.0912277
98440.0000000    0.0921682
98480.0000000    0.0943183
98520.0000000    0.0995732
98560.0000000    0.0981508
98600.0000000    0.1042902
98640.0000000    0.1019534
98680.0000000    0.0959801
98720.0000000    0.0985574
98760.0000000    0.0875375
98800.0000000    0.0995424
98840.0000000    0.0972300
98880.0000000    0.1083905
98920.0000000    0.0931186
98960.0000000    0.0997911
99000.0000000    0.0955655
99040.0000000    0.0882438
99080.0000000    0.0941933
99120.0000000    0.1049503
99160.0000000    0.1052317
99200.0000000    0.1030702
99240.0000000    0.0999856
99280.0000000    0.1100817
99320.0000000    0.1135240
99360.0000000    0.1019083
99400.0000000    0.1002724
99440.0000000    0.1002997
99480.0000000    0.1119079
99520.0000000    0.1087152
99560.0000000    0.1038104
99600.0000000    0.1087184
99640.0000000    0.0920346
99680.0000000    0.1084229
99720.0000000    0.1108667
99760.0000000    0.1234249
99800.0000000    0.1188263
99840.0000000    0.1176655
99880.0000000    0.1155377
99920.0000000    0.1012381
99960.0000000    0.0959746
100000.0000000    0.1075350
100040.0000000    0.1051677
100080.0000000    0.0963785
100120.0000000    0.1009124
100160.0000000    0.1024821
100200.0000000    0.1043042
100240.0000000    0.1069003
100280.0000000    0.1015870
100320.0000000    0.1092737
100360.0000000    0.1021639
100400.0000000    0.1096088
100440.0000000    0.1053911
100480.0000000    0.1092889
100520.0000000    0.1083504
100560.0000000    0.1053667
100600.0000000    0.1040356
100640.0000000    0.1116030
100680.0000000    0.1009402
100720.0000000    0.1009949
100760.0000000    0.1043475
100800.0000000    0.1010967
100840.0000000    0.0981034
100880.0000000    0.1051037
100920.0000000    0.1087763
100960.0000000    0.1054646
101000.0000000    0.1035044
101040.0000000    0.1063996
101080.0000000    0.1028420
101120.0000000    0.1087789
101160.0000000    0.1094618
101200.0000000    0.1095262
101240.0000000    0.1063457
101280.0000000    0.1115020
101320.0000000    0.1102905
101360.0000000    0.1174340
101400.0000000    0.1086469
101440.0000000    0.1223021
101480.0000000    0.1076309
101520.0000000    0.1158478
101560.0000000    0.1058397
101600.0000000    0.1153389
101640.0000000    0.1094871
101680.0000000    0.1089515
101720.0000000    0.1104517
101760.0000000    0.1084394
101800.0000000    0.1042285
101840.0000000    0.1150982
101880.0000000    0.1029648
101920.0000000    0.0995014
101960.0000000    0.1025864
102000.0000000    0.1065179
102040.0000000    0.1144216
102080.0000000    0.1107460
102120.0000000    0.1063634
102160.0000000    0.1141497
102200.0000000    0.1112790
102240.0000000    0.1163891
102280.0000000    0.1108903
102320.0000000    0.1065501
102360.0000000    0.1095621
102400.0000000    0.1030828
102440.0000000    0.1226137
102480.0000000    0.1058011
102520.0000000    0.1015915
102560.0000000    0.1112860
102600.0000000    0.1157441
102640.0000000    0.0969189
102680.0000000    0.0930177
102720.0000000    0.1000647
102760.0000000    0.1038472
102800.0000000    0.1132023
102840.0000000    0.1044309
102880.0000000    0.0997822
102920.0000000    0.1052449
102960.0000000    0.1014957
103000.0000000    0.1041213
103040.0000000    0.0946119
103080.0000000    0.0997856
103120.0000000    0.0989447
103160.0000000    0.1049477
103200.0000000    0.0947059
103240.0000000    0.0987004
103280.0000000    0.1027417
103320.0000000    0.1037133
103360.0000000    0.0968624
103400.0000000    0.1046766
103440.0000000    0.0955297
103480.0000000    0.1020478
103520.0000000    0.0994219
103560.0000000    0.0995208
103600.0000000    0.0919407
103640.0000000    0.1048337
103680.0000000    0.0934489
103720.0000000    0.1061300
103760.0000000    0.1165731
103800.0000000    0.1113351
103840.0000000    0.1064027
103880.0000000    0.1052769
103920.0000000    0.1110563
103960.0000000    0.1170067
104000.0000000    0.0994509
104040.0000000    0.0907089
104080.0000000    0.1002460
104120.0000000    0.0965417
104160.0000000    0.1001235
104200.0000000    0.1069554
104240.0000000    0.1061981
104280.0000000    0.0985792
104320.0000000    0.1001919
104360.0000000    0.0994566
104400.0000000    0.0959548
104440.0000000    0.1055111
104480.0000000    0.1005899
104520.0000000    0.1031465
104560.0000000    0.0919508
104600.0000000    0.0941922
104640.0000000    0.1079857
104680.0000000    0.1104678
104720.0000000    0.1148472
104760.0000000    0.1170820
104800.0000000    0.1108032
104840.0000000    0.1190824
104880.0000000    0.1115735
104920.0000000    0.1130346
104960.0000000    0.1171222
105000.0000000    0.1210223
105040.0000000    0.1095439
105080.0000000    0.1322048
105120.0000000    0.1162752
105160.0000000    0.1156115
105200.0000000    0.1092166
105240.0000000    0.1169471
105280.0000000    0.1108075
105320.0000000    0.1126754
105360.0000000    0.1105826
105400.0000000    0.1132034
105440.0000000    0.1089511
105480.0000000    0.1093062
105520.0000000    0.1155692
105560.0000000    0.1175924
105600.0000000    0.1182543
105640.0000000    0.1070389
105680.0000000    0.1132201
105720.0000000    0.1109544
105760.0000000    0.1184332
105800.0000000    0.1096759
105840.0000000    0.1083879
105880.0000000    0.1128586
105920.0000000    0.1192919
105960.0000000    0.1245491
106000.0000000    0.1178401
106040.0000000    0.1167555
106080.0000000    0.1132368
106120.0000000    0.1033599
106160.0000000    0.1172630
106200.0000000    0.1125891
106240.0000000    0.1168208
106280.0000000    0.1094913
106320.0000000    0.1050590
106360.0000000    0.0985594
106400.0000000    0.1100575
106440.0000000    0.1055280
106480.0000000    0.1065763
106520.0000000    0.1077363
106560.0000000    0.1117506
106600.0000000    0.1146120
106640.0000000    0.1104411
106680.0000000    0.1210754
106720.0000000    0.1095413
106760.0000000    0.1123104
106800.0000000    0.1144683
106840.0000000    0.1154628
106880.0000000    0.1073052
106920.0000000    0.1048351
106960.0000000    0.1160616
107000.0000000    0.1096698
107040.0000000    0.1233572
107080.0000000    0.1031760
107120.0000000    0.1151690
107160.0000000    0.1052640
107200.0000000    0.1116242
107240.0000000    0.1032187
107280.0000000    0.1091113
107320.0000000    0.1243232
107360.0000000    0.0986145
107400.0000000    0.1059368
107440.0000000    0.1049522
107480.0000000    0.0979917
107520.0000000    0.0916856
107560.0000000    0.1001644
107600.0000000    0.1030071
107640.0000000    0.1053905
107680.0000000    0.1146658
107720.0000000    0.1014303
107760.0000000    0.1060919
107800.0000000    0.1105640
107840.0000000    0.0899916
107880.0000000    0.1010605
107920.0000000    0.0884448
107960.0000000    0.0989533
108000.0000000    0.1079630
108040.0000000    0.1029917
108080.0000000    0.1125522
108120.0000000    0.1078444
108160.0000000    0.1113393
108200.0000000    0.1083594
108240.0000000    0.1084008
108280.0000000    0.1148154
108320.0000000    0.1074039
108360.0000000    0.1023882
108400.0000000    0.1075202
108440.0000000    0.1089834
108480.0000000    0.1116436
108520.0000000    0.1119201
108560.0000000    0.0947581
108600.0000000    0.1021572
108640.0000000    0.1045132
108680.0000000    0.1011872
108720.0000000    0.1044699
108760.0000000    0.1043866
108800.0000000    0.1079218
108840.0000000    0.1030257
108880.0000000    0.1081390
108920.0000000    0.0981296
108960.0000000    0.1104296
109000.0000000    0.1095043
109040.0000000    0.1084768
109080.0000000    0.1054936
109120.0000000    0.1032032
109160.0000000    0.1080421
109200.0000000    0.1069512
109240.0000000    0.1009019
109280.0000000    0.0973831
109320.0000000    0.1054118
109360.0000000    0.1108559
109400.0000000    0.1007018
109440.0000000    0.1057950
109480.0000000    0.0986295
109520.0000000    0.1057108
109560.0000000    0.1058631
109600.0000000    0.0969370
109640.0000000    0.1063303
109680.0000000    0.1028475
109720.0000000    0.1015173
109760.0000000    0.1055788
109800.0000000    0.1018750
109840.0000000    0.0948827
109880.0000000    0.1079510
109920.0000000    0.1020279
109960.0000000    0.1033727
110000.0000000    0.1066341
110040.0000000    0.0897872
110080.0000000    0.0897470
110120.0000000    0.1007717
110160.0000000    0.1063731
110200.0000000    0.1021444
110240.0000000    0.0959614
110280.0000000    0.0928113
110320.0000000    0.0929798
110360.0000000    0.0951188
110400.0000000    0.1021554
110440.0000000    0.0964012
110480.0000000    0.1011436
110520.0000000    0.1053919
110560.0000000    0.1072986
110600.0000000    0.1102884
110640.0000000    0.0985339
110680.0000000    0.1045543
110720.0000000    0.1091015
110760.0000000    0.0982248
110800.0000000    0.1013477
110840.0000000    0.0955285
110880.0000000    0.1037501
110920.0000000    0.0990603
110960.0000000    0.1055519
111000.0000000    0.1078211
111040.0000000    0.1104668
111080.0000000    0.0949406
111120.0000000    0.0898061
111160.0000000    0.0960497
111200.0000000    0.1012521
111240.0000000    0.0994797
111280.0000000    0.0949244
111320.0000000    0.0968838
111360.0000000    0.0894651
111400.0000000    0.1036556
111440.0000000    0.0958986
111480.0000000    0.1004054
111520.0000000    0.0991124
111560.0000000    0.0946537
111600.0000000    0.1043280
111640.0000000    0.0990882
111680.0000000    0.0896486
111720.0000000    0.0976521
111760.0000000    0.1007006
111800.0000000    0.1007715
111840.0000000    0.1052205
111880.0000000    0.0964909
111920.0000000    0.1004634
111960.0000000    0.0972841
112000.0000000    0.1104900
112040.0000000    0.1045072
112080.0000000    0.1074485
112120.0000000    0.1030007
112160.0000000    0.0956626
112200.0000000    0.1020161
112240.0000000    0.0883556
112280.0000000    0.0864398
112320.0000000    0.0910493
112360.0000000    0.0889864
112400.0000000    0.0865522
112440.0000000    0.0985928
112480.0000000    0.1024286
112520.0000000    0.1026367
112560.0000000    0.0883806
112600.0000000    0.0979215
112640.0000000    0.1008412
112680.0000000    0.1010965
112720.0000000    0.1013635
112760.0000000    0.0939087
112800.0000000    0.0987882
112840.0000000    0.1007138
112880.0000000    0.0986070
112920.0000000    0.1000903
112960.0000000    0.1101034
113000.0000000    0.1061332
113040.0000000    0.0947734
113080.0000000    0.0990619
113120.0000000    0.0891087
113160.0000000    0.0922119
113200.0000000    0.0994793
113240.0000000    0.0897799
113280.0000000    0.0997183
113320.0000000    0.0970258
113360.0000000    0.1087591
113400.0000000    0.1026510
113440.0000000    0.1063382
113480.0000000    0.1103336
113520.0000000    0.1121398
113560.0000000    0.1125442
113600.0000000    0.1130539
113640.0000000    0.1155849
113680.0000000    0.1248736
113720.0000000    0.1161772
113760.0000000    0.1225461
113800.0000000    0.1204874
113840.0000000    0.1074880
113880.0000000    0.1091564
113920.0000000    0.1060945
113960.0000000    0.1158801
114000.0000000    0.1197716
114040.0000000    0.1056859
114080.0000000    0.1017494
114120.0000000    0.1121141
114160.0000000    0.1049057
114200.0000000    0.1075501
114240.0000000    0.1129594
114280.0000000    0.1248563
114320.0000000    0.1077841
114360.0000000    0.1142476
114400.0000000    0.1093594
114440.0000000    0.1043618
114480.0000000    0.1063261
114520.0000000    0.1077628
114560.0000000    0.1030362
114600.0000000    0.1187988
114640.0000000    0.1064859
114680.0000000    0.1035475
114720.0000000    0.1037651
114760.0000000    0.1065654
114800.0000000    0.1017190
114840.0000000    0.0975117
114880.0000000    0.1012867
114920.0000000    0.0984472
114960.0000000    0.0993693
115000.0000000    0.1184226
115040.0000000    0.1134009
115080.0000000    0.1058846
115120.0000000    0.1018907
115160.0000000    0.0946945
115200.0000000    0.1087599
115240.0000000    0.1108540
115280.0000000    0.1118988
115320.0000000    0.1038218
115360.0000000    0.1099017
115400.0000000    0.1202542
115440.0000000    0.1270395
115480.0000000    0.1105852
115520.0000000    0.1108576
115560.0000000    0.1129097
115600.0000000    0.1111523
115640.0000000    0.0964627
115680.0000000    0.1034558
115720.0000000    0.1093092
115760.0000000    0.0986615
115800.0000000    0.1009770
115840.0000000    0.1023475
115880.0000000    0.1138286
115920.0000000    0.1085797
115960.0000000    0.1076846
116000.0000000    0.1128548
116040.0000000    0.1076179
116080.0000000    0.1081683
116120.0000000    0.1134489
116160.0000000    0.1136149
116200.0000000    0.1120025
116240.0000000    0.1099801
116280.0000000    0.1010184
116320.0000000    0.1078621
116360.0000000    0.1001782
116400.0000000    0.1046733
116440.0000000    0.0900588
116480.0000000    0.0946618
116520.0000000    0.0935226
116560.0000000    0.0864132
116600.0000000    0.0941954
116640.0000000    0.0880093
116680.0000000    0.1088978
116720.0000000    0.0937428
116760.0000000    0.0868679
116800.0000000    0.0836903
116840.0000000    0.0878825
116880.0000000    0.0821613
116920.0000000    0.0900206
116960.0000000    0.0887533
117000.0000000    0.1049997
117040.0000000    0.0967643
117080.0000000    0.0992697
117120.0000000    0.0951717
117160.0000000    0.0892729
117200.0000000    0.0950563
117240.0000000    0.1001379
117280.0000000    0.0942992
117320.0000000    0.1018436
117360.0000000    0.0925035
117400.0000000    0.0953149
117440.0000000    0.0961187
117480.0000000    0.0987672
117520.0000000    0.1072578
117560.0000000    0.1019116
117600.0000000    0.1036281
117640.0000000    0.1047804
117680.0000000    0.1130510
117720.0000000    0.1089192
117760.0000000    0.1167194
117800.0000000    0.1104737
117840.0000000    0.0986327
117880.0000000    0.0946257
117920.0000000    0.1046254
117960.0000000    0.1057938
118000.0000000    0.1075636
118040.0000000    0.0993976
118080.0000000    0.0952345
118120.0000000    0.1009820
118160.0000000    0.0981766
118200.0000000    0.0943991
118240.0000000    0.0992311
118280.0000000    0.1080541
118320.0000000    0.1004267
118360.0000000    0.0970616
118400.0000000    0.0963836
118440.0000000    0.1046928
118480.0000000    0.1068551
118520.0000000    0.1157421
118560.0000000    0.1050741
118600.0000000    0.1017078
118640.0000000    0.1074938
118680.0000000    0.1127993
118720.0000000    0.1094596
118760.0000000    0.1154090
118800.0000000    0.1168499
118840.0000000    0.1076311
118880.0000000    0.1135275
118920.0000000    0.1141578
118960.0000000    0.1136361
119000.0000000    0.1191859
119040.0000000    0.1246193
119080.0000000    0.1185148
119120.0000000    0.1160080
119160.0000000    0.1196842
119200.0000000    0.1260696
119240.0000000    0.1355891
119280.0000000    0.1176042
119320.0000000    0.1287023
119360.0000000    0.1242665
119400.0000000    0.1145444
119440.0000000    0.1166830
119480.0000000    0.1140148
119520.0000000    0.1016994
119560.0000000    0.1048886
119600.0000000    0.1095387
119640.0000000    0.0997459
119680.0000000    0.1115580
119720.0000000    0.1014597
119760.0000000    0.1025056
119800.0000000    0.1025520
119840.0000000    0.1035579
119880.0000000    0.0971415
119920.0000000    0.1189918
119960.0000000    0.1018139
120000.0000000    0.1102094
120040.0000000    0.1167368
120080.0000000    0.1174636
120120.0000000    0.0988963
120160.0000000    0.1017124
120200.0000000    0.1124207
120240.0000000    0.1113787
120280.0000000    0.1082002
120320.0000000    0.1078820
120360.0000000    0.1124245
120400.0000000    0.1124403
120440.0000000    0.1172396
120480.0000000    0.1171750
120520.0000000    0.1234882
120560.0000000    0.1113293
120600.0000000    0.1241830
120640.0000000    0.1123524
120680.0000000    0.1210989
120720.0000000    0.0973631
120760.0000000    0.1169036
120800.0000000    0.1075457
120840.0000000    0.1155436
120880.0000000    0.1132319
120920.0000000    0.1238626
120960.0000000    0.1048992
121000.0000000    0.1210039
121040.0000000    0.1152984
121080.0000000    0.1146696
121120.0000000    0.1128408
121160.0000000    0.1146160
121200.0000000    0.1112594
121240.0000000    0.1356888
121280.0000000    0.1172158
121320.0000000    0.1318909
121360.0000000    0.1319692
121400.0000000    0.1150794
121440.0000000    0.1125289
121480.0000000    0.1212750
121520.0000000    0.1270755
121560.0000000    0.1229583
121600.0000000    0.1158458
121640.0000000    0.1143852
121680.0000000    0.1336792
121720.0000000    0.1224399
121760.0000000    0.1147167
121800.0000000    0.1270696
121840.0000000    0.1189049
121880.0000000    0.1202249
121920.0000000    0.1269871
121960.0000000    0.1299014
122000.0000000    0.1183382
122040.0000000    0.1125749
122080.0000000    0.1106857
122120.0000000    0.1246758
122160.0000000    0.1259891
122200.0000000    0.1213655
122240.0000000    0.1289084
122280.0000000    0.1282724
122320.0000000    0.1229783
122360.0000000    0.1257302
122400.0000000    0.1199241
122440.0000000    0.1258219
122480.0000000    0.1064094
122520.0000000    0.1038853
122560.0000000    0.1214359
122600.0000000    0.1291133
122640.0000000    0.1210931
122680.0000000    0.1205618
122720.0000000    0.1127246
122760.0000000    0.1079792
122800.0000000    0.1076280
122840.0000000    0.1110957
122880.0000000    0.1063631
122920.0000000    0.1100592
122960.0000000    0.1061082
123000.0000000    0.1256445
123040.0000000    0.1202108
123080.0000000    0.1133424
123120.0000000    0.1167940
123160.0000000    0.1201006
123200.0000000    0.1019255
123240.0000000    0.1152886
123280.0000000    0.1230754
123320.0000000    0.1081279
123360.0000000    0.1175190
123400.0000000    0.1193806
123440.0000000    0.1048312
123480.0000000    0.1130619
123520.0000000    0.1232453
123560.0000000    0.1173611
123600.0000000    0.0993407
123640.0000000    0.1073928
123680.0000000    0.1239911
123720.0000000    0.1129790
123760.0000000    0.1077953
123800.0000000    0.1007941
123840.0000000    0.1037564
123880.0000000    0.1066316
123920.0000000    0.0917883
123960.0000000    0.0937018
124000.0000000    0.0984093
124040.0000000    0.0969731
124080.0000000    0.0869387
124120.0000000    0.0899350
124160.0000000    0.1080128
124200.0000000    0.0950117
124240.0000000    0.0989547
124280.0000000    0.0965077
124320.0000000    0.0887233
124360.0000000    0.0955187
124400.0000000    0.0933343
124440.0000000    0.0909953
124480.0000000    0.0807621
124520.0000000    0.1046903
124560.0000000    0.1104357
124600.0000000    0.0984241
124640.0000000    0.1015548
124680.0000000    0.1007127
124720.0000000    0.1052884
124760.0000000    0.1005793
124800.0000000    0.1056439
124840.0000000    0.1109353
124880.0000000    0.1027604
124920.0000000    0.1107797
124960.0000000    0.1081073
125000.0000000    0.1046969
125040.0000000    0.0930532
125080.0000000    0.0965074
125120.0000000    0.0972319
125160.0000000    0.0984464
125200.0000000    0.0953857
125240.0000000    0.0949713
125280.0000000    0.0985995
125320.0000000    0.0980236
125360.0000000    0.0939252
125400.0000000    0.0974901
125440.0000000    0.1029512
125480.0000000    0.0928403
125520.0000000    0.1010050
125560.0000000    0.0946036
125600.0000000    0.1042887
125640.0000000    0.0987457
125680.0000000    0.0980663
125720.0000000    0.0893649
125760.0000000    0.0975551
125800.0000000    0.0989388
125840.0000000    0.1029568
125880.0000000    0.0993315
125920.0000000    0.1008198
125960.0000000    0.0976672
126000.0000000    0.0893523
126040.0000000    0.0908504
126080.0000000    0.0967622
126120.0000000    0.0953677
126160.0000000    0.0966881
126200.0000000    0.0920877
126240.0000000    0.0981190
126280.0000000    0.1082143
126320.0000000    0.1023140
126360.0000000    0.0971399
126400.0000000    0.0930245
126440.0000000    0.0871224
126480.0000000    0.0889689
126520.0000000    0.0966012
126560.0000000    0.0946184
126600.0000000    0.0946117
126640.0000000    0.0930487
126680.0000000    0.1021112
126720.0000000    0.1005580
126760.0000000    0.0961769
126800.0000000    0.1003820
126840.0000000    0.0885772
126880.0000000    0.1009953
126920.0000000    0.1075852
126960.0000000    0.1099718
127000.0000000    0.1015362
127040.0000000    0.1112588
127080.0000000    0.1136160
127120.0000000    0.1075656
127160.0000000    0.1078952
127200.0000000    0.1087544
127240.0000000    0.1048937
127280.0000000    0.1144860
127320.0000000    0.1062498
127360.0000000    0.1146617
127400.0000000    0.1114481
127440.0000000    0.1047615
127480.0000000    0.1027049
127520.0000000    0.0985741
127560.0000000    0.1011672
127600.0000000    0.0940350
127640.0000000    0.1028527
127680.0000000    0.1059728
127720.0000000    0.1055296
127760.0000000    0.1124034
127800.0000000    0.1099817
127840.0000000    0.1052578
127880.0000000    0.1083410
127920.0000000    0.1220828
127960.0000000    0.1043948
128000.0000000    0.1146283
128040.0000000    0.1277543
128080.0000000    0.1128866
128120.0000000    0.1068664
128160.0000000    0.1190403
128200.0000000    0.1157183
128240.0000000    0.1079005
128280.0000000    0.1084334
128320.0000000    0.1091844
128360.0000000    0.1035535
128400.0000000    0.1139891
128440.0000000    0.1138190
128480.0000000    0.1108990
128520.0000000    0.1032937
128560.0000000    0.0915231
128600.0000000    0.0956434
128640.0000000    0.1026128
128680.0000000    0.1020338
128720.0000000    0.0983107
128760.0000000    0.0902211
128800.0000000    0.1029095
128840.0000000    0.1032598
128880.0000000    0.1138127
128920.0000000    0.1004971
128960.0000000    0.0966803
129000.0000000    0.0978154
129040.0000000    0.1074304
129080.0000000    0.1097872
129120.0000000    0.1120934
129160.0000000    0.1160281
129200.0000000    0.1143392
129240.0000000    0.1082173
129280.0000000    0.1099293
129320.0000000    0.1075818
129360.0000000    0.0989099
129400.0000000    0.1132861
129440.0000000    0.1031199
129480.0000000    0.1036551
129520.0000000    0.1080540
129560.0000000    0.1110758
129600.0000000    0.1033873
129640.0000000    0.1000659
129680.0000000    0.0990859
129720.0000000    0.1043449
129760.0000000    0.1053312
129800.0000000    0.1105863
129840.0000000    0.1098675
129880.0000000    0.1259800
129920.0000000    0.1099651
129960.0000000    0.1125809
130000.0000000    0.1163980
130040.0000000    0.1091908
130080.0000000    0.1130845
130120.0000000    0.1213230
130160.0000000    0.1107115
130200.0000000    0.1140938
130240.0000000    0.1254808
130280.0000000    0.1169751
130320.0000000    0.1192987
130360.0000000    0.1164428
130400.0000000    0.1101194
130440.0000000    0.1222859
130480.0000000    0.1331571
130520.0000000    0.1151996
130560.0000000    0.1121854
130600.0000000    0.1213902
130640.0000000    0.1208075
130680.0000000    0.1263230
130720.0000000    0.1076874
130760.0000000    0.1049598
130800.0000000    0.1067045
130840.0000000    0.1066824
130880.0000000    0.1043231
130920.0000000    0.1090051
130960.0000000    0.1143993
131000.0000000    0.1039461
131040.0000000    0.1123666
131080.0000000    0.1139708
131120.0000000    0.1170868
131160.0000000    0.1142556
131200.0000000    0.1134589
131240.0000000    0.1110060
131280.0000000    0.1060538
131320.0000000    0.1113994
131360.0000000    0.1230897
131400.0000000    0.1262214
131440.0000000    0.1210145
131480.0000000    0.1180753
131520.0000000    0.1279839
131560.0000000    0.1010332
131600.0000000    0.1159070
131640.0000000    0.1104559
131680.0000000    0.1054462
131720.0000000    0.1088454
131760.0000000    0.1178770
131800.0000000    0.1189829
131840.0000000    0.1146083
131880.0000000    0.1108240
131920.0000000    0.1132255
131960.0000000    0.1053228
132000.0000000    0.1106337
132040.0000000    0.1100174
132080.0000000    0.1138605
132120.0000000    0.1345851
132160.0000000    0.1203063
132200.0000000    0.1040934
132240.0000000    0.1219903
132280.0000000    0.1210129
132320.0000000    0.1123432
132360.0000000    0.0923481
132400.0000000    0.1020091
132440.0000000    0.1019570
132480.0000000    0.0923178
132520.0000000    0.1108107
132560.0000000    0.1063878
132600.0000000    0.1055556
132640.0000000    0.0985533
132680.0000000    0.0948308
132720.0000000    0.1070517
132760.0000000    0.1173420
132800.0000000    0.1152336
132840.0000000    0.1123917
132880.0000000    0.0914945
132920.0000000    0.1006749
132960.0000000    0.1060227
133000.0000000    0.0960146
133040.0000000    0.0913693
133080.0000000    0.1052440
133120.0000000    0.1005085
133160.0000000    0.0985646
133200.0000000    0.1046285
133240.0000000    0.1012773
133280.0000000    0.1009691
133320.0000000    0.0910647
133360.0000000    0.0949556
133400.0000000    0.1101479
133440.0000000    0.1085435
133480.0000000    0.1069298
133520.0000000    0.0928499
133560.0000000    0.1173523
133600.0000000    0.1163654
133640.0000000    0.1173625
133680.0000000    0.1061618
133720.0000000    0.1176181
133760.0000000    0.1214007
133800.0000000    0.1220060
133840.0000000    0.1253013
133880.0000000    0.1369522
133920.0000000    0.1207659
133960.0000000    0.1256686
134000.0000000    0.1305293
134040.0000000    0.1133453
134080.0000000    0.1197770
134120.0000000    0.1285450
134160.0000000    0.1280017
134200.0000000    0.1367103
134240.0000000    0.1244894
134280.0000000    0.1352324
134320.0000000    0.1285835
134360.0000000    0.1333964
134400.0000000    0.1330092
134440.0000000    0.1243493
134480.0000000    0.1246286
134520.0000000    0.1315612
134560.0000000    0.1306111
134600.0000000    0.1314737
134640.0000000    0.1228981
134680.0000000    0.1192151
134720.0000000    0.1239340
134760.0000000    0.1240953
134800.0000000    0.1372292
134840.0000000    0.1281276
134880.0000000    0.1236169
134920.0000000    0.1297773
134960.0000000    0.1187357
135000.0000000    0.1263661
135040.0000000    0.1059242
135080.0000000    0.1214859
135120.0000000    0.1149397
135160.0000000    0.1246985
135200.0000000    0.1171120
135240.0000000    0.1193495
135280.0000000    0.1197841
135320.0000000    0.1149991
135360.0000000    0.1073397
135400.0000000    0.1078741
135440.0000000    0.1110385
135480.0000000    0.1163506
135520.0000000    0.1124246
135560.0000000    0.1177701
135600.0000000    0.1153988
135640.0000000    0.1119352
135680.0000000    0.1205773
135720.0000000    0.1284380
135760.0000000    0.1141101
135800.0000000    0.1117071
135840.0000000    0.1201442
135880.0000000    0.1201908
135920.0000000    0.1134555
135960.0000000    0.1109661
136000.0000000    0.1051631
136040.0000000    0.1061950
136080.0000000    0.1063315
136120.0000000    0.1102157
136160.0000000    0.1196413
136200.0000000    0.1130770
136240.0000000    0.1047407
136280.0000000    0.1068331
136320.0000000    0.1090472
136360.0000000    0.0913625
136400.0000000    0.1035113
136440.0000000    0.1087813
136480.0000000    0.1010751
136520.0000000    0.1008953
136560.0000000    0.1042160
136600.0000000    0.1019315
136640.0000000    0.1022196
136680.0000000    0.1145491
136720.0000000    0.1120081
136760.0000000    0.1050292
136800.0000000    0.1115689
136840.0000000    0.1088467
136880.0000000    0.1025590
136920.0000000    0.0975520
136960.0000000    0.1091446
137000.0000000    0.1097758
137040.0000000    0.1039091
137080.0000000    0.1120917
137120.0000000    0.1006463
137160.0000000    0.1047081
137200.0000000    0.1288689
137240.0000000    0.1181127
137280.0000000    0.1197527
137320.0000000    0.1238795
137360.0000000    0.1102517
137400.0000000    0.1024344
137440.0000000    0.0991481
137480.0000000    0.1014389
137520.0000000    0.1058085
137560.0000000    0.1045862
137600.0000000    0.1088030
137640.0000000    0.1056740
137680.0000000    0.1006617
137720.0000000    0.1006482
137760.0000000    0.1004241
137800.0000000    0.1015339
137840.0000000    0.1017151
137880.0000000    0.1027128
137920.0000000    0.0958262
137960.0000000    0.0931348
138000.0000000    0.1002922
138040.0000000    0.1046966
138080.0000000    0.1041621
138120.0000000    0.0937542
138160.0000000    0.0993334
138200.0000000    0.1019610
138240.0000000    0.0989761
138280.0000000    0.0903342
138320.0000000    0.1037589
138360.0000000    0.0990084
138400.0000000    0.1046798
138440.0000000    0.0989460
138480.0000000    0.1036041
138520.0000000    0.1032784
138560.0000000    0.1060840
138600.0000000    0.0987381
138640.0000000    0.1059136
138680.0000000    0.0991717
138720.0000000    0.0973426
138760.0000000    0.1017544
138800.0000000    0.1021247
138840.0000000    0.0919479
138880.0000000    0.0976535
138920.0000000    0.1072820
138960.0000000    0.1053017
139000.0000000    0.1003716
139040.0000000    0.1033653
139080.0000000    0.1093765
139120.0000000    0.0984340
139160.0000000    0.1082346
139200.0000000    0.1027650
139240.0000000    0.1034381
139280.0000000    0.1051371
139320.0000000    0.0953827
139360.0000000    0.1020932
139400.0000000    0.0952011
139440.0000000    0.0950772
139480.0000000    0.1077275
139520.0000000    0.1114444
139560.0000000    0.1063282
139600.0000000    0.1104230
139640.0000000    0.1056505
139680.0000000    0.1002814
139720.0000000    0.1084042
139760.0000000    0.1131385
139800.0000000    0.1159092
139840.0000000    0.1148272
139880.0000000    0.1112565
139920.0000000    0.1114899
139960.0000000    0.1057484
140000.0000000    0.1098527
140040.0000000    0.0973489
140080.0000000    0.1100215
140120.0000000    0.1005753
140160.0000000    0.1158209
140200.0000000    0.1030541
140240.0000000    0.1090498
140280.0000000    0.1100573
140320.0000000    0.1064665
140360.0000000    0.0978236
140400.0000000    0.0961289
140440.0000000    0.0950529
140480.0000000    0.1019783
140520.0000000    0.0954360
140560.0000000    0.0977191
140600.0000000    0.1117348
140640.0000000    0.0987834
140680.0000000    0.1048072
140720.0000000    0.1001142
140760.0000000    0.0978865
140800.0000000    0.1057245
140840.0000000    0.0839310
140880.0000000    0.0879467
140920.0000000    0.0939208
140960.0000000    0.0973043
141000.0000000    0.0996234
141040.0000000    0.0986531
141080.0000000    0.0993364
141120.0000000    0.0997334
141160.0000000    0.0965701
141200.0000000    0.1028614
141240.0000000    0.0943031
141280.0000000    0.1040875
141320.0000000    0.0951591
141360.0000000    0.0920269
141400.0000000    0.0919593
141440.0000000    0.0912752
141480.0000000    0.0961931
141520.0000000    0.1006142
141560.0000000    0.0999780
141600.0000000    0.0915789
141640.0000000    0.0997891
141680.0000000    0.0936967
141720.0000000    0.0976372
141760.0000000    0.0927710
141800.0000000    0.1010303
141840.0000000    0.0970844
141880.0000000    0.0918753
141920.0000000    0.0885856
141960.0000000    0.0890446
142000.0000000    0.1021976
142040.0000000    0.0944732
142080.0000000    0.0864634
142120.0000000    0.0861316
142160.0000000    0.1014468
142200.0000000    0.0968842
142240.0000000    0.1035642
142280.0000000    0.0999049
142320.0000000    0.1006366
142360.0000000    0.0906113
142400.0000000    0.1015315
142440.0000000    0.0958792
142480.0000000    0.0984454
142520.0000000    0.0941071
142560.0000000    0.1101904
142600.0000000    0.0937600
142640.0000000    0.0994374
142680.0000000    0.0942589
142720.0000000    0.0962291
142760.0000000    0.0989571
142800.0000000    0.1017234
142840.0000000    0.1020566
142880.0000000    0.0994672
142920.0000000    0.1015759
142960.0000000    0.1000831
143000.0000000    0.1057025
143040.0000000    0.1037609
143080.0000000    0.1147657
143120.0000000    0.1135966
143160.0000000    0.1105667
143200.0000000    0.1034996
143240.0000000    0.1090543
143280.0000000    0.1056916
143320.0000000    0.1081797
143360.0000000    0.0983598
143400.0000000    0.1079494
143440.0000000    0.1126851
143480.0000000    0.1069170
143520.0000000    0.1017718
143560.0000000    0.1013989
143600.0000000    0.1014833
143640.0000000    0.1003400
143680.0000000    0.1014357
143720.0000000    0.1100209
143760.0000000    0.1014270
143800.0000000    0.0952939
143840.0000000    0.1016516
143880.0000000    0.1066780
143920.0000000    0.1065789
143960.0000000    0.1049980
144000.0000000    0.1065086
144040.0000000    0.1049791
144080.0000000    0.1043058
144120.0000000    0.0995209
144160.0000000    0.1034127
144200.0000000    0.0982431
144240.0000000    0.1117585
144280.0000000    0.1119901
144320.0000000    0.1028976
144360.0000000    0.1046967
144400.0000000    0.1195162
144440.0000000    0.0989169
144480.0000000    0.0999132
144520.0000000    0.1035814
144560.0000000    0.1052660
144600.0000000    0.1020334
144640.0000000    0.0997071
144680.0000000    0.1031674
144720.0000000    0.1034486
144760.0000000    0.1016782
144800.0000000    0.1039145
144840.0000000    0.1040467
144880.0000000    0.1154790
144920.0000000    0.1127631
144960.0000000    0.1085802
145000.0000000    0.1095656
145040.0000000    0.1131617
145080.0000000    0.1130814
145120.0000000    0.1128112
145160.0000000    0.1127512
145200.0000000    0.1090293
145240.0000000    0.1090689
145280.0000000    0.1104444
145320.0000000    0.0960716
145360.0000000    0.0997004
145400.0000000    0.1183787
145440.0000000    0.1078641
145480.0000000    0.1059508
145520.0000000    0.1113118
145560.0000000    0.1152498
145600.0000000    0.1132144
145640.0000000    0.1048475
145680.0000000    0.1144377
145720.0000000    0.1233079
145760.0000000    0.1208097
145800.0000000    0.1053468
145840.0000000    0.1055335
145880.0000000    0.1045595
145920.0000000    0.1112345
145960.0000000    0.1060712
146000.0000000    0.1013376
146040.0000000    0.1002611
146080.0000000    0.0954857
146120.0000000    0.1066711
146160.0000000    0.1029530
146200.0000000    0.1073541
146240.0000000    0.1003469
146280.0000000    0.1042440
146320.0000000    0.0974210
146360.0000000    0.1091856
146400.0000000    0.1011268
146440.0000000    0.1132244
146480.0000000    0.1119695
146520.0000000    0.1003044
146560.0000000    0.0962279
146600.0000000    0.0914838
146640.0000000    0.1094117
146680.0000000    0.1109040
146720.0000000    0.1026884
146760.0000000    0.1069177
146800.0000000    0.1031860
146840.0000000    0.0944535
146880.0000000    0.0964746
146920.0000000    0.0919267
146960.0000000    0.0973800
147000.0000000    0.0925629
147040.0000000    0.1065265
147080.0000000    0.1054380
147120.0000000    0.1001367
147160.0000000    0.1001160
147200.0000000    0.1123796
147240.0000000    0.0985041
147280.0000000    0.0997751
147320.0000000    0.1014786
147360.0000000    0.0979641
147400.0000000    0.0936026
147440.0000000    0.1045042
147480.0000000    0.1085602
147520.0000000    0.0989417
147560.0000000    0.1072317
147600.0000000    0.0990949
147640.0000000    0.0996159
147680.0000000    0.1086494
147720.0000000    0.0990023
147760.0000000    0.1064732
147800.0000000    0.1095825
147840.0000000    0.1103089
147880.0000000    0.1083193
147920.0000000    0.1120248
147960.0000000    0.1163508
148000.0000000    0.1107143
148040.0000000    0.1012114
148080.0000000    0.1107493
148120.0000000    0.1002522
148160.0000000    0.1052382
148200.0000000    0.1071254
148240.0000000    0.1000253
148280.0000000    0.1197658
148320.0000000    0.1100779
148360.0000000    0.1047025
148400.0000000    0.1216030
148440.0000000    0.1113242
148480.0000000    0.1122435
148520.0000000    0.1029365
148560.0000000    0.1074406
148600.0000000    0.1025753
148640.0000000    0.0992631
148680.0000000    0.0976718
148720.0000000    0.0995940
148760.0000000    0.1022558
148800.0000000    0.1036132
148840.0000000    0.1076374
148880.0000000    0.1170415
148920.0000000    0.1174707
148960.0000000    0.1091701
149000.0000000    0.1064808
149040.0000000    0.1024411
149080.0000000    0.1048935
149120.0000000    0.0990540
149160.0000000    0.0987230
149200.0000000    0.0998704
149240.0000000    0.1095827
149280.0000000    0.1049407
149320.0000000    0.1180234
149360.0000000    0.0984661
149400.0000000    0.1044765
149440.0000000    0.1056608
149480.0000000    0.1076324
149520.0000000    0.1047236
149560.0000000    0.1017042
149600.0000000    0.1080115
149640.0000000    0.1102950
149680.0000000    0.1040069
149720.0000000    0.1088602
149760.0000000    0.1005627
149800.0000000    0.0969697
149840.0000000    0.1046363
149880.0000000    0.1093691
149920.0000000    0.1042417
149960.0000000    0.1051163
150000.0000000    0.1040769
150040.0000000    0.1054323
150080.0000000    0.1013802
150120.0000000    0.1027382
150160.0000000    0.1055361
150200.0000000    0.1034901
150240.0000000    0.1148473
150280.0000000    0.1053027
150320.0000000    0.1044108
150360.0000000    0.1075378
150400.0000000    0.1025388
150440.0000000    0.1075423
150480.0000000    0.1096499
150520.0000000    0.1178833
150560.0000000    0.1066189
150600.0000000    0.1017486
150640.0000000    0.1023201
150680.0000000    0.1024036
150720.0000000    0.1095462
150760.0000000    0.1057046
150800.0000000    0.1088069
150840.0000000    0.1047254
150880.0000000    0.1095344
150920.0000000    0.0996372
150960.0000000    0.1062299
151000.0000000    0.0997686
151040.0000000    0.1011953
151080.0000000    0.1007109
151120.0000000    0.0990649
151160.0000000    0.0993979
151200.0000000    0.0997188
151240.0000000    0.1060086
151280.0000000    0.1134699
151320.0000000    0.1151096
151360.0000000    0.1121898
151400.0000000    0.1060121
151440.0000000    0.1050756
151480.0000000    0.1058420
151520.0000000    0.1098889
151560.0000000    0.1143390
151600.0000000    0.1091709
151640.0000000    0.1102869
151680.0000000    0.0979422
151720.0000000    0.1027094
151760.0000000    0.1005819
151800.0000000    0.0991055
151840.0000000    0.0978179
151880.0000000    0.1003793
151920.0000000    0.1069684
151960.0000000    0.1075234
152000.0000000    0.1157223
152040.0000000    0.1230782
152080.0000000    0.1182930
152120.0000000    0.0980874
152160.0000000    0.0956751
152200.0000000    0.1098878
152240.0000000    0.1022546
152280.0000000    0.1126374
152320.0000000    0.1126258
152360.0000000    0.1048893
152400.0000000    0.0991551
152440.0000000    0.1089975
152480.0000000    0.1047016
152520.0000000    0.0996579
152560.0000000    0.1084805
152600.0000000    0.1227398
152640.0000000    0.1087954
152680.0000000    0.1082889
152720.0000000    0.1108700
152760.0000000    0.1133330
152800.0000000    0.1108880
152840.0000000    0.1116165
152880.0000000    0.1068367
152920.0000000    0.1163966
152960.0000000    0.1205383
153000.0000000    0.1020930
153040.0000000    0.1156272
153080.0000000    0.1129706
153120.0000000    0.1188306
153160.0000000    0.1144610
153200.0000000    0.1143492
153240.0000000    0.1030568
153280.0000000    0.1055607
153320.0000000    0.1082318
153360.0000000    0.0999273
153400.0000000    0.1024376
153440.0000000    0.1031232
153480.0000000    0.1094358
153520.0000000    0.1176116
153560.0000000    0.1234158
153600.0000000    0.1236373
153640.0000000    0.1170007
153680.0000000    0.1176489
153720.0000000    0.1158853
153760.0000000    0.1194904
153800.0000000    0.1095178
153840.0000000    0.0961296
153880.0000000    0.0985456
153920.0000000    0.1044553
153960.0000000    0.1039730
154000.0000000    0.1060720
154040.0000000    0.0985495
154080.0000000    0.1022618
154120.0000000    0.1156641
154160.0000000    0.0940006
154200.0000000    0.1050286
154240.0000000    0.1014158
154280.0000000    0.1058590
154320.0000000    0.1137540
154360.0000000    0.1102381
154400.0000000    0.1095692
154440.0000000    0.1009767
154480.0000000    0.1072364
154520.0000000    0.1122843
154560.0000000    0.1121010
154600.0000000    0.1141083
154640.0000000    0.1158120
154680.0000000    0.1232332
154720.0000000    0.1165541
154760.0000000    0.1080509
154800.0000000    0.1100109
154840.0000000    0.1134247
154880.0000000    0.1225690
154920.0000000    0.1155866
154960.0000000    0.1192124
155000.0000000    0.1075458
155040.0000000    0.1137458
155080.0000000    0.1115503
155120.0000000    0.1082733
155160.0000000    0.1060931
155200.0000000    0.1196538
155240.0000000    0.1133957
155280.0000000    0.1159019
155320.0000000    0.1109849
155360.0000000    0.1063465
155400.0000000    0.1199231
155440.0000000    0.1093214
155480.0000000    0.1104219
155520.0000000    0.1300176
155560.0000000    0.1088189
155600.0000000    0.1075663
155640.0000000    0.1178891
155680.0000000    0.1172555
155720.0000000    0.1200215
155760.0000000    0.1168922
155800.0000000    0.1144926
155840.0000000    0.1190374
155880.0000000    0.1032854
155920.0000000    0.1039525
155960.0000000    0.1151860
156000.0000000    0.1111426
156040.0000000    0.1064204
156080.0000000    0.1055366
156120.0000000    0.1170681
156160.0000000    0.1128341
156200.0000000    0.1126844
156240.0000000    0.1045797
156280.0000000    0.0985221
156320.0000000    0.1024336
156360.0000000    0.1084343
156400.0000000    0.1004650
156440.0000000    0.0962100
156480.0000000    0.1067155
156520.0000000    0.1041020
156560.0000000    0.1044284
156600.0000000    0.1088485
156640.0000000    0.1073830
156680.0000000    0.1021783
156720.0000000    0.1016889
156760.0000000    0.0983627
156800.0000000    0.0964361
156840.0000000    0.1020435
156880.0000000    0.1026517
156920.0000000    0.0931347
156960.0000000    0.0927884
157000.0000000    0.0996748
157040.0000000    0.1015316
157080.0000000    0.0922151
157120.0000000    0.0995988
157160.0000000    0.0885837
157200.0000000    0.1028008
157240.0000000    0.1033095
157280.0000000    0.1032210
157320.0000000    0.1000749
157360.0000000    0.1051931
157400.0000000    0.1018294
157440.0000000    0.1101441
157480.0000000    0.1023773
157520.0000000    0.1058033
157560.0000000    0.1038574
157600.0000000    0.0976931
157640.0000000    0.1048883
157680.0000000    0.0899044
157720.0000000    0.0950091
157760.0000000    0.1022992
157800.0000000    0.1072257
157840.0000000    0.1096497
157880.0000000    0.1029610
157920.0000000    0.1052949
157960.0000000    0.1023265
158000.0000000    0.0964288
158040.0000000    0.1020820
158080.0000000    0.0984796
158120.0000000    0.1026702
158160.0000000    0.1005331
158200.0000000    0.0939179
158240.0000000    0.0976888
158280.0000000    0.0986674
158320.0000000    0.0993544
158360.0000000    0.0968163
158400.0000000    0.0998124
158440.0000000    0.0915866
158480.0000000    0.1004088
158520.0000000    0.0992757
158560.0000000    0.0953740
158600.0000000    0.0966903
158640.0000000    0.1065370
158680.0000000    0.1041102
158720.0000000    0.0972700
158760.0000000    0.1009053
158800.0000000    0.0975759
158840.0000000    0.0997669
158880.0000000    0.1049028
158920.0000000    0.1063828
158960.0000000    0.0946792
159000.0000000    0.1122168
159040.0000000    0.1012485
159080.0000000    0.0918139
159120.0000000    0.0956739
159160.0000000    0.0973225
159200.0000000    0.1011946
159240.0000000    0.0968210
159280.0000000    0.1007773
159320.0000000    0.1079997
159360.0000000    0.1001490
159400.0000000    0.0984542
159440.0000000    0.1053926
159480.0000000    0.0998138
159520.0000000    0.1057140
159560.0000000    0.1056660
159600.0000000    0.1065697
159640.0000000    0.1016915
159680.0000000    0.1017185
159720.0000000    0.0960898
159760.0000000    0.0951234
159800.0000000    0.0947008
159840.0000000    0.0879576
159880.0000000    0.1001596
159920.0000000    0.0989912
159960.0000000    0.0962040
160000.0000000    0.0892679
160040.0000000    0.0916250
160080.0000000    0.0893027
160120.0000000    0.0902783
160160.0000000    0.1012454
160200.0000000    0.0957198
160240.0000000    0.0985741
160280.0000000    0.0982600
160320.0000000    0.1027164
160360.0000000    0.0992658
160400.0000000    0.1040714
160440.0000000    0.0987961
160480.0000000    0.0948622
160520.0000000    0.0966937
160560.0000000    0.0963292
160600.0000000    0.1025142
160640.0000000    0.1072476
160680.0000000    0.1095639
160720.0000000    0.1101279
160760.0000000    0.1058688
160800.0000000    0.0980927
160840.0000000    0.1094633
160880.0000000    0.0960486
160920.0000000    0.0994541
160960.0000000    0.1047334
161000.0000000    0.0966629
161040.0000000    0.1006573
161080.0000000    0.1025157
161120.0000000    0.0977643
161160.0000000    0.1025616
161200.0000000    0.1107498
161240.0000000    0.1074148
161280.0000000    0.0921620
161320.0000000    0.0969272
161360.0000000    0.0993084
161400.0000000    0.1054699
161440.0000000    0.1195780
161480.0000000    0.1215538
161520.0000000    0.1168316
161560.0000000    0.1075479
161600.0000000    0.1138760
161640.0000000    0.1098105
161680.0000000    0.1101646
161720.0000000    0.1166046
161760.0000000    0.1026351
161800.0000000    0.1145798
161840.0000000    0.1085948
161880.0000000    0.1087245
161920.0000000    0.1042980
161960.0000000    0.1035765
162000.0000000    0.1096067
162040.0000000    0.1069616
162080.0000000    0.1130010
162120.0000000    0.0979829
162160.0000000    0.1092939
162200.0000000    0.1018454
162240.0000000    0.1027370
162280.0000000    0.1264162
162320.0000000    0.1070129
162360.0000000    0.1169394
162400.0000000    0.1086868
162440.0000000    0.1085828
162480.0000000    0.1039779
162520.0000000    0.1059958
162560.0000000    0.1077378
162600.0000000    0.1062630
162640.0000000    0.1008021
162680.0000000    0.1016663
162720.0000000    0.1061875
162760.0000000    0.1160196
162800.0000000    0.1072044
162840.0000000    0.1082259
162880.0000000    0.1047988
162920.0000000    0.1119053
162960.0000000    0.1087525
163000.0000000    0.1087406
163040.0000000    0.1008830
163080.0000000    0.1123760
163120.0000000    0.1135588
163160.0000000    0.1123798
163200.0000000    0.1062663
163240.0000000    0.1118772
163280.0000000    0.0983574
163320.0000000    0.1009513
163360.0000000    0.1084233
163400.0000000    0.1019051
163440.0000000    0.0993973
163480.0000000    0.1128984
163520.0000000    0.1080191
163560.0000000    0.1101715
163600.0000000    0.1043069
163640.0000000    0.0962771
163680.0000000    0.0964541
163720.0000000    0.1091976
163760.0000000    0.1034465
163800.0000000    0.1019776
163840.0000000    0.0966237
163880.0000000    0.0993026
163920.0000000    0.0974563
163960.0000000    0.0997246
164000.0000000    0.1041488
164040.0000000    0.1115595
164080.0000000    0.1043103
164120.0000000    0.0949081
164160.0000000    0.0992468
164200.0000000    0.1071270
164240.0000000    0.0969388
164280.0000000    0.0958636
164320.0000000    0.0998674
164360.0000000    0.1024954
164400.0000000    0.0971510
164440.0000000    0.1064781
164480.0000000    0.1008697
164520.0000000    0.0975949
164560.0000000    0.1048297
164600.0000000    0.1099970
164640.0000000    0.1047967
164680.0000000    0.1037524
164720.0000000    0.1015353
164760.0000000    0.1008586
164800.0000000    0.1087827
164840.0000000    0.1067146
164880.0000000    0.1146434
164920.0000000    0.1047882
164960.0000000    0.1128474
165000.0000000    0.1072592
165040.0000000    0.0996670
165080.0000000    0.0998554
165120.0000000    0.0975068
165160.0000000    0.1081037
165200.0000000    0.1009169
165240.0000000    0.1015079
165280.0000000    0.1044842
165320.0000000    0.1141137
165360.0000000    0.1182646
165400.0000000    0.0931990
165440.0000000    0.1055406
165480.0000000    0.1050702
165520.0000000    0.1067190
165560.0000000    0.1137554
165600.0000000    0.1094421
165640.0000000    0.1050090
165680.0000000    0.1025954
165720.0000000    0.1104699
165760.0000000    0.1043352
165800.0000000    0.1097683
165840.0000000    0.1020449
165880.0000000    0.1199110
165920.0000000    0.1010147
165960.0000000    0.1049995
166000.0000000    0.1056340
166040.0000000    0.0986801
166080.0000000    0.1001394
166120.0000000    0.1000273
166160.0000000    0.0941316
166200.0000000    0.1034025
166240.0000000    0.0925071
166280.0000000    0.0992673
166320.0000000    0.1080568
166360.0000000    0.1037222
166400.0000000    0.1026227
166440.0000000    0.0999150
166480.0000000    0.1004112
166520.0000000    0.0977685
166560.0000000    0.0923098
166600.0000000    0.0995010
166640.0000000    0.0988795
166680.0000000    0.1011775
166720.0000000    0.0976069
166760.0000000    0.0989700
166800.0000000    0.0988103
166840.0000000    0.0948209
166880.0000000    0.0959168
166920.0000000    0.0912417
166960.0000000    0.1006029
167000.0000000    0.1004909
167040.0000000    0.1012637
167080.0000000    0.0959313
167120.0000000    0.0966327
167160.0000000    0.0958506
167200.0000000    0.0994684
167240.0000000    0.1021635
167280.0000000    0.1040036
167320.0000000    0.0930477
167360.0000000    0.1009612
167400.0000000    0.1063534
167440.0000000    0.1063502
167480.0000000    0.1036464
167520.0000000    0.1048768
167560.0000000    0.1055817
167600.0000000    0.0965099
167640.0000000    0.1045312
167680.0000000    0.1114812
167720.0000000    0.1090898
167760.0000000    0.1096689
167800.0000000    0.1119348
167840.0000000    0.1053611
167880.0000000    0.1071185
167920.0000000    0.0954305
167960.0000000    0.1146634
168000.0000000    0.0968198
168040.0000000    0.0958679
168080.0000000    0.0945118
168120.0000000    0.0982470
168160.0000000    0.0986391
168200.0000000    0.0975143
168240.0000000    0.0952048
168280.0000000    0.1137516
168320.0000000    0.1019616
168360.0000000    0.1026542
168400.0000000    0.1062239
168440.0000000    0.0996552
168480.0000000    0.1016440
168520.0000000    0.0868776
168560.0000000    0.0916694
168600.0000000    0.1013948
168640.0000000    0.0977332
168680.0000000    0.0991457
168720.0000000    0.0953491
168760.0000000    0.0979403
168800.0000000    0.0891511
168840.0000000    0.1032592
168880.0000000    0.1060819
168920.0000000    0.1036065
168960.0000000    0.1041254
169000.0000000    0.1015121
169040.0000000    0.1012773
169080.0000000    0.1106583
169120.0000000    0.0932561
169160.0000000    0.0992771
169200.0000000    0.0949096
169240.0000000    0.0968604
169280.0000000    0.0935519
169320.0000000    0.1096125
169360.0000000    0.1020152
169400.0000000    0.1062624
169440.0000000    0.1018342
169480.0000000    0.0946180
169520.0000000    0.1048848
169560.0000000    0.1045613
169600.0000000    0.0986416
169640.0000000    0.0931933
169680.0000000    0.0896586
169720.0000000    0.1102647
169760.0000000    0.1006363
169800.0000000    0.1022802
169840.0000000    0.1011605
169880.0000000    0.0941577
169920.0000000    0.0951175
169960.0000000    0.1002351
170000.0000000    0.0948287
170040.0000000    0.1037414
170080.0000000    0.0886658
170120.0000000    0.1042464
170160.0000000    0.1020729
170200.0000000    0.0940317
170240.0000000    0.0982416
170280.0000000    0.0950028
170320.0000000    0.0881301
170360.0000000    0.0995315
170400.0000000    0.1052892
170440.0000000    0.0934121
170480.0000000    0.0906172
170520.0000000    0.1045702
170560.0000000    0.1037583
170600.0000000    0.1088468
170640.0000000    0.1008046
170680.0000000    0.0960919
170720.0000000    0.1041964
170760.0000000    0.0978117
170800.0000000    0.1066116
170840.0000000    0.1209781
170880.0000000    0.1112195
170920.0000000    0.1050751
170960.0000000    0.1028821
171000.0000000    0.1020131
171040.0000000    0.1050814
171080.0000000    0.1142283
171120.0000000    0.1125835
171160.0000000    0.1008179
171200.0000000    0.0946665
171240.0000000    0.0974487
171280.0000000    0.1029258
171320.0000000    0.1070727
171360.0000000    0.0945414
171400.0000000    0.1032480
171440.0000000    0.1052694
171480.0000000    0.1030513
171520.0000000    0.1052082
171560.0000000    0.1162553
171600.0000000    0.1008766
171640.0000000    0.1075650
171680.0000000    0.1021022
171720.0000000    0.1013359
171760.0000000    0.0995622
171800.0000000    0.1055087
171840.0000000    0.0986680
171880.0000000    0.1079332
171920.0000000    0.0974656
171960.0000000    0.1051711
172000.0000000    0.0996448
172040.0000000    0.1117131
172080.0000000    0.0935258
172120.0000000    0.0994431
172160.0000000    0.1010405
172200.0000000    0.0983602
172240.0000000    0.1043637
172280.0000000    0.1007331
172320.0000000    0.1044580
172360.0000000    0.0990296
172400.0000000    0.0985014
172440.0000000    0.1150935
172480.0000000    0.0972908
172520.0000000    0.0974378
172560.0000000    0.1098592
172600.0000000    0.1049460
172640.0000000    0.0994894
172680.0000000    0.1166375
172720.0000000    0.1002494
172760.0000000    0.0934858
172800.0000000    0.1127610
172840.0000000    0.1081652
172880.0000000    0.1092450
172920.0000000    0.1096292
172960.0000000    0.1131416
173000.0000000    0.1042585
173040.0000000    0.1043853
173080.0000000    0.1031887
173120.0000000    0.0959888
173160.0000000    0.0965925
173200.0000000    0.1072736
173240.0000000    0.1060474
173280.0000000    0.1010721
173320.0000000    0.1010570
173360.0000000    0.0971720
173400.0000000    0.1072752
173440.0000000    0.1141688
173480.0000000    0.1126315
173520.0000000    0.1036150
173560.0000000    0.1020321
173600.0000000    0.1097609
173640.0000000    0.1115072
173680.0000000    0.1202570
173720.0000000    0.1009019
173760.0000000    0.1017332
173800.0000000    0.1110876
173840.0000000    0.1105779
173880.0000000    0.1067066
173920.0000000    0.1134636
173960.0000000    0.0973053
174000.0000000    0.1074955
174040.0000000    0.1071638
174080.0000000    0.0982700
174120.0000000    0.0973733
174160.0000000    0.0990703
174200.0000000    0.1003230
174240.0000000    0.1065468
174280.0000000    0.1167006
174320.0000000    0.1150983
174360.0000000    0.1039720
174400.0000000    0.1024943
174440.0000000    0.1069962
174480.0000000    0.1072128
174520.0000000    0.1047334
174560.0000000    0.0984879
174600.0000000    0.0958945
174640.0000000    0.1108831
174680.0000000    0.1066847
174720.0000000    0.1006413
174760.0000000    0.1074748
174800.0000000    0.1120636
174840.0000000    0.1069971
174880.0000000    0.1123971
174920.0000000    0.1208539
174960.0000000    0.1067942
175000.0000000    0.1091852
175040.0000000    0.1191872
175080.0000000    0.1134422
175120.0000000    0.1155308
175160.0000000    0.1126218
175200.0000000    0.0976925
175240.0000000    0.1037477
175280.0000000    0.1120970
175320.0000000    0.1086529
175360.0000000    0.1127267
175400.0000000    0.1184193
175440.0000000    0.1211825
175480.0000000    0.1237540
175520.0000000    0.1071019
175560.0000000    0.1127030
175600.0000000    0.1102200
175640.0000000    0.1041834
175680.0000000    0.1077266
175720.0000000    0.1042297
175760.0000000    0.1172755
175800.0000000    0.1057500
175840.0000000    0.1041523
175880.0000000    0.1018800
175920.0000000    0.1117889
175960.0000000    0.1135461
176000.0000000    0.1139248
176040.0000000    0.1134154
176080.0000000    0.1240153
176120.0000000    0.1155179
176160.0000000    0.1215589
176200.0000000    0.1207450
176240.0000000    0.1246541
176280.0000000    0.1238043
176320.0000000    0.1179303
176360.0000000    0.1202864
176400.0000000    0.1220118
176440.0000000    0.1145212
176480.0000000    0.1166995
176520.0000000    0.1077707
176560.0000000    0.1119543
176600.0000000    0.1124985
176640.0000000    0.1031133
176680.0000000    0.1041192
176720.0000000    0.1173026
176760.0000000    0.1075710
176800.0000000    0.1030084
176840.0000000    0.1052829
176880.0000000    0.1066223
176920.0000000    0.1051104
176960.0000000    0.1056248
177000.0000000    0.1045198
177040.0000000    0.0989514
177080.0000000    0.0981617
177120.0000000    0.1014403
177160.0000000    0.1101041
177200.0000000    0.1070456
177240.0000000    0.1079365
177280.0000000    0.1044204
177320.0000000    0.0921450
177360.0000000    0.1004284
177400.0000000    0.1037473
177440.0000000    0.1052808
177480.0000000    0.1070212
177520.0000000    0.0969585
177560.0000000    0.1031830
177600.0000000    0.0986100
177640.0000000    0.0999334
177680.0000000    0.1003938
177720.0000000    0.1040393
177760.0000000    0.1113655
177800.0000000    0.1090904
177840.0000000    0.1071801
177880.0000000    0.1071502
177920.0000000    0.1099371
177960.0000000    0.1039030
178000.0000000    0.1144129
178040.0000000    0.1109667
178080.0000000    0.1073877
178120.0000000    0.1029456
178160.0000000    0.1023820
178200.0000000    0.1022065
178240.0000000    0.1013932
178280.0000000    0.0955969
178320.0000000    0.1019892
178360.0000000    0.1033095
178400.0000000    0.1056912
178440.0000000    0.0927081
178480.0000000    0.1111028
178520.0000000    0.0948400
178560.0000000    0.0960598
178600.0000000    0.0945676
178640.0000000    0.0969549
178680.0000000    0.0965775
178720.0000000    0.0927438
178760.0000000    0.1092755
178800.0000000    0.1109436
178840.0000000    0.1116972
178880.0000000    0.1055784
178920.0000000    0.1174756
178960.0000000    0.1129108
179000.0000000    0.1058822
179040.0000000    0.1165554
179080.0000000    0.1127519
179120.0000000    0.1102324
179160.0000000    0.1143884
179200.0000000    0.1043151
179240.0000000    0.1159373
179280.0000000    0.0989071
179320.0000000    0.0980651
179360.0000000    0.1000624
179400.0000000    0.1058635
179440.0000000    0.1201063
179480.0000000    0.1092490
179520.0000000    0.1248889
179560.0000000    0.1112290
179600.0000000    0.1020367
179640.0000000    0.1231957
179680.0000000    0.1233409
179720.0000000    0.1139377
179760.0000000    0.1240738
179800.0000000    0.1242391
179840.0000000    0.1168955
179880.0000000    0.1295964
179920.0000000    0.1169130
179960.0000000    0.1115805
180000.0000000    0.1134849
180040.0000000    0.1123623
180080.0000000    0.1100160
180120.0000000    0.1068516
180160.0000000    0.1117420
180200.0000000    0.1113468
180240.0000000    0.1163076
180280.0000000    0.1106890
180320.0000000    0.1009534
180360.0000000    0.1121628
180400.0000000    0.1129344
180440.0000000    0.1083568
180480.0000000    0.1054727
180520.0000000    0.1056335
180560.0000000    0.1092736
180600.0000000    0.1174593
180640.0000000    0.1101602
180680.0000000    0.1106614
180720.0000000    0.1109101
180760.0000000    0.1111471
180800.0000000    0.1134474
180840.0000000    0.1026570
180880.0000000    0.1092785
180920.0000000    0.1044773
180960.0000000    0.1153217
181000.0000000    0.0960641
181040.0000000    0.1092913
181080.0000000    0.1052275
181120.0000000    0.1048198
181160.0000000    0.1110615
181200.0000000    0.0973575
181240.0000000    0.1098034
181280.0000000    0.1117776
181320.0000000    0.1057482
181360.0000000    0.1005695
181400.0000000    0.0955894
181440.0000000    0.1012367
181480.0000000    0.1032687
181520.0000000    0.0996039
181560.0000000    0.0962046
181600.0000000    0.0929328
181640.0000000    0.0903864
181680.0000000    0.0965638
181720.0000000    0.0988592
181760.0000000    0.0934611
181800.0000000    0.0955612
181840.0000000    0.0956019
181880.0000000    0.0877032
181920.0000000    0.0927031
181960.0000000    0.0934245
182000.0000000    0.0928500
182040.0000000    0.0912185
182080.0000000    0.0934764
182120.0000000    0.0911424
182160.0000000    0.1015969
182200.0000000    0.0916843
182240.0000000    0.0918963
182280.0000000    0.0970437
182320.0000000    0.0985702
182360.0000000    0.1031179
182400.0000000    0.1035671
182440.0000000    0.1000289
182480.0000000    0.0967026
182520.0000000    0.0979142
182560.0000000    0.0934264
182600.0000000    0.1002972
182640.0000000    0.0942724
182680.0000000    0.0912521
182720.0000000    0.0884078
182760.0000000    0.0829695
182800.0000000    0.0859437
182840.0000000    0.1017060
182880.0000000    0.0972074
182920.0000000    0.1011319
182960.0000000    0.0936509
183000.0000000    0.0988799
183040.0000000    0.0941641
183080.0000000    0.1074578
183120.0000000    0.0953940
183160.0000000    0.1011217
183200.0000000    0.0950883
183240.0000000    0.0884821
183280.0000000    0.0905709
183320.0000000    0.1021519
183360.0000000    0.0917674
183400.0000000    0.0896019
183440.0000000    0.0885912
183480.0000000    0.0960619
183520.0000000    0.0942548
183560.0000000    0.0956382
183600.0000000    0.0974719
183640.0000000    0.0875070
183680.0000000    0.0945226
183720.0000000    0.1002966
183760.0000000    0.1075691
183800.0000000    0.1088941
183840.0000000    0.1058655
183880.0000000    0.0948990
183920.0000000    0.0976206
183960.0000000    0.0986428
184000.0000000    0.1019182
184040.0000000    0.0974200
184080.0000000    0.0976178
184120.0000000    0.1036469
184160.0000000    0.0929142
184200.0000000    0.0985111
184240.0000000    0.1031072
184280.0000000    0.0974076
184320.0000000    0.0943407
184360.0000000    0.1053793
184400.0000000    0.0983101
184440.0000000    0.0931517
184480.0000000    0.0987929
184520.0000000    0.1031029
184560.0000000    0.1031250
184600.0000000    0.0989679
184640.0000000    0.1055290
184680.0000000    0.1025289
184720.0000000    0.0959397
184760.0000000    0.1059831
184800.0000000    0.0990804
184840.0000000    0.1020369
184880.0000000    0.1086530
184920.0000000    0.0965302
184960.0000000    0.1002436
185000.0000000    0.0983590
185040.0000000    0.0976309
185080.0000000    0.1031407
185120.0000000    0.0987467
185160.0000000    0.1005170
185200.0000000    0.1047047
185240.0000000    0.1014334
185280.0000000    0.1005180
185320.0000000    0.1029135
185360.0000000    0.1094529
185400.0000000    0.1086317
185440.0000000    0.1006030
185480.0000000    0.0966662
185520.0000000    0.0915893
185560.0000000    0.1042290
185600.0000000    0.0977492
185640.0000000    0.1127068
185680.0000000    0.1003965
185720.0000000    0.1037267
185760.0000000    0.1093515
185800.0000000    0.1082175
185840.0000000    0.1082200
185880.0000000    0.1122236
185920.0000000    0.1126854
185960.0000000    0.1073559
186000.0000000    0.1073200
186040.0000000    0.1051096
186080.0000000    0.1096255
186120.0000000    0.1081690
186160.0000000    0.1160852
186200.0000000    0.1091065
186240.0000000    0.1089773
186280.0000000    0.1169209
186320.0000000    0.1081472
186360.0000000    0.1044006
186400.0000000    0.1031180
186440.0000000    0.1043514
186480.0000000    0.1033754
186520.0000000    0.1079722
186560.0000000    0.1109169
186600.0000000    0.1104390
186640.0000000    0.1058958
186680.0000000    0.1159151
186720.0000000    0.1101869
186760.0000000    0.1068724
186800.0000000    0.1158351
186840.0000000    0.1115180
186880.0000000    0.1042995
186920.0000000    0.1051217
186960.0000000    0.1107626
187000.0000000    0.1168743
187040.0000000    0.1174015
187080.0000000    0.1227186
187120.0000000    0.1179091
187160.0000000    0.1170477
187200.0000000    0.1150622
187240.0000000    0.1053761
187280.0000000    0.1062661
187320.0000000    0.1038135
187360.0000000    0.1220902
187400.0000000    0.1197564
187440.0000000    0.1184851
187480.0000000    0.1127032
187520.0000000    0.1126363
187560.0000000    0.1108505
187600.0000000    0.1186295
187640.0000000    0.1143182
187680.0000000    0.1134430
187720.0000000    0.1185855
187760.0000000    0.1152209
187800.0000000    0.1252680
187840.0000000    0.1242940
187880.0000000    0.1170799
187920.0000000    0.1261215
187960.0000000    0.1235689
188000.0000000    0.1253087
188040.0000000    0.1164069
188080.0000000    0.1242286
188120.0000000    0.1130247
188160.0000000    0.1116367
188200.0000000    0.1132915
188240.0000000    0.0982812
188280.0000000    0.1090354
188320.0000000    0.1102916
188360.0000000    0.1151959
188400.0000000    0.1198175
188440.0000000    0.1137115
188480.0000000    0.1044067
188520.0000000    0.1097310
188560.0000000    0.1104052
188600.0000000    0.1140447
188640.0000000    0.1136947
188680.0000000    0.1136036
188720.0000000    0.1125537
188760.0000000    0.1099990
188800.0000000    0.1054420
188840.0000000    0.1126271
188880.0000000    0.1157039
188920.0000000    0.1186279
188960.0000000    0.1070905
189000.0000000    0.1106613
189040.0000000    0.1182382
189080.0000000    0.1305077
189120.0000000    0.1238782
189160.0000000    0.1290412
189200.0000000    0.1303411
189240.0000000    0.1126665
189280.0000000    0.1174780
189320.0000000    0.1196571
189360.0000000    0.1342063
189400.0000000    0.1204275
189440.0000000    0.1200729
189480.0000000    0.1093201
189520.0000000    0.1076480
189560.0000000    0.1079117
189600.0000000    0.1144923
189640.0000000    0.1120953
189680.0000000    0.1139512
189720.0000000    0.1078278
189760.0000000    0.1082313
189800.0000000    0.1135937
189840.0000000    0.1122920
189880.0000000    0.1092163
189920.0000000    0.1096364
189960.0000000    0.1174892
190000.0000000    0.1072078
190040.0000000    0.1116045
190080.0000000    0.1114968
190120.0000000    0.1114488
190160.0000000    0.1158773
190200.0000000    0.1092780
190240.0000000    0.0983891
190280.0000000    0.1089974
190320.0000000    0.1064620
190360.0000000    0.1156546
190400.0000000    0.1011335
190440.0000000    0.1071019
190480.0000000    0.1114351
190520.0000000    0.1112262
190560.0000000    0.1088877
190600.0000000    0.1115832
190640.0000000    0.1152069
190680.0000000    0.1115701
190720.0000000    0.1146668
190760.0000000    0.1108560
190800.0000000    0.1066513
190840.0000000    0.1106845
190880.0000000    0.1111563
190920.0000000    0.1083289
190960.0000000    0.1085063
191000.0000000    0.1133266
191040.0000000    0.1117223
191080.0000000    0.1079673
191120.0000000    0.1062274
191160.0000000    0.1109305
191200.0000000    0.1134837
191240.0000000    0.1105811
191280.0000000    0.1050291
191320.0000000    0.1139200
191360.0000000    0.1100882
191400.0000000    0.1102108
191440.0000000    0.1125016
191480.0000000    0.1079844
191520.0000000    0.1123124
191560.0000000    0.1192308
191600.0000000    0.1189369
191640.0000000    0.1154709
191680.0000000    0.1224498
191720.0000000    0.1132565
191760.0000000    0.1156369
191800.0000000    0.1173601
191840.0000000    0.1147272
191880.0000000    0.1149599
191920.0000000    0.1166478
191960.0000000    0.1060513
192000.0000000    0.1061677
192040.0000000    0.1122186
192080.0000000    0.1025123
192120.0000000    0.1089130
192160.0000000    0.1157847
192200.0000000    0.1090272
192240.0000000    0.1145334
192280.0000000    0.1168825
192320.0000000    0.1097848
192360.0000000    0.1214671
192400.0000000    0.1130282
192440.0000000    0.1059995
192480.0000000    0.1064465
192520.0000000    0.1079642
192560.0000000    0.1181970
192600.0000000    0.1080370
192640.0000000    0.1079182
192680.0000000    0.1109517
192720.0000000    0.1040903
192760.0000000    0.1057759
192800.0000000    0.1154584
192840.0000000    0.1157906
192880.0000000    0.1057044
192920.0000000    0.1093276
192960.0000000    0.1120741
193000.0000000    0.1154963
193040.0000000    0.1077735
193080.0000000    0.1078434
193120.0000000    0.1072839
193160.0000000    0.1133481
193200.0000000    0.1067646
193240.0000000    0.1181671
193280.0000000    0.1151339
193320.0000000    0.1205652
193360.0000000    0.1150905
193400.0000000    0.1040539
193440.0000000    0.1168500
193480.0000000    0.0995623
193520.0000000    0.1076488
193560.0000000    0.1020400
193600.0000000    0.1012855
193640.0000000    0.1075400
193680.0000000    0.1148501
193720.0000000    0.1111534
193760.0000000    0.1161486
193800.0000000    0.1119468
193840.0000000    0.1114352
193880.0000000    0.1050667
193920.0000000    0.1008392
193960.0000000    0.1102058
194000.0000000    0.1130227
194040.0000000    0.1090843
194080.0000000    0.1052267
194120.0000000    0.1118727
194160.0000000    0.1113970
194200.0000000    0.1097935
194240.0000000    0.1032545
194280.0000000    0.1125215
194320.0000000    0.1165907
194360.0000000    0.1032968
194400.0000000    0.0978765
194440.0000000    0.1145967
194480.0000000    0.1087072
194520.0000000    0.1098191
194560.0000000    0.1100339
194600.0000000    0.1198266
194640.0000000    0.1107543
194680.0000000    0.1083430
194720.0000000    0.1116270
194760.0000000    0.1102041
194800.0000000    0.1155346
194840.0000000    0.1154437
194880.0000000    0.1094934
194920.0000000    0.1109539
194960.0000000    0.1070702
195000.0000000    0.1030476
195040.0000000    0.1082955
195080.0000000    0.1148545
195120.0000000    0.1120881
195160.0000000    0.1165890
195200.0000000    0.1145152
195240.0000000    0.1236731
195280.0000000    0.1168433
195320.0000000    0.1147677
195360.0000000    0.1179692
195400.0000000    0.1189905
195440.0000000    0.1205435
195480.0000000    0.1119250
195520.0000000    0.1152135
195560.0000000    0.1261797
195600.0000000    0.1198424
195640.0000000    0.1188283
195680.0000000    0.1167826
195720.0000000    0.1189025
195760.0000000    0.1230577
195800.0000000    0.1136216
195840.0000000    0.1159336
195880.0000000    0.1123080
195920.0000000    0.1176883
195960.0000000    0.1115822
196000.0000000    0.1135653
196040.0000000    0.1241854
196080.0000000    0.1272181
196120.0000000    0.1194841
196160.0000000    0.1311607
196200.0000000    0.1245383
196240.0000000    0.1122532
196280.0000000    0.1229386
196320.0000000    0.1201975
196360.0000000    0.1227936
196400.0000000    0.1240747
196440.0000000    0.1162967
196480.0000000    0.1169522
196520.0000000    0.1253111
196560.0000000    0.1131053
196600.0000000    0.1210760
196640.0000000    0.1257057
196680.0000000    0.1131767
196720.0000000    0.1237912
196760.0000000    0.1242012
196800.0000000    0.1275028
196840.0000000    0.1249632
196880.0000000    0.1263557
196920.0000000    0.1291240
196960.0000000    0.1203797
197000.0000000    0.1208456
197040.0000000    0.1129251
197080.0000000    0.1242859
197120.0000000    0.1198439
197160.0000000    0.1145500
197200.0000000    0.1084347
197240.0000000    0.1107826
197280.0000000    0.1103560
197320.0000000    0.1082855
197360.0000000    0.1083318
197400.0000000    0.1044584
197440.0000000    0.1074825
197480.0000000    0.1156793
197520.0000000    0.1136896
197560.0000000    0.1183103
197600.0000000    0.1187736
197640.0000000    0.1033330
197680.0000000    0.1167916
197720.0000000    0.1176657
197760.0000000    0.1159161
197800.0000000    0.1097766
197840.0000000    0.1151460
197880.0000000    0.1135317
197920.0000000    0.1089783
197960.0000000    0.1104438
198000.0000000    0.1273193
198040.0000000    0.1136404
198080.0000000    0.1119719
198120.0000000    0.1140222
198160.0000000    0.1074681
198200.0000000    0.1085849
198240.0000000    0.1150052
198280.0000000    0.1162358
198320.0000000    0.1112422
198360.0000000    0.1074229
198400.0000000    0.1112146
198440.0000000    0.1096949
198480.0000000    0.1073444
198520.0000000    0.1141430
198560.0000000    0.1027956
198600.0000000    0.1072893
198640.0000000    0.1046061
198680.0000000    0.1038337
198720.0000000    0.1034755
198760.0000000    0.1154481
198800.0000000    0.1188640
198840.0000000    0.1192820
198880.0000000    0.1286592
198920.0000000    0.1133472
198960.0000000    0.1164297
199000.0000000    0.1122094
199040.0000000    0.1117598
199080.0000000    0.1097758
199120.0000000    0.1183917
199160.0000000    0.1181245
199200.0000000    0.1178433
199240.0000000    0.1245373
199280.0000000    0.1116928
199320.0000000    0.1190064
199360.0000000    0.1174364
199400.0000000    0.1158753
199440.0000000    0.1105970
199480.0000000    0.1173668
199520.0000000    0.1083778
199560.0000000    0.1070603
199600.0000000    0.1234060
199640.0000000    0.1203693
199680.0000000    0.1157878
199720.0000000    0.1108844
199760.0000000    0.1114051
199800.0000000    0.1211257
199840.0000000    0.1128919
199880.0000000    0.1054958
199920.0000000    0.1222043
199960.0000000    0.1201863
200000.0000000    0.1186565
200040.0000000    0.1114600
200080.0000000    0.1154752
200120.0000000    0.1234710
200160.0000000    0.1218081
200200.0000000    0.1209180
200240.0000000    0.1218613
200280.0000000    0.1117421
200320.0000000    0.1123894
200360.0000000    0.1100873
200400.0000000    0.1111547
200440.0000000    0.1163998
200480.0000000    0.1081350
200520.0000000    0.1163034
200560.0000000    0.1119478
200600.0000000    0.1128929
200640.0000000    0.1148429
200680.0000000    0.1186615
200720.0000000    0.1189028
200760.0000000    0.1098192
200800.0000000    0.1136589
200840.0000000    0.1242655
200880.0000000    0.1138895
200920.0000000    0.1135653
200960.0000000    0.1257894
201000.0000000    0.1156097
201040.0000000    0.1180976
201080.0000000    0.1262043
201120.0000000    0.1160887
201160.0000000    0.1223859
201200.0000000    0.1056065
201240.0000000    0.1100111
201280.0000000    0.1240082
201320.0000000    0.1172502
201360.0000000    0.1098863
201400.0000000    0.1176878
201440.0000000    0.1121089
201480.0000000    0.1136916
201520.0000000    0.1144370
201560.0000000    0.1199582
201600.0000000    0.1199130
201640.0000000    0.1158415
201680.0000000    0.1108814
201720.0000000    0.1093569
201760.0000000    0.1266186
201800.0000000    0.1044805
201840.0000000    0.1080646
201880.0000000    0.1110451
201920.0000000    0.1106859
201960.0000000    0.1224954
202000.0000000    0.1238289
202040.0000000    0.1177896
202080.0000000    0.1068217
202120.0000000    0.1027231
202160.0000000    0.1081080
202200.0000000    0.1098976
202240.0000000    0.1136932
202280.0000000    0.1122560
202320.0000000    0.1124439
202360.0000000    0.1138119
202400.0000000    0.1244589
202440.0000000    0.1164869
202480.0000000    0.1105303
202520.0000000    0.1062299
202560.0000000    0.1042154
202600.0000000    0.1079182
202640.0000000    0.1055202
202680.0000000    0.1153491
202720.0000000    0.1163413
202760.0000000    0.1086225
202800.0000000    0.1079339
202840.0000000    0.1146665
202880.0000000    0.1121056
202920.0000000    0.1106398
202960.0000000    0.1069930
203000.0000000    0.1121065
203040.0000000    0.1150318
203080.0000000    0.1161809
203120.0000000    0.1190115
203160.0000000    0.1259850
203200.0000000    0.1192000
203240.0000000    0.1143674
203280.0000000    0.1206262
203320.0000000    0.1152883
203360.0000000    0.1170179
203400.0000000    0.1089127
203440.0000000    0.1142765
203480.0000000    0.1202239
203520.0000000    0.1232294
203560.0000000    0.1206039
203600.0000000    0.1169064
203640.0000000    0.1231873
203680.0000000    0.1211056
203720.0000000    0.1202360
203760.0000000    0.1215509
203800.0000000    0.1142208
203840.0000000    0.1234163
203880.0000000    0.1271895
203920.0000000    0.1231707
203960.0000000    0.1232212
204000.0000000    0.1227042
204040.0000000    0.1249302
204080.0000000    0.1194359
204120.0000000    0.1212582
204160.0000000    0.1222838
204200.0000000    0.1220791
204240.0000000    0.1288300
204280.0000000    0.1221301
204320.0000000    0.1223481
204360.0000000    0.1230192
204400.0000000    0.1279137
204440.0000000    0.1244526
204480.0000000    0.1208363
204520.0000000    0.1152665
204560.0000000    0.1187805
204600.0000000    0.1128204
204640.0000000    0.1155403
204680.0000000    0.1194600
204720.0000000    0.1116439
204760.0000000    0.1165140
204800.0000000    0.1191542
204840.0000000    0.1156377
204880.0000000    0.1234918
204920.0000000    0.1166783
204960.0000000    0.1132404
205000.0000000    0.1181843
205040.0000000    0.1143216
205080.0000000    0.1176049
205120.0000000    0.1165240
205160.0000000    0.1117565
205200.0000000    0.1176835
205240.0000000    0.1192166
205280.0000000    0.1173365
205320.0000000    0.1210136
205360.0000000    0.1187793
205400.0000000    0.1098361
205440.0000000    0.1159194
205480.0000000    0.1218279
205520.0000000    0.1179268
205560.0000000    0.1242295
205600.0000000    0.1220987
205640.0000000    0.1217139
205680.0000000    0.1162381
205720.0000000    0.1216887
205760.0000000    0.1192110
205800.0000000    0.1196693
205840.0000000    0.1259983
205880.0000000    0.1275796
205920.0000000    0.1211993
205960.0000000    0.1298946
206000.0000000    0.1181412
206040.0000000    0.1254117
206080.0000000    0.1155117
206120.0000000    0.1175643
206160.0000000    0.1229402
206200.0000000    0.1268461
206240.0000000    0.1276305
206280.0000000    0.1226934
206320.0000000    0.1183093
206360.0000000    0.1169831
206400.0000000    0.1227373
206440.0000000    0.1102488
206480.0000000    0.1168726
206520.0000000    0.1256212
206560.0000000    0.1201792
206600.0000000    0.1275526
206640.0000000    0.1100575
206680.0000000    0.1170762
206720.0000000    0.1206274
206760.0000000    0.1216597
206800.0000000    0.1228215
206840.0000000    0.1260824
206880.0000000    0.1147112
206920.0000000    0.1214839
206960.0000000    0.1172432
207000.0000000    0.1214035
207040.0000000    0.1145541
207080.0000000    0.1222260
207120.0000000    0.1208501
207160.0000000    0.1212564
207200.0000000    0.1221185
207240.0000000    0.1226934
207280.0000000    0.1234522
207320.0000000    0.1227951
207360.0000000    0.1314550
207400.0000000    0.1181428
207440.0000000    0.1127100
207480.0000000    0.1216961
207520.0000000    0.1175935
207560.0000000    0.1186333
207600.0000000    0.1159976
207640.0000000    0.1170237
207680.0000000    0.1153640
207720.0000000    0.1233205
207760.0000000    0.1138586
207800.0000000    0.1170402
207840.0000000    0.1201597
207880.0000000    0.1166483
207920.0000000    0.1217280
207960.0000000    0.1252775
208000.0000000    0.1115239
208040.0000000    0.1161048
208080.0000000    0.1159931
208120.0000000    0.1178080
208160.0000000    0.1250148
208200.0000000    0.1183816
208240.0000000    0.1147488
208280.0000000    0.1153235
208320.0000000    0.1213914
208360.0000000    0.1154765
208400.0000000    0.1184099
208440.0000000    0.1220864
208480.0000000    0.1165145
208520.0000000    0.1178640
208560.0000000    0.1202108
208600.0000000    0.1252434
208640.0000000    0.1186430
208680.0000000    0.1223362
208720.0000000    0.1259457
208760.0000000    0.1208901
208800.0000000    0.1178947
208840.0000000    0.1252280
208880.0000000    0.1241970
208920.0000000    0.1193531
208960.0000000    0.1302867
209000.0000000    0.1248990
209040.0000000    0.1261612
209080.0000000    0.1258376
209120.0000000    0.1190941
209160.0000000    0.1269353
209200.0000000    0.1221297
209240.0000000    0.1170770
209280.0000000    0.1223131
209320.0000000    0.1185028
209360.0000000    0.1286086
209400.0000000    0.1166097
209440.0000000    0.1262688
209480.0000000    0.1298402
209520.0000000    0.1294853
209560.0000000    0.1249712
209600.0000000    0.1227496
209640.0000000    0.1184931
209680.0000000    0.1322241
209720.0000000    0.1402346
209760.0000000    0.1329898
209800.0000000    0.1245803
209840.0000000    0.1213802
209880.0000000    0.1318201
209920.0000000    0.1177283
209960.0000000    0.1173064
210000.0000000    0.1196489
210040.0000000    0.1201413
210080.0000000    0.1177926
210120.0000000    0.1257171
210160.0000000    0.1134959
210200.0000000    0.1114459
210240.0000000    0.1163278
210280.0000000    0.1166334
210320.0000000    0.1214186
210360.0000000    0.1235231
210400.0000000    0.1296778
210440.0000000    0.1239126
210480.0000000    0.1172884
210520.0000000    0.1271438
210560.0000000    0.1220137
210600.0000000    0.1325486
210640.0000000    0.1215535
210680.0000000    0.1173500
210720.0000000    0.1220358
210760.0000000    0.1190556
210800.0000000    0.1246780
210840.0000000    0.1097369
210880.0000000    0.1210915
210920.0000000    0.1177895
210960.0000000    0.1208196
211000.0000000    0.1133289
211040.0000000    0.1111611
211080.0000000    0.1107606
211120.0000000    0.1168538
211160.0000000    0.1255131
211200.0000000    0.1150285
211240.0000000    0.1172740
211280.0000000    0.1178673
211320.0000000    0.1184775
211360.0000000    0.1125151
211400.0000000    0.1216447
211440.0000000    0.1168744
211480.0000000    0.1079570
211520.0000000    0.1073371
211560.0000000    0.1114489
211600.0000000    0.1085203
211640.0000000    0.1234026
211680.0000000    0.1076296
211720.0000000    0.1131649
211760.0000000    0.1183406
211800.0000000    0.1147677
211840.0000000    0.1160454
211880.0000000    0.1179105
211920.0000000    0.1068989
211960.0000000    0.1139667
212000.0000000    0.1229995
212040.0000000    0.1195495
212080.0000000    0.1177131
212120.0000000    0.1149996
212160.0000000    0.1107273
212200.0000000    0.1254743
212240.0000000    0.1138073
212280.0000000    0.1170198
212320.0000000    0.1177294
212360.0000000    0.1304938
212400.0000000    0.1281961
212440.0000000    0.1155204
212480.0000000    0.1189497
212520.0000000    0.1264356
212560.0000000    0.1172542
212600.0000000    0.1252925
212640.0000000    0.1183147
212680.0000000    0.1193879
212720.0000000    0.1190108
212760.0000000    0.1152113
212800.0000000    0.1189872
212840.0000000    0.1201695
212880.0000000    0.1279357
212920.0000000    0.1268742
212960.0000000    0.1186408
213000.0000000    0.1263099
213040.0000000    0.1320625
213080.0000000    0.1279785
213120.0000000    0.1252965
213160.0000000    0.1155938
213200.0000000    0.1138513
213240.0000000    0.1153869
213280.0000000    0.1148674
213320.0000000    0.1220425
213360.0000000    0.1241298
213400.0000000    0.1235252
213440.0000000    0.1205961
213480.0000000    0.1255052
213520.0000000    0.1229609
213560.0000000    0.1222171
213600.0000000    0.1160831
213640.0000000    0.1144914
213680.0000000    0.1203764
213720.0000000    0.1242580
213760.0000000    0.1193921
213800.0000000    0.1173978
213840.0000000    0.1064202
213880.0000000    0.1078224
213920.0000000    0.1171106
213960.0000000    0.1225307
214000.0000000    0.1195578
214040.0000000    0.1075594
214080.0000000    0.1088932
214120.0000000    0.1170466
214160.0000000    0.1152071
214200.0000000    0.1127170
214240.0000000    0.1153432
214280.0000000    0.1114577
214320.0000000    0.1090356
214360.0000000    0.1087394
214400.0000000    0.1274164
214440.0000000    0.1226011
214480.0000000    0.1158903
214520.0000000    0.1237320
214560.0000000    0.1226589
214600.0000000    0.1097281
214640.0000000    0.1174100
214680.0000000    0.1110113
214720.0000000    0.1196252
214760.0000000    0.1194981
214800.0000000    0.1187902
214840.0000000    0.1194069
214880.0000000    0.1185741
214920.0000000    0.1202979
214960.0000000    0.1132143
215000.0000000    0.1194003
215040.0000000    0.1183431
215080.0000000    0.1171798
215120.0000000    0.1181907
215160.0000000    0.1122307
215200.0000000    0.1169507
215240.0000000    0.1107466
215280.0000000    0.1157269
215320.0000000    0.1188745
215360.0000000    0.1110759
215400.0000000    0.1107643
215440.0000000    0.1143745
215480.0000000    0.1251166
215520.0000000    0.1177581
215560.0000000    0.1210412
215600.0000000    0.1193260
215640.0000000    0.1163636
215680.0000000    0.1127239
215720.0000000    0.1186344
215760.0000000    0.1115424
215800.0000000    0.1167228
215840.0000000    0.1168316
215880.0000000    0.1229744
215920.0000000    0.1191849
215960.0000000    0.1185009
216000.0000000    0.1109476
216040.0000000    0.1134861
216080.0000000    0.1123910
216120.0000000    0.1178423
216160.0000000    0.1096623
216200.0000000    0.1147493
216240.0000000    0.1123550
216280.0000000    0.1099198
216320.0000000    0.1086514
216360.0000000    0.1142371
216400.0000000    0.1150638
216440.0000000    0.1050256
216480.0000000    0.1162131
216520.0000000    0.1191612
216560.0000000    0.1211556
216600.0000000    0.1115453
216640.0000000    0.1088516
216680.0000000    0.1171653
216720.0000000    0.1173077
216760.0000000    0.1304244
216800.0000000    0.1187821
216840.0000000    0.1193229
216880.0000000    0.1165986
216920.0000000    0.1140720
216960.0000000    0.1106232
217000.0000000    0.1165681
217040.0000000    0.1161138
217080.0000000    0.1198465
217120.0000000    0.1201396
217160.0000000    0.1184830
217200.0000000    0.1236809
217240.0000000    0.1032241
217280.0000000    0.1207998
217320.0000000    0.1105580
217360.0000000    0.1164203
217400.0000000    0.1183819
217440.0000000    0.1114783
217480.0000000    0.1234053
217520.0000000    0.1203686
217560.0000000    0.1246159
217600.0000000    0.1143406
217640.0000000    0.1265328
217680.0000000    0.1264924
217720.0000000    0.1076202
217760.0000000    0.1176213
217800.0000000    0.1167018
217840.0000000    0.1218536
217880.0000000    0.1118064
217920.0000000    0.1166926
217960.0000000    0.1167885
218000.0000000    0.1115773
218040.0000000    0.1158246
218080.0000000    0.1179281
218120.0000000    0.1203668
218160.0000000    0.1163467
218200.0000000    0.1169119
218240.0000000    0.1151817
218280.0000000    0.1185988
218320.0000000    0.1184840
218360.0000000    0.1244422
218400.0000000    0.1167526
218440.0000000    0.1185318
218480.0000000    0.1131976
218520.0000000    0.1136926
218560.0000000    0.1106116
218600.0000000    0.1130451
218640.0000000    0.1110848
218680.0000000    0.1219294
218720.0000000    0.1053630
218760.0000000    0.1096494
218800.0000000    0.1229125
218840.0000000    0.1214895
218880.0000000    0.1067543
218920.0000000    0.1047693
218960.0000000    0.1116692
219000.0000000    0.1170535
219040.0000000    0.1120984
219080.0000000    0.1156055
219120.0000000    0.1163062
219160.0000000    0.1160463
219200.0000000    0.1090094
219240.0000000    0.1152920
219280.0000000    0.1175432
219320.0000000    0.1180340
219360.0000000    0.1176344
219400.0000000    0.1098954
219440.0000000    0.1117217
219480.0000000    0.1131447
219520.0000000    0.1142638
219560.0000000    0.1144524
219600.0000000    0.1128550
219640.0000000    0.1208877
219680.0000000    0.1155076
219720.0000000    0.1153263
219760.0000000    0.1204334
219800.0000000    0.1165448
219840.0000000    0.1115548
219880.0000000    0.1151816
219920.0000000    0.1215369
219960.0000000    0.1223046
220000.0000000    0.1282173
220040.0000000    0.1076256
220080.0000000    0.1119040
220120.0000000    0.1159781
220160.0000000    0.1143487
220200.0000000    0.1054190
220240.0000000    0.1130737
220280.0000000    0.1106798
220320.0000000    0.1084627
220360.0000000    0.1085148
220400.0000000    0.1123635
220440.0000000    0.1111878
220480.0000000    0.1055947
220520.0000000    0.1142450
220560.0000000    0.1229279
220600.0000000    0.1185041
220640.0000000    0.1159656
220680.0000000    0.1146945
220720.0000000    0.1206609
220760.0000000    0.1164865
220800.0000000    0.1160046
220840.0000000    0.1076881
220880.0000000    0.1060661
220920.0000000    0.1075673
220960.0000000    0.1070553
221000.0000000    0.1096688
221040.0000000    0.1093814
221080.0000000    0.1107036
221120.0000000    0.1133351
221160.0000000    0.1108696
221200.0000000    0.1032866
221240.0000000    0.1167421
221280.0000000    0.1096993
221320.0000000    0.1105124
221360.0000000    0.1068317
221400.0000000    0.1164864
221440.0000000    0.1108173
221480.0000000    0.1166655
221520.0000000    0.1156494
221560.0000000    0.1146825
221600.0000000    0.1130524
221640.0000000    0.1110230
221680.0000000    0.1164348
221720.0000000    0.1259692
221760.0000000    0.1141522
221800.0000000    0.1292577
221840.0000000    0.1179624
221880.0000000    0.1130877
221920.0000000    0.1111742
221960.0000000    0.1122605
222000.0000000    0.1097046
222040.0000000    0.1246318
222080.0000000    0.1052837
222120.0000000    0.1139956
222160.0000000    0.1105499
222200.0000000    0.1026975
222240.0000000    0.1022541
222280.0000000    0.1050693
222320.0000000    0.1147519
222360.0000000    0.1167803
222400.0000000    0.1148395
222440.0000000    0.1131479
222480.0000000    0.1136943
222520.0000000    0.1135772
222560.0000000    0.1161266
222600.0000000    0.1209046
222640.0000000    0.1092718
222680.0000000    0.1117589
222720.0000000    0.1155593
222760.0000000    0.1231754
222800.0000000    0.1150531
222840.0000000    0.1129815
222880.0000000    0.1152410
222920.0000000    0.1125291
222960.0000000    0.1145955
223000.0000000    0.1046801
223040.0000000    0.1052466
223080.0000000    0.1022836
223120.0000000    0.1133314
223160.0000000    0.1120663
223200.0000000    0.1051989
223240.0000000    0.1132421
223280.0000000    0.1112376
223320.0000000    0.1089318
223360.0000000    0.1113247
223400.0000000    0.1111043
223440.0000000    0.1122746
223480.0000000    0.1035218
223520.0000000    0.1147933
223560.0000000    0.1120839
223600.0000000    0.1028994
223640.0000000    0.1101614
223680.0000000    0.1002156
223720.0000000    0.1048794
223760.0000000    0.1063884
223800.0000000    0.1058063
223840.0000000    0.1061212
223880.0000000    0.1120647
223920.0000000    0.1066273
223960.0000000    0.1062497
224000.0000000    0.1173764
224040.0000000    0.1126129
224080.0000000    0.1106823
224120.0000000    0.1082912
224160.0000000    0.1100406
224200.0000000    0.1254230
224240.0000000    0.1197783
224280.0000000    0.1124280
224320.0000000    0.1184582
224360.0000000    0.1260661
224400.0000000    0.1207977
224440.0000000    0.1217165
224480.0000000    0.1102696
224520.0000000    0.1165141
224560.0000000    0.1156043
224600.0000000    0.1351618
224640.0000000    0.1208288
224680.0000000    0.1185381
224720.0000000    0.1173810
224760.0000000    0.1181136
224800.0000000    0.1145936
224840.0000000    0.1164698
224880.0000000    0.1271494
224920.0000000    0.1246086
224960.0000000    0.1168572
225000.0000000    0.1150768
225040.0000000    0.1275173
225080.0000000    0.1349197
225120.0000000    0.1304189
225160.0000000    0.1202563
225200.0000000    0.1266814
225240.0000000    0.1282607
225280.0000000    0.1213871
225320.0000000    0.1261466
225360.0000000    0.1203667
225400.0000000    0.1186871
225440.0000000    0.1181822
225480.0000000    0.1183178
225520.0000000    0.1144307
225560.0000000    0.1190638
225600.0000000    0.1233005
225640.0000000    0.1114413
225680.0000000    0.1250540
225720.0000000    0.1213717
225760.0000000    0.1327926
225800.0000000    0.1223741
225840.0000000    0.1232670
225880.0000000    0.1288911
225920.0000000    0.1253664
225960.0000000    0.1185534
226000.0000000    0.1260965
226040.0000000    0.1130761
226080.0000000    0.1260382
226120.0000000    0.1306260
226160.0000000    0.1186117
226200.0000000    0.1202916
226240.0000000    0.1161929
226280.0000000    0.1218841
226320.0000000    0.1172980
226360.0000000    0.1167109
226400.0000000    0.1116667
226440.0000000    0.1196864
226480.0000000    0.1156103
226520.0000000    0.1191808
226560.0000000    0.1199697
226600.0000000    0.1170628
226640.0000000    0.1173653
226680.0000000    0.1194556
226720.0000000    0.1169940
226760.0000000    0.1268609
226800.0000000    0.1218700
226840.0000000    0.1213325
226880.0000000    0.1190622
226920.0000000    0.1193333
226960.0000000    0.1268927
227000.0000000    0.1253801
227040.0000000    0.1191419
227080.0000000    0.1236382
227120.0000000    0.1169616
227160.0000000    0.1293494
227200.0000000    0.1243985
227240.0000000    0.1225145
227280.0000000    0.1235860
227320.0000000    0.1266361
227360.0000000    0.1191635
227400.0000000    0.1263085
227440.0000000    0.1212739
227480.0000000    0.1194020
227520.0000000    0.1248998
227560.0000000    0.1190899
227600.0000000    0.1252192
227640.0000000    0.1172164
227680.0000000    0.1271238
227720.0000000    0.1163233
227760.0000000    0.1272642
227800.0000000    0.1306235
227840.0000000    0.1304854
227880.0000000    0.1237033
227920.0000000    0.1292937
227960.0000000    0.1326292
228000.0000000    0.1187865
228040.0000000    0.1210822
228080.0000000    0.1200001
228120.0000000    0.1195919
228160.0000000    0.1216672
228200.0000000    0.1250163
228240.0000000    0.1206951
228280.0000000    0.1272668
228320.0000000    0.1243547
228360.0000000    0.1309418
228400.0000000    0.1278632
228440.0000000    0.1166658
228480.0000000    0.1138320
228520.0000000    0.1123111
228560.0000000    0.1059683
228600.0000000    0.0964699
228640.0000000    0.1067156
228680.0000000    0.1072246
228720.0000000    0.1007745
228760.0000000    0.1006169
228800.0000000    0.1097157
228840.0000000    0.1043134
228880.0000000    0.1097165
228920.0000000    0.1110553
228960.0000000    0.1091624
229000.0000000    0.1155739
229040.0000000    0.1176444
229080.0000000    0.1145010
229120.0000000    0.1191892
229160.0000000    0.1096072
229200.0000000    0.1261307
229240.0000000    0.1324540
229280.0000000    0.1145289
229320.0000000    0.1189702
229360.0000000    0.1225673
229400.0000000    0.1212520
229440.0000000    0.1162155
229480.0000000    0.1304181
229520.0000000    0.1215483
229560.0000000    0.1213924
229600.0000000    0.1263959
229640.0000000    0.1233596
229680.0000000    0.1233033
229720.0000000    0.1243967
229760.0000000    0.1065644
229800.0000000    0.1211196
229840.0000000    0.1267204
229880.0000000    0.1257864
229920.0000000    0.1202599
229960.0000000    0.1143771
230000.0000000    0.1101370
230040.0000000    0.1112263
230080.0000000    0.1175852
230120.0000000    0.1115254
230160.0000000    0.1237636
230200.0000000    0.1176425
230240.0000000    0.1225810
230280.0000000    0.1176052
230320.0000000    0.1151534
230360.0000000    0.1169317
230400.0000000    0.1210576
230440.0000000    0.1180979
230480.0000000    0.1210504
230520.0000000    0.1143808
230560.0000000    0.1222854
230600.0000000    0.1082100
230640.0000000    0.1177345
230680.0000000    0.1169359
230720.0000000    0.1170652
230760.0000000    0.1126887
230800.0000000    0.1134592
230840.0000000    0.1169986
230880.0000000    0.1215016
230920.0000000    0.1146860
230960.0000000    0.1193995
231000.0000000    0.1136126
231040.0000000    0.1140285
231080.0000000    0.1090237
231120.0000000    0.1050804
231160.0000000    0.1158313
231200.0000000    0.1109390
231240.0000000    0.1068971
231280.0000000    0.1214257
231320.0000000    0.1157546
231360.0000000    0.1228654
231400.0000000    0.1224400
231440.0000000    0.1200773
231480.0000000    0.1283041
231520.0000000    0.1259203
231560.0000000    0.1268118
231600.0000000    0.1262508
231640.0000000    0.1226301
231680.0000000    0.1225845
231720.0000000    0.1315752
231760.0000000    0.1286657
231800.0000000    0.1309135
231840.0000000    0.1239891
231880.0000000    0.1180289
231920.0000000    0.1328925
231960.0000000    0.1220338
232000.0000000    0.1188666
232040.0000000    0.1225395
232080.0000000    0.1187158
232120.0000000    0.1254085
232160.0000000    0.1220789
232200.0000000    0.1138705
232240.0000000    0.1114205
232280.0000000    0.1158180
232320.0000000    0.1177977
232360.0000000    0.1057809
232400.0000000    0.1185172
232440.0000000    0.1193725
232480.0000000    0.1142827
232520.0000000    0.1199598
232560.0000000    0.1145310
232600.0000000    0.1200694
232640.0000000    0.1199172
232680.0000000    0.1142617
232720.0000000    0.1193741
232760.0000000    0.1179634
232800.0000000    0.1207084
232840.0000000    0.1117297
232880.0000000    0.1266320
232920.0000000    0.1275794
232960.0000000    0.1204721
233000.0000000    0.1210028
233040.0000000    0.1206428
233080.0000000    0.1181768
233120.0000000    0.1194747
233160.0000000    0.1227354
233200.0000000    0.1161635
233240.0000000    0.1194061
233280.0000000    0.1173378
233320.0000000    0.1194254
233360.0000000    0.1118237
233400.0000000    0.1269887
233440.0000000    0.1269678
233480.0000000    0.1238662
233520.0000000    0.1197069
233560.0000000    0.1145637
233600.0000000    0.1246448
233640.0000000    0.1356937
233680.0000000    0.1279569
233720.0000000    0.1362221
233760.0000000    0.1289956
233800.0000000    0.1204450
233840.0000000    0.1215075
233880.0000000    0.1201167
233920.0000000    0.1194384
233960.0000000    0.1141496
234000.0000000    0.1231384
234040.0000000    0.1225024
234080.0000000    0.1197786
234120.0000000    0.1176619
234160.0000000    0.1208918
234200.0000000    0.1205202
234240.0000000    0.1243624
234280.0000000    0.1250075
234320.0000000    0.1174103
234360.0000000    0.1226426
234400.0000000    0.1229202
234440.0000000    0.1201238
234480.0000000    0.1184393
234520.0000000    0.1237214
234560.0000000    0.1241793
234600.0000000    0.1324678
234640.0000000    0.1330863
234680.0000000    0.1284928
234720.0000000    0.1156250
234760.0000000    0.1278257
234800.0000000    0.1212443
234840.0000000    0.1264059
234880.0000000    0.1191333
234920.0000000    0.1218103
234960.0000000    0.1182281
235000.0000000    0.1306888
235040.0000000    0.1258003
235080.0000000    0.1376649
235120.0000000    0.1272902
235160.0000000    0.1217087
235200.0000000    0.1240519
235240.0000000    0.1264462
235280.0000000    0.1293635
235320.0000000    0.1294264
235360.0000000    0.1332661
235400.0000000    0.1276232
235440.0000000    0.1311330
235480.0000000    0.1320817
235520.0000000    0.1356002
235560.0000000    0.1341958
235600.0000000    0.1387476
235640.0000000    0.1295746
235680.0000000    0.1295554
235720.0000000    0.1291658
235760.0000000    0.1135022
235800.0000000    0.1223252
235840.0000000    0.1242920
235880.0000000    0.1198177
235920.0000000    0.1203773
235960.0000000    0.1247103
236000.0000000    0.1248570
236040.0000000    0.1357770
236080.0000000    0.1228491
236120.0000000    0.1246372
236160.0000000    0.1234573
236200.0000000    0.1342678
236240.0000000    0.1269940
236280.0000000    0.1247163
236320.0000000    0.1298663
236360.0000000    0.1338895
236400.0000000    0.1264774
236440.0000000    0.1241306
236480.0000000    0.1332342
236520.0000000    0.1286221
236560.0000000    0.1235405
236600.0000000    0.1264670
236640.0000000    0.1176079
236680.0000000    0.1119828
236720.0000000    0.1068992
236760.0000000    0.1197127
236800.0000000    0.1037833
236840.0000000    0.1059414
236880.0000000    0.1091348
236920.0000000    0.1146579
236960.0000000    0.1152960
237000.0000000    0.1162815
237040.0000000    0.1179555
237080.0000000    0.1202968
237120.0000000    0.1197979
237160.0000000    0.1155492
237200.0000000    0.1141052
237240.0000000    0.1067012
237280.0000000    0.1134106
237320.0000000    0.1040331
237360.0000000    0.1059256
237400.0000000    0.1131917
237440.0000000    0.1250091
237480.0000000    0.1108360
237520.0000000    0.1116379
237560.0000000    0.1113783
237600.0000000    0.1206835
237640.0000000    0.1138863
237680.0000000    0.1131404
237720.0000000    0.1132644
237760.0000000    0.1094990
237800.0000000    0.1210887
237840.0000000    0.1270447
237880.0000000    0.1206750
237920.0000000    0.1281716
237960.0000000    0.1194934
238000.0000000    0.1216868
238040.0000000    0.1180903
238080.0000000    0.1214520
238120.0000000    0.1211317
238160.0000000    0.1301108
238200.0000000    0.1246191
238240.0000000    0.1305330
238280.0000000    0.1134499
238320.0000000    0.1258492
238360.0000000    0.1285957
238400.0000000    0.1195678
238440.0000000    0.1163376
238480.0000000    0.1134099
238520.0000000    0.1061142
238560.0000000    0.1054583
238600.0000000    0.1101377
238640.0000000    0.1078007
238680.0000000    0.1078901
238720.0000000    0.1089857
238760.0000000    0.1097691
238800.0000000    0.1117797
238840.0000000    0.1177439
238880.0000000    0.1118658
238920.0000000    0.1186799
238960.0000000    0.1208501
239000.0000000    0.1122177
239040.0000000    0.1150282
239080.0000000    0.1178403
239120.0000000    0.1120331
239160.0000000    0.1100966
239200.0000000    0.1065507
239240.0000000    0.1137722
239280.0000000    0.1151555
239320.0000000    0.1151792
239360.0000000    0.1254047
239400.0000000    0.1252225
239440.0000000    0.1154376
239480.0000000    0.1252650
239520.0000000    0.1209915
239560.0000000    0.1135810
239600.0000000    0.1145610
239640.0000000    0.1164279
239680.0000000    0.1175384
239720.0000000    0.1169412
239760.0000000    0.1149447
239800.0000000    0.1166467
239840.0000000    0.1128272
239880.0000000    0.1136300
239920.0000000    0.1186483
239960.0000000    0.1133024
240000.0000000    0.1179477
240040.0000000    0.1109112
240080.0000000    0.1195770
240120.0000000    0.1167558
240160.0000000    0.1253749
240200.0000000    0.1162219
240240.0000000    0.1125880
240280.0000000    0.1175518
240320.0000000    0.1305833
240360.0000000    0.1322132
240400.0000000    0.1162460
240440.0000000    0.1171977
240480.0000000    0.1179885
240520.0000000    0.1283087
240560.0000000    0.1184225
240600.0000000    0.1173506
240640.0000000    0.1171762
240680.0000000    0.1168825
240720.0000000    0.1409293
240760.0000000    0.1128715
240800.0000000    0.1157932
240840.0000000    0.1180445
240880.0000000    0.1158817
240920.0000000    0.1187402
240960.0000000    0.1228013
241000.0000000    0.1162042
241040.0000000    0.1122268
241080.0000000    0.1143897
241120.0000000    0.1156126
241160.0000000    0.1152104
241200.0000000    0.1166368
241240.0000000    0.1188400
241280.0000000    0.1242532
241320.0000000    0.1343805
241360.0000000    0.1301986
241400.0000000    0.1267205
241440.0000000    0.1213401
241480.0000000    0.1284419
241520.0000000    0.1288582
241560.0000000    0.1226702
241600.0000000    0.1247936
241640.0000000    0.1325581
241680.0000000    0.1267612
241720.0000000    0.1322131
241760.0000000    0.1286118
241800.0000000    0.1247001
241840.0000000    0.1302587
241880.0000000    0.1280294
241920.0000000    0.1298276
241960.0000000    0.1369662
242000.0000000    0.1412804
242040.0000000    0.1365138
242080.0000000    0.1423440
242120.0000000    0.1247021
242160.0000000    0.1222677
242200.0000000    0.1292690
242240.0000000    0.1359871
242280.0000000    0.1335147
242320.0000000    0.1326879
242360.0000000    0.1269313
242400.0000000    0.1255303
242440.0000000    0.1279901
242480.0000000    0.1310598
242520.0000000    0.1245968
242560.0000000    0.1297867
242600.0000000    0.1298416
242640.0000000    0.1379590
242680.0000000    0.1161198
242720.0000000    0.1243497
242760.0000000    0.1276965
242800.0000000    0.1270804
242840.0000000    0.1243312
242880.0000000    0.1256275
242920.0000000    0.1266658
242960.0000000    0.1281798
243000.0000000    0.1310233
243040.0000000    0.1281812
243080.0000000    0.1206233
243120.0000000    0.1200776
243160.0000000    0.1198137
243200.0000000    0.1196397
243240.0000000    0.1221580
243280.0000000    0.1257630
243320.0000000    0.1298722
243360.0000000    0.1388778
243400.0000000    0.1241776
243440.0000000    0.1285567
243480.0000000    0.1333063
243520.0000000    0.1253168
243560.0000000    0.1269401
243600.0000000    0.1148804
243640.0000000    0.1187530
243680.0000000    0.1222402
243720.0000000    0.1192768
243760.0000000    0.1199538
243800.0000000    0.1234834
243840.0000000    0.1230657
243880.0000000    0.1227990
243920.0000000    0.1207481
243960.0000000    0.1118235
244000.0000000    0.1138736
244040.0000000    0.1137913
244080.0000000    0.1155217
244120.0000000    0.1196472
244160.0000000    0.1116035
244200.0000000    0.1157229
244240.0000000    0.1190659
244280.0000000    0.1176971
244320.0000000    0.1252303
244360.0000000    0.1163765
244400.0000000    0.1161958
244440.0000000    0.1209636
244480.0000000    0.1179445
244520.0000000    0.1286716
244560.0000000    0.1203161
244600.0000000    0.1220361
244640.0000000    0.1168480
244680.0000000    0.1154002
244720.0000000    0.1163033
244760.0000000    0.1233614
244800.0000000    0.1223426
244840.0000000    0.1184985
244880.0000000    0.1153137
244920.0000000    0.1270369
244960.0000000    0.1213679
245000.0000000    0.1177411
245040.0000000    0.1157307
245080.0000000    0.1215660
245120.0000000    0.1294704
245160.0000000    0.1213653
245200.0000000    0.1207402
245240.0000000    0.1224229
245280.0000000    0.1251560
245320.0000000    0.1155375
245360.0000000    0.1245392
245400.0000000    0.1183439
245440.0000000    0.1143286
245480.0000000    0.1193561
245520.0000000    0.1311617
245560.0000000    0.1161126
245600.0000000    0.1237827
245640.0000000    0.1232091
245680.0000000    0.1161463
245720.0000000    0.1114383
245760.0000000    0.1249359
245800.0000000    0.1223239
245840.0000000    0.1226183
245880.0000000    0.1268307
245920.0000000    0.1210836
245960.0000000    0.1139466
246000.0000000    0.1158301
246040.0000000    0.1106415
246080.0000000    0.1217846
246120.0000000    0.1132756
246160.0000000    0.1063786
246200.0000000    0.1152624
246240.0000000    0.1197759
246280.0000000    0.1190815
246320.0000000    0.1162660
246360.0000000    0.1177016
246400.0000000    0.1249517
246440.0000000    0.1190380
246480.0000000    0.1201882
246520.0000000    0.1174126
246560.0000000    0.1205049
246600.0000000    0.1171485
246640.0000000    0.1260083
246680.0000000    0.1256580
246720.0000000    0.1226562
246760.0000000    0.1199001
246800.0000000    0.1267160
246840.0000000    0.1187232
246880.0000000    0.1243341
246920.0000000    0.1249894
246960.0000000    0.1221571
247000.0000000    0.1191019
247040.0000000    0.1216490
247080.0000000    0.1130623
247120.0000000    0.1175027
247160.0000000    0.1242184
247200.0000000    0.1154702
247240.0000000    0.1211269
247280.0000000    0.1254555
247320.0000000    0.1148361
247360.0000000    0.1167025
247400.0000000    0.1161951
247440.0000000    0.1100764
247480.0000000    0.1124221
247520.0000000    0.1137453
247560.0000000    0.1142155
247600.0000000    0.1209496
247640.0000000    0.1131319
247680.0000000    0.1081072
247720.0000000    0.1191247
247760.0000000    0.1109293
247800.0000000    0.1180130
247840.0000000    0.1077040
247880.0000000    0.1310489
247920.0000000    0.1145947
247960.0000000    0.1148012
248000.0000000    0.1134818
248040.0000000    0.1128491
248080.0000000    0.1069745
248120.0000000    0.1206881
248160.0000000    0.1118567
248200.0000000    0.1248616
248240.0000000    0.1162209
248280.0000000    0.1125835
248320.0000000    0.1167443
248360.0000000    0.1229287
248400.0000000    0.1237484
248440.0000000    0.1217017
248480.0000000    0.1274360
248520.0000000    0.1121602
248560.0000000    0.1200106
248600.0000000    0.1337948
248640.0000000    0.1233335
248680.0000000    0.1242476
248720.0000000    0.1364102
248760.0000000    0.1155510
248800.0000000    0.1199152
248840.0000000    0.1240500
248880.0000000    0.1234665
248920.0000000    0.1254391
248960.0000000    0.1215378
249000.0000000    0.1299692
249040.0000000    0.1264750
249080.0000000    0.1209192
249120.0000000    0.1183182
249160.0000000    0.1196580
249200.0000000    0.1155384
249240.0000000    0.1152785
249280.0000000    0.1207373
249320.0000000    0.1215648
249360.0000000    0.1208548
249400.0000000    0.1205168
249440.0000000    0.1333597
249480.0000000    0.1297024
249520.0000000    0.1295174
249560.0000000    0.1196996
249600.0000000    0.1313910
249640.0000000    0.1332623
249680.0000000    0.1297520
249720.0000000    0.1240900
249760.0000000    0.1150326
249800.0000000    0.1243333
249840.0000000    0.1208356
249880.0000000    0.1243224
249920.0000000    0.1289550
249960.0000000    0.1278120
250000.0000000    0.1281189
250040.0000000    0.1157394
250080.0000000    0.1240051
250120.0000000    0.1216008
250160.0000000    0.1321918
250200.0000000    0.1212245
250240.0000000    0.1293534
250280.0000000    0.1188968
250320.0000000    0.1121921
250360.0000000    0.1109045
250400.0000000    0.1161020
250440.0000000    0.1190518
250480.0000000    0.1153380
250520.0000000    0.1234987
250560.0000000    0.1195698
250600.0000000    0.1175513
250640.0000000    0.1141923
250680.0000000    0.1174096
250720.0000000    0.1220952
250760.0000000    0.1265801
250800.0000000    0.1168059
250840.0000000    0.1162308
250880.0000000    0.1287610
250920.0000000    0.1192823
250960.0000000    0.1225007
251000.0000000    0.1210296
251040.0000000    0.1181762
251080.0000000    0.1185892
251120.0000000    0.1216604
251160.0000000    0.1170636
251200.0000000    0.1180399
251240.0000000    0.1204765
251280.0000000    0.1294312
251320.0000000    0.1259319
251360.0000000    0.1245615
251400.0000000    0.1270755
251440.0000000    0.1284045
251480.0000000    0.1187827
251520.0000000    0.1146273
251560.0000000    0.1283327
251600.0000000    0.1167395
251640.0000000    0.1282630
251680.0000000    0.1185122
251720.0000000    0.1302818
251760.0000000    0.1194299
251800.0000000    0.1285660
251840.0000000    0.1250372
251880.0000000    0.1292163
251920.0000000    0.1175605
251960.0000000    0.1268352
252000.0000000    0.1227022
252040.0000000    0.1209212
252080.0000000    0.1219791
252120.0000000    0.1175904
252160.0000000    0.1217878
252200.0000000    0.1202028
252240.0000000    0.1248946
252280.0000000    0.1247673
252320.0000000    0.1270169
252360.0000000    0.1239616
252400.0000000    0.1297829
252440.0000000    0.1286305
252480.0000000    0.1325492
252520.0000000    0.1307924
252560.0000000    0.1287290
252600.0000000    0.1162000
252640.0000000    0.1200498
252680.0000000    0.1333684
252720.0000000    0.1369209
252760.0000000    0.1325502
252800.0000000    0.1371723
252840.0000000    0.1353664
252880.0000000    0.1178292
252920.0000000    0.1217767
252960.0000000    0.1187815
253000.0000000    0.1170458
253040.0000000    0.1184235
253080.0000000    0.1111147
253120.0000000    0.1167594
253160.0000000    0.1190135
253200.0000000    0.1136748
253240.0000000    0.1174996
253280.0000000    0.1155072
253320.0000000    0.1212802
253360.0000000    0.1151318
253400.0000000    0.1245972
253440.0000000    0.1245121
253480.0000000    0.1190118
253520.0000000    0.1212649
253560.0000000    0.1234070
253600.0000000    0.1241866
253640.0000000    0.1191626
253680.0000000    0.1247884
253720.0000000    0.1366924
253760.0000000    0.1270911
253800.0000000    0.1180669
253840.0000000    0.1222268
253880.0000000    0.1309502
253920.0000000    0.1251297
253960.0000000    0.1251030
254000.0000000    0.1195899
254040.0000000    0.1265842
254080.0000000    0.1233315
254120.0000000    0.1220894
254160.0000000    0.1244804
254200.0000000    0.1195849
254240.0000000    0.1243528
254280.0000000    0.1240224
254320.0000000    0.1266368
254360.0000000    0.1249633
254400.0000000    0.1188508
254440.0000000    0.1268696
254480.0000000    0.1225743
254520.0000000    0.1208733
254560.0000000    0.1288278
254600.0000000    0.1246238
254640.0000000    0.1213370
254680.0000000    0.1375610
254720.0000000    0.1266909
254760.0000000    0.1335417
254800.0000000    0.1347880
254840.0000000    0.1286857
254880.0000000    0.1293328
254920.0000000    0.1475731
254960.0000000    0.1303138
255000.0000000    0.1374310
255040.0000000    0.1360329
255080.0000000    0.1389170
255120.0000000    0.1272974
255160.0000000    0.1333561
255200.0000000    0.1312365
255240.0000000    0.1302273
255280.0000000    0.1315686
255320.0000000    0.1425587
255360.0000000    0.1341635
255400.0000000    0.1293656
255440.0000000    0.1327726
255480.0000000    0.1398199
255520.0000000    0.1303497
255560.0000000    0.1197188
255600.0000000    0.1202553
255640.0000000    0.1237990
255680.0000000    0.1184463
255720.0000000    0.1278527
255760.0000000    0.1243404
255800.0000000    0.1191370
255840.0000000    0.1240896
255880.0000000    0.1238180
255920.0000000    0.1196900
255960.0000000    0.1244531
256000.0000000    0.1208870
256040.0000000    0.1127253
256080.0000000    0.1046158
256120.0000000    0.1103049
256160.0000000    0.1229262
256200.0000000    0.1163514
256240.0000000    0.1130179
256280.0000000    0.1195743
256320.0000000    0.1139164
256360.0000000    0.1291351
256400.0000000    0.1177634
256440.0000000    0.1159421
256480.0000000    0.1166402
256520.0000000    0.1198686
256560.0000000    0.1220569
256600.0000000    0.1294640
256640.0000000    0.1231754
256680.0000000    0.1110792
256720.0000000    0.1202149
256760.0000000    0.1208590
256800.0000000    0.1177142
256840.0000000    0.1168008
256880.0000000    0.1180933
256920.0000000    0.1190712
256960.0000000    0.1149581
257000.0000000    0.1172208
257040.0000000    0.1189119
257080.0000000    0.1195306
257120.0000000    0.1164292
257160.0000000    0.1123520
257200.0000000    0.1160218
257240.0000000    0.1159430
257280.0000000    0.1315042
257320.0000000    0.1245921
257360.0000000    0.1145977
257400.0000000    0.1126817
257440.0000000    0.1179467
257480.0000000    0.1177149
257520.0000000    0.1164981
257560.0000000    0.1188520
257600.0000000    0.1129841
257640.0000000    0.1162947
257680.0000000    0.1160891
257720.0000000    0.1215629
257760.0000000    0.1188167
257800.0000000    0.1219139
257840.0000000    0.1160145
257880.0000000    0.1282942
257920.0000000    0.1294881
257960.0000000    0.1201629
258000.0000000    0.1195786
258040.0000000    0.1189443
258080.0000000    0.1135106
258120.0000000    0.1162266
258160.0000000    0.1163651
258200.0000000    0.1223439
258240.0000000    0.1176518
258280.0000000    0.1178775
258320.0000000    0.1221321
258360.0000000    0.1217131
258400.0000000    0.1207925
258440.0000000    0.1257483
258480.0000000    0.1213136
258520.0000000    0.1237049
258560.0000000    0.1191598
258600.0000000    0.1228795
258640.0000000    0.1134416
258680.0000000    0.1197378
258720.0000000    0.1261744
258760.0000000    0.1258033
258800.0000000    0.1214516
258840.0000000    0.1280610
258880.0000000    0.1301269
258920.0000000    0.1369750
258960.0000000    0.1349455
259000.0000000    0.1305119
259040.0000000    0.1253436
259080.0000000    0.1293046
259120.0000000    0.1173602
259160.0000000    0.1300329
259200.0000000    0.1296154
259240.0000000    0.1312541
259280.0000000    0.1338818
259320.0000000    0.1312721
259360.0000000    0.1345529
259400.0000000    0.1228041
259440.0000000    0.1269312
259480.0000000    0.1220338
259520.0000000    0.1142078
259560.0000000    0.1211353
259600.0000000    0.1208428
259640.0000000    0.1174277
259680.0000000    0.1174809
259720.0000000    0.1345118
259760.0000000    0.1131923
259800.0000000    0.1240361
259840.0000000    0.1120565
259880.0000000    0.1153813
259920.0000000    0.1060786
259960.0000000    0.1027311
260000.0000000    0.1103353
260040.0000000    0.1110393
260080.0000000    0.1153434
260120.0000000    0.1129087
260160.0000000    0.1174585
260200.0000000    0.1182768
260240.0000000    0.1048669
260280.0000000    0.1172526
260320.0000000    0.1068276
260360.0000000    0.1109152
260400.0000000    0.1136004
260440.0000000    0.1172227
260480.0000000    0.1146759
260520.0000000    0.1179929
260560.0000000    0.1109323
260600.0000000    0.1131208
260640.0000000    0.1164556
260680.0000000    0.1146521
260720.0000000    0.1236305
260760.0000000    0.1147032
260800.0000000    0.1224543
260840.0000000    0.1205114
260880.0000000    0.1172483
260920.0000000    0.1270585
260960.0000000    0.1182744
261000.0000000    0.1159776
261040.0000000    0.1136242
261080.0000000    0.1226259
261120.0000000    0.1197308
261160.0000000    0.1166271
261200.0000000    0.1204385
261240.0000000    0.1272141
261280.0000000    0.1132965
261320.0000000    0.1273004
261360.0000000    0.1198681
261400.0000000    0.1262729
261440.0000000    0.1275335
261480.0000000    0.1308096
261520.0000000    0.1258812
261560.0000000    0.1289624
261600.0000000    0.1236604
261640.0000000    0.1264817
261680.0000000    0.1256153
261720.0000000    0.1184622
261760.0000000    0.1246254
261800.0000000    0.1171697
261840.0000000    0.1197921
261880.0000000    0.1159393
261920.0000000    0.1219312
261960.0000000    0.1210971
262000.0000000    0.1233370
262040.0000000    0.1202882
262080.0000000    0.1167863
262120.0000000    0.1230465
262160.0000000    0.1289261
262200.0000000    0.1251077
262240.0000000    0.1254868
262280.0000000    0.1275243
262320.0000000    0.1213027
262360.0000000    0.1243435
262400.0000000    0.1190287
262440.0000000    0.1222463
262480.0000000    0.1182402
262520.0000000    0.1246922
262560.0000000    0.1197117
262600.0000000    0.1329239
262640.0000000    0.1196992
262680.0000000    0.1200921
262720.0000000    0.1260851
262760.0000000    0.1121418
262800.0000000    0.1203780
262840.0000000    0.1170185
262880.0000000    0.1149170
262920.0000000    0.1294839
262960.0000000    0.1195677
263000.0000000    0.1125777
263040.0000000    0.1229395
263080.0000000    0.1192518
263120.0000000    0.1185769
263160.0000000    0.1177908
263200.0000000    0.1165921
263240.0000000    0.1180466
263280.0000000    0.1199859
263320.0000000    0.1205499
263360.0000000    0.1166748
263400.0000000    0.1262121
263440.0000000    0.1261495
263480.0000000    0.1212868
263520.0000000    0.1137419
263560.0000000    0.1154734
263600.0000000    0.1203275
263640.0000000    0.1295575
263680.0000000    0.1279367
263720.0000000    0.1270802
263760.0000000    0.1298095
263800.0000000    0.1268298
263840.0000000    0.1296346
263880.0000000    0.1239974
263920.0000000    0.1284077
263960.0000000    0.1245128
264000.0000000    0.1247844
264040.0000000    0.1289924
264080.0000000    0.1252393
264120.0000000    0.1314711
264160.0000000    0.1191884
264200.0000000    0.1235642
264240.0000000    0.1252385
264280.0000000    0.1257313
264320.0000000    0.1243745
264360.0000000    0.1189940
264400.0000000    0.1182300
264440.0000000    0.1142116
264480.0000000    0.1110707
264520.0000000    0.1192373
264560.0000000    0.1229908
264600.0000000    0.1231798
264640.0000000    0.1348942
264680.0000000    0.1266993
264720.0000000    0.1273443
264760.0000000    0.1287112
264800.0000000    0.1277343
264840.0000000    0.1258659
264880.0000000    0.1236748
264920.0000000    0.1267774
264960.0000000    0.1102413
265000.0000000    0.1247580
265040.0000000    0.1247588
265080.0000000    0.1201120
265120.0000000    0.1263674
265160.0000000    0.1185264
265200.0000000    0.1169526
265240.0000000    0.1152108
265280.0000000    0.1132562
265320.0000000    0.1168839
265360.0000000    0.1113233
265400.0000000    0.1206834
265440.0000000    0.1264931
265480.0000000    0.1244439
265520.0000000    0.1300408
265560.0000000    0.1267997
265600.0000000    0.1291061
265640.0000000    0.1288676
265680.0000000    0.1259606
265720.0000000    0.1264165
265760.0000000    0.1234658
265800.0000000    0.1230518
265840.0000000    0.1338974
265880.0000000    0.1320755
265920.0000000    0.1245983
265960.0000000    0.1362453
266000.0000000    0.1228354
266040.0000000    0.1255733
266080.0000000    0.1106211
266120.0000000    0.1247615
266160.0000000    0.1190731
266200.0000000    0.1276297
266240.0000000    0.1312842
266280.0000000    0.1253499
266320.0000000    0.1323065
266360.0000000    0.1324843
266400.0000000    0.1215953
266440.0000000    0.1211029
266480.0000000    0.1309664
266520.0000000    0.1315156
266560.0000000    0.1232789
266600.0000000    0.1251059
266640.0000000    0.1283740
266680.0000000    0.1301982
266720.0000000    0.1297177
266760.0000000    0.1304458
266800.0000000    0.1246489
266840.0000000    0.1254646
266880.0000000    0.1270112
266920.0000000    0.1217736
266960.0000000    0.1239387
267000.0000000    0.1158335
267040.0000000    0.1192911
267080.0000000    0.1223510
267120.0000000    0.1191539
267160.0000000    0.1199115
267200.0000000    0.1288190
267240.0000000    0.1215573
267280.0000000    0.1287279
267320.0000000    0.1187153
267360.0000000    0.1135544
267400.0000000    0.1158477
267440.0000000    0.1160409
267480.0000000    0.1189394
267520.0000000    0.1182746
267560.0000000    0.1276152
267600.0000000    0.1205253
267640.0000000    0.1199764
267680.0000000    0.1166424
267720.0000000    0.1117140
267760.0000000    0.1153946
267800.0000000    0.1168365
267840.0000000    0.1338175
267880.0000000    0.1166939
267920.0000000    0.1190824
267960.0000000    0.1232185
268000.0000000    0.1164778
268040.0000000    0.1170263
268080.0000000    0.1127585
268120.0000000    0.1197326
268160.0000000    0.1163767
268200.0000000    0.1132129
268240.0000000    0.1140262
268280.0000000    0.1175779
268320.0000000    0.1181167
268360.0000000    0.1162439
268400.0000000    0.1120441
268440.0000000    0.1165665
268480.0000000    0.1164889
268520.0000000    0.1183067
268560.0000000    0.1191943
268600.0000000    0.1192370
268640.0000000    0.1188843
268680.0000000    0.1294757
268720.0000000    0.1225283
268760.0000000    0.1207797
268800.0000000    0.1272030
268840.0000000    0.1250691
268880.0000000    0.1287051
268920.0000000    0.1292775
268960.0000000    0.1207811
269000.0000000    0.1208438
269040.0000000    0.1237500
269080.0000000    0.1213030
269120.0000000    0.1227920
269160.0000000    0.1223593
269200.0000000    0.1175111
269240.0000000    0.1168244
269280.0000000    0.1163571
269320.0000000    0.1179831
269360.0000000    0.1184414
269400.0000000    0.1260196
269440.0000000    0.1276648
269480.0000000    0.1118837
269520.0000000    0.1173107
269560.0000000    0.1178053
269600.0000000    0.1205768
269640.0000000    0.1313775
269680.0000000    0.1313642
269720.0000000    0.1258250
269760.0000000    0.1176063
269800.0000000    0.1227670
269840.0000000    0.1286041
269880.0000000    0.1230827
269920.0000000    0.1186152
269960.0000000    0.1267099
270000.0000000    0.1212138
270040.0000000    0.1194861
270080.0000000    0.1167854
270120.0000000    0.1170850
270160.0000000    0.1262234
270200.0000000    0.1232511
270240.0000000    0.1216310
270280.0000000    0.1202322
270320.0000000    0.1279305
270360.0000000    0.1221825
270400.0000000    0.1100545
270440.0000000    0.1193954
270480.0000000    0.1216764
270520.0000000    0.1161724
270560.0000000    0.1259357
270600.0000000    0.1270902
270640.0000000    0.1203226
270680.0000000    0.1206062
270720.0000000    0.1270295
270760.0000000    0.1275317
270800.0000000    0.1307465
270840.0000000    0.1259553
270880.0000000    0.1193638
270920.0000000    0.1264865
270960.0000000    0.1291009
271000.0000000    0.1228787
271040.0000000    0.1150918
271080.0000000    0.1234977
271120.0000000    0.1337335
271160.0000000    0.1205300
271200.0000000    0.1391992
271240.0000000    0.1175802
271280.0000000    0.1276197
271320.0000000    0.1349315
271360.0000000    0.1364657
271400.0000000    0.1233962
271440.0000000    0.1293129
271480.0000000    0.1264747
271520.0000000    0.1194751
271560.0000000    0.1211423
271600.0000000    0.1178622
271640.0000000    0.1286380
271680.0000000    0.1236023
271720.0000000    0.1280544
271760.0000000    0.1385206
271800.0000000    0.1297907
271840.0000000    0.1345254
271880.0000000    0.1246249
271920.0000000    0.1248780
271960.0000000    0.1295042
272000.0000000    0.1330829
272040.0000000    0.1240714
272080.0000000    0.1267829
272120.0000000    0.1333687
272160.0000000    0.1271263
272200.0000000    0.1224902
272240.0000000    0.1339184
272280.0000000    0.1276009
272320.0000000    0.1221340
272360.0000000    0.1201278
272400.0000000    0.1225308
272440.0000000    0.1253763
272480.0000000    0.1153362
272520.0000000    0.1147365
272560.0000000    0.1184678
272600.0000000    0.1213555
272640.0000000    0.1202593
272680.0000000    0.1125381
272720.0000000    0.1181635
272760.0000000    0.1228261
272800.0000000    0.1260956
272840.0000000    0.1177099
272880.0000000    0.1122105
272920.0000000    0.1154864
272960.0000000    0.1192453
273000.0000000    0.1253682
273040.0000000    0.1201796
273080.0000000    0.1155113
273120.0000000    0.1178579
273160.0000000    0.1376953
273200.0000000    0.1165170
273240.0000000    0.1114196
273280.0000000    0.1149955
273320.0000000    0.1113961
273360.0000000    0.1175160
273400.0000000    0.1224450
273440.0000000    0.1193353
273480.0000000    0.1219111
273520.0000000    0.1084561
273560.0000000    0.1189537
273600.0000000    0.1193460
273640.0000000    0.1183702
273680.0000000    0.1226260
273720.0000000    0.1246246
273760.0000000    0.1157025
273800.0000000    0.1142039
273840.0000000    0.1213041
273880.0000000    0.1129349
273920.0000000    0.1108694
273960.0000000    0.1144356
274000.0000000    0.1221786
274040.0000000    0.1070381
274080.0000000    0.1036799
274120.0000000    0.1104370
274160.0000000    0.1018449
274200.0000000    0.1136877
274240.0000000    0.1113756
274280.0000000    0.1040099
274320.0000000    0.1026322
274360.0000000    0.1146100
274400.0000000    0.1129302
274440.0000000    0.1073067
274480.0000000    0.1107468
274520.0000000    0.1049487
274560.0000000    0.1172829
274600.0000000    0.1215077
274640.0000000    0.1132646
274680.0000000    0.1211811
274720.0000000    0.1211226
274760.0000000    0.1233149
274800.0000000    0.1228171
274840.0000000    0.1261170
274880.0000000    0.1191640
274920.0000000    0.1227733
274960.0000000    0.1252358
275000.0000000    0.1128175
275040.0000000    0.1264279
275080.0000000    0.1224231
275120.0000000    0.1256510
275160.0000000    0.1339882
275200.0000000    0.1354312
275240.0000000    0.1245207
275280.0000000    0.1269143
275320.0000000    0.1276573
275360.0000000    0.1303560
275400.0000000    0.1238254
275440.0000000    0.1249533
275480.0000000    0.1186376
275520.0000000    0.1328101
275560.0000000    0.1201784
275600.0000000    0.1249930
275640.0000000    0.1240040
275680.0000000    0.1285741
275720.0000000    0.1266065
275760.0000000    0.1236682
275800.0000000    0.1123088
275840.0000000    0.1227751
275880.0000000    0.1337877
275920.0000000    0.1344885
275960.0000000    0.1271933
276000.0000000    0.1283224
276040.0000000    0.1293830
276080.0000000    0.1311516
276120.0000000    0.1224849
276160.0000000    0.1257105
276200.0000000    0.1221046
276240.0000000    0.1299554
276280.0000000    0.1236414
276320.0000000    0.1278863
276360.0000000    0.1303097
276400.0000000    0.1264959
276440.0000000    0.1222948
276480.0000000    0.1254943
276520.0000000    0.1259813
276560.0000000    0.1300745
276600.0000000    0.1279609
276640.0000000    0.1295763
276680.0000000    0.1327499
276720.0000000    0.1258085
276760.0000000    0.1282919
276800.0000000    0.1261293
276840.0000000    0.1229714
276880.0000000    0.1155345
276920.0000000    0.1205378
276960.0000000    0.1201060
277000.0000000    0.1210258
277040.0000000    0.1247755
277080.0000000    0.1256486
277120.0000000    0.1222016
277160.0000000    0.1247811
277200.0000000    0.1252850
277240.0000000    0.1273468
277280.0000000    0.1291445
277320.0000000    0.1214239
277360.0000000    0.1338756
277400.0000000    0.1300272
277440.0000000    0.1235326
277480.0000000    0.1290489
277520.0000000    0.1328136
277560.0000000    0.1235325
277600.0000000    0.1265688
277640.0000000    0.1291337
277680.0000000    0.1344617
277720.0000000    0.1266305
277760.0000000    0.1246307
277800.0000000    0.1226651
277840.0000000    0.1336140
277880.0000000    0.1256192
277920.0000000    0.1252439
277960.0000000    0.1256123
278000.0000000    0.1321434
278040.0000000    0.1313904
278080.0000000    0.1380379
278120.0000000    0.1314592
278160.0000000    0.1268796
278200.0000000    0.1346232
278240.0000000    0.1356107
278280.0000000    0.1342152
278320.0000000    0.1389744
278360.0000000    0.1332058
278400.0000000    0.1355045
278440.0000000    0.1333926
278480.0000000    0.1306496
278520.0000000    0.1266201
278560.0000000    0.1306220
278600.0000000    0.1378469
278640.0000000    0.1246942
278680.0000000    0.1308064
278720.0000000    0.1232405
278760.0000000    0.1216012
278800.0000000    0.1217433
278840.0000000    0.1201017
278880.0000000    0.1125815
278920.0000000    0.1192878
278960.0000000    0.1183807
279000.0000000    0.1226778
279040.0000000    0.1195199
279080.0000000    0.1185783
279120.0000000    0.1226537
279160.0000000    0.1256537
279200.0000000    0.1276925
279240.0000000    0.1184212
279280.0000000    0.1264602
279320.0000000    0.1265638
279360.0000000    0.1177209
279400.0000000    0.1306694
279440.0000000    0.1267440
279480.0000000    0.1327247
279520.0000000    0.1267620
279560.0000000    0.1250911
279600.0000000    0.1216925
279640.0000000    0.1299072
279680.0000000    0.1277352
279720.0000000    0.1293927
279760.0000000    0.1288093
279800.0000000    0.1193648
279840.0000000    0.1261645
279880.0000000    0.1243217
279920.0000000    0.1222496
279960.0000000    0.1215228
280000.0000000    0.1234057
280040.0000000    0.1306241
280080.0000000    0.1273468
280120.0000000    0.1220190
280160.0000000    0.1343897
280200.0000000    0.1355803
280240.0000000    0.1288706
280280.0000000    0.1282929
280320.0000000    0.1260966
280360.0000000    0.1286536
280400.0000000    0.1329391
280440.0000000    0.1274571
280480.0000000    0.1280488
280520.0000000    0.1273524
280560.0000000    0.1262780
280600.0000000    0.1249593
280640.0000000    0.1208593
280680.0000000    0.1232417
280720.0000000    0.1179768
280760.0000000    0.1177809
280800.0000000    0.1273341
280840.0000000    0.1275263
280880.0000000    0.1185262
280920.0000000    0.1321472
280960.0000000    0.1313985
281000.0000000    0.1346477
281040.0000000    0.1389958
281080.0000000    0.1397604
281120.0000000    0.1388634
281160.0000000    0.1434417
281200.0000000    0.1443479
281240.0000000    0.1433886
281280.0000000    0.1318796
281320.0000000    0.1376758
281360.0000000    0.1378181
281400.0000000    0.1256052
281440.0000000    0.1323233
281480.0000000    0.1243316
281520.0000000    0.1271859
281560.0000000    0.1198538
281600.0000000    0.1178656
281640.0000000    0.1266989
281680.0000000    0.1237982
281720.0000000    0.1133203
281760.0000000    0.1237749
281800.0000000    0.1225746
281840.0000000    0.1226467
281880.0000000    0.1155634
281920.0000000    0.1161273
281960.0000000    0.1154517
282000.0000000    0.1176311
282040.0000000    0.1213458
282080.0000000    0.1226459
282120.0000000    0.1337699
282160.0000000    0.1156121
282200.0000000    0.1246486
282240.0000000    0.1149757
282280.0000000    0.1247985
282320.0000000    0.1186001
282360.0000000    0.1209873
282400.0000000    0.1137426
282440.0000000    0.1232349
282480.0000000    0.1167509
282520.0000000    0.1181697
282560.0000000    0.1221467
282600.0000000    0.1147319
282640.0000000    0.1173123
282680.0000000    0.1236147
282720.0000000    0.1221713
282760.0000000    0.1359350
282800.0000000    0.1258317
282840.0000000    0.1257668
282880.0000000    0.1266850
282920.0000000    0.1267209
282960.0000000    0.1226771
283000.0000000    0.1185139
283040.0000000    0.1137133
283080.0000000    0.1185330
283120.0000000    0.1223304
283160.0000000    0.1286969
283200.0000000    0.1242566
283240.0000000    0.1251633
283280.0000000    0.1203142
283320.0000000    0.1345412
283360.0000000    0.1262088
283400.0000000    0.1252594
283440.0000000    0.1228118
283480.0000000    0.1265591
283520.0000000    0.1203789
283560.0000000    0.1170809
283600.0000000    0.1179041
283640.0000000    0.1192460
283680.0000000    0.1272195
283720.0000000    0.1320817
283760.0000000    0.1285801
283800.0000000    0.1255736
283840.0000000    0.1297521
283880.0000000    0.1345819
283920.0000000    0.1270153
283960.0000000    0.1243649
284000.0000000    0.1328754
284040.0000000    0.1294585
284080.0000000    0.1198207
284120.0000000    0.1253641
284160.0000000    0.1293390
284200.0000000    0.1381780
284240.0000000    0.1381564
284280.0000000    0.1395303
284320.0000000    0.1347362
284360.0000000    0.1371197
284400.0000000    0.1332890
284440.0000000    0.1381852
284480.0000000    0.1373982
284520.0000000    0.1299136
284560.0000000    0.1307547
284600.0000000    0.1319164
284640.0000000    0.1383426
284680.0000000    0.1471357
284720.0000000    0.1407627
284760.0000000    0.1430392
284800.0000000    0.1497220
284840.0000000    0.1622701
284880.0000000    0.1498294
284920.0000000    0.1450999
284960.0000000    0.1518342
285000.0000000    0.1629806
285040.0000000    0.1519331
285080.0000000    0.1407647
285120.0000000    0.1436619
285160.0000000    0.1451333
285200.0000000    0.1480634
285240.0000000    0.1378714
285280.0000000    0.1493322
285320.0000000    0.1468674
285360.0000000    0.1441475
285400.0000000    0.1358806
285440.0000000    0.1446170
285480.0000000    0.1603063
285520.0000000    0.1467797
285560.0000000    0.1533771
285600.0000000    0.1437196
285640.0000000    0.1457924
285680.0000000    0.1439409
285720.0000000    0.1497928
285760.0000000    0.1477870
285800.0000000    0.1391702
285840.0000000    0.1550308
285880.0000000    0.1510653
285920.0000000    0.1537522
285960.0000000    0.1481120
286000.0000000    0.1296250
286040.0000000    0.1353945
286080.0000000    0.1361946
286120.0000000    0.1363595
286160.0000000    0.1398097
286200.0000000    0.1426251
286240.0000000    0.1454738
286280.0000000    0.1499836
286320.0000000    0.1362422
286360.0000000    0.1291638
286400.0000000    0.1251752
286440.0000000    0.1328304
286480.0000000    0.1326763
286520.0000000    0.1430518
286560.0000000    0.1421528
286600.0000000    0.1375154
286640.0000000    0.1284842
286680.0000000    0.1491712
286720.0000000    0.1482135
286760.0000000    0.1573049
286800.0000000    0.1536853
286840.0000000    0.1355068
286880.0000000    0.1374544
286920.0000000    0.1316619
286960.0000000    0.1377195
287000.0000000    0.1385075
287040.0000000    0.1355658
287080.0000000    0.1462806
287120.0000000    0.1402259
287160.0000000    0.1437989
287200.0000000    0.1385111
287240.0000000    0.1368894
287280.0000000    0.1395945
287320.0000000    0.1477572
287360.0000000    0.1318321
287400.0000000    0.1325429
287440.0000000    0.1386268
287480.0000000    0.1399792
287520.0000000    0.1414097
287560.0000000    0.1485428
287600.0000000    0.1462016
287640.0000000    0.1459040
287680.0000000    0.1527783
287720.0000000    0.1392661
287760.0000000    0.1350534
287800.0000000    0.1468494
287840.0000000    0.1426710
287880.0000000    0.1569661
287920.0000000    0.1565715
287960.0000000    0.1452421
288000.0000000    0.1496908
288040.0000000    0.1490947
288080.0000000    0.1483544
288120.0000000    0.1453151
288160.0000000    0.1447830
288200.0000000    0.1473800
288240.0000000    0.1446108
288280.0000000    0.1683198
288320.0000000    0.1463042
288360.0000000    0.1404529
288400.0000000    0.1449599
288440.0000000    0.1468203
288480.0000000    0.1355549
288520.0000000    0.1436831
288560.0000000    0.1494244
288600.0000000    0.1395816
288640.0000000    0.1522053
288680.0000000    0.1575491
288720.0000000    0.1601472
288760.0000000    0.1485382
288800.0000000    0.1445082
288840.0000000    0.1431318
288880.0000000    0.1403145
288920.0000000    0.1241768
288960.0000000    0.1385594
289000.0000000    0.1392851
289040.0000000    0.1460497
289080.0000000    0.1374199
289120.0000000    0.1292898
289160.0000000    0.1350473
289200.0000000    0.1292363
289240.0000000    0.1537125
289280.0000000    0.1536115
289320.0000000    0.1638128
289360.0000000    0.1644116
289400.0000000    0.1673208
289440.0000000    0.1884156
289480.0000000    0.1881556
289520.0000000    0.1739342
289560.0000000    0.1647043
289600.0000000    0.1627230
289640.0000000    0.1600414
289680.0000000    0.1940252
289720.0000000    0.1668191
289760.0000000    0.1646896
289800.0000000    0.1797525
289840.0000000    0.2010717
289880.0000000    0.1851357
289920.0000000    0.1776155
289960.0000000    0.1861481
290000.0000000    0.1780492
290040.0000000    0.1825176
290080.0000000    0.1834186
290120.0000000    0.1778907
290160.0000000    0.1708150
290200.0000000    0.1745555
290240.0000000    0.1599815
290280.0000000    0.1677879
290320.0000000    0.1701014
290360.0000000    0.1661841
290400.0000000    0.1563378
290440.0000000    0.1577831
290480.0000000    0.1572732
290520.0000000    0.1659342
290560.0000000    0.1539123
290600.0000000    0.1524771
290640.0000000    0.1623114
290680.0000000    0.1498704
290720.0000000    0.1423846
290760.0000000    0.1439892
290800.0000000    0.1428490
290840.0000000    0.1517091
290880.0000000    0.1460569
290920.0000000    0.1597067
290960.0000000    0.1649823
291000.0000000    0.1485620
291040.0000000    0.1515581
291080.0000000    0.1505071
291120.0000000    0.1496043
291160.0000000    0.1511502
291200.0000000    0.1504142
291240.0000000    0.1476796
291280.0000000    0.1443778
291320.0000000    0.1450934
291360.0000000    0.1488295
291400.0000000    0.1554612
291440.0000000    0.1449346
291480.0000000    0.1411784
291520.0000000    0.1503163
291560.0000000    0.1704514
291600.0000000    0.1611360
291640.0000000    0.1732344
291680.0000000    0.1588908
291720.0000000    0.1700150
291760.0000000    0.1822466
291800.0000000    0.2043941
291840.0000000    0.1837607
291880.0000000    0.1856354
291920.0000000    0.1903802
291960.0000000    0.2022520
292000.0000000    0.1818306
292040.0000000    0.1829030
292080.0000000    0.1986486
292120.0000000    0.2065791
292160.0000000    0.1958333
292200.0000000    0.1851227
292240.0000000    0.2094582
292280.0000000    0.1933130
292320.0000000    0.1893603
292360.0000000    0.1850006
292400.0000000    0.2226726
292440.0000000    0.2113524
292480.0000000    0.2270437
292520.0000000    0.2080623
292560.0000000    0.2032727
292600.0000000    0.2030845
292640.0000000    0.1931041
292680.0000000    0.2108411
292720.0000000    0.2029684
292760.0000000    0.2181997
292800.0000000    0.2056679
292840.0000000    0.2081510
292880.0000000    0.2315567
292920.0000000    0.2165070
292960.0000000    0.1902375
293000.0000000    0.2133620
293040.0000000    0.2019023
293080.0000000    0.2208415
293120.0000000    0.2149985
293160.0000000    0.1956920
293200.0000000    0.2056984
293240.0000000    0.2264169
293280.0000000    0.2004940
293320.0000000    0.2046662
293360.0000000    0.2321932
293400.0000000    0.2036022
293440.0000000    0.1940497
293480.0000000    0.2199616
293520.0000000    0.2229194
293560.0000000    0.1907713
293600.0000000    0.1929122
293640.0000000    0.2113172
293680.0000000    0.2296128
293720.0000000    0.2154763
293760.0000000    0.2066121
293800.0000000    0.2047511
293840.0000000    0.2100910
293880.0000000    0.2044073
293920.0000000    0.2084647
293960.0000000    0.2258395
294000.0000000    0.2147532
294040.0000000    0.2012806
294080.0000000    0.2004008
294120.0000000    0.2049548
294160.0000000    0.2116030
294200.0000000    0.2108314
294240.0000000    0.1908581
294280.0000000    0.2006719
294320.0000000    0.2014005
294360.0000000    0.1807416
294400.0000000    0.1913569
294440.0000000    0.2018588
294480.0000000    0.1881912
294520.0000000    0.1867037
294560.0000000    0.1922873
294600.0000000    0.1905412
294640.0000000    0.2004110
294680.0000000    0.1752740
294720.0000000    0.1718880
294760.0000000    0.1744988
294800.0000000    0.1881125
294840.0000000    0.1964552
294880.0000000    0.1945394
294920.0000000    0.2098067
294960.0000000    0.2050299
295000.0000000    0.1757185
295040.0000000    0.2078491
295080.0000000    0.1983988
295120.0000000    0.2137555
295160.0000000    0.2142608
295200.0000000    0.1991899
295240.0000000    0.2103173
295280.0000000    0.2000762
295320.0000000    0.2111861
295360.0000000    0.2029352
295400.0000000    0.1995594
295440.0000000    0.2041860
295480.0000000    0.1934694
295520.0000000    0.2151036
295560.0000000    0.2049603
295600.0000000    0.2022934
295640.0000000    0.1806568
295680.0000000    0.1988844
295720.0000000    0.2017008
295760.0000000    0.2157457
295800.0000000    0.1981826
295840.0000000    0.2171196
295880.0000000    0.2155200
295920.0000000    0.1877263
295960.0000000    0.1899572
296000.0000000    0.2084583
296040.0000000    0.2048903
296080.0000000    0.1981461
296120.0000000    0.2125861
296160.0000000    0.1936918
296200.0000000    0.2064388
296240.0000000    0.1951320
296280.0000000    0.2018756
296320.0000000    0.2007180
296360.0000000    0.2091606
296400.0000000    0.2020791
296440.0000000    0.1968852
296480.0000000    0.2039621
296520.0000000    0.2001467
296560.0000000    0.2016179
296600.0000000    0.2013505
296640.0000000    0.1952117
296680.0000000    0.2143534
296720.0000000    0.2267691
296760.0000000    0.1989819
296800.0000000    0.2212944
296840.0000000    0.2116436
296880.0000000    0.2023615
296920.0000000    0.2016737
296960.0000000    0.2068327
297000.0000000    0.1881401
297040.0000000    0.1904523
297080.0000000    0.2043819
297120.0000000    0.1970890
297160.0000000    0.1956793
297200.0000000    0.1863529
297240.0000000    0.1992150
297280.0000000    0.2088794
297320.0000000    0.2046019
297360.0000000    0.2085014
297400.0000000    0.2025685
297440.0000000    0.2077729
297480.0000000    0.2263847
297520.0000000    0.2134558
297560.0000000    0.2008751
297600.0000000    0.2172645
297640.0000000    0.2322475
297680.0000000    0.2181709
297720.0000000    0.2067312
297760.0000000    0.2183085
297800.0000000    0.2072408
297840.0000000    0.2070674
297880.0000000    0.2085782
297920.0000000    0.2089177
297960.0000000    0.2097557
298000.0000000    0.2018448
298040.0000000    0.2046784
298080.0000000    0.2175600
298120.0000000    0.2217245
298160.0000000    0.2328209
298200.0000000    0.2150694
298240.0000000    0.2149083
298280.0000000    0.2116132
298320.0000000    0.2109200
298360.0000000    0.2048998
298400.0000000    0.2014207
298440.0000000    0.2117699
298480.0000000    0.2110778
298520.0000000    0.2168038
298560.0000000    0.2076733
298600.0000000    0.2050749
298640.0000000    0.1953587
298680.0000000    0.2064613
298720.0000000    0.2135530
298760.0000000    0.2110529
298800.0000000    0.2095783
298840.0000000    0.2101262
298880.0000000    0.2090598
298920.0000000    0.1897221
298960.0000000    0.2029776
299000.0000000    0.2095574
299040.0000000    0.2013792
299080.0000000    0.2129194
299120.0000000    0.2149169
299160.0000000    0.2077390
299200.0000000    0.2008304
299240.0000000    0.2008150
299280.0000000    0.1815475
299320.0000000    0.1963933
299360.0000000    0.1952675
299400.0000000    0.2041788
299440.0000000    0.1848017
299480.0000000    0.2045231
299520.0000000    0.2118136
299560.0000000    0.2200003
299600.0000000    0.2100363
299640.0000000    0.2222627
299680.0000000    0.2209987
299720.0000000    0.2270034
299760.0000000    0.1967221
299800.0000000    0.1885356
299840.0000000    0.2085795
299880.0000000    0.2034148
299920.0000000    0.1994016
299960.0000000    0.1940998
300000.0000000    0.1907093
300040.0000000    0.2020708
300080.0000000    0.2057555
300120.0000000    0.1969654
300160.0000000    0.2270528
300200.0000000    0.2099408
300240.0000000    0.2044632
300280.0000000    0.1743838
300320.0000000    0.2069371
300360.0000000    0.2025814
300400.0000000    0.1775814
300440.0000000    0.1948226
300480.0000000    0.1849042
300520.0000000    0.1900293
300560.0000000    0.1753783
300600.0000000    0.2002189
300640.0000000    0.1809766
300680.0000000    0.2132091
300720.0000000    0.2032867
300760.0000000    0.1863828
300800.0000000    0.1713685
300840.0000000    0.1936463
300880.0000000    0.2044010
300920.0000000    0.2263767
300960.0000000    0.2111985
301000.0000000    0.2208156
301040.0000000    0.2007212
301080.0000000    0.1903461
301120.0000000    0.2050132
301160.0000000    0.2020852
301200.0000000    0.1972177
301240.0000000    0.2069380
301280.0000000    0.2119270
301320.0000000    0.2072839
301360.0000000    0.2153598
301400.0000000    0.2272808
301440.0000000    0.2213550
301480.0000000    0.2280801
301520.0000000    0.2314047
301560.0000000    0.2361894
301600.0000000    0.2424507
301640.0000000    0.2383102
301680.0000000    0.2520827
301720.0000000    0.2420433
301760.0000000    0.2306384
301800.0000000    0.2223321
301840.0000000    0.2283572
301880.0000000    0.2360215
301920.0000000    0.2367218
301960.0000000    0.2409200
302000.0000000    0.2359339
302040.0000000    0.2227085
302080.0000000    0.2255076
302120.0000000    0.2295023
302160.0000000    0.2401896
302200.0000000    0.2559062
302240.0000000    0.2385015
302280.0000000    0.2528776
302320.0000000    0.2437560
302360.0000000    0.2442946
302400.0000000    0.2399762
302440.0000000    0.2669853
302480.0000000    0.2471914
302520.0000000    0.2438418
302560.0000000    0.2441924
302600.0000000    0.2632830
302640.0000000    0.2524963
302680.0000000    0.2529826
302720.0000000    0.2493795
302760.0000000    0.2612843
302800.0000000    0.2698711
302840.0000000    0.2469423
302880.0000000    0.2492789
302920.0000000    0.2553653
302960.0000000    0.2490215
303000.0000000    0.2417556
303040.0000000    0.2511376
303080.0000000    0.2562846
303120.0000000    0.2521167
303160.0000000    0.2467736
303200.0000000    0.2614294
303240.0000000    0.2478628
303280.0000000    0.2476677
303320.0000000    0.2414891
303360.0000000    0.2457940
303400.0000000    0.2464002
303440.0000000    0.2394804
303480.0000000    0.2474231
303520.0000000    0.2453224
303560.0000000    0.2543141
303600.0000000    0.2373765
303640.0000000    0.2390989
303680.0000000    0.2403272
303720.0000000    0.2460476
303760.0000000    0.2526180
303800.0000000    0.2529164
303840.0000000    0.2575263
303880.0000000    0.2417052
303920.0000000    0.2461482
303960.0000000    0.2558623
304000.0000000    0.2249748
304040.0000000    0.2486587
304080.0000000    0.2422917
304120.0000000    0.2530718
304160.0000000    0.2393944
304200.0000000    0.2409730
304240.0000000    0.2435034
304280.0000000    0.2454845
304320.0000000    0.2385619
304360.0000000    0.2403117
304400.0000000    0.2459275
304440.0000000    0.2378333
304480.0000000    0.2464061
304520.0000000    0.2442484
304560.0000000    0.2475272
304600.0000000    0.2450330
304640.0000000    0.2365985
304680.0000000    0.2552161
304720.0000000    0.2336191
304760.0000000    0.2312923
304800.0000000    0.2367616
304840.0000000    0.2425378
304880.0000000    0.2435609
304920.0000000    0.2356214
304960.0000000    0.2431815
305000.0000000    0.2444900
305040.0000000    0.2477009
305080.0000000    0.2509103
305120.0000000    0.2508599
305160.0000000    0.2573196
305200.0000000    0.2413963
305240.0000000    0.2550367
305280.0000000    0.2487998
305320.0000000    0.2613969
305360.0000000    0.2431457
305400.0000000    0.2531863
305440.0000000    0.2592731
305480.0000000    0.2394065
305520.0000000    0.2392915
305560.0000000    0.2508639
305600.0000000    0.2373074
305640.0000000    0.2480950
305680.0000000    0.2509984
305720.0000000    0.2381385
305760.0000000    0.2405093
305800.0000000    0.2462323
305840.0000000    0.2432329
305880.0000000    0.2495481
305920.0000000    0.2472273
305960.0000000    0.2524646
306000.0000000    0.2357320
306040.0000000    0.2463545
306080.0000000    0.2390951
306120.0000000    0.2344018
306160.0000000    0.2428513
306200.0000000    0.2358955
306240.0000000    0.2496321
306280.0000000    0.2409458
306320.0000000    0.2358620
306360.0000000    0.2409672
306400.0000000    0.2420319
306440.0000000    0.2455927
306480.0000000    0.2367636
306520.0000000    0.2465225
306560.0000000    0.2401849
306600.0000000    0.2451094
306640.0000000    0.2423143
306680.0000000    0.2383100
306720.0000000    0.2390644
306760.0000000    0.2586298
306800.0000000    0.2372346
306840.0000000    0.2351842
306880.0000000    0.2444908
306920.0000000    0.2527213
306960.0000000    0.2500422
307000.0000000    0.2515277
307040.0000000    0.2473004
307080.0000000    0.2428319
307120.0000000    0.2451621
307160.0000000    0.2400912
307200.0000000    0.2494615
307240.0000000    0.2566125
307280.0000000    0.2391919
307320.0000000    0.2462662
307360.0000000    0.2444557
307400.0000000    0.2523850
307440.0000000    0.2508339
307480.0000000    0.2409756
307520.0000000    0.2426693
307560.0000000    0.2366114
307600.0000000    0.2379582
307640.0000000    0.2541539
307680.0000000    0.2529639
307720.0000000    0.2543274
307760.0000000    0.2428170
307800.0000000    0.2565369
307840.0000000    0.2575609
307880.0000000    0.2569179
307920.0000000    0.2622107
307960.0000000    0.2414767
308000.0000000    0.2460815
308040.0000000    0.2337408
308080.0000000    0.2399176
308120.0000000    0.2356024
308160.0000000    0.2391407
308200.0000000    0.2460881
308240.0000000    0.2566460
308280.0000000    0.2436735
308320.0000000    0.2398269
308360.0000000    0.2467926
308400.0000000    0.2544610
308440.0000000    0.2518223
308480.0000000    0.2466402
308520.0000000    0.2479679
308560.0000000    0.2541670
308600.0000000    0.2542538
308640.0000000    0.2504880
308680.0000000    0.2463919
308720.0000000    0.2435089
308760.0000000    0.2429980
308800.0000000    0.2522492
308840.0000000    0.2560360
308880.0000000    0.2475971
308920.0000000    0.2542882
308960.0000000    0.2408881
309000.0000000    0.2375536
309040.0000000    0.2444546
309080.0000000    0.2464537
309120.0000000    0.2362369
309160.0000000    0.2373018
309200.0000000    0.2328017
309240.0000000    0.2374297
309280.0000000    0.2473950
309320.0000000    0.2498177
309360.0000000    0.2364413
309400.0000000    0.2406372
309440.0000000    0.2379188
309480.0000000    0.2465372
309520.0000000    0.2358505
309560.0000000    0.2472387
309600.0000000    0.2409109
309640.0000000    0.2442127
309680.0000000    0.2439270
309720.0000000    0.2422255
309760.0000000    0.2523858
309800.0000000    0.2485620
309840.0000000    0.2426021
309880.0000000    0.2543652
309920.0000000    0.2515968
309960.0000000    0.2521675
310000.0000000    0.2478187
310040.0000000    0.2507356
310080.0000000    0.2499941
310120.0000000    0.2386134
310160.0000000    0.2449908
310200.0000000    0.2454495
310240.0000000    0.2387398
310280.0000000    0.2425191
310320.0000000    0.2439809
310360.0000000    0.2570929
310400.0000000    0.2498174
310440.0000000    0.2404560
310480.0000000    0.2456865
310520.0000000    0.2478925
310560.0000000    0.2352350
310600.0000000    0.2432984
310640.0000000    0.2398091
310680.0000000    0.2489267
310720.0000000    0.2429005
310760.0000000    0.2405520
310800.0000000    0.2294259
310840.0000000    0.2335035
310880.0000000    0.2365305
310920.0000000    0.2411149
310960.0000000    0.2521488
311000.0000000    0.2447703
311040.0000000    0.2442336
311080.0000000    0.2419418
311120.0000000    0.2308436
311160.0000000    0.2471858
311200.0000000    0.2462565
311240.0000000    0.2571688
311280.0000000    0.2546064
311320.0000000    0.2447333
311360.0000000    0.2477172
311400.0000000    0.2518143
311440.0000000    0.2392313
311480.0000000    0.2355641
311520.0000000    0.2327037
311560.0000000    0.2325644
311600.0000000    0.2414477
311640.0000000    0.2499987
311680.0000000    0.2540938
311720.0000000    0.2473657
311760.0000000    0.2465689
311800.0000000    0.2533120
311840.0000000    0.2477104
311880.0000000    0.2500428
311920.0000000    0.2503736
311960.0000000    0.2408111
312000.0000000    0.2464898
312040.0000000    0.2473665
312080.0000000    0.2335564
312120.0000000    0.2527032
312160.0000000    0.2667390
312200.0000000    0.2527620
312240.0000000    0.2388388
312280.0000000    0.2486977
312320.0000000    0.2415382
312360.0000000    0.2476608
312400.0000000    0.2580314
312440.0000000    0.2406869
312480.0000000    0.2444888
312520.0000000    0.2408467
312560.0000000    0.2382892
312600.0000000    0.2331667
312640.0000000    0.2413721
312680.0000000    0.2545846
312720.0000000    0.2544329
312760.0000000    0.2342478
312800.0000000    0.2372277
312840.0000000    0.2534474
312880.0000000    0.2435000
312920.0000000    0.2364810
312960.0000000    0.2541819
313000.0000000    0.2486835
313040.0000000    0.2664549
313080.0000000    0.2542690
313120.0000000    0.2438257
313160.0000000    0.2477310
313200.0000000    0.2332486
313240.0000000    0.2429061
313280.0000000    0.2407386
313320.0000000    0.2417818
313360.0000000    0.2524043
313400.0000000    0.2456601
313440.0000000    0.2430648
313480.0000000    0.2476972
313520.0000000    0.2392135
313560.0000000    0.2341779
313600.0000000    0.2469400
313640.0000000    0.2561378
313680.0000000    0.2502577
313720.0000000    0.2570534
313760.0000000    0.2626255
313800.0000000    0.2406611
313840.0000000    0.2359389
313880.0000000    0.2333819
313920.0000000    0.2425746
313960.0000000    0.2434595
314000.0000000    0.2516637
314040.0000000    0.2441172
314080.0000000    0.2376046
314120.0000000    0.2570482
314160.0000000    0.2490966
314200.0000000    0.2426430
314240.0000000    0.2500425
314280.0000000    0.2382166
314320.0000000    0.2535729
314360.0000000    0.2434112
314400.0000000    0.2348730
314440.0000000    0.2345129
314480.0000000    0.2488494
314520.0000000    0.2398628
314560.0000000    0.2384055
314600.0000000    0.2450211
314640.0000000    0.2556048
314680.0000000    0.2492259
314720.0000000    0.2413080
314760.0000000    0.2453146
314800.0000000    0.2515534
314840.0000000    0.2334645
314880.0000000    0.2434398
314920.0000000    0.2500805
314960.0000000    0.2493923
315000.0000000    0.2450854
315040.0000000    0.2402767
315080.0000000    0.2476837
315120.0000000    0.2525371
315160.0000000    0.2502081
315200.0000000    0.2432482
315240.0000000    0.2535324
315280.0000000    0.2491392
315320.0000000    0.2471859
315360.0000000    0.2359924
315400.0000000    0.2383304
315440.0000000    0.2546128
315480.0000000    0.2514270
315520.0000000    0.2605374
315560.0000000    0.2497765
315600.0000000    0.2586349
315640.0000000    0.2449109
315680.0000000    0.2438965
315720.0000000    0.2357911
315760.0000000    0.2422716
315800.0000000    0.2500975
315840.0000000    0.2592098
315880.0000000    0.2447361
315920.0000000    0.2352748
315960.0000000    0.2511089
316000.0000000    0.2673629
316040.0000000    0.2517529
316080.0000000    0.2492122
316120.0000000    0.2587824
316160.0000000    0.2374996
316200.0000000    0.2397040
316240.0000000    0.2459228
316280.0000000    0.2286518
316320.0000000    0.2440961
316360.0000000    0.2458903
316400.0000000    0.2520544
316440.0000000    0.2381853
316480.0000000    0.2371576
316520.0000000    0.2437689
316560.0000000    0.2413260
316600.0000000    0.2423580
316640.0000000    0.2377967
316680.0000000    0.2402119
316720.0000000    0.2471418
316760.0000000    0.2452557
316800.0000000    0.2391663
316840.0000000    0.2481401
316880.0000000    0.2583355
316920.0000000    0.2451457
316960.0000000    0.2654359
317000.0000000    0.2571882
317040.0000000    0.2453050
317080.0000000    0.2461661
317120.0000000    0.2545173
317160.0000000    0.2446826
317200.0000000    0.2455573
317240.0000000    0.2554776
317280.0000000    0.2610171
317320.0000000    0.2547784
317360.0000000    0.2537250
317400.0000000    0.2488749
317440.0000000    0.2456381
317480.0000000    0.2527345
317520.0000000    0.2624658
317560.0000000    0.2639195
317600.0000000    0.2525290
317640.0000000    0.2556503
317680.0000000    0.2543338
317720.0000000    0.2446494
317760.0000000    0.2449453
317800.0000000    0.2579094
317840.0000000    0.2421805
317880.0000000    0.2328010
317920.0000000    0.2448976
317960.0000000    0.2417281
318000.0000000    0.2497759
318040.0000000    0.2444109
318080.0000000    0.2542583
318120.0000000    0.2560628
318160.0000000    0.2481110
318200.0000000    0.2559972
318240.0000000    0.2568070
318280.0000000    0.2476835
318320.0000000    0.2456461
318360.0000000    0.2569997
318400.0000000    0.2441427
318440.0000000    0.2469354
318480.0000000    0.2527250
318520.0000000    0.2537368
318560.0000000    0.2522335
318600.0000000    0.2560958
318640.0000000    0.2492849
318680.0000000    0.2564882
318720.0000000    0.2443678
318760.0000000    0.2496019
318800.0000000    0.2610638
318840.0000000    0.2431308
318880.0000000    0.2403944
318920.0000000    0.2604008
318960.0000000    0.2605109
319000.0000000    0.2592278
319040.0000000    0.2699263
319080.0000000    0.2550466
319120.0000000    0.2498789
319160.0000000    0.2494134
319200.0000000    0.2475704
319240.0000000    0.2533047
319280.0000000    0.2571118
319320.0000000    0.2545712
319360.0000000    0.2586515
319400.0000000    0.2523445
319440.0000000    0.2551018
319480.0000000    0.2445503
319520.0000000    0.2532908
319560.0000000    0.2514025
319600.0000000    0.2636375
319640.0000000    0.2370215
319680.0000000    0.2496507
319720.0000000    0.2463034
319760.0000000    0.2660871
319800.0000000    0.2679806
319840.0000000    0.2517983
319880.0000000    0.2532519
319920.0000000    0.2591236
319960.0000000    0.2722540
320000.0000000    0.2566845
320040.0000000    0.2677223
320080.0000000    0.2482909
320120.0000000    0.2750951
320160.0000000    0.2490392
320200.0000000    0.2472672
320240.0000000    0.2449722
320280.0000000    0.2513380
320320.0000000    0.2498711
320360.0000000    0.2412802
320400.0000000    0.2412940
320440.0000000    0.2495419
320480.0000000    0.2498173
320520.0000000    0.2444934
320560.0000000    0.2449695
320600.0000000    0.2297448
320640.0000000    0.2578932
320680.0000000    0.2574230
320720.0000000    0.2380815
320760.0000000    0.2578197
320800.0000000    0.2436301
320840.0000000    0.2462415
320880.0000000    0.2378003
320920.0000000    0.2479391
320960.0000000    0.2548575
321000.0000000    0.2423680
321040.0000000    0.2554695
321080.0000000    0.2489659
321120.0000000    0.2408028
321160.0000000    0.2411365
321200.0000000    0.2255190
321240.0000000    0.2462258
321280.0000000    0.2402811
321320.0000000    0.2447732
321360.0000000    0.2485279
321400.0000000    0.2435590
321440.0000000    0.2545113
321480.0000000    0.2437438
321520.0000000    0.2567951
321560.0000000    0.2414822
321600.0000000    0.2428073
321640.0000000    0.2553268
321680.0000000    0.2431242
321720.0000000    0.2531445
321760.0000000    0.2368296
321800.0000000    0.2502809
321840.0000000    0.2464244
321880.0000000    0.2462663
321920.0000000    0.2557937
321960.0000000    0.2407457
322000.0000000    0.2476324
322040.0000000    0.2558095
322080.0000000    0.2608702
322120.0000000    0.2571477
322160.0000000    0.2680933
322200.0000000    0.2480453
322240.0000000    0.2561936
322280.0000000    0.2440540
322320.0000000    0.2595416
322360.0000000    0.2528303
322400.0000000    0.2531526
322440.0000000    0.2592988
322480.0000000    0.2525588
322520.0000000    0.2532499
322560.0000000    0.2588468
322600.0000000    0.2582753
322640.0000000    0.2665614
322680.0000000    0.2601448
322720.0000000    0.2467844
322760.0000000    0.2567100
322800.0000000    0.2580375
322840.0000000    0.2565343
322880.0000000    0.2620589
322920.0000000    0.2580075
322960.0000000    0.2708027
323000.0000000    0.2565090
323040.0000000    0.2732479
323080.0000000    0.2755479
323120.0000000    0.2588174
323160.0000000    0.2470428
323200.0000000    0.2419610
323240.0000000    0.2480704
323280.0000000    0.2451145
323320.0000000    0.2657988
323360.0000000    0.2528532
323400.0000000    0.2558255
323440.0000000    0.2522939
323480.0000000    0.2446908
323520.0000000    0.2413766
323560.0000000    0.2538155
323600.0000000    0.2526535
323640.0000000    0.2423883
323680.0000000    0.2502892
323720.0000000    0.2594137
323760.0000000    0.2517246
323800.0000000    0.2596790
323840.0000000    0.2502935
323880.0000000    0.2486945
323920.0000000    0.2424472
323960.0000000    0.2486746
324000.0000000    0.2464026
324040.0000000    0.2541803
324080.0000000    0.2526073
324120.0000000    0.2538784
324160.0000000    0.2481284
324200.0000000    0.2456034
324240.0000000    0.2480854
324280.0000000    0.2507502
324320.0000000    0.2393753
324360.0000000    0.2402185
324400.0000000    0.2486854
324440.0000000    0.2585541
324480.0000000    0.2520176
324520.0000000    0.2529555
324560.0000000    0.2372721
324600.0000000    0.2525626
324640.0000000    0.2502024
324680.0000000    0.2473044
324720.0000000    0.2437029
324760.0000000    0.2478366
324800.0000000    0.2437343
324840.0000000    0.2534309
324880.0000000    0.2620481
324920.0000000    0.2496883
324960.0000000    0.2477965
325000.0000000    0.2553849
325040.0000000    0.2629425
325080.0000000    0.2609443
325120.0000000    0.2591645
325160.0000000    0.2568077
325200.0000000    0.2671330
325240.0000000    0.2642110
325280.0000000    0.2642128
325320.0000000    0.2482769
325360.0000000    0.2477693
325400.0000000    0.2512346
325440.0000000    0.2620756
325480.0000000    0.2573958
325520.0000000    0.2547759
325560.0000000    0.2632881
325600.0000000    0.2821615
325640.0000000    0.2551343
325680.0000000    0.2767663
325720.0000000    0.2553829
325760.0000000    0.2686596
325800.0000000    0.2545587
325840.0000000    0.2573187
325880.0000000    0.2583764
325920.0000000    0.2685181
325960.0000000    0.2514627
326000.0000000    0.2650601
326040.0000000    0.2550999
326080.0000000    0.2587007
326120.0000000    0.2604961
326160.0000000    0.2494133
326200.0000000    0.2723002
326240.0000000    0.2540465
326280.0000000    0.2502266
326320.0000000    0.2373804
326360.0000000    0.2421173
326400.0000000    0.2437854
326440.0000000    0.2471354
326480.0000000    0.2558927
326520.0000000    0.2596140
326560.0000000    0.2539738
326600.0000000    0.2481918
326640.0000000    0.2439889
326680.0000000    0.2433580
326720.0000000    0.2451250
326760.0000000    0.2577573
326800.0000000    0.2552439
326840.0000000    0.2533917
326880.0000000    0.2558942
326920.0000000    0.2380097
326960.0000000    0.2303954
327000.0000000    0.2499890
327040.0000000    0.2386043
327080.0000000    0.2452015
327120.0000000    0.2455345
327160.0000000    0.2515361
327200.0000000    0.2521997
327240.0000000    0.2370744
327280.0000000    0.2468515
327320.0000000    0.2511921
327360.0000000    0.2559323
327400.0000000    0.2490408
327440.0000000    0.2494521
327480.0000000    0.2442228
327520.0000000    0.2363599
327560.0000000    0.2574311
327600.0000000    0.2430555
327640.0000000    0.2390671
327680.0000000    0.2446156
327720.0000000    0.2433912
327760.0000000    0.2425704
327800.0000000    0.2361537
327840.0000000    0.2366802
327880.0000000    0.2515708
327920.0000000    0.2540737
327960.0000000    0.2408220
328000.0000000    0.2352969
328040.0000000    0.2529222
328080.0000000    0.2550151
328120.0000000    0.2624655
328160.0000000    0.2549559
328200.0000000    0.2631513
328240.0000000    0.2472183
328280.0000000    0.2470434
328320.0000000    0.2596961
328360.0000000    0.2558683
328400.0000000    0.2704756
328440.0000000    0.2711768
328480.0000000    0.2420831
328520.0000000    0.2608178
328560.0000000    0.2407919
328600.0000000    0.2487966
328640.0000000    0.2624504
328680.0000000    0.2598076
328720.0000000    0.2485833
328760.0000000    0.2531530
328800.0000000    0.2427220
328840.0000000    0.2470960
328880.0000000    0.2517765
328920.0000000    0.2680697
328960.0000000    0.2419338
329000.0000000    0.2467499
329040.0000000    0.2371360
329080.0000000    0.2627184
329120.0000000    0.2463476
329160.0000000    0.2480278
329200.0000000    0.2488714
329240.0000000    0.2417551
329280.0000000    0.2455141
329320.0000000    0.2386863
329360.0000000    0.2329411
329400.0000000    0.2394476
329440.0000000    0.2445948
329480.0000000    0.2404130
329520.0000000    0.2336841
329560.0000000    0.2429917
329600.0000000    0.2380600
329640.0000000    0.2469873
329680.0000000    0.2350706
329720.0000000    0.2375841
329760.0000000    0.2385047
329800.0000000    0.2409155
329840.0000000    0.2288593
329880.0000000    0.2296191
329920.0000000    0.2428801
329960.0000000    0.2488473
330000.0000000    0.2289343
330040.0000000    0.2340900
330080.0000000    0.2541938
330120.0000000    0.2434494
330160.0000000    0.2465165
330200.0000000    0.2362304
330240.0000000    0.2395881
330280.0000000    0.2379881
330320.0000000    0.2426226
330360.0000000    0.2339801
330400.0000000    0.2361400
330440.0000000    0.2520785
330480.0000000    0.2494007
330520.0000000    0.2553147
330560.0000000    0.2453551
330600.0000000    0.2371134
330640.0000000    0.2360954
330680.0000000    0.2598424
330720.0000000    0.2543894
330760.0000000    0.2552835
330800.0000000    0.2510546
330840.0000000    0.2403007
330880.0000000    0.2306299
330920.0000000    0.2450747
330960.0000000    0.2468804
331000.0000000    0.2685630
331040.0000000    0.2490350
331080.0000000    0.2460834
331120.0000000    0.2558006
331160.0000000    0.2513745
331200.0000000    0.2509562
331240.0000000    0.2542673
331280.0000000    0.2591643
331320.0000000    0.2571980
331360.0000000    0.2484988
331400.0000000    0.2609576
331440.0000000    0.2455430
331480.0000000    0.2567573
331520.0000000    0.2499859
331560.0000000    0.2488030
331600.0000000    0.2586225
331640.0000000    0.2490024
331680.0000000    0.2601686
331720.0000000    0.2650911
331760.0000000    0.2513765
331800.0000000    0.2551171
331840.0000000    0.2595499
331880.0000000    0.2529573
331920.0000000    0.2671794
331960.0000000    0.2667581
332000.0000000    0.2501192
332040.0000000    0.2704716
332080.0000000    0.2558259
332120.0000000    0.2495088
332160.0000000    0.2630310
332200.0000000    0.2529576
332240.0000000    0.2563449
332280.0000000    0.2584129
332320.0000000    0.2677149
332360.0000000    0.2572505
332400.0000000    0.2542077
332440.0000000    0.2488755
332480.0000000    0.2712619
332520.0000000    0.2717995
332560.0000000    0.2731299
332600.0000000    0.2588415
332640.0000000    0.2605838
332680.0000000    0.2620225
332720.0000000    0.2814243
332760.0000000    0.2635730
332800.0000000    0.2703049
332840.0000000    0.2558941
332880.0000000    0.2766046
332920.0000000    0.2557091
332960.0000000    0.2589376
333000.0000000    0.2677230
333040.0000000    0.2685743
333080.0000000    0.2492076
333120.0000000    0.2501328
333160.0000000    0.2496733
333200.0000000    0.2663146
333240.0000000    0.2712701
333280.0000000    0.2726961
333320.0000000    0.2538719
333360.0000000    0.2672001
333400.0000000    0.2599310
333440.0000000    0.2569005
333480.0000000    0.2660362
333520.0000000    0.2524384
333560.0000000    0.2574035
333600.0000000    0.2497744
333640.0000000    0.2464296
333680.0000000    0.2630374
333720.0000000    0.2676583
333760.0000000    0.2435678
333800.0000000    0.2405639
333840.0000000    0.2459582
333880.0000000    0.2490954
333920.0000000    0.2403975
333960.0000000    0.2461673
334000.0000000    0.2563735
334040.0000000    0.2487719
334080.0000000    0.2527471
334120.0000000    0.2563887
334160.0000000    0.2537657
334200.0000000    0.2730466
334240.0000000    0.2535684
334280.0000000    0.2625479
334320.0000000    0.2510980
334360.0000000    0.2611691
334400.0000000    0.2639265
334440.0000000    0.2508568
334480.0000000    0.2509528
334520.0000000    0.2450003
334560.0000000    0.2413789
334600.0000000    0.2482634
334640.0000000    0.2516808
334680.0000000    0.2521716
334720.0000000    0.2609345
334760.0000000    0.2535202
334800.0000000    0.2510663
334840.0000000    0.2522866
334880.0000000    0.2369687
334920.0000000    0.2332627
334960.0000000    0.2442068
335000.0000000    0.2520996
335040.0000000    0.2610275
335080.0000000    0.2563073
335120.0000000    0.2593862
335160.0000000    0.2528249
335200.0000000    0.2526312
335240.0000000    0.2524150
335280.0000000    0.2457275
335320.0000000    0.2417122
335360.0000000    0.2581577
335400.0000000    0.2691531
335440.0000000    0.2428312
335480.0000000    0.2504566
335520.0000000    0.2382412
335560.0000000    0.2511224
335600.0000000    0.2479247
335640.0000000    0.2543369
335680.0000000    0.2615357
335720.0000000    0.2515401
335760.0000000    0.2396117
335800.0000000    0.2487235
335840.0000000    0.2463178
335880.0000000    0.2640226
335920.0000000    0.2444228
335960.0000000    0.2452097
336000.0000000    0.2491362
336040.0000000    0.2496786
336080.0000000    0.2633092
336120.0000000    0.2516344
336160.0000000    0.2370072
336200.0000000    0.2349700
336240.0000000    0.2344545
336280.0000000    0.2461430
336320.0000000    0.2421949
336360.0000000    0.2462078
336400.0000000    0.2473644
336440.0000000    0.2451093
336480.0000000    0.2294746
336520.0000000    0.2359705
336560.0000000    0.2378912
336600.0000000    0.2452872
336640.0000000    0.2348866
336680.0000000    0.2376354
336720.0000000    0.2422362
336760.0000000    0.2332565
336800.0000000    0.2336562
336840.0000000    0.2571012
336880.0000000    0.2470517
336920.0000000    0.2497042
336960.0000000    0.2475229
337000.0000000    0.2329863
337040.0000000    0.2484649
337080.0000000    0.2388202
337120.0000000    0.2439000
337160.0000000    0.2509085
337200.0000000    0.2317619
337240.0000000    0.2432996
337280.0000000    0.2334773
337320.0000000    0.2358360
337360.0000000    0.2536569
337400.0000000    0.2380203
337440.0000000    0.2449074
337480.0000000    0.2388230
337520.0000000    0.2308635
337560.0000000    0.2359080
337600.0000000    0.2421300
337640.0000000    0.2488357
337680.0000000    0.2431195
337720.0000000    0.2432295
337760.0000000    0.2352540
337800.0000000    0.2464362
337840.0000000    0.2424018
337880.0000000    0.2335110
337920.0000000    0.2430817
337960.0000000    0.2416014
338000.0000000    0.2307224
338040.0000000    0.2314457
338080.0000000    0.2473640
338120.0000000    0.2406961
338160.0000000    0.2471808
338200.0000000    0.2471173
338240.0000000    0.2392411
338280.0000000    0.2452923
338320.0000000    0.2308989
338360.0000000    0.2339676
338400.0000000    0.2495319
338440.0000000    0.2516751
338480.0000000    0.2520276
338520.0000000    0.2412122
338560.0000000    0.2378705
338600.0000000    0.2427725
338640.0000000    0.2590784
338680.0000000    0.2465140
338720.0000000    0.2392102
338760.0000000    0.2486969
338800.0000000    0.2545741
338840.0000000    0.2622138
338880.0000000    0.2592537
338920.0000000    0.2463500
338960.0000000    0.2431335
339000.0000000    0.2478047
339040.0000000    0.2500609
339080.0000000    0.2333694
339120.0000000    0.2388733
339160.0000000    0.2558025
339200.0000000    0.2526094
339240.0000000    0.2462114
339280.0000000    0.2332151
339320.0000000    0.2346033
339360.0000000    0.2332375
339400.0000000    0.2410780
339440.0000000    0.2348412
339480.0000000    0.2401127
339520.0000000    0.2375025
339560.0000000    0.2219778
339600.0000000    0.2388050
339640.0000000    0.2323733
339680.0000000    0.2269664
339720.0000000    0.2475075
339760.0000000    0.2320616
339800.0000000    0.2391923
339840.0000000    0.2438308
339880.0000000    0.2229693
339920.0000000    0.2282884
339960.0000000    0.2323625
340000.0000000    0.2232925
340040.0000000    0.2351595
340080.0000000    0.2453978
340120.0000000    0.2356568
340160.0000000    0.2396578
340200.0000000    0.2449130
340240.0000000    0.2379279
340280.0000000    0.2344621
340320.0000000    0.2458882
340360.0000000    0.2447574
340400.0000000    0.2465342
340440.0000000    0.2337671
340480.0000000    0.2334721
340520.0000000    0.2305111
340560.0000000    0.2219267
340600.0000000    0.2206799
340640.0000000    0.2283016
340680.0000000    0.2369198
340720.0000000    0.2248618
340760.0000000    0.2223833
340800.0000000    0.2146530
340840.0000000    0.2175847
340880.0000000    0.2183545
340920.0000000    0.2329045
340960.0000000    0.2216624
341000.0000000    0.2343138
341040.0000000    0.2345196
341080.0000000    0.2259532
341120.0000000    0.2344856
341160.0000000    0.2365763
341200.0000000    0.2398107
341240.0000000    0.2500044
341280.0000000    0.2476018
341320.0000000    0.2353125
341360.0000000    0.2246896
341400.0000000    0.2491456
341440.0000000    0.2358724
341480.0000000    0.2213000
341520.0000000    0.2379921
341560.0000000    0.2365686
341600.0000000    0.2384653
341640.0000000    0.2312106
341680.0000000    0.2198067
341720.0000000    0.2278329
341760.0000000    0.2450579
341800.0000000    0.2434923
341840.0000000    0.2462019
341880.0000000    0.2383088
341920.0000000    0.2265256
341960.0000000    0.2416147
342000.0000000    0.2444738
342040.0000000    0.2286385
342080.0000000    0.2425776
342120.0000000    0.2252730
342160.0000000    0.2292625
342200.0000000    0.2357544
342240.0000000    0.2466337
342280.0000000    0.2308512
342320.0000000    0.2262908
342360.0000000    0.2314676
342400.0000000    0.2311475
342440.0000000    0.2441449
342480.0000000    0.2400486
342520.0000000    0.2358007
342560.0000000    0.2357584
342600.0000000    0.2254750
342640.0000000    0.2434076
342680.0000000    0.2413135
342720.0000000    0.2317215
342760.0000000    0.2447924
342800.0000000    0.2285394
342840.0000000    0.2174583
342880.0000000    0.2143826
342920.0000000    0.2270238
342960.0000000    0.2279369
343000.0000000    0.2287189
343040.0000000    0.2390206
343080.0000000    0.2349747
343120.0000000    0.2362041
343160.0000000    0.2526618
343200.0000000    0.2434659
343240.0000000    0.2451284
343280.0000000    0.2386023
343320.0000000    0.2384300
343360.0000000    0.2412236
343400.0000000    0.2316436
343440.0000000    0.2566333
343480.0000000    0.2353081
343520.0000000    0.2566500
343560.0000000    0.2446875
343600.0000000    0.2322478
343640.0000000    0.2458318
343680.0000000    0.2421886
343720.0000000    0.2400510
343760.0000000    0.2475363
343800.0000000    0.2370337
343840.0000000    0.2465822
343880.0000000    0.2348417
343920.0000000    0.2621730
343960.0000000    0.2420377
344000.0000000    0.2396484
344040.0000000    0.2392068
344080.0000000    0.2333383
344120.0000000    0.2319507
344160.0000000    0.2334858
344200.0000000    0.2459268
344240.0000000    0.2455509
344280.0000000    0.2451501
344320.0000000    0.2499754
344360.0000000    0.2473854
344400.0000000    0.2534987
344440.0000000    0.2496827
344480.0000000    0.2450516
344520.0000000    0.2614499
344560.0000000    0.2396441
344600.0000000    0.2644599
344640.0000000    0.2441345
344680.0000000    0.2487561
344720.0000000    0.2557420
344760.0000000    0.2478531
344800.0000000    0.2537032
344840.0000000    0.2484692
344880.0000000    0.2506816
344920.0000000    0.2513719
344960.0000000    0.2421585
345000.0000000    0.2548241
345040.0000000    0.2457447
345080.0000000    0.2496994
345120.0000000    0.2550960
345160.0000000    0.2403830
345200.0000000    0.2484086
345240.0000000    0.2344785
345280.0000000    0.2361743
345320.0000000    0.2338880
345360.0000000    0.2310569
345400.0000000    0.2389732
345440.0000000    0.2414172
345480.0000000    0.2336216
345520.0000000    0.2427605
345560.0000000    0.2472449
345600.0000000    0.2381337
345640.0000000    0.2436777
345680.0000000    0.2437367
345720.0000000    0.2314899
345760.0000000    0.2405496
345800.0000000    0.2286848
345840.0000000    0.2381590
345880.0000000    0.2461708
345920.0000000    0.2315969
345960.0000000    0.2457443
346000.0000000    0.2472682
346040.0000000    0.2079481
346080.0000000    0.2340333
346120.0000000    0.2389480
346160.0000000    0.2360385
346200.0000000    0.2321842
346240.0000000    0.2306421
346280.0000000    0.2332644
346320.0000000    0.2344918
346360.0000000    0.2477429
346400.0000000    0.2560062
346440.0000000    0.2271526
346480.0000000    0.2326847
346520.0000000    0.2377281
346560.0000000    0.2521086
346600.0000000    0.2510608
346640.0000000    0.2459495
346680.0000000    0.2391925
346720.0000000    0.2429192
346760.0000000    0.2541902
346800.0000000    0.2472804
346840.0000000    0.2362821
346880.0000000    0.2418937
346920.0000000    0.2407972
346960.0000000    0.2509905
347000.0000000    0.2259425
347040.0000000    0.2477816
347080.0000000    0.2256286
347120.0000000    0.2529891
347160.0000000    0.2574168
347200.0000000    0.2470536
347240.0000000    0.2437512
347280.0000000    0.2374730
347320.0000000    0.2320004
347360.0000000    0.2417780
347400.0000000    0.2387142
347440.0000000    0.2373772
347480.0000000    0.2366793
347520.0000000    0.2448974
347560.0000000    0.2440906
347600.0000000    0.2433199
347640.0000000    0.2369334
347680.0000000    0.2336377
347720.0000000    0.2418822
347760.0000000    0.2284632
347800.0000000    0.2192127
347840.0000000    0.2308853
347880.0000000    0.2297223
347920.0000000    0.2407448
347960.0000000    0.2359488
348000.0000000    0.2375942
348040.0000000    0.2433904
348080.0000000    0.2435712
348120.0000000    0.2317950
348160.0000000    0.2446743
348200.0000000    0.2418270
348240.0000000    0.2508093
348280.0000000    0.2374371
348320.0000000    0.2443296
348360.0000000    0.2414904
348400.0000000    0.2459745
348440.0000000    0.2367017
348480.0000000    0.2442167
348520.0000000    0.2492884
348560.0000000    0.2359864
348600.0000000    0.2500952
348640.0000000    0.2410908
348680.0000000    0.2461224
348720.0000000    0.2531767
348760.0000000    0.2419400
348800.0000000    0.2426770
348840.0000000    0.2371772
348880.0000000    0.2494477
348920.0000000    0.2485120
348960.0000000    0.2307835
349000.0000000    0.2364044
349040.0000000    0.2415350
349080.0000000    0.2573805
349120.0000000    0.2355346
349160.0000000    0.2460597
349200.0000000    0.2357718
349240.0000000    0.2348808
349280.0000000    0.2434782
349320.0000000    0.2421555
349360.0000000    0.2504908
349400.0000000    0.2490489
349440.0000000    0.2472767
349480.0000000    0.2548787
349520.0000000    0.2413991
349560.0000000    0.2505839
349600.0000000    0.2529997
349640.0000000    0.2666815
349680.0000000    0.2416312
349720.0000000    0.2466183
349760.0000000    0.2574747
349800.0000000    0.2483364
349840.0000000    0.2360700
349880.0000000    0.2530527
349920.0000000    0.2459548
349960.0000000    0.2364682
350000.0000000    0.2543119
350040.0000000    0.2358796
350080.0000000    0.2522103
350120.0000000    0.2552209
350160.0000000    0.2423632
350200.0000000    0.2404052
350240.0000000    0.2337343
350280.0000000    0.2424420
350320.0000000    0.2283384
350360.0000000    0.2442279
350400.0000000    0.2405228
350440.0000000    0.2407291
350480.0000000    0.2470274
350520.0000000    0.2399929
350560.0000000    0.2541985
350600.0000000    0.2476939
350640.0000000    0.2533272
350680.0000000    0.2609057
350720.0000000    0.2541992
350760.0000000    0.2543991
350800.0000000    0.2612019
350840.0000000    0.2518192
350880.0000000    0.2398670
350920.0000000    0.2557151
350960.0000000    0.2604905
351000.0000000    0.2544049
351040.0000000    0.2467151
351080.0000000    0.2640647
351120.0000000    0.2545189
351160.0000000    0.2401455
351200.0000000    0.2518645
351240.0000000    0.2539837
351280.0000000    0.2460922
351320.0000000    0.2419294
351360.0000000    0.2370063
351400.0000000    0.2372285
351440.0000000    0.2362821
351480.0000000    0.2263827
351520.0000000    0.2469950
351560.0000000    0.2389307
351600.0000000    0.2295510
351640.0000000    0.2328141
351680.0000000    0.2491112
351720.0000000    0.2472546
351760.0000000    0.2377720
351800.0000000    0.2363661
351840.0000000    0.2428185
351880.0000000    0.2412848
351920.0000000    0.2534744
351960.0000000    0.2313132
352000.0000000    0.2481367
352040.0000000    0.2604344
352080.0000000    0.2501098
352120.0000000    0.2404340
352160.0000000    0.2347624
352200.0000000    0.2514409
352240.0000000    0.2573043
352280.0000000    0.2531855
352320.0000000    0.2620160
352360.0000000    0.2376276
352400.0000000    0.2406925
352440.0000000    0.2322121
352480.0000000    0.2438114
352520.0000000    0.2627601
352560.0000000    0.2581241
352600.0000000    0.2597191
352640.0000000    0.2556380
352680.0000000    0.2604781
352720.0000000    0.2412673
352760.0000000    0.2476265
352800.0000000    0.2497485
352840.0000000    0.2339155
352880.0000000    0.2502322
352920.0000000    0.2474222
352960.0000000    0.2511452
353000.0000000    0.2402546
353040.0000000    0.2447765
353080.0000000    0.2489573
353120.0000000    0.2522304
353160.0000000    0.2653981
353200.0000000    0.2576906
353240.0000000    0.2463983
353280.0000000    0.2457422
353320.0000000    0.2386454
353360.0000000    0.2525774
353400.0000000    0.2498315
353440.0000000    0.2510454
353480.0000000    0.2430189
353520.0000000    0.2509236
353560.0000000    0.2396815
353600.0000000    0.2499927
353640.0000000    0.2484161
353680.0000000    0.2509986
353720.0000000    0.2477446
353760.0000000    0.2350359
353800.0000000    0.2426423
353840.0000000    0.2370059
353880.0000000    0.2426806
353920.0000000    0.2401675
353960.0000000    0.2509606
354000.0000000    0.2410576
354040.0000000    0.2518377
354080.0000000    0.2458486
354120.0000000    0.2681728
354160.0000000    0.2468887
354200.0000000    0.2569847
354240.0000000    0.2446899
354280.0000000    0.2524678
354320.0000000    0.2386105
354360.0000000    0.2418372
354400.0000000    0.2475551
354440.0000000    0.2576308
354480.0000000    0.2493555
354520.0000000    0.2490942
354560.0000000    0.2473755
354600.0000000    0.2507114
354640.0000000    0.2392067
354680.0000000    0.2757671
354720.0000000    0.2490805
354760.0000000    0.2492896
354800.0000000    0.2538644
354840.0000000    0.2528218
354880.0000000    0.2490066
354920.0000000    0.2470713
354960.0000000    0.2371584
355000.0000000    0.2449742
355040.0000000    0.2599663
355080.0000000    0.2485755
355120.0000000    0.2364377
355160.0000000    0.2419633
355200.0000000    0.2524536
355240.0000000    0.2431168
355280.0000000    0.2476122
355320.0000000    0.2449732
355360.0000000    0.2551410
355400.0000000    0.2424642
355440.0000000    0.2511506
355480.0000000    0.2458226
355520.0000000    0.2476715
355560.0000000    0.2632867
355600.0000000    0.2562142
355640.0000000    0.2567233
355680.0000000    0.2415622
355720.0000000    0.2552598
355760.0000000    0.2626401
355800.0000000    0.2581926
355840.0000000    0.2516209
355880.0000000    0.2510359
355920.0000000    0.2475665
355960.0000000    0.2536151
356000.0000000    0.2532296
356040.0000000    0.2376903
356080.0000000    0.2694489
356120.0000000    0.2497718
356160.0000000    0.2537973
356200.0000000    0.2592250
356240.0000000    0.2659765
356280.0000000    0.2615413
356320.0000000    0.2510075
356360.0000000    0.2479367
356400.0000000    0.2598709
356440.0000000    0.2394065
356480.0000000    0.2601574
356520.0000000    0.2629603
356560.0000000    0.2555090
356600.0000000    0.2702644
356640.0000000    0.2406271
356680.0000000    0.2537567
356720.0000000    0.2392721
356760.0000000    0.2347246
356800.0000000    0.2462820
356840.0000000    0.2590982
356880.0000000    0.2482927
356920.0000000    0.2430681
356960.0000000    0.2443994
357000.0000000    0.2471697
357040.0000000    0.2483425
357080.0000000    0.2547184
357120.0000000    0.2589793
357160.0000000    0.2604429
357200.0000000    0.2384359
357240.0000000    0.2511077
357280.0000000    0.2404829
357320.0000000    0.2426733
357360.0000000    0.2408719
357400.0000000    0.2491685
357440.0000000    0.2450349
357480.0000000    0.2446424
357520.0000000    0.2349603
357560.0000000    0.2366247
357600.0000000    0.2533824
357640.0000000    0.2409042
357680.0000000    0.2466308
357720.0000000    0.2433597
357760.0000000    0.2388673
357800.0000000    0.2461009
357840.0000000    0.2505766
357880.0000000    0.2439154
357920.0000000    0.2553711
357960.0000000    0.2544774
358000.0000000    0.2419889
358040.0000000    0.2516047
358080.0000000    0.2476690
358120.0000000    0.2551551
358160.0000000    0.2409059
358200.0000000    0.2377953
358240.0000000    0.2535228
358280.0000000    0.2572700
358320.0000000    0.2569121
358360.0000000    0.2426746
358400.0000000    0.2497967
358440.0000000    0.2513172
358480.0000000    0.2494572
358520.0000000    0.2391291
358560.0000000    0.2430365
358600.0000000    0.2322286
358640.0000000    0.2362716
358680.0000000    0.2518422
358720.0000000    0.2468599
358760.0000000    0.2438571
358800.0000000    0.2471328
358840.0000000    0.2339468
358880.0000000    0.2439707
358920.0000000    0.2399683
358960.0000000    0.2525380
359000.0000000    0.2503273
359040.0000000    0.2579327
359080.0000000    0.2526532
359120.0000000    0.2333318
359160.0000000    0.2432930
359200.0000000    0.2544339
359240.0000000    0.2314536
359280.0000000    0.2484730
359320.0000000    0.2405581
359360.0000000    0.2381880
359400.0000000    0.2377693
359440.0000000    0.2367407
359480.0000000    0.2360431
359520.0000000    0.2338039
359560.0000000    0.2488762
359600.0000000    0.2424399
359640.0000000    0.2542350
359680.0000000    0.2433392
359720.0000000    0.2559089
359760.0000000    0.2526549
359800.0000000    0.2496247
359840.0000000    0.2469341
359880.0000000    0.2506587
359920.0000000    0.2468944
359960.0000000    0.2655287
360000.0000000    0.2587824
360040.0000000    0.2554927
360080.0000000    0.2452182
360120.0000000    0.2397972
360160.0000000    0.2431062
360200.0000000    0.2541044
360240.0000000    0.2475402
360280.0000000    0.2412090
360320.0000000    0.2425389
360360.0000000    0.2396240
360400.0000000    0.2411288
360440.0000000    0.2450219
360480.0000000    0.2557676
360520.0000000    0.2472233
360560.0000000    0.2439348
360600.0000000    0.2418854
360640.0000000    0.2362103
360680.0000000    0.2599847
360720.0000000    0.2700200
360760.0000000    0.2482024
360800.0000000    0.2368579
360840.0000000    0.2462781
360880.0000000    0.2439052
360920.0000000    0.2479863
360960.0000000    0.2475593
361000.0000000    0.2471538
361040.0000000    0.2586063
361080.0000000    0.2629969
361120.0000000    0.2462787
361160.0000000    0.2556068
361200.0000000    0.2426050
361240.0000000    0.2426743
361280.0000000    0.2444403
361320.0000000    0.2322177
361360.0000000    0.2473478
361400.0000000    0.2421427
361440.0000000    0.2461564
361480.0000000    0.2335956
361520.0000000    0.2514378
361560.0000000    0.2607030
361600.0000000    0.2648607
361640.0000000    0.2633718
361680.0000000    0.2466412
361720.0000000    0.2581005
361760.0000000    0.2434724
361800.0000000    0.2523156
361840.0000000    0.2447582
361880.0000000    0.2581474
361920.0000000    0.2559700
361960.0000000    0.2512208
362000.0000000    0.2700520
362040.0000000    0.2641357
362080.0000000    0.2561561
362120.0000000    0.2444951
362160.0000000    0.2433566
362200.0000000    0.2402047
362240.0000000    0.2550346
362280.0000000    0.2559221
362320.0000000    0.2542543
362360.0000000    0.2541873
362400.0000000    0.2579874
362440.0000000    0.2469005
362480.0000000    0.2511613
362520.0000000    0.2534874
362560.0000000    0.2445172
362600.0000000    0.2470802
362640.0000000    0.2543623
362680.0000000    0.2496335
362720.0000000    0.2494331
362760.0000000    0.2477640
362800.0000000    0.2530217
362840.0000000    0.2464723
362880.0000000    0.2579506
362920.0000000    0.2604887
362960.0000000    0.2499852
363000.0000000    0.2531565
363040.0000000    0.2592343
363080.0000000    0.2248915
363120.0000000    0.2596524
363160.0000000    0.2592550
363200.0000000    0.2635154
363240.0000000    0.2539782
363280.0000000    0.2502837
363320.0000000    0.2394111
363360.0000000    0.2487296
363400.0000000    0.2663910
363440.0000000    0.2438040
363480.0000000    0.2399804
363520.0000000    0.2477906
363560.0000000    0.2469320
363600.0000000    0.2498326
363640.0000000    0.2402731
363680.0000000    0.2502619
363720.0000000    0.2556267
363760.0000000    0.2357630
363800.0000000    0.2449402
363840.0000000    0.2363808
363880.0000000    0.2440068
363920.0000000    0.2471815
363960.0000000    0.2481017
364000.0000000    0.2610770
364040.0000000    0.2443270
364080.0000000    0.2426761
364120.0000000    0.2402763
364160.0000000    0.2383515
364200.0000000    0.2383791
364240.0000000    0.2364728
364280.0000000    0.2514076
364320.0000000    0.2443717
364360.0000000    0.2484207
364400.0000000    0.2427183
364440.0000000    0.2439154
364480.0000000    0.2637411
364520.0000000    0.2777169
364560.0000000    0.2582467
364600.0000000    0.2605354
364640.0000000    0.2539680
364680.0000000    0.2502604
364720.0000000    0.2611566
364760.0000000    0.2569153
364800.0000000    0.2592385
364840.0000000    0.2543533
364880.0000000    0.2533998
364920.0000000    0.2538793
364960.0000000    0.2531141
365000.0000000    0.2591009
365040.0000000    0.2669249
365080.0000000    0.2550897
365120.0000000    0.2494331
365160.0000000    0.2570194
365200.0000000    0.2575770
365240.0000000    0.2504044
365280.0000000    0.2515199
365320.0000000    0.2513957
365360.0000000    0.2486996
365400.0000000    0.2540260
365440.0000000    0.2378891
365480.0000000    0.2557453
365520.0000000    0.2485067
365560.0000000    0.2556362
365600.0000000    0.2508620
365640.0000000    0.2469723
365680.0000000    0.2672156
365720.0000000    0.2521441
365760.0000000    0.2428645
365800.0000000    0.2529917
365840.0000000    0.2564573
365880.0000000    0.2584098
365920.0000000    0.2470563
365960.0000000    0.2652289
366000.0000000    0.2585947
366040.0000000    0.2477144
366080.0000000    0.2495250
366120.0000000    0.2482853
366160.0000000    0.2617283
366200.0000000    0.2608704
366240.0000000    0.2622590
366280.0000000    0.2575409
366320.0000000    0.2759776
366360.0000000    0.2538496
366400.0000000    0.2624048
366440.0000000    0.2564828
366480.0000000    0.2493143
366520.0000000    0.2535242
366560.0000000    0.2597357
366600.0000000    0.2525240
366640.0000000    0.2479838
366680.0000000    0.2620425
366720.0000000    0.2642704
366760.0000000    0.2602214
366800.0000000    0.2550246
366840.0000000    0.2695977
366880.0000000    0.2439063
366920.0000000    0.2377611
366960.0000000    0.2335025
367000.0000000    0.2411773
367040.0000000    0.2409845
367080.0000000    0.2448031
367120.0000000    0.2460008
367160.0000000    0.2412489
367200.0000000    0.2437920
367240.0000000    0.2337909
367280.0000000    0.2376608
367320.0000000    0.2432965
367360.0000000    0.2406569
367400.0000000    0.2460007
367440.0000000    0.2394665
367480.0000000    0.2448842
367520.0000000    0.2321946
367560.0000000    0.2289352
367600.0000000    0.2496936
367640.0000000    0.2401739
367680.0000000    0.2443177
367720.0000000    0.2325543
367760.0000000    0.2333699
367800.0000000    0.2422603
367840.0000000    0.2441264
367880.0000000    0.2466029
367920.0000000    0.2375290
367960.0000000    0.2465681
368000.0000000    0.2547650
368040.0000000    0.2542056
368080.0000000    0.2297443
368120.0000000    0.2551718
368160.0000000    0.2576949
368200.0000000    0.2519259
368240.0000000    0.2421843
368280.0000000    0.2549813
368320.0000000    0.2387799
368360.0000000    0.2451808
368400.0000000    0.2315907
368440.0000000    0.2530068
368480.0000000    0.2447163
368520.0000000    0.2435752
368560.0000000    0.2355154
368600.0000000    0.2561672
368640.0000000    0.2480791
368680.0000000    0.2395458
368720.0000000    0.2400860
368760.0000000    0.2528509
368800.0000000    0.2504334
368840.0000000    0.2574873
368880.0000000    0.2496805
368920.0000000    0.2420057
368960.0000000    0.2445184
369000.0000000    0.2549212
369040.0000000    0.2474838
369080.0000000    0.2460506
369120.0000000    0.2486554
369160.0000000    0.2510328
369200.0000000    0.2443196
369240.0000000    0.2650080
369280.0000000    0.2412572
369320.0000000    0.2399402
369360.0000000    0.2372652
369400.0000000    0.2626357
369440.0000000    0.2437889
369480.0000000    0.2421483
369520.0000000    0.2416815
369560.0000000    0.2528100
369600.0000000    0.2498072
369640.0000000    0.2337118
369680.0000000    0.2443361
369720.0000000    0.2275235
369760.0000000    0.2457630
369800.0000000    0.2408326
369840.0000000    0.2474839
369880.0000000    0.2293987
369920.0000000    0.2365142
369960.0000000    0.2326162
370000.0000000    0.2325546
370040.0000000    0.2401055
370080.0000000    0.2293885
370120.0000000    0.2380723
370160.0000000    0.2420064
370200.0000000    0.2389594
370240.0000000    0.2365351
370280.0000000    0.2570224
370320.0000000    0.2502369
370360.0000000    0.2462701
370400.0000000    0.2437818
370440.0000000    0.2486638
370480.0000000    0.2441602
370520.0000000    0.2464865
370560.0000000    0.2453095
370600.0000000    0.2473428
370640.0000000    0.2517820
370680.0000000    0.2516079
370720.0000000    0.2432867
370760.0000000    0.2373710
370800.0000000    0.2585520
370840.0000000    0.2507633
370880.0000000    0.2622736
370920.0000000    0.2456618
370960.0000000    0.2454894
371000.0000000    0.2314808
371040.0000000    0.2533280
371080.0000000    0.2459302
371120.0000000    0.2406189
371160.0000000    0.2546380
371200.0000000    0.2485213
371240.0000000    0.2340887
371280.0000000    0.2499728
371320.0000000    0.2470751
371360.0000000    0.2479748
371400.0000000    0.2681405
371440.0000000    0.2531504
371480.0000000    0.2470282
371520.0000000    0.2619948
371560.0000000    0.2593747
371600.0000000    0.2762613
371640.0000000    0.2535398
371680.0000000    0.2481828
371720.0000000    0.2612824
371760.0000000    0.2546638
371800.0000000    0.2647275
371840.0000000    0.2621453
371880.0000000    0.2755391
371920.0000000    0.2594064
371960.0000000    0.2708932
372000.0000000    0.2783492
372040.0000000    0.2850678
372080.0000000    0.2730087
372120.0000000    0.2633211
372160.0000000    0.2617886
372200.0000000    0.2511038
372240.0000000    0.2810336
372280.0000000    0.2614551
372320.0000000    0.2730589
372360.0000000    0.2628447
372400.0000000    0.2631148
372440.0000000    0.2556798
372480.0000000    0.2537794
372520.0000000    0.2760829
372560.0000000    0.2560433
372600.0000000    0.2576973
372640.0000000    0.2483819
372680.0000000    0.2601535
372720.0000000    0.2524771
372760.0000000    0.2612544
372800.0000000    0.2631178
372840.0000000    0.2701021
372880.0000000    0.2605904
372920.0000000    0.2663537
372960.0000000    0.2629624
373000.0000000    0.2568532
373040.0000000    0.2784514
373080.0000000    0.2561081
373120.0000000    0.2834899
373160.0000000    0.2572289
373200.0000000    0.2591739
373240.0000000    0.2690811
373280.0000000    0.2629676
373320.0000000    0.2687036
373360.0000000    0.2616165
373400.0000000    0.2554798
373440.0000000    0.2534773
373480.0000000    0.2683721
373520.0000000    0.2597320
373560.0000000    0.2784161
373600.0000000    0.2595251
373640.0000000    0.2681599
373680.0000000    0.2473544
373720.0000000    0.2687399
373760.0000000    0.2502950
373800.0000000    0.2590404
373840.0000000    0.2583700
373880.0000000    0.2507985
373920.0000000    0.2455672
373960.0000000    0.2552187
374000.0000000    0.2364770
374040.0000000    0.2499844
374080.0000000    0.2597174
374120.0000000    0.2540586
374160.0000000    0.2517015
374200.0000000    0.2618579
374240.0000000    0.2551431
374280.0000000    0.2508332
374320.0000000    0.2640792
374360.0000000    0.2647997
374400.0000000    0.2671530
374440.0000000    0.2697597
374480.0000000    0.2716644
374520.0000000    0.2678534
374560.0000000    0.2765340
374600.0000000    0.2700203
374640.0000000    0.2798493
374680.0000000    0.2739535
374720.0000000    0.2695268
374760.0000000    0.2865578
374800.0000000    0.2767154
374840.0000000    0.2749952
374880.0000000    0.2825011
374920.0000000    0.2626635
374960.0000000    0.2703586
375000.0000000    0.2792570
375040.0000000    0.2793459
375080.0000000    0.2789389
375120.0000000    0.2766737
375160.0000000    0.2756536
375200.0000000    0.2778643
375240.0000000    0.2798035
375280.0000000    0.2759403
375320.0000000    0.2879986
375360.0000000    0.2639636
375400.0000000    0.2699471
375440.0000000    0.2721430
375480.0000000    0.2638839
375520.0000000    0.2788600
375560.0000000    0.2649454
375600.0000000    0.2592880
375640.0000000    0.2561577
375680.0000000    0.2771741
375720.0000000    0.2647857
375760.0000000    0.2692809
375800.0000000    0.2576369
375840.0000000    0.2544184
375880.0000000    0.2637302
375920.0000000    0.2656577
375960.0000000    0.2783981
376000.0000000    0.2761773
376040.0000000    0.2668888
376080.0000000    0.2695749
376120.0000000    0.2777857
376160.0000000    0.2598614
376200.0000000    0.2567511
376240.0000000    0.2584958
376280.0000000    0.2777543
376320.0000000    0.2783673
376360.0000000    0.2722666
376400.0000000    0.2795180
376440.0000000    0.2727221
376480.0000000    0.2755850
376520.0000000    0.2815042
376560.0000000    0.2750645
376600.0000000    0.2745843
376640.0000000    0.2895562
376680.0000000    0.2722055
376720.0000000    0.2720872
376760.0000000    0.2617017
376800.0000000    0.2603239
376840.0000000    0.2772403
376880.0000000    0.2750666
376920.0000000    0.2777900
376960.0000000    0.2584111
377000.0000000    0.2712731
377040.0000000    0.2622144
377080.0000000    0.2702442
377120.0000000    0.2718925
377160.0000000    0.2774893
377200.0000000    0.2559488
377240.0000000    0.2638266
377280.0000000    0.2568289
377320.0000000    0.2551175
377360.0000000    0.2648753
377400.0000000    0.2627342
377440.0000000    0.2575143
377480.0000000    0.2695042
377520.0000000    0.2606484
377560.0000000    0.2572064
377600.0000000    0.2471353
377640.0000000    0.2743331
377680.0000000    0.2622972
377720.0000000    0.2569636
377760.0000000    0.2636549
377800.0000000    0.2743568
377840.0000000    0.2794233
377880.0000000    0.2670921
377920.0000000    0.2658183
377960.0000000    0.2554892
378000.0000000    0.2570343
378040.0000000    0.2567635
378080.0000000    0.2705390
378120.0000000    0.2566304
378160.0000000    0.2665968
378200.0000000    0.2629089
378240.0000000    0.2691314
378280.0000000    0.2685328
378320.0000000    0.2621783
378360.0000000    0.2488000
378400.0000000    0.2617651
378440.0000000    0.2642848
378480.0000000    0.2510978
378520.0000000    0.2443942
378560.0000000    0.2500689
378600.0000000    0.2571827
378640.0000000    0.2412343
378680.0000000    0.2617316
378720.0000000    0.2588932
378760.0000000    0.2469447
378800.0000000    0.2537944
378840.0000000    0.2592297
378880.0000000    0.2566442
378920.0000000    0.2573207
378960.0000000    0.2580801
379000.0000000    0.2601708
379040.0000000    0.2434873
379080.0000000    0.2483829
379120.0000000    0.2589749
379160.0000000    0.2589107
379200.0000000    0.2639798
379240.0000000    0.2594547
379280.0000000    0.2582558
379320.0000000    0.2635906
379360.0000000    0.2578353
379400.0000000    0.2518666
379440.0000000    0.2685078
379480.0000000    0.2493908
379520.0000000    0.2694297
379560.0000000    0.2643284
379600.0000000    0.2582110
379640.0000000    0.2590073
379680.0000000    0.2516461
379720.0000000    0.2502549
379760.0000000    0.2555108
379800.0000000    0.2548302
379840.0000000    0.2589836
379880.0000000    0.2456475
379920.0000000    0.2390584
379960.0000000    0.2500778
380000.0000000    0.2736773
380040.0000000    0.2537493
380080.0000000    0.2571796
380120.0000000    0.2589343
380160.0000000    0.2669100
380200.0000000    0.2747315
380240.0000000    0.2713142
380280.0000000    0.2640178
380320.0000000    0.2625002
380360.0000000    0.2652999
380400.0000000    0.2824371
380440.0000000    0.2723258
380480.0000000    0.2710174
380520.0000000    0.2777921
380560.0000000    0.2695807
380600.0000000    0.2695816
380640.0000000    0.2712151
380680.0000000    0.2581294
380720.0000000    0.2662796
380760.0000000    0.2619710
380800.0000000    0.2546780
380840.0000000    0.2617007
380880.0000000    0.2710059
380920.0000000    0.2628178
380960.0000000    0.2581880
381000.0000000    0.2705974
381040.0000000    0.2699161
381080.0000000    0.2554370
381120.0000000    0.2609418
381160.0000000    0.2588854
381200.0000000    0.2737402
381240.0000000    0.2648335
381280.0000000    0.2731091
381320.0000000    0.2703674
381360.0000000    0.2687871
381400.0000000    0.2732669
381440.0000000    0.2690493
381480.0000000    0.2616003
381520.0000000    0.2592257
381560.0000000    0.2765979
381600.0000000    0.2627118
381640.0000000    0.2438533
381680.0000000    0.2504382
381720.0000000    0.2777916
381760.0000000    0.2632609
381800.0000000    0.2558998
381840.0000000    0.2589918
381880.0000000    0.2547279
381920.0000000    0.2749389
381960.0000000    0.2722916
382000.0000000    0.2639307
382040.0000000    0.2657887
382080.0000000    0.2515793
382120.0000000    0.2632710
382160.0000000    0.2665212
382200.0000000    0.2647268
382240.0000000    0.2673998
382280.0000000    0.2687064
382320.0000000    0.2707264
382360.0000000    0.2682951
382400.0000000    0.2859730
382440.0000000    0.2715186
382480.0000000    0.2714393
382520.0000000    0.2745073
382560.0000000    0.2708932
382600.0000000    0.2645760
382640.0000000    0.2826608
382680.0000000    0.2691958
382720.0000000    0.2622300
382760.0000000    0.2672516
382800.0000000    0.2611999
382840.0000000    0.2726525
382880.0000000    0.2576162
382920.0000000    0.2573887
382960.0000000    0.2726253
383000.0000000    0.2421161
383040.0000000    0.2622107
383080.0000000    0.2750622
383120.0000000    0.2667397
383160.0000000    0.2579836
383200.0000000    0.2573492
383240.0000000    0.2698067
383280.0000000    0.2735642
383320.0000000    0.2696826
383360.0000000    0.2722123
383400.0000000    0.2749642
383440.0000000    0.2802937
383480.0000000    0.2723260
383520.0000000    0.2701970
383560.0000000    0.2901659
383600.0000000    0.2852559
383640.0000000    0.2812752
383680.0000000    0.2625889
383720.0000000    0.2740748
383760.0000000    0.2810679
383800.0000000    0.2704996
383840.0000000    0.2959297
383880.0000000    0.2623568
383920.0000000    0.2633196
383960.0000000    0.2694677
384000.0000000    0.2634983
384040.0000000    0.2662643
384080.0000000    0.2856252
384120.0000000    0.2921043
384160.0000000    0.2735358
384200.0000000    0.2728900
384240.0000000    0.2687292
384280.0000000    0.2792561
384320.0000000    0.2711599
384360.0000000    0.2863914
384400.0000000    0.2687290
384440.0000000    0.2596891
384480.0000000    0.2792951
384520.0000000    0.2829339
384560.0000000    0.2756673
384600.0000000    0.2672047
384640.0000000    0.2800843
384680.0000000    0.2910170
384720.0000000    0.2958187
384760.0000000    0.2865925
384800.0000000    0.2848379
384840.0000000    0.2902305
384880.0000000    0.2868725
384920.0000000    0.2851748
384960.0000000    0.2746069
385000.0000000    0.2798996
385040.0000000    0.2713378
385080.0000000    0.2744325
385120.0000000    0.2792049
385160.0000000    0.2807025
385200.0000000    0.2688718
385240.0000000    0.2688774
385280.0000000    0.2620217
385320.0000000    0.2720026
385360.0000000    0.2747101
385400.0000000    0.2692693
385440.0000000    0.2852112
385480.0000000    0.2664781
385520.0000000    0.2687595
385560.0000000    0.2715356
385600.0000000    0.2740142
385640.0000000    0.2727273
385680.0000000    0.2887118
385720.0000000    0.2737212
385760.0000000    0.2773797
385800.0000000    0.2700091
385840.0000000    0.2574535
385880.0000000    0.2699504
385920.0000000    0.2620461
385960.0000000    0.2626850
386000.0000000    0.2636867
386040.0000000    0.2668369
386080.0000000    0.2664159
386120.0000000    0.2677404
386160.0000000    0.2664904
386200.0000000    0.2825215
386240.0000000    0.2845107
386280.0000000    0.2777880
386320.0000000    0.2877676
386360.0000000    0.2804510
386400.0000000    0.2728744
386440.0000000    0.2757519
386480.0000000    0.2606193
386520.0000000    0.2762575
386560.0000000    0.2543681
386600.0000000    0.2847667
386640.0000000    0.2515551
386680.0000000    0.2645787
386720.0000000    0.2716441
386760.0000000    0.2746083
386800.0000000    0.2694058
386840.0000000    0.2585663
386880.0000000    0.2663124
386920.0000000    0.2676226
386960.0000000    0.2636651
387000.0000000    0.2663539
387040.0000000    0.2751164
387080.0000000    0.2653481
387120.0000000    0.2777224
387160.0000000    0.2584207
387200.0000000    0.2622926
387240.0000000    0.2566831
387280.0000000    0.2632202
387320.0000000    0.2646078
387360.0000000    0.2643399
387400.0000000    0.2775382
387440.0000000    0.2648898
387480.0000000    0.2596924
387520.0000000    0.2516454
387560.0000000    0.2631859
387600.0000000    0.2617300
387640.0000000    0.2822132
387680.0000000    0.2623307
387720.0000000    0.2740124
387760.0000000    0.2725137
387800.0000000    0.2756508
387840.0000000    0.2718978
387880.0000000    0.2707429
387920.0000000    0.2725162
387960.0000000    0.2718214
388000.0000000    0.2636499
388040.0000000    0.2683488
388080.0000000    0.2842498
388120.0000000    0.2669775
388160.0000000    0.2680933
388200.0000000    0.2762462
388240.0000000    0.2700441
388280.0000000    0.2681741
388320.0000000    0.2873868
388360.0000000    0.2799369
388400.0000000    0.2619973
388440.0000000    0.2679241
388480.0000000    0.2706468
388520.0000000    0.2602029
388560.0000000    0.2520094
388600.0000000    0.2720836
388640.0000000    0.2592815
388680.0000000    0.2647358
388720.0000000    0.2778902
388760.0000000    0.2688629
388800.0000000    0.2642130
388840.0000000    0.2790236
388880.0000000    0.2680076
388920.0000000    0.2677943
388960.0000000    0.2705914
389000.0000000    0.2645534
389040.0000000    0.2658129
389080.0000000    0.2664996
389120.0000000    0.2636431
389160.0000000    0.2613353
389200.0000000    0.2571814
389240.0000000    0.2626123
389280.0000000    0.2645597
389320.0000000    0.2672498
389360.0000000    0.2614720
389400.0000000    0.2609557
389440.0000000    0.2632339
389480.0000000    0.2599982
389520.0000000    0.2611451
389560.0000000    0.2591234
389600.0000000    0.2584654
389640.0000000    0.2620056
389680.0000000    0.2573851
389720.0000000    0.2666906
389760.0000000    0.2810135
389800.0000000    0.2636930
389840.0000000    0.2649378
389880.0000000    0.2605139
389920.0000000    0.2630718
389960.0000000    0.2484214
390000.0000000    0.2615745
390040.0000000    0.2545252
390080.0000000    0.2623526
390120.0000000    0.2663715
390160.0000000    0.2664737
390200.0000000    0.2505980
390240.0000000    0.2654292
390280.0000000    0.2602555
390320.0000000    0.2734826
390360.0000000    0.2605336
390400.0000000    0.2734107
390440.0000000    0.2781539
390480.0000000    0.2653101
390520.0000000    0.2802620
390560.0000000    0.2735775
390600.0000000    0.2766676
390640.0000000    0.2813629
390680.0000000    0.2775613
390720.0000000    0.2810087
390760.0000000    0.2849802
390800.0000000    0.2768440
390840.0000000    0.2936482
390880.0000000    0.2867125
390920.0000000    0.2735212
390960.0000000    0.2735390
391000.0000000    0.2755058
391040.0000000    0.2761952
391080.0000000    0.2723295
391120.0000000    0.2782250
391160.0000000    0.2786590
391200.0000000    0.2804662
391240.0000000    0.2823968
391280.0000000    0.2738522
391320.0000000    0.2791938
391360.0000000    0.2699464
391400.0000000    0.2552510
391440.0000000    0.2773926
391480.0000000    0.2727698
391520.0000000    0.2745545
391560.0000000    0.2654708
391600.0000000    0.2517749
391640.0000000    0.2692649
391680.0000000    0.2700657
391720.0000000    0.2782262
391760.0000000    0.2735104
391800.0000000    0.2695760
391840.0000000    0.2813394
391880.0000000    0.2666351
391920.0000000    0.2645825
391960.0000000    0.2730367
392000.0000000    0.2652588
392040.0000000    0.2739558
392080.0000000    0.2854568
392120.0000000    0.2763251
392160.0000000    0.2775464
392200.0000000    0.2633225
392240.0000000    0.2788115
392280.0000000    0.2759836
392320.0000000    0.2807339
392360.0000000    0.2785537
392400.0000000    0.3051669
392440.0000000    0.2932779
392480.0000000    0.2815702
392520.0000000    0.2833020
392560.0000000    0.2784594
392600.0000000    0.2761657
392640.0000000    0.2790140
392680.0000000    0.2669681
392720.0000000    0.2635527
392760.0000000    0.2608652
392800.0000000    0.2755522
392840.0000000    0.2672793
392880.0000000    0.2859262
392920.0000000    0.2786761
392960.0000000    0.2706196
393000.0000000    0.2812961
393040.0000000    0.2714928
393080.0000000    0.2768832
393120.0000000    0.2726423
393160.0000000    0.2635718
393200.0000000    0.2689678
393240.0000000    0.2670564
393280.0000000    0.2729639
393320.0000000    0.2765792
393360.0000000    0.2726438
393400.0000000    0.2663013
393440.0000000    0.2672316
393480.0000000    0.2645884
393520.0000000    0.2657272
393560.0000000    0.2812455
393600.0000000    0.2696456
393640.0000000    0.2616605
393680.0000000    0.2665832
393720.0000000    0.2726524
393760.0000000    0.2645578
393800.0000000    0.2690071
393840.0000000    0.2571370
393880.0000000    0.2710883
393920.0000000    0.2694890
393960.0000000    0.2753699
394000.0000000    0.2483595
394040.0000000    0.2613934
394080.0000000    0.2764468
394120.0000000    0.2699891
394160.0000000    0.2603058
394200.0000000    0.2777832
394240.0000000    0.2814739
394280.0000000    0.2821076
394320.0000000    0.2784069
394360.0000000    0.2714854
394400.0000000    0.2628175
394440.0000000    0.2569834
394480.0000000    0.2549463
394520.0000000    0.2597494
394560.0000000    0.2655569
394600.0000000    0.2647545
394640.0000000    0.2511880
394680.0000000    0.2639538
394720.0000000    0.2711601
394760.0000000    0.2567459
394800.0000000    0.2717214
394840.0000000    0.2683825
394880.0000000    0.2701654
394920.0000000    0.2780680
394960.0000000    0.2713709
395000.0000000    0.2596813
395040.0000000    0.2910025
395080.0000000    0.2689590
395120.0000000    0.2683958
395160.0000000    0.2886791
395200.0000000    0.2878266
395240.0000000    0.2827140
395280.0000000    0.2747104
395320.0000000    0.2689017
395360.0000000    0.2723955
395400.0000000    0.2679669
395440.0000000    0.2683225
395480.0000000    0.2684996
395520.0000000    0.2738207
395560.0000000    0.2811942
395600.0000000    0.2795439
395640.0000000    0.2557462
395680.0000000    0.2698376
395720.0000000    0.2738184
395760.0000000    0.2695016
395800.0000000    0.2568477
395840.0000000    0.2898091
395880.0000000    0.2720628
395920.0000000    0.2733252
395960.0000000    0.2646810
396000.0000000    0.2696635
396040.0000000    0.2832745
396080.0000000    0.2727811
396120.0000000    0.2551343
396160.0000000    0.2640996
396200.0000000    0.2661758
396240.0000000    0.2727715
396280.0000000    0.2667850
396320.0000000    0.2755654
396360.0000000    0.2864596
396400.0000000    0.2788055
396440.0000000    0.2815212
396480.0000000    0.2870400
396520.0000000    0.2627915
396560.0000000    0.2801745
396600.0000000    0.2688067
396640.0000000    0.2691986
396680.0000000    0.2805624
396720.0000000    0.2784226
396760.0000000    0.2670662
396800.0000000    0.2697380
396840.0000000    0.2704183
396880.0000000    0.2701062
396920.0000000    0.2734755
396960.0000000    0.2802525
397000.0000000    0.2795095
397040.0000000    0.2670957
397080.0000000    0.2630932
397120.0000000    0.2733269
397160.0000000    0.2711202
397200.0000000    0.2734414
397240.0000000    0.2728768
397280.0000000    0.2695936
397320.0000000    0.2827291
397360.0000000    0.2720610
397400.0000000    0.2832421
397440.0000000    0.2754316
397480.0000000    0.2663844
397520.0000000    0.2548451
397560.0000000    0.2696472
397600.0000000    0.2735607
397640.0000000    0.2642513
397680.0000000    0.2642024
397720.0000000    0.2768624
397760.0000000    0.2694155
397800.0000000    0.2837250
397840.0000000    0.2717953
397880.0000000    0.2644494
397920.0000000    0.2876972
397960.0000000    0.2927844
398000.0000000    0.2701907
398040.0000000    0.2861290
398080.0000000    0.2809302
398120.0000000    0.2700765
398160.0000000    0.2751339
398200.0000000    0.2669303
398240.0000000    0.2848985
398280.0000000    0.2760124
398320.0000000    0.2531789
398360.0000000    0.2684812
398400.0000000    0.2782270
398440.0000000    0.2820362
398480.0000000    0.2789805
398520.0000000    0.2848206
398560.0000000    0.2805748
398600.0000000    0.2671316
398640.0000000    0.2784574
398680.0000000    0.2738948
398720.0000000    0.2766443
398760.0000000    0.2764520
398800.0000000    0.2687577
398840.0000000    0.2665918
398880.0000000    0.2776043
398920.0000000    0.2704457
398960.0000000    0.2660707
399000.0000000    0.2714069
399040.0000000    0.2740718
399080.0000000    0.2695840
399120.0000000    0.2704503
399160.0000000    0.2762840
399200.0000000    0.2781361
399240.0000000    0.2750308
399280.0000000    0.2787034
399320.0000000    0.2566521
399360.0000000    0.2671343
399400.0000000    0.2637682
399440.0000000    0.2494466
399480.0000000    0.2565410
399520.0000000    0.2585982
399560.0000000    0.2512708
399600.0000000    0.2568028
399640.0000000    0.2742030
399680.0000000    0.2671518
399720.0000000    0.2628919
399760.0000000    0.2594939
399800.0000000    0.2610055
399840.0000000    0.2601767
399880.0000000    0.2661666
399920.0000000    0.2536370
399960.0000000    0.2638092
400000.0000000    0.2696719
400040.0000000    0.2831137
400080.0000000    0.2673550
400120.0000000    0.2605947
400160.0000000    0.2634036
400200.0000000    0.2737131
400240.0000000    0.2606442
400280.0000000    0.2556855
400320.0000000    0.2812057
400360.0000000    0.2637577
400400.0000000    0.2555344
400440.0000000    0.2657172
400480.0000000    0.2682115
400520.0000000    0.2740472
400560.0000000    0.2838152
400600.0000000    0.2853023
400640.0000000    0.2831501
400680.0000000    0.2699859
400720.0000000    0.2733013
400760.0000000    0.2753310
400800.0000000    0.2790907
400840.0000000    0.2694657
400880.0000000    0.2777127
400920.0000000    0.2742760
400960.0000000    0.2789980
401000.0000000    0.2793895
401040.0000000    0.2577240
401080.0000000    0.2690472
401120.0000000    0.2768101
401160.0000000    0.2717289
401200.0000000    0.2704552
401240.0000000    0.2719951
401280.0000000    0.2822290
401320.0000000    0.2824697
401360.0000000    0.2837935
401400.0000000    0.2772206
401440.0000000    0.2603323
401480.0000000    0.2703727
401520.0000000    0.2770101
401560.0000000    0.2697304
401600.0000000    0.2863397
401640.0000000    0.2714930
401680.0000000    0.2764030
401720.0000000    0.2838752
401760.0000000    0.2766335
401800.0000000    0.2855072
401840.0000000    0.2745996
401880.0000000    0.2789938
401920.0000000    0.2764251
401960.0000000    0.2695940
402000.0000000    0.2733249
402040.0000000    0.2563556
402080.0000000    0.2752577
402120.0000000    0.2624369
402160.0000000    0.2751465
402200.0000000    0.2766446
402240.0000000    0.2592704
402280.0000000    0.2730828
402320.0000000    0.2685561
402360.0000000    0.2730306
402400.0000000    0.2632460
402440.0000000    0.2607078
402480.0000000    0.2683011
402520.0000000    0.2623183
402560.0000000    0.2579580
402600.0000000    0.2697859
402640.0000000    0.2630524
402680.0000000    0.2712222
402720.0000000    0.2666376
402760.0000000    0.2663977
402800.0000000    0.2646829
402840.0000000    0.2675859
402880.0000000    0.2739941
402920.0000000    0.2651863
402960.0000000    0.2863519
403000.0000000    0.2618266
403040.0000000    0.2741686
403080.0000000    0.2527462
403120.0000000    0.2715940
403160.0000000    0.2792149
403200.0000000    0.2673798
403240.0000000    0.2774060
403280.0000000    0.2590232
403320.0000000    0.2652960
403360.0000000    0.2635321
403400.0000000    0.2847387
403440.0000000    0.2584719
403480.0000000    0.2518831
403520.0000000    0.2686699
403560.0000000    0.2588657
403600.0000000    0.2713294
403640.0000000    0.2623478
403680.0000000    0.2771742
403720.0000000    0.2642259
403760.0000000    0.2679579
403800.0000000    0.2726072
403840.0000000    0.2588848
403880.0000000    0.2691586
403920.0000000    0.2834499
403960.0000000    0.2713091
404000.0000000    0.2650630
404040.0000000    0.2638872
404080.0000000    0.2726120
404120.0000000    0.2582465
404160.0000000    0.2643421
404200.0000000    0.2866384
404240.0000000    0.2628206
404280.0000000    0.2749613
404320.0000000    0.2847663
404360.0000000    0.2697548
404400.0000000    0.2619017
404440.0000000    0.2647735
404480.0000000    0.2587112
404520.0000000    0.2543157
404560.0000000    0.2638426
404600.0000000    0.2613803
404640.0000000    0.2686056
404680.0000000    0.2681521
404720.0000000    0.2587178
404760.0000000    0.2706507
404800.0000000    0.2629115
404840.0000000    0.2626163
404880.0000000    0.2535024
404920.0000000    0.2536749
404960.0000000    0.2504132
405000.0000000    0.2538544
405040.0000000    0.2620101
405080.0000000    0.2585576
405120.0000000    0.2516931
405160.0000000    0.2652110
405200.0000000    0.2655697
405240.0000000    0.2607960
405280.0000000    0.2744337
405320.0000000    0.2590516
405360.0000000    0.2476485
405400.0000000    0.2661033
405440.0000000    0.2695304
405480.0000000    0.2619989
405520.0000000    0.2663763
405560.0000000    0.2718429
405600.0000000    0.2563857
405640.0000000    0.2510346
405680.0000000    0.2659456
405720.0000000    0.2608357
405760.0000000    0.2696382
405800.0000000    0.2740124
405840.0000000    0.2660477
405880.0000000    0.2612346
405920.0000000    0.2633273
405960.0000000    0.2647507
406000.0000000    0.2566327
406040.0000000    0.2659572
406080.0000000    0.2590772
406120.0000000    0.2602853
406160.0000000    0.2567727
406200.0000000    0.2625048
406240.0000000    0.2769040
406280.0000000    0.2526949
406320.0000000    0.2636675
406360.0000000    0.2711381
406400.0000000    0.2618220
406440.0000000    0.2616025
406480.0000000    0.2713714
406520.0000000    0.2693334
406560.0000000    0.2628285
406600.0000000    0.2687520
406640.0000000    0.2668731
406680.0000000    0.2730622
406720.0000000    0.2733410
406760.0000000    0.2616212
406800.0000000    0.2650264
406840.0000000    0.2580926
406880.0000000    0.2463663
406920.0000000    0.2412264
406960.0000000    0.2540865
407000.0000000    0.2383358
407040.0000000    0.2567019
407080.0000000    0.2552127
407120.0000000    0.2386619
407160.0000000    0.2558021
407200.0000000    0.2522804
407240.0000000    0.2376150
407280.0000000    0.2591164
407320.0000000    0.2672625
407360.0000000    0.2527925
407400.0000000    0.2609508
407440.0000000    0.2600050
407480.0000000    0.2437007
407520.0000000    0.2357810
407560.0000000    0.2567314
407600.0000000    0.2520808
407640.0000000    0.2430012
407680.0000000    0.2521162
407720.0000000    0.2589816
407760.0000000    0.2400083
407800.0000000    0.2613092
407840.0000000    0.2506914
407880.0000000    0.2623671
407920.0000000    0.2543446
407960.0000000    0.2700886
408000.0000000    0.2597638
408040.0000000    0.2668717
408080.0000000    0.2754682
408120.0000000    0.2711495
408160.0000000    0.2769948
408200.0000000    0.2819602
408240.0000000    0.2703766
408280.0000000    0.2768417
408320.0000000    0.2666982
408360.0000000    0.2713652
408400.0000000    0.2785052
408440.0000000    0.2700259
408480.0000000    0.2645751
408520.0000000    0.2578653
408560.0000000    0.2572720
408600.0000000    0.2674084
408640.0000000    0.2568501
408680.0000000    0.2526685
408720.0000000    0.2616185
408760.0000000    0.2606320
408800.0000000    0.2651302
408840.0000000    0.2716784
408880.0000000    0.2721955
408920.0000000    0.2623160
408960.0000000    0.2537402
409000.0000000    0.2668455
409040.0000000    0.2628783
409080.0000000    0.2537173
409120.0000000    0.2767893
409160.0000000    0.2484884
409200.0000000    0.2552598
409240.0000000    0.2614250
409280.0000000    0.2637549
409320.0000000    0.2665116
409360.0000000    0.2728870
409400.0000000    0.2721510
409440.0000000    0.2721786
409480.0000000    0.2701401
409520.0000000    0.2518039
409560.0000000    0.2506241
409600.0000000    0.2600472
409640.0000000    0.2626560
409680.0000000    0.2579613
409720.0000000    0.2589002
409760.0000000    0.2647395
409800.0000000    0.2533259
409840.0000000    0.2678976
409880.0000000    0.2786559
409920.0000000    0.2662217
409960.0000000    0.2477838
410000.0000000    0.2671414
410040.0000000    0.2472655
410080.0000000    0.2539809
410120.0000000    0.2582001
410160.0000000    0.2433450
410200.0000000    0.2664162
410240.0000000    0.2652165
410280.0000000    0.2610675
410320.0000000    0.2594025
410360.0000000    0.2505959
410400.0000000    0.2645088
410440.0000000    0.2666233
410480.0000000    0.2559068
410520.0000000    0.2582322
410560.0000000    0.2597289
410600.0000000    0.2545735
410640.0000000    0.2635052
410680.0000000    0.2539880
410720.0000000    0.2513096
410760.0000000    0.2445474
410800.0000000    0.2497553
410840.0000000    0.2390300
410880.0000000    0.2488273
410920.0000000    0.2403320
410960.0000000    0.2560390
411000.0000000    0.2458962
411040.0000000    0.2578303
411080.0000000    0.2703698
411120.0000000    0.2685713
411160.0000000    0.2559361
411200.0000000    0.2743724
411240.0000000    0.2534132
411280.0000000    0.2670210
411320.0000000    0.2527285
411360.0000000    0.2627647
411400.0000000    0.2666027
411440.0000000    0.2629269
411480.0000000    0.2651834
411520.0000000    0.2704314
411560.0000000    0.2581338
411600.0000000    0.2645746
411640.0000000    0.2558027
411680.0000000    0.2761887
411720.0000000    0.2612721
411760.0000000    0.2536426
411800.0000000    0.2585256
411840.0000000    0.2625141
411880.0000000    0.2491065
411920.0000000    0.2508509
411960.0000000    0.2532209
412000.0000000    0.2737251
412040.0000000    0.2612485
412080.0000000    0.2602365
412120.0000000    0.2646563
412160.0000000    0.2569980
412200.0000000    0.2453124
412240.0000000    0.2585052
412280.0000000    0.2427920
412320.0000000    0.2520233
412360.0000000    0.2483448
412400.0000000    0.2560214
412440.0000000    0.2522990
412480.0000000    0.2511428
412520.0000000    0.2623785
412560.0000000    0.2481552
412600.0000000    0.2716574
412640.0000000    0.2777085
412680.0000000    0.2675808
412720.0000000    0.2644811
412760.0000000    0.2642807
412800.0000000    0.2684657
412840.0000000    0.2631390
412880.0000000    0.2626058
412920.0000000    0.2537903
412960.0000000    0.2715711
413000.0000000    0.2578182
413040.0000000    0.2594104
413080.0000000    0.2546778
413120.0000000    0.2576478
413160.0000000    0.2536831
413200.0000000    0.2550688
413240.0000000    0.2527715
413280.0000000    0.2496134
413320.0000000    0.2561512
413360.0000000    0.2713377
413400.0000000    0.2702167
413440.0000000    0.2531966
413480.0000000    0.2506014
413520.0000000    0.2561938
413560.0000000    0.2551739
413600.0000000    0.2645562
413640.0000000    0.2609548
413680.0000000    0.2606278
413720.0000000    0.2559279
413760.0000000    0.2679490
413800.0000000    0.2532586
413840.0000000    0.2746224
413880.0000000    0.2668085
413920.0000000    0.2732593
413960.0000000    0.2673962
414000.0000000    0.2726108
414040.0000000    0.2626490
414080.0000000    0.2661116
414120.0000000    0.2541547
414160.0000000    0.2579773
414200.0000000    0.2581586
414240.0000000    0.2575782
414280.0000000    0.2645417
414320.0000000    0.2529810
414360.0000000    0.2599027
414400.0000000    0.2549542
414440.0000000    0.2580403
414480.0000000    0.2598761
414520.0000000    0.2612334
414560.0000000    0.2773997
414600.0000000    0.2648399
414640.0000000    0.2706550
414680.0000000    0.2601127
414720.0000000    0.2698527
414760.0000000    0.2525616
414800.0000000    0.2699505
414840.0000000    0.2884939
414880.0000000    0.2715777
414920.0000000    0.2674180
414960.0000000    0.2636357
415000.0000000    0.2710454
415040.0000000    0.2613694
415080.0000000    0.2703547
415120.0000000    0.2641085
415160.0000000    0.2712574
415200.0000000    0.2620636
415240.0000000    0.2565343
415280.0000000    0.2656045
415320.0000000    0.2550239
415360.0000000    0.2561911
415400.0000000    0.2564318
415440.0000000    0.2569755
415480.0000000    0.2596595
415520.0000000    0.2671870
415560.0000000    0.2695135
415600.0000000    0.2650703
415640.0000000    0.2766769
415680.0000000    0.2652156
415720.0000000    0.2736869
415760.0000000    0.2631353
415800.0000000    0.2536268
415840.0000000    0.2736376
415880.0000000    0.2729934
415920.0000000    0.2674479
415960.0000000    0.2647380
416000.0000000    0.2633756
416040.0000000    0.2636824
416080.0000000    0.2843777
416120.0000000    0.2689925
416160.0000000    0.2526008
416200.0000000    0.2702847
416240.0000000    0.2650358
416280.0000000    0.2686202
416320.0000000    0.2682716
416360.0000000    0.2688701
416400.0000000    0.2762098
416440.0000000    0.2582364
416480.0000000    0.2721757
416520.0000000    0.2723319
416560.0000000    0.2603341
416600.0000000    0.2659827
416640.0000000    0.2624462
416680.0000000    0.2614461
416720.0000000    0.2707221
416760.0000000    0.2743842
416800.0000000    0.2719203
416840.0000000    0.2614529
416880.0000000    0.2647440
416920.0000000    0.2644879
416960.0000000    0.2703667
417000.0000000    0.2710921
417040.0000000    0.2698156
417080.0000000    0.2655389
417120.0000000    0.2600376
417160.0000000    0.2541652
417200.0000000    0.2563527
417240.0000000    0.2762223
417280.0000000    0.2535538
417320.0000000    0.2706564
417360.0000000    0.2559458
417400.0000000    0.2574043
417440.0000000    0.2654829
417480.0000000    0.2576438
417520.0000000    0.2718797
417560.0000000    0.2625068
417600.0000000    0.2463309
417640.0000000    0.2662134
417680.0000000    0.2673153
417720.0000000    0.2554080
417760.0000000    0.2509076
417800.0000000    0.2608976
417840.0000000    0.2754208
417880.0000000    0.2614289
417920.0000000    0.2695231
417960.0000000    0.2597054
418000.0000000    0.2695516
418040.0000000    0.2594493
418080.0000000    0.2646360
418120.0000000    0.2713521
418160.0000000    0.2697269
418200.0000000    0.2588823
418240.0000000    0.2636815
418280.0000000    0.2584963
418320.0000000    0.2731566
418360.0000000    0.2527466
418400.0000000    0.2661780
418440.0000000    0.2541311
418480.0000000    0.2561318
418520.0000000    0.2550767
418560.0000000    0.2625388
418600.0000000    0.2794587
418640.0000000    0.2780397
418680.0000000    0.2581528
418720.0000000    0.2617856
418760.0000000    0.2654251
418800.0000000    0.2645770
418840.0000000    0.2607201
418880.0000000    0.2578171
418920.0000000    0.2756238
418960.0000000    0.2766303
419000.0000000    0.2688009
419040.0000000    0.2680548
419080.0000000    0.2706670
419120.0000000    0.2504876
419160.0000000    0.2646211
419200.0000000    0.2603557
419240.0000000    0.2537121
419280.0000000    0.2654849
419320.0000000    0.2569911
419360.0000000    0.2686898
419400.0000000    0.2625053
419440.0000000    0.2584389
419480.0000000    0.2689791
419520.0000000    0.2597521
419560.0000000    0.2705119
419600.0000000    0.2549404
419640.0000000    0.2673374
419680.0000000    0.2795652
419720.0000000    0.2671869
419760.0000000    0.2741372
419800.0000000    0.2760967
419840.0000000    0.2763268
419880.0000000    0.2851086
419920.0000000    0.2606524
419960.0000000    0.2692256
420000.0000000    0.2616134
420040.0000000    0.2598347
420080.0000000    0.2700167
420120.0000000    0.2729050
420160.0000000    0.2688121
420200.0000000    0.2617919
420240.0000000    0.2677460
420280.0000000    0.2691360
420320.0000000    0.2662975
420360.0000000    0.2779376
420400.0000000    0.2599003
420440.0000000    0.2551692
420480.0000000    0.2733896
420520.0000000    0.2710114
420560.0000000    0.2757837
420600.0000000    0.2851709
420640.0000000    0.2806090
420680.0000000    0.2597772
420720.0000000    0.2831399
420760.0000000    0.2775160
420800.0000000    0.2737041
420840.0000000    0.2795711
420880.0000000    0.2768791
420920.0000000    0.2774806
420960.0000000    0.2848876
421000.0000000    0.2941950
421040.0000000    0.2810538
421080.0000000    0.2756498
421120.0000000    0.2756420
421160.0000000    0.2936559
421200.0000000    0.2812737
421240.0000000    0.2680856
421280.0000000    0.2734334
421320.0000000    0.2866006
421360.0000000    0.2723112
421400.0000000    0.2673982
421440.0000000    0.2763543
421480.0000000    0.2675345
421520.0000000    0.2800449
421560.0000000    0.2648866
421600.0000000    0.2692389
421640.0000000    0.2767553
421680.0000000    0.2536990
421720.0000000    0.2775064
421760.0000000    0.2721519
421800.0000000    0.2673832
421840.0000000    0.2688636
421880.0000000    0.2689775
421920.0000000    0.2645381
421960.0000000    0.2603102
422000.0000000    0.2691315
422040.0000000    0.2623712
422080.0000000    0.2633250
422120.0000000    0.2624421
422160.0000000    0.2635024
422200.0000000    0.2623783
422240.0000000    0.2545235
422280.0000000    0.2716588
422320.0000000    0.2619623
422360.0000000    0.2581186
422400.0000000    0.2518615
422440.0000000    0.2570985
422480.0000000    0.2624263
422520.0000000    0.2668960
422560.0000000    0.2575643
422600.0000000    0.2626545
422640.0000000    0.2602127
422680.0000000    0.2731197
422720.0000000    0.2488522
422760.0000000    0.2567595
422800.0000000    0.2686650
422840.0000000    0.2510590
422880.0000000    0.2715917
422920.0000000    0.2786129
422960.0000000    0.2655730
423000.0000000    0.2628956
423040.0000000    0.2565002
423080.0000000    0.2517182
423120.0000000    0.2526323
423160.0000000    0.2611302
423200.0000000    0.2687002
423240.0000000    0.2468208
423280.0000000    0.2537462
423320.0000000    0.2498317
423360.0000000    0.2538038
423400.0000000    0.2758377
423440.0000000    0.2771810
423480.0000000    0.2707773
423520.0000000    0.2534496
423560.0000000    0.2525173
423600.0000000    0.2636386
423640.0000000    0.2468528
423680.0000000    0.2624440
423720.0000000    0.2556230
423760.0000000    0.2519539
423800.0000000    0.2529024
423840.0000000    0.2670847
423880.0000000    0.2518420
423920.0000000    0.2564287
423960.0000000    0.2486457
424000.0000000    0.2668177
424040.0000000    0.2688964
424080.0000000    0.2728790
424120.0000000    0.2638024
424160.0000000    0.2541915
424200.0000000    0.2639997
424240.0000000    0.2462592
424280.0000000    0.2617599
424320.0000000    0.2628944
424360.0000000    0.2382537
424400.0000000    0.2401914
424440.0000000    0.2436679
424480.0000000    0.2447085
424520.0000000    0.2383530
424560.0000000    0.2489238
424600.0000000    0.2517633
424640.0000000    0.2404372
424680.0000000    0.2510126
424720.0000000    0.2384086
424760.0000000    0.2334104
424800.0000000    0.2548019
424840.0000000    0.2391984
424880.0000000    0.2463228
424920.0000000    0.2463984
424960.0000000    0.2530855
425000.0000000    0.2414510
425040.0000000    0.2666380
425080.0000000    0.2434044
425120.0000000    0.2555987
425160.0000000    0.2447117
425200.0000000    0.2415489
425240.0000000    0.2523548
425280.0000000    0.2538574
425320.0000000    0.2688650
425360.0000000    0.2405616
425400.0000000    0.2449272
425440.0000000    0.2488711
425480.0000000    0.2484816
425520.0000000    0.2455458
425560.0000000    0.2431990
425600.0000000    0.2356749
425640.0000000    0.2376452
425680.0000000    0.2508120
425720.0000000    0.2479750
425760.0000000    0.2428931
425800.0000000    0.2676273
425840.0000000    0.2625495
425880.0000000    0.2466443
425920.0000000    0.2520416
425960.0000000    0.2499425
426000.0000000    0.2464028
426040.0000000    0.2564441
426080.0000000    0.2438415
426120.0000000    0.2379096
426160.0000000    0.2439164
426200.0000000    0.2551344
426240.0000000    0.2387111
426280.0000000    0.2437130
426320.0000000    0.2540286
426360.0000000    0.2649476
426400.0000000    0.2576449
426440.0000000    0.2476812
426480.0000000    0.2501782
426520.0000000    0.2478117
426560.0000000    0.2631105
426600.0000000    0.2480375
426640.0000000    0.2447082
426680.0000000    0.2604274
426720.0000000    0.2598274
426760.0000000    0.2552232
426800.0000000    0.2698264
426840.0000000    0.2480540
426880.0000000    0.2448456
426920.0000000    0.2483806
426960.0000000    0.2408217
427000.0000000    0.2415894
427040.0000000    0.2463977
427080.0000000    0.2367092
427120.0000000    0.2431928
427160.0000000    0.2347444
427200.0000000    0.2491536
427240.0000000    0.2524973
427280.0000000    0.2536991
427320.0000000    0.2587931
427360.0000000    0.2526767
427400.0000000    0.2586723
427440.0000000    0.2349061
427480.0000000    0.2360403
427520.0000000    0.2487472
427560.0000000    0.2572531
427600.0000000    0.2448654
427640.0000000    0.2421306
427680.0000000    0.2586199
427720.0000000    0.2544034
427760.0000000    0.2493235
427800.0000000    0.2655402
427840.0000000    0.2561465
427880.0000000    0.2631992
427920.0000000    0.2637078
427960.0000000    0.2414976
428000.0000000    0.2461900
428040.0000000    0.2507651
428080.0000000    0.2519602
428120.0000000    0.2429418
428160.0000000    0.2541337
428200.0000000    0.2499008
428240.0000000    0.2599994
428280.0000000    0.2555754
428320.0000000    0.2511503
428360.0000000    0.2493443
428400.0000000    0.2479396
428440.0000000    0.2455680
428480.0000000    0.2561007
428520.0000000    0.2431360
428560.0000000    0.2421807
428600.0000000    0.2587694
428640.0000000    0.2537869
428680.0000000    0.2554634
428720.0000000    0.2429202
428760.0000000    0.2529410
428800.0000000    0.2451105
428840.0000000    0.2520976
428880.0000000    0.2503547
428920.0000000    0.2555359
428960.0000000    0.2570639
429000.0000000    0.2566671
429040.0000000    0.2338949
429080.0000000    0.2605016
429120.0000000    0.2450068
429160.0000000    0.2549784
429200.0000000    0.2527928
429240.0000000    0.2524950
429280.0000000    0.2502807
429320.0000000    0.2579348
429360.0000000    0.2562024
429400.0000000    0.2575159
429440.0000000    0.2504196
429480.0000000    0.2562471
429520.0000000    0.2703074
429560.0000000    0.2605067
429600.0000000    0.2549069
429640.0000000    0.2547694
429680.0000000    0.2410433
429720.0000000    0.2443924
429760.0000000    0.2669664
429800.0000000    0.2605293
429840.0000000    0.2523097
429880.0000000    0.2525136
429920.0000000    0.2455803
429960.0000000    0.2453609
430000.0000000    0.2525546
430040.0000000    0.2478937
430080.0000000    0.2535420
430120.0000000    0.2486120
430160.0000000    0.2543273
430200.0000000    0.2431913
430240.0000000    0.2318317
430280.0000000    0.2452409
430320.0000000    0.2480035
430360.0000000    0.2534312
430400.0000000    0.2454969
430440.0000000    0.2493630
430480.0000000    0.2536657
430520.0000000    0.2529692
430560.0000000    0.2404780
430600.0000000    0.2583917
430640.0000000    0.2426309
430680.0000000    0.2553373
430720.0000000    0.2674219
430760.0000000    0.2632834
430800.0000000    0.2546098
430840.0000000    0.2608787
430880.0000000    0.2525527
430920.0000000    0.2588134
430960.0000000    0.2588522
431000.0000000    0.2462915
431040.0000000    0.2536537
431080.0000000    0.2410666
431120.0000000    0.2502179
431160.0000000    0.2355937
431200.0000000    0.2561491
431240.0000000    0.2563487
431280.0000000    0.2487919
431320.0000000    0.2449982
431360.0000000    0.2465837
431400.0000000    0.2542430
431440.0000000    0.2474601
431480.0000000    0.2524692
431520.0000000    0.2412295
431560.0000000    0.2482707
431600.0000000    0.2534863
431640.0000000    0.2519209
431680.0000000    0.2391405
431720.0000000    0.2464082
431760.0000000    0.2624207
431800.0000000    0.2547499
431840.0000000    0.2451120
431880.0000000    0.2496793
431920.0000000    0.2651527
431960.0000000    0.2527200
432000.0000000    0.2483708
432040.0000000    0.2365911
432080.0000000    0.2511315
432120.0000000    0.2505186
432160.0000000    0.2538698
432200.0000000    0.2329886
432240.0000000    0.2553321
432280.0000000    0.2433422
432320.0000000    0.2745502
432360.0000000    0.2523925
432400.0000000    0.2480010
432440.0000000    0.2586417
432480.0000000    0.2421736
432520.0000000    0.2535116
432560.0000000    0.2472696
432600.0000000    0.2577177
432640.0000000    0.2662312
432680.0000000    0.2617695
432720.0000000    0.2506409
432760.0000000    0.2535180
432800.0000000    0.2566817
432840.0000000    0.2583147
432880.0000000    0.2396044
432920.0000000    0.2469978
432960.0000000    0.2562760
433000.0000000    0.2672998
433040.0000000    0.2584060
433080.0000000    0.2541191
433120.0000000    0.2569897
433160.0000000    0.2573391
433200.0000000    0.2536328
433240.0000000    0.2484597
433280.0000000    0.2517471
433320.0000000    0.2570519
433360.0000000    0.2653639
433400.0000000    0.2698286
433440.0000000    0.2675199
433480.0000000    0.2593429
433520.0000000    0.2555233
433560.0000000    0.2692175
433600.0000000    0.2698923
433640.0000000    0.2607196
433680.0000000    0.2512449
433720.0000000    0.2521026
433760.0000000    0.2569259
433800.0000000    0.2520871
433840.0000000    0.2609912
433880.0000000    0.2625101
433920.0000000    0.2572991
433960.0000000    0.2635668
434000.0000000    0.2555913
434040.0000000    0.2627500
434080.0000000    0.2479424
434120.0000000    0.2588218
434160.0000000    0.2511809
434200.0000000    0.2433520
434240.0000000    0.2477283
434280.0000000    0.2635023
434320.0000000    0.2535235
434360.0000000    0.2522778
434400.0000000    0.2626166
434440.0000000    0.2564506
434480.0000000    0.2700605
434520.0000000    0.2549125
434560.0000000    0.2531900
434600.0000000    0.2471963
434640.0000000    0.2656707
434680.0000000    0.2624694
434720.0000000    0.2458476
434760.0000000    0.2564706
434800.0000000    0.2639550
434840.0000000    0.2453318
434880.0000000    0.2519480
434920.0000000    0.2436804
434960.0000000    0.2693026
435000.0000000    0.2510846
435040.0000000    0.2378318
435080.0000000    0.2438269
435120.0000000    0.2507145
435160.0000000    0.2478556
435200.0000000    0.2475150
435240.0000000    0.2451998
435280.0000000    0.2533495
435320.0000000    0.2546159
435360.0000000    0.2431381
435400.0000000    0.2520215
435440.0000000    0.2639188
435480.0000000    0.2697079
435520.0000000    0.2694510
435560.0000000    0.2412130
435600.0000000    0.2592709
435640.0000000    0.2615289
435680.0000000    0.2584105
435720.0000000    0.2486631
435760.0000000    0.2458768
435800.0000000    0.2536981
435840.0000000    0.2624902
435880.0000000    0.2455924
435920.0000000    0.2584504
435960.0000000    0.2619656
436000.0000000    0.2688983
436040.0000000    0.2579982
436080.0000000    0.2701002
436120.0000000    0.2585888
436160.0000000    0.2582374
436200.0000000    0.2665485
436240.0000000    0.2591307
436280.0000000    0.2596003
436320.0000000    0.2496919
436360.0000000    0.2475819
436400.0000000    0.2585473
436440.0000000    0.2475829
436480.0000000    0.2473989
436520.0000000    0.2440498
436560.0000000    0.2595520
436600.0000000    0.2543423
436640.0000000    0.2610485
436680.0000000    0.2564088
436720.0000000    0.2449196
436760.0000000    0.2386730
436800.0000000    0.2466542
436840.0000000    0.2499281
436880.0000000    0.2578689
436920.0000000    0.2561216
436960.0000000    0.2537578
437000.0000000    0.2610445
437040.0000000    0.2522902
437080.0000000    0.2629665
437120.0000000    0.2525863
437160.0000000    0.2631374
437200.0000000    0.2627554
437240.0000000    0.2609616
437280.0000000    0.2578012
437320.0000000    0.2616836
437360.0000000    0.2600276
437400.0000000    0.2598133
437440.0000000    0.2578141
437480.0000000    0.2526163
437520.0000000    0.2621455
437560.0000000    0.2768115
437600.0000000    0.2645130
437640.0000000    0.2692096
437680.0000000    0.2692029
437720.0000000    0.2550386
437760.0000000    0.2478845
437800.0000000    0.2435947
437840.0000000    0.2614547
437880.0000000    0.2521302
437920.0000000    0.2708759
437960.0000000    0.2558477
438000.0000000    0.2581993
438040.0000000    0.2576081
438080.0000000    0.2400019
438120.0000000    0.2645859
438160.0000000    0.2671249
438200.0000000    0.2759758
438240.0000000    0.2681009
438280.0000000    0.2684934
438320.0000000    0.2684055
438360.0000000    0.2617746
438400.0000000    0.2740489
438440.0000000    0.2579513
438480.0000000    0.2617904
438520.0000000    0.2585621
438560.0000000    0.2567229
438600.0000000    0.2571669
438640.0000000    0.2627253
438680.0000000    0.2634293
438720.0000000    0.2657265
438760.0000000    0.2674734
438800.0000000    0.2478718
438840.0000000    0.2507010
438880.0000000    0.2596090
438920.0000000    0.2619417
438960.0000000    0.2701942
439000.0000000    0.2705716
439040.0000000    0.2753266
439080.0000000    0.2670820
439120.0000000    0.2577331
439160.0000000    0.2658771
439200.0000000    0.2710214
439240.0000000    0.2623830
439280.0000000    0.2627654
439320.0000000    0.2667758
439360.0000000    0.2773978
439400.0000000    0.2783018
439440.0000000    0.2791392
439480.0000000    0.2701638
439520.0000000    0.2688690
439560.0000000    0.2765747
439600.0000000    0.2563085
439640.0000000    0.2499849
439680.0000000    0.2642671
439720.0000000    0.2545737
439760.0000000    0.2639545
439800.0000000    0.2753225
439840.0000000    0.2671674
439880.0000000    0.2618896
439920.0000000    0.2537394
439960.0000000    0.2510727
440000.0000000    0.2556376
440040.0000000    0.2509629
440080.0000000    0.2564998
440120.0000000    0.2667835
440160.0000000    0.2660326
440200.0000000    0.2650575
440240.0000000    0.2627495
440280.0000000    0.2547875
440320.0000000    0.2570854
440360.0000000    0.2800630
440400.0000000    0.2846701
440440.0000000    0.2851765
440480.0000000    0.2848820
440520.0000000    0.2913528
440560.0000000    0.2733949
440600.0000000    0.2866803
440640.0000000    0.2907455
440680.0000000    0.2748972
440720.0000000    0.2681496
440760.0000000    0.2746149
440800.0000000    0.2800339
440840.0000000    0.2639144
440880.0000000    0.2751684
440920.0000000    0.2723711
440960.0000000    0.2772891
441000.0000000    0.2776256
441040.0000000    0.2833639
441080.0000000    0.2641958
441120.0000000    0.2746285
441160.0000000    0.2660318
441200.0000000    0.2683449
441240.0000000    0.2721830
441280.0000000    0.2646368
441320.0000000    0.2701629
441360.0000000    0.2748009
441400.0000000    0.2715802
441440.0000000    0.2796535
441480.0000000    0.2806115
441520.0000000    0.2723808
441560.0000000    0.2689843
441600.0000000    0.2785371
441640.0000000    0.2646007
441680.0000000    0.2631745
441720.0000000    0.2663531
441760.0000000    0.2714112
441800.0000000    0.2707343
441840.0000000    0.2659107
441880.0000000    0.2828386
441920.0000000    0.2719639
441960.0000000    0.2651827
442000.0000000    0.2640553
442040.0000000    0.2546395
442080.0000000    0.2733431
442120.0000000    0.2809987
442160.0000000    0.2665161
442200.0000000    0.2671639
442240.0000000    0.2675287
442280.0000000    0.2728915
442320.0000000    0.2785981
442360.0000000    0.2602506
442400.0000000    0.2598422
442440.0000000    0.2692905
442480.0000000    0.2634540
442520.0000000    0.2551785
442560.0000000    0.2563331
442600.0000000    0.2489997
442640.0000000    0.2484564
442680.0000000    0.2509522
442720.0000000    0.2578837
442760.0000000    0.2558178
442800.0000000    0.2545133
442840.0000000    0.2623597
442880.0000000    0.2503736
442920.0000000    0.2701851
442960.0000000    0.2574540
443000.0000000    0.2589635
443040.0000000    0.2515948
443080.0000000    0.2619466
443120.0000000    0.2546427
443160.0000000    0.2705541
443200.0000000    0.2632926
443240.0000000    0.2579024
443280.0000000    0.2454378
443320.0000000    0.2622979
443360.0000000    0.2528398
443400.0000000    0.2627687
443440.0000000    0.2579194
443480.0000000    0.2569691
443520.0000000    0.2618060
443560.0000000    0.2742050
443600.0000000    0.2528697
443640.0000000    0.2589502
443680.0000000    0.2572164
443720.0000000    0.2417687
443760.0000000    0.2530485
443800.0000000    0.2585630
443840.0000000    0.2605115
443880.0000000    0.2593658
443920.0000000    0.2656670
443960.0000000    0.2533533
444000.0000000    0.2531995
444040.0000000    0.2534792
444080.0000000    0.2725444
444120.0000000    0.2696543
444160.0000000    0.2521387
444200.0000000    0.2595418
444240.0000000    0.2598278
444280.0000000    0.2605822
444320.0000000    0.2566033
444360.0000000    0.2534248
444400.0000000    0.2571178
444440.0000000    0.2591905
444480.0000000    0.2610704
444520.0000000    0.2451351
444560.0000000    0.2473518
444600.0000000    0.2420082
444640.0000000    0.2549722
444680.0000000    0.2512541
444720.0000000    0.2488704
444760.0000000    0.2591560
444800.0000000    0.2566434
444840.0000000    0.2615763
444880.0000000    0.2597256
444920.0000000    0.2540306
444960.0000000    0.2694377
445000.0000000    0.2516128
445040.0000000    0.2516828
445080.0000000    0.2517467
445120.0000000    0.2536539
445160.0000000    0.2604571
445200.0000000    0.2445813
445240.0000000    0.2605427
445280.0000000    0.2643925
445320.0000000    0.2619263
445360.0000000    0.2417636
445400.0000000    0.2378970
445440.0000000    0.2607431
445480.0000000    0.2545339
445520.0000000    0.2634460
445560.0000000    0.2555296
445600.0000000    0.2635883
445640.0000000    0.2720675
445680.0000000    0.2619655
445720.0000000    0.2826752
445760.0000000    0.2579030
445800.0000000    0.2607266
445840.0000000    0.2591059
445880.0000000    0.2632786
445920.0000000    0.2621815
445960.0000000    0.2588239
446000.0000000    0.2557819
446040.0000000    0.2624428
446080.0000000    0.2674246
446120.0000000    0.2628889
446160.0000000    0.2624959
446200.0000000    0.2457813
446240.0000000    0.2530134
446280.0000000    0.2575787
446320.0000000    0.2520215
446360.0000000    0.2665049
446400.0000000    0.2578907
446440.0000000    0.2571414
446480.0000000    0.2466560
446520.0000000    0.2530296
446560.0000000    0.2424129
446600.0000000    0.2484921
446640.0000000    0.2432531
446680.0000000    0.2628583
446720.0000000    0.2665026
446760.0000000    0.2601727
446800.0000000    0.2455200
446840.0000000    0.2648481
446880.0000000    0.2647156
446920.0000000    0.2551103
446960.0000000    0.2562393
447000.0000000    0.2625546
447040.0000000    0.2575782
447080.0000000    0.2593247
447120.0000000    0.2617514
447160.0000000    0.2658869
447200.0000000    0.2583285
447240.0000000    0.2707869
447280.0000000    0.2739983
447320.0000000    0.2691636
447360.0000000    0.2700370
447400.0000000    0.2864358
447440.0000000    0.2864181
447480.0000000    0.2811820
447520.0000000    0.2797214
447560.0000000    0.2735891
447600.0000000    0.2678247
447640.0000000    0.2858289
447680.0000000    0.2726910
447720.0000000    0.2786171
447760.0000000    0.2606478
447800.0000000    0.2723957
447840.0000000    0.2720631
447880.0000000    0.2631811
447920.0000000    0.2716284
447960.0000000    0.2635142
448000.0000000    0.2586162
448040.0000000    0.2763711
448080.0000000    0.2747208
448120.0000000    0.2579758
448160.0000000    0.2736911
448200.0000000    0.2598647
448240.0000000    0.2542337
448280.0000000    0.2814182
448320.0000000    0.2685335
448360.0000000    0.2583250
448400.0000000    0.2546615
448440.0000000    0.2680285
448480.0000000    0.2694794
448520.0000000    0.2733761
448560.0000000    0.2554824
448600.0000000    0.2698950
448640.0000000    0.2656276
448680.0000000    0.2791640
448720.0000000    0.2730417
448760.0000000    0.2652070
448800.0000000    0.2732533
448840.0000000    0.2689538
448880.0000000    0.2823314
448920.0000000    0.2585249
448960.0000000    0.2768497
449000.0000000    0.2648497
449040.0000000    0.2621308
449080.0000000    0.2666539
449120.0000000    0.2716869
449160.0000000    0.2629294
449200.0000000    0.2774536
449240.0000000    0.2744574
449280.0000000    0.2628645
449320.0000000    0.2670263
449360.0000000    0.2801072
449400.0000000    0.2714710
449440.0000000    0.2608663
449480.0000000    0.2536639
449520.0000000    0.2666627
449560.0000000    0.2596049
449600.0000000    0.2583967
449640.0000000    0.2593466
449680.0000000    0.2579754
449720.0000000    0.2689342
449760.0000000    0.2796867
449800.0000000    0.2666014
449840.0000000    0.2542345
449880.0000000    0.2559964
449920.0000000    0.2502204
449960.0000000    0.2588253
450000.0000000    0.2642549
450040.0000000    0.2637947
450080.0000000    0.2589584
450120.0000000    0.2684953
450160.0000000    0.2806926
450200.0000000    0.2576845
450240.0000000    0.2584590
450280.0000000    0.2567626
450320.0000000    0.2490049
450360.0000000    0.2560326
450400.0000000    0.2660567
450440.0000000    0.2609970
450480.0000000    0.2592225
450520.0000000    0.2493663
450560.0000000    0.2536038
450600.0000000    0.2593941
450640.0000000    0.2559403
450680.0000000    0.2669918
450720.0000000    0.2743123
450760.0000000    0.2629851
450800.0000000    0.2430990
450840.0000000    0.2661306
450880.0000000    0.2644978
450920.0000000    0.2399386
450960.0000000    0.2593871
451000.0000000    0.2560646
451040.0000000    0.2553609
451080.0000000    0.2685548
451120.0000000    0.2554104
451160.0000000    0.2670490
451200.0000000    0.2716360
451240.0000000    0.2586975
451280.0000000    0.2639012
451320.0000000    0.2648833
451360.0000000    0.2666757
451400.0000000    0.2737528
451440.0000000    0.2652103
451480.0000000    0.2637206
451520.0000000    0.2608278
451560.0000000    0.2509884
451600.0000000    0.2772536
451640.0000000    0.2675828
451680.0000000    0.2774578
451720.0000000    0.2647488
451760.0000000    0.2626560
451800.0000000    0.2534632
451840.0000000    0.2513554
451880.0000000    0.2710974
451920.0000000    0.2659111
451960.0000000    0.2635842
452000.0000000    0.2566674
452040.0000000    0.2546710
452080.0000000    0.2471181
452120.0000000    0.2608731
452160.0000000    0.2616592
452200.0000000    0.2821555
452240.0000000    0.2590090
452280.0000000    0.2545223
452320.0000000    0.2665311
452360.0000000    0.2630329
452400.0000000    0.2626523
452440.0000000    0.2638463
452480.0000000    0.2542789
452520.0000000    0.2527761
452560.0000000    0.2733179
452600.0000000    0.2584149
452640.0000000    0.2734877
452680.0000000    0.2534362
452720.0000000    0.2627809
452760.0000000    0.2595564
452800.0000000    0.2626105
452840.0000000    0.2738340
452880.0000000    0.2570432
452920.0000000    0.2580251
452960.0000000    0.2603836
453000.0000000    0.2459437
453040.0000000    0.2522242
453080.0000000    0.2458474
453120.0000000    0.2502787
453160.0000000    0.2674255
453200.0000000    0.2591978
453240.0000000    0.2540193
453280.0000000    0.2575605
453320.0000000    0.2582443
453360.0000000    0.2508552
453400.0000000    0.2599716
453440.0000000    0.2565647
453480.0000000    0.2448955
453520.0000000    0.2474086
453560.0000000    0.2465437
453600.0000000    0.2408873
453640.0000000    0.2555500
453680.0000000    0.2516272
453720.0000000    0.2525828
453760.0000000    0.2438994
453800.0000000    0.2516703
453840.0000000    0.2469612
453880.0000000    0.2480302
453920.0000000    0.2467749
453960.0000000    0.2437851
454000.0000000    0.2435104
454040.0000000    0.2623085
454080.0000000    0.2550285
454120.0000000    0.2441949
454160.0000000    0.2654659
454200.0000000    0.2676328
454240.0000000    0.2692788
454280.0000000    0.2459826
454320.0000000    0.2429104
454360.0000000    0.2386210
454400.0000000    0.2438235
454440.0000000    0.2548207
454480.0000000    0.2468290
454520.0000000    0.2459267
454560.0000000    0.2643835
454600.0000000    0.2495258
454640.0000000    0.2474018
454680.0000000    0.2530672
454720.0000000    0.2402376
454760.0000000    0.2386236
454800.0000000    0.2522689
454840.0000000    0.2465592
454880.0000000    0.2456834
454920.0000000    0.2417299
454960.0000000    0.2527893
455000.0000000    0.2532268
455040.0000000    0.2506078
455080.0000000    0.2592445
455120.0000000    0.2502849
455160.0000000    0.2463244
455200.0000000    0.2621078
455240.0000000    0.2440172
455280.0000000    0.2592044
455320.0000000    0.2531668
455360.0000000    0.2473094
455400.0000000    0.2474547
455440.0000000    0.2602072
455480.0000000    0.2376398
455520.0000000    0.2473364
455560.0000000    0.2412436
455600.0000000    0.2411356
455640.0000000    0.2704528
455680.0000000    0.2470661
455720.0000000    0.2465775
455760.0000000    0.2453009
455800.0000000    0.2502458
455840.0000000    0.2403878
455880.0000000    0.2564588
455920.0000000    0.2482631
455960.0000000    0.2305590
456000.0000000    0.2442245
456040.0000000    0.2473145
456080.0000000    0.2542900
456120.0000000    0.2547671
456160.0000000    0.2542405
456200.0000000    0.2484735
456240.0000000    0.2456309
456280.0000000    0.2482703
456320.0000000    0.2422702
456360.0000000    0.2525158
456400.0000000    0.2490493
456440.0000000    0.2548652
456480.0000000    0.2499130
456520.0000000    0.2461246
456560.0000000    0.2443110
456600.0000000    0.2544574
456640.0000000    0.2334611
456680.0000000    0.2326387
456720.0000000    0.2471918
456760.0000000    0.2431784
456800.0000000    0.2478854
456840.0000000    0.2546479
456880.0000000    0.2459978
456920.0000000    0.2506816
456960.0000000    0.2436736
457000.0000000    0.2470201
457040.0000000    0.2399765
457080.0000000    0.2467873
457120.0000000    0.2505527
457160.0000000    0.2377987
457200.0000000    0.2477199
457240.0000000    0.2536233
457280.0000000    0.2602086
457320.0000000    0.2409381
457360.0000000    0.2455254
457400.0000000    0.2472614
457440.0000000    0.2465416
457480.0000000    0.2547208
457520.0000000    0.2405486
457560.0000000    0.2509718
457600.0000000    0.2455498
457640.0000000    0.2451208
457680.0000000    0.2437577
457720.0000000    0.2403633
457760.0000000    0.2479533
457800.0000000    0.2438364
457840.0000000    0.2377634
457880.0000000    0.2432954
457920.0000000    0.2678940
457960.0000000    0.2495366
458000.0000000    0.2367222
458040.0000000    0.2329443
458080.0000000    0.2503386
458120.0000000    0.2516599
458160.0000000    0.2461548
458200.0000000    0.2372355
458240.0000000    0.2576371
458280.0000000    0.2414540
458320.0000000    0.2418861
458360.0000000    0.2539294
458400.0000000    0.2613800
458440.0000000    0.2423243
458480.0000000    0.2492829
458520.0000000    0.2558892
458560.0000000    0.2637041
458600.0000000    0.2705308
458640.0000000    0.2432514
458680.0000000    0.2554831
458720.0000000    0.2508593
458760.0000000    0.2652941
458800.0000000    0.2558968
458840.0000000    0.2491084
458880.0000000    0.2567520
458920.0000000    0.2540658
458960.0000000    0.2586877
459000.0000000    0.2648821
459040.0000000    0.2633249
459080.0000000    0.2508716
459120.0000000    0.2575244
459160.0000000    0.2608432
459200.0000000    0.2645503
459240.0000000    0.2731555
459280.0000000    0.2699980
459320.0000000    0.2617047
459360.0000000    0.2593045
459400.0000000    0.2584904
459440.0000000    0.2617458
459480.0000000    0.2695962
459520.0000000    0.2616204
459560.0000000    0.2406750
459600.0000000    0.2547086
459640.0000000    0.2437409
459680.0000000    0.2408209
459720.0000000    0.2511919
459760.0000000    0.2505627
459800.0000000    0.2573741
459840.0000000    0.2476963
459880.0000000    0.2410538
459920.0000000    0.2568727
459960.0000000    0.2591410
460000.0000000    0.2560568
460040.0000000    0.2489574
460080.0000000    0.2576415
460120.0000000    0.2578600
460160.0000000    0.2531477
460200.0000000    0.2505975
460240.0000000    0.2588754
460280.0000000    0.2398114
460320.0000000    0.2464146
460360.0000000    0.2526514
460400.0000000    0.2572931
460440.0000000    0.2426818
460480.0000000    0.2535808
460520.0000000    0.2571869
460560.0000000    0.2453946
460600.0000000    0.2438748
460640.0000000    0.2598445
460680.0000000    0.2516740
460720.0000000    0.2378992
460760.0000000    0.2476477
460800.0000000    0.2659379
460840.0000000    0.2537642
460880.0000000    0.2472764
460920.0000000    0.2455791
460960.0000000    0.2554107
461000.0000000    0.2571027
461040.0000000    0.2527293
461080.0000000    0.2562784
461120.0000000    0.2405995
461160.0000000    0.2311419
461200.0000000    0.2462906
461240.0000000    0.2404017
461280.0000000    0.2518968
461320.0000000    0.2487030
461360.0000000    0.2512453
461400.0000000    0.2435567
461440.0000000    0.2602554
461480.0000000    0.2536635
461520.0000000    0.2591032
461560.0000000    0.2511630
461600.0000000    0.2499161
461640.0000000    0.2487856
461680.0000000    0.2519556
461720.0000000    0.2565902
461760.0000000    0.2443612
461800.0000000    0.2470285
461840.0000000    0.2395542
461880.0000000    0.2460191
461920.0000000    0.2521002
461960.0000000    0.2448552
462000.0000000    0.2545484
462040.0000000    0.2469856
462080.0000000    0.2385885
462120.0000000    0.2352040
462160.0000000    0.2469894
462200.0000000    0.2498013
462240.0000000    0.2422456
462280.0000000    0.2458335
462320.0000000    0.2573869
462360.0000000    0.2445594
462400.0000000    0.2507053
462440.0000000    0.2409332
462480.0000000    0.2472118
462520.0000000    0.2563174
462560.0000000    0.2495111
462600.0000000    0.2567692
462640.0000000    0.2539369
462680.0000000    0.2605742
462720.0000000    0.2486939
462760.0000000    0.2496500
462800.0000000    0.2594399
462840.0000000    0.2625845
462880.0000000    0.2555991
462920.0000000    0.2533869
462960.0000000    0.2547652
463000.0000000    0.2415064
463040.0000000    0.2439398
463080.0000000    0.2534843
463120.0000000    0.2552922
463160.0000000    0.2617724
463200.0000000    0.2457455
463240.0000000    0.2716779
463280.0000000    0.2642801
463320.0000000    0.2707174
463360.0000000    0.2583167
463400.0000000    0.2561773
463440.0000000    0.2478528
463480.0000000    0.2577986
463520.0000000    0.2499231
463560.0000000    0.2649878
463600.0000000    0.2566699
463640.0000000    0.2574987
463680.0000000    0.2482935
463720.0000000    0.2578139
463760.0000000    0.2605872
463800.0000000    0.2580116
463840.0000000    0.2590908
463880.0000000    0.2420029
463920.0000000    0.2508513
463960.0000000    0.2548044
464000.0000000    0.2633283
464040.0000000    0.2642763
464080.0000000    0.2611826
464120.0000000    0.2695776
464160.0000000    0.2782844
464200.0000000    0.2572165
464240.0000000    0.2595122
464280.0000000    0.2551613
464320.0000000    0.2562423
464360.0000000    0.2568814
464400.0000000    0.2688475
464440.0000000    0.2466459
464480.0000000    0.2545255
464520.0000000    0.2478750
464560.0000000    0.2568708
464600.0000000    0.2607608
464640.0000000    0.2718978
464680.0000000    0.2656341
464720.0000000    0.2599396
464760.0000000    0.2741111
464800.0000000    0.2680458
464840.0000000    0.2728563
464880.0000000    0.2686994
464920.0000000    0.2616569
464960.0000000    0.2672203
465000.0000000    0.2704678
465040.0000000    0.2539499
465080.0000000    0.2589580
465120.0000000    0.2662665
465160.0000000    0.2547243
465200.0000000    0.2587658
465240.0000000    0.2647908
465280.0000000    0.2590567
465320.0000000    0.2644969
465360.0000000    0.2528754
465400.0000000    0.2449215
465440.0000000    0.2471079
465480.0000000    0.2630804
465520.0000000    0.2583005
465560.0000000    0.2562563
465600.0000000    0.2523326
465640.0000000    0.2555377
465680.0000000    0.2652983
465720.0000000    0.2540003
465760.0000000    0.2536559
465800.0000000    0.2667554
465840.0000000    0.2613827
465880.0000000    0.2549331
465920.0000000    0.2524521
465960.0000000    0.2672345
466000.0000000    0.2493250
466040.0000000    0.2439411
466080.0000000    0.2480117
466120.0000000    0.2580115
466160.0000000    0.2580741
466200.0000000    0.2451212
466240.0000000    0.2600095
466280.0000000    0.2603956
466320.0000000    0.2595359
466360.0000000    0.2459311
466400.0000000    0.2468387
466440.0000000    0.2669856
466480.0000000    0.2733107
466520.0000000    0.2624109
466560.0000000    0.2711576
466600.0000000    0.2776063
466640.0000000    0.2600478
466680.0000000    0.2730513
466720.0000000    0.2565570
466760.0000000    0.2646632
466800.0000000    0.2674277
466840.0000000    0.2632551
466880.0000000    0.2621681
466920.0000000    0.2732701
466960.0000000    0.2849474
467000.0000000    0.2802055
467040.0000000    0.2756900
467080.0000000    0.2654817
467120.0000000    0.2681064
467160.0000000    0.2538372
467200.0000000    0.2784093
467240.0000000    0.2662449
467280.0000000    0.2727173
467320.0000000    0.2555804
467360.0000000    0.2760756
467400.0000000    0.2589005
467440.0000000    0.2607280
467480.0000000    0.2668791
467520.0000000    0.2707115
467560.0000000    0.2529480
467600.0000000    0.2580365
467640.0000000    0.2673452
467680.0000000    0.2545853
467720.0000000    0.2709092
467760.0000000    0.2691695
467800.0000000    0.2755521
467840.0000000    0.2700572
467880.0000000    0.2524709
467920.0000000    0.2534677
467960.0000000    0.2463981
468000.0000000    0.2727955
468040.0000000    0.2575078
468080.0000000    0.2452905
468120.0000000    0.2507262
468160.0000000    0.2706887
468200.0000000    0.2631521
468240.0000000    0.2608888
468280.0000000    0.2499689
468320.0000000    0.2736982
468360.0000000    0.2626356
468400.0000000    0.2524284
468440.0000000    0.2572353
468480.0000000    0.2608424
468520.0000000    0.2457124
468560.0000000    0.2681459
468600.0000000    0.2611451
468640.0000000    0.2633384
468680.0000000    0.2525585
468720.0000000    0.2510958
468760.0000000    0.2480255
468800.0000000    0.2549418
468840.0000000    0.2521237
468880.0000000    0.2508407
468920.0000000    0.2431742
468960.0000000    0.2415024
469000.0000000    0.2555725
469040.0000000    0.2573085
469080.0000000    0.2558711
469120.0000000    0.2584578
469160.0000000    0.2596324
469200.0000000    0.2669992
469240.0000000    0.2549545
469280.0000000    0.2524139
469320.0000000    0.2599160
469360.0000000    0.2464879
469400.0000000    0.2483719
469440.0000000    0.2546178
469480.0000000    0.2495409
469520.0000000    0.2579567
469560.0000000    0.2503110
469600.0000000    0.2545469
469640.0000000    0.2536444
469680.0000000    0.2469683
469720.0000000    0.2459866
469760.0000000    0.2543782
469800.0000000    0.2652730
469840.0000000    0.2593731
469880.0000000    0.2487415
469920.0000000    0.2611127
469960.0000000    0.2545037
470000.0000000    0.2535656
470040.0000000    0.2375157
470080.0000000    0.2422941
470120.0000000    0.2388996
470160.0000000    0.2477771
470200.0000000    0.2495375
470240.0000000    0.2432230
470280.0000000    0.2601797
470320.0000000    0.2626448
470360.0000000    0.2646559
470400.0000000    0.2478670
470440.0000000    0.2542165
470480.0000000    0.2558658
470520.0000000    0.2626721
470560.0000000    0.2653840
470600.0000000    0.2622590
470640.0000000    0.2692184
470680.0000000    0.2589289
470720.0000000    0.2600397
470760.0000000    0.2601807
470800.0000000    0.2610857
470840.0000000    0.2521184
470880.0000000    0.2647776
470920.0000000    0.2624663
470960.0000000    0.2568509
471000.0000000    0.2545260
471040.0000000    0.2589231
471080.0000000    0.2493246
471120.0000000    0.2689051
471160.0000000    0.2714468
471200.0000000    0.2693427
471240.0000000    0.2601332
471280.0000000    0.2565816
471320.0000000    0.2677628
471360.0000000    0.2500938
471400.0000000    0.2526160
471440.0000000    0.2518831
471480.0000000    0.2436578
471520.0000000    0.2539758
471560.0000000    0.2532459
471600.0000000    0.2582806
471640.0000000    0.2647119
471680.0000000    0.2586263
471720.0000000    0.2630853
471760.0000000    0.2542374
471800.0000000    0.2603842
471840.0000000    0.2745166
471880.0000000    0.2538110
471920.0000000    0.2664672
471960.0000000    0.2615841
472000.0000000    0.2562881
472040.0000000    0.2607980
472080.0000000    0.2629459
472120.0000000    0.2501726
472160.0000000    0.2582663
472200.0000000    0.2560797
472240.0000000    0.2550518
472280.0000000    0.2663258
472320.0000000    0.2630107
472360.0000000    0.2680332
472400.0000000    0.2518198
472440.0000000    0.2455103
472480.0000000    0.2496876
472520.0000000    0.2637454
472560.0000000    0.2438705
472600.0000000    0.2604687
472640.0000000    0.2726186
472680.0000000    0.2467448
472720.0000000    0.2512977
472760.0000000    0.2744063
472800.0000000    0.2649394
472840.0000000    0.2652994
472880.0000000    0.2541524
472920.0000000    0.2571059
472960.0000000    0.2635505
473000.0000000    0.2556342
473040.0000000    0.2662709
473080.0000000    0.2582262
473120.0000000    0.2607008
473160.0000000    0.2524249
473200.0000000    0.2509005
473240.0000000    0.2633051
473280.0000000    0.2601221
473320.0000000    0.2552557
473360.0000000    0.2544028
473400.0000000    0.2534833
473440.0000000    0.2610267
473480.0000000    0.2491454
473520.0000000    0.2533249
473560.0000000    0.2539874
473600.0000000    0.2467883
473640.0000000    0.2468719
473680.0000000    0.2515734
473720.0000000    0.2543189
473760.0000000    0.2478131
473800.0000000    0.2394986
473840.0000000    0.2541657
473880.0000000    0.2520631
473920.0000000    0.2718536
473960.0000000    0.2586133
474000.0000000    0.2571654
474040.0000000    0.2552193
474080.0000000    0.2615438
474120.0000000    0.2549124
474160.0000000    0.2458010
474200.0000000    0.2464015
474240.0000000    0.2556565
474280.0000000    0.2613430
474320.0000000    0.2600415
474360.0000000    0.2589213
474400.0000000    0.2516212
474440.0000000    0.2628908
474480.0000000    0.2567893
474520.0000000    0.2386517
474560.0000000    0.2626274
474600.0000000    0.2556342
474640.0000000    0.2539549
474680.0000000    0.2458061
474720.0000000    0.2608055
474760.0000000    0.2598130
474800.0000000    0.2522610
474840.0000000    0.2584193
474880.0000000    0.2473227
474920.0000000    0.2422158
474960.0000000    0.2520921
475000.0000000    0.2523360
475040.0000000    0.2475953
475080.0000000    0.2518290
475120.0000000    0.2440010
475160.0000000    0.2599971
475200.0000000    0.2343733
475240.0000000    0.2522942
475280.0000000    0.2505972
475320.0000000    0.2526692
475360.0000000    0.2492531
475400.0000000    0.2563098
475440.0000000    0.2505503
475480.0000000    0.2391686
475520.0000000    0.2584009
475560.0000000    0.2588702
475600.0000000    0.2480232
475640.0000000    0.2588309
475680.0000000    0.2638904
475720.0000000    0.2520662
475760.0000000    0.2443707
475800.0000000    0.2589746
475840.0000000    0.2496011
475880.0000000    0.2487243
475920.0000000    0.2567571
475960.0000000    0.2447728
476000.0000000    0.2564400
476040.0000000    0.2464487
476080.0000000    0.2452372
476120.0000000    0.2377029
476160.0000000    0.2478851
476200.0000000    0.2432628
476240.0000000    0.2390957
476280.0000000    0.2456671
476320.0000000    0.2592984
476360.0000000    0.2364117
476400.0000000    0.2463203
476440.0000000    0.2546873
476480.0000000    0.2429622
476520.0000000    0.2536410
476560.0000000    0.2444808
476600.0000000    0.2577042
476640.0000000    0.2472434
476680.0000000    0.2476762
476720.0000000    0.2412042
476760.0000000    0.2598090
476800.0000000    0.2397455
476840.0000000    0.2524003
476880.0000000    0.2562219
476920.0000000    0.2513199
476960.0000000    0.2505202
477000.0000000    0.2609484
477040.0000000    0.2523125
477080.0000000    0.2471171
477120.0000000    0.2550476
477160.0000000    0.2552418
477200.0000000    0.2466073
477240.0000000    0.2596106
477280.0000000    0.2588065
477320.0000000    0.2758737
477360.0000000    0.2727158
477400.0000000    0.2541203
477440.0000000    0.2450336
477480.0000000    0.2634105
477520.0000000    0.2606100
477560.0000000    0.2660120
477600.0000000    0.2510561
477640.0000000    0.2542914
477680.0000000    0.2496511
477720.0000000    0.2623610
477760.0000000    0.2559803
477800.0000000    0.2508505
477840.0000000    0.2531880
477880.0000000    0.2535807
477920.0000000    0.2654296
477960.0000000    0.2689852
478000.0000000    0.2569707
478040.0000000    0.2563126
478080.0000000    0.2727314
478120.0000000    0.2449364
478160.0000000    0.2441696
478200.0000000    0.2568804
478240.0000000    0.2440108
478280.0000000    0.2653190
478320.0000000    0.2656305
478360.0000000    0.2447982
478400.0000000    0.2646084
478440.0000000    0.2534493
478480.0000000    0.2604997
478520.0000000    0.2564762
478560.0000000    0.2610200
478600.0000000    0.2389010
478640.0000000    0.2556842
478680.0000000    0.2501626
478720.0000000    0.2537765
478760.0000000    0.2572902
478800.0000000    0.2365483
478840.0000000    0.2537853
478880.0000000    0.2538152
478920.0000000    0.2615012
478960.0000000    0.2607827
479000.0000000    0.2438874
479040.0000000    0.2500341
479080.0000000    0.2534837
479120.0000000    0.2504667
479160.0000000    0.2543639
479200.0000000    0.2394615
479240.0000000    0.2451413
479280.0000000    0.2365914
479320.0000000    0.2413924
479360.0000000    0.2517504
479400.0000000    0.2588201
479440.0000000    0.2552895
479480.0000000    0.2474681
479520.0000000    0.2517923
479560.0000000    0.2526709
479600.0000000    0.2385156
479640.0000000    0.2417157
479680.0000000    0.2600242
479720.0000000    0.2564361
479760.0000000    0.2374279
479800.0000000    0.2614038
479840.0000000    0.2497244
479880.0000000    0.2431789
479920.0000000    0.2500469
479960.0000000    0.2430922
480000.0000000    0.2468263
480040.0000000    0.2445990
480080.0000000    0.2621582
480120.0000000    0.2396103
480160.0000000    0.2521501
480200.0000000    0.2339791
480240.0000000    0.2485470
480280.0000000    0.2487547
480320.0000000    0.2423543
480360.0000000    0.2559615
480400.0000000    0.2441329
480440.0000000    0.2330392
480480.0000000    0.2465594
480520.0000000    0.2492612
480560.0000000    0.2421720
480600.0000000    0.2448600
480640.0000000    0.2330589
480680.0000000    0.2451846
480720.0000000    0.2452201
480760.0000000    0.2421796
480800.0000000    0.2504371
480840.0000000    0.2623873
480880.0000000    0.2651809
480920.0000000    0.2431665
480960.0000000    0.2379556
481000.0000000    0.2377422
481040.0000000    0.2339417
481080.0000000    0.2451466
481120.0000000    0.2361701
481160.0000000    0.2474706
481200.0000000    0.2491833
481240.0000000    0.2519265
481280.0000000    0.2434329
481320.0000000    0.2390869
481360.0000000    0.2486735
481400.0000000    0.2468209
481440.0000000    0.2489419
481480.0000000    0.2597571
481520.0000000    0.2409364
481560.0000000    0.2379214
481600.0000000    0.2460369
481640.0000000    0.2469964
481680.0000000    0.2362541
481720.0000000    0.2515672
481760.0000000    0.2486348
481800.0000000    0.2676979
481840.0000000    0.2707598
481880.0000000    0.2642335
481920.0000000    0.2678711
481960.0000000    0.2573733
482000.0000000    0.2773853
482040.0000000    0.2450598
482080.0000000    0.2499378
482120.0000000    0.2555329
482160.0000000    0.2567941
482200.0000000    0.2460085
482240.0000000    0.2553592
482280.0000000    0.2561740
482320.0000000    0.2468921
482360.0000000    0.2551005
482400.0000000    0.2563934
482440.0000000    0.2428360
482480.0000000    0.2508268
482520.0000000    0.2541134
482560.0000000    0.2645351
482600.0000000    0.2477409
482640.0000000    0.2592363
482680.0000000    0.2576524
482720.0000000    0.2472249
482760.0000000    0.2527946
482800.0000000    0.2598384
482840.0000000    0.2510234
482880.0000000    0.2542500
482920.0000000    0.2573459
482960.0000000    0.2599114
483000.0000000    0.2602641
483040.0000000    0.2536851
483080.0000000    0.2565929
483120.0000000    0.2594909
483160.0000000    0.2579538
483200.0000000    0.2542213
483240.0000000    0.2677384
483280.0000000    0.2546100
483320.0000000    0.2583233
483360.0000000    0.2543446
483400.0000000    0.2664609
483440.0000000    0.2607030
483480.0000000    0.2564996
483520.0000000    0.2516307
483560.0000000    0.2629817
483600.0000000    0.2634913
483640.0000000    0.2770502
483680.0000000    0.2552993
483720.0000000    0.2571014
483760.0000000    0.2536006
483800.0000000    0.2493778
483840.0000000    0.2617733
483880.0000000    0.2573901
483920.0000000    0.2804545
483960.0000000    0.2698905
484000.0000000    0.2754394
484040.0000000    0.2582574
484080.0000000    0.2512344
484120.0000000    0.2654123
484160.0000000    0.2677688
484200.0000000    0.2470252
484240.0000000    0.2586559
484280.0000000    0.2662164
484320.0000000    0.2633941
484360.0000000    0.2609096
484400.0000000    0.2617179
484440.0000000    0.2665697
484480.0000000    0.2728598
484520.0000000    0.2646477
484560.0000000    0.2465571
484600.0000000    0.2698309
484640.0000000    0.2574661
484680.0000000    0.2625088
484720.0000000    0.2777486
484760.0000000    0.2749721
484800.0000000    0.2657546
484840.0000000    0.2566226
484880.0000000    0.2430293
484920.0000000    0.2642193
484960.0000000    0.2611395
485000.0000000    0.2611099
485040.0000000    0.2533627
485080.0000000    0.2377836
485120.0000000    0.2502769
485160.0000000    0.2512907
485200.0000000    0.2551258
485240.0000000    0.2279312
485280.0000000    0.2370437
485320.0000000    0.2470512
485360.0000000    0.2597402
485400.0000000    0.2520468
485440.0000000    0.2531166
485480.0000000    0.2537654
485520.0000000    0.2475034
485560.0000000    0.2557219
485600.0000000    0.2544063
485640.0000000    0.2499479
485680.0000000    0.2606381
485720.0000000    0.2443221
485760.0000000    0.2568259
485800.0000000    0.2471546
485840.0000000    0.2616118
485880.0000000    0.2576621
485920.0000000    0.2564880
485960.0000000    0.2451650
486000.0000000    0.2520275
486040.0000000    0.2426968
486080.0000000    0.2472586
486120.0000000    0.2518013
486160.0000000    0.2546752
486200.0000000    0.2645818
486240.0000000    0.2560129
486280.0000000    0.2451986
486320.0000000    0.2657565
486360.0000000    0.2555691
486400.0000000    0.2468177
486440.0000000    0.2385674
486480.0000000    0.2525410
486520.0000000    0.2434631
486560.0000000    0.2560630
486600.0000000    0.2585315
486640.0000000    0.2726599
486680.0000000    0.2538865
486720.0000000    0.2411601
486760.0000000    0.2528769
486800.0000000    0.2445900
486840.0000000    0.2380586
486880.0000000    0.2548652
486920.0000000    0.2419820
486960.0000000    0.2402091
487000.0000000    0.2472490
487040.0000000    0.2625822
487080.0000000    0.2448085
487120.0000000    0.2527620
487160.0000000    0.2392215
487200.0000000    0.2525679
487240.0000000    0.2642362
487280.0000000    0.2432843
487320.0000000    0.2519559
487360.0000000    0.2435156
487400.0000000    0.2407246
487440.0000000    0.2510604
487480.0000000    0.2663620
487520.0000000    0.2519937
487560.0000000    0.2712935
487600.0000000    0.2533895
487640.0000000    0.2442777
487680.0000000    0.2339137
487720.0000000    0.2513503
487760.0000000    0.2348800
487800.0000000    0.2540376
487840.0000000    0.2545950
487880.0000000    0.2509030
487920.0000000    0.2585920
487960.0000000    0.2631634
488000.0000000    0.2517987
488040.0000000    0.2452468
488080.0000000    0.2433868
488120.0000000    0.2354564
488160.0000000    0.2490608
488200.0000000    0.2407324
488240.0000000    0.2489439
488280.0000000    0.2529853
488320.0000000    0.2593399
488360.0000000    0.2590262
488400.0000000    0.2340396
488440.0000000    0.2434361
488480.0000000    0.2475751
488520.0000000    0.2379358
488560.0000000    0.2446724
488600.0000000    0.2568058
488640.0000000    0.2439896
488680.0000000    0.2377845
488720.0000000    0.2420268
488760.0000000    0.2324461
488800.0000000    0.2524836
488840.0000000    0.2435031
488880.0000000    0.2463773
488920.0000000    0.2444204
488960.0000000    0.2400400
489000.0000000    0.2611954
489040.0000000    0.2561564
489080.0000000    0.2552828
489120.0000000    0.2445619
489160.0000000    0.2484576
489200.0000000    0.2433035
489240.0000000    0.2439568
489280.0000000    0.2408932
489320.0000000    0.2426059
489360.0000000    0.2426540
489400.0000000    0.2367052
489440.0000000    0.2361075
489480.0000000    0.2351234
489520.0000000    0.2362348
489560.0000000    0.2474080
489600.0000000    0.2303114
489640.0000000    0.2432364
489680.0000000    0.2387225
489720.0000000    0.2438284
489760.0000000    0.2397857
489800.0000000    0.2403778
489840.0000000    0.2450634
489880.0000000    0.2452643
489920.0000000    0.2655716
489960.0000000    0.2394394
490000.0000000    0.2382957
490040.0000000    0.2509853
490080.0000000    0.2369390
490120.0000000    0.2448580
490160.0000000    0.2521191
490200.0000000    0.2567957
490240.0000000    0.2485255
490280.0000000    0.2337517
490320.0000000    0.2491289
490360.0000000    0.2424691
490400.0000000    0.2259046
490440.0000000    0.2373689
490480.0000000    0.2375746
490520.0000000    0.2304870
490560.0000000    0.2414761
490600.0000000    0.2358468
490640.0000000    0.2523983
490680.0000000    0.2356630
490720.0000000    0.2354404
490760.0000000    0.2447218
490800.0000000    0.2363925
490840.0000000    0.2518311
490880.0000000    0.2361246
490920.0000000    0.2427042
490960.0000000    0.2520119
491000.0000000    0.2459561
491040.0000000    0.2515760
491080.0000000    0.2423204
491120.0000000    0.2451586
491160.0000000    0.2419387
491200.0000000    0.2521418
491240.0000000    0.2374704
491280.0000000    0.2531576
491320.0000000    0.2300173
491360.0000000    0.2602261
491400.0000000    0.2505044
491440.0000000    0.2521020
491480.0000000    0.2394828
491520.0000000    0.2351222
491560.0000000    0.2500856
491600.0000000    0.2425509
491640.0000000    0.2428135
491680.0000000    0.2442846
491720.0000000    0.2554146
491760.0000000    0.2498372
491800.0000000    0.2428413
491840.0000000    0.2424043
491880.0000000    0.2425624
491920.0000000    0.2405657
491960.0000000    0.2460711
492000.0000000    0.2319946
492040.0000000    0.2503442
492080.0000000    0.2404483
492120.0000000    0.2436105
492160.0000000    0.2444914
492200.0000000    0.2400702
492240.0000000    0.2387429
492280.0000000    0.2463999
492320.0000000    0.2580160
492360.0000000    0.2454219
492400.0000000    0.2377186
492440.0000000    0.2459106
492480.0000000    0.2407075
492520.0000000    0.2495503
492560.0000000    0.2409970
492600.0000000    0.2408732
492640.0000000    0.2412952
492680.0000000    0.2427973
492720.0000000    0.2448263
492760.0000000    0.2422449
492800.0000000    0.2490016
492840.0000000    0.2533101
492880.0000000    0.2482359
492920.0000000    0.2426711
492960.0000000    0.2489085
493000.0000000    0.2463056
493040.0000000    0.2413182
493080.0000000    0.2519349
493120.0000000    0.2368309
493160.0000000    0.2472020
493200.0000000    0.2451304
493240.0000000    0.2439457
493280.0000000    0.2306392
493320.0000000    0.2436436
493360.0000000    0.2302305
493400.0000000    0.2402618
493440.0000000    0.2462626
493480.0000000    0.2397019
493520.0000000    0.2432588
493560.0000000    0.2535068
493600.0000000    0.2644547
493640.0000000    0.2538466
493680.0000000    0.2667358
493720.0000000    0.2598149
493760.0000000    0.2538108
493800.0000000    0.2452196
493840.0000000    0.2360893
493880.0000000    0.2518007
493920.0000000    0.2533004
493960.0000000    0.2552430
494000.0000000    0.2572212
494040.0000000    0.2574211
494080.0000000    0.2683264
494120.0000000    0.2487644
494160.0000000    0.2515346
494200.0000000    0.2475660
494240.0000000    0.2431386
494280.0000000    0.2585144
494320.0000000    0.2477067
494360.0000000    0.2487381
494400.0000000    0.2498576
494440.0000000    0.2492749
494480.0000000    0.2495261
494520.0000000    0.2532700
494560.0000000    0.2455972
494600.0000000    0.2392075
494640.0000000    0.2635387
494680.0000000    0.2378627
494720.0000000    0.2544727
494760.0000000    0.2448534
494800.0000000    0.2378216
494840.0000000    0.2456062
494880.0000000    0.2671937
494920.0000000    0.2342973
494960.0000000    0.2341691
495000.0000000    0.2451727
495040.0000000    0.2394066
495080.0000000    0.2375811
495120.0000000    0.2482846
495160.0000000    0.2442233
495200.0000000    0.2541648
495240.0000000    0.2557899
495280.0000000    0.2512646
495320.0000000    0.2347288
495360.0000000    0.2408892
495400.0000000    0.2520462
495440.0000000    0.2598191
495480.0000000    0.2523128
495520.0000000    0.2463861
495560.0000000    0.2581857
495600.0000000    0.2540768
495640.0000000    0.2448160
495680.0000000    0.2553097
495720.0000000    0.2625946
495760.0000000    0.2441205
495800.0000000    0.2481371
495840.0000000    0.2339419
495880.0000000    0.2451734
495920.0000000    0.2530471
495960.0000000    0.2543550
496000.0000000    0.2455529
496040.0000000    0.2446835
496080.0000000    0.2387422
496120.0000000    0.2552117
496160.0000000    0.2471342
496200.0000000    0.2517964
496240.0000000    0.2464038
496280.0000000    0.2443357
496320.0000000    0.2512508
496360.0000000    0.2513644
496400.0000000    0.2317354
496440.0000000    0.2498191
496480.0000000    0.2450131
496520.0000000    0.2240992
496560.0000000    0.2361541
496600.0000000    0.2364948
496640.0000000    0.2334721
496680.0000000    0.2354722
496720.0000000    0.2349464
496760.0000000    0.2470473
496800.0000000    0.2489332
496840.0000000    0.2435648
496880.0000000    0.2417064
496920.0000000    0.2377349
496960.0000000    0.2259635
497000.0000000    0.2254596
497040.0000000    0.2605053
497080.0000000    0.2460755
497120.0000000    0.2475867
497160.0000000    0.2394702
497200.0000000    0.2234914
497240.0000000    0.2314904
497280.0000000    0.2367978
497320.0000000    0.2291475
497360.0000000    0.2424941
497400.0000000    0.2354388
497440.0000000    0.2352632
497480.0000000    0.2416729
497520.0000000    0.2429208
497560.0000000    0.2509507
497600.0000000    0.2520715
497640.0000000    0.2519240
497680.0000000    0.2431360
497720.0000000    0.2372373
497760.0000000    0.2383678
497800.0000000    0.2323904
497840.0000000    0.2389736
497880.0000000    0.2471953
497920.0000000    0.2398155
497960.0000000    0.2524984
498000.0000000    0.2489918
498040.0000000    0.2426080
498080.0000000    0.2402213
498120.0000000    0.2301541
498160.0000000    0.2376433
498200.0000000    0.2429330
498240.0000000    0.2414507
498280.0000000    0.2385510
498320.0000000    0.2470943
498360.0000000    0.2462716
498400.0000000    0.2377906
498440.0000000    0.2366457
498480.0000000    0.2363573
498520.0000000    0.2395480
498560.0000000    0.2455696
498600.0000000    0.2457898
498640.0000000    0.2404282
498680.0000000    0.2395584
498720.0000000    0.2501437
498760.0000000    0.2542330
498800.0000000    0.2335917
498840.0000000    0.2317977
498880.0000000    0.2515123
498920.0000000    0.2534344
498960.0000000    0.2548145
499000.0000000    0.2408888
499040.0000000    0.2506424
499080.0000000    0.2541379
499120.0000000    0.2424757
499160.0000000    0.2408509
499200.0000000    0.2585021
499240.0000000    0.2529831
499280.0000000    0.2417696
499320.0000000    0.2377477
499360.0000000    0.2386005
499400.0000000    0.2386594
499440.0000000    0.2404003
499480.0000000    0.2519796
499520.0000000    0.2718046
499560.0000000    0.2519129
499600.0000000    0.2434057
499640.0000000    0.2554811
499680.0000000    0.2581231
499720.0000000    0.2476388
499760.0000000    0.2551308
499800.0000000    0.2458411
499840.0000000    0.2443771
499880.0000000    0.2492366
499920.0000000    0.2546651
499960.0000000    0.2490901
500000.0000000    0.2589431
500040.0000000    0.2599004
500080.0000000    0.2505262
500120.0000000    0.2645137
500160.0000000    0.2563092
500200.0000000    0.2426156
500240.0000000    0.2437480
500280.0000000    0.2474906
500320.0000000    0.2573255
500360.0000000    0.2388843
500400.0000000    0.2398443
500440.0000000    0.2308152
500480.0000000    0.2256706
500520.0000000    0.2417123
500560.0000000    0.2526689
500600.0000000    0.2370873
500640.0000000    0.2451127
500680.0000000    0.2501743
500720.0000000    0.2539953
500760.0000000    0.2482993
500800.0000000    0.2416893
500840.0000000    0.2460857
500880.0000000    0.2470993
500920.0000000    0.2236791
500960.0000000    0.2333154
501000.0000000    0.2357292
501040.0000000    0.2491015
501080.0000000    0.2477009
501120.0000000    0.2491331
501160.0000000    0.2481663
501200.0000000    0.2420520
501240.0000000    0.2502562
501280.0000000    0.2552117
501320.0000000    0.2360785
501360.0000000    0.2586134
501400.0000000    0.2474245
501440.0000000    0.2493223
501480.0000000    0.2562400
501520.0000000    0.2590056
501560.0000000    0.2461601
501600.0000000    0.2541971
501640.0000000    0.2536931
501680.0000000    0.2608349
501720.0000000    0.2550433
501760.0000000    0.2621497
501800.0000000    0.2517597
501840.0000000    0.2546133
501880.0000000    0.2615997
501920.0000000    0.2539330
501960.0000000    0.2608606
502000.0000000    0.2574178
502040.0000000    0.2472067
502080.0000000    0.2610873
502120.0000000    0.2614040
502160.0000000    0.2628230
502200.0000000    0.2630718
502240.0000000    0.2696179
502280.0000000    0.2507569
502320.0000000    0.2390153
502360.0000000    0.2572066
502400.0000000    0.2694636
502440.0000000    0.2427380
502480.0000000    0.2251509
502520.0000000    0.2604546
502560.0000000    0.2479416
502600.0000000    0.2554990
502640.0000000    0.2534911
502680.0000000    0.2503411
502720.0000000    0.2434661
502760.0000000    0.2377516
502800.0000000    0.2496354
502840.0000000    0.2547377
502880.0000000    0.2416382
502920.0000000    0.2391498
502960.0000000    0.2624979
503000.0000000    0.2519579
503040.0000000    0.2548046
503080.0000000    0.2608302
503120.0000000    0.2611322
503160.0000000    0.2521504
503200.0000000    0.2794855
503240.0000000    0.2666092
503280.0000000    0.2670837
503320.0000000    0.2512977
503360.0000000    0.2590312
503400.0000000    0.2654915
503440.0000000    0.2411841
503480.0000000    0.2539769
503520.0000000    0.2432512
503560.0000000    0.2505922
503600.0000000    0.2610226
503640.0000000    0.2482369
503680.0000000    0.2616091
503720.0000000    0.2520112
503760.0000000    0.2570558
503800.0000000    0.2458948
503840.0000000    0.2541556
503880.0000000    0.2513511
503920.0000000    0.2414926
503960.0000000    0.2624359
504000.0000000    0.2523986
504040.0000000    0.2466379
504080.0000000    0.2455469
504120.0000000    0.2473221
504160.0000000    0.2518515
504200.0000000    0.2515471
504240.0000000    0.2658396
504280.0000000    0.2579018
504320.0000000    0.2484205
504360.0000000    0.2520052
504400.0000000    0.2334336
504440.0000000    0.2355807
504480.0000000    0.2382880
504520.0000000    0.2432781
504560.0000000    0.2452962
504600.0000000    0.2472163
504640.0000000    0.2436761
504680.0000000    0.2496770
504720.0000000    0.2388006
504760.0000000    0.2436602
504800.0000000    0.2381310
504840.0000000    0.2403480
504880.0000000    0.2516892
504920.0000000    0.2574262
504960.0000000    0.2415214
505000.0000000    0.2391829
505040.0000000    0.2410017
505080.0000000    0.2429689
505120.0000000    0.2409789
505160.0000000    0.2474897
505200.0000000    0.2418379
505240.0000000    0.2511013
505280.0000000    0.2427761
505320.0000000    0.2459592
505360.0000000    0.2497158
505400.0000000    0.2544951
505440.0000000    0.2447073
505480.0000000    0.2584777
505520.0000000    0.2530061
505560.0000000    0.2450391
505600.0000000    0.2616546
505640.0000000    0.2681575
505680.0000000    0.2631324
505720.0000000    0.2597549
505760.0000000    0.2499801
505800.0000000    0.2665567
505840.0000000    0.2447726
505880.0000000    0.2580012
505920.0000000    0.2601821
505960.0000000    0.2475215
506000.0000000    0.2619081
506040.0000000    0.2485231
506080.0000000    0.2458947
506120.0000000    0.2426289
506160.0000000    0.2524536
506200.0000000    0.2568816
506240.0000000    0.2402428
506280.0000000    0.2327654
506320.0000000    0.2438792
506360.0000000    0.2477037
506400.0000000    0.2575181
506440.0000000    0.2448778
506480.0000000    0.2508545
506520.0000000    0.2447675
506560.0000000    0.2496717
506600.0000000    0.2531689
506640.0000000    0.2413162
506680.0000000    0.2475786
506720.0000000    0.2506273
506760.0000000    0.2378659
506800.0000000    0.2594205
506840.0000000    0.2655275
506880.0000000    0.2549786
506920.0000000    0.2710485
506960.0000000    0.2624052
507000.0000000    0.2513616
507040.0000000    0.2489204
507080.0000000    0.2559452
507120.0000000    0.2586512
507160.0000000    0.2604374
507200.0000000    0.2628294
507240.0000000    0.2536482
507280.0000000    0.2646581
507320.0000000    0.2565356
507360.0000000    0.2583215
507400.0000000    0.2551114
507440.0000000    0.2607743
507480.0000000    0.2606023
507520.0000000    0.2494413
507560.0000000    0.2739426
507600.0000000    0.2632974
507640.0000000    0.2433462
507680.0000000    0.2547185
507720.0000000    0.2561105
507760.0000000    0.2499311
507800.0000000    0.2405044
507840.0000000    0.2347740
507880.0000000    0.2464731
507920.0000000    0.2407671
507960.0000000    0.2646537
508000.0000000    0.2504384
508040.0000000    0.2556604
508080.0000000    0.2638868
508120.0000000    0.2663271
508160.0000000    0.2458951
508200.0000000    0.2703355
508240.0000000    0.2466644
508280.0000000    0.2554532
508320.0000000    0.2545784
508360.0000000    0.2518797
508400.0000000    0.2662378
508440.0000000    0.2648729
508480.0000000    0.2716967
508520.0000000    0.2557265
508560.0000000    0.2432997
508600.0000000    0.2461846
508640.0000000    0.2581252
508680.0000000    0.2520150
508720.0000000    0.2549848
508760.0000000    0.2769698
508800.0000000    0.2499312
508840.0000000    0.2486982
508880.0000000    0.2463956
508920.0000000    0.2472787
508960.0000000    0.2453755
509000.0000000    0.2522119
509040.0000000    0.2560404
509080.0000000    0.2554822
509120.0000000    0.2410684
509160.0000000    0.2479010
509200.0000000    0.2455143
509240.0000000    0.2401742
509280.0000000    0.2417738
509320.0000000    0.2451656
509360.0000000    0.2526835
509400.0000000    0.2355038
509440.0000000    0.2465642
509480.0000000    0.2438651
509520.0000000    0.2492280
509560.0000000    0.2363354
509600.0000000    0.2462503
509640.0000000    0.2348167
509680.0000000    0.2383017
509720.0000000    0.2460692
509760.0000000    0.2514873
509800.0000000    0.2504139
509840.0000000    0.2536238
509880.0000000    0.2445819
509920.0000000    0.2515179
509960.0000000    0.2450738
510000.0000000    0.2503533
510040.0000000    0.2459166
510080.0000000    0.2490019
510120.0000000    0.2418167
510160.0000000    0.2410208
510200.0000000    0.2610417
510240.0000000    0.2535473
510280.0000000    0.2428214
510320.0000000    0.2317684
510360.0000000    0.2407486
510400.0000000    0.2387368
510440.0000000    0.2557411
510480.0000000    0.2444106
510520.0000000    0.2566754
510560.0000000    0.2394927
510600.0000000    0.2437890
510640.0000000    0.2372872
510680.0000000    0.2328468
510720.0000000    0.2538085
510760.0000000    0.2398541
510800.0000000    0.2404554
510840.0000000    0.2348760
510880.0000000    0.2490716
510920.0000000    0.2484150
510960.0000000    0.2302024
511000.0000000    0.2292700
511040.0000000    0.2416127
511080.0000000    0.2300051
511120.0000000    0.2357766
511160.0000000    0.2246335
511200.0000000    0.2541587
511240.0000000    0.2460603
511280.0000000    0.2524073
511320.0000000    0.2558732
511360.0000000    0.2561300
511400.0000000    0.2615971
511440.0000000    0.2545200
511480.0000000    0.2349541
511520.0000000    0.2498889
511560.0000000    0.2622022
511600.0000000    0.2479728
511640.0000000    0.2686444
511680.0000000    0.2575357
511720.0000000    0.2448773
511760.0000000    0.2489522
511800.0000000    0.2581557
511840.0000000    0.2448718
511880.0000000    0.2436090
511920.0000000    0.2632249
511960.0000000    0.2557633
512000.0000000    0.2485348
512040.0000000    0.2412806
512080.0000000    0.2348675
512120.0000000    0.2448915
512160.0000000    0.2478060
512200.0000000    0.2248650
512240.0000000    0.2247556
512280.0000000    0.2365529
512320.0000000    0.2238579
512360.0000000    0.2256586
512400.0000000    0.2285730
512440.0000000    0.2278130
512480.0000000    0.2191393
512520.0000000    0.2303885
512560.0000000    0.2277182
512600.0000000    0.2296243
512640.0000000    0.2141259
512680.0000000    0.2259855
512720.0000000    0.2378294
512760.0000000    0.2493567
512800.0000000    0.2322912
512840.0000000    0.2197149
512880.0000000    0.2343263
512920.0000000    0.2321486
512960.0000000    0.2433298
513000.0000000    0.2428225
513040.0000000    0.2448512
513080.0000000    0.2326106
513120.0000000    0.2340207
513160.0000000    0.2191833
513200.0000000    0.2499314
513240.0000000    0.2374044
513280.0000000    0.2174321
513320.0000000    0.2193899
513360.0000000    0.2336757
513400.0000000    0.2421310
513440.0000000    0.2209403
513480.0000000    0.2345424
513520.0000000    0.2213704
513560.0000000    0.2294338
513600.0000000    0.2397429
513640.0000000    0.2321385
513680.0000000    0.2373909
513720.0000000    0.2438394
513760.0000000    0.2319488
513800.0000000    0.2365551
513840.0000000    0.2390172
513880.0000000    0.2444115
513920.0000000    0.2416843
513960.0000000    0.2267894
514000.0000000    0.2479443
514040.0000000    0.2352018
514080.0000000    0.2399613
514120.0000000    0.2255368
514160.0000000    0.2335052
514200.0000000    0.2156491
514240.0000000    0.2392974
514280.0000000    0.2458849
514320.0000000    0.2643885
514360.0000000    0.2410651
514400.0000000    0.2303538
514440.0000000    0.2478048
514480.0000000    0.2403148
514520.0000000    0.2341331
514560.0000000    0.2279393
514600.0000000    0.2398358
514640.0000000    0.2532637
514680.0000000    0.2470350
514720.0000000    0.2473495
514760.0000000    0.2644958
514800.0000000    0.2426649
514840.0000000    0.2588073
514880.0000000    0.2455372
514920.0000000    0.2498869
514960.0000000    0.2396832
515000.0000000    0.2525608
515040.0000000    0.2524526
515080.0000000    0.2489714
515120.0000000    0.2528142
515160.0000000    0.2673174
515200.0000000    0.2536814
515240.0000000    0.2632717
515280.0000000    0.2438927
515320.0000000    0.2457790
515360.0000000    0.2504267
515400.0000000    0.2451032
515440.0000000    0.2522993
515480.0000000    0.2566428
515520.0000000    0.2600335
515560.0000000    0.2580242
515600.0000000    0.2602153
515640.0000000    0.2509251
515680.0000000    0.2610830
515720.0000000    0.2519929
515760.0000000    0.2582575
515800.0000000    0.2481223
515840.0000000    0.2301039
515880.0000000    0.2480520
515920.0000000    0.2451036
515960.0000000    0.2540821
516000.0000000    0.2450481
516040.0000000    0.2470763
516080.0000000    0.2497094
516120.0000000    0.2554933
516160.0000000    0.2687334
516200.0000000    0.2566222
516240.0000000    0.2532353
516280.0000000    0.2499763
516320.0000000    0.2635970
516360.0000000    0.2829549
516400.0000000    0.2572403
516440.0000000    0.2548131
516480.0000000    0.2695781
516520.0000000    0.2774843
516560.0000000    0.2559045
516600.0000000    0.2681837
516640.0000000    0.2601224
516680.0000000    0.2401423
516720.0000000    0.2604114
516760.0000000    0.2549393
516800.0000000    0.2665495
516840.0000000    0.2509948
516880.0000000    0.2374630
516920.0000000    0.2734377
516960.0000000    0.2577368
517000.0000000    0.2722440
517040.0000000    0.2622746
517080.0000000    0.2723200
517120.0000000    0.2797612
517160.0000000    0.2770642
517200.0000000    0.2751310
517240.0000000    0.2756960
517280.0000000    0.2536172
517320.0000000    0.2566812
517360.0000000    0.2647209
517400.0000000    0.2647105
517440.0000000    0.2614676
517480.0000000    0.2778076
517520.0000000    0.2633740
517560.0000000    0.2370812
517600.0000000    0.2472455
517640.0000000    0.2687139
517680.0000000    0.2576857
517720.0000000    0.2635038
517760.0000000    0.2616211
517800.0000000    0.2765675
517840.0000000    0.2637548
517880.0000000    0.2493086
517920.0000000    0.2615871
517960.0000000    0.2644199
518000.0000000    0.2549731
518040.0000000    0.2726173
518080.0000000    0.2725474
518120.0000000    0.2664817
518160.0000000    0.2728768
518200.0000000    0.2710651
518240.0000000    0.2702645
518280.0000000    0.2648778
518320.0000000    0.2692116
518360.0000000    0.2784793
518400.0000000    0.2681066
518440.0000000    0.2806134
518480.0000000    0.2786776
518520.0000000    0.2716911
518560.0000000    0.2588864
518600.0000000    0.2913544
518640.0000000    0.2696162
518680.0000000    0.2750361
518720.0000000    0.2710079
518760.0000000    0.2583408
518800.0000000    0.2715459
518840.0000000    0.2866262
518880.0000000    0.2658973
518920.0000000    0.2660540
518960.0000000    0.2684824
519000.0000000    0.2970805
519040.0000000    0.2797116
519080.0000000    0.2770737
519120.0000000    0.2873040
519160.0000000    0.2875813
519200.0000000    0.2702166
519240.0000000    0.2811147
519280.0000000    0.2685693
519320.0000000    0.2659527
519360.0000000    0.2790278
519400.0000000    0.2796618
519440.0000000    0.2824313
519480.0000000    0.2899982
519520.0000000    0.2886335
519560.0000000    0.2722486
519600.0000000    0.2874959
519640.0000000    0.2787820
519680.0000000    0.2756394
519720.0000000    0.2671708
519760.0000000    0.2686138
519800.0000000    0.2561927
519840.0000000    0.2836083
519880.0000000    0.2855664
519920.0000000    0.2904516
519960.0000000    0.2760331
520000.0000000    0.2715678
520040.0000000    0.2680207
520080.0000000    0.2799310
520120.0000000    0.2778649
520160.0000000    0.2667647
520200.0000000    0.2613388
520240.0000000    0.2631980
520280.0000000    0.2685474
520320.0000000    0.2629909
520360.0000000    0.2668875
520400.0000000    0.2578520
520440.0000000    0.2677040
520480.0000000    0.2714052
520520.0000000    0.2691247
520560.0000000    0.2611629
520600.0000000    0.2528625
520640.0000000    0.2440657
520680.0000000    0.2737091
520720.0000000    0.2504868
520760.0000000    0.2613930
520800.0000000    0.2631819
520840.0000000    0.2708590
520880.0000000    0.2585958
520920.0000000    0.2576889
520960.0000000    0.2662640
521000.0000000    0.2682068
521040.0000000    0.2450592
521080.0000000    0.2656440
521120.0000000    0.2481117
521160.0000000    0.2573071
521200.0000000    0.2467187
521240.0000000    0.2608090
521280.0000000    0.2757536
521320.0000000    0.2718657
521360.0000000    0.2685982
521400.0000000    0.2829257
521440.0000000    0.2793784
521480.0000000    0.2743924
521520.0000000    0.2644904
521560.0000000    0.2621352
521600.0000000    0.2473699
521640.0000000    0.2636363
521680.0000000    0.2597591
521720.0000000    0.2609907
521760.0000000    0.2544591
521800.0000000    0.2539939
521840.0000000    0.2567011
521880.0000000    0.2327902
521920.0000000    0.2286519
521960.0000000    0.2248687
522000.0000000    0.2479782
522040.0000000    0.2484913
522080.0000000    0.2306349
522120.0000000    0.2291653
522160.0000000    0.2254853
522200.0000000    0.2152734
522240.0000000    0.2172968
522280.0000000    0.2154041
522320.0000000    0.2314236
522360.0000000    0.2261720
522400.0000000    0.2416631
522440.0000000    0.2366521
522480.0000000    0.2268792
522520.0000000    0.2134168
522560.0000000    0.2238183
522600.0000000    0.2150381
522640.0000000    0.2176948
522680.0000000    0.2299830
522720.0000000    0.2106024
522760.0000000    0.2104485
522800.0000000    0.2291972
522840.0000000    0.2338156
522880.0000000    0.2492564
522920.0000000    0.2331948
522960.0000000    0.2196452
523000.0000000    0.2315227
523040.0000000    0.2361175
523080.0000000    0.2550348
523120.0000000    0.2617186
523160.0000000    0.2417060
523200.0000000    0.2364999
523240.0000000    0.2515001
523280.0000000    0.2464722
523320.0000000    0.2384371
523360.0000000    0.2566382
523400.0000000    0.2258884
523440.0000000    0.2292797
523480.0000000    0.2215648
523520.0000000    0.2354962
523560.0000000    0.2308776
523600.0000000    0.2456008
523640.0000000    0.2358437
523680.0000000    0.2329318
523720.0000000    0.2280689
523760.0000000    0.2135632
523800.0000000    0.2211972
523840.0000000    0.2261973
523880.0000000    0.2254225
523920.0000000    0.2172926
523960.0000000    0.2350565
524000.0000000    0.2288723
524040.0000000    0.2264589
524080.0000000    0.2296035
524120.0000000    0.2271837
524160.0000000    0.2432123
524200.0000000    0.2215411
524240.0000000    0.2274403
524280.0000000    0.2555642
524320.0000000    0.2191770
524360.0000000    0.2447359
524400.0000000    0.2597283
524440.0000000    0.2602660
524480.0000000    0.2376883
524520.0000000    0.2495362
524560.0000000    0.2519729
524600.0000000    0.2510039
524640.0000000    0.2629091
524680.0000000    0.2485916
524720.0000000    0.2423486
524760.0000000    0.2245027
524800.0000000    0.2529640
524840.0000000    0.2633304
524880.0000000    0.2606759
524920.0000000    0.2515209
524960.0000000    0.2635927
525000.0000000    0.2492114
525040.0000000    0.2434163
525080.0000000    0.2526952
525120.0000000    0.2429043
525160.0000000    0.2629375
525200.0000000    0.2216765
525240.0000000    0.2280806
525280.0000000    0.2491422
525320.0000000    0.2272601
525360.0000000    0.2190827
525400.0000000    0.2425668
525440.0000000    0.2420875
525480.0000000    0.2465175
525520.0000000    0.2386457
525560.0000000    0.2741519
525600.0000000    0.2431325
525640.0000000    0.2465807
525680.0000000    0.2264279
525720.0000000    0.2531529
525760.0000000    0.2311946
525800.0000000    0.2314509
525840.0000000    0.2408155
525880.0000000    0.2374472
525920.0000000    0.2445481
525960.0000000    0.2470771
526000.0000000    0.2302392
526040.0000000    0.2412852
526080.0000000    0.2297678
526120.0000000    0.2346345
526160.0000000    0.2491434
526200.0000000    0.2366555
526240.0000000    0.2367093
526280.0000000    0.2298962
526320.0000000    0.2208722
526360.0000000    0.2270528
526400.0000000    0.2409901
526440.0000000    0.2188111
526480.0000000    0.2262331
526520.0000000    0.2341716
526560.0000000    0.2319596
526600.0000000    0.2483588
526640.0000000    0.2354673
526680.0000000    0.2265305
526720.0000000    0.2218920
526760.0000000    0.2294014
526800.0000000    0.2349421
526840.0000000    0.2263118
526880.0000000    0.2209810
526920.0000000    0.2190870
526960.0000000    0.2530490
527000.0000000    0.2359818
527040.0000000    0.2506920
527080.0000000    0.2337923
527120.0000000    0.2213790
527160.0000000    0.2242239
527200.0000000    0.2270900
527240.0000000    0.2196238
527280.0000000    0.2250842
527320.0000000    0.2260069
527360.0000000    0.2205711
527400.0000000    0.2208814
527440.0000000    0.2196538
527480.0000000    0.2158342
527520.0000000    0.2343654
527560.0000000    0.2364980
527600.0000000    0.2194350
527640.0000000    0.2386828
527680.0000000    0.2271817
527720.0000000    0.2327916
527760.0000000    0.2321731
527800.0000000    0.2303787
527840.0000000    0.2238912
527880.0000000    0.2469645
527920.0000000    0.2289138
527960.0000000    0.2256844
528000.0000000    0.2313532
528040.0000000    0.2271048
528080.0000000    0.2137158
528120.0000000    0.2321316
528160.0000000    0.2152647
528200.0000000    0.2289289
528240.0000000    0.2191401
528280.0000000    0.2284483
528320.0000000    0.2156470
528360.0000000    0.2169066
528400.0000000    0.2298125
528440.0000000    0.2283126
528480.0000000    0.2287527
528520.0000000    0.2248708
528560.0000000    0.2290620
528600.0000000    0.2180428
528640.0000000    0.2148369
528680.0000000    0.2105056
528720.0000000    0.2205695
528760.0000000    0.2131158
528800.0000000    0.2304494
528840.0000000    0.2189097
528880.0000000    0.2242362
528920.0000000    0.2170536
528960.0000000    0.2099753
529000.0000000    0.2234288
529040.0000000    0.2220475
529080.0000000    0.2206259
529120.0000000    0.2247457
529160.0000000    0.2408433
529200.0000000    0.2317168
529240.0000000    0.2410314
529280.0000000    0.2384462
529320.0000000    0.2295317
529360.0000000    0.2230210
529400.0000000    0.2460496
529440.0000000    0.2249928
529480.0000000    0.2066526
529520.0000000    0.2154182
529560.0000000    0.2128512
529600.0000000    0.2245410
529640.0000000    0.2241968
529680.0000000    0.2384231
529720.0000000    0.2309201
529760.0000000    0.2331672
529800.0000000    0.2306891
529840.0000000    0.2356879
529880.0000000    0.2320328
529920.0000000    0.2393585
529960.0000000    0.2225153
530000.0000000    0.2395188
530040.0000000    0.2356689
530080.0000000    0.2249006
530120.0000000    0.2308613
530160.0000000    0.2273868
530200.0000000    0.2255798
530240.0000000    0.2191782
530280.0000000    0.2252695
530320.0000000    0.2249676
530360.0000000    0.2385866
530400.0000000    0.2262165
530440.0000000    0.2329359
530480.0000000    0.2270189
530520.0000000    0.2375228
530560.0000000    0.2255631
530600.0000000    0.2326173
530640.0000000    0.2253713
530680.0000000    0.2239689
530720.0000000    0.2048267
530760.0000000    0.2130464
530800.0000000    0.2232491
530840.0000000    0.2403658
530880.0000000    0.2354445
530920.0000000    0.2520589
530960.0000000    0.2331496
531000.0000000    0.2284359
531040.0000000    0.2445685
531080.0000000    0.2200675
531120.0000000    0.2372413
531160.0000000    0.2171144
531200.0000000    0.2098361
531240.0000000    0.2217385
531280.0000000    0.2277702
531320.0000000    0.2289604
531360.0000000    0.2237642
531400.0000000    0.2078720
531440.0000000    0.2158145
531480.0000000    0.2153798
531520.0000000    0.2247658
531560.0000000    0.2089094
531600.0000000    0.2174348
531640.0000000    0.2069169
531680.0000000    0.2238276
531720.0000000    0.2159459
531760.0000000    0.2166644
531800.0000000    0.2249610
531840.0000000    0.1928438
531880.0000000    0.2215677
531920.0000000    0.2293025
531960.0000000    0.2243585
532000.0000000    0.2023939
532040.0000000    0.2044691
532080.0000000    0.2123153
532120.0000000    0.2403403
532160.0000000    0.2240224
532200.0000000    0.2187570
532240.0000000    0.2105883
532280.0000000    0.1929242
532320.0000000    0.2199486
532360.0000000    0.2099808
532400.0000000    0.2422557
532440.0000000    0.2347125
532480.0000000    0.2188142
532520.0000000    0.2318461
532560.0000000    0.2318238
532600.0000000    0.2214857
532640.0000000    0.2281114
532680.0000000    0.2319976
532720.0000000    0.2118773
532760.0000000    0.2208041
532800.0000000    0.2268430
532840.0000000    0.2212708
532880.0000000    0.2019071
532920.0000000    0.2180911
532960.0000000    0.2285919
533000.0000000    0.2057009
533040.0000000    0.2102649
533080.0000000    0.2115377
533120.0000000    0.2205945
533160.0000000    0.2413344
533200.0000000    0.2273634
533240.0000000    0.2264919
533280.0000000    0.2291454
533320.0000000    0.2266846
533360.0000000    0.2355449
533400.0000000    0.2160001
533440.0000000    0.2255241
533480.0000000    0.2300938
533520.0000000    0.2353811
533560.0000000    0.2327114
533600.0000000    0.2155868
533640.0000000    0.2260333
533680.0000000    0.2410558
533720.0000000    0.2354120
533760.0000000    0.2104683
533800.0000000    0.2167964
533840.0000000    0.2183837
533880.0000000    0.2231856
533920.0000000    0.2219675
533960.0000000    0.2184571
534000.0000000    0.2173154
534040.0000000    0.2074064
534080.0000000    0.2092764
534120.0000000    0.2392337
534160.0000000    0.2418283
534200.0000000    0.2211363
534240.0000000    0.2139734
534280.0000000    0.2161677
534320.0000000    0.2208415
534360.0000000    0.2007686
534400.0000000    0.2157177
534440.0000000    0.2147511
534480.0000000    0.2155363
534520.0000000    0.2212366
534560.0000000    0.2396670
534600.0000000    0.2094226
534640.0000000    0.2243653
534680.0000000    0.2392975
534720.0000000    0.2551775
534760.0000000    0.2570684
534800.0000000    0.2347528
534840.0000000    0.2317974
534880.0000000    0.2350535
534920.0000000    0.2260562
534960.0000000    0.2165560
535000.0000000    0.2169029
535040.0000000    0.2331963
535080.0000000    0.2197988
535120.0000000    0.2284602
535160.0000000    0.2188623
535200.0000000    0.2478928
535240.0000000    0.2264230
535280.0000000    0.2334512
535320.0000000    0.2225557
535360.0000000    0.2383109
535400.0000000    0.2278476
535440.0000000    0.2092991
535480.0000000    0.2026356
535520.0000000    0.2082911
535560.0000000    0.2072660
535600.0000000    0.2230261
535640.0000000    0.2130969
535680.0000000    0.1989384
535720.0000000    0.2048355
535760.0000000    0.2114647
535800.0000000    0.2142266
535840.0000000    0.2168014
535880.0000000    0.2104922
535920.0000000    0.2049757
535960.0000000    0.2166782
536000.0000000    0.1971745
536040.0000000    0.1975700
536080.0000000    0.2057283
536120.0000000    0.2022739
536160.0000000    0.2131428
536200.0000000    0.2072891
536240.0000000    0.2290454
536280.0000000    0.2286514
536320.0000000    0.2290380
536360.0000000    0.2319024
536400.0000000    0.2324734
536440.0000000    0.2346439
536480.0000000    0.2245335
536520.0000000    0.2153158
536560.0000000    0.2368147
536600.0000000    0.2374225
536640.0000000    0.2377612
536680.0000000    0.2313772
536720.0000000    0.2261508
536760.0000000    0.2372913
536800.0000000    0.2372292
536840.0000000    0.2326312
536880.0000000    0.2301107
536920.0000000    0.2284660
536960.0000000    0.2227107
537000.0000000    0.2297680
537040.0000000    0.2432742
537080.0000000    0.2333065
537120.0000000    0.2479774
537160.0000000    0.2367416
537200.0000000    0.2367076
537240.0000000    0.2233822
537280.0000000    0.2202308
537320.0000000    0.2232608
537360.0000000    0.2143164
537400.0000000    0.2276583
537440.0000000    0.2278937
537480.0000000    0.2382515
537520.0000000    0.2391709
537560.0000000    0.2342526
537600.0000000    0.2444971
537640.0000000    0.2437348
537680.0000000    0.2396564
537720.0000000    0.2225806
537760.0000000    0.2095580
537800.0000000    0.2189131
537840.0000000    0.2205203
537880.0000000    0.2435477
537920.0000000    0.2310241
537960.0000000    0.2264756
538000.0000000    0.2127175
538040.0000000    0.2254642
538080.0000000    0.2234826
538120.0000000    0.2294414
538160.0000000    0.2227798
538200.0000000    0.2196544
538240.0000000    0.2423854
538280.0000000    0.2307818
538320.0000000    0.2238648
538360.0000000    0.2170336
538400.0000000    0.2135636
538440.0000000    0.2137011
538480.0000000    0.2292147
538520.0000000    0.2126998
538560.0000000    0.2135579
538600.0000000    0.2266879
538640.0000000    0.2499510
538680.0000000    0.2267299
538720.0000000    0.2348467
538760.0000000    0.2443655
538800.0000000    0.2396135
538840.0000000    0.2576155
538880.0000000    0.2395315
538920.0000000    0.2459250
538960.0000000    0.2438478
539000.0000000    0.2447333
539040.0000000    0.2410869
539080.0000000    0.2346259
539120.0000000    0.2304406
539160.0000000    0.2501954
539200.0000000    0.2340489
539240.0000000    0.2015122
539280.0000000    0.2244667
539320.0000000    0.2310387
539360.0000000    0.2349325
539400.0000000    0.2379664
539440.0000000    0.2297379
539480.0000000    0.2337947
539520.0000000    0.2410399
539560.0000000    0.2281764
539600.0000000    0.2457222
539640.0000000    0.2375259
539680.0000000    0.2425938
539720.0000000    0.2468124
539760.0000000    0.2439457
539800.0000000    0.2405936
539840.0000000    0.2343102
539880.0000000    0.2322822
539920.0000000    0.2531427
539960.0000000    0.2463173
540000.0000000    0.2192757
540040.0000000    0.2310447
540080.0000000    0.2434846
540120.0000000    0.2511625
540160.0000000    0.2396287
540200.0000000    0.2338767
540240.0000000    0.2486617
540280.0000000    0.2453926
540320.0000000    0.2391315
540360.0000000    0.2488457
540400.0000000    0.2482913
540440.0000000    0.2401281
540480.0000000    0.2514129
540520.0000000    0.2479168
540560.0000000    0.2402477
540600.0000000    0.2383601
540640.0000000    0.2474182
540680.0000000    0.2374945
540720.0000000    0.2360612
540760.0000000    0.2308663
540800.0000000    0.2433436
540840.0000000    0.2614557
540880.0000000    0.2303928
540920.0000000    0.2409310
540960.0000000    0.2254630
541000.0000000    0.2196037
541040.0000000    0.2491108
541080.0000000    0.2244311
541120.0000000    0.2203951
541160.0000000    0.2307222
541200.0000000    0.2248043
541240.0000000    0.2129271
541280.0000000    0.2133091
541320.0000000    0.2126013
541360.0000000    0.2154170
541400.0000000    0.2228971
541440.0000000    0.2227251
541480.0000000    0.2234955
541520.0000000    0.2110518
541560.0000000    0.2318749
541600.0000000    0.2213619
541640.0000000    0.2371586
541680.0000000    0.2340990
541720.0000000    0.2385596
541760.0000000    0.2373706
541800.0000000    0.2293675
541840.0000000    0.2187867
541880.0000000    0.2248796
541920.0000000    0.2271132
541960.0000000    0.2166336
542000.0000000    0.2244748
542040.0000000    0.2198347
542080.0000000    0.2257907
542120.0000000    0.2189256
542160.0000000    0.2321382
542200.0000000    0.2190062
542240.0000000    0.2329541
542280.0000000    0.2256126
542320.0000000    0.2211532
542360.0000000    0.2207224
542400.0000000    0.2128232
542440.0000000    0.2271809
542480.0000000    0.2113880
542520.0000000    0.2229259
542560.0000000    0.2230452
542600.0000000    0.2255883
542640.0000000    0.2250602
542680.0000000    0.2364797
542720.0000000    0.2401449
542760.0000000    0.2556423
542800.0000000    0.2364764
542840.0000000    0.2601766
542880.0000000    0.2592197
542920.0000000    0.2463218
542960.0000000    0.2440356
543000.0000000    0.2426227
543040.0000000    0.2521257
543080.0000000    0.2486031
543120.0000000    0.2448374
543160.0000000    0.2465246
543200.0000000    0.2367446
543240.0000000    0.2623776
543280.0000000    0.2394543
543320.0000000    0.2508134
543360.0000000    0.2461230
543400.0000000    0.2415668
543440.0000000    0.2414862
543480.0000000    0.2311887
543520.0000000    0.2510131
543560.0000000    0.2189386
543600.0000000    0.2288988
543640.0000000    0.2175984
543680.0000000    0.2365881
543720.0000000    0.2263788
543760.0000000    0.2339848
543800.0000000    0.2296898
543840.0000000    0.2370700
543880.0000000    0.2627986
543920.0000000    0.2298197
543960.0000000    0.2706083
544000.0000000    0.2420750
544040.0000000    0.2270943
544080.0000000    0.2310562
544120.0000000    0.2379570
544160.0000000    0.2416809
544200.0000000    0.2521039
544240.0000000    0.2314862
544280.0000000    0.2462523
544320.0000000    0.2505443
544360.0000000    0.2451762
544400.0000000    0.2283543
544440.0000000    0.2537561
544480.0000000    0.2391400
544520.0000000    0.2350682
544560.0000000    0.2450791
544600.0000000    0.2491516
544640.0000000    0.2528706
544680.0000000    0.2301261
544720.0000000    0.2239132
544760.0000000    0.2425111
544800.0000000    0.2374279
544840.0000000    0.2420686
544880.0000000    0.2628077
544920.0000000    0.2363999
544960.0000000    0.2381029
545000.0000000    0.2343244
545040.0000000    0.2287450
545080.0000000    0.2378346
545120.0000000    0.2221819
545160.0000000    0.2438383
545200.0000000    0.2436035
545240.0000000    0.2437418
545280.0000000    0.2597391
545320.0000000    0.2406281
545360.0000000    0.2411803
545400.0000000    0.2281213
545440.0000000    0.2171268
545480.0000000    0.2461385
545520.0000000    0.2444943
545560.0000000    0.2494082
545600.0000000    0.2342320
545640.0000000    0.2440391
545680.0000000    0.2432587
545720.0000000    0.2208268
545760.0000000    0.2261116
545800.0000000    0.2416679
545840.0000000    0.2432495
545880.0000000    0.2416917
545920.0000000    0.2799593
545960.0000000    0.2488919
546000.0000000    0.2377502
546040.0000000    0.2403485
546080.0000000    0.2359385
546120.0000000    0.2275663
546160.0000000    0.2375797
546200.0000000    0.2321605
546240.0000000    0.2259369
546280.0000000    0.2350421
546320.0000000    0.2424945
546360.0000000    0.2344893
546400.0000000    0.2278309
546440.0000000    0.2154084
546480.0000000    0.2224185
546520.0000000    0.2237356
546560.0000000    0.2286855
546600.0000000    0.2279252
546640.0000000    0.2441420
546680.0000000    0.2173570
546720.0000000    0.2383494
546760.0000000    0.2334432
546800.0000000    0.2255287
546840.0000000    0.2360087
546880.0000000    0.2334440
546920.0000000    0.2276960
546960.0000000    0.2174653
547000.0000000    0.2327083
547040.0000000    0.2361350
547080.0000000    0.2235078
547120.0000000    0.2287429
547160.0000000    0.2389242
547200.0000000    0.2504264
547240.0000000    0.2271863
547280.0000000    0.2324185
547320.0000000    0.2331999
547360.0000000    0.2416300
547400.0000000    0.2348878
547440.0000000    0.2376653
547480.0000000    0.2517160
547520.0000000    0.2494547
547560.0000000    0.2438778
547600.0000000    0.2380186
547640.0000000    0.2281243
547680.0000000    0.2430330
547720.0000000    0.2402560
547760.0000000    0.2335664
547800.0000000    0.2449725
547840.0000000    0.2487733
547880.0000000    0.2407464
547920.0000000    0.2545353
547960.0000000    0.2190846
548000.0000000    0.2412109
548040.0000000    0.2392038
548080.0000000    0.2351895
548120.0000000    0.2593927
548160.0000000    0.2386088
548200.0000000    0.2366600
548240.0000000    0.2471694
548280.0000000    0.2483590
548320.0000000    0.2524142
548360.0000000    0.2316319
548400.0000000    0.2362810
548440.0000000    0.2348031
548480.0000000    0.2396982
548520.0000000    0.2263448
548560.0000000    0.2483464
548600.0000000    0.2413265
548640.0000000    0.2602281
548680.0000000    0.2572364
548720.0000000    0.2507945
548760.0000000    0.2440632
548800.0000000    0.2556878
548840.0000000    0.2686200
548880.0000000    0.2706817
548920.0000000    0.2627045
548960.0000000    0.2526419
549000.0000000    0.2600005
549040.0000000    0.2640593
549080.0000000    0.2610617
549120.0000000    0.2480533
549160.0000000    0.2617622
549200.0000000    0.2379806
549240.0000000    0.2427196
549280.0000000    0.2567107
549320.0000000    0.2475216
549360.0000000    0.2521977
549400.0000000    0.2652688
549440.0000000    0.2631753
549480.0000000    0.2286039
549520.0000000    0.2570879
549560.0000000    0.2385861
549600.0000000    0.2326643
549640.0000000    0.2502460
549680.0000000    0.2505298
549720.0000000    0.2595542
549760.0000000    0.2381054
549800.0000000    0.2543609
549840.0000000    0.2392229
549880.0000000    0.2444010
549920.0000000    0.2546168
549960.0000000    0.2542709
550000.0000000    0.2482351
550040.0000000    0.2673591
550080.0000000    0.2463408
550120.0000000    0.2665406
550160.0000000    0.2635314
550200.0000000    0.2450395
550240.0000000    0.2545045
550280.0000000    0.2492867
550320.0000000    0.2475261
550360.0000000    0.2609319
550400.0000000    0.2648387
550440.0000000    0.2722230
550480.0000000    0.2632699
550520.0000000    0.2614291
550560.0000000    0.2578987
550600.0000000    0.2596402
550640.0000000    0.2536551
550680.0000000    0.2604823
550720.0000000    0.2507030
550760.0000000    0.2593485
550800.0000000    0.2740035
550840.0000000    0.2728997
550880.0000000    0.2870943
550920.0000000    0.2689998
550960.0000000    0.2550138
551000.0000000    0.2710218
551040.0000000    0.2695287
551080.0000000    0.2616260
551120.0000000    0.2651422
551160.0000000    0.2662610
551200.0000000    0.2697623
551240.0000000    0.2596346
551280.0000000    0.2636000
551320.0000000    0.2698082
551360.0000000    0.2647514
551400.0000000    0.2631162
551440.0000000    0.2528093
551480.0000000    0.2560596
551520.0000000    0.2714341
551560.0000000    0.2642589
551600.0000000    0.2270539
551640.0000000    0.2427557
551680.0000000    0.2355235
551720.0000000    0.2457406
551760.0000000    0.2535233
551800.0000000    0.2592144
551840.0000000    0.2681411
551880.0000000    0.2657659
551920.0000000    0.2710551
551960.0000000    0.2749063
552000.0000000    0.2772184
552040.0000000    0.2711796
552080.0000000    0.2722140
552120.0000000    0.2607110
552160.0000000    0.2461548
552200.0000000    0.2581937
552240.0000000    0.2654341
552280.0000000    0.2626585
552320.0000000    0.2815413
552360.0000000    0.2601947
552400.0000000    0.2549563
552440.0000000    0.2550432
552480.0000000    0.2571496
552520.0000000    0.2513247
552560.0000000    0.2664105
552600.0000000    0.2627109
552640.0000000    0.2607308
552680.0000000    0.2507132
552720.0000000    0.2629851
552760.0000000    0.2741008
552800.0000000    0.2589483
552840.0000000    0.2706895
552880.0000000    0.2684206
552920.0000000    0.2708282
552960.0000000    0.2607204
553000.0000000    0.2770276
553040.0000000    0.2609577
553080.0000000    0.2634725
553120.0000000    0.2738532
553160.0000000    0.2724988
553200.0000000    0.2739627
553240.0000000    0.2768359
553280.0000000    0.2842951
553320.0000000    0.2817788
553360.0000000    0.2906495
553400.0000000    0.2891051
553440.0000000    0.2735658
553480.0000000    0.2806202
553520.0000000    0.2641105
553560.0000000    0.2638478
553600.0000000    0.2821761
553640.0000000    0.2747950
553680.0000000    0.2669852
553720.0000000    0.2659111
553760.0000000    0.2731146
553800.0000000    0.2682620
553840.0000000    0.2596234
553880.0000000    0.2707697
553920.0000000    0.2559433
553960.0000000    0.2604550
554000.0000000    0.2875206
554040.0000000    0.2663347
554080.0000000    0.2773707
554120.0000000    0.2807708
554160.0000000    0.2797773
554200.0000000    0.2876268
554240.0000000    0.2890787
554280.0000000    0.2864060
554320.0000000    0.2926355
554360.0000000    0.2782579
554400.0000000    0.2576473
554440.0000000    0.2492604
554480.0000000    0.2709726
554520.0000000    0.2553056
554560.0000000    0.2664288
554600.0000000    0.2670697
554640.0000000    0.2511288
554680.0000000    0.2489822
554720.0000000    0.2355045
554760.0000000    0.2626880
554800.0000000    0.2647412
554840.0000000    0.2587833
554880.0000000    0.2631994
554920.0000000    0.2535990
554960.0000000    0.2772732
555000.0000000    0.2810073
555040.0000000    0.2759690
555080.0000000    0.2620075
555120.0000000    0.2524754
555160.0000000    0.2575118
555200.0000000    0.2498358
555240.0000000    0.2451938
555280.0000000    0.2645081
555320.0000000    0.2584614
555360.0000000    0.2659924
555400.0000000    0.2648387
555440.0000000    0.2516550
555480.0000000    0.2623967
555520.0000000    0.2547692
555560.0000000    0.2679206
555600.0000000    0.2760088
555640.0000000    0.2653691
555680.0000000    0.2766893
555720.0000000    0.2429555
555760.0000000    0.2459019
555800.0000000    0.2647265
555840.0000000    0.2819346
555880.0000000    0.2642530
555920.0000000    0.2702371
555960.0000000    0.2639049
556000.0000000    0.2713982
556040.0000000    0.2708685
556080.0000000    0.2508647
556120.0000000    0.2429708
556160.0000000    0.2336041
556200.0000000    0.2336604
556240.0000000    0.2378302
556280.0000000    0.2489626
556320.0000000    0.2429847
556360.0000000    0.2478468
556400.0000000    0.2437132
556440.0000000    0.2484203
556480.0000000    0.2509606
556520.0000000    0.2517018
556560.0000000    0.2463617
556600.0000000    0.2619122
556640.0000000    0.2277513
556680.0000000    0.2443428
556720.0000000    0.2480429
556760.0000000    0.2366153
556800.0000000    0.2461808
556840.0000000    0.2547106
556880.0000000    0.2664686
556920.0000000    0.2503640
556960.0000000    0.2670686
557000.0000000    0.2575690
557040.0000000    0.2439344
557080.0000000    0.2401162
557120.0000000    0.2409475
557160.0000000    0.2474984
557200.0000000    0.2513285
557240.0000000    0.2392755
557280.0000000    0.2494335
557320.0000000    0.2454361
557360.0000000    0.2533191
557400.0000000    0.2481733
557440.0000000    0.2704335
557480.0000000    0.2488681
557520.0000000    0.2507582
557560.0000000    0.2587565
557600.0000000    0.2416269
557640.0000000    0.2552651
557680.0000000    0.2603720
557720.0000000    0.2579516
557760.0000000    0.2675985
557800.0000000    0.2454974
557840.0000000    0.2669007
557880.0000000    0.2603397
557920.0000000    0.2634265
557960.0000000    0.2628087
558000.0000000    0.2681659
558040.0000000    0.2409730
558080.0000000    0.2672810
558120.0000000    0.2343446
558160.0000000    0.2392836
558200.0000000    0.2420278
558240.0000000    0.2551120
558280.0000000    0.2532158
558320.0000000    0.2460946
558360.0000000    0.2375921
558400.0000000    0.2309781
558440.0000000    0.2462454
558480.0000000    0.2605154
558520.0000000    0.2859321
558560.0000000    0.2419884
558600.0000000    0.2533844
558640.0000000    0.2648332
558680.0000000    0.2404902
558720.0000000    0.2391162
558760.0000000    0.2768240
558800.0000000    0.2669880
558840.0000000    0.2657260
558880.0000000    0.2758125
558920.0000000    0.2675726
558960.0000000    0.2607660
559000.0000000    0.2701359
559040.0000000    0.2840893
559080.0000000    0.2948197
559120.0000000    0.2776088
559160.0000000    0.2854521
559200.0000000    0.2940704
559240.0000000    0.2748196
559280.0000000    0.2726374
559320.0000000    0.2759366
559360.0000000    0.2766567
559400.0000000    0.2743674
559440.0000000    0.2652106
559480.0000000    0.2698251
559520.0000000    0.2543935
559560.0000000    0.2676792
559600.0000000    0.2483028
559640.0000000    0.2669491
559680.0000000    0.2676734
559720.0000000    0.2731674
559760.0000000    0.2618856
559800.0000000    0.2854618
559840.0000000    0.2697428
559880.0000000    0.2743791
559920.0000000    0.2775917
559960.0000000    0.2667495
560000.0000000    0.2615728
560040.0000000    0.2618957
560080.0000000    0.2570331
560120.0000000    0.2546910
560160.0000000    0.2631897
560200.0000000    0.2628173
560240.0000000    0.2617734
560280.0000000    0.2627998
560320.0000000    0.2611917
560360.0000000    0.2567300
560400.0000000    0.2380394
560440.0000000    0.2634263
560480.0000000    0.2587351
560520.0000000    0.2669799
560560.0000000    0.2673692
560600.0000000    0.2509564
560640.0000000    0.2643003
560680.0000000    0.2476263
560720.0000000    0.2790732
560760.0000000    0.2682521
560800.0000000    0.2761785
560840.0000000    0.2551017
560880.0000000    0.2772968
560920.0000000    0.2620007
560960.0000000    0.2783754
561000.0000000    0.2834880
561040.0000000    0.2659315
561080.0000000    0.2874163
561120.0000000    0.2949705
561160.0000000    0.2684116
561200.0000000    0.2651907
561240.0000000    0.2671038
561280.0000000    0.2615351
561320.0000000    0.2749263
561360.0000000    0.2652704
561400.0000000    0.2480481
561440.0000000    0.2818265
561480.0000000    0.2714908
561520.0000000    0.2800873
561560.0000000    0.2709304
561600.0000000    0.2872699
561640.0000000    0.2875815
561680.0000000    0.2946305
561720.0000000    0.2943932
561760.0000000    0.2847239
561800.0000000    0.2954242
561840.0000000    0.2761604
561880.0000000    0.2880589
561920.0000000    0.2782577
561960.0000000    0.2957675
562000.0000000    0.2923734
562040.0000000    0.3030559
562080.0000000    0.3067039
562120.0000000    0.3313948
562160.0000000    0.3027059
562200.0000000    0.2922162
562240.0000000    0.2771718
562280.0000000    0.2962960
562320.0000000    0.2917303
562360.0000000    0.2824717
562400.0000000    0.2700825
562440.0000000    0.2735362
562480.0000000    0.2715987
562520.0000000    0.2823805
562560.0000000    0.2863204
562600.0000000    0.2768616
562640.0000000    0.2903353
562680.0000000    0.2820237
562720.0000000    0.2865807
562760.0000000    0.2700993
562800.0000000    0.2724134
562840.0000000    0.2720504
562880.0000000    0.2808938
562920.0000000    0.2848788
562960.0000000    0.2740597
563000.0000000    0.2851685
563040.0000000    0.2598712
563080.0000000    0.2658166
563120.0000000    0.2541514
563160.0000000    0.2714346
563200.0000000    0.2642824
563240.0000000    0.2645361
563280.0000000    0.2620071
563320.0000000    0.2856056
563360.0000000    0.2631104
563400.0000000    0.2544889
563440.0000000    0.2530653
563480.0000000    0.2857717
563520.0000000    0.2806013
563560.0000000    0.2741867
563600.0000000    0.2593336
563640.0000000    0.2579196
563680.0000000    0.2769209
563720.0000000    0.2771775
563760.0000000    0.2503195
563800.0000000    0.2506290
563840.0000000    0.2507564
563880.0000000    0.2607208
563920.0000000    0.2467811
563960.0000000    0.2553167
564000.0000000    0.2633433
564040.0000000    0.2586598
564080.0000000    0.2500831
564120.0000000    0.2568353
564160.0000000    0.2450578
564200.0000000    0.2580787
564240.0000000    0.2474944
564280.0000000    0.2556069
564320.0000000    0.2540099
564360.0000000    0.2520929
564400.0000000    0.2572637
564440.0000000    0.2589297
564480.0000000    0.2563671
564520.0000000    0.2557184
564560.0000000    0.2601923
564600.0000000    0.2717225
564640.0000000    0.2645576
564680.0000000    0.2430891
564720.0000000    0.2449284
564760.0000000    0.2503802
564800.0000000    0.2357680
564840.0000000    0.2656831
564880.0000000    0.2493792
564920.0000000    0.2433327
564960.0000000    0.2472142
565000.0000000    0.2323322
565040.0000000    0.2412892
565080.0000000    0.2290132
565120.0000000    0.2415499
565160.0000000    0.2341375
565200.0000000    0.2440549
565240.0000000    0.2603188
565280.0000000    0.2664436
565320.0000000    0.2533614
565360.0000000    0.2577154
565400.0000000    0.2629569
565440.0000000    0.2647626
565480.0000000    0.2368069
565520.0000000    0.2503344
565560.0000000    0.2514507
565600.0000000    0.2444841
565640.0000000    0.2371614
565680.0000000    0.2439246
565720.0000000    0.2497579
565760.0000000    0.2611601
565800.0000000    0.2542609
565840.0000000    0.2378995
565880.0000000    0.2425485
565920.0000000    0.2549746
565960.0000000    0.2466401
566000.0000000    0.2615859
566040.0000000    0.2532491
566080.0000000    0.2442212
566120.0000000    0.2601236
566160.0000000    0.2646263
566200.0000000    0.2511121
566240.0000000    0.2374999
566280.0000000    0.2627509
566320.0000000    0.2520579
566360.0000000    0.2616409
566400.0000000    0.2640283
566440.0000000    0.2787897
566480.0000000    0.2682226
566520.0000000    0.2645943
566560.0000000    0.2694889
566600.0000000    0.2489509
566640.0000000    0.2520114
566680.0000000    0.2469923
566720.0000000    0.2628768
566760.0000000    0.2413346
566800.0000000    0.2500835
566840.0000000    0.2482175
566880.0000000    0.2463468
566920.0000000    0.2502140
566960.0000000    0.2345622
567000.0000000    0.2388211
567040.0000000    0.2457057
567080.0000000    0.2588092
567120.0000000    0.2501233
567160.0000000    0.2677702
567200.0000000    0.2596691
567240.0000000    0.2632342
567280.0000000    0.2682008
567320.0000000    0.2775080
567360.0000000    0.2704283
567400.0000000    0.2535578
567440.0000000    0.2619282
567480.0000000    0.2672946
567520.0000000    0.2678905
567560.0000000    0.2662349
567600.0000000    0.2779771
567640.0000000    0.2860122
567680.0000000    0.2692482
567720.0000000    0.2627583
567760.0000000    0.2700251
567800.0000000    0.2733010
567840.0000000    0.2633442
567880.0000000    0.2668375
567920.0000000    0.2583745
567960.0000000    0.2562677
568000.0000000    0.2802535
568040.0000000    0.2943318
568080.0000000    0.2682099
568120.0000000    0.2907112
568160.0000000    0.2797002
568200.0000000    0.2850120
568240.0000000    0.2868692
568280.0000000    0.2676193
568320.0000000    0.2890936
568360.0000000    0.2878043
568400.0000000    0.2964588
568440.0000000    0.2744520
568480.0000000    0.2716052
568520.0000000    0.2719631
568560.0000000    0.2914953
568600.0000000    0.2878508
568640.0000000    0.2562723
568680.0000000    0.2752842
568720.0000000    0.2833960
568760.0000000    0.2841163
568800.0000000    0.2763149
568840.0000000    0.2689059
568880.0000000    0.2844651
568920.0000000    0.2666481
568960.0000000    0.2778062
569000.0000000    0.2785196
569040.0000000    0.2668881
569080.0000000    0.2751152
569120.0000000    0.2573664
569160.0000000    0.2634759
569200.0000000    0.2625259
569240.0000000    0.2708667
569280.0000000    0.2659546
569320.0000000    0.2525637
569360.0000000    0.2619537
569400.0000000    0.2536239
569440.0000000    0.2651477
569480.0000000    0.2740174
569520.0000000    0.2594093
569560.0000000    0.2634951
569600.0000000    0.2813808
569640.0000000    0.2636093
569680.0000000    0.2786403
569720.0000000    0.2578266
569760.0000000    0.2808265
569800.0000000    0.2747255
569840.0000000    0.2791975
569880.0000000    0.2891151
569920.0000000    0.2824127
569960.0000000    0.2626743
570000.0000000    0.2659335
570040.0000000    0.2634087
570080.0000000    0.2734863
570120.0000000    0.2606092
570160.0000000    0.2875847
570200.0000000    0.2561741
570240.0000000    0.2596827
570280.0000000    0.2428482
570320.0000000    0.2706808
570360.0000000    0.2626716
570400.0000000    0.2701482
570440.0000000    0.2725562
570480.0000000    0.2723542
570520.0000000    0.2761855
570560.0000000    0.2701236
570600.0000000    0.2785583
570640.0000000    0.2805825
570680.0000000    0.2766378
570720.0000000    0.2663208
570760.0000000    0.2713691
570800.0000000    0.2863445
570840.0000000    0.2956010
570880.0000000    0.2863400
570920.0000000    0.2664205
570960.0000000    0.2856227
571000.0000000    0.2879533
571040.0000000    0.2778336
571080.0000000    0.2676768
571120.0000000    0.2693041
571160.0000000    0.2891636
571200.0000000    0.2800393
571240.0000000    0.2682118
571280.0000000    0.2773612
571320.0000000    0.2780989
571360.0000000    0.2633786
571400.0000000    0.2684367
571440.0000000    0.2664359
571480.0000000    0.2645410
571520.0000000    0.2695630
571560.0000000    0.2850066
571600.0000000    0.2780820
571640.0000000    0.2826908
571680.0000000    0.2855395
571720.0000000    0.2892069
571760.0000000    0.2749286
571800.0000000    0.2907379
571840.0000000    0.2910009
571880.0000000    0.2744410
571920.0000000    0.2808733
571960.0000000    0.2820176
572000.0000000    0.2882019
572040.0000000    0.2708551
572080.0000000    0.2520064
572120.0000000    0.2538084
572160.0000000    0.2500482
572200.0000000    0.2401971
572240.0000000    0.2550738
572280.0000000    0.2711078
572320.0000000    0.2519796
572360.0000000    0.2747059
572400.0000000    0.2739759
572440.0000000    0.2743630
572480.0000000    0.2804822
572520.0000000    0.2646778
572560.0000000    0.2641115
572600.0000000    0.2815367
572640.0000000    0.2695149
572680.0000000    0.2635589
572720.0000000    0.2643925
572760.0000000    0.2613379
572800.0000000    0.2716586
572840.0000000    0.2722937
572880.0000000    0.2438709
572920.0000000    0.2540264
572960.0000000    0.2587056
573000.0000000    0.2568336
573040.0000000    0.2463629
573080.0000000    0.2555262
573120.0000000    0.2510180
573160.0000000    0.2506840
573200.0000000    0.2571216
573240.0000000    0.2391470
573280.0000000    0.2426285
573320.0000000    0.2638165
573360.0000000    0.2465762
573400.0000000    0.2457485
573440.0000000    0.2806168
573480.0000000    0.2679776
573520.0000000    0.2698094
573560.0000000    0.2548696
573600.0000000    0.2659003
573640.0000000    0.2446278
573680.0000000    0.2452817
573720.0000000    0.2542093
573760.0000000    0.2542196
573800.0000000    0.2545301
573840.0000000    0.2691354
573880.0000000    0.2614027
573920.0000000    0.2625295
573960.0000000    0.2575357
574000.0000000    0.2331535
574040.0000000    0.2611130
574080.0000000    0.2566102
574120.0000000    0.2584004
574160.0000000    0.2656416
574200.0000000    0.2545833
574240.0000000    0.2505321
574280.0000000    0.2556411
574320.0000000    0.2581165
574360.0000000    0.2521741
[truncated: 297,950 more chars]
