# Supplementary material for: Comment on 'Valid molecular dynamics simulations of human hemoglobin require a surprisingly large box size'
Source: eLife. 2019 Jun 20;8:e44718. doi: 10.7554/eLife.44718 (PMC6586461; doi:10.7554/eLife.44718)
Supplement: Figure 1—source data 1. — The zip archive contains a README file describing which source files correspond to the different panels. [file elife-44718-fig1-data1.zip › figure1/panels_AB/150A/1/rmsd_2dn3.xvg]

# This file was created Mon Jan 21 03:18:38 2019
# Created by:
#             :-) GROMACS - gmx rms, 2018.5-dev-20181129-d5972f7 (-:
# 
# Executable:   /usr/local/gromacs/2018/2018.4-impi2017-fftw337-gcc640-cuda91/bin/gmx
# Data prefix:  /usr/local/gromacs/2018/2018.4-impi2017-fftw337-gcc640-cuda91
# Working dir:  /home/degroot/hb/2dn2/Meuwly/150a-elife/1
# Command line:
#   gmx rms -s ../../../2dn3/conf.pdb -f xx.xtc -o rmsd_2dn3.xvg -nice 0
# gmx rms is part of G R O M A C S:
#
# Gyas ROwers Mature At Cryogenic Speed
#
@    title "RMSD"
@    xaxis  label "Time (ps)"
@    yaxis  label "RMSD (nm)"
@TYPE xy
@ subtitle "Backbone after lsq fit to Backbone"
   0.0000000    0.2454058
  40.0000000    0.2655316
  80.0000000    0.2671969
 120.0000000    0.2607401
 160.0000000    0.2659316
 200.0000000    0.2377885
 240.0000000    0.2434247
 280.0000000    0.2635898
 320.0000000    0.2707117
 360.0000000    0.2588845
 400.0000000    0.2783772
 440.0000000    0.2906367
 480.0000000    0.2711376
 520.0000000    0.2472331
 560.0000000    0.2839197
 600.0000000    0.2725071
 640.0000000    0.2929022
 680.0000000    0.2716338
 720.0000000    0.2757983
 760.0000000    0.2811830
 800.0000000    0.2822772
 840.0000000    0.2806273
 880.0000000    0.2792939
 920.0000000    0.2719737
 960.0000000    0.2729831
1000.0000000    0.2708388
1040.0000000    0.2663466
1080.0000000    0.2828831
1120.0000000    0.2655536
1160.0000000    0.2809894
1200.0000000    0.2559011
1240.0000000    0.2803720
1280.0000000    0.2817591
1320.0000000    0.2380619
1360.0000000    0.2489017
1400.0000000    0.2705447
1440.0000000    0.2626155
1480.0000000    0.2677046
1520.0000000    0.2488790
1560.0000000    0.2855229
1600.0000000    0.2746539
1640.0000000    0.2687947
1680.0000000    0.2733451
1720.0000000    0.2797537
1760.0000000    0.2937536
1800.0000000    0.2749578
1840.0000000    0.2867302
1880.0000000    0.2532055
1920.0000000    0.2631666
1960.0000000    0.2709901
2000.0000000    0.2781038
2040.0000000    0.2762541
2080.0000000    0.2703299
2120.0000000    0.2443001
2160.0000000    0.2455485
2200.0000000    0.2561412
2240.0000000    0.2539165
2280.0000000    0.2655397
2320.0000000    0.2635389
2360.0000000    0.2738996
2400.0000000    0.2678646
2440.0000000    0.2812417
2480.0000000    0.2911821
2520.0000000    0.2680423
2560.0000000    0.2816057
2600.0000000    0.2683675
2640.0000000    0.2580762
2680.0000000    0.2449916
2720.0000000    0.2704049
2760.0000000    0.2797669
2800.0000000    0.2891911
2840.0000000    0.2721717
2880.0000000    0.2804578
2920.0000000    0.2711172
2960.0000000    0.2756425
3000.0000000    0.2792014
3040.0000000    0.2679894
3080.0000000    0.2618978
3120.0000000    0.2568863
3160.0000000    0.2507864
3200.0000000    0.2860995
3240.0000000    0.2792409
3280.0000000    0.2801312
3320.0000000    0.2820102
3360.0000000    0.2790418
3400.0000000    0.2861570
3440.0000000    0.2792633
3480.0000000    0.2772873
3520.0000000    0.2874972
3560.0000000    0.2526756
3600.0000000    0.2543256
3640.0000000    0.2780195
3680.0000000    0.2773782
3720.0000000    0.2866376
3760.0000000    0.2703665
3800.0000000    0.2559925
3840.0000000    0.2665540
3880.0000000    0.2882005
3920.0000000    0.2716985
3960.0000000    0.2634253
4000.0000000    0.2443526
4040.0000000    0.2528241
4080.0000000    0.2704354
4120.0000000    0.2509733
4160.0000000    0.2709969
4200.0000000    0.2671363
4240.0000000    0.2733812
4280.0000000    0.2689900
4320.0000000    0.2773103
4360.0000000    0.2727360
4400.0000000    0.2665651
4440.0000000    0.2602034
4480.0000000    0.2815101
4520.0000000    0.2711898
4560.0000000    0.2791069
4600.0000000    0.2679719
4640.0000000    0.2440186
4680.0000000    0.2654074
4720.0000000    0.2498409
4760.0000000    0.2693519
4800.0000000    0.2752070
4840.0000000    0.2708153
4880.0000000    0.2670168
4920.0000000    0.2721005
4960.0000000    0.2755887
5000.0000000    0.2699637
5040.0000000    0.2819793
5080.0000000    0.2684224
5120.0000000    0.2648646
5160.0000000    0.2721332
5200.0000000    0.2625700
5240.0000000    0.2712826
5280.0000000    0.2773664
5320.0000000    0.2657094
5360.0000000    0.2628400
5400.0000000    0.2609138
5440.0000000    0.2575974
5480.0000000    0.2669621
5520.0000000    0.2498987
5560.0000000    0.2507140
5600.0000000    0.2658812
5640.0000000    0.2526807
5680.0000000    0.2673329
5720.0000000    0.2675042
5760.0000000    0.2503307
5800.0000000    0.2592390
5840.0000000    0.2697632
5880.0000000    0.2748407
5920.0000000    0.2610315
5960.0000000    0.2821881
6000.0000000    0.2648955
6040.0000000    0.2560471
6080.0000000    0.2629240
6120.0000000    0.2568238
6160.0000000    0.2780187
6200.0000000    0.2659331
6240.0000000    0.2618053
6280.0000000    0.2746426
6320.0000000    0.2573028
6360.0000000    0.2648059
6400.0000000    0.2700268
6440.0000000    0.2490009
6480.0000000    0.2580476
6520.0000000    0.2734200
6560.0000000    0.2713118
6600.0000000    0.2439281
6640.0000000    0.2679960
6680.0000000    0.2600505
6720.0000000    0.2663845
6760.0000000    0.2568440
6800.0000000    0.2580839
6840.0000000    0.2647964
6880.0000000    0.2670877
6920.0000000    0.2666169
6960.0000000    0.2604856
7000.0000000    0.2773442
7040.0000000    0.2815225
7080.0000000    0.2731465
7120.0000000    0.2888191
7160.0000000    0.2777722
7200.0000000    0.2548850
7240.0000000    0.2566481
7280.0000000    0.2634288
7320.0000000    0.2438650
7360.0000000    0.2533800
7400.0000000    0.2380612
7440.0000000    0.2539789
7480.0000000    0.2440876
7520.0000000    0.2471538
7560.0000000    0.2598290
7600.0000000    0.2660923
7640.0000000    0.2755266
7680.0000000    0.2816271
7720.0000000    0.2667305
7760.0000000    0.2615211
7800.0000000    0.2666550
7840.0000000    0.2600085
7880.0000000    0.2487588
7920.0000000    0.2750753
7960.0000000    0.2640465
8000.0000000    0.2553820
8040.0000000    0.2670045
8080.0000000    0.2439617
8120.0000000    0.2662210
8160.0000000    0.2729909
8200.0000000    0.2734713
8240.0000000    0.2531902
8280.0000000    0.2574370
8320.0000000    0.2657675
8360.0000000    0.2784622
8400.0000000    0.2550091
8440.0000000    0.2733899
8480.0000000    0.2635259
8520.0000000    0.2559818
8560.0000000    0.2633212
8600.0000000    0.2558674
8640.0000000    0.2500165
8680.0000000    0.2532923
8720.0000000    0.2501138
8760.0000000    0.2526834
8800.0000000    0.2510041
8840.0000000    0.2500293
8880.0000000    0.2481596
8920.0000000    0.2433714
8960.0000000    0.2440635
9000.0000000    0.2270918
9040.0000000    0.2412964
9080.0000000    0.2390847
9120.0000000    0.2318491
9160.0000000    0.2524657
9200.0000000    0.2433668
9240.0000000    0.2514170
9280.0000000    0.2546591
9320.0000000    0.2529002
9360.0000000    0.2624511
9400.0000000    0.2496659
9440.0000000    0.2521662
9480.0000000    0.2661621
9520.0000000    0.2656925
9560.0000000    0.2449138
9600.0000000    0.2564645
9640.0000000    0.2621925
9680.0000000    0.2460974
9720.0000000    0.2600798
9760.0000000    0.2554851
9800.0000000    0.2675521
9840.0000000    0.2663837
9880.0000000    0.2682332
9920.0000000    0.2508391
9960.0000000    0.2395650
10000.0000000    0.2705544
10040.0000000    0.2691649
10080.0000000    0.2407760
10120.0000000    0.2482564
10160.0000000    0.2779231
10200.0000000    0.2551278
10240.0000000    0.2494924
10280.0000000    0.2488558
10320.0000000    0.2301738
10360.0000000    0.2600340
10400.0000000    0.2603509
10440.0000000    0.2514481
10480.0000000    0.2483027
10520.0000000    0.2349273
10560.0000000    0.2679088
10600.0000000    0.2375775
10640.0000000    0.2331125
10680.0000000    0.2477227
10720.0000000    0.2528559
10760.0000000    0.2471423
10800.0000000    0.2332154
10840.0000000    0.2718423
10880.0000000    0.2543784
10920.0000000    0.2467356
10960.0000000    0.2635947
11000.0000000    0.2569806
11040.0000000    0.2584576
11080.0000000    0.2736370
11120.0000000    0.2522463
11160.0000000    0.2446163
11200.0000000    0.2427475
11240.0000000    0.2656384
11280.0000000    0.2615744
11320.0000000    0.2835695
11360.0000000    0.2641763
11400.0000000    0.2629322
11440.0000000    0.2616228
11480.0000000    0.2573224
11520.0000000    0.2487649
11560.0000000    0.2655556
11600.0000000    0.2417629
11640.0000000    0.2518910
11680.0000000    0.2428166
11720.0000000    0.2567074
11760.0000000    0.2587909
11800.0000000    0.2686788
11840.0000000    0.2700208
11880.0000000    0.2672662
11920.0000000    0.2736861
11960.0000000    0.2785318
12000.0000000    0.2609810
12040.0000000    0.2644176
12080.0000000    0.2685709
12120.0000000    0.2778602
12160.0000000    0.2764127
12200.0000000    0.2638064
12240.0000000    0.2740868
12280.0000000    0.2920111
12320.0000000    0.2847429
12360.0000000    0.2537653
12400.0000000    0.2738188
12440.0000000    0.2639350
12480.0000000    0.2641517
12520.0000000    0.2653697
12560.0000000    0.2831117
12600.0000000    0.2761967
12640.0000000    0.2809014
12680.0000000    0.2907842
12720.0000000    0.2794477
12760.0000000    0.2441411
12800.0000000    0.2634357
12840.0000000    0.2464888
12880.0000000    0.2624348
12920.0000000    0.2608662
12960.0000000    0.2797936
13000.0000000    0.2577888
13040.0000000    0.2585264
13080.0000000    0.2604993
13120.0000000    0.2535252
13160.0000000    0.2713622
13200.0000000    0.2653272
13240.0000000    0.2626738
13280.0000000    0.2410556
13320.0000000    0.2610001
13360.0000000    0.2564832
13400.0000000    0.2689975
13440.0000000    0.2595944
13480.0000000    0.2573062
13520.0000000    0.2602064
13560.0000000    0.2438494
13600.0000000    0.2565875
13640.0000000    0.2510433
13680.0000000    0.2367814
13720.0000000    0.2418424
13760.0000000    0.2550699
13800.0000000    0.2565585
13840.0000000    0.2388001
13880.0000000    0.2401013
13920.0000000    0.2560458
13960.0000000    0.2575080
14000.0000000    0.2393770
14040.0000000    0.2789776
14080.0000000    0.2679684
14120.0000000    0.2554232
14160.0000000    0.2540430
14200.0000000    0.2617805
14240.0000000    0.2674435
14280.0000000    0.2566819
14320.0000000    0.2750514
14360.0000000    0.2644850
14400.0000000    0.2547107
14440.0000000    0.2618912
14480.0000000    0.2585495
14520.0000000    0.2578157
14560.0000000    0.2411641
14600.0000000    0.2588862
14640.0000000    0.2476679
14680.0000000    0.2463632
14720.0000000    0.2529706
14760.0000000    0.2544550
14800.0000000    0.2519289
14840.0000000    0.2527163
14880.0000000    0.2437423
14920.0000000    0.2600650
14960.0000000    0.2366554
15000.0000000    0.2082228
15040.0000000    0.2479781
15080.0000000    0.2589780
15120.0000000    0.2459245
15160.0000000    0.2388672
15200.0000000    0.2539119
15240.0000000    0.2552309
15280.0000000    0.2590846
15320.0000000    0.2592432
15360.0000000    0.2557731
15400.0000000    0.2449850
15440.0000000    0.2672891
15480.0000000    0.2645398
15520.0000000    0.2711087
15560.0000000    0.2608784
15600.0000000    0.2531025
15640.0000000    0.2654369
15680.0000000    0.2430512
15720.0000000    0.2654220
15760.0000000    0.2744589
15800.0000000    0.2724099
15840.0000000    0.2653115
15880.0000000    0.2747087
15920.0000000    0.2609802
15960.0000000    0.2557247
16000.0000000    0.2673259
16040.0000000    0.2690604
16080.0000000    0.2499639
16120.0000000    0.2681193
16160.0000000    0.2493856
16200.0000000    0.2461721
16240.0000000    0.2542208
16280.0000000    0.2442077
16320.0000000    0.2568938
16360.0000000    0.2558771
16400.0000000    0.2482257
16440.0000000    0.2506499
16480.0000000    0.2664419
16520.0000000    0.2402446
16560.0000000    0.2522509
16600.0000000    0.2652342
16640.0000000    0.2240957
16680.0000000    0.2512665
16720.0000000    0.2343590
16760.0000000    0.2334021
16800.0000000    0.2548664
16840.0000000    0.2435422
16880.0000000    0.2507044
16920.0000000    0.2434776
16960.0000000    0.2471180
17000.0000000    0.2663586
17040.0000000    0.2483637
17080.0000000    0.2612796
17120.0000000    0.2495525
17160.0000000    0.2521537
17200.0000000    0.2701728
17240.0000000    0.2689176
17280.0000000    0.2428437
17320.0000000    0.2624027
17360.0000000    0.2471751
17400.0000000    0.2452354
17440.0000000    0.2516306
17480.0000000    0.2308375
17520.0000000    0.2338677
17560.0000000    0.2456499
17600.0000000    0.2446955
17640.0000000    0.2327651
17680.0000000    0.2550220
17720.0000000    0.2459595
17760.0000000    0.2592129
17800.0000000    0.2342332
17840.0000000    0.2507346
17880.0000000    0.2320291
17920.0000000    0.2369186
17960.0000000    0.2574958
18000.0000000    0.2465613
18040.0000000    0.2603330
18080.0000000    0.2852423
18120.0000000    0.2498619
18160.0000000    0.2549858
18200.0000000    0.2643189
18240.0000000    0.2417652
18280.0000000    0.2346664
18320.0000000    0.2460280
18360.0000000    0.2599434
18400.0000000    0.2345055
18440.0000000    0.2500807
18480.0000000    0.2546490
18520.0000000    0.2565845
18560.0000000    0.2530040
18600.0000000    0.2463599
18640.0000000    0.2566425
18680.0000000    0.2450765
18720.0000000    0.2761363
18760.0000000    0.2703824
18800.0000000    0.2741412
18840.0000000    0.2609329
18880.0000000    0.2735225
18920.0000000    0.2551685
18960.0000000    0.2552937
19000.0000000    0.2806085
19040.0000000    0.2606146
19080.0000000    0.2453081
19120.0000000    0.2557140
19160.0000000    0.2630311
19200.0000000    0.2582160
19240.0000000    0.2457319
19280.0000000    0.2692784
19320.0000000    0.2810339
19360.0000000    0.2708685
19400.0000000    0.2775765
19440.0000000    0.2624098
19480.0000000    0.2523877
19520.0000000    0.2750079
19560.0000000    0.2535808
19600.0000000    0.2616269
19640.0000000    0.2673765
19680.0000000    0.2739056
19720.0000000    0.2558529
19760.0000000    0.2438951
19800.0000000    0.2616829
19840.0000000    0.2330915
19880.0000000    0.2621990
19920.0000000    0.2575161
19960.0000000    0.2678015
20000.0000000    0.2432650
20040.0000000    0.2623855
20080.0000000    0.2547522
20120.0000000    0.2386938
20160.0000000    0.2680588
20200.0000000    0.2727984
20240.0000000    0.2383745
20280.0000000    0.2332285
20320.0000000    0.2365480
20360.0000000    0.2620360
20400.0000000    0.2625085
20440.0000000    0.2711727
20480.0000000    0.2572582
20520.0000000    0.2488118
20560.0000000    0.2417015
20600.0000000    0.2378901
20640.0000000    0.2461637
20680.0000000    0.2531845
20720.0000000    0.2460920
20760.0000000    0.2429654
20800.0000000    0.2455490
20840.0000000    0.2445951
20880.0000000    0.2468116
20920.0000000    0.2531773
20960.0000000    0.2598365
21000.0000000    0.2700263
21040.0000000    0.2711353
21080.0000000    0.2605201
21120.0000000    0.2505668
21160.0000000    0.2730533
21200.0000000    0.2403901
21240.0000000    0.2474165
21280.0000000    0.2716480
21320.0000000    0.2648778
21360.0000000    0.2359429
21400.0000000    0.2438465
21440.0000000    0.2367118
21480.0000000    0.2294811
21520.0000000    0.2508131
21560.0000000    0.2619195
21600.0000000    0.2386424
21640.0000000    0.2609915
21680.0000000    0.2669571
21720.0000000    0.2608474
21760.0000000    0.2490388
21800.0000000    0.2594397
21840.0000000    0.2555916
21880.0000000    0.2412161
21920.0000000    0.2506254
21960.0000000    0.2400422
22000.0000000    0.2351541
22040.0000000    0.2345698
22080.0000000    0.2426847
22120.0000000    0.2394414
22160.0000000    0.2444269
22200.0000000    0.2538824
22240.0000000    0.2443450
22280.0000000    0.2195070
22320.0000000    0.2315062
22360.0000000    0.2104948
22400.0000000    0.2385266
22440.0000000    0.2409679
22480.0000000    0.2372721
22520.0000000    0.2474029
22560.0000000    0.2559674
22600.0000000    0.2476887
22640.0000000    0.2392462
22680.0000000    0.2515732
22720.0000000    0.2497530
22760.0000000    0.2608339
22800.0000000    0.2647307
22840.0000000    0.2676670
22880.0000000    0.2591377
22920.0000000    0.2487222
22960.0000000    0.2711610
23000.0000000    0.2453922
23040.0000000    0.2404793
23080.0000000    0.2536256
23120.0000000    0.2486655
23160.0000000    0.2449982
23200.0000000    0.2591652
23240.0000000    0.2449017
23280.0000000    0.2554906
23320.0000000    0.2672615
23360.0000000    0.2627954
23400.0000000    0.2490833
23440.0000000    0.2757014
23480.0000000    0.2691900
23520.0000000    0.2482538
23560.0000000    0.2503179
23600.0000000    0.2628545
23640.0000000    0.2598549
23680.0000000    0.2710350
23720.0000000    0.2706120
23760.0000000    0.2657479
23800.0000000    0.2595670
23840.0000000    0.2579100
23880.0000000    0.2582746
23920.0000000    0.2614559
23960.0000000    0.2440869
24000.0000000    0.2545424
24040.0000000    0.2408241
24080.0000000    0.2461241
24120.0000000    0.2285320
24160.0000000    0.2355934
24200.0000000    0.2387725
24240.0000000    0.2369572
24280.0000000    0.2514048
24320.0000000    0.2500114
24360.0000000    0.2466863
24400.0000000    0.2546598
24440.0000000    0.2482530
24480.0000000    0.2599761
24520.0000000    0.2645036
24560.0000000    0.2314709
24600.0000000    0.2674517
24640.0000000    0.2699245
24680.0000000    0.2611479
24720.0000000    0.2740532
24760.0000000    0.2724292
24800.0000000    0.2594588
24840.0000000    0.2390043
24880.0000000    0.2492747
24920.0000000    0.2402309
24960.0000000    0.2474713
25000.0000000    0.2369567
25040.0000000    0.2272071
25080.0000000    0.2290730
25120.0000000    0.2314466
25160.0000000    0.2202282
25200.0000000    0.2410239
25240.0000000    0.2575926
25280.0000000    0.2754387
25320.0000000    0.2795894
25360.0000000    0.2615069
25400.0000000    0.2870413
25440.0000000    0.2649365
25480.0000000    0.2630953
25520.0000000    0.2843194
25560.0000000    0.2629025
25600.0000000    0.2850414
25640.0000000    0.2760611
25680.0000000    0.2680394
25720.0000000    0.2829536
25760.0000000    0.2696775
25800.0000000    0.2556267
25840.0000000    0.2515270
25880.0000000    0.2426687
25920.0000000    0.2651489
25960.0000000    0.2435382
26000.0000000    0.2828068
26040.0000000    0.2732868
26080.0000000    0.2432266
26120.0000000    0.2701130
26160.0000000    0.2767381
26200.0000000    0.2651386
26240.0000000    0.2607059
26280.0000000    0.2731160
26320.0000000    0.2610618
26360.0000000    0.2541959
26400.0000000    0.2902910
26440.0000000    0.2647164
26480.0000000    0.2621710
26520.0000000    0.2576218
26560.0000000    0.2532984
26600.0000000    0.2667125
26640.0000000    0.2779177
26680.0000000    0.2615790
26720.0000000    0.2459411
26760.0000000    0.2551872
26800.0000000    0.2717843
26840.0000000    0.2642683
26880.0000000    0.2474920
26920.0000000    0.2537851
26960.0000000    0.2596052
27000.0000000    0.2582830
27040.0000000    0.2865645
27080.0000000    0.2468951
27120.0000000    0.2571081
27160.0000000    0.2611850
27200.0000000    0.2468200
27240.0000000    0.2471036
27280.0000000    0.2665780
27320.0000000    0.2395069
27360.0000000    0.2585069
27400.0000000    0.2681340
27440.0000000    0.2880594
27480.0000000    0.2661006
27520.0000000    0.2709857
27560.0000000    0.2668544
27600.0000000    0.2541674
27640.0000000    0.2621379
27680.0000000    0.2464248
27720.0000000    0.2490815
27760.0000000    0.2312550
27800.0000000    0.2611347
27840.0000000    0.2533432
27880.0000000    0.2499636
27920.0000000    0.2745427
27960.0000000    0.2717673
28000.0000000    0.2550521
28040.0000000    0.2620151
28080.0000000    0.2618444
28120.0000000    0.2598428
28160.0000000    0.2539398
28200.0000000    0.2707483
28240.0000000    0.2519163
28280.0000000    0.2742035
28320.0000000    0.2720014
28360.0000000    0.2624503
28400.0000000    0.2794459
28440.0000000    0.2726956
28480.0000000    0.2751338
28520.0000000    0.2538897
28560.0000000    0.2615146
28600.0000000    0.2630130
28640.0000000    0.2842007
28680.0000000    0.2709922
28720.0000000    0.2765569
28760.0000000    0.2717244
28800.0000000    0.2740965
28840.0000000    0.2803522
28880.0000000    0.2494427
28920.0000000    0.2565519
28960.0000000    0.2527985
29000.0000000    0.2613479
29040.0000000    0.2706228
29080.0000000    0.2491593
29120.0000000    0.2537636
29160.0000000    0.2591740
29200.0000000    0.2579820
29240.0000000    0.2715116
29280.0000000    0.2543044
29320.0000000    0.2759045
29360.0000000    0.2553266
29400.0000000    0.2568466
29440.0000000    0.2690279
29480.0000000    0.2490910
29520.0000000    0.2480486
29560.0000000    0.2492374
29600.0000000    0.2490715
29640.0000000    0.2510571
29680.0000000    0.2550291
29720.0000000    0.2491064
29760.0000000    0.2389090
29800.0000000    0.2469479
29840.0000000    0.2628775
29880.0000000    0.2664613
29920.0000000    0.2696776
29960.0000000    0.2731952
30000.0000000    0.2609034
30040.0000000    0.2684329
30080.0000000    0.2766139
30120.0000000    0.2622223
30160.0000000    0.2553881
30200.0000000    0.2695901
30240.0000000    0.2653455
30280.0000000    0.2546314
30320.0000000    0.2537085
30360.0000000    0.2860248
30400.0000000    0.2503428
30440.0000000    0.2618563
30480.0000000    0.2700004
30520.0000000    0.2854059
30560.0000000    0.2560355
30600.0000000    0.2614857
30640.0000000    0.2614616
30680.0000000    0.2777944
30720.0000000    0.2598506
30760.0000000    0.2631238
30800.0000000    0.2915964
30840.0000000    0.2865279
30880.0000000    0.2540016
30920.0000000    0.2676933
30960.0000000    0.2834032
31000.0000000    0.2711976
31040.0000000    0.2616038
31080.0000000    0.2552755
31120.0000000    0.2705791
31160.0000000    0.2602637
31200.0000000    0.2583788
31240.0000000    0.2652646
31280.0000000    0.2633334
31320.0000000    0.2540255
31360.0000000    0.2654489
31400.0000000    0.2569003
31440.0000000    0.2461409
31480.0000000    0.2646969
31520.0000000    0.2556209
31560.0000000    0.2662656
31600.0000000    0.2753620
31640.0000000    0.2598352
31680.0000000    0.2659328
31720.0000000    0.2638356
31760.0000000    0.2645987
31800.0000000    0.2619435
31840.0000000    0.2716034
31880.0000000    0.2608421
31920.0000000    0.2676944
31960.0000000    0.2791824
32000.0000000    0.2755201
32040.0000000    0.2646292
32080.0000000    0.2524563
32120.0000000    0.2760155
32160.0000000    0.2667864
32200.0000000    0.2632624
32240.0000000    0.2423039
32280.0000000    0.2464347
32320.0000000    0.2681854
32360.0000000    0.2805164
32400.0000000    0.2594876
32440.0000000    0.2754692
32480.0000000    0.2616985
32520.0000000    0.2468563
32560.0000000    0.2664175
32600.0000000    0.2576884
32640.0000000    0.2633186
32680.0000000    0.2591553
32720.0000000    0.2638228
32760.0000000    0.2662697
32800.0000000    0.2766598
32840.0000000    0.2582859
32880.0000000    0.2757358
32920.0000000    0.2615252
32960.0000000    0.2633041
33000.0000000    0.2462323
33040.0000000    0.2742358
33080.0000000    0.2597022
33120.0000000    0.2636785
33160.0000000    0.2630260
33200.0000000    0.2663862
33240.0000000    0.2704928
33280.0000000    0.2836183
33320.0000000    0.2737084
33360.0000000    0.2999718
33400.0000000    0.2720650
33440.0000000    0.2935261
33480.0000000    0.3200153
33520.0000000    0.2911963
33560.0000000    0.3133538
33600.0000000    0.3002928
33640.0000000    0.2985657
33680.0000000    0.2556846
33720.0000000    0.2624248
33760.0000000    0.2747599
33800.0000000    0.2737909
33840.0000000    0.2540278
33880.0000000    0.2802083
33920.0000000    0.2810548
33960.0000000    0.2874264
34000.0000000    0.2879026
34040.0000000    0.2964147
34080.0000000    0.2916590
34120.0000000    0.2877716
34160.0000000    0.2746140
34200.0000000    0.2884277
34240.0000000    0.2916139
34280.0000000    0.2938924
34320.0000000    0.3168140
34360.0000000    0.2811455
34400.0000000    0.2825987
34440.0000000    0.3098891
34480.0000000    0.2841575
34520.0000000    0.2793033
34560.0000000    0.2744009
34600.0000000    0.2608389
34640.0000000    0.2459140
34680.0000000    0.2470216
34720.0000000    0.2895066
34760.0000000    0.2537007
34800.0000000    0.2612036
34840.0000000    0.2739814
34880.0000000    0.2781262
34920.0000000    0.2687665
34960.0000000    0.2812183
35000.0000000    0.2778338
35040.0000000    0.2587358
35080.0000000    0.2573639
35120.0000000    0.2760186
35160.0000000    0.2728690
35200.0000000    0.2603627
35240.0000000    0.2348923
35280.0000000    0.2432308
35320.0000000    0.2601103
35360.0000000    0.2464443
35400.0000000    0.2415491
35440.0000000    0.2239181
35480.0000000    0.2393548
35520.0000000    0.2573557
35560.0000000    0.2748684
35600.0000000    0.2661506
35640.0000000    0.2712988
35680.0000000    0.2561233
35720.0000000    0.2531376
35760.0000000    0.2580358
35800.0000000    0.2543164
35840.0000000    0.2365757
35880.0000000    0.2512207
35920.0000000    0.2580242
35960.0000000    0.2535393
36000.0000000    0.2415641
36040.0000000    0.2621431
36080.0000000    0.2647061
36120.0000000    0.2601127
36160.0000000    0.2522498
36200.0000000    0.2436339
36240.0000000    0.2631842
36280.0000000    0.2449539
36320.0000000    0.2850705
36360.0000000    0.2713869
36400.0000000    0.2655404
36440.0000000    0.2554519
36480.0000000    0.2702042
36520.0000000    0.2661898
36560.0000000    0.2687013
36600.0000000    0.2647578
36640.0000000    0.2790177
36680.0000000    0.2723180
36720.0000000    0.2567475
36760.0000000    0.2519825
36800.0000000    0.2562096
36840.0000000    0.2545584
36880.0000000    0.2631301
36920.0000000    0.2765676
36960.0000000    0.2734211
37000.0000000    0.2589889
37040.0000000    0.2514972
37080.0000000    0.2519723
37120.0000000    0.2647552
37160.0000000    0.2715235
37200.0000000    0.2643142
37240.0000000    0.2741849
37280.0000000    0.2592187
37320.0000000    0.2642671
37360.0000000    0.2729461
37400.0000000    0.2445710
37440.0000000    0.2464697
37480.0000000    0.2662024
37520.0000000    0.2541940
37560.0000000    0.2604381
37600.0000000    0.2579767
37640.0000000    0.2602649
37680.0000000    0.2418572
37720.0000000    0.2698118
37760.0000000    0.2701707
37800.0000000    0.2490750
37840.0000000    0.2649246
37880.0000000    0.2556119
37920.0000000    0.2783260
37960.0000000    0.2586107
38000.0000000    0.2668826
38040.0000000    0.2783454
38080.0000000    0.2712957
38120.0000000    0.2538269
38160.0000000    0.2716424
38200.0000000    0.2757653
38240.0000000    0.2640494
38280.0000000    0.2636071
38320.0000000    0.2602612
38360.0000000    0.2684199
38400.0000000    0.2755455
38440.0000000    0.2481121
38480.0000000    0.2733485
38520.0000000    0.2688266
38560.0000000    0.2531710
38600.0000000    0.2665050
38640.0000000    0.2623268
38680.0000000    0.2459192
38720.0000000    0.2473779
38760.0000000    0.2704247
38800.0000000    0.2472802
38840.0000000    0.2503806
38880.0000000    0.2557178
38920.0000000    0.2757106
38960.0000000    0.2523513
39000.0000000    0.2762772
39040.0000000    0.2570171
39080.0000000    0.2817694
39120.0000000    0.2636613
39160.0000000    0.2728315
39200.0000000    0.2604617
39240.0000000    0.2632905
39280.0000000    0.2663383
39320.0000000    0.2812712
39360.0000000    0.2765267
39400.0000000    0.2714198
39440.0000000    0.2563204
39480.0000000    0.2558128
39520.0000000    0.2505758
39560.0000000    0.2465520
39600.0000000    0.2357262
39640.0000000    0.2532998
39680.0000000    0.2601285
39720.0000000    0.2575734
39760.0000000    0.2535184
39800.0000000    0.2557914
39840.0000000    0.2516574
39880.0000000    0.2653473
39920.0000000    0.2705985
39960.0000000    0.2547610
40000.0000000    0.2507348
40040.0000000    0.2634548
40080.0000000    0.2483330
40120.0000000    0.2479689
40160.0000000    0.2523389
40200.0000000    0.2761895
40240.0000000    0.2861750
40280.0000000    0.2600242
40320.0000000    0.2494642
40360.0000000    0.2768983
40400.0000000    0.2553310
40440.0000000    0.2741550
40480.0000000    0.2799247
40520.0000000    0.2378398
40560.0000000    0.2767633
40600.0000000    0.2632405
40640.0000000    0.2764753
40680.0000000    0.2901479
40720.0000000    0.2707974
40760.0000000    0.2707523
40800.0000000    0.2399942
40840.0000000    0.2323579
40880.0000000    0.2359889
40920.0000000    0.2334561
40960.0000000    0.2563398
41000.0000000    0.2488255
41040.0000000    0.2461522
41080.0000000    0.2439386
41120.0000000    0.2389347
41160.0000000    0.2536201
41200.0000000    0.2408561
41240.0000000    0.2604151
41280.0000000    0.2567281
41320.0000000    0.2829555
41360.0000000    0.2543346
41400.0000000    0.2866154
41440.0000000    0.2765563
41480.0000000    0.2544049
41520.0000000    0.2570002
41560.0000000    0.2459889
41600.0000000    0.2541965
41640.0000000    0.2517639
41680.0000000    0.2598719
41720.0000000    0.2519011
41760.0000000    0.2530863
41800.0000000    0.2628736
41840.0000000    0.2385105
41880.0000000    0.2621945
41920.0000000    0.2509342
41960.0000000    0.2596861
42000.0000000    0.2271376
42040.0000000    0.2508999
42080.0000000    0.2521096
42120.0000000    0.2679169
42160.0000000    0.2467753
42200.0000000    0.2696840
42240.0000000    0.2877918
42280.0000000    0.2635890
42320.0000000    0.2641512
42360.0000000    0.2847673
42400.0000000    0.2618399
42440.0000000    0.2479427
42480.0000000    0.2636447
42520.0000000    0.2774039
42560.0000000    0.2613899
42600.0000000    0.2597265
42640.0000000    0.2573890
42680.0000000    0.2714520
42720.0000000    0.2671514
42760.0000000    0.2755585
42800.0000000    0.2894523
42840.0000000    0.2782824
42880.0000000    0.2433948
42920.0000000    0.2536604
42960.0000000    0.2702098
43000.0000000    0.2746730
43040.0000000    0.2733393
43080.0000000    0.2683764
43120.0000000    0.2767291
43160.0000000    0.2647936
43200.0000000    0.2751929
43240.0000000    0.2588139
43280.0000000    0.2741222
43320.0000000    0.2718556
43360.0000000    0.2626351
43400.0000000    0.2699128
43440.0000000    0.3009860
43480.0000000    0.2736799
43520.0000000    0.2647989
43560.0000000    0.2730547
43600.0000000    0.2657525
43640.0000000    0.2737804
43680.0000000    0.2689447
43720.0000000    0.2770750
43760.0000000    0.2605125
43800.0000000    0.2775298
43840.0000000    0.2967409
43880.0000000    0.2900429
43920.0000000    0.2752464
43960.0000000    0.2781403
44000.0000000    0.2951318
44040.0000000    0.2829428
44080.0000000    0.2842926
44120.0000000    0.2897853
44160.0000000    0.2805765
44200.0000000    0.2707454
44240.0000000    0.2664170
44280.0000000    0.2743633
44320.0000000    0.2620420
44360.0000000    0.2703862
44400.0000000    0.2621216
44440.0000000    0.2608666
44480.0000000    0.2679972
44520.0000000    0.2678154
44560.0000000    0.2760831
44600.0000000    0.2812263
44640.0000000    0.2948495
44680.0000000    0.2785504
44720.0000000    0.2762522
44760.0000000    0.2637214
44800.0000000    0.2729681
44840.0000000    0.2780412
44880.0000000    0.2932833
44920.0000000    0.2718040
44960.0000000    0.2713418
45000.0000000    0.2559367
45040.0000000    0.2588647
45080.0000000    0.2626105
45120.0000000    0.2731668
45160.0000000    0.2763465
45200.0000000    0.2546175
45240.0000000    0.2636485
45280.0000000    0.3072281
45320.0000000    0.2966910
45360.0000000    0.2733760
45400.0000000    0.2931896
45440.0000000    0.2643508
45480.0000000    0.2714897
45520.0000000    0.2705659
45560.0000000    0.2656069
45600.0000000    0.2618313
45640.0000000    0.2911145
45680.0000000    0.2582391
45720.0000000    0.3023430
45760.0000000    0.2747518
45800.0000000    0.2683581
45840.0000000    0.2593024
45880.0000000    0.2648628
45920.0000000    0.2455378
45960.0000000    0.2506498
46000.0000000    0.2675155
46040.0000000    0.2701714
46080.0000000    0.2584099
46120.0000000    0.2653083
46160.0000000    0.2965389
46200.0000000    0.2586894
46240.0000000    0.2770307
46280.0000000    0.2743142
46320.0000000    0.2853329
46360.0000000    0.2914415
46400.0000000    0.2814305
46440.0000000    0.2701544
46480.0000000    0.2699539
46520.0000000    0.3014355
46560.0000000    0.2678271
46600.0000000    0.2713188
46640.0000000    0.2856111
46680.0000000    0.2732447
46720.0000000    0.2622094
46760.0000000    0.2774773
46800.0000000    0.2642158
46840.0000000    0.2801661
46880.0000000    0.2525939
46920.0000000    0.2737189
46960.0000000    0.2686369
47000.0000000    0.2575049
47040.0000000    0.2531989
47080.0000000    0.2528737
47120.0000000    0.2733805
47160.0000000    0.2638681
47200.0000000    0.2613970
47240.0000000    0.2838595
47280.0000000    0.2639520
47320.0000000    0.2685995
47360.0000000    0.2897029
47400.0000000    0.2662976
47440.0000000    0.2666599
47480.0000000    0.2436949
47520.0000000    0.2631375
47560.0000000    0.2502836
47600.0000000    0.2262171
47640.0000000    0.2471115
47680.0000000    0.2333780
47720.0000000    0.2507911
47760.0000000    0.2543982
47800.0000000    0.2504869
47840.0000000    0.2483164
47880.0000000    0.2497807
47920.0000000    0.2556899
47960.0000000    0.2684048
48000.0000000    0.2685012
48040.0000000    0.2424518
48080.0000000    0.2604091
48120.0000000    0.2502408
48160.0000000    0.2719423
48200.0000000    0.2445974
48240.0000000    0.2607272
48280.0000000    0.2756741
48320.0000000    0.2632450
48360.0000000    0.2702322
48400.0000000    0.2684733
48440.0000000    0.2575078
48480.0000000    0.2650461
48520.0000000    0.2502253
48560.0000000    0.2576812
48600.0000000    0.2659447
48640.0000000    0.2411866
48680.0000000    0.2489084
48720.0000000    0.2628600
48760.0000000    0.2510257
48800.0000000    0.2703952
48840.0000000    0.2650152
48880.0000000    0.2561296
48920.0000000    0.2741225
48960.0000000    0.2808889
49000.0000000    0.2674844
49040.0000000    0.2568217
49080.0000000    0.2571483
49120.0000000    0.2725059
49160.0000000    0.2618849
49200.0000000    0.2610324
49240.0000000    0.2717382
49280.0000000    0.2566197
49320.0000000    0.2572538
49360.0000000    0.2424646
49400.0000000    0.2598005
49440.0000000    0.2494993
49480.0000000    0.2559266
49520.0000000    0.2949462
49560.0000000    0.2809113
49600.0000000    0.2823116
49640.0000000    0.2746449
49680.0000000    0.2595604
49720.0000000    0.2487789
49760.0000000    0.2645074
49800.0000000    0.2664842
49840.0000000    0.2836383
49880.0000000    0.2952459
49920.0000000    0.2615303
49960.0000000    0.2621225
50000.0000000    0.2519898
50040.0000000    0.2735376
50080.0000000    0.2525417
50120.0000000    0.2428558
50160.0000000    0.2519339
50200.0000000    0.2584303
50240.0000000    0.2380900
50280.0000000    0.2550698
50320.0000000    0.2527853
50360.0000000    0.2552666
50400.0000000    0.2383856
50440.0000000    0.2492160
50480.0000000    0.2483486
50520.0000000    0.2499688
50560.0000000    0.2632925
50600.0000000    0.2583748
50640.0000000    0.2604001
50680.0000000    0.2459153
50720.0000000    0.2524626
50760.0000000    0.2654071
50800.0000000    0.2674610
50840.0000000    0.2465380
50880.0000000    0.2535360
50920.0000000    0.2566496
50960.0000000    0.2677882
51000.0000000    0.2545128
51040.0000000    0.2604724
51080.0000000    0.2537059
51120.0000000    0.2530414
51160.0000000    0.2525364
51200.0000000    0.2514699
51240.0000000    0.2338886
51280.0000000    0.2567311
51320.0000000    0.2381375
51360.0000000    0.2448358
51400.0000000    0.2593610
51440.0000000    0.2431178
51480.0000000    0.2644731
51520.0000000    0.2616284
51560.0000000    0.2586489
51600.0000000    0.2680578
51640.0000000    0.2530826
51680.0000000    0.2502025
51720.0000000    0.2541220
51760.0000000    0.2686855
51800.0000000    0.2565562
51840.0000000    0.2724825
51880.0000000    0.2822551
51920.0000000    0.2778813
51960.0000000    0.2463852
52000.0000000    0.2506505
52040.0000000    0.2640822
52080.0000000    0.2709640
52120.0000000    0.2482665
52160.0000000    0.2555417
52200.0000000    0.2565433
52240.0000000    0.2795081
52280.0000000    0.2586846
52320.0000000    0.2390202
52360.0000000    0.2423266
52400.0000000    0.2689162
52440.0000000    0.2609530
52480.0000000    0.2628361
52520.0000000    0.2673214
52560.0000000    0.2743240
52600.0000000    0.2577569
52640.0000000    0.2686106
52680.0000000    0.2488487
52720.0000000    0.2526341
52760.0000000    0.2586092
52800.0000000    0.2303370
52840.0000000    0.2517780
52880.0000000    0.2783626
52920.0000000    0.2615191
52960.0000000    0.2750360
53000.0000000    0.3012282
53040.0000000    0.2814826
53080.0000000    0.2649688
53120.0000000    0.2599326
53160.0000000    0.2592169
53200.0000000    0.2649122
53240.0000000    0.2537600
53280.0000000    0.2563856
53320.0000000    0.2683731
53360.0000000    0.2432999
53400.0000000    0.2655329
53440.0000000    0.2440602
53480.0000000    0.2742518
53520.0000000    0.2811756
53560.0000000    0.2481502
53600.0000000    0.2608158
53640.0000000    0.2603669
53680.0000000    0.2680400
53720.0000000    0.2695238
53760.0000000    0.2858813
53800.0000000    0.2643709
53840.0000000    0.2555395
53880.0000000    0.2421806
53920.0000000    0.2563310
53960.0000000    0.2924186
54000.0000000    0.2901748
54040.0000000    0.2582850
54080.0000000    0.2569056
54120.0000000    0.2504655
54160.0000000    0.2566513
54200.0000000    0.2825854
54240.0000000    0.2587727
54280.0000000    0.2890308
54320.0000000    0.2592520
54360.0000000    0.2748259
54400.0000000    0.2706269
54440.0000000    0.2628283
54480.0000000    0.2697158
54520.0000000    0.2573772
54560.0000000    0.2658777
54600.0000000    0.2854047
54640.0000000    0.2826795
54680.0000000    0.2777384
54720.0000000    0.2810608
54760.0000000    0.2611524
54800.0000000    0.2625155
54840.0000000    0.2706018
54880.0000000    0.2657866
54920.0000000    0.2536903
54960.0000000    0.2596973
55000.0000000    0.2769203
55040.0000000    0.2621142
55080.0000000    0.2595337
55120.0000000    0.2583082
55160.0000000    0.2434321
55200.0000000    0.2563837
55240.0000000    0.2869839
55280.0000000    0.2534822
55320.0000000    0.2481325
55360.0000000    0.2632979
55400.0000000    0.2701735
55440.0000000    0.2572033
55480.0000000    0.2512544
55520.0000000    0.2713081
55560.0000000    0.2802018
55600.0000000    0.2693947
55640.0000000    0.2754971
55680.0000000    0.2793990
55720.0000000    0.2715907
55760.0000000    0.2800008
55800.0000000    0.2768299
55840.0000000    0.2827401
55880.0000000    0.2730982
55920.0000000    0.2692043
55960.0000000    0.2521773
56000.0000000    0.2615385
56040.0000000    0.2646321
56080.0000000    0.2623674
56120.0000000    0.2741842
56160.0000000    0.2523207
56200.0000000    0.2557848
56240.0000000    0.2807830
56280.0000000    0.2603305
56320.0000000    0.2598103
56360.0000000    0.2543273
56400.0000000    0.2715280
56440.0000000    0.2623782
56480.0000000    0.2642237
56520.0000000    0.2624945
56560.0000000    0.2416636
56600.0000000    0.2476048
56640.0000000    0.2672809
56680.0000000    0.2779409
56720.0000000    0.2777363
56760.0000000    0.2762807
56800.0000000    0.2865352
56840.0000000    0.2654671
56880.0000000    0.2744686
56920.0000000    0.2782604
56960.0000000    0.2619517
57000.0000000    0.2358483
57040.0000000    0.2542667
57080.0000000    0.2615231
57120.0000000    0.2550729
57160.0000000    0.2479616
57200.0000000    0.2719729
57240.0000000    0.2655716
57280.0000000    0.2505824
57320.0000000    0.2728283
57360.0000000    0.2472924
57400.0000000    0.2728612
57440.0000000    0.2573774
57480.0000000    0.2861426
57520.0000000    0.2768113
57560.0000000    0.2711874
57600.0000000    0.2690593
57640.0000000    0.2529813
57680.0000000    0.2630799
57720.0000000    0.2565114
57760.0000000    0.2476625
57800.0000000    0.2730056
57840.0000000    0.2631801
57880.0000000    0.2632205
57920.0000000    0.2357598
57960.0000000    0.2595778
58000.0000000    0.2421079
58040.0000000    0.2702940
58080.0000000    0.2711088
58120.0000000    0.2694342
58160.0000000    0.2627344
58200.0000000    0.2644277
58240.0000000    0.2629574
58280.0000000    0.2753684
58320.0000000    0.2597655
58360.0000000    0.2648324
58400.0000000    0.2620893
58440.0000000    0.2391165
58480.0000000    0.2684221
58520.0000000    0.2536640
58560.0000000    0.2364882
58600.0000000    0.2526397
58640.0000000    0.2606313
58680.0000000    0.2766583
58720.0000000    0.2755616
58760.0000000    0.2787563
58800.0000000    0.2799743
58840.0000000    0.2742537
58880.0000000    0.2890573
58920.0000000    0.2830283
58960.0000000    0.2866474
59000.0000000    0.2544095
59040.0000000    0.2554870
59080.0000000    0.2746770
59120.0000000    0.2421775
59160.0000000    0.2685193
59200.0000000    0.2541856
59240.0000000    0.2686266
59280.0000000    0.2643901
59320.0000000    0.2549872
59360.0000000    0.2767032
59400.0000000    0.2677916
59440.0000000    0.2715514
59480.0000000    0.2777016
59520.0000000    0.2658023
59560.0000000    0.2564770
59600.0000000    0.2797907
59640.0000000    0.2792375
59680.0000000    0.2798686
59720.0000000    0.2759151
59760.0000000    0.2775262
59800.0000000    0.2713980
59840.0000000    0.2728494
59880.0000000    0.2843766
59920.0000000    0.2820030
59960.0000000    0.2580167
60000.0000000    0.2546038
60040.0000000    0.2692661
60080.0000000    0.2830200
60120.0000000    0.2811899
60160.0000000    0.2527866
60200.0000000    0.2575499
60240.0000000    0.2619593
60280.0000000    0.2609656
60320.0000000    0.2630334
60360.0000000    0.2750008
60400.0000000    0.2584639
60440.0000000    0.2523896
60480.0000000    0.2792885
60520.0000000    0.2738175
60560.0000000    0.2784916
60600.0000000    0.2831185
60640.0000000    0.2788466
60680.0000000    0.2692897
60720.0000000    0.2705972
60760.0000000    0.2617716
60800.0000000    0.2970173
60840.0000000    0.2736986
60880.0000000    0.2495655
60920.0000000    0.2849639
60960.0000000    0.2821288
61000.0000000    0.2790082
61040.0000000    0.2986599
61080.0000000    0.2833639
61120.0000000    0.2778329
61160.0000000    0.2887050
61200.0000000    0.2811138
61240.0000000    0.2799873
61280.0000000    0.2615083
61320.0000000    0.2647508
61360.0000000    0.2733661
61400.0000000    0.2786740
61440.0000000    0.2689360
61480.0000000    0.2689306
61520.0000000    0.2729954
61560.0000000    0.2670490
61600.0000000    0.2654435
61640.0000000    0.2769979
61680.0000000    0.2782975
61720.0000000    0.2762956
61760.0000000    0.2808922
61800.0000000    0.2537814
61840.0000000    0.2580340
61880.0000000    0.2702658
61920.0000000    0.2652925
61960.0000000    0.2729276
62000.0000000    0.2617535
62040.0000000    0.2634575
62080.0000000    0.2591421
62120.0000000    0.2669339
62160.0000000    0.2758715
62200.0000000    0.2948939
62240.0000000    0.2751926
62280.0000000    0.2778324
62320.0000000    0.2785130
62360.0000000    0.2594737
62400.0000000    0.2424752
62440.0000000    0.2495500
62480.0000000    0.2741167
62520.0000000    0.2689161
62560.0000000    0.2712592
62600.0000000    0.2790185
62640.0000000    0.2589119
62680.0000000    0.2533865
62720.0000000    0.2502780
62760.0000000    0.2877491
62800.0000000    0.2647481
62840.0000000    0.2724132
62880.0000000    0.2801206
62920.0000000    0.2705764
62960.0000000    0.2482222
63000.0000000    0.2640011
63040.0000000    0.2622333
63080.0000000    0.2717722
63120.0000000    0.2535653
63160.0000000    0.2690990
63200.0000000    0.2637486
63240.0000000    0.2659211
63280.0000000    0.2671555
63320.0000000    0.2715249
63360.0000000    0.2554772
63400.0000000    0.2851200
63440.0000000    0.2674747
63480.0000000    0.2755332
63520.0000000    0.2716983
63560.0000000    0.2568044
63600.0000000    0.2689261
63640.0000000    0.2704295
63680.0000000    0.2744663
63720.0000000    0.2792017
63760.0000000    0.2759139
63800.0000000    0.2678492
63840.0000000    0.2649825
63880.0000000    0.2971292
63920.0000000    0.2851569
63960.0000000    0.2745907
64000.0000000    0.2604952
64040.0000000    0.2802418
64080.0000000    0.2748071
64120.0000000    0.2980025
64160.0000000    0.2579277
64200.0000000    0.2667918
64240.0000000    0.2808353
64280.0000000    0.2735857
64320.0000000    0.2720117
64360.0000000    0.2715247
64400.0000000    0.2716610
64440.0000000    0.2530384
64480.0000000    0.2690623
64520.0000000    0.2576370
64560.0000000    0.2622539
64600.0000000    0.2800600
64640.0000000    0.2586672
64680.0000000    0.2517420
64720.0000000    0.2624907
64760.0000000    0.2591344
64800.0000000    0.2657273
64840.0000000    0.2626019
64880.0000000    0.2958342
64920.0000000    0.2885257
64960.0000000    0.2917069
65000.0000000    0.2843730
65040.0000000    0.2809618
65080.0000000    0.2694799
65120.0000000    0.2593993
65160.0000000    0.2692508
65200.0000000    0.2708520
65240.0000000    0.2805622
65280.0000000    0.2796126
65320.0000000    0.2773881
65360.0000000    0.2836702
65400.0000000    0.2736990
65440.0000000    0.2547600
65480.0000000    0.2707334
65520.0000000    0.2706906
65560.0000000    0.2783293
65600.0000000    0.2521279
65640.0000000    0.2556728
65680.0000000    0.2727721
65720.0000000    0.2592940
65760.0000000    0.2700398
65800.0000000    0.2573280
65840.0000000    0.2548642
65880.0000000    0.2739908
65920.0000000    0.2813159
65960.0000000    0.2609102
66000.0000000    0.2573390
66040.0000000    0.2551276
66080.0000000    0.2644997
66120.0000000    0.2706724
66160.0000000    0.2760025
66200.0000000    0.2860977
66240.0000000    0.2688531
66280.0000000    0.2415922
66320.0000000    0.2721104
66360.0000000    0.2654310
66400.0000000    0.2884667
66440.0000000    0.2869250
66480.0000000    0.2716403
66520.0000000    0.2799737
66560.0000000    0.2534466
66600.0000000    0.2802727
66640.0000000    0.2671770
66680.0000000    0.2745940
66720.0000000    0.2768047
66760.0000000    0.2662859
66800.0000000    0.2705890
66840.0000000    0.2686084
66880.0000000    0.2530313
66920.0000000    0.2920840
66960.0000000    0.2720966
67000.0000000    0.2687916
67040.0000000    0.2630129
67080.0000000    0.2840931
67120.0000000    0.2703060
67160.0000000    0.2707931
67200.0000000    0.2677395
67240.0000000    0.2782432
67280.0000000    0.2790272
67320.0000000    0.2553687
67360.0000000    0.2844865
67400.0000000    0.2666593
67440.0000000    0.2758173
67480.0000000    0.2729938
67520.0000000    0.2603806
67560.0000000    0.2552459
67600.0000000    0.2719358
67640.0000000    0.2787564
67680.0000000    0.2604229
67720.0000000    0.2729071
67760.0000000    0.2734764
67800.0000000    0.2702749
67840.0000000    0.2747238
67880.0000000    0.2509085
67920.0000000    0.2621672
67960.0000000    0.2672987
68000.0000000    0.2933023
68040.0000000    0.2929133
68080.0000000    0.2758004
68120.0000000    0.2750584
68160.0000000    0.2835417
68200.0000000    0.2864594
68240.0000000    0.2946552
68280.0000000    0.2877496
68320.0000000    0.2845625
68360.0000000    0.2632137
68400.0000000    0.2640477
68440.0000000    0.2747716
68480.0000000    0.2602942
68520.0000000    0.2672612
68560.0000000    0.2636910
68600.0000000    0.2674714
68640.0000000    0.2796957
68680.0000000    0.2766539
68720.0000000    0.2692286
68760.0000000    0.2516398
68800.0000000    0.2619801
68840.0000000    0.2358004
68880.0000000    0.2307592
68920.0000000    0.2590664
68960.0000000    0.2571031
69000.0000000    0.2663674
69040.0000000    0.2569150
69080.0000000    0.2732592
69120.0000000    0.2400616
69160.0000000    0.2571349
69200.0000000    0.2504393
69240.0000000    0.2638173
69280.0000000    0.2513827
69320.0000000    0.2615112
69360.0000000    0.2653491
69400.0000000    0.2470526
69440.0000000    0.2505203
69480.0000000    0.2631266
69520.0000000    0.2801934
69560.0000000    0.2543201
69600.0000000    0.2757820
69640.0000000    0.2908340
69680.0000000    0.2822222
69720.0000000    0.2776174
69760.0000000    0.2821982
69800.0000000    0.2837955
69840.0000000    0.2625053
69880.0000000    0.2565358
69920.0000000    0.2570335
69960.0000000    0.2723917
70000.0000000    0.2738906
70040.0000000    0.2755819
70080.0000000    0.2630765
70120.0000000    0.2551053
70160.0000000    0.2529679
70200.0000000    0.2767033
70240.0000000    0.2806378
70280.0000000    0.2405877
70320.0000000    0.2512990
70360.0000000    0.2936381
70400.0000000    0.2898366
70440.0000000    0.2608564
70480.0000000    0.2576607
70520.0000000    0.2819369
70560.0000000    0.2885046
70600.0000000    0.2431982
70640.0000000    0.2411927
70680.0000000    0.2741882
70720.0000000    0.2659434
70760.0000000    0.2638003
70800.0000000    0.2542112
70840.0000000    0.2551451
70880.0000000    0.2566280
70920.0000000    0.2606453
70960.0000000    0.2557743
71000.0000000    0.2664477
71040.0000000    0.2855857
71080.0000000    0.2476023
71120.0000000    0.2656044
71160.0000000    0.2694855
71200.0000000    0.2494607
71240.0000000    0.2739009
71280.0000000    0.2546517
71320.0000000    0.2691482
71360.0000000    0.3002891
71400.0000000    0.2707473
71440.0000000    0.2694874
71480.0000000    0.2569898
71520.0000000    0.2915481
71560.0000000    0.2741481
71600.0000000    0.2872544
71640.0000000    0.2689209
71680.0000000    0.2824608
71720.0000000    0.2871600
71760.0000000    0.2891490
71800.0000000    0.2707217
71840.0000000    0.2644092
71880.0000000    0.2720160
71920.0000000    0.2802303
71960.0000000    0.2739511
72000.0000000    0.2804339
72040.0000000    0.2681179
72080.0000000    0.2680407
72120.0000000    0.2882595
72160.0000000    0.2881123
72200.0000000    0.2606336
72240.0000000    0.2600029
72280.0000000    0.2565906
72320.0000000    0.2626669
72360.0000000    0.2618425
72400.0000000    0.2502609
72440.0000000    0.2591176
72480.0000000    0.2656789
72520.0000000    0.2493479
72560.0000000    0.2446649
72600.0000000    0.2521212
72640.0000000    0.2435131
72680.0000000    0.2572177
72720.0000000    0.2645798
72760.0000000    0.2374888
72800.0000000    0.2602379
72840.0000000    0.2558434
72880.0000000    0.2424649
72920.0000000    0.2388161
72960.0000000    0.2590569
73000.0000000    0.2536309
73040.0000000    0.2815483
73080.0000000    0.2841343
73120.0000000    0.2909227
73160.0000000    0.2818611
73200.0000000    0.2857943
73240.0000000    0.2648759
73280.0000000    0.2670100
73320.0000000    0.2637179
73360.0000000    0.2619756
73400.0000000    0.2844482
73440.0000000    0.2701601
73480.0000000    0.2737007
73520.0000000    0.2621244
73560.0000000    0.2673058
73600.0000000    0.2720909
73640.0000000    0.2751070
73680.0000000    0.2719429
73720.0000000    0.2712452
73760.0000000    0.2546776
73800.0000000    0.2817335
73840.0000000    0.2623802
73880.0000000    0.2903842
73920.0000000    0.2802441
73960.0000000    0.2684465
74000.0000000    0.2586857
74040.0000000    0.2749198
74080.0000000    0.2835335
74120.0000000    0.2550851
74160.0000000    0.2760540
74200.0000000    0.2685977
74240.0000000    0.2687813
74280.0000000    0.2719387
74320.0000000    0.2713281
74360.0000000    0.2615867
74400.0000000    0.2780945
74440.0000000    0.2441255
74480.0000000    0.2485887
74520.0000000    0.2788509
74560.0000000    0.2538239
74600.0000000    0.2820331
74640.0000000    0.2726463
74680.0000000    0.2741821
74720.0000000    0.2696694
74760.0000000    0.2915506
74800.0000000    0.2588243
74840.0000000    0.2607056
74880.0000000    0.2424282
74920.0000000    0.2669652
74960.0000000    0.2634251
75000.0000000    0.2580808
75040.0000000    0.2717560
75080.0000000    0.2760275
75120.0000000    0.2715746
75160.0000000    0.2568288
75200.0000000    0.2572016
75240.0000000    0.2478789
75280.0000000    0.2480045
75320.0000000    0.2648885
75360.0000000    0.2494319
75400.0000000    0.2415652
75440.0000000    0.2536255
75480.0000000    0.2558675
75520.0000000    0.2689661
75560.0000000    0.2875263
75600.0000000    0.2760721
75640.0000000    0.2728139
75680.0000000    0.2599519
75720.0000000    0.2802292
75760.0000000    0.2863852
75800.0000000    0.2646841
75840.0000000    0.2734030
75880.0000000    0.2708330
75920.0000000    0.2661446
75960.0000000    0.2644661
76000.0000000    0.2586084
76040.0000000    0.2843332
76080.0000000    0.2698042
76120.0000000    0.2740157
76160.0000000    0.2636530
76200.0000000    0.2428726
76240.0000000    0.2824523
76280.0000000    0.2790068
76320.0000000    0.2768509
76360.0000000    0.2686155
76400.0000000    0.2623181
76440.0000000    0.2545452
76480.0000000    0.2662094
76520.0000000    0.2669284
76560.0000000    0.2772031
76600.0000000    0.2828219
76640.0000000    0.2507409
76680.0000000    0.2550018
76720.0000000    0.2570061
76760.0000000    0.2632196
76800.0000000    0.2586311
76840.0000000    0.2581250
76880.0000000    0.2661088
76920.0000000    0.2509485
76960.0000000    0.2778863
77000.0000000    0.2589567
77040.0000000    0.2670627
77080.0000000    0.2691410
77120.0000000    0.2801971
77160.0000000    0.2678319
77200.0000000    0.2616405
77240.0000000    0.2664697
77280.0000000    0.2772426
77320.0000000    0.3012011
77360.0000000    0.2699168
77400.0000000    0.2729957
77440.0000000    0.2815233
77480.0000000    0.2706121
77520.0000000    0.2763064
77560.0000000    0.2635355
77600.0000000    0.2696905
77640.0000000    0.2943867
77680.0000000    0.2685062
77720.0000000    0.2661640
77760.0000000    0.2524578
77800.0000000    0.2619888
77840.0000000    0.2640349
77880.0000000    0.2493243
77920.0000000    0.2772184
77960.0000000    0.2814252
78000.0000000    0.2611395
78040.0000000    0.2931513
78080.0000000    0.2645174
78120.0000000    0.2621038
78160.0000000    0.2589421
78200.0000000    0.2628776
78240.0000000    0.2949792
78280.0000000    0.2590549
78320.0000000    0.2842709
78360.0000000    0.2638954
78400.0000000    0.2631763
78440.0000000    0.2711368
78480.0000000    0.2829418
78520.0000000    0.2659811
78560.0000000    0.2777590
78600.0000000    0.2765271
78640.0000000    0.2889129
78680.0000000    0.2955222
78720.0000000    0.2854958
78760.0000000    0.2935758
78800.0000000    0.2716475
78840.0000000    0.2828141
78880.0000000    0.2795983
78920.0000000    0.2582796
78960.0000000    0.2869654
79000.0000000    0.2699373
79040.0000000    0.2897759
79080.0000000    0.2668526
79120.0000000    0.2798710
79160.0000000    0.2801126
79200.0000000    0.2919902
79240.0000000    0.2993502
79280.0000000    0.2823802
79320.0000000    0.2770490
79360.0000000    0.2740573
79400.0000000    0.2674208
79440.0000000    0.2686589
79480.0000000    0.2862729
79520.0000000    0.2565238
79560.0000000    0.2724148
79600.0000000    0.2572042
79640.0000000    0.2628026
79680.0000000    0.2838901
79720.0000000    0.2932878
79760.0000000    0.2896911
79800.0000000    0.2766065
79840.0000000    0.2829805
79880.0000000    0.2891393
79920.0000000    0.2715529
79960.0000000    0.2789966
80000.0000000    0.2752106
80040.0000000    0.2651064
80080.0000000    0.2833800
80120.0000000    0.2563330
80160.0000000    0.2664242
80200.0000000    0.2586182
80240.0000000    0.2739250
80280.0000000    0.2404367
80320.0000000    0.2527727
80360.0000000    0.2611355
80400.0000000    0.2534659
80440.0000000    0.2779685
80480.0000000    0.2779572
80520.0000000    0.2865293
80560.0000000    0.2733375
80600.0000000    0.2828516
80640.0000000    0.2678706
80680.0000000    0.3039913
80720.0000000    0.2792783
80760.0000000    0.2816688
80800.0000000    0.2697695
80840.0000000    0.2723965
80880.0000000    0.2684927
80920.0000000    0.2944579
80960.0000000    0.2842729
81000.0000000    0.2880617
81040.0000000    0.2846809
81080.0000000    0.2691684
81120.0000000    0.2781355
81160.0000000    0.2733823
81200.0000000    0.2923065
81240.0000000    0.2968671
81280.0000000    0.2804896
81320.0000000    0.2593626
81360.0000000    0.2411398
81400.0000000    0.2596437
81440.0000000    0.2424511
81480.0000000    0.2587958
81520.0000000    0.2624229
81560.0000000    0.2568607
81600.0000000    0.2707299
81640.0000000    0.2648599
81680.0000000    0.2661866
81720.0000000    0.2676078
81760.0000000    0.2506738
81800.0000000    0.2675479
81840.0000000    0.2706759
81880.0000000    0.2762825
81920.0000000    0.2771033
81960.0000000    0.2649969
82000.0000000    0.2800034
82040.0000000    0.2780380
82080.0000000    0.2538787
82120.0000000    0.2789108
82160.0000000    0.2743318
82200.0000000    0.2754124
82240.0000000    0.2707481
82280.0000000    0.2766505
82320.0000000    0.2846625
82360.0000000    0.2597753
82400.0000000    0.2976003
82440.0000000    0.2748798
82480.0000000    0.2820340
82520.0000000    0.2904174
82560.0000000    0.2638021
82600.0000000    0.2817568
82640.0000000    0.2823504
82680.0000000    0.2811338
82720.0000000    0.2668953
82760.0000000    0.2450798
82800.0000000    0.2691877
82840.0000000    0.2491930
82880.0000000    0.2402252
82920.0000000    0.2515427
82960.0000000    0.2471113
83000.0000000    0.2477999
83040.0000000    0.2640380
83080.0000000    0.2599832
83120.0000000    0.2569783
83160.0000000    0.2522533
83200.0000000    0.2470831
83240.0000000    0.2804420
83280.0000000    0.2628768
83320.0000000    0.2791519
83360.0000000    0.2678309
83400.0000000    0.2743054
83440.0000000    0.2928395
83480.0000000    0.2779299
83520.0000000    0.2623296
83560.0000000    0.2501988
83600.0000000    0.2840942
83640.0000000    0.2710379
83680.0000000    0.2613796
83720.0000000    0.2641192
83760.0000000    0.2576061
83800.0000000    0.2721615
83840.0000000    0.2735484
83880.0000000    0.2707897
83920.0000000    0.2617448
83960.0000000    0.2662956
84000.0000000    0.2564244
84040.0000000    0.2508786
84080.0000000    0.2445264
84120.0000000    0.2506063
84160.0000000    0.2484338
84200.0000000    0.2447473
84240.0000000    0.2385832
84280.0000000    0.2552831
84320.0000000    0.2409747
84360.0000000    0.2656274
84400.0000000    0.2511972
84440.0000000    0.2735253
84480.0000000    0.2721084
84520.0000000    0.2500654
84560.0000000    0.2688961
84600.0000000    0.2501541
84640.0000000    0.2502161
84680.0000000    0.2402460
84720.0000000    0.2631011
84760.0000000    0.2500188
84800.0000000    0.2651575
84840.0000000    0.2574644
84880.0000000    0.2578031
84920.0000000    0.2568634
84960.0000000    0.2619966
85000.0000000    0.2778253
85040.0000000    0.3136648
85080.0000000    0.2715433
85120.0000000    0.2830372
85160.0000000    0.2826300
85200.0000000    0.2608409
85240.0000000    0.2435150
85280.0000000    0.2425596
85320.0000000    0.2571850
85360.0000000    0.2578892
85400.0000000    0.2579029
85440.0000000    0.2502379
85480.0000000    0.2561000
85520.0000000    0.2668657
85560.0000000    0.2586758
85600.0000000    0.2516405
85640.0000000    0.2457729
85680.0000000    0.2566124
85720.0000000    0.2673666
85760.0000000    0.2506682
85800.0000000    0.2595758
85840.0000000    0.2548982
85880.0000000    0.2678484
85920.0000000    0.2494746
85960.0000000    0.2598538
86000.0000000    0.2684399
86040.0000000    0.2701671
86080.0000000    0.2493894
86120.0000000    0.2637837
86160.0000000    0.2406436
86200.0000000    0.2620558
86240.0000000    0.2776200
86280.0000000    0.2851429
86320.0000000    0.2635080
86360.0000000    0.2441880
86400.0000000    0.2557730
86440.0000000    0.2541147
86480.0000000    0.2320637
86520.0000000    0.2401182
86560.0000000    0.2613465
86600.0000000    0.2586193
86640.0000000    0.2463784
86680.0000000    0.2612608
86720.0000000    0.2597788
86760.0000000    0.2826841
86800.0000000    0.2793730
86840.0000000    0.2887127
86880.0000000    0.2637705
86920.0000000    0.2616227
86960.0000000    0.2808105
87000.0000000    0.2786070
87040.0000000    0.2716504
87080.0000000    0.2751811
87120.0000000    0.2724234
87160.0000000    0.2689525
87200.0000000    0.2796572
87240.0000000    0.2782879
87280.0000000    0.2616355
87320.0000000    0.2650444
87360.0000000    0.2568921
87400.0000000    0.2534316
87440.0000000    0.2656658
87480.0000000    0.2649060
87520.0000000    0.2636348
87560.0000000    0.2506516
87600.0000000    0.2525067
87640.0000000    0.2466290
87680.0000000    0.2425388
87720.0000000    0.2422062
87760.0000000    0.2523082
87800.0000000    0.2463729
87840.0000000    0.2635796
87880.0000000    0.2448179
87920.0000000    0.2624899
87960.0000000    0.2672411
88000.0000000    0.2622492
88040.0000000    0.2614661
88080.0000000    0.2683831
88120.0000000    0.2814761
88160.0000000    0.2328902
88200.0000000    0.2382498
88240.0000000    0.2561570
88280.0000000    0.2682718
88320.0000000    0.2601961
88360.0000000    0.2882589
88400.0000000    0.2850869
88440.0000000    0.2522807
88480.0000000    0.2528308
88520.0000000    0.2655539
88560.0000000    0.2803608
88600.0000000    0.2608408
88640.0000000    0.2502792
88680.0000000    0.2556129
88720.0000000    0.2730855
88760.0000000    0.2584885
88800.0000000    0.2829643
88840.0000000    0.2709222
88880.0000000    0.2695627
88920.0000000    0.2638111
88960.0000000    0.2715393
89000.0000000    0.2542250
89040.0000000    0.2549894
89080.0000000    0.2533153
89120.0000000    0.2485387
89160.0000000    0.2461237
89200.0000000    0.2444259
89240.0000000    0.2627762
89280.0000000    0.2675603
89320.0000000    0.2714983
89360.0000000    0.2513902
89400.0000000    0.2653794
89440.0000000    0.2757250
89480.0000000    0.2531185
89520.0000000    0.2569532
89560.0000000    0.2457978
89600.0000000    0.2521084
89640.0000000    0.2538326
89680.0000000    0.2472654
89720.0000000    0.2583340
89760.0000000    0.2510318
89800.0000000    0.2528467
89840.0000000    0.2427774
89880.0000000    0.2497060
89920.0000000    0.2650998
89960.0000000    0.2668400
90000.0000000    0.2522978
90040.0000000    0.2707418
90080.0000000    0.2556497
90120.0000000    0.2607741
90160.0000000    0.2567026
90200.0000000    0.2548526
90240.0000000    0.2700808
90280.0000000    0.2554451
90320.0000000    0.2514492
90360.0000000    0.2622884
90400.0000000    0.2503204
90440.0000000    0.2622863
90480.0000000    0.2481703
90520.0000000    0.2640044
90560.0000000    0.2668352
90600.0000000    0.2727484
90640.0000000    0.2624797
90680.0000000    0.2680844
90720.0000000    0.2577346
90760.0000000    0.2639388
90800.0000000    0.2768995
90840.0000000    0.2484189
90880.0000000    0.2487119
90920.0000000    0.2479573
90960.0000000    0.2542550
91000.0000000    0.2520840
91040.0000000    0.2411286
91080.0000000    0.2580228
91120.0000000    0.2464389
91160.0000000    0.2408752
91200.0000000    0.2571459
91240.0000000    0.2609424
91280.0000000    0.2674063
91320.0000000    0.2507331
91360.0000000    0.2740332
91400.0000000    0.2487807
91440.0000000    0.2730566
91480.0000000    0.2697808
91520.0000000    0.2421854
91560.0000000    0.2660101
91600.0000000    0.2691510
91640.0000000    0.2785052
91680.0000000    0.2693777
91720.0000000    0.2895890
91760.0000000    0.2867239
91800.0000000    0.2869303
91840.0000000    0.2771973
91880.0000000    0.2918145
91920.0000000    0.3004106
91960.0000000    0.2846085
92000.0000000    0.2845267
92040.0000000    0.2768769
92080.0000000    0.2694252
92120.0000000    0.2688911
92160.0000000    0.2737232
92200.0000000    0.2677911
92240.0000000    0.2572058
92280.0000000    0.2844800
92320.0000000    0.2655689
92360.0000000    0.2764452
92400.0000000    0.2755253
92440.0000000    0.2621298
92480.0000000    0.2755619
92520.0000000    0.2748015
92560.0000000    0.2568708
92600.0000000    0.2862425
92640.0000000    0.2715889
92680.0000000    0.2931010
92720.0000000    0.2834915
92760.0000000    0.2616721
92800.0000000    0.2783285
92840.0000000    0.2811158
92880.0000000    0.2757261
92920.0000000    0.2800743
92960.0000000    0.2765655
93000.0000000    0.2749529
93040.0000000    0.2607300
93080.0000000    0.2678523
93120.0000000    0.2644551
93160.0000000    0.2497317
93200.0000000    0.2790923
93240.0000000    0.2724712
93280.0000000    0.2766581
93320.0000000    0.2620565
93360.0000000    0.2563816
93400.0000000    0.2664686
93440.0000000    0.2438763
93480.0000000    0.2696737
93520.0000000    0.2882374
93560.0000000    0.2645274
93600.0000000    0.2914675
93640.0000000    0.2956290
93680.0000000    0.2916745
93720.0000000    0.2652523
93760.0000000    0.2745888
93800.0000000    0.2783262
93840.0000000    0.2851690
93880.0000000    0.2495596
93920.0000000    0.2576919
93960.0000000    0.2604352
94000.0000000    0.2605973
94040.0000000    0.2699531
94080.0000000    0.2923565
94120.0000000    0.2626864
94160.0000000    0.2641895
94200.0000000    0.2650184
94240.0000000    0.2773949
94280.0000000    0.2800238
94320.0000000    0.2871982
94360.0000000    0.2650329
94400.0000000    0.2756020
94440.0000000    0.2679435
94480.0000000    0.2795368
94520.0000000    0.2942805
94560.0000000    0.3003907
94600.0000000    0.2883774
94640.0000000    0.2956455
94680.0000000    0.2830766
94720.0000000    0.2811524
94760.0000000    0.2800761
94800.0000000    0.2845651
94840.0000000    0.2690078
94880.0000000    0.2838617
94920.0000000    0.2957821
94960.0000000    0.2951123
95000.0000000    0.2836595
95040.0000000    0.2683358
95080.0000000    0.2766988
95120.0000000    0.2571090
95160.0000000    0.2987818
95200.0000000    0.2876031
95240.0000000    0.2987799
95280.0000000    0.2748712
95320.0000000    0.2787033
95360.0000000    0.2697727
95400.0000000    0.2677289
95440.0000000    0.2571782
95480.0000000    0.2690358
95520.0000000    0.2691956
95560.0000000    0.2843902
95600.0000000    0.2791092
95640.0000000    0.2710552
95680.0000000    0.2537149
95720.0000000    0.2702116
95760.0000000    0.2642523
95800.0000000    0.2668651
95840.0000000    0.2544075
95880.0000000    0.2712350
95920.0000000    0.2743202
95960.0000000    0.2431127
96000.0000000    0.2606321
96040.0000000    0.2407738
96080.0000000    0.2786976
96120.0000000    0.2637263
96160.0000000    0.2730516
96200.0000000    0.2969115
96240.0000000    0.2893531
96280.0000000    0.2832933
96320.0000000    0.2906259
96360.0000000    0.2787790
96400.0000000    0.2889705
96440.0000000    0.2823494
96480.0000000    0.2898575
96520.0000000    0.2870344
96560.0000000    0.2963451
96600.0000000    0.2802216
96640.0000000    0.2782404
96680.0000000    0.2716815
96720.0000000    0.2821546
96760.0000000    0.2967710
96800.0000000    0.2751490
96840.0000000    0.2856674
96880.0000000    0.2729509
96920.0000000    0.2794087
96960.0000000    0.2644080
97000.0000000    0.2954737
97040.0000000    0.2753573
97080.0000000    0.2873233
97120.0000000    0.2746865
97160.0000000    0.2879305
97200.0000000    0.2844950
97240.0000000    0.2939329
97280.0000000    0.2718703
97320.0000000    0.3040698
97360.0000000    0.2991716
97400.0000000    0.2864019
97440.0000000    0.2743821
97480.0000000    0.3003862
97520.0000000    0.3093291
97560.0000000    0.3012091
97600.0000000    0.2878894
97640.0000000    0.2893166
97680.0000000    0.2831283
97720.0000000    0.3010512
97760.0000000    0.2643029
97800.0000000    0.2762784
97840.0000000    0.3027654
97880.0000000    0.2891670
97920.0000000    0.2611689
97960.0000000    0.2635787
98000.0000000    0.2555933
98040.0000000    0.2574883
98080.0000000    0.2674888
98120.0000000    0.2650232
98160.0000000    0.2530859
98200.0000000    0.2490181
98240.0000000    0.2610638
98280.0000000    0.2672946
98320.0000000    0.2483253
98360.0000000    0.2732088
98400.0000000    0.2724037
98440.0000000    0.2480844
98480.0000000    0.2733333
98520.0000000    0.2811453
98560.0000000    0.2722701
98600.0000000    0.2692715
98640.0000000    0.2812069
98680.0000000    0.2821059
98720.0000000    0.2936665
98760.0000000    0.2664298
98800.0000000    0.2878361
98840.0000000    0.2760842
98880.0000000    0.2705296
98920.0000000    0.2768729
98960.0000000    0.2685559
99000.0000000    0.2741295
99040.0000000    0.2782155
99080.0000000    0.2678641
99120.0000000    0.3008239
99160.0000000    0.2850711
99200.0000000    0.2640948
99240.0000000    0.2474031
99280.0000000    0.2548558
99320.0000000    0.2781237
99360.0000000    0.2732323
99400.0000000    0.2865695
99440.0000000    0.2688161
99480.0000000    0.2780246
99520.0000000    0.2843418
99560.0000000    0.2835180
99600.0000000    0.2681053
99640.0000000    0.2640680
99680.0000000    0.2897915
99720.0000000    0.2724942
99760.0000000    0.2720732
99800.0000000    0.2865775
99840.0000000    0.3003220
99880.0000000    0.2966538
99920.0000000    0.2634423
99960.0000000    0.2656823
100000.0000000    0.2585733
100040.0000000    0.2854629
100080.0000000    0.2559521
100120.0000000    0.2806593
100160.0000000    0.2746969
100200.0000000    0.2749948
100240.0000000    0.2682964
100280.0000000    0.2660199
100320.0000000    0.2677251
100360.0000000    0.2714277
100400.0000000    0.2826742
100440.0000000    0.2734009
100480.0000000    0.2733244
100520.0000000    0.2718063
100560.0000000    0.2759789
100600.0000000    0.2797802
100640.0000000    0.2867587
100680.0000000    0.2685418
100720.0000000    0.2722693
100760.0000000    0.2838419
100800.0000000    0.2816481
100840.0000000    0.2732323
100880.0000000    0.2586559
100920.0000000    0.2567301
100960.0000000    0.2633158
101000.0000000    0.2703783
101040.0000000    0.2515192
101080.0000000    0.2676740
101120.0000000    0.2716952
101160.0000000    0.2738979
101200.0000000    0.2482532
101240.0000000    0.2781373
101280.0000000    0.2839902
101320.0000000    0.2595222
101360.0000000    0.2833131
101400.0000000    0.2695427
101440.0000000    0.2901133
101480.0000000    0.2588265
101520.0000000    0.2642514
101560.0000000    0.2486045
101600.0000000    0.2453881
101640.0000000    0.2626436
101680.0000000    0.2629848
101720.0000000    0.2672939
101760.0000000    0.2476204
101800.0000000    0.2608561
101840.0000000    0.2650088
101880.0000000    0.2709610
101920.0000000    0.2524209
101960.0000000    0.2787267
102000.0000000    0.2646484
102040.0000000    0.2738036
102080.0000000    0.2640899
102120.0000000    0.2598000
102160.0000000    0.2640994
102200.0000000    0.2726803
102240.0000000    0.2876995
102280.0000000    0.2509539
102320.0000000    0.2626950
102360.0000000    0.2582095
102400.0000000    0.2604237
102440.0000000    0.2333407
102480.0000000    0.2598896
102520.0000000    0.2455739
102560.0000000    0.2733254
102600.0000000    0.2865036
102640.0000000    0.2445343
102680.0000000    0.2660965
102720.0000000    0.2612258
102760.0000000    0.2875195
102800.0000000    0.2620795
102840.0000000    0.2535400
102880.0000000    0.2703330
102920.0000000    0.2662761
102960.0000000    0.2712495
103000.0000000    0.2642810
103040.0000000    0.2556462
103080.0000000    0.2617168
103120.0000000    0.2616809
103160.0000000    0.2599045
103200.0000000    0.2560399
103240.0000000    0.2535540
103280.0000000    0.2418136
103320.0000000    0.2560301
103360.0000000    0.2704297
103400.0000000    0.2614253
103440.0000000    0.2542486
103480.0000000    0.2423055
103520.0000000    0.2541573
103560.0000000    0.2582355
103600.0000000    0.2642724
103640.0000000    0.2587315
103680.0000000    0.2464690
103720.0000000    0.2357571
103760.0000000    0.2523948
103800.0000000    0.2500181
103840.0000000    0.2504631
103880.0000000    0.2762788
103920.0000000    0.2498948
103960.0000000    0.2230156
104000.0000000    0.2388884
104040.0000000    0.2586604
104080.0000000    0.2651952
104120.0000000    0.2602046
104160.0000000    0.2579919
104200.0000000    0.2615451
104240.0000000    0.2448037
104280.0000000    0.2465795
104320.0000000    0.2514872
104360.0000000    0.2445918
104400.0000000    0.2687394
104440.0000000    0.2621942
104480.0000000    0.2567202
104520.0000000    0.2626770
104560.0000000    0.2525046
104600.0000000    0.2573412
104640.0000000    0.2580282
104680.0000000    0.2519424
104720.0000000    0.2539512
104760.0000000    0.2624140
104800.0000000    0.2648853
104840.0000000    0.2601366
104880.0000000    0.2544837
104920.0000000    0.2430813
104960.0000000    0.2560391
105000.0000000    0.2489045
105040.0000000    0.2501048
105080.0000000    0.2664528
105120.0000000    0.2630876
105160.0000000    0.2557874
105200.0000000    0.2582765
105240.0000000    0.2569055
105280.0000000    0.2632072
105320.0000000    0.2522380
105360.0000000    0.2593467
105400.0000000    0.2817514
105440.0000000    0.2646807
105480.0000000    0.2585814
105520.0000000    0.2510949
105560.0000000    0.2635486
105600.0000000    0.2510304
105640.0000000    0.2412438
105680.0000000    0.2321766
105720.0000000    0.2605942
105760.0000000    0.2779488
105800.0000000    0.2495655
105840.0000000    0.2464144
105880.0000000    0.2518948
105920.0000000    0.2591220
105960.0000000    0.2612801
106000.0000000    0.2691896
106040.0000000    0.2702801
106080.0000000    0.2708405
106120.0000000    0.2488320
106160.0000000    0.2523246
106200.0000000    0.2731337
106240.0000000    0.2823764
106280.0000000    0.2560976
106320.0000000    0.2546842
106360.0000000    0.2536215
106400.0000000    0.2523290
106440.0000000    0.2486771
106480.0000000    0.2371332
106520.0000000    0.2654869
106560.0000000    0.2603967
106600.0000000    0.2590990
106640.0000000    0.2655606
106680.0000000    0.2353052
106720.0000000    0.2582701
106760.0000000    0.2534710
106800.0000000    0.2431679
106840.0000000    0.2540127
106880.0000000    0.2548415
106920.0000000    0.2522607
106960.0000000    0.2696800
107000.0000000    0.2711611
107040.0000000    0.2739571
107080.0000000    0.2503273
107120.0000000    0.2331754
107160.0000000    0.2505811
107200.0000000    0.2440491
107240.0000000    0.2729388
107280.0000000    0.2680385
107320.0000000    0.2271243
107360.0000000    0.2480170
107400.0000000    0.2525129
107440.0000000    0.2700499
107480.0000000    0.2657460
107520.0000000    0.2615394
107560.0000000    0.2468658
107600.0000000    0.2595807
107640.0000000    0.2681538
107680.0000000    0.2980263
107720.0000000    0.2454987
107760.0000000    0.2634846
107800.0000000    0.2452126
107840.0000000    0.2626264
107880.0000000    0.2598041
107920.0000000    0.2581509
107960.0000000    0.2652060
108000.0000000    0.2717514
108040.0000000    0.2530009
108080.0000000    0.2807228
108120.0000000    0.2740799
108160.0000000    0.2828409
108200.0000000    0.2547738
108240.0000000    0.2690789
108280.0000000    0.2570357
108320.0000000    0.2563111
108360.0000000    0.2520738
108400.0000000    0.2545147
108440.0000000    0.2581691
108480.0000000    0.2529228
108520.0000000    0.2603174
108560.0000000    0.2489266
108600.0000000    0.2625963
108640.0000000    0.2541134
108680.0000000    0.2532643
108720.0000000    0.2669157
108760.0000000    0.2703752
108800.0000000    0.2589292
108840.0000000    0.2725607
108880.0000000    0.2803834
108920.0000000    0.2680254
108960.0000000    0.2744283
109000.0000000    0.2465061
109040.0000000    0.2549413
109080.0000000    0.2471371
109120.0000000    0.2494088
109160.0000000    0.2427918
109200.0000000    0.2510980
109240.0000000    0.2632931
109280.0000000    0.2515130
109320.0000000    0.2613059
109360.0000000    0.2389801
109400.0000000    0.2376088
109440.0000000    0.2570574
109480.0000000    0.2522285
109520.0000000    0.2662209
109560.0000000    0.2581612
109600.0000000    0.2590328
109640.0000000    0.2471941
109680.0000000    0.2460623
109720.0000000    0.2512224
109760.0000000    0.2727098
109800.0000000    0.2808149
109840.0000000    0.2505237
109880.0000000    0.2625647
109920.0000000    0.2595683
109960.0000000    0.2523598
110000.0000000    0.2543308
110040.0000000    0.2492154
110080.0000000    0.2626768
110120.0000000    0.2568782
110160.0000000    0.2604720
110200.0000000    0.2662051
110240.0000000    0.2652313
110280.0000000    0.2416803
110320.0000000    0.2570854
110360.0000000    0.2593368
110400.0000000    0.2707307
110440.0000000    0.2672760
110480.0000000    0.2690043
110520.0000000    0.2658339
110560.0000000    0.2624258
110600.0000000    0.2861966
110640.0000000    0.2758371
110680.0000000    0.2697775
110720.0000000    0.2553106
110760.0000000    0.2527606
110800.0000000    0.2758169
110840.0000000    0.2587423
110880.0000000    0.2698216
110920.0000000    0.2548744
110960.0000000    0.2652295
111000.0000000    0.2655567
111040.0000000    0.2660281
111080.0000000    0.2610747
111120.0000000    0.2671525
111160.0000000    0.2539317
111200.0000000    0.2516164
111240.0000000    0.2661418
111280.0000000    0.2666915
111320.0000000    0.2720097
111360.0000000    0.2609057
111400.0000000    0.2676320
111440.0000000    0.2640209
111480.0000000    0.2680893
111520.0000000    0.2492613
111560.0000000    0.2630009
111600.0000000    0.2817617
111640.0000000    0.2778280
111680.0000000    0.2673457
111720.0000000    0.2877915
111760.0000000    0.2656048
111800.0000000    0.2824809
111840.0000000    0.2854823
111880.0000000    0.2734987
111920.0000000    0.2789744
111960.0000000    0.2844815
112000.0000000    0.3041012
112040.0000000    0.2854373
112080.0000000    0.2897288
112120.0000000    0.2717980
112160.0000000    0.2665569
112200.0000000    0.2870407
112240.0000000    0.2704122
112280.0000000    0.2767740
112320.0000000    0.2742423
112360.0000000    0.2745830
112400.0000000    0.2527427
112440.0000000    0.2627621
112480.0000000    0.2612394
112520.0000000    0.2450605
112560.0000000    0.2657555
112600.0000000    0.2578415
112640.0000000    0.2449725
112680.0000000    0.2840771
112720.0000000    0.2741237
112760.0000000    0.2715804
112800.0000000    0.2802787
112840.0000000    0.2800620
112880.0000000    0.2612340
112920.0000000    0.2741090
112960.0000000    0.2963223
113000.0000000    0.2901088
113040.0000000    0.2683999
113080.0000000    0.2815896
113120.0000000    0.2522847
113160.0000000    0.2668658
113200.0000000    0.2606941
113240.0000000    0.2503842
113280.0000000    0.2497829
113320.0000000    0.2719012
113360.0000000    0.2657018
113400.0000000    0.2494851
113440.0000000    0.2651197
113480.0000000    0.2603675
113520.0000000    0.2573539
113560.0000000    0.2591022
113600.0000000    0.2638036
113640.0000000    0.2417296
113680.0000000    0.2232203
113720.0000000    0.2513638
113760.0000000    0.2547306
113800.0000000    0.2555652
113840.0000000    0.2540511
113880.0000000    0.2358541
113920.0000000    0.2577361
113960.0000000    0.2516993
114000.0000000    0.2737643
114040.0000000    0.2745052
114080.0000000    0.2439609
114120.0000000    0.2717107
114160.0000000    0.2561686
114200.0000000    0.2602098
114240.0000000    0.2609280
114280.0000000    0.2564406
114320.0000000    0.2534020
114360.0000000    0.2626843
114400.0000000    0.2662461
114440.0000000    0.2654364
114480.0000000    0.2380367
114520.0000000    0.2488069
114560.0000000    0.2413497
114600.0000000    0.2456905
114640.0000000    0.2429621
114680.0000000    0.2421216
114720.0000000    0.2392804
114760.0000000    0.2514133
114800.0000000    0.2552503
114840.0000000    0.2423941
114880.0000000    0.2570201
114920.0000000    0.2634903
114960.0000000    0.2690258
115000.0000000    0.2761306
115040.0000000    0.2756925
115080.0000000    0.2543259
115120.0000000    0.2540398
115160.0000000    0.2585043
115200.0000000    0.2700998
115240.0000000    0.2559686
115280.0000000    0.2624377
115320.0000000    0.2402299
115360.0000000    0.2605965
115400.0000000    0.2764397
115440.0000000    0.2712372
115480.0000000    0.2568750
115520.0000000    0.2648499
115560.0000000    0.2708659
115600.0000000    0.2411275
115640.0000000    0.2669067
115680.0000000    0.2618808
115720.0000000    0.2543136
115760.0000000    0.2660780
115800.0000000    0.2575642
115840.0000000    0.2747322
115880.0000000    0.2841528
115920.0000000    0.2741686
115960.0000000    0.2504499
116000.0000000    0.2601326
116040.0000000    0.2477382
116080.0000000    0.2579884
116120.0000000    0.2766963
116160.0000000    0.2703280
116200.0000000    0.2715724
116240.0000000    0.2662997
116280.0000000    0.2515069
116320.0000000    0.2557787
116360.0000000    0.2608671
116400.0000000    0.2659234
116440.0000000    0.2649660
116480.0000000    0.2609442
116520.0000000    0.2718130
116560.0000000    0.2707356
116600.0000000    0.2628399
116640.0000000    0.2647519
116680.0000000    0.3012869
116720.0000000    0.2724198
116760.0000000    0.2732024
116800.0000000    0.2602942
116840.0000000    0.2587593
116880.0000000    0.2641114
116920.0000000    0.2537297
116960.0000000    0.2611297
117000.0000000    0.2751987
117040.0000000    0.2674161
117080.0000000    0.2515340
117120.0000000    0.2688772
117160.0000000    0.2768446
117200.0000000    0.2598713
117240.0000000    0.2739650
117280.0000000    0.2654316
117320.0000000    0.2761165
117360.0000000    0.2588704
117400.0000000    0.2393926
117440.0000000    0.2623403
117480.0000000    0.2710369
117520.0000000    0.2608995
117560.0000000    0.2711099
117600.0000000    0.2727089
117640.0000000    0.2583314
117680.0000000    0.2776661
117720.0000000    0.2608872
117760.0000000    0.2492362
117800.0000000    0.2447613
117840.0000000    0.2443722
117880.0000000    0.2403654
117920.0000000    0.2390376
117960.0000000    0.2337048
118000.0000000    0.2707997
118040.0000000    0.2756399
118080.0000000    0.2662828
118120.0000000    0.2452656
118160.0000000    0.2751150
118200.0000000    0.2563453
118240.0000000    0.2698964
118280.0000000    0.2805889
118320.0000000    0.2733177
118360.0000000    0.2497093
118400.0000000    0.2571581
118440.0000000    0.2538754
118480.0000000    0.2474497
118520.0000000    0.2716516
118560.0000000    0.2506020
118600.0000000    0.2770116
118640.0000000    0.2729437
118680.0000000    0.2619486
118720.0000000    0.2699609
118760.0000000    0.2772168
118800.0000000    0.2633917
118840.0000000    0.2614459
118880.0000000    0.2576683
118920.0000000    0.2591679
118960.0000000    0.2688521
119000.0000000    0.2702806
119040.0000000    0.2721530
119080.0000000    0.2668297
119120.0000000    0.2715246
119160.0000000    0.2699549
119200.0000000    0.2839364
119240.0000000    0.2872684
119280.0000000    0.2646382
119320.0000000    0.2838896
119360.0000000    0.2763826
119400.0000000    0.2735637
119440.0000000    0.2653031
119480.0000000    0.2703756
119520.0000000    0.2582135
119560.0000000    0.2622947
119600.0000000    0.2793957
119640.0000000    0.2725861
119680.0000000    0.2787616
119720.0000000    0.2709404
119760.0000000    0.2923086
119800.0000000    0.2799991
119840.0000000    0.2824832
119880.0000000    0.2530795
119920.0000000    0.2893151
119960.0000000    0.2786832
120000.0000000    0.2780176
120040.0000000    0.2767509
120080.0000000    0.2967439
120120.0000000    0.2651395
120160.0000000    0.2738525
120200.0000000    0.2749882
120240.0000000    0.2837178
120280.0000000    0.2466904
120320.0000000    0.2555465
120360.0000000    0.2772036
120400.0000000    0.2604838
120440.0000000    0.2605094
120480.0000000    0.2927461
120520.0000000    0.2797804
120560.0000000    0.2729192
120600.0000000    0.2754501
120640.0000000    0.2693734
120680.0000000    0.2723120
120720.0000000    0.2707009
120760.0000000    0.2620440
120800.0000000    0.2458465
120840.0000000    0.2761348
120880.0000000    0.2745258
120920.0000000    0.2876174
120960.0000000    0.2662487
121000.0000000    0.2892348
121040.0000000    0.2607318
121080.0000000    0.2709851
121120.0000000    0.2577517
121160.0000000    0.2518262
121200.0000000    0.2569019
121240.0000000    0.2803803
121280.0000000    0.2548142
121320.0000000    0.2628918
121360.0000000    0.2751495
121400.0000000    0.2635327
121440.0000000    0.2527702
121480.0000000    0.2621164
121520.0000000    0.2727383
121560.0000000    0.2759534
121600.0000000    0.2686716
121640.0000000    0.2657322
121680.0000000    0.2600086
121720.0000000    0.2463873
121760.0000000    0.2686124
121800.0000000    0.2862564
121840.0000000    0.2776278
121880.0000000    0.2599856
121920.0000000    0.2846526
121960.0000000    0.2885637
122000.0000000    0.2877681
122040.0000000    0.2717163
122080.0000000    0.2686618
122120.0000000    0.2942605
122160.0000000    0.2951843
122200.0000000    0.2741703
122240.0000000    0.2908713
122280.0000000    0.2797755
122320.0000000    0.2565672
122360.0000000    0.2576194
122400.0000000    0.2451887
122440.0000000    0.2881709
122480.0000000    0.2651674
122520.0000000    0.2627705
122560.0000000    0.2607480
122600.0000000    0.2789573
122640.0000000    0.2918659
122680.0000000    0.2697344
122720.0000000    0.2631128
122760.0000000    0.2726934
122800.0000000    0.2625465
122840.0000000    0.2740914
122880.0000000    0.2615521
122920.0000000    0.2691180
122960.0000000    0.2641434
123000.0000000    0.2930512
123040.0000000    0.2827035
123080.0000000    0.2766069
123120.0000000    0.2752081
123160.0000000    0.2880868
123200.0000000    0.2616323
123240.0000000    0.2769869
123280.0000000    0.2796369
123320.0000000    0.2676032
123360.0000000    0.2980890
123400.0000000    0.3017660
123440.0000000    0.2851267
123480.0000000    0.2745041
123520.0000000    0.2922358
123560.0000000    0.2768870
123600.0000000    0.2670187
123640.0000000    0.2732591
123680.0000000    0.2533261
123720.0000000    0.2621483
123760.0000000    0.2591210
123800.0000000    0.2766286
123840.0000000    0.2753766
123880.0000000    0.2877481
123920.0000000    0.2713624
123960.0000000    0.2595018
124000.0000000    0.2823104
124040.0000000    0.2731411
124080.0000000    0.2549290
124120.0000000    0.2672435
124160.0000000    0.2971303
124200.0000000    0.2844724
124240.0000000    0.2822950
124280.0000000    0.2922822
124320.0000000    0.2738416
124360.0000000    0.2840547
124400.0000000    0.2874501
124440.0000000    0.2724311
124480.0000000    0.2631327
124520.0000000    0.2876920
124560.0000000    0.2688495
124600.0000000    0.2640988
124640.0000000    0.2806454
124680.0000000    0.2792730
124720.0000000    0.2799681
124760.0000000    0.2510461
124800.0000000    0.2451397
124840.0000000    0.2534813
124880.0000000    0.2654699
124920.0000000    0.2793863
124960.0000000    0.2543929
125000.0000000    0.2584113
125040.0000000    0.2562751
125080.0000000    0.2300907
125120.0000000    0.2664099
125160.0000000    0.2623640
125200.0000000    0.2743696
125240.0000000    0.2776566
125280.0000000    0.2719573
125320.0000000    0.2816641
125360.0000000    0.2712990
125400.0000000    0.2541312
125440.0000000    0.2815062
125480.0000000    0.2694882
125520.0000000    0.2659935
125560.0000000    0.2668178
125600.0000000    0.2691495
125640.0000000    0.2578527
125680.0000000    0.2633222
125720.0000000    0.2610087
125760.0000000    0.2589944
125800.0000000    0.2510832
125840.0000000    0.2653198
125880.0000000    0.2588071
125920.0000000    0.2654563
125960.0000000    0.2568113
126000.0000000    0.2545099
126040.0000000    0.2747421
126080.0000000    0.2359626
126120.0000000    0.2439382
126160.0000000    0.2682877
126200.0000000    0.2662826
126240.0000000    0.2686473
126280.0000000    0.2729476
126320.0000000    0.2476915
126360.0000000    0.2671008
126400.0000000    0.2531675
126440.0000000    0.2675934
126480.0000000    0.2732240
126520.0000000    0.2709084
126560.0000000    0.2711629
126600.0000000    0.2696426
126640.0000000    0.2638021
126680.0000000    0.2878738
126720.0000000    0.2915412
126760.0000000    0.2708636
126800.0000000    0.2833452
126840.0000000    0.2526563
126880.0000000    0.2695560
126920.0000000    0.2626118
126960.0000000    0.2699550
127000.0000000    0.2577652
127040.0000000    0.2698403
127080.0000000    0.2944638
127120.0000000    0.2766880
127160.0000000    0.2723000
127200.0000000    0.2936683
127240.0000000    0.2763095
127280.0000000    0.2673097
127320.0000000    0.2578273
127360.0000000    0.2744274
127400.0000000    0.2624071
127440.0000000    0.2672545
127480.0000000    0.2844746
127520.0000000    0.2734508
127560.0000000    0.2762857
127600.0000000    0.2649137
127640.0000000    0.2610129
127680.0000000    0.2800800
127720.0000000    0.2674596
127760.0000000    0.2732268
127800.0000000    0.2701244
127840.0000000    0.2796572
127880.0000000    0.2777553
127920.0000000    0.2933818
127960.0000000    0.2747790
128000.0000000    0.2875563
128040.0000000    0.2755351
128080.0000000    0.2754842
128120.0000000    0.2626121
128160.0000000    0.2526850
128200.0000000    0.2710047
128240.0000000    0.2649786
128280.0000000    0.2663413
128320.0000000    0.2823803
128360.0000000    0.2742579
128400.0000000    0.2852266
128440.0000000    0.3018813
128480.0000000    0.2878942
128520.0000000    0.2751325
128560.0000000    0.2605309
128600.0000000    0.2699236
128640.0000000    0.2883501
128680.0000000    0.2792776
128720.0000000    0.2875658
128760.0000000    0.2651273
128800.0000000    0.2866368
128840.0000000    0.2755091
128880.0000000    0.2766690
128920.0000000    0.2556666
128960.0000000    0.2754419
129000.0000000    0.2639673
129040.0000000    0.2933955
129080.0000000    0.2955099
129120.0000000    0.2786926
129160.0000000    0.3051834
129200.0000000    0.3052272
129240.0000000    0.2882326
129280.0000000    0.2865445
129320.0000000    0.2770968
129360.0000000    0.2780033
129400.0000000    0.2839533
129440.0000000    0.2539556
129480.0000000    0.2765569
129520.0000000    0.2917141
129560.0000000    0.2874030
129600.0000000    0.2788164
129640.0000000    0.2630754
129680.0000000    0.2561139
129720.0000000    0.2916192
129760.0000000    0.2879592
129800.0000000    0.2884396
129840.0000000    0.2890609
129880.0000000    0.3095098
129920.0000000    0.2834908
129960.0000000    0.2821001
130000.0000000    0.2886833
130040.0000000    0.2695828
130080.0000000    0.2708868
130120.0000000    0.2897282
130160.0000000    0.2562678
130200.0000000    0.2669245
130240.0000000    0.2663788
130280.0000000    0.2581812
130320.0000000    0.2802400
130360.0000000    0.2751713
130400.0000000    0.2742977
130440.0000000    0.2960663
130480.0000000    0.2938597
130520.0000000    0.2904034
130560.0000000    0.2748213
130600.0000000    0.2797247
130640.0000000    0.2753789
130680.0000000    0.2881083
130720.0000000    0.2755648
130760.0000000    0.2594223
130800.0000000    0.2785869
130840.0000000    0.2822583
130880.0000000    0.2644064
130920.0000000    0.2700354
130960.0000000    0.2666610
131000.0000000    0.2643642
131040.0000000    0.2715213
131080.0000000    0.2711784
131120.0000000    0.2820673
131160.0000000    0.2850204
131200.0000000    0.2833155
131240.0000000    0.2859656
131280.0000000    0.2667941
131320.0000000    0.2735306
131360.0000000    0.2622637
131400.0000000    0.2857486
131440.0000000    0.2806762
131480.0000000    0.2791252
131520.0000000    0.2977889
131560.0000000    0.2647385
131600.0000000    0.2837466
131640.0000000    0.2886243
131680.0000000    0.2829109
131720.0000000    0.2757335
131760.0000000    0.2864546
131800.0000000    0.3081295
131840.0000000    0.2915939
131880.0000000    0.2926176
131920.0000000    0.2842443
131960.0000000    0.2787829
132000.0000000    0.2941329
132040.0000000    0.2845613
132080.0000000    0.2932743
132120.0000000    0.3101388
132160.0000000    0.2964426
132200.0000000    0.2871493
132240.0000000    0.3100852
132280.0000000    0.3062793
132320.0000000    0.3025868
132360.0000000    0.2737637
132400.0000000    0.2650055
132440.0000000    0.2665254
132480.0000000    0.2769580
132520.0000000    0.2737623
132560.0000000    0.2750821
132600.0000000    0.2430060
132640.0000000    0.2739944
132680.0000000    0.2592437
132720.0000000    0.2684070
132760.0000000    0.2630749
132800.0000000    0.2653485
132840.0000000    0.2624677
132880.0000000    0.2577894
132920.0000000    0.2546997
132960.0000000    0.2804414
133000.0000000    0.2737631
133040.0000000    0.2714017
133080.0000000    0.2657526
133120.0000000    0.2740971
133160.0000000    0.2494520
133200.0000000    0.2724163
133240.0000000    0.2670290
133280.0000000    0.2538933
133320.0000000    0.2608572
133360.0000000    0.2871327
133400.0000000    0.2968502
133440.0000000    0.2849336
133480.0000000    0.2787791
133520.0000000    0.2559155
133560.0000000    0.2929150
133600.0000000    0.2877494
133640.0000000    0.2726636
133680.0000000    0.2613078
133720.0000000    0.2872746
133760.0000000    0.2785032
133800.0000000    0.2582888
133840.0000000    0.2807603
133880.0000000    0.2875384
133920.0000000    0.2607782
133960.0000000    0.2743354
134000.0000000    0.2789025
134040.0000000    0.2811805
134080.0000000    0.2685339
134120.0000000    0.2629369
134160.0000000    0.2791969
134200.0000000    0.2562301
134240.0000000    0.2688024
134280.0000000    0.2702348
134320.0000000    0.2609133
134360.0000000    0.2738250
134400.0000000    0.2857461
134440.0000000    0.2740766
134480.0000000    0.2817342
134520.0000000    0.2854950
134560.0000000    0.2734344
134600.0000000    0.2844172
134640.0000000    0.2701865
134680.0000000    0.2789207
134720.0000000    0.2818598
134760.0000000    0.2790727
134800.0000000    0.2933301
134840.0000000    0.2851949
134880.0000000    0.2874857
134920.0000000    0.2782152
134960.0000000    0.2640924
135000.0000000    0.2567208
135040.0000000    0.2652649
135080.0000000    0.2754586
135120.0000000    0.2729245
135160.0000000    0.2793585
135200.0000000    0.2824255
135240.0000000    0.2627071
135280.0000000    0.2809190
135320.0000000    0.2719091
135360.0000000    0.2744760
135400.0000000    0.2650859
135440.0000000    0.2624488
135480.0000000    0.2686215
135520.0000000    0.2541752
135560.0000000    0.2675598
135600.0000000    0.2513857
135640.0000000    0.2682182
135680.0000000    0.2601655
135720.0000000    0.2533377
135760.0000000    0.2724939
135800.0000000    0.2799760
135840.0000000    0.2819269
135880.0000000    0.2893151
135920.0000000    0.2856440
135960.0000000    0.2738579
136000.0000000    0.2582698
136040.0000000    0.2708636
136080.0000000    0.2718564
136120.0000000    0.2566493
136160.0000000    0.2918052
136200.0000000    0.2843460
136240.0000000    0.2772865
136280.0000000    0.2756905
136320.0000000    0.2745774
136360.0000000    0.2669494
136400.0000000    0.2794962
136440.0000000    0.2563058
136480.0000000    0.2454119
136520.0000000    0.2695947
136560.0000000    0.2621570
136600.0000000    0.2693699
136640.0000000    0.2517673
136680.0000000    0.2789477
136720.0000000    0.2793930
136760.0000000    0.2632847
136800.0000000    0.2840871
136840.0000000    0.2721224
136880.0000000    0.2742343
136920.0000000    0.2626151
136960.0000000    0.2710236
137000.0000000    0.2852608
137040.0000000    0.2835702
137080.0000000    0.2494599
137120.0000000    0.2752002
137160.0000000    0.2905332
137200.0000000    0.3000228
137240.0000000    0.3081738
137280.0000000    0.2986749
137320.0000000    0.2959328
137360.0000000    0.2961330
137400.0000000    0.2796807
137440.0000000    0.2820787
137480.0000000    0.2773460
137520.0000000    0.2638788
137560.0000000    0.2602928
137600.0000000    0.2810858
137640.0000000    0.2769853
137680.0000000    0.2658659
137720.0000000    0.2524058
137760.0000000    0.2751838
137800.0000000    0.2799498
137840.0000000    0.2774113
137880.0000000    0.2765737
137920.0000000    0.2595628
137960.0000000    0.2563094
138000.0000000    0.2620652
138040.0000000    0.2524327
138080.0000000    0.2547165
138120.0000000    0.2460340
138160.0000000    0.2586080
138200.0000000    0.2549576
138240.0000000    0.2770584
138280.0000000    0.2583312
138320.0000000    0.2842098
138360.0000000    0.2569005
138400.0000000    0.2471695
138440.0000000    0.2523260
138480.0000000    0.2382885
138520.0000000    0.2849051
138560.0000000    0.2501185
138600.0000000    0.2719936
138640.0000000    0.2669826
138680.0000000    0.2645532
138720.0000000    0.2798447
138760.0000000    0.2626787
138800.0000000    0.2748312
138840.0000000    0.2558531
138880.0000000    0.2507055
138920.0000000    0.2513671
138960.0000000    0.2481505
139000.0000000    0.2485193
139040.0000000    0.2627172
139080.0000000    0.2391083
139120.0000000    0.2477977
139160.0000000    0.2565081
139200.0000000    0.2611450
139240.0000000    0.2368860
139280.0000000    0.2346230
139320.0000000    0.2536231
139360.0000000    0.2376055
139400.0000000    0.2557979
139440.0000000    0.2468190
139480.0000000    0.2494294
139520.0000000    0.2262714
139560.0000000    0.2301165
139600.0000000    0.2505530
139640.0000000    0.2484288
139680.0000000    0.2400534
139720.0000000    0.2393132
139760.0000000    0.2454434
139800.0000000    0.2414554
139840.0000000    0.2308310
139880.0000000    0.2612373
139920.0000000    0.2559223
139960.0000000    0.2539041
140000.0000000    0.2701970
140040.0000000    0.2701558
140080.0000000    0.2634340
140120.0000000    0.2673549
140160.0000000    0.2604574
140200.0000000    0.2724032
140240.0000000    0.2478931
140280.0000000    0.2497572
140320.0000000    0.2621824
140360.0000000    0.2457870
140400.0000000    0.2705457
140440.0000000    0.2643635
140480.0000000    0.2620442
140520.0000000    0.2516667
140560.0000000    0.2488427
140600.0000000    0.2542902
140640.0000000    0.2501340
140680.0000000    0.2528051
140720.0000000    0.2480088
140760.0000000    0.2560867
140800.0000000    0.2774332
140840.0000000    0.2541091
140880.0000000    0.2438304
140920.0000000    0.2431378
140960.0000000    0.2561328
141000.0000000    0.2582684
141040.0000000    0.2600925
141080.0000000    0.2381301
141120.0000000    0.2326987
141160.0000000    0.2327141
141200.0000000    0.2297377
141240.0000000    0.2629510
141280.0000000    0.2450250
141320.0000000    0.2678804
141360.0000000    0.2747989
141400.0000000    0.2673465
141440.0000000    0.2470964
141480.0000000    0.2535348
141520.0000000    0.2375606
141560.0000000    0.2513666
141600.0000000    0.2576219
141640.0000000    0.2536821
141680.0000000    0.2602695
141720.0000000    0.2470534
141760.0000000    0.2575724
141800.0000000    0.2823285
141840.0000000    0.2503609
141880.0000000    0.2475422
141920.0000000    0.2548592
141960.0000000    0.2690689
142000.0000000    0.2560846
142040.0000000    0.2817640
142080.0000000    0.2541305
142120.0000000    0.2609937
142160.0000000    0.2436099
142200.0000000    0.2458273
142240.0000000    0.2526465
142280.0000000    0.2445511
142320.0000000    0.2805238
142360.0000000    0.2719348
142400.0000000    0.2522250
142440.0000000    0.2581382
142480.0000000    0.2633540
142520.0000000    0.2765215
142560.0000000    0.2743762
142600.0000000    0.2623443
142640.0000000    0.2673564
142680.0000000    0.2552606
142720.0000000    0.2555014
142760.0000000    0.2662664
142800.0000000    0.2435540
142840.0000000    0.2649705
142880.0000000    0.2738204
142920.0000000    0.2722249
142960.0000000    0.2619187
143000.0000000    0.2819727
143040.0000000    0.2803161
143080.0000000    0.2984397
143120.0000000    0.2791043
143160.0000000    0.2940157
143200.0000000    0.2909775
143240.0000000    0.2953188
143280.0000000    0.2716923
143320.0000000    0.2697076
143360.0000000    0.2765821
143400.0000000    0.2957828
143440.0000000    0.2990095
143480.0000000    0.2868026
143520.0000000    0.2839873
143560.0000000    0.2705345
143600.0000000    0.2492846
143640.0000000    0.2478876
143680.0000000    0.2561917
143720.0000000    0.2724419
143760.0000000    0.2521125
143800.0000000    0.2691271
143840.0000000    0.2525755
143880.0000000    0.2666231
143920.0000000    0.2603263
143960.0000000    0.2556587
144000.0000000    0.2660564
144040.0000000    0.2652744
144080.0000000    0.2708822
144120.0000000    0.2767543
144160.0000000    0.2819679
144200.0000000    0.2712588
144240.0000000    0.2673751
144280.0000000    0.2593536
144320.0000000    0.2640554
144360.0000000    0.2679569
144400.0000000    0.2595658
144440.0000000    0.2693461
144480.0000000    0.2601935
144520.0000000    0.2591744
144560.0000000    0.2730348
144600.0000000    0.2772723
144640.0000000    0.2617165
144680.0000000    0.2790575
144720.0000000    0.2737636
144760.0000000    0.2815566
144800.0000000    0.2557889
144840.0000000    0.2660272
144880.0000000    0.2876377
144920.0000000    0.2911457
144960.0000000    0.2759739
145000.0000000    0.2834036
145040.0000000    0.2759574
145080.0000000    0.2872413
145120.0000000    0.2831587
145160.0000000    0.2870355
145200.0000000    0.2545779
145240.0000000    0.2780472
145280.0000000    0.2771781
145320.0000000    0.2709674
145360.0000000    0.2459061
145400.0000000    0.2678889
145440.0000000    0.2463460
145480.0000000    0.2468428
145520.0000000    0.2430457
145560.0000000    0.2604215
145600.0000000    0.2734140
145640.0000000    0.2659452
145680.0000000    0.2614037
145720.0000000    0.2946860
145760.0000000    0.2834553
145800.0000000    0.2746938
145840.0000000    0.2599201
145880.0000000    0.2620298
145920.0000000    0.2720587
145960.0000000    0.2633299
146000.0000000    0.2655493
146040.0000000    0.2569098
146080.0000000    0.2641363
146120.0000000    0.2635071
146160.0000000    0.2720647
146200.0000000    0.2515338
146240.0000000    0.2609470
146280.0000000    0.2579705
146320.0000000    0.2549159
146360.0000000    0.2630329
146400.0000000    0.2678753
146440.0000000    0.2506976
146480.0000000    0.2495080
146520.0000000    0.2629519
146560.0000000    0.2640960
146600.0000000    0.2637616
146640.0000000    0.2431618
146680.0000000    0.2304903
146720.0000000    0.2394729
146760.0000000    0.2595419
146800.0000000    0.2681949
146840.0000000    0.2493385
146880.0000000    0.2601575
146920.0000000    0.2732814
146960.0000000    0.2606446
147000.0000000    0.2521539
147040.0000000    0.2698749
147080.0000000    0.2760672
147120.0000000    0.2662217
147160.0000000    0.2661460
147200.0000000    0.2494003
147240.0000000    0.2659229
147280.0000000    0.2557699
147320.0000000    0.2423160
147360.0000000    0.2619598
147400.0000000    0.2686361
147440.0000000    0.2731755
147480.0000000    0.2877783
147520.0000000    0.2685701
147560.0000000    0.2368882
147600.0000000    0.2609950
147640.0000000    0.2612725
147680.0000000    0.2480880
147720.0000000    0.2621839
147760.0000000    0.2714557
147800.0000000    0.2774983
147840.0000000    0.2545870
147880.0000000    0.2772397
147920.0000000    0.2797773
147960.0000000    0.2643647
148000.0000000    0.2540781
148040.0000000    0.2610421
148080.0000000    0.2752436
148120.0000000    0.2412750
148160.0000000    0.2597299
148200.0000000    0.2538150
148240.0000000    0.2642031
148280.0000000    0.2975539
148320.0000000    0.2889339
148360.0000000    0.2684004
148400.0000000    0.2842738
148440.0000000    0.2903814
148480.0000000    0.2828901
148520.0000000    0.2572670
148560.0000000    0.2606014
148600.0000000    0.2519118
148640.0000000    0.2492848
148680.0000000    0.2585865
148720.0000000    0.2406719
148760.0000000    0.2531711
148800.0000000    0.2279650
148840.0000000    0.2454889
148880.0000000    0.2543201
148920.0000000    0.2351566
148960.0000000    0.2326512
149000.0000000    0.2585854
149040.0000000    0.2698152
149080.0000000    0.2378144
149120.0000000    0.2532363
149160.0000000    0.2407013
149200.0000000    0.2557930
149240.0000000    0.2588841
149280.0000000    0.2581382
149320.0000000    0.2952425
149360.0000000    0.2582089
149400.0000000    0.2654139
149440.0000000    0.2684613
149480.0000000    0.2614051
149520.0000000    0.2656662
149560.0000000    0.2615375
149600.0000000    0.2875483
149640.0000000    0.2834341
149680.0000000    0.2571352
149720.0000000    0.2738340
149760.0000000    0.2709222
149800.0000000    0.2710910
149840.0000000    0.2773063
149880.0000000    0.2876632
149920.0000000    0.2727317
149960.0000000    0.2653311
150000.0000000    0.2589551
150040.0000000    0.2678745
150080.0000000    0.2672792
150120.0000000    0.2611654
150160.0000000    0.2450358
150200.0000000    0.2754665
150240.0000000    0.2925204
150280.0000000    0.2815391
150320.0000000    0.2622527
150360.0000000    0.2796131
150400.0000000    0.2517171
150440.0000000    0.2836221
150480.0000000    0.2798277
150520.0000000    0.2547744
150560.0000000    0.2660837
150600.0000000    0.2604921
150640.0000000    0.2632320
150680.0000000    0.2796359
150720.0000000    0.2651007
150760.0000000    0.2537119
150800.0000000    0.2505068
150840.0000000    0.2516871
150880.0000000    0.2598663
150920.0000000    0.2506077
150960.0000000    0.2417805
151000.0000000    0.2728135
151040.0000000    0.2622658
151080.0000000    0.2798138
151120.0000000    0.2669407
151160.0000000    0.2614354
151200.0000000    0.2601683
151240.0000000    0.2764163
151280.0000000    0.2961955
151320.0000000    0.3038499
151360.0000000    0.2859761
151400.0000000    0.2546769
151440.0000000    0.2454502
151480.0000000    0.2904390
151520.0000000    0.2790546
151560.0000000    0.2885038
151600.0000000    0.2730630
151640.0000000    0.2625127
151680.0000000    0.2525999
151720.0000000    0.2828520
151760.0000000    0.2396648
151800.0000000    0.2740840
151840.0000000    0.2537930
151880.0000000    0.2611986
151920.0000000    0.2826757
151960.0000000    0.2816850
152000.0000000    0.3070588
152040.0000000    0.3021402
152080.0000000    0.2849686
152120.0000000    0.2845837
152160.0000000    0.2815132
152200.0000000    0.2887948
152240.0000000    0.2899241
152280.0000000    0.2780127
152320.0000000    0.2912112
152360.0000000    0.2917104
152400.0000000    0.2782858
152440.0000000    0.2926864
152480.0000000    0.2998958
152520.0000000    0.2575682
152560.0000000    0.2940689
152600.0000000    0.3050686
152640.0000000    0.2901995
152680.0000000    0.2843120
152720.0000000    0.2854161
152760.0000000    0.3019004
152800.0000000    0.2999527
152840.0000000    0.3055048
152880.0000000    0.2929262
152920.0000000    0.3124683
152960.0000000    0.3119725
153000.0000000    0.2782302
153040.0000000    0.2951712
153080.0000000    0.3051330
153120.0000000    0.2962023
153160.0000000    0.2921504
153200.0000000    0.2897352
153240.0000000    0.2921713
153280.0000000    0.2909514
153320.0000000    0.2816575
153360.0000000    0.2673629
153400.0000000    0.2767287
153440.0000000    0.2948298
153480.0000000    0.2933017
153520.0000000    0.3193244
153560.0000000    0.3167661
153600.0000000    0.3166680
153640.0000000    0.2745682
153680.0000000    0.2984082
153720.0000000    0.3078454
153760.0000000    0.2978681
153800.0000000    0.2718308
153840.0000000    0.2484868
153880.0000000    0.2557610
153920.0000000    0.2656302
153960.0000000    0.2693788
154000.0000000    0.2934850
154040.0000000    0.2763229
154080.0000000    0.2910003
154120.0000000    0.2939652
154160.0000000    0.2627365
154200.0000000    0.2727871
154240.0000000    0.2644691
154280.0000000    0.2630367
154320.0000000    0.2857744
154360.0000000    0.2876199
154400.0000000    0.2763921
154440.0000000    0.2575180
154480.0000000    0.2653234
154520.0000000    0.2498860
154560.0000000    0.2636846
154600.0000000    0.2894390
154640.0000000    0.2945139
154680.0000000    0.2992364
154720.0000000    0.2842758
154760.0000000    0.2717834
154800.0000000    0.2758065
154840.0000000    0.2827943
154880.0000000    0.2911836
154920.0000000    0.2858339
154960.0000000    0.2924234
155000.0000000    0.2711796
155040.0000000    0.2800123
155080.0000000    0.2669425
155120.0000000    0.2709051
155160.0000000    0.2823588
155200.0000000    0.2829577
155240.0000000    0.2924303
155280.0000000    0.2806718
155320.0000000    0.2881715
155360.0000000    0.2792718
155400.0000000    0.3052280
155440.0000000    0.2866496
155480.0000000    0.2760322
155520.0000000    0.3204998
155560.0000000    0.2721291
155600.0000000    0.2878325
155640.0000000    0.2570138
155680.0000000    0.3014644
155720.0000000    0.3035770
155760.0000000    0.2898380
155800.0000000    0.2811062
155840.0000000    0.2859973
155880.0000000    0.2685012
155920.0000000    0.2714110
155960.0000000    0.2768275
156000.0000000    0.2646904
156040.0000000    0.2564179
156080.0000000    0.2583056
156120.0000000    0.2881976
156160.0000000    0.2832221
156200.0000000    0.2739010
156240.0000000    0.2668074
156280.0000000    0.2762540
156320.0000000    0.2814239
156360.0000000    0.2894360
156400.0000000    0.2799721
156440.0000000    0.2666153
156480.0000000    0.2372761
156520.0000000    0.2442172
156560.0000000    0.2255497
156600.0000000    0.2728748
156640.0000000    0.2692140
156680.0000000    0.2663379
156720.0000000    0.2725733
156760.0000000    0.2552576
156800.0000000    0.2738515
156840.0000000    0.2770771
156880.0000000    0.2590849
156920.0000000    0.2574707
156960.0000000    0.2698618
157000.0000000    0.2898954
157040.0000000    0.2794182
157080.0000000    0.2609823
157120.0000000    0.2569586
157160.0000000    0.2460259
157200.0000000    0.2371800
157240.0000000    0.2512770
157280.0000000    0.2529735
157320.0000000    0.2580368
157360.0000000    0.2479672
157400.0000000    0.2627023
157440.0000000    0.2446163
157480.0000000    0.2506873
157520.0000000    0.2520531
157560.0000000    0.2705888
157600.0000000    0.2543667
157640.0000000    0.2647797
157680.0000000    0.2521861
157720.0000000    0.2541033
157760.0000000    0.2660969
157800.0000000    0.2525039
157840.0000000    0.2646822
157880.0000000    0.2694578
157920.0000000    0.2787707
157960.0000000    0.2636134
158000.0000000    0.2709504
158040.0000000    0.2765451
158080.0000000    0.2570612
158120.0000000    0.2601885
158160.0000000    0.2474326
158200.0000000    0.2639069
158240.0000000    0.2624880
158280.0000000    0.2676486
158320.0000000    0.2566219
158360.0000000    0.2526229
158400.0000000    0.2804350
158440.0000000    0.2598435
158480.0000000    0.2542410
158520.0000000    0.2553355
158560.0000000    0.2444461
158600.0000000    0.2491403
158640.0000000    0.2525537
158680.0000000    0.2411018
158720.0000000    0.2643218
158760.0000000    0.2708093
158800.0000000    0.2651776
158840.0000000    0.2606692
158880.0000000    0.2568443
158920.0000000    0.2421592
158960.0000000    0.2566558
159000.0000000    0.2531347
159040.0000000    0.2599209
159080.0000000    0.2414009
159120.0000000    0.2474801
159160.0000000    0.2497344
159200.0000000    0.2370192
159240.0000000    0.2430153
159280.0000000    0.2682887
159320.0000000    0.2283564
159360.0000000    0.2259818
159400.0000000    0.2707624
159440.0000000    0.2547956
159480.0000000    0.2462271
159520.0000000    0.2530163
159560.0000000    0.2693841
159600.0000000    0.2644336
159640.0000000    0.2472683
159680.0000000    0.2707462
159720.0000000    0.2651187
159760.0000000    0.2650285
159800.0000000    0.2540527
159840.0000000    0.2575753
159880.0000000    0.2504267
159920.0000000    0.2620088
159960.0000000    0.2632101
160000.0000000    0.2521338
160040.0000000    0.2448577
160080.0000000    0.2460838
160120.0000000    0.2484494
160160.0000000    0.2263765
160200.0000000    0.2501816
160240.0000000    0.2680933
160280.0000000    0.2654577
160320.0000000    0.2461382
160360.0000000    0.2463083
160400.0000000    0.2577148
160440.0000000    0.2576657
160480.0000000    0.2603077
160520.0000000    0.2596587
160560.0000000    0.2630225
160600.0000000    0.2589369
160640.0000000    0.2378630
160680.0000000    0.2461065
160720.0000000    0.2239891
160760.0000000    0.2595503
160800.0000000    0.2533324
160840.0000000    0.2531604
160880.0000000    0.2586575
160920.0000000    0.2689490
160960.0000000    0.2674966
161000.0000000    0.2456427
161040.0000000    0.2699295
161080.0000000    0.2850746
161120.0000000    0.2761744
161160.0000000    0.2675121
161200.0000000    0.2701930
161240.0000000    0.2613223
161280.0000000    0.2489418
161320.0000000    0.2480274
161360.0000000    0.2550236
161400.0000000    0.2605114
161440.0000000    0.2813165
161480.0000000    0.2851805
161520.0000000    0.2717934
161560.0000000    0.2667068
161600.0000000    0.2714413
161640.0000000    0.2646434
161680.0000000    0.2647090
161720.0000000    0.2676936
161760.0000000    0.2301712
161800.0000000    0.2476436
161840.0000000    0.2472938
161880.0000000    0.2464916
161920.0000000    0.2498882
161960.0000000    0.2280940
162000.0000000    0.2568317
162040.0000000    0.2436329
162080.0000000    0.2630626
162120.0000000    0.2550084
162160.0000000    0.2524706
162200.0000000    0.2481445
162240.0000000    0.2696144
162280.0000000    0.2542291
162320.0000000    0.2611875
162360.0000000    0.2361695
162400.0000000    0.2250496
162440.0000000    0.2466253
162480.0000000    0.2662734
162520.0000000    0.2621764
162560.0000000    0.2455683
162600.0000000    0.2853104
162640.0000000    0.2679171
162680.0000000    0.2574846
162720.0000000    0.2550882
162760.0000000    0.2559877
162800.0000000    0.2503022
162840.0000000    0.2502213
162880.0000000    0.2476536
162920.0000000    0.2429624
162960.0000000    0.2437321
163000.0000000    0.2308464
163040.0000000    0.2640122
163080.0000000    0.2291233
163120.0000000    0.2490221
163160.0000000    0.2374471
163200.0000000    0.2373077
163240.0000000    0.2330329
163280.0000000    0.2434047
163320.0000000    0.2414785
163360.0000000    0.2626409
163400.0000000    0.2661685
163440.0000000    0.2513165
163480.0000000    0.2817584
163520.0000000    0.2794949
163560.0000000    0.2633288
163600.0000000    0.2743721
163640.0000000    0.2608635
163680.0000000    0.2507716
163720.0000000    0.2903615
163760.0000000    0.2686235
163800.0000000    0.2785070
163840.0000000    0.2660237
163880.0000000    0.2669827
163920.0000000    0.2583585
163960.0000000    0.2437061
164000.0000000    0.2474032
164040.0000000    0.2479233
164080.0000000    0.2728560
164120.0000000    0.2729496
164160.0000000    0.2680483
164200.0000000    0.2560316
164240.0000000    0.2640534
164280.0000000    0.2532381
164320.0000000    0.2485661
164360.0000000    0.2576180
164400.0000000    0.2577767
164440.0000000    0.2914016
164480.0000000    0.2642165
164520.0000000    0.2600711
164560.0000000    0.2593656
164600.0000000    0.2291998
164640.0000000    0.2483073
164680.0000000    0.2565960
164720.0000000    0.2542242
164760.0000000    0.2463385
164800.0000000    0.2632869
164840.0000000    0.2563440
164880.0000000    0.2576066
164920.0000000    0.2436951
164960.0000000    0.2328047
165000.0000000    0.2561609
165040.0000000    0.2432402
165080.0000000    0.2477096
165120.0000000    0.2485151
165160.0000000    0.2307329
165200.0000000    0.2381549
165240.0000000    0.2350915
165280.0000000    0.2389118
165320.0000000    0.2411882
165360.0000000    0.2582020
165400.0000000    0.2553026
165440.0000000    0.2554790
165480.0000000    0.2525479
165520.0000000    0.2496306
165560.0000000    0.2336517
165600.0000000    0.2461798
165640.0000000    0.2662527
165680.0000000    0.2563354
165720.0000000    0.2453061
165760.0000000    0.2510545
165800.0000000    0.2384608
165840.0000000    0.2501073
165880.0000000    0.2567732
165920.0000000    0.2443878
165960.0000000    0.2411194
166000.0000000    0.2650362
166040.0000000    0.2416733
166080.0000000    0.2528305
166120.0000000    0.2403604
166160.0000000    0.2545986
166200.0000000    0.2561950
166240.0000000    0.2466171
166280.0000000    0.2523833
166320.0000000    0.2443149
166360.0000000    0.2436448
166400.0000000    0.2552209
166440.0000000    0.2492478
166480.0000000    0.2379467
166520.0000000    0.2462826
166560.0000000    0.2637902
166600.0000000    0.2631928
166640.0000000    0.2592756
166680.0000000    0.2505187
166720.0000000    0.2607857
166760.0000000    0.2814650
166800.0000000    0.2494198
166840.0000000    0.2517899
166880.0000000    0.2445477
166920.0000000    0.2616581
166960.0000000    0.2673775
167000.0000000    0.2519375
167040.0000000    0.2874039
167080.0000000    0.2454074
167120.0000000    0.2607124
167160.0000000    0.2544278
167200.0000000    0.2606281
167240.0000000    0.2680991
167280.0000000    0.2723458
167320.0000000    0.2659594
167360.0000000    0.2722034
167400.0000000    0.2804332
167440.0000000    0.2925121
167480.0000000    0.2596024
167520.0000000    0.2599920
167560.0000000    0.2728201
167600.0000000    0.2614931
167640.0000000    0.2597412
167680.0000000    0.2678171
167720.0000000    0.2742642
167760.0000000    0.2496823
167800.0000000    0.2565715
167840.0000000    0.2520440
167880.0000000    0.2362986
167920.0000000    0.2318098
167960.0000000    0.2631387
168000.0000000    0.2541273
168040.0000000    0.2512061
168080.0000000    0.2340964
168120.0000000    0.2734029
168160.0000000    0.2850108
168200.0000000    0.2589166
168240.0000000    0.2588669
168280.0000000    0.2390758
168320.0000000    0.2522790
168360.0000000    0.2585067
168400.0000000    0.2716116
168440.0000000    0.2815407
168480.0000000    0.2617202
168520.0000000    0.2532813
168560.0000000    0.2491979
168600.0000000    0.2521015
168640.0000000    0.2554155
168680.0000000    0.2438828
168720.0000000    0.2442512
168760.0000000    0.2293028
168800.0000000    0.2609897
168840.0000000    0.2550909
168880.0000000    0.2365649
168920.0000000    0.2357565
168960.0000000    0.2421945
169000.0000000    0.2357524
169040.0000000    0.2524416
169080.0000000    0.2510367
169120.0000000    0.2488730
169160.0000000    0.2326058
169200.0000000    0.2482304
169240.0000000    0.2661553
169280.0000000    0.2596526
169320.0000000    0.2415826
169360.0000000    0.2328033
169400.0000000    0.2352155
169440.0000000    0.2487040
169480.0000000    0.2455552
169520.0000000    0.2266569
169560.0000000    0.2311310
169600.0000000    0.2424947
169640.0000000    0.2392775
169680.0000000    0.2443656
169720.0000000    0.2447566
169760.0000000    0.2448560
169800.0000000    0.2320074
169840.0000000    0.2192853
169880.0000000    0.2486956
169920.0000000    0.2381717
169960.0000000    0.2512113
170000.0000000    0.2430754
170040.0000000    0.2397922
170080.0000000    0.2504309
170120.0000000    0.2438950
170160.0000000    0.2218803
170200.0000000    0.2542336
170240.0000000    0.2402858
170280.0000000    0.2319345
170320.0000000    0.2402822
170360.0000000    0.2537515
170400.0000000    0.2380176
170440.0000000    0.2413255
170480.0000000    0.2661067
170520.0000000    0.2554510
170560.0000000    0.2404675
170600.0000000    0.2409484
170640.0000000    0.2540654
170680.0000000    0.2525737
170720.0000000    0.2560926
170760.0000000    0.2503310
170800.0000000    0.2472528
170840.0000000    0.2318784
170880.0000000    0.2380842
170920.0000000    0.2345676
170960.0000000    0.2405825
171000.0000000    0.2366227
171040.0000000    0.2262544
171080.0000000    0.2365221
171120.0000000    0.2310184
171160.0000000    0.2635729
171200.0000000    0.2597028
171240.0000000    0.2499199
171280.0000000    0.2242047
171320.0000000    0.2797759
171360.0000000    0.2421960
171400.0000000    0.2368809
171440.0000000    0.2352960
171480.0000000    0.2397130
171520.0000000    0.2412190
171560.0000000    0.2615714
171600.0000000    0.2446883
171640.0000000    0.2396415
171680.0000000    0.2410740
171720.0000000    0.2508612
171760.0000000    0.2407568
171800.0000000    0.2317968
171840.0000000    0.2567739
171880.0000000    0.2587515
171920.0000000    0.2543041
171960.0000000    0.2422753
172000.0000000    0.2495380
172040.0000000    0.2581206
172080.0000000    0.2541663
172120.0000000    0.2389842
172160.0000000    0.2705024
172200.0000000    0.2755861
172240.0000000    0.2523128
172280.0000000    0.2614576
172320.0000000    0.2272282
172360.0000000    0.2623805
172400.0000000    0.2408094
172440.0000000    0.2224674
172480.0000000    0.2540940
172520.0000000    0.2399812
172560.0000000    0.2357053
172600.0000000    0.2362136
172640.0000000    0.2463499
172680.0000000    0.2196344
172720.0000000    0.2526780
172760.0000000    0.2401929
172800.0000000    0.2189793
172840.0000000    0.2282328
172880.0000000    0.2411702
172920.0000000    0.2345956
172960.0000000    0.2349117
173000.0000000    0.2314041
173040.0000000    0.2501150
173080.0000000    0.2517254
173120.0000000    0.2435834
173160.0000000    0.2512121
173200.0000000    0.2478471
173240.0000000    0.2223835
173280.0000000    0.2450488
173320.0000000    0.2588413
173360.0000000    0.2585599
173400.0000000    0.2544428
173440.0000000    0.2548850
173480.0000000    0.2702609
173520.0000000    0.2689064
173560.0000000    0.2580611
173600.0000000    0.2464201
173640.0000000    0.2614376
173680.0000000    0.2471466
173720.0000000    0.2470776
173760.0000000    0.2561367
173800.0000000    0.2492088
173840.0000000    0.2478394
173880.0000000    0.2366950
173920.0000000    0.2390449
173960.0000000    0.2330956
174000.0000000    0.2262247
174040.0000000    0.2446312
174080.0000000    0.2640197
174120.0000000    0.2440369
174160.0000000    0.2314492
174200.0000000    0.2383966
174240.0000000    0.2342478
174280.0000000    0.2301038
174320.0000000    0.2317032
174360.0000000    0.2375625
174400.0000000    0.2336962
174440.0000000    0.2257185
174480.0000000    0.2283570
174520.0000000    0.2277761
174560.0000000    0.2456335
174600.0000000    0.2284338
174640.0000000    0.2225227
174680.0000000    0.2407721
174720.0000000    0.2670851
174760.0000000    0.2338825
174800.0000000    0.2420569
174840.0000000    0.2320042
174880.0000000    0.2279213
174920.0000000    0.2277434
174960.0000000    0.2339370
175000.0000000    0.2477862
175040.0000000    0.2259792
175080.0000000    0.2400379
175120.0000000    0.2280260
175160.0000000    0.2366506
175200.0000000    0.2561262
175240.0000000    0.2414235
175280.0000000    0.2695558
175320.0000000    0.2375967
175360.0000000    0.2430082
175400.0000000    0.2518055
175440.0000000    0.2488413
175480.0000000    0.2380864
175520.0000000    0.2497923
175560.0000000    0.2259877
175600.0000000    0.2405992
175640.0000000    0.2452760
175680.0000000    0.2447731
175720.0000000    0.2501677
175760.0000000    0.2777548
175800.0000000    0.2540516
175840.0000000    0.2540192
175880.0000000    0.2580517
175920.0000000    0.2461082
175960.0000000    0.2619336
176000.0000000    0.2717975
176040.0000000    0.2567329
176080.0000000    0.2707708
176120.0000000    0.2757092
176160.0000000    0.2540402
176200.0000000    0.2708591
176240.0000000    0.2477450
176280.0000000    0.2674450
176320.0000000    0.2562093
176360.0000000    0.2399195
176400.0000000    0.2590936
176440.0000000    0.2451680
176480.0000000    0.2369905
176520.0000000    0.2526479
176560.0000000    0.2763521
176600.0000000    0.2726171
176640.0000000    0.2584721
176680.0000000    0.2655079
176720.0000000    0.2686054
176760.0000000    0.2624123
176800.0000000    0.2638632
176840.0000000    0.2512937
176880.0000000    0.2767879
176920.0000000    0.2678340
176960.0000000    0.2607287
177000.0000000    0.2473775
177040.0000000    0.2604437
177080.0000000    0.2695509
177120.0000000    0.2557147
177160.0000000    0.2488752
177200.0000000    0.2400524
177240.0000000    0.2599541
177280.0000000    0.2655636
177320.0000000    0.2498817
177360.0000000    0.2558261
177400.0000000    0.2437686
177440.0000000    0.2609789
177480.0000000    0.2690027
177520.0000000    0.2573287
177560.0000000    0.2607394
177600.0000000    0.2615447
177640.0000000    0.2664779
177680.0000000    0.2491261
177720.0000000    0.2621065
177760.0000000    0.2440725
177800.0000000    0.2371819
177840.0000000    0.2625418
177880.0000000    0.2585220
177920.0000000    0.2591260
177960.0000000    0.2584490
178000.0000000    0.2459043
178040.0000000    0.2451301
178080.0000000    0.2492713
178120.0000000    0.2529344
178160.0000000    0.2605088
178200.0000000    0.2452595
178240.0000000    0.2579280
178280.0000000    0.2493683
178320.0000000    0.2507506
178360.0000000    0.2470482
178400.0000000    0.2439261
178440.0000000    0.2438665
178480.0000000    0.2193551
178520.0000000    0.2664704
178560.0000000    0.2386272
178600.0000000    0.2646564
178640.0000000    0.2774032
178680.0000000    0.2588484
178720.0000000    0.2585958
178760.0000000    0.2530557
178800.0000000    0.2508611
178840.0000000    0.2422246
178880.0000000    0.2351358
178920.0000000    0.2191605
178960.0000000    0.2360891
179000.0000000    0.2624658
179040.0000000    0.2146489
179080.0000000    0.2291775
179120.0000000    0.2271205
179160.0000000    0.2378595
179200.0000000    0.2651898
179240.0000000    0.2825350
179280.0000000    0.2581771
179320.0000000    0.2586367
179360.0000000    0.2484627
179400.0000000    0.2295757
179440.0000000    0.2387389
179480.0000000    0.2521966
179520.0000000    0.2205969
179560.0000000    0.2361424
179600.0000000    0.2476756
179640.0000000    0.2285133
179680.0000000    0.2241281
179720.0000000    0.2501548
179760.0000000    0.2286304
179800.0000000    0.2348577
179840.0000000    0.2292742
179880.0000000    0.2260249
179920.0000000    0.2304284
179960.0000000    0.2454444
180000.0000000    0.2377328
180040.0000000    0.2452008
180080.0000000    0.2430896
180120.0000000    0.2421323
180160.0000000    0.2342293
180200.0000000    0.2456952
180240.0000000    0.2310011
180280.0000000    0.2431614
180320.0000000    0.2355667
180360.0000000    0.2585768
180400.0000000    0.2682299
180440.0000000    0.2481708
180480.0000000    0.2651607
180520.0000000    0.2409997
180560.0000000    0.2507331
180600.0000000    0.2491511
180640.0000000    0.2318233
180680.0000000    0.2470930
180720.0000000    0.2618657
180760.0000000    0.2687949
180800.0000000    0.2706763
180840.0000000    0.2646773
180880.0000000    0.2781231
180920.0000000    0.2720394
180960.0000000    0.2798034
181000.0000000    0.2588537
181040.0000000    0.2476597
181080.0000000    0.2608904
181120.0000000    0.2402557
181160.0000000    0.2457360
181200.0000000    0.2612383
181240.0000000    0.2461413
181280.0000000    0.2549018
181320.0000000    0.2638953
181360.0000000    0.2704576
181400.0000000    0.2646187
181440.0000000    0.2526577
181480.0000000    0.2618500
181520.0000000    0.2572031
181560.0000000    0.2556212
181600.0000000    0.2398217
181640.0000000    0.2473657
181680.0000000    0.2693159
181720.0000000    0.2736364
181760.0000000    0.2736916
181800.0000000    0.2587065
181840.0000000    0.2526789
181880.0000000    0.2375839
181920.0000000    0.2474016
181960.0000000    0.2500985
182000.0000000    0.2509410
182040.0000000    0.2526201
182080.0000000    0.2516542
182120.0000000    0.2720019
182160.0000000    0.2685445
182200.0000000    0.2702331
182240.0000000    0.2751101
182280.0000000    0.2694850
182320.0000000    0.2638429
182360.0000000    0.2555032
182400.0000000    0.2553408
182440.0000000    0.2645575
182480.0000000    0.2714599
182520.0000000    0.2520970
182560.0000000    0.2652503
182600.0000000    0.2488444
182640.0000000    0.2625146
182680.0000000    0.2795454
182720.0000000    0.2805200
182760.0000000    0.2610240
182800.0000000    0.2692367
182840.0000000    0.2816067
182880.0000000    0.2585159
182920.0000000    0.2558077
182960.0000000    0.2546764
183000.0000000    0.2594777
183040.0000000    0.2697259
183080.0000000    0.2742159
183120.0000000    0.2724074
183160.0000000    0.2736596
183200.0000000    0.2628121
183240.0000000    0.2622345
183280.0000000    0.2732807
183320.0000000    0.2548710
183360.0000000    0.2635370
183400.0000000    0.2585830
183440.0000000    0.2662629
183480.0000000    0.2784612
183520.0000000    0.2708187
183560.0000000    0.2803688
183600.0000000    0.2624157
183640.0000000    0.2685932
183680.0000000    0.2741191
183720.0000000    0.2744056
183760.0000000    0.2993034
183800.0000000    0.2918778
183840.0000000    0.2962801
183880.0000000    0.2835176
183920.0000000    0.2735173
183960.0000000    0.2714308
184000.0000000    0.2659759
184040.0000000    0.2650277
184080.0000000    0.2653461
184120.0000000    0.2854117
184160.0000000    0.2684338
184200.0000000    0.2673962
184240.0000000    0.2764653
184280.0000000    0.2649143
184320.0000000    0.2802273
184360.0000000    0.2756612
184400.0000000    0.2839646
184440.0000000    0.2634525
184480.0000000    0.2757734
184520.0000000    0.2587761
184560.0000000    0.2583749
184600.0000000    0.2622041
184640.0000000    0.2839116
184680.0000000    0.2596813
184720.0000000    0.2680264
184760.0000000    0.2781781
184800.0000000    0.2668955
184840.0000000    0.2646633
184880.0000000    0.2836694
184920.0000000    0.2472016
184960.0000000    0.2641995
185000.0000000    0.2609342
185040.0000000    0.2544767
185080.0000000    0.2458194
185120.0000000    0.2464185
185160.0000000    0.2570189
185200.0000000    0.2554555
185240.0000000    0.2399518
185280.0000000    0.2373477
185320.0000000    0.2416326
185360.0000000    0.2525918
185400.0000000    0.2494679
185440.0000000    0.2617421
185480.0000000    0.2594603
185520.0000000    0.2522506
185560.0000000    0.2525267
185600.0000000    0.2679005
185640.0000000    0.3030508
185680.0000000    0.2462448
185720.0000000    0.2618901
185760.0000000    0.2601480
185800.0000000    0.2511110
185840.0000000    0.2462128
185880.0000000    0.2636896
185920.0000000    0.2273770
185960.0000000    0.2477419
186000.0000000    0.2600281
186040.0000000    0.2659839
186080.0000000    0.2566648
186120.0000000    0.2643108
186160.0000000    0.2729166
186200.0000000    0.2620319
186240.0000000    0.2572969
186280.0000000    0.2659583
186320.0000000    0.2738507
186360.0000000    0.2720459
186400.0000000    0.2697576
186440.0000000    0.2643712
186480.0000000    0.2668570
186520.0000000    0.2635276
186560.0000000    0.2897370
186600.0000000    0.2865846
186640.0000000    0.2782846
186680.0000000    0.2803401
186720.0000000    0.2666470
186760.0000000    0.2594234
186800.0000000    0.2519482
186840.0000000    0.2430135
186880.0000000    0.2614023
186920.0000000    0.2639001
186960.0000000    0.2595986
187000.0000000    0.2625212
187040.0000000    0.2508356
187080.0000000    0.2572455
187120.0000000    0.2428165
187160.0000000    0.2495328
187200.0000000    0.2452498
187240.0000000    0.2588981
187280.0000000    0.2578750
187320.0000000    0.2628545
187360.0000000    0.2525284
187400.0000000    0.2686867
187440.0000000    0.2724711
187480.0000000    0.2567099
187520.0000000    0.2568320
187560.0000000    0.2570066
187600.0000000    0.2454558
187640.0000000    0.2319304
187680.0000000    0.2564285
187720.0000000    0.2461786
187760.0000000    0.2452147
187800.0000000    0.2569751
187840.0000000    0.2548445
187880.0000000    0.2378870
187920.0000000    0.2488104
187960.0000000    0.2398535
188000.0000000    0.2317724
188040.0000000    0.2330249
188080.0000000    0.2248525
188120.0000000    0.2574382
188160.0000000    0.2388130
188200.0000000    0.2520388
188240.0000000    0.2469496
188280.0000000    0.2549811
188320.0000000    0.2268634
188360.0000000    0.2464329
188400.0000000    0.2490057
188440.0000000    0.2516569
188480.0000000    0.2388654
188520.0000000    0.2476964
188560.0000000    0.2523739
188600.0000000    0.2644306
188640.0000000    0.2537090
188680.0000000    0.2422560
188720.0000000    0.2401123
188760.0000000    0.2544787
188800.0000000    0.2601213
188840.0000000    0.2685804
188880.0000000    0.2573052
188920.0000000    0.2691738
188960.0000000    0.2739421
189000.0000000    0.2437252
189040.0000000    0.2365140
189080.0000000    0.2485375
189120.0000000    0.2383194
189160.0000000    0.2795820
189200.0000000    0.2759061
189240.0000000    0.2688493
189280.0000000    0.2478934
189320.0000000    0.2491669
189360.0000000    0.2273074
189400.0000000    0.2295349
189440.0000000    0.2662149
189480.0000000    0.2314762
189520.0000000    0.2504733
189560.0000000    0.2374815
189600.0000000    0.2511604
189640.0000000    0.2405479
189680.0000000    0.2431789
189720.0000000    0.2460725
189760.0000000    0.2513891
189800.0000000    0.2581016
189840.0000000    0.2571194
189880.0000000    0.2659449
189920.0000000    0.2423153
189960.0000000    0.2308673
190000.0000000    0.2308904
190040.0000000    0.2431616
190080.0000000    0.2324152
190120.0000000    0.2437571
190160.0000000    0.2505002
190200.0000000    0.2474907
190240.0000000    0.2498947
190280.0000000    0.2719148
190320.0000000    0.2468028
190360.0000000    0.2555545
190400.0000000    0.2680960
190440.0000000    0.2735587
190480.0000000    0.2649493
190520.0000000    0.2465469
190560.0000000    0.2489122
190600.0000000    0.2429265
190640.0000000    0.2457483
190680.0000000    0.2315088
190720.0000000    0.2518515
190760.0000000    0.2448377
190800.0000000    0.2528705
190840.0000000    0.2618069
190880.0000000    0.2610526
190920.0000000    0.2709415
190960.0000000    0.2743162
191000.0000000    0.2539735
191040.0000000    0.2615058
191080.0000000    0.2356621
191120.0000000    0.2577755
191160.0000000    0.2401886
191200.0000000    0.2356904
191240.0000000    0.2477069
191280.0000000    0.2427451
191320.0000000    0.2477093
191360.0000000    0.2766961
191400.0000000    0.2480259
191440.0000000    0.2605733
191480.0000000    0.2643505
191520.0000000    0.2737607
191560.0000000    0.2574660
191600.0000000    0.2582639
191640.0000000    0.2682532
191680.0000000    0.2474349
191720.0000000    0.2618475
191760.0000000    0.2615463
191800.0000000    0.2550462
191840.0000000    0.2565055
191880.0000000    0.2373879
191920.0000000    0.2661299
191960.0000000    0.2541663
192000.0000000    0.2518811
192040.0000000    0.2762181
192080.0000000    0.2607903
192120.0000000    0.2573378
192160.0000000    0.2749180
192200.0000000    0.2704760
192240.0000000    0.2700694
192280.0000000    0.2727961
192320.0000000    0.2456460
192360.0000000    0.2475675
192400.0000000    0.2422305
192440.0000000    0.2527585
192480.0000000    0.2412893
192520.0000000    0.2590613
192560.0000000    0.2521815
192600.0000000    0.2686678
192640.0000000    0.2520889
192680.0000000    0.2408466
192720.0000000    0.2537012
192760.0000000    0.2417026
192800.0000000    0.2611394
192840.0000000    0.2467134
192880.0000000    0.2635360
192920.0000000    0.2581202
192960.0000000    0.2336787
193000.0000000    0.2519932
193040.0000000    0.2628092
193080.0000000    0.2524743
193120.0000000    0.2526944
193160.0000000    0.2432972
193200.0000000    0.2719860
193240.0000000    0.2769764
193280.0000000    0.2565290
193320.0000000    0.2765468
193360.0000000    0.2323975
193400.0000000    0.2588690
193440.0000000    0.2879862
193480.0000000    0.2629774
193520.0000000    0.2718457
193560.0000000    0.2570640
193600.0000000    0.2543277
193640.0000000    0.2689056
193680.0000000    0.2667805
193720.0000000    0.2535974
193760.0000000    0.2676226
193800.0000000    0.2521807
193840.0000000    0.2544396
193880.0000000    0.2554516
193920.0000000    0.2575689
193960.0000000    0.2385260
194000.0000000    0.2803496
194040.0000000    0.2695824
194080.0000000    0.2609439
194120.0000000    0.2821272
194160.0000000    0.2688882
194200.0000000    0.2900886
194240.0000000    0.2621499
194280.0000000    0.2720176
194320.0000000    0.2638915
194360.0000000    0.2774098
194400.0000000    0.2585278
194440.0000000    0.2761292
194480.0000000    0.2663916
194520.0000000    0.2610631
194560.0000000    0.2569299
194600.0000000    0.2762266
194640.0000000    0.2633872
194680.0000000    0.2562339
194720.0000000    0.2568682
194760.0000000    0.2712100
194800.0000000    0.2522879
194840.0000000    0.2739249
194880.0000000    0.2447109
194920.0000000    0.2479842
194960.0000000    0.2428584
195000.0000000    0.2564436
195040.0000000    0.2635786
195080.0000000    0.2783234
195120.0000000    0.2595592
195160.0000000    0.2562781
195200.0000000    0.2444379
195240.0000000    0.2625788
195280.0000000    0.2698981
195320.0000000    0.2729412
195360.0000000    0.2711197
195400.0000000    0.2612700
195440.0000000    0.2656581
195480.0000000    0.2713278
195520.0000000    0.2582739
195560.0000000    0.2516553
195600.0000000    0.2734903
195640.0000000    0.2667315
195680.0000000    0.2699238
195720.0000000    0.2774928
195760.0000000    0.2698486
195800.0000000    0.2622354
195840.0000000    0.2556900
195880.0000000    0.2650956
195920.0000000    0.2605950
195960.0000000    0.2531257
196000.0000000    0.2590814
196040.0000000    0.2680719
196080.0000000    0.2912778
196120.0000000    0.2773292
196160.0000000    0.2626124
196200.0000000    0.2635092
196240.0000000    0.2646382
196280.0000000    0.2717134
196320.0000000    0.2698159
196360.0000000    0.2479544
196400.0000000    0.2398922
196440.0000000    0.2559595
196480.0000000    0.2634299
196520.0000000    0.2341676
196560.0000000    0.2467509
196600.0000000    0.2490355
196640.0000000    0.2524752
196680.0000000    0.2693349
196720.0000000    0.2556700
196760.0000000    0.2758485
196800.0000000    0.2510555
196840.0000000    0.2670296
196880.0000000    0.2636608
196920.0000000    0.2918234
196960.0000000    0.2692699
197000.0000000    0.2438711
197040.0000000    0.2499947
197080.0000000    0.2397532
197120.0000000    0.2441398
197160.0000000    0.2646149
197200.0000000    0.2684364
197240.0000000    0.2656547
197280.0000000    0.2703302
197320.0000000    0.2720948
197360.0000000    0.2631265
197400.0000000    0.2633230
197440.0000000    0.2596159
197480.0000000    0.2794744
197520.0000000    0.2679001
197560.0000000    0.2654587
197600.0000000    0.2595551
197640.0000000    0.2539640
197680.0000000    0.2425115
197720.0000000    0.2287152
197760.0000000    0.2448767
197800.0000000    0.2717276
197840.0000000    0.2568816
197880.0000000    0.2561502
197920.0000000    0.2474037
197960.0000000    0.2600285
198000.0000000    0.2348394
198040.0000000    0.2316733
198080.0000000    0.2712861
198120.0000000    0.2579709
198160.0000000    0.2518970
198200.0000000    0.2518872
198240.0000000    0.2716919
198280.0000000    0.2783205
198320.0000000    0.2683661
198360.0000000    0.2632986
198400.0000000    0.2711973
198440.0000000    0.2481742
198480.0000000    0.2768407
198520.0000000    0.3056224
198560.0000000    0.2751194
198600.0000000    0.2875451
198640.0000000    0.2648557
198680.0000000    0.2544586
198720.0000000    0.2583036
198760.0000000    0.2634299
198800.0000000    0.2548022
198840.0000000    0.2353246
198880.0000000    0.2163449
198920.0000000    0.2597801
198960.0000000    0.2433894
199000.0000000    0.2689831
199040.0000000    0.2667540
199080.0000000    0.2630053
199120.0000000    0.2461410
199160.0000000    0.2706578
199200.0000000    0.2609767
199240.0000000    0.2514846
199280.0000000    0.2651984
199320.0000000    0.2520779
199360.0000000    0.2466425
199400.0000000    0.2349932
199440.0000000    0.2395458
199480.0000000    0.2365260
199520.0000000    0.2524022
199560.0000000    0.2522548
199600.0000000    0.2487383
199640.0000000    0.2269325
199680.0000000    0.2489008
199720.0000000    0.2451825
199760.0000000    0.2547874
199800.0000000    0.2469243
199840.0000000    0.2653543
199880.0000000    0.2628910
199920.0000000    0.2370641
199960.0000000    0.2604607
200000.0000000    0.2535787
200040.0000000    0.2458296
200080.0000000    0.2622705
200120.0000000    0.2426445
200160.0000000    0.2448096
200200.0000000    0.2533050
200240.0000000    0.2601022
200280.0000000    0.2583500
200320.0000000    0.2577457
200360.0000000    0.2495725
200400.0000000    0.2547778
200440.0000000    0.2493849
200480.0000000    0.2707325
200520.0000000    0.2496286
200560.0000000    0.2585231
200600.0000000    0.2672281
200640.0000000    0.2614880
200680.0000000    0.2678763
200720.0000000    0.2637467
200760.0000000    0.2502932
200800.0000000    0.2541068
200840.0000000    0.2357943
200880.0000000    0.2434870
200920.0000000    0.2515692
200960.0000000    0.2657345
201000.0000000    0.2510626
201040.0000000    0.2526502
201080.0000000    0.2558288
201120.0000000    0.2606521
201160.0000000    0.2787872
201200.0000000    0.2691971
201240.0000000    0.2664043
201280.0000000    0.2884507
201320.0000000    0.2766772
201360.0000000    0.2520058
201400.0000000    0.2564515
201440.0000000    0.2515346
201480.0000000    0.2651702
201520.0000000    0.2438226
201560.0000000    0.2431102
201600.0000000    0.2494785
201640.0000000    0.2435698
201680.0000000    0.2453714
201720.0000000    0.2537135
201760.0000000    0.2449307
201800.0000000    0.2464996
201840.0000000    0.2438989
201880.0000000    0.2590969
201920.0000000    0.2579307
201960.0000000    0.2698095
202000.0000000    0.2796007
202040.0000000    0.2965672
202080.0000000    0.2726181
202120.0000000    0.2668099
202160.0000000    0.2662272
202200.0000000    0.2586017
202240.0000000    0.2615468
202280.0000000    0.2634827
202320.0000000    0.2756471
202360.0000000    0.2756164
202400.0000000    0.2722223
202440.0000000    0.2668076
202480.0000000    0.2870011
202520.0000000    0.2686639
202560.0000000    0.2729699
202600.0000000    0.2619656
202640.0000000    0.2520873
202680.0000000    0.2816999
202720.0000000    0.2920083
202760.0000000    0.2658087
202800.0000000    0.2696716
202840.0000000    0.2778924
202880.0000000    0.2705965
202920.0000000    0.2670830
202960.0000000    0.2690718
203000.0000000    0.2788376
203040.0000000    0.2749423
203080.0000000    0.2754984
203120.0000000    0.2801924
203160.0000000    0.2994008
203200.0000000    0.2881155
203240.0000000    0.2654500
203280.0000000    0.2784836
203320.0000000    0.2572196
203360.0000000    0.2673545
203400.0000000    0.2648931
203440.0000000    0.2573589
203480.0000000    0.2672172
203520.0000000    0.2731381
203560.0000000    0.2899662
203600.0000000    0.2733711
203640.0000000    0.2839916
203680.0000000    0.2825447
203720.0000000    0.2835778
203760.0000000    0.2794036
203800.0000000    0.2842419
203840.0000000    0.3045487
203880.0000000    0.3044119
203920.0000000    0.2904484
203960.0000000    0.2726588
204000.0000000    0.2800542
204040.0000000    0.2629249
204080.0000000    0.2599722
204120.0000000    0.2584148
204160.0000000    0.2737229
204200.0000000    0.2577339
204240.0000000    0.2363229
204280.0000000    0.2623169
204320.0000000    0.2524007
204360.0000000    0.2645586
204400.0000000    0.2738812
204440.0000000    0.2534252
204480.0000000    0.2667816
204520.0000000    0.2669278
204560.0000000    0.2534412
204600.0000000    0.2492900
204640.0000000    0.2718682
204680.0000000    0.2720910
204720.0000000    0.2881419
204760.0000000    0.2684720
204800.0000000    0.2667075
204840.0000000    0.2647992
204880.0000000    0.2335657
204920.0000000    0.2593378
204960.0000000    0.2610409
205000.0000000    0.2582059
205040.0000000    0.2516527
205080.0000000    0.2667588
205120.0000000    0.2648296
205160.0000000    0.2624983
205200.0000000    0.2558325
205240.0000000    0.2701518
205280.0000000    0.2884561
205320.0000000    0.2497068
205360.0000000    0.2515584
205400.0000000    0.2655847
205440.0000000    0.2641350
205480.0000000    0.2773800
205520.0000000    0.2352676
205560.0000000    0.2650022
205600.0000000    0.2645856
205640.0000000    0.2822872
205680.0000000    0.2742909
205720.0000000    0.2766183
205760.0000000    0.2698866
205800.0000000    0.2769333
205840.0000000    0.2692354
205880.0000000    0.2624406
205920.0000000    0.2627238
205960.0000000    0.2647541
206000.0000000    0.2515295
206040.0000000    0.2741508
206080.0000000    0.2725109
206120.0000000    0.2732814
206160.0000000    0.2803209
206200.0000000    0.2751920
206240.0000000    0.2989363
206280.0000000    0.2752332
206320.0000000    0.2760646
206360.0000000    0.2696937
206400.0000000    0.2575392
206440.0000000    0.2569607
206480.0000000    0.2625070
206520.0000000    0.2478030
206560.0000000    0.2629755
206600.0000000    0.2634463
206640.0000000    0.2608084
206680.0000000    0.2622923
206720.0000000    0.2692618
206760.0000000    0.2676185
206800.0000000    0.2679894
206840.0000000    0.2849698
206880.0000000    0.2830243
206920.0000000    0.2701330
206960.0000000    0.2723384
207000.0000000    0.2826187
207040.0000000    0.2680207
207080.0000000    0.2770521
207120.0000000    0.2707869
207160.0000000    0.2726772
207200.0000000    0.2396453
207240.0000000    0.2607023
207280.0000000    0.2480597
207320.0000000    0.2676770
207360.0000000    0.2658055
207400.0000000    0.2591549
207440.0000000    0.2576526
207480.0000000    0.2819136
207520.0000000    0.2512079
207560.0000000    0.2796867
207600.0000000    0.2704791
207640.0000000    0.2854155
207680.0000000    0.2800737
207720.0000000    0.2826580
207760.0000000    0.2674330
207800.0000000    0.2854128
207840.0000000    0.2753049
207880.0000000    0.2783983
207920.0000000    0.2854016
207960.0000000    0.2781703
208000.0000000    0.2711149
208040.0000000    0.2563191
208080.0000000    0.2756283
208120.0000000    0.2525719
208160.0000000    0.2905126
208200.0000000    0.2876986
208240.0000000    0.2666903
208280.0000000    0.2544879
208320.0000000    0.2588035
208360.0000000    0.2705170
208400.0000000    0.2689061
208440.0000000    0.2584139
208480.0000000    0.2491086
208520.0000000    0.2574033
208560.0000000    0.2530002
208600.0000000    0.2863256
208640.0000000    0.2730376
208680.0000000    0.2983817
208720.0000000    0.2898205
208760.0000000    0.2693576
208800.0000000    0.2791439
208840.0000000    0.2752829
208880.0000000    0.2879076
208920.0000000    0.2717182
208960.0000000    0.2647544
209000.0000000    0.2720437
209040.0000000    0.2642367
209080.0000000    0.2567778
209120.0000000    0.2478798
209160.0000000    0.2655658
209200.0000000    0.2565652
209240.0000000    0.2423237
209280.0000000    0.2657475
209320.0000000    0.2675661
209360.0000000    0.2405248
209400.0000000    0.2616931
209440.0000000    0.2719938
209480.0000000    0.2801741
209520.0000000    0.2495090
209560.0000000    0.2554967
209600.0000000    0.2524245
209640.0000000    0.2727228
209680.0000000    0.2492177
209720.0000000    0.2323337
209760.0000000    0.2317545
209800.0000000    0.2566189
209840.0000000    0.2832901
209880.0000000    0.2758573
209920.0000000    0.2540955
209960.0000000    0.2548033
210000.0000000    0.2525446
210040.0000000    0.2590625
210080.0000000    0.2729134
210120.0000000    0.2602504
210160.0000000    0.2624770
210200.0000000    0.2693240
210240.0000000    0.2624498
210280.0000000    0.2884044
210320.0000000    0.2752835
210360.0000000    0.2597610
210400.0000000    0.2865277
210440.0000000    0.2776668
210480.0000000    0.2910362
210520.0000000    0.2708277
210560.0000000    0.2964036
210600.0000000    0.2965148
210640.0000000    0.2894527
210680.0000000    0.2768005
210720.0000000    0.2817599
210760.0000000    0.2718004
210800.0000000    0.2928846
210840.0000000    0.2661192
210880.0000000    0.2933770
210920.0000000    0.2861925
210960.0000000    0.2861013
211000.0000000    0.2795179
211040.0000000    0.2766067
211080.0000000    0.2713943
211120.0000000    0.2728073
211160.0000000    0.2533192
211200.0000000    0.2761461
211240.0000000    0.2470813
211280.0000000    0.2452790
211320.0000000    0.2689082
211360.0000000    0.2482983
211400.0000000    0.2377941
211440.0000000    0.2277071
211480.0000000    0.2443449
211520.0000000    0.2757187
211560.0000000    0.2589315
211600.0000000    0.2530761
211640.0000000    0.2579449
211680.0000000    0.2630640
211720.0000000    0.2565429
211760.0000000    0.2472043
211800.0000000    0.2622234
211840.0000000    0.2672519
211880.0000000    0.2629625
211920.0000000    0.2566949
211960.0000000    0.2746685
212000.0000000    0.2615984
212040.0000000    0.2533750
212080.0000000    0.2669811
212120.0000000    0.2688490
212160.0000000    0.2740736
212200.0000000    0.2674622
212240.0000000    0.2755215
212280.0000000    0.2679819
212320.0000000    0.2792412
212360.0000000    0.2987350
212400.0000000    0.2973165
212440.0000000    0.2642221
212480.0000000    0.2894681
212520.0000000    0.2742004
212560.0000000    0.2686020
212600.0000000    0.2570118
212640.0000000    0.2740098
212680.0000000    0.2669834
212720.0000000    0.2618517
212760.0000000    0.2530646
212800.0000000    0.2611009
212840.0000000    0.2656058
212880.0000000    0.2680548
212920.0000000    0.2555176
212960.0000000    0.2764477
213000.0000000    0.2489363
213040.0000000    0.2722253
213080.0000000    0.2616732
213120.0000000    0.2363400
213160.0000000    0.2597255
213200.0000000    0.2683564
213240.0000000    0.2775270
213280.0000000    0.2678636
213320.0000000    0.2776177
213360.0000000    0.2677698
213400.0000000    0.2827342
213440.0000000    0.2560459
213480.0000000    0.2821788
213520.0000000    0.2796176
213560.0000000    0.2527390
213600.0000000    0.2515364
213640.0000000    0.2701129
213680.0000000    0.2631240
213720.0000000    0.2649167
213760.0000000    0.2617217
213800.0000000    0.2674658
213840.0000000    0.2699749
213880.0000000    0.2678994
213920.0000000    0.2650550
213960.0000000    0.2526402
214000.0000000    0.2582433
214040.0000000    0.2595423
214080.0000000    0.2734616
214120.0000000    0.2578813
214160.0000000    0.2724120
214200.0000000    0.2890636
214240.0000000    0.2843244
214280.0000000    0.2805458
214320.0000000    0.2654296
214360.0000000    0.2565282
214400.0000000    0.2587524
214440.0000000    0.2460760
214480.0000000    0.2712390
214520.0000000    0.2436051
214560.0000000    0.2508611
214600.0000000    0.2585525
214640.0000000    0.2675285
214680.0000000    0.2366334
214720.0000000    0.2604762
214760.0000000    0.2481976
214800.0000000    0.2806297
214840.0000000    0.2594895
214880.0000000    0.2623687
214920.0000000    0.2655400
214960.0000000    0.2611690
215000.0000000    0.2857914
215040.0000000    0.2538042
215080.0000000    0.2678845
215120.0000000    0.2829686
215160.0000000    0.2580832
215200.0000000    0.2633104
215240.0000000    0.2544352
215280.0000000    0.2583324
215320.0000000    0.2712779
215360.0000000    0.2483405
215400.0000000    0.2724020
215440.0000000    0.2567356
215480.0000000    0.2581735
215520.0000000    0.2735640
215560.0000000    0.2411028
215600.0000000    0.2677582
215640.0000000    0.2551974
215680.0000000    0.2748728
215720.0000000    0.2696789
215760.0000000    0.2694438
215800.0000000    0.2779880
215840.0000000    0.2430886
215880.0000000    0.2509970
215920.0000000    0.2641476
215960.0000000    0.2777599
216000.0000000    0.2722162
216040.0000000    0.2648644
216080.0000000    0.2528234
216120.0000000    0.2807152
216160.0000000    0.2690713
216200.0000000    0.2523035
216240.0000000    0.2595271
216280.0000000    0.2604820
216320.0000000    0.2525690
216360.0000000    0.2462436
216400.0000000    0.2597621
216440.0000000    0.2553962
216480.0000000    0.2420768
216520.0000000    0.2573692
216560.0000000    0.2497125
216600.0000000    0.2555171
216640.0000000    0.2420503
216680.0000000    0.2672268
216720.0000000    0.2554886
216760.0000000    0.2550781
216800.0000000    0.2702800
216840.0000000    0.2529275
216880.0000000    0.2329426
216920.0000000    0.2549636
216960.0000000    0.2601506
217000.0000000    0.2509341
217040.0000000    0.2554064
217080.0000000    0.2384917
217120.0000000    0.2479266
217160.0000000    0.2506300
217200.0000000    0.2514680
217240.0000000    0.2607918
217280.0000000    0.2621178
217320.0000000    0.2715850
217360.0000000    0.2534003
217400.0000000    0.2449943
217440.0000000    0.2602408
217480.0000000    0.2328457
217520.0000000    0.2585303
217560.0000000    0.2747920
217600.0000000    0.2612613
217640.0000000    0.2603092
217680.0000000    0.2470269
217720.0000000    0.2616919
217760.0000000    0.2683286
217800.0000000    0.2777948
217840.0000000    0.2603127
217880.0000000    0.2472458
217920.0000000    0.2472452
217960.0000000    0.2554771
218000.0000000    0.2498259
218040.0000000    0.2701679
218080.0000000    0.2808402
218120.0000000    0.2720262
218160.0000000    0.2752596
218200.0000000    0.2754338
218240.0000000    0.2811413
218280.0000000    0.2685117
218320.0000000    0.2875045
218360.0000000    0.2932962
218400.0000000    0.2827151
218440.0000000    0.2785147
218480.0000000    0.2764013
218520.0000000    0.2715744
218560.0000000    0.2813932
218600.0000000    0.2732128
218640.0000000    0.2515487
218680.0000000    0.2954498
218720.0000000    0.2686849
218760.0000000    0.2639274
218800.0000000    0.2603522
218840.0000000    0.2557946
218880.0000000    0.2540829
218920.0000000    0.2517771
218960.0000000    0.2542171
219000.0000000    0.2318526
219040.0000000    0.2572875
219080.0000000    0.2549727
219120.0000000    0.2526877
219160.0000000    0.2693047
219200.0000000    0.2796595
219240.0000000    0.2613364
219280.0000000    0.2713457
219320.0000000    0.2593663
219360.0000000    0.2502080
219400.0000000    0.2496897
219440.0000000    0.2415691
219480.0000000    0.2571027
219520.0000000    0.2465270
219560.0000000    0.2506418
219600.0000000    0.2624191
219640.0000000    0.2842155
219680.0000000    0.2671547
219720.0000000    0.2896222
219760.0000000    0.2798996
219800.0000000    0.2632110
219840.0000000    0.2569556
219880.0000000    0.2654487
219920.0000000    0.2729751
219960.0000000    0.2629040
220000.0000000    0.2366636
220040.0000000    0.2635177
220080.0000000    0.2750076
220120.0000000    0.2592930
220160.0000000    0.2821318
220200.0000000    0.2624682
220240.0000000    0.2589797
220280.0000000    0.2553802
220320.0000000    0.2600597
220360.0000000    0.2590342
220400.0000000    0.2813608
220440.0000000    0.2591772
220480.0000000    0.2507320
220520.0000000    0.2711125
220560.0000000    0.2831033
220600.0000000    0.2662978
220640.0000000    0.2682006
220680.0000000    0.2481033
220720.0000000    0.2477822
220760.0000000    0.2511528
220800.0000000    0.2634313
220840.0000000    0.2743541
220880.0000000    0.2636060
220920.0000000    0.2631910
220960.0000000    0.2619466
221000.0000000    0.2641993
221040.0000000    0.2641145
221080.0000000    0.2715147
221120.0000000    0.2923560
221160.0000000    0.2707084
221200.0000000    0.2661697
221240.0000000    0.2598097
221280.0000000    0.2623613
221320.0000000    0.2621448
221360.0000000    0.2640485
221400.0000000    0.2594702
221440.0000000    0.2847812
221480.0000000    0.2508147
221520.0000000    0.2641020
221560.0000000    0.2501088
221600.0000000    0.2720785
221640.0000000    0.2608196
221680.0000000    0.2611205
221720.0000000    0.2721480
221760.0000000    0.2469001
221800.0000000    0.2441294
221840.0000000    0.2531744
221880.0000000    0.2453561
221920.0000000    0.2602704
221960.0000000    0.2490546
222000.0000000    0.2497051
222040.0000000    0.2554940
222080.0000000    0.2689429
222120.0000000    0.2530592
222160.0000000    0.2626242
222200.0000000    0.2646022
222240.0000000    0.2442072
222280.0000000    0.2648262
222320.0000000    0.2494085
222360.0000000    0.2593627
222400.0000000    0.2603198
222440.0000000    0.2644774
222480.0000000    0.2766345
222520.0000000    0.2708670
222560.0000000    0.2722090
222600.0000000    0.2727672
222640.0000000    0.2433332
222680.0000000    0.2511334
222720.0000000    0.2496283
222760.0000000    0.2557266
222800.0000000    0.2514701
222840.0000000    0.2640262
222880.0000000    0.2756877
222920.0000000    0.2586322
222960.0000000    0.2858588
223000.0000000    0.2624503
223040.0000000    0.2622872
223080.0000000    0.2625966
223120.0000000    0.2905867
223160.0000000    0.2665454
223200.0000000    0.2767926
223240.0000000    0.2751716
223280.0000000    0.2477422
223320.0000000    0.2620299
223360.0000000    0.2753065
223400.0000000    0.2652837
223440.0000000    0.2575064
223480.0000000    0.2654175
223520.0000000    0.2850075
223560.0000000    0.2928202
223600.0000000    0.2727885
223640.0000000    0.2779927
223680.0000000    0.2571223
223720.0000000    0.2607370
223760.0000000    0.2637932
223800.0000000    0.2503956
223840.0000000    0.2624651
223880.0000000    0.2879913
223920.0000000    0.2690780
223960.0000000    0.2576813
224000.0000000    0.2613123
224040.0000000    0.2445250
224080.0000000    0.2772934
224120.0000000    0.2671841
224160.0000000    0.2807595
224200.0000000    0.2699545
224240.0000000    0.2744403
224280.0000000    0.2572776
224320.0000000    0.2698393
224360.0000000    0.2691215
224400.0000000    0.2888530
224440.0000000    0.2942991
224480.0000000    0.2726614
224520.0000000    0.2755143
224560.0000000    0.2844394
224600.0000000    0.3137202
224640.0000000    0.2752274
224680.0000000    0.2801565
224720.0000000    0.2782016
224760.0000000    0.2727157
224800.0000000    0.2570817
224840.0000000    0.2800334
224880.0000000    0.2910537
224920.0000000    0.2884403
224960.0000000    0.2789383
225000.0000000    0.2857017
225040.0000000    0.3067052
225080.0000000    0.3207752
225120.0000000    0.3017686
225160.0000000    0.2876513
225200.0000000    0.3029201
225240.0000000    0.2878222
225280.0000000    0.2839380
225320.0000000    0.2957805
225360.0000000    0.2829411
225400.0000000    0.2819819
225440.0000000    0.2725210
225480.0000000    0.2729390
225520.0000000    0.2933850
225560.0000000    0.2831542
225600.0000000    0.2920615
225640.0000000    0.2744971
225680.0000000    0.2836695
225720.0000000    0.2884341
225760.0000000    0.3021623
225800.0000000    0.3048233
225840.0000000    0.2937211
225880.0000000    0.2834623
225920.0000000    0.2873594
225960.0000000    0.2712830
226000.0000000    0.2772024
226040.0000000    0.2777094
226080.0000000    0.2924909
226120.0000000    0.3065502
226160.0000000    0.2808973
226200.0000000    0.2837756
226240.0000000    0.2748599
226280.0000000    0.2733801
226320.0000000    0.2815112
226360.0000000    0.2764406
226400.0000000    0.2761862
226440.0000000    0.2857129
226480.0000000    0.2795650
226520.0000000    0.2841599
226560.0000000    0.2848601
226600.0000000    0.2873909
226640.0000000    0.2778023
226680.0000000    0.2755218
226720.0000000    0.2808008
226760.0000000    0.2905719
226800.0000000    0.2737592
226840.0000000    0.2775759
226880.0000000    0.2807697
226920.0000000    0.2725497
226960.0000000    0.2619091
227000.0000000    0.2740446
227040.0000000    0.2820630
227080.0000000    0.2806935
227120.0000000    0.2691370
227160.0000000    0.2997083
227200.0000000    0.2785462
227240.0000000    0.2730120
227280.0000000    0.2783537
227320.0000000    0.2794893
227360.0000000    0.2817431
227400.0000000    0.2736694
227440.0000000    0.2769980
227480.0000000    0.2736117
227520.0000000    0.2934122
227560.0000000    0.2760018
227600.0000000    0.3018436
227640.0000000    0.2760551
227680.0000000    0.2862276
227720.0000000    0.2768326
227760.0000000    0.2665736
227800.0000000    0.2834163
227840.0000000    0.3012141
227880.0000000    0.2804262
227920.0000000    0.2847888
227960.0000000    0.2832714
228000.0000000    0.2631996
228040.0000000    0.2541102
228080.0000000    0.2815278
228120.0000000    0.2706259
228160.0000000    0.2361396
228200.0000000    0.2461671
228240.0000000    0.2524990
228280.0000000    0.2595397
228320.0000000    0.2776398
228360.0000000    0.2599808
228400.0000000    0.2372083
228440.0000000    0.2571659
228480.0000000    0.2619223
228520.0000000    0.2674970
228560.0000000    0.2566123
228600.0000000    0.2507778
228640.0000000    0.2522796
228680.0000000    0.2672592
228720.0000000    0.2533131
228760.0000000    0.2622716
228800.0000000    0.2582416
228840.0000000    0.2421393
228880.0000000    0.2568712
228920.0000000    0.2564981
228960.0000000    0.2493338
229000.0000000    0.2402841
229040.0000000    0.2482020
229080.0000000    0.2763574
229120.0000000    0.2698094
229160.0000000    0.2776061
229200.0000000    0.2841101
229240.0000000    0.2689998
229280.0000000    0.2806836
229320.0000000    0.2680688
229360.0000000    0.2659617
229400.0000000    0.2720113
229440.0000000    0.2650867
229480.0000000    0.2790335
229520.0000000    0.2551838
229560.0000000    0.2431287
229600.0000000    0.2367196
229640.0000000    0.2483612
229680.0000000    0.2542911
229720.0000000    0.2371791
229760.0000000    0.2529213
229800.0000000    0.2521597
229840.0000000    0.2637820
229880.0000000    0.2568569
229920.0000000    0.2644245
229960.0000000    0.2490464
230000.0000000    0.2605963
230040.0000000    0.2646285
230080.0000000    0.2564870
230120.0000000    0.2610255
230160.0000000    0.2726395
230200.0000000    0.2871335
230240.0000000    0.2801536
230280.0000000    0.2778045
230320.0000000    0.2884814
230360.0000000    0.2738895
230400.0000000    0.2921373
230440.0000000    0.2807306
230480.0000000    0.2533235
230520.0000000    0.2593539
230560.0000000    0.2669813
230600.0000000    0.2652573
230640.0000000    0.2656300
230680.0000000    0.2813004
230720.0000000    0.2692160
230760.0000000    0.2625805
230800.0000000    0.2702599
230840.0000000    0.2778547
230880.0000000    0.2645328
230920.0000000    0.2610136
230960.0000000    0.2688692
231000.0000000    0.2601642
231040.0000000    0.2425263
231080.0000000    0.2748882
231120.0000000    0.2544848
231160.0000000    0.2447878
231200.0000000    0.2676958
231240.0000000    0.2615823
231280.0000000    0.3012917
231320.0000000    0.2702865
231360.0000000    0.2928429
231400.0000000    0.2826033
231440.0000000    0.2639091
231480.0000000    0.2526992
231520.0000000    0.2524540
231560.0000000    0.2647439
231600.0000000    0.2709799
231640.0000000    0.2559602
231680.0000000    0.2647359
231720.0000000    0.2708747
231760.0000000    0.2942529
231800.0000000    0.3137323
231840.0000000    0.2863554
231880.0000000    0.2901239
231920.0000000    0.3166246
231960.0000000    0.2887777
232000.0000000    0.2623002
232040.0000000    0.2631795
232080.0000000    0.2761448
232120.0000000    0.2838218
232160.0000000    0.2976851
232200.0000000    0.2698438
232240.0000000    0.2793154
232280.0000000    0.2768739
232320.0000000    0.2786810
232360.0000000    0.2600940
232400.0000000    0.2891181
232440.0000000    0.2790109
232480.0000000    0.2621189
232520.0000000    0.2891121
232560.0000000    0.2794062
232600.0000000    0.2854429
232640.0000000    0.2883420
232680.0000000    0.2668777
232720.0000000    0.2835078
232760.0000000    0.2804813
232800.0000000    0.2534308
232840.0000000    0.2640339
232880.0000000    0.2690436
232920.0000000    0.2694833
232960.0000000    0.2730967
233000.0000000    0.2677447
233040.0000000    0.2535762
233080.0000000    0.2670431
233120.0000000    0.2602087
233160.0000000    0.2740658
233200.0000000    0.2438865
233240.0000000    0.2783327
233280.0000000    0.2776110
233320.0000000    0.2692595
233360.0000000    0.2696624
233400.0000000    0.2746933
233440.0000000    0.2685782
233480.0000000    0.2730138
233520.0000000    0.2750238
233560.0000000    0.2661196
233600.0000000    0.2724990
233640.0000000    0.2982687
233680.0000000    0.2861699
233720.0000000    0.2851026
233760.0000000    0.2717387
233800.0000000    0.2753044
233840.0000000    0.2812898
233880.0000000    0.2688522
233920.0000000    0.2816104
233960.0000000    0.2803279
234000.0000000    0.2761891
234040.0000000    0.2713411
234080.0000000    0.2712522
234120.0000000    0.2700704
234160.0000000    0.2690091
234200.0000000    0.2694584
234240.0000000    0.2482868
234280.0000000    0.2738515
234320.0000000    0.2909548
234360.0000000    0.2783307
234400.0000000    0.2786889
234440.0000000    0.2646022
234480.0000000    0.2830732
234520.0000000    0.2634905
234560.0000000    0.2585213
234600.0000000    0.2823204
234640.0000000    0.2781901
234680.0000000    0.2746232
234720.0000000    0.2723115
234760.0000000    0.2791341
234800.0000000    0.2579407
234840.0000000    0.2848702
234880.0000000    0.2800533
234920.0000000    0.2702380
234960.0000000    0.2879585
235000.0000000    0.2661124
235040.0000000    0.2823344
235080.0000000    0.2642931
235120.0000000    0.2620845
235160.0000000    0.2709615
235200.0000000    0.2536218
235240.0000000    0.2870241
235280.0000000    0.2835873
235320.0000000    0.2776224
235360.0000000    0.2771777
235400.0000000    0.2820184
235440.0000000    0.2808481
235480.0000000    0.2769770
235520.0000000    0.3036811
235560.0000000    0.2948769
235600.0000000    0.2943519
235640.0000000    0.2661772
235680.0000000    0.2931059
235720.0000000    0.2882200
235760.0000000    0.2667962
235800.0000000    0.2788462
235840.0000000    0.2648026
235880.0000000    0.2641459
235920.0000000    0.2691120
235960.0000000    0.2490627
236000.0000000    0.2693634
236040.0000000    0.3061745
236080.0000000    0.2794553
236120.0000000    0.2781138
236160.0000000    0.2756180
236200.0000000    0.2806182
236240.0000000    0.2857991
236280.0000000    0.2605114
236320.0000000    0.2711943
236360.0000000    0.2745072
236400.0000000    0.2580284
236440.0000000    0.2664895
236480.0000000    0.2932045
236520.0000000    0.2988959
236560.0000000    0.2808166
236600.0000000    0.2833769
236640.0000000    0.2815627
236680.0000000    0.2653867
236720.0000000    0.2791631
236760.0000000    0.2847448
236800.0000000    0.2663839
236840.0000000    0.2708122
236880.0000000    0.2538054
236920.0000000    0.2631301
236960.0000000    0.2577266
237000.0000000    0.2607230
237040.0000000    0.2816398
237080.0000000    0.2721747
237120.0000000    0.2851554
237160.0000000    0.2701184
237200.0000000    0.2695447
237240.0000000    0.2550035
237280.0000000    0.2520104
237320.0000000    0.2700888
237360.0000000    0.2520798
237400.0000000    0.2650885
237440.0000000    0.2467137
237480.0000000    0.2774766
237520.0000000    0.2485859
237560.0000000    0.2523305
237600.0000000    0.2515168
237640.0000000    0.2548749
237680.0000000    0.2825715
237720.0000000    0.2796795
237760.0000000    0.2701575
237800.0000000    0.2851147
237840.0000000    0.2557992
237880.0000000    0.2785423
237920.0000000    0.2779660
237960.0000000    0.2776565
238000.0000000    0.2888552
238040.0000000    0.2558739
238080.0000000    0.2838252
238120.0000000    0.2789859
238160.0000000    0.2936096
238200.0000000    0.2759997
238240.0000000    0.2929564
238280.0000000    0.2755685
238320.0000000    0.2942919
238360.0000000    0.2826740
238400.0000000    0.2948762
238440.0000000    0.2846386
238480.0000000    0.2844032
238520.0000000    0.2877038
238560.0000000    0.2691751
238600.0000000    0.2684207
238640.0000000    0.2723967
238680.0000000    0.2822449
238720.0000000    0.2810902
238760.0000000    0.2584041
238800.0000000    0.2520080
238840.0000000    0.2654391
238880.0000000    0.2638093
238920.0000000    0.2627214
238960.0000000    0.2677309
239000.0000000    0.2708639
239040.0000000    0.2691924
239080.0000000    0.2723207
239120.0000000    0.2538958
239160.0000000    0.2568657
239200.0000000    0.2567847
239240.0000000    0.2682511
239280.0000000    0.2570601
239320.0000000    0.2660593
239360.0000000    0.2846113
239400.0000000    0.2632122
239440.0000000    0.2650497
239480.0000000    0.2716651
239520.0000000    0.2890279
239560.0000000    0.2990404
239600.0000000    0.2701740
239640.0000000    0.2785451
239680.0000000    0.2669602
239720.0000000    0.2884894
239760.0000000    0.2914619
239800.0000000    0.2820609
239840.0000000    0.2861214
239880.0000000    0.2735364
239920.0000000    0.2886862
239960.0000000    0.2838668
240000.0000000    0.2903782
240040.0000000    0.2846825
240080.0000000    0.2891777
240120.0000000    0.2831590
240160.0000000    0.2809314
240200.0000000    0.2776472
240240.0000000    0.2728811
240280.0000000    0.2761942
240320.0000000    0.2894382
240360.0000000    0.2993194
240400.0000000    0.2865582
240440.0000000    0.2712840
240480.0000000    0.2835165
240520.0000000    0.2749995
240560.0000000    0.2892812
240600.0000000    0.2773768
240640.0000000    0.2630590
240680.0000000    0.2721162
240720.0000000    0.2899027
240760.0000000    0.2771118
240800.0000000    0.2828042
240840.0000000    0.2743877
240880.0000000    0.2602122
240920.0000000    0.2665080
240960.0000000    0.2749879
241000.0000000    0.2654549
241040.0000000    0.2708679
241080.0000000    0.2644279
241120.0000000    0.2548781
241160.0000000    0.2711860
241200.0000000    0.2653815
241240.0000000    0.2833528
241280.0000000    0.2797437
241320.0000000    0.3070035
241360.0000000    0.3031566
241400.0000000    0.2930647
241440.0000000    0.2693024
241480.0000000    0.2659475
241520.0000000    0.2735277
241560.0000000    0.2516793
241600.0000000    0.2640142
241640.0000000    0.2574545
241680.0000000    0.2651628
241720.0000000    0.2864638
241760.0000000    0.2806663
241800.0000000    0.2648642
241840.0000000    0.2801494
241880.0000000    0.2806764
241920.0000000    0.2879442
241960.0000000    0.2933911
242000.0000000    0.2887986
242040.0000000    0.2781935
242080.0000000    0.2762218
242120.0000000    0.2740863
242160.0000000    0.2729272
242200.0000000    0.2708980
242240.0000000    0.2899086
242280.0000000    0.3048424
242320.0000000    0.2987467
242360.0000000    0.2785687
242400.0000000    0.2694106
242440.0000000    0.2870356
242480.0000000    0.3000096
242520.0000000    0.2979028
242560.0000000    0.2850823
242600.0000000    0.2818648
242640.0000000    0.2956882
242680.0000000    0.2712285
242720.0000000    0.2753971
242760.0000000    0.2786441
242800.0000000    0.2849537
242840.0000000    0.2617402
242880.0000000    0.2743904
242920.0000000    0.2869472
242960.0000000    0.2731100
243000.0000000    0.2812752
243040.0000000    0.2907529
243080.0000000    0.2690563
243120.0000000    0.2784214
243160.0000000    0.2536944
243200.0000000    0.2721328
243240.0000000    0.2803219
243280.0000000    0.2827291
243320.0000000    0.2849653
243360.0000000    0.3061907
243400.0000000    0.2493503
243440.0000000    0.2764025
243480.0000000    0.2765702
243520.0000000    0.2725822
243560.0000000    0.2591066
243600.0000000    0.2417408
243640.0000000    0.2665531
243680.0000000    0.2875224
243720.0000000    0.2712913
243760.0000000    0.2766348
243800.0000000    0.2751693
243840.0000000    0.2921955
243880.0000000    0.2872960
243920.0000000    0.2594868
243960.0000000    0.2755434
244000.0000000    0.2536898
244040.0000000    0.2691340
244080.0000000    0.2848801
244120.0000000    0.2798760
244160.0000000    0.2921655
244200.0000000    0.2745211
244240.0000000    0.2715532
244280.0000000    0.2862234
244320.0000000    0.2829947
244360.0000000    0.2769748
244400.0000000    0.2647195
244440.0000000    0.2833099
244480.0000000    0.2855716
244520.0000000    0.2985787
244560.0000000    0.2887426
244600.0000000    0.2896909
244640.0000000    0.2573342
244680.0000000    0.2819186
244720.0000000    0.2515281
244760.0000000    0.2897672
244800.0000000    0.2861722
244840.0000000    0.2847326
244880.0000000    0.2588060
244920.0000000    0.2492653
244960.0000000    0.2669929
245000.0000000    0.2629534
245040.0000000    0.2720134
245080.0000000    0.2544086
245120.0000000    0.2791133
245160.0000000    0.2815537
245200.0000000    0.2741400
245240.0000000    0.2806530
245280.0000000    0.2724878
245320.0000000    0.2751341
245360.0000000    0.2769336
245400.0000000    0.2768868
245440.0000000    0.2725314
245480.0000000    0.2814083
245520.0000000    0.3014787
245560.0000000    0.2764104
245600.0000000    0.2790200
245640.0000000    0.2801397
245680.0000000    0.2788419
245720.0000000    0.2811127
245760.0000000    0.2904679
245800.0000000    0.2804740
245840.0000000    0.2457006
245880.0000000    0.2979898
245920.0000000    0.2560181
245960.0000000    0.2668997
246000.0000000    0.2717181
246040.0000000    0.2717948
246080.0000000    0.2766141
246120.0000000    0.2800387
246160.0000000    0.2699575
246200.0000000    0.2821568
246240.0000000    0.2838518
246280.0000000    0.2922781
246320.0000000    0.2628720
246360.0000000    0.2678171
246400.0000000    0.2815426
246440.0000000    0.2836213
246480.0000000    0.2796440
246520.0000000    0.2807566
246560.0000000    0.2680532
246600.0000000    0.2895415
246640.0000000    0.2925577
246680.0000000    0.2679355
246720.0000000    0.2596788
246760.0000000    0.2745137
246800.0000000    0.2887452
246840.0000000    0.2744508
246880.0000000    0.2770548
246920.0000000    0.2752104
246960.0000000    0.2748981
247000.0000000    0.2783751
247040.0000000    0.2617604
247080.0000000    0.2598065
247120.0000000    0.2743299
247160.0000000    0.2802306
247200.0000000    0.2634646
247240.0000000    0.2606671
247280.0000000    0.2381870
247320.0000000    0.2486528
247360.0000000    0.2664690
247400.0000000    0.2703818
247440.0000000    0.2530837
247480.0000000    0.2725353
247520.0000000    0.2658432
247560.0000000    0.2631031
247600.0000000    0.2599543
247640.0000000    0.2583438
247680.0000000    0.2665148
247720.0000000    0.2742184
247760.0000000    0.2675970
247800.0000000    0.2878123
247840.0000000    0.2632399
247880.0000000    0.2479860
247920.0000000    0.2575551
247960.0000000    0.2701066
248000.0000000    0.2614596
248040.0000000    0.2756989
248080.0000000    0.2571912
248120.0000000    0.2707341
248160.0000000    0.2615677
248200.0000000    0.2489684
248240.0000000    0.2521514
248280.0000000    0.2549443
248320.0000000    0.2567110
248360.0000000    0.2518375
248400.0000000    0.2560733
248440.0000000    0.2564723
248480.0000000    0.2635627
248520.0000000    0.2760849
248560.0000000    0.2663508
248600.0000000    0.2923705
248640.0000000    0.2693597
248680.0000000    0.2719212
248720.0000000    0.2654069
248760.0000000    0.2563144
248800.0000000    0.2594926
248840.0000000    0.2810778
248880.0000000    0.2757999
248920.0000000    0.2974548
248960.0000000    0.2708363
249000.0000000    0.2869700
249040.0000000    0.2832966
249080.0000000    0.2867014
249120.0000000    0.2784828
249160.0000000    0.2837404
249200.0000000    0.2678689
249240.0000000    0.2675552
249280.0000000    0.2855478
249320.0000000    0.3001449
249360.0000000    0.2965666
249400.0000000    0.2920118
249440.0000000    0.3088002
249480.0000000    0.2907532
249520.0000000    0.2912357
249560.0000000    0.2772037
249600.0000000    0.2890871
249640.0000000    0.2947532
249680.0000000    0.2982416
249720.0000000    0.2648663
249760.0000000    0.2661929
249800.0000000    0.2659380
249840.0000000    0.2537555
249880.0000000    0.2804583
249920.0000000    0.2931975
249960.0000000    0.2997911
250000.0000000    0.2968074
250040.0000000    0.2820907
250080.0000000    0.2735894
250120.0000000    0.2671539
250160.0000000    0.3032224
250200.0000000    0.2906958
250240.0000000    0.3046236
250280.0000000    0.2684225
250320.0000000    0.2703188
250360.0000000    0.2676733
250400.0000000    0.2742415
250440.0000000    0.2695393
250480.0000000    0.2743573
250520.0000000    0.2687173
250560.0000000    0.2860141
250600.0000000    0.2734119
250640.0000000    0.2840247
250680.0000000    0.2743772
250720.0000000    0.2787853
250760.0000000    0.2880875
250800.0000000    0.2693258
250840.0000000    0.2867762
250880.0000000    0.2956706
250920.0000000    0.2764852
250960.0000000    0.2673187
251000.0000000    0.2549034
251040.0000000    0.2613996
251080.0000000    0.2714535
251120.0000000    0.2895595
251160.0000000    0.2645888
251200.0000000    0.2734897
251240.0000000    0.2622377
251280.0000000    0.2962742
251320.0000000    0.2850040
251360.0000000    0.2859788
251400.0000000    0.2714989
251440.0000000    0.2967936
251480.0000000    0.2859175
251520.0000000    0.2687736
251560.0000000    0.2465416
251600.0000000    0.2707590
251640.0000000    0.2581193
251680.0000000    0.2743088
251720.0000000    0.2610169
251760.0000000    0.2646548
251800.0000000    0.2683216
251840.0000000    0.2716116
251880.0000000    0.2510624
251920.0000000    0.2636672
251960.0000000    0.2666336
252000.0000000    0.2835161
252040.0000000    0.2628064
252080.0000000    0.2777164
252120.0000000    0.2574875
252160.0000000    0.2757773
252200.0000000    0.2592980
252240.0000000    0.2843409
252280.0000000    0.2779409
252320.0000000    0.2800356
252360.0000000    0.2664095
252400.0000000    0.2639020
252440.0000000    0.2567040
252480.0000000    0.2850843
252520.0000000    0.3019032
252560.0000000    0.2667378
252600.0000000    0.2735756
252640.0000000    0.2824374
252680.0000000    0.2728980
252720.0000000    0.2603617
252760.0000000    0.2728074
252800.0000000    0.2799040
252840.0000000    0.2787707
252880.0000000    0.2800101
252920.0000000    0.2600617
252960.0000000    0.2528141
253000.0000000    0.2714868
253040.0000000    0.2750223
253080.0000000    0.2532180
253120.0000000    0.2539280
253160.0000000    0.2469394
253200.0000000    0.2490923
253240.0000000    0.2594383
253280.0000000    0.2662592
253320.0000000    0.2668951
253360.0000000    0.2623311
253400.0000000    0.2558697
253440.0000000    0.2802888
253480.0000000    0.2746762
253520.0000000    0.2795240
253560.0000000    0.2776656
253600.0000000    0.2752209
253640.0000000    0.2665920
253680.0000000    0.2643540
253720.0000000    0.2757843
253760.0000000    0.2783783
253800.0000000    0.2467055
253840.0000000    0.2501509
253880.0000000    0.2536456
253920.0000000    0.2626956
253960.0000000    0.2843528
254000.0000000    0.2671897
254040.0000000    0.2760408
254080.0000000    0.2767086
254120.0000000    0.2588180
254160.0000000    0.2787133
254200.0000000    0.2701355
254240.0000000    0.2819301
254280.0000000    0.2621725
254320.0000000    0.2540378
254360.0000000    0.2740906
254400.0000000    0.2570409
254440.0000000    0.2854598
254480.0000000    0.2645383
254520.0000000    0.2866384
254560.0000000    0.2738134
254600.0000000    0.2743199
254640.0000000    0.2827945
254680.0000000    0.3031155
254720.0000000    0.2801047
254760.0000000    0.2828746
254800.0000000    0.2904433
254840.0000000    0.2835191
254880.0000000    0.2877100
254920.0000000    0.3008047
254960.0000000    0.2527133
255000.0000000    0.2681573
255040.0000000    0.2696973
255080.0000000    0.2664035
255120.0000000    0.2656745
255160.0000000    0.2516040
255200.0000000    0.2689662
255240.0000000    0.2782716
255280.0000000    0.2737186
255320.0000000    0.2496453
255360.0000000    0.2494334
255400.0000000    0.2603778
255440.0000000    0.2783289
255480.0000000    0.2504904
255520.0000000    0.2460233
255560.0000000    0.2683757
255600.0000000    0.2699694
255640.0000000    0.2875089
255680.0000000    0.2735023
255720.0000000    0.2859815
255760.0000000    0.2908358
255800.0000000    0.2726486
255840.0000000    0.2772507
255880.0000000    0.2661594
255920.0000000    0.2528257
255960.0000000    0.2633288
256000.0000000    0.2512090
256040.0000000    0.2588600
256080.0000000    0.2627182
256120.0000000    0.2599588
256160.0000000    0.2615878
256200.0000000    0.2514854
256240.0000000    0.2697914
256280.0000000    0.2781551
256320.0000000    0.2678798
256360.0000000    0.2973964
256400.0000000    0.2761715
256440.0000000    0.2612876
256480.0000000    0.2655074
256520.0000000    0.2766725
256560.0000000    0.2504220
256600.0000000    0.2799568
256640.0000000    0.2904325
256680.0000000    0.2656685
256720.0000000    0.2868328
256760.0000000    0.2802742
256800.0000000    0.2713979
256840.0000000    0.2678265
256880.0000000    0.2925013
256920.0000000    0.2837744
256960.0000000    0.2797142
257000.0000000    0.2841533
257040.0000000    0.2760228
257080.0000000    0.2956741
257120.0000000    0.2736180
257160.0000000    0.2750165
257200.0000000    0.2952321
257240.0000000    0.2799111
257280.0000000    0.3015761
257320.0000000    0.2969456
257360.0000000    0.2695822
257400.0000000    0.2821768
257440.0000000    0.2721619
257480.0000000    0.2756411
257520.0000000    0.2673180
257560.0000000    0.2665872
257600.0000000    0.2712345
257640.0000000    0.2715905
257680.0000000    0.2707503
257720.0000000    0.2771849
257760.0000000    0.2783203
257800.0000000    0.2752473
257840.0000000    0.2655968
257880.0000000    0.2654947
257920.0000000    0.2692978
257960.0000000    0.2657042
258000.0000000    0.2502414
258040.0000000    0.2623392
258080.0000000    0.2537847
258120.0000000    0.2661985
258160.0000000    0.2586747
258200.0000000    0.2612941
258240.0000000    0.2775353
258280.0000000    0.2649311
258320.0000000    0.2830360
258360.0000000    0.2844199
258400.0000000    0.2655939
258440.0000000    0.2610784
258480.0000000    0.2785885
258520.0000000    0.2755879
258560.0000000    0.2584372
258600.0000000    0.2680246
258640.0000000    0.2615874
258680.0000000    0.2489083
258720.0000000    0.2733475
258760.0000000    0.2615487
258800.0000000    0.2634066
258840.0000000    0.2344544
258880.0000000    0.2678851
258920.0000000    0.2591906
258960.0000000    0.2428219
259000.0000000    0.2517834
259040.0000000    0.2612437
259080.0000000    0.2765727
259120.0000000    0.2691529
259160.0000000    0.2737986
259200.0000000    0.2370792
259240.0000000    0.2565490
259280.0000000    0.2801228
259320.0000000    0.2710353
259360.0000000    0.2840754
259400.0000000    0.2687349
259440.0000000    0.2867377
259480.0000000    0.2660333
259520.0000000    0.2724090
259560.0000000    0.2593673
259600.0000000    0.2655748
259640.0000000    0.2473443
259680.0000000    0.2515511
259720.0000000    0.2881012
259760.0000000    0.2625958
259800.0000000    0.2803864
259840.0000000    0.2583781
259880.0000000    0.2606505
259920.0000000    0.2597493
259960.0000000    0.2644711
260000.0000000    0.2451333
260040.0000000    0.2604579
260080.0000000    0.2669797
260120.0000000    0.2530330
260160.0000000    0.2523620
260200.0000000    0.2679251
260240.0000000    0.2575974
260280.0000000    0.2688608
260320.0000000    0.2656941
260360.0000000    0.2688671
260400.0000000    0.2628419
260440.0000000    0.2513136
260480.0000000    0.2442867
260520.0000000    0.2526956
260560.0000000    0.2587788
260600.0000000    0.2618887
260640.0000000    0.2433528
260680.0000000    0.2418114
260720.0000000    0.2574667
260760.0000000    0.2386770
260800.0000000    0.2306939
260840.0000000    0.2365170
260880.0000000    0.2528462
260920.0000000    0.2570724
260960.0000000    0.2675451
261000.0000000    0.2592368
261040.0000000    0.2683538
261080.0000000    0.2791465
261120.0000000    0.2729731
261160.0000000    0.2586072
261200.0000000    0.2567775
261240.0000000    0.2589531
261280.0000000    0.2565092
261320.0000000    0.2591645
261360.0000000    0.2594903
261400.0000000    0.2721477
261440.0000000    0.2593659
261480.0000000    0.2568498
261520.0000000    0.2629492
261560.0000000    0.2616520
261600.0000000    0.2657544
261640.0000000    0.2599195
261680.0000000    0.2723445
261720.0000000    0.2622922
261760.0000000    0.2620499
261800.0000000    0.2548712
261840.0000000    0.2658544
261880.0000000    0.2802584
261920.0000000    0.2883188
261960.0000000    0.2731957
262000.0000000    0.2815060
262040.0000000    0.2714307
262080.0000000    0.2828417
262120.0000000    0.2701681
262160.0000000    0.2822351
262200.0000000    0.2877947
262240.0000000    0.2935447
262280.0000000    0.2886035
262320.0000000    0.2695141
262360.0000000    0.2868172
262400.0000000    0.2762601
262440.0000000    0.2675886
262480.0000000    0.2574389
262520.0000000    0.2831305
262560.0000000    0.2695771
262600.0000000    0.2717193
262640.0000000    0.2520694
262680.0000000    0.2737280
262720.0000000    0.2612106
262760.0000000    0.2660061
262800.0000000    0.2767282
262840.0000000    0.2799720
262880.0000000    0.2659508
262920.0000000    0.2614383
262960.0000000    0.2645251
263000.0000000    0.2697208
263040.0000000    0.2816855
263080.0000000    0.2482375
263120.0000000    0.2608756
263160.0000000    0.2802032
263200.0000000    0.2774400
263240.0000000    0.2798590
263280.0000000    0.2838761
263320.0000000    0.2768127
263360.0000000    0.2697794
263400.0000000    0.2807788
263440.0000000    0.2766464
263480.0000000    0.2652293
263520.0000000    0.2586321
263560.0000000    0.2784618
263600.0000000    0.2652651
263640.0000000    0.2724243
263680.0000000    0.2706189
263720.0000000    0.2720147
263760.0000000    0.2835528
263800.0000000    0.2674987
263840.0000000    0.2814828
263880.0000000    0.2768930
263920.0000000    0.2756310
263960.0000000    0.2901144
264000.0000000    0.2757984
264040.0000000    0.2863483
264080.0000000    0.2897330
264120.0000000    0.2897698
264160.0000000    0.2634482
264200.0000000    0.2820456
264240.0000000    0.2778032
264280.0000000    0.2880990
264320.0000000    0.2909192
264360.0000000    0.2824274
264400.0000000    0.2674693
264440.0000000    0.2518938
264480.0000000    0.2575374
264520.0000000    0.2651887
264560.0000000    0.2756034
264600.0000000    0.2652744
264640.0000000    0.2730635
264680.0000000    0.2636883
264720.0000000    0.2662871
264760.0000000    0.2600037
264800.0000000    0.2762485
264840.0000000    0.2717720
264880.0000000    0.2671208
264920.0000000    0.2535292
264960.0000000    0.2555029
265000.0000000    0.2829386
265040.0000000    0.2884610
265080.0000000    0.2819227
265120.0000000    0.2676287
265160.0000000    0.2715308
265200.0000000    0.2817069
265240.0000000    0.2729560
265280.0000000    0.2770804
265320.0000000    0.2708979
265360.0000000    0.2755594
265400.0000000    0.2580295
265440.0000000    0.2548907
265480.0000000    0.2668822
265520.0000000    0.2885770
265560.0000000    0.2696130
265600.0000000    0.2543079
265640.0000000    0.2768277
265680.0000000    0.2293391
265720.0000000    0.2600281
265760.0000000    0.2751816
265800.0000000    0.2628127
265840.0000000    0.2588906
265880.0000000    0.2685789
265920.0000000    0.2807364
265960.0000000    0.2522640
266000.0000000    0.2607126
266040.0000000    0.2849489
266080.0000000    0.2673666
266120.0000000    0.2670873
266160.0000000    0.2652124
266200.0000000    0.2743624
266240.0000000    0.2792807
266280.0000000    0.2734652
266320.0000000    0.2773542
266360.0000000    0.2514433
266400.0000000    0.2524330
266440.0000000    0.2675200
266480.0000000    0.2642006
266520.0000000    0.2684602
266560.0000000    0.2656327
266600.0000000    0.2683959
266640.0000000    0.2628539
266680.0000000    0.2499547
266720.0000000    0.2791971
266760.0000000    0.2772233
266800.0000000    0.2661861
266840.0000000    0.2707584
266880.0000000    0.2660103
266920.0000000    0.2707624
266960.0000000    0.2628956
267000.0000000    0.2766449
267040.0000000    0.2675073
267080.0000000    0.2715339
267120.0000000    0.2663291
267160.0000000    0.2706730
267200.0000000    0.2935778
267240.0000000    0.2654654
267280.0000000    0.2523993
267320.0000000    0.2698171
267360.0000000    0.2697905
267400.0000000    0.2460569
267440.0000000    0.2624246
267480.0000000    0.2742715
267520.0000000    0.2727369
267560.0000000    0.2785740
267600.0000000    0.2618671
267640.0000000    0.2593094
267680.0000000    0.2726666
267720.0000000    0.2750078
267760.0000000    0.2684714
267800.0000000    0.2644313
267840.0000000    0.2863300
267880.0000000    0.2758626
267920.0000000    0.2740017
267960.0000000    0.2777296
268000.0000000    0.2709796
268040.0000000    0.2635177
268080.0000000    0.2654736
268120.0000000    0.2780073
268160.0000000    0.2757560
268200.0000000    0.2491268
268240.0000000    0.2677557
268280.0000000    0.2818540
268320.0000000    0.2854135
268360.0000000    0.2705832
268400.0000000    0.2801343
268440.0000000    0.2676074
268480.0000000    0.2774700
268520.0000000    0.2819290
268560.0000000    0.2931443
268600.0000000    0.2875140
268640.0000000    0.2616158
268680.0000000    0.3042600
268720.0000000    0.2936896
268760.0000000    0.2900017
268800.0000000    0.2845472
268840.0000000    0.2638789
268880.0000000    0.2938835
268920.0000000    0.2877948
268960.0000000    0.2456580
269000.0000000    0.2803243
269040.0000000    0.2925873
269080.0000000    0.2919426
269120.0000000    0.2903787
269160.0000000    0.2796417
269200.0000000    0.2751302
269240.0000000    0.2584235
269280.0000000    0.2530651
269320.0000000    0.2679807
269360.0000000    0.2445383
269400.0000000    0.2805994
269440.0000000    0.2652546
269480.0000000    0.2699640
269520.0000000    0.2756243
269560.0000000    0.2867898
269600.0000000    0.2754340
269640.0000000    0.2873772
269680.0000000    0.2815995
269720.0000000    0.2765887
269760.0000000    0.2652653
269800.0000000    0.2935304
269840.0000000    0.2867553
269880.0000000    0.2924013
269920.0000000    0.2843802
269960.0000000    0.2927656
270000.0000000    0.2693261
270040.0000000    0.2717437
270080.0000000    0.2600036
270120.0000000    0.2741950
270160.0000000    0.2718766
270200.0000000    0.2783234
270240.0000000    0.2738344
270280.0000000    0.2448746
270320.0000000    0.2612408
270360.0000000    0.2735464
270400.0000000    0.2697256
270440.0000000    0.2711933
270480.0000000    0.2753737
270520.0000000    0.2589591
270560.0000000    0.2755093
270600.0000000    0.2857869
270640.0000000    0.2660616
270680.0000000    0.2738187
270720.0000000    0.2959873
270760.0000000    0.2881884
270800.0000000    0.2882484
270840.0000000    0.2808941
270880.0000000    0.2615678
270920.0000000    0.2730137
270960.0000000    0.2914844
271000.0000000    0.2799914
271040.0000000    0.2724747
271080.0000000    0.2731965
271120.0000000    0.2990510
271160.0000000    0.2593495
271200.0000000    0.2923304
271240.0000000    0.2621331
271280.0000000    0.2762890
271320.0000000    0.2949320
271360.0000000    0.2989008
271400.0000000    0.2662927
271440.0000000    0.2655150
271480.0000000    0.2797917
271520.0000000    0.2774535
271560.0000000    0.2751257
271600.0000000    0.2656011
271640.0000000    0.2931310
271680.0000000    0.2794012
271720.0000000    0.2938231
271760.0000000    0.3056445
271800.0000000    0.2992313
271840.0000000    0.3131031
271880.0000000    0.2968494
271920.0000000    0.2968736
271960.0000000    0.2896643
272000.0000000    0.3004416
272040.0000000    0.2792920
272080.0000000    0.2878211
272120.0000000    0.2888425
272160.0000000    0.2923988
272200.0000000    0.2940773
272240.0000000    0.2952282
272280.0000000    0.2891832
272320.0000000    0.2873132
272360.0000000    0.2900961
272400.0000000    0.2668548
272440.0000000    0.2756147
272480.0000000    0.2752669
272520.0000000    0.2649285
272560.0000000    0.2641691
272600.0000000    0.2894842
272640.0000000    0.2705079
272680.0000000    0.2663071
272720.0000000    0.2634656
272760.0000000    0.2748195
272800.0000000    0.2882190
272840.0000000    0.2676769
272880.0000000    0.2699130
272920.0000000    0.2640527
272960.0000000    0.2757362
273000.0000000    0.2724741
273040.0000000    0.2746059
273080.0000000    0.2674270
273120.0000000    0.2678090
273160.0000000    0.2575753
273200.0000000    0.2476744
273240.0000000    0.2576260
273280.0000000    0.2795219
273320.0000000    0.2609133
273360.0000000    0.2660611
273400.0000000    0.2843793
273440.0000000    0.2630906
273480.0000000    0.2850027
273520.0000000    0.2743997
273560.0000000    0.2803106
273600.0000000    0.2865434
273640.0000000    0.2704248
273680.0000000    0.2805378
273720.0000000    0.2749595
273760.0000000    0.2828076
273800.0000000    0.2623937
273840.0000000    0.2575218
273880.0000000    0.2681876
273920.0000000    0.2846162
273960.0000000    0.2759652
274000.0000000    0.3014816
274040.0000000    0.2664339
274080.0000000    0.2502078
274120.0000000    0.2627993
274160.0000000    0.2594416
274200.0000000    0.2481369
274240.0000000    0.2418717
274280.0000000    0.2497840
274320.0000000    0.2611899
274360.0000000    0.2540827
274400.0000000    0.2737753
274440.0000000    0.2664227
274480.0000000    0.2713307
274520.0000000    0.2651719
274560.0000000    0.2760829
274600.0000000    0.2902085
274640.0000000    0.2741303
274680.0000000    0.2832254
274720.0000000    0.2890896
274760.0000000    0.2731086
274800.0000000    0.2666391
274840.0000000    0.2854378
274880.0000000    0.2753066
274920.0000000    0.2837732
274960.0000000    0.2791381
275000.0000000    0.2724183
275040.0000000    0.2865454
275080.0000000    0.2701751
275120.0000000    0.2717430
275160.0000000    0.2771598
275200.0000000    0.2959297
275240.0000000    0.2619662
275280.0000000    0.2761207
275320.0000000    0.2719732
275360.0000000    0.2818789
275400.0000000    0.2760940
275440.0000000    0.2558304
275480.0000000    0.2666059
275520.0000000    0.2886483
275560.0000000    0.2492971
275600.0000000    0.2572471
275640.0000000    0.2556093
275680.0000000    0.2573078
275720.0000000    0.2601513
275760.0000000    0.2723024
275800.0000000    0.2675673
275840.0000000    0.2692624
275880.0000000    0.2694919
275920.0000000    0.2672934
275960.0000000    0.2737736
276000.0000000    0.2802395
276040.0000000    0.2623407
276080.0000000    0.2590381
276120.0000000    0.2834764
276160.0000000    0.2471538
276200.0000000    0.2488520
276240.0000000    0.2580515
276280.0000000    0.2554219
276320.0000000    0.2752796
276360.0000000    0.2631655
276400.0000000    0.2656412
276440.0000000    0.2693301
276480.0000000    0.2570862
276520.0000000    0.2712784
276560.0000000    0.2639510
276600.0000000    0.2713393
276640.0000000    0.2681207
276680.0000000    0.2576943
276720.0000000    0.2724869
276760.0000000    0.2761881
276800.0000000    0.2653869
276840.0000000    0.2744549
276880.0000000    0.2496059
276920.0000000    0.2484446
276960.0000000    0.2577233
277000.0000000    0.2564770
277040.0000000    0.2641186
277080.0000000    0.2591656
277120.0000000    0.2704795
277160.0000000    0.2650141
277200.0000000    0.2502449
277240.0000000    0.2772072
277280.0000000    0.2565295
277320.0000000    0.2744758
277360.0000000    0.2827942
277400.0000000    0.2800525
277440.0000000    0.2627436
277480.0000000    0.2769314
277520.0000000    0.2707038
277560.0000000    0.2766019
277600.0000000    0.2761407
277640.0000000    0.2664168
277680.0000000    0.2675229
277720.0000000    0.2730393
277760.0000000    0.2532439
277800.0000000    0.2631982
277840.0000000    0.2738183
277880.0000000    0.2668650
277920.0000000    0.2798001
277960.0000000    0.2781195
278000.0000000    0.2867459
278040.0000000    0.2682810
278080.0000000    0.2830876
278120.0000000    0.2955012
278160.0000000    0.2786130
278200.0000000    0.2749873
278240.0000000    0.2757577
278280.0000000    0.2923857
278320.0000000    0.3017485
278360.0000000    0.2896818
278400.0000000    0.2822356
278440.0000000    0.2860377
278480.0000000    0.2858314
278520.0000000    0.2798300
278560.0000000    0.2807245
278600.0000000    0.3012510
278640.0000000    0.2741882
278680.0000000    0.2904156
278720.0000000    0.2754100
278760.0000000    0.2804917
278800.0000000    0.2806659
278840.0000000    0.2757344
278880.0000000    0.2756523
278920.0000000    0.2775553
278960.0000000    0.2644531
279000.0000000    0.2753293
279040.0000000    0.2665579
279080.0000000    0.2727670
279120.0000000    0.2832988
279160.0000000    0.2769672
279200.0000000    0.2747980
279240.0000000    0.2562461
279280.0000000    0.2640356
279320.0000000    0.2817208
279360.0000000    0.2538495
279400.0000000    0.2719032
279440.0000000    0.2680143
279480.0000000    0.2560802
279520.0000000    0.2800007
279560.0000000    0.2775127
279600.0000000    0.2591843
279640.0000000    0.2506542
279680.0000000    0.2652325
279720.0000000    0.2479872
279760.0000000    0.2482051
279800.0000000    0.2718482
279840.0000000    0.2794828
279880.0000000    0.2682256
279920.0000000    0.2636913
279960.0000000    0.2754938
280000.0000000    0.2581398
280040.0000000    0.2723082
280080.0000000    0.2664906
280120.0000000    0.2733366
280160.0000000    0.2723759
280200.0000000    0.2893864
280240.0000000    0.2660604
280280.0000000    0.2840264
280320.0000000    0.2746734
280360.0000000    0.2788711
280400.0000000    0.2758304
280440.0000000    0.2729918
280480.0000000    0.2837051
280520.0000000    0.2722075
280560.0000000    0.2696359
280600.0000000    0.2627399
280640.0000000    0.2453827
280680.0000000    0.2620465
280720.0000000    0.2596369
280760.0000000    0.2679337
280800.0000000    0.2518190
280840.0000000    0.2755638
280880.0000000    0.2598268
280920.0000000    0.2615243
280960.0000000    0.2685979
281000.0000000    0.2726589
281040.0000000    0.2685780
281080.0000000    0.2751610
281120.0000000    0.2725054
281160.0000000    0.2924576
281200.0000000    0.2966879
281240.0000000    0.2838688
281280.0000000    0.2562995
281320.0000000    0.2751555
281360.0000000    0.2993209
281400.0000000    0.2562201
281440.0000000    0.2507665
281480.0000000    0.2663610
281520.0000000    0.2718739
281560.0000000    0.2645952
281600.0000000    0.2668813
281640.0000000    0.2815390
281680.0000000    0.2569354
281720.0000000    0.2741318
281760.0000000    0.2811953
281800.0000000    0.2804185
281840.0000000    0.2654313
281880.0000000    0.2720853
281920.0000000    0.2747457
281960.0000000    0.2580068
282000.0000000    0.2658562
282040.0000000    0.2939316
282080.0000000    0.2701357
282120.0000000    0.2842559
282160.0000000    0.2685689
282200.0000000    0.2736592
282240.0000000    0.2651452
282280.0000000    0.2682776
282320.0000000    0.2618998
282360.0000000    0.2669300
282400.0000000    0.2596154
282440.0000000    0.2827379
282480.0000000    0.2638946
282520.0000000    0.2621372
282560.0000000    0.2484906
282600.0000000    0.2583818
282640.0000000    0.2561164
282680.0000000    0.2722971
282720.0000000    0.2755556
282760.0000000    0.2953675
282800.0000000    0.2756947
282840.0000000    0.2720127
282880.0000000    0.2852430
282920.0000000    0.2791399
282960.0000000    0.2678348
283000.0000000    0.2593811
283040.0000000    0.2708234
283080.0000000    0.2793533
283120.0000000    0.2876774
283160.0000000    0.2928427
283200.0000000    0.2844919
283240.0000000    0.2818885
283280.0000000    0.2784944
283320.0000000    0.2818119
283360.0000000    0.2747689
283400.0000000    0.2713629
283440.0000000    0.2667426
283480.0000000    0.2577190
283520.0000000    0.2740673
283560.0000000    0.2713636
283600.0000000    0.2823084
283640.0000000    0.2704625
283680.0000000    0.2709529
283720.0000000    0.2645946
283760.0000000    0.2738366
283800.0000000    0.2688409
283840.0000000    0.2952034
283880.0000000    0.2857342
283920.0000000    0.2677981
283960.0000000    0.2661590
284000.0000000    0.2698906
284040.0000000    0.2606350
284080.0000000    0.2575377
284120.0000000    0.2467030
284160.0000000    0.2522453
284200.0000000    0.2352282
284240.0000000    0.2267498
284280.0000000    0.2532740
284320.0000000    0.2174239
284360.0000000    0.2182234
284400.0000000    0.2334474
284440.0000000    0.2300543
284480.0000000    0.2380900
284520.0000000    0.2344339
284560.0000000    0.2425538
284600.0000000    0.2589844
284640.0000000    0.2430718
284680.0000000    0.2317108
284720.0000000    0.2342175
284760.0000000    0.2234537
284800.0000000    0.2194999
284840.0000000    0.2221220
284880.0000000    0.2244478
284920.0000000    0.2324331
284960.0000000    0.2088334
285000.0000000    0.2008124
285040.0000000    0.2136301
285080.0000000    0.2289215
285120.0000000    0.2117665
285160.0000000    0.2050662
285200.0000000    0.2277065
285240.0000000    0.2319504
285280.0000000    0.2284517
285320.0000000    0.2176461
285360.0000000    0.2125093
285400.0000000    0.2344846
285440.0000000    0.2145371
285480.0000000    0.2163752
285520.0000000    0.2247398
285560.0000000    0.2172672
285600.0000000    0.2259829
285640.0000000    0.2322864
285680.0000000    0.2404257
285720.0000000    0.2288884
285760.0000000    0.2324477
285800.0000000    0.2291450
285840.0000000    0.2260772
285880.0000000    0.2249560
285920.0000000    0.2127623
285960.0000000    0.2170994
286000.0000000    0.2438701
286040.0000000    0.2272753
286080.0000000    0.2361013
286120.0000000    0.2540858
286160.0000000    0.2445347
286200.0000000    0.2403595
286240.0000000    0.2559826
286280.0000000    0.2568102
286320.0000000    0.2569251
286360.0000000    0.2605029
286400.0000000    0.2551459
286440.0000000    0.2525301
286480.0000000    0.2409712
286520.0000000    0.2603588
286560.0000000    0.2199154
286600.0000000    0.2469380
286640.0000000    0.2534015
286680.0000000    0.2318857
286720.0000000    0.2226129
286760.0000000    0.2264474
286800.0000000    0.2489672
286840.0000000    0.2509975
286880.0000000    0.2552140
286920.0000000    0.2413796
286960.0000000    0.2494461
287000.0000000    0.2529042
287040.0000000    0.2230328
287080.0000000    0.2220126
287120.0000000    0.2364565
287160.0000000    0.2127123
287200.0000000    0.2480202
287240.0000000    0.2493002
287280.0000000    0.2524915
287320.0000000    0.2535588
287360.0000000    0.2539035
287400.0000000    0.2416279
287440.0000000    0.2414151
287480.0000000    0.2549002
287520.0000000    0.2650585
287560.0000000    0.2672116
287600.0000000    0.2471488
287640.0000000    0.2218690
287680.0000000    0.2337555
287720.0000000    0.2527879
287760.0000000    0.2557474
287800.0000000    0.2349823
287840.0000000    0.2428253
287880.0000000    0.2277923
287920.0000000    0.2373651
287960.0000000    0.2298171
288000.0000000    0.2406592
288040.0000000    0.2266206
288080.0000000    0.2226100
288120.0000000    0.2273906
288160.0000000    0.2309113
288200.0000000    0.2297320
288240.0000000    0.2264152
288280.0000000    0.2315708
288320.0000000    0.2311815
288360.0000000    0.2323006
288400.0000000    0.2354433
288440.0000000    0.2328856
288480.0000000    0.2385542
288520.0000000    0.2280062
288560.0000000    0.2257258
288600.0000000    0.2418485
288640.0000000    0.2348630
288680.0000000    0.2209974
288720.0000000    0.2502162
288760.0000000    0.2387398
288800.0000000    0.2293757
288840.0000000    0.2128347
288880.0000000    0.2175010
288920.0000000    0.2237115
288960.0000000    0.2175134
289000.0000000    0.2272446
289040.0000000    0.2108957
289080.0000000    0.2277576
289120.0000000    0.2351244
289160.0000000    0.2241435
289200.0000000    0.2463075
289240.0000000    0.2052274
289280.0000000    0.2026172
289320.0000000    0.1977299
289360.0000000    0.1845965
289400.0000000    0.1790042
289440.0000000    0.1621564
289480.0000000    0.1608463
289520.0000000    0.1747116
289560.0000000    0.1823217
289600.0000000    0.1804251
289640.0000000    0.1955133
289680.0000000    0.1767097
289720.0000000    0.1887605
289760.0000000    0.1765038
289800.0000000    0.1747984
289840.0000000    0.1480200
289880.0000000    0.1598732
289920.0000000    0.1648291
289960.0000000    0.1663176
290000.0000000    0.1602688
290040.0000000    0.1670585
290080.0000000    0.1670009
290120.0000000    0.1671008
290160.0000000    0.1708874
290200.0000000    0.1708240
290240.0000000    0.1734244
290280.0000000    0.1621165
290320.0000000    0.1660773
290360.0000000    0.1712814
290400.0000000    0.1810453
290440.0000000    0.1868575
290480.0000000    0.1808949
290520.0000000    0.1733020
290560.0000000    0.1764605
290600.0000000    0.1794945
290640.0000000    0.1729311
290680.0000000    0.1963532
290720.0000000    0.1996490
290760.0000000    0.2062678
290800.0000000    0.1994006
290840.0000000    0.1881656
290880.0000000    0.1997052
290920.0000000    0.1969772
290960.0000000    0.1753543
291000.0000000    0.1955949
291040.0000000    0.1829390
291080.0000000    0.1977492
291120.0000000    0.1959622
291160.0000000    0.2039194
291200.0000000    0.2066405
291240.0000000    0.1975790
291280.0000000    0.1906095
291320.0000000    0.1952728
291360.0000000    0.1956696
291400.0000000    0.1994521
291440.0000000    0.2108857
291480.0000000    0.2113109
291520.0000000    0.2107475
291560.0000000    0.1766713
291600.0000000    0.1892515
291640.0000000    0.1764888
291680.0000000    0.1929257
291720.0000000    0.1823972
291760.0000000    0.1598745
291800.0000000    0.1508867
291840.0000000    0.1647735
291880.0000000    0.1521350
291920.0000000    0.1539924
291960.0000000    0.1495596
292000.0000000    0.1580560
292040.0000000    0.1515235
292080.0000000    0.1504987
292120.0000000    0.1348535
292160.0000000    0.1379559
292200.0000000    0.1547559
292240.0000000    0.1377635
292280.0000000    0.1543085
292320.0000000    0.1522303
292360.0000000    0.1536005
292400.0000000    0.1413813
292440.0000000    0.1336412
292480.0000000    0.1241595
292520.0000000    0.1485646
292560.0000000    0.1509545
292600.0000000    0.1435471
292640.0000000    0.1564765
292680.0000000    0.1393884
292720.0000000    0.1515591
292760.0000000    0.1493611
292800.0000000    0.1467866
292840.0000000    0.1494207
292880.0000000    0.1300609
292920.0000000    0.1413763
292960.0000000    0.1549624
293000.0000000    0.1367110
293040.0000000    0.1494833
293080.0000000    0.1436865
293120.0000000    0.1349050
293160.0000000    0.1506037
293200.0000000    0.1471840
293240.0000000    0.1413361
293280.0000000    0.1480519
293320.0000000    0.1519814
293360.0000000    0.1528817
293400.0000000    0.1609206
293440.0000000    0.1581092
293480.0000000    0.1463925
293520.0000000    0.1364030
293560.0000000    0.1501064
293600.0000000    0.1568677
293640.0000000    0.1447655
293680.0000000    0.1371806
293720.0000000    0.1412926
293760.0000000    0.1353171
293800.0000000    0.1380102
293840.0000000    0.1447242
293880.0000000    0.1344486
293920.0000000    0.1519415
293960.0000000    0.1325371
294000.0000000    0.1347476
294040.0000000    0.1492215
294080.0000000    0.1442776
294120.0000000    0.1489936
294160.0000000    0.1327588
294200.0000000    0.1406440
294240.0000000    0.1518989
294280.0000000    0.1540826
294320.0000000    0.1525165
294360.0000000    0.1618631
294400.0000000    0.1481712
294440.0000000    0.1486065
294480.0000000    0.1598975
294520.0000000    0.1604121
294560.0000000    0.1549924
294600.0000000    0.1662016
294640.0000000    0.1521805
294680.0000000    0.1669562
294720.0000000    0.1564647
294760.0000000    0.1576736
294800.0000000    0.1673497
294840.0000000    0.1570450
294880.0000000    0.1616172
294920.0000000    0.1279451
294960.0000000    0.1445659
295000.0000000    0.1620244
295040.0000000    0.1339810
295080.0000000    0.1435926
295120.0000000    0.1380236
295160.0000000    0.1343138
295200.0000000    0.1461504
295240.0000000    0.1373260
295280.0000000    0.1449076
295320.0000000    0.1486435
295360.0000000    0.1446042
295400.0000000    0.1482669
295440.0000000    0.1415583
295480.0000000    0.1428577
295520.0000000    0.1325891
295560.0000000    0.1450814
295600.0000000    0.1522136
295640.0000000    0.1670373
295680.0000000    0.1553439
295720.0000000    0.1444202
295760.0000000    0.1428314
295800.0000000    0.1463572
295840.0000000    0.1350982
295880.0000000    0.1339552
295920.0000000    0.1551524
295960.0000000    0.1623680
296000.0000000    0.1471078
296040.0000000    0.1407091
296080.0000000    0.1471935
296120.0000000    0.1336501
296160.0000000    0.1499920
296200.0000000    0.1448144
296240.0000000    0.1443064
296280.0000000    0.1412554
296320.0000000    0.1479238
296360.0000000    0.1454109
296400.0000000    0.1483021
296440.0000000    0.1494265
296480.0000000    0.1363307
296520.0000000    0.1464177
296560.0000000    0.1418238
296600.0000000    0.1382749
296640.0000000    0.1476174
296680.0000000    0.1449869
296720.0000000    0.1400771
296760.0000000    0.1416906
296800.0000000    0.1341792
296840.0000000    0.1423634
296880.0000000    0.1564317
296920.0000000    0.1575646
296960.0000000    0.1472880
297000.0000000    0.1653683
297040.0000000    0.1527709
297080.0000000    0.1507887
297120.0000000    0.1542528
297160.0000000    0.1505835
297200.0000000    0.1574397
297240.0000000    0.1494552
297280.0000000    0.1470186
297320.0000000    0.1426704
297360.0000000    0.1449642
297400.0000000    0.1612893
297440.0000000    0.1412920
297480.0000000    0.1485355
297520.0000000    0.1476529
297560.0000000    0.1469378
297600.0000000    0.1403300
297640.0000000    0.1258522
297680.0000000    0.1454464
297720.0000000    0.1471637
297760.0000000    0.1455600
297800.0000000    0.1490054
297840.0000000    0.1432638
297880.0000000    0.1416718
297920.0000000    0.1414986
297960.0000000    0.1464709
298000.0000000    0.1433934
298040.0000000    0.1493619
298080.0000000    0.1367816
298120.0000000    0.1433856
298160.0000000    0.1548963
298200.0000000    0.1506206
298240.0000000    0.1519753
298280.0000000    0.1450817
298320.0000000    0.1469631
298360.0000000    0.1559342
298400.0000000    0.1550711
298440.0000000    0.1421456
298480.0000000    0.1450693
298520.0000000    0.1472065
298560.0000000    0.1509787
298600.0000000    0.1522916
298640.0000000    0.1729235
298680.0000000    0.1628840
298720.0000000    0.1557069
298760.0000000    0.1479103
298800.0000000    0.1525757
298840.0000000    0.1389054
298880.0000000    0.1553611
298920.0000000    0.1729750
298960.0000000    0.1629086
299000.0000000    0.1647807
299040.0000000    0.1687952
299080.0000000    0.1693168
299120.0000000    0.1563714
299160.0000000    0.1521733
299200.0000000    0.1587140
299240.0000000    0.1625538
299280.0000000    0.1783693
299320.0000000    0.1726946
299360.0000000    0.1691473
299400.0000000    0.1590674
299440.0000000    0.1609132
299480.0000000    0.1458330
299520.0000000    0.1523982
299560.0000000    0.1547933
299600.0000000    0.1572153
299640.0000000    0.1690014
299680.0000000    0.1507896
299720.0000000    0.1501535
299760.0000000    0.1563356
299800.0000000    0.1640936
299840.0000000    0.1496329
299880.0000000    0.1524266
299920.0000000    0.1546801
299960.0000000    0.1537524
300000.0000000    0.1566858
300040.0000000    0.1423810
300080.0000000    0.1391015
300120.0000000    0.1544420
300160.0000000    0.1348944
300200.0000000    0.1375144
300240.0000000    0.1477694
300280.0000000    0.1668803
300320.0000000    0.1491139
300360.0000000    0.1628172
300400.0000000    0.1632681
300440.0000000    0.1529841
300480.0000000    0.1608363
300520.0000000    0.1644654
300560.0000000    0.1612715
300600.0000000    0.1481679
300640.0000000    0.1647145
300680.0000000    0.1581100
300720.0000000    0.1702490
300760.0000000    0.1682396
300800.0000000    0.1717613
300840.0000000    0.1625385
300880.0000000    0.1525481
300920.0000000    0.1560919
300960.0000000    0.1519796
301000.0000000    0.1468769
301040.0000000    0.1485329
301080.0000000    0.1623119
301120.0000000    0.1500632
301160.0000000    0.1546621
301200.0000000    0.1472447
301240.0000000    0.1383150
301280.0000000    0.1404020
301320.0000000    0.1462689
301360.0000000    0.1367843
301400.0000000    0.1369720
301440.0000000    0.1387465
301480.0000000    0.1439123
301520.0000000    0.1412992
301560.0000000    0.1336149
301600.0000000    0.1256067
301640.0000000    0.1288919
301680.0000000    0.1274071
301720.0000000    0.1281915
301760.0000000    0.1417993
301800.0000000    0.1412078
301840.0000000    0.1420092
301880.0000000    0.1264235
301920.0000000    0.1457920
301960.0000000    0.1305393
302000.0000000    0.1362491
302040.0000000    0.1347438
302080.0000000    0.1350791
302120.0000000    0.1462260
302160.0000000    0.1315461
302200.0000000    0.1372805
302240.0000000    0.1433254
302280.0000000    0.1387242
302320.0000000    0.1296231
302360.0000000    0.1395434
302400.0000000    0.1352257
302440.0000000    0.1386595
302480.0000000    0.1349517
302520.0000000    0.1343523
302560.0000000    0.1350773
302600.0000000    0.1298009
302640.0000000    0.1301616
302680.0000000    0.1313850
302720.0000000    0.1351862
302760.0000000    0.1301501
302800.0000000    0.1247181
302840.0000000    0.1328197
302880.0000000    0.1349349
302920.0000000    0.1436812
302960.0000000    0.1324120
303000.0000000    0.1356015
303040.0000000    0.1381651
303080.0000000    0.1392709
303120.0000000    0.1397724
303160.0000000    0.1475182
303200.0000000    0.1410302
303240.0000000    0.1318806
303280.0000000    0.1324899
303320.0000000    0.1458712
303360.0000000    0.1462903
303400.0000000    0.1400110
303440.0000000    0.1538447
303480.0000000    0.1525588
303520.0000000    0.1464657
303560.0000000    0.1487435
303600.0000000    0.1440189
303640.0000000    0.1395849
303680.0000000    0.1357474
303720.0000000    0.1390498
303760.0000000    0.1340794
303800.0000000    0.1324793
303840.0000000    0.1381984
303880.0000000    0.1440023
303920.0000000    0.1534659
303960.0000000    0.1421319
304000.0000000    0.1514242
304040.0000000    0.1391885
304080.0000000    0.1363876
304120.0000000    0.1292683
304160.0000000    0.1425203
304200.0000000    0.1443162
304240.0000000    0.1483580
304280.0000000    0.1442041
304320.0000000    0.1341282
304360.0000000    0.1415214
304400.0000000    0.1377285
304440.0000000    0.1375789
304480.0000000    0.1412189
304520.0000000    0.1500505
304560.0000000    0.1399298
304600.0000000    0.1449760
304640.0000000    0.1500108
304680.0000000    0.1407518
304720.0000000    0.1389556
304760.0000000    0.1496725
304800.0000000    0.1524302
304840.0000000    0.1371711
304880.0000000    0.1380087
304920.0000000    0.1454588
304960.0000000    0.1433394
305000.0000000    0.1497910
305040.0000000    0.1344187
305080.0000000    0.1471272
305120.0000000    0.1420783
305160.0000000    0.1392158
305200.0000000    0.1262791
305240.0000000    0.1454667
305280.0000000    0.1379959
305320.0000000    0.1431801
305360.0000000    0.1421402
305400.0000000    0.1356030
305440.0000000    0.1345894
305480.0000000    0.1497317
305520.0000000    0.1394871
305560.0000000    0.1426661
305600.0000000    0.1364978
305640.0000000    0.1508958
305680.0000000    0.1480681
305720.0000000    0.1421740
305760.0000000    0.1461794
305800.0000000    0.1413496
305840.0000000    0.1483069
305880.0000000    0.1372808
305920.0000000    0.1446024
305960.0000000    0.1414376
306000.0000000    0.1383356
306040.0000000    0.1359856
306080.0000000    0.1358633
306120.0000000    0.1427640
306160.0000000    0.1439364
306200.0000000    0.1484931
306240.0000000    0.1434881
306280.0000000    0.1310546
306320.0000000    0.1413753
306360.0000000    0.1363838
306400.0000000    0.1430105
306440.0000000    0.1312752
306480.0000000    0.1396979
306520.0000000    0.1413038
306560.0000000    0.1415606
306600.0000000    0.1448113
306640.0000000    0.1511154
306680.0000000    0.1455719
306720.0000000    0.1438765
306760.0000000    0.1361663
306800.0000000    0.1407859
306840.0000000    0.1438647
306880.0000000    0.1337730
306920.0000000    0.1504459
306960.0000000    0.1448209
307000.0000000    0.1519249
307040.0000000    0.1322964
307080.0000000    0.1491156
307120.0000000    0.1405012
307160.0000000    0.1450241
307200.0000000    0.1374379
307240.0000000    0.1446230
307280.0000000    0.1373770
307320.0000000    0.1350134
307360.0000000    0.1450346
307400.0000000    0.1428147
307440.0000000    0.1448809
307480.0000000    0.1328605
307520.0000000    0.1432412
307560.0000000    0.1339703
307600.0000000    0.1369293
307640.0000000    0.1296559
307680.0000000    0.1275440
307720.0000000    0.1303252
307760.0000000    0.1501483
307800.0000000    0.1386747
307840.0000000    0.1396203
307880.0000000    0.1351605
307920.0000000    0.1458543
307960.0000000    0.1469296
308000.0000000    0.1343188
308040.0000000    0.1425957
308080.0000000    0.1421667
308120.0000000    0.1487800
308160.0000000    0.1421188
308200.0000000    0.1433765
308240.0000000    0.1406563
308280.0000000    0.1363830
308320.0000000    0.1383461
308360.0000000    0.1350208
308400.0000000    0.1437898
308440.0000000    0.1504553
308480.0000000    0.1353233
308520.0000000    0.1397334
308560.0000000    0.1369601
308600.0000000    0.1321744
308640.0000000    0.1374908
308680.0000000    0.1366135
308720.0000000    0.1381375
308760.0000000    0.1518713
308800.0000000    0.1376766
308840.0000000    0.1400343
308880.0000000    0.1442924
308920.0000000    0.1378388
308960.0000000    0.1394242
309000.0000000    0.1419683
309040.0000000    0.1444499
309080.0000000    0.1519972
309120.0000000    0.1434725
309160.0000000    0.1473497
309200.0000000    0.1506842
309240.0000000    0.1488376
309280.0000000    0.1316698
309320.0000000    0.1333461
309360.0000000    0.1354478
309400.0000000    0.1388926
309440.0000000    0.1267927
309480.0000000    0.1451077
309520.0000000    0.1380754
309560.0000000    0.1356388
309600.0000000    0.1403344
309640.0000000    0.1274468
309680.0000000    0.1464161
309720.0000000    0.1450160
309760.0000000    0.1442202
309800.0000000    0.1525435
309840.0000000    0.1465413
309880.0000000    0.1561205
309920.0000000    0.1614418
309960.0000000    0.1469170
310000.0000000    0.1649520
310040.0000000    0.1520827
310080.0000000    0.1462742
310120.0000000    0.1513222
310160.0000000    0.1456210
310200.0000000    0.1400381
310240.0000000    0.1444991
310280.0000000    0.1517228
310320.0000000    0.1438226
310360.0000000    0.1528783
310400.0000000    0.1540047
310440.0000000    0.1519836
310480.0000000    0.1491906
310520.0000000    0.1442297
310560.0000000    0.1424408
310600.0000000    0.1431597
310640.0000000    0.1358091
310680.0000000    0.1399968
310720.0000000    0.1328565
310760.0000000    0.1428895
310800.0000000    0.1308200
310840.0000000    0.1379071
310880.0000000    0.1332555
310920.0000000    0.1383921
310960.0000000    0.1294172
311000.0000000    0.1294020
311040.0000000    0.1346677
311080.0000000    0.1351636
311120.0000000    0.1323298
311160.0000000    0.1261681
311200.0000000    0.1366103
311240.0000000    0.1413123
311280.0000000    0.1369327
311320.0000000    0.1393837
311360.0000000    0.1375453
311400.0000000    0.1453451
311440.0000000    0.1484815
311480.0000000    0.1377405
311520.0000000    0.1397455
311560.0000000    0.1459025
311600.0000000    0.1466630
311640.0000000    0.1410055
311680.0000000    0.1351821
311720.0000000    0.1471827
311760.0000000    0.1430476
311800.0000000    0.1337103
311840.0000000    0.1332882
311880.0000000    0.1344250
311920.0000000    0.1378691
311960.0000000    0.1356653
312000.0000000    0.1351473
312040.0000000    0.1458770
312080.0000000    0.1511360
312120.0000000    0.1423969
312160.0000000    0.1406677
312200.0000000    0.1397566
312240.0000000    0.1438559
312280.0000000    0.1371488
312320.0000000    0.1526401
312360.0000000    0.1363213
312400.0000000    0.1451634
312440.0000000    0.1412024
312480.0000000    0.1414877
312520.0000000    0.1428411
312560.0000000    0.1507785
312600.0000000    0.1566317
312640.0000000    0.1417364
312680.0000000    0.1346336
312720.0000000    0.1298748
312760.0000000    0.1456136
312800.0000000    0.1461767
312840.0000000    0.1366278
312880.0000000    0.1332866
312920.0000000    0.1444570
312960.0000000    0.1368511
313000.0000000    0.1383835
313040.0000000    0.1365432
313080.0000000    0.1404202
313120.0000000    0.1313479
313160.0000000    0.1373672
313200.0000000    0.1488714
313240.0000000    0.1406452
313280.0000000    0.1345500
313320.0000000    0.1340322
313360.0000000    0.1347605
313400.0000000    0.1310936
313440.0000000    0.1418415
313480.0000000    0.1384363
313520.0000000    0.1332271
313560.0000000    0.1458450
313600.0000000    0.1523360
313640.0000000    0.1491755
313680.0000000    0.1374687
313720.0000000    0.1324539
313760.0000000    0.1389521
313800.0000000    0.1424658
313840.0000000    0.1363947
313880.0000000    0.1443950
313920.0000000    0.1556475
313960.0000000    0.1514712
314000.0000000    0.1528438
314040.0000000    0.1523423
314080.0000000    0.1554747
314120.0000000    0.1437616
314160.0000000    0.1489994
314200.0000000    0.1487583
314240.0000000    0.1395005
314280.0000000    0.1519634
314320.0000000    0.1452482
314360.0000000    0.1336496
314400.0000000    0.1526928
314440.0000000    0.1535511
314480.0000000    0.1408895
314520.0000000    0.1422520
314560.0000000    0.1534963
314600.0000000    0.1294836
314640.0000000    0.1496595
314680.0000000    0.1415489
314720.0000000    0.1554621
314760.0000000    0.1443277
314800.0000000    0.1417015
314840.0000000    0.1554407
314880.0000000    0.1460498
314920.0000000    0.1412885
314960.0000000    0.1268571
315000.0000000    0.1493221
315040.0000000    0.1458692
315080.0000000    0.1361985
315120.0000000    0.1383256
315160.0000000    0.1422379
315200.0000000    0.1434893
315240.0000000    0.1388461
315280.0000000    0.1474744
315320.0000000    0.1374544
315360.0000000    0.1336813
315400.0000000    0.1375686
315440.0000000    0.1402586
315480.0000000    0.1394374
315520.0000000    0.1421897
315560.0000000    0.1288569
315600.0000000    0.1373824
315640.0000000    0.1355124
315680.0000000    0.1354107
315720.0000000    0.1383947
315760.0000000    0.1338221
315800.0000000    0.1436047
315840.0000000    0.1413752
315880.0000000    0.1332854
315920.0000000    0.1493942
315960.0000000    0.1373602
316000.0000000    0.1339459
316040.0000000    0.1322013
316080.0000000    0.1486543
316120.0000000    0.1451965
316160.0000000    0.1394232
316200.0000000    0.1426388
316240.0000000    0.1335130
316280.0000000    0.1524927
316320.0000000    0.1296777
316360.0000000    0.1410413
316400.0000000    0.1304753
316440.0000000    0.1359400
316480.0000000    0.1412571
316520.0000000    0.1395131
316560.0000000    0.1393120
316600.0000000    0.1485543
316640.0000000    0.1424897
316680.0000000    0.1547926
316720.0000000    0.1622010
316760.0000000    0.1698320
316800.0000000    0.1550189
316840.0000000    0.1549966
316880.0000000    0.1466848
316920.0000000    0.1465850
316960.0000000    0.1520867
317000.0000000    0.1370407
317040.0000000    0.1499795
317080.0000000    0.1445200
317120.0000000    0.1478930
317160.0000000    0.1391044
317200.0000000    0.1475894
317240.0000000    0.1492877
317280.0000000    0.1467871
317320.0000000    0.1489558
317360.0000000    0.1417889
317400.0000000    0.1461471
317440.0000000    0.1462761
317480.0000000    0.1381803
317520.0000000    0.1516866
317560.0000000    0.1477208
317600.0000000    0.1629245
317640.0000000    0.1580978
317680.0000000    0.1514088
317720.0000000    0.1343686
317760.0000000    0.1385691
317800.0000000    0.1436467
317840.0000000    0.1385310
317880.0000000    0.1348377
317920.0000000    0.1380837
317960.0000000    0.1429005
318000.0000000    0.1338509
318040.0000000    0.1431018
318080.0000000    0.1454472
318120.0000000    0.1411673
318160.0000000    0.1368816
318200.0000000    0.1461663
318240.0000000    0.1406515
318280.0000000    0.1331316
318320.0000000    0.1495297
318360.0000000    0.1396113
318400.0000000    0.1476224
318440.0000000    0.1440912
318480.0000000    0.1400189
318520.0000000    0.1503278
318560.0000000    0.1447160
318600.0000000    0.1463914
318640.0000000    0.1557859
318680.0000000    0.1393900
318720.0000000    0.1489770
318760.0000000    0.1366967
318800.0000000    0.1410338
318840.0000000    0.1567091
318880.0000000    0.1553687
318920.0000000    0.1440418
318960.0000000    0.1571488
319000.0000000    0.1542067
319040.0000000    0.1460561
319080.0000000    0.1408772
319120.0000000    0.1486325
319160.0000000    0.1468816
319200.0000000    0.1400587
319240.0000000    0.1413119
319280.0000000    0.1495022
319320.0000000    0.1283454
319360.0000000    0.1313045
319400.0000000    0.1409968
319440.0000000    0.1374152
319480.0000000    0.1379920
319520.0000000    0.1433034
319560.0000000    0.1618330
319600.0000000    0.1396561
319640.0000000    0.1505918
319680.0000000    0.1434594
319720.0000000    0.1443208
319760.0000000    0.1454998
319800.0000000    0.1421180
319840.0000000    0.1292577
319880.0000000    0.1381699
319920.0000000    0.1418010
319960.0000000    0.1486108
320000.0000000    0.1342311
320040.0000000    0.1390106
320080.0000000    0.1332490
320120.0000000    0.1406015
320160.0000000    0.1392645
320200.0000000    0.1425048
320240.0000000    0.1408542
320280.0000000    0.1387559
320320.0000000    0.1411915
320360.0000000    0.1396066
320400.0000000    0.1265521
320440.0000000    0.1389867
320480.0000000    0.1402620
320520.0000000    0.1467984
320560.0000000    0.1397891
320600.0000000    0.1299795
320640.0000000    0.1311788
320680.0000000    0.1383416
320720.0000000    0.1393550
320760.0000000    0.1261329
320800.0000000    0.1305592
320840.0000000    0.1309468
320880.0000000    0.1499082
320920.0000000    0.1425880
320960.0000000    0.1406791
321000.0000000    0.1384555
321040.0000000    0.1423423
321080.0000000    0.1461073
321120.0000000    0.1596060
321160.0000000    0.1570644
321200.0000000    0.1412531
321240.0000000    0.1513612
321280.0000000    0.1522180
321320.0000000    0.1579759
321360.0000000    0.1351670
321400.0000000    0.1569441
321440.0000000    0.1497566
321480.0000000    0.1400254
321520.0000000    0.1483376
321560.0000000    0.1363842
321600.0000000    0.1399736
321640.0000000    0.1529678
321680.0000000    0.1571723
321720.0000000    0.1468520
321760.0000000    0.1435579
321800.0000000    0.1496482
321840.0000000    0.1527934
321880.0000000    0.1541586
321920.0000000    0.1418235
321960.0000000    0.1446876
322000.0000000    0.1455419
322040.0000000    0.1483578
322080.0000000    0.1449732
322120.0000000    0.1478184
322160.0000000    0.1373689
322200.0000000    0.1388255
322240.0000000    0.1460198
322280.0000000    0.1316821
322320.0000000    0.1504449
322360.0000000    0.1493341
322400.0000000    0.1443091
322440.0000000    0.1366161
322480.0000000    0.1322133
322520.0000000    0.1381038
322560.0000000    0.1378550
322600.0000000    0.1416173
322640.0000000    0.1317064
322680.0000000    0.1370394
322720.0000000    0.1300899
322760.0000000    0.1271673
322800.0000000    0.1282125
322840.0000000    0.1323356
322880.0000000    0.1337047
322920.0000000    0.1386468
322960.0000000    0.1302259
323000.0000000    0.1440467
323040.0000000    0.1312403
323080.0000000    0.1262061
323120.0000000    0.1232917
323160.0000000    0.1318045
323200.0000000    0.1327917
323240.0000000    0.1387765
323280.0000000    0.1374006
323320.0000000    0.1328886
323360.0000000    0.1244007
323400.0000000    0.1330104
323440.0000000    0.1407116
323480.0000000    0.1305152
323520.0000000    0.1336866
323560.0000000    0.1306549
323600.0000000    0.1295880
323640.0000000    0.1274457
323680.0000000    0.1232580
323720.0000000    0.1342469
323760.0000000    0.1368640
323800.0000000    0.1427819
323840.0000000    0.1372434
323880.0000000    0.1334070
323920.0000000    0.1271773
323960.0000000    0.1295106
324000.0000000    0.1337467
324040.0000000    0.1331117
324080.0000000    0.1264491
324120.0000000    0.1353196
324160.0000000    0.1249428
324200.0000000    0.1329928
324240.0000000    0.1287987
324280.0000000    0.1421504
324320.0000000    0.1299711
324360.0000000    0.1377432
324400.0000000    0.1458736
324440.0000000    0.1396217
324480.0000000    0.1362271
324520.0000000    0.1358933
324560.0000000    0.1361851
324600.0000000    0.1317426
324640.0000000    0.1350237
324680.0000000    0.1254503
324720.0000000    0.1508119
324760.0000000    0.1325984
324800.0000000    0.1326693
324840.0000000    0.1391296
324880.0000000    0.1368247
324920.0000000    0.1341032
324960.0000000    0.1254939
325000.0000000    0.1367036
325040.0000000    0.1276182
325080.0000000    0.1373203
325120.0000000    0.1389920
325160.0000000    0.1333911
325200.0000000    0.1312908
325240.0000000    0.1325866
325280.0000000    0.1329936
325320.0000000    0.1263712
325360.0000000    0.1389222
325400.0000000    0.1436838
325440.0000000    0.1436403
325480.0000000    0.1626955
325520.0000000    0.1548949
325560.0000000    0.1472775
325600.0000000    0.1535815
325640.0000000    0.1451037
325680.0000000    0.1486829
325720.0000000    0.1470721
325760.0000000    0.1359129
325800.0000000    0.1415243
325840.0000000    0.1386902
325880.0000000    0.1435179
325920.0000000    0.1505782
325960.0000000    0.1412285
326000.0000000    0.1409989
326040.0000000    0.1447750
326080.0000000    0.1358201
326120.0000000    0.1377331
326160.0000000    0.1349686
326200.0000000    0.1374004
326240.0000000    0.1444371
326280.0000000    0.1351944
326320.0000000    0.1353111
326360.0000000    0.1304519
326400.0000000    0.1310177
326440.0000000    0.1419380
326480.0000000    0.1469758
326520.0000000    0.1416315
326560.0000000    0.1426496
326600.0000000    0.1399699
326640.0000000    0.1419777
326680.0000000    0.1411841
326720.0000000    0.1490820
326760.0000000    0.1407374
326800.0000000    0.1438784
326840.0000000    0.1426399
326880.0000000    0.1474210
326920.0000000    0.1454515
326960.0000000    0.1381618
327000.0000000    0.1400960
327040.0000000    0.1352216
327080.0000000    0.1367642
327120.0000000    0.1437254
327160.0000000    0.1420556
327200.0000000    0.1412870
327240.0000000    0.1352228
327280.0000000    0.1318175
327320.0000000    0.1358389
327360.0000000    0.1417351
327400.0000000    0.1378465
327440.0000000    0.1477322
327480.0000000    0.1378176
327520.0000000    0.1490284
327560.0000000    0.1372998
327600.0000000    0.1440424
327640.0000000    0.1528391
327680.0000000    0.1465234
327720.0000000    0.1339593
327760.0000000    0.1372163
327800.0000000    0.1438193
327840.0000000    0.1337751
327880.0000000    0.1410929
327920.0000000    0.1323179
327960.0000000    0.1392066
328000.0000000    0.1300842
328040.0000000    0.1347948
328080.0000000    0.1382241
328120.0000000    0.1200805
328160.0000000    0.1355708
328200.0000000    0.1292093
328240.0000000    0.1364307
328280.0000000    0.1353092
328320.0000000    0.1300756
328360.0000000    0.1411488
328400.0000000    0.1322094
328440.0000000    0.1400443
328480.0000000    0.1433796
328520.0000000    0.1360601
328560.0000000    0.1437418
328600.0000000    0.1422416
328640.0000000    0.1553347
328680.0000000    0.1338672
328720.0000000    0.1478940
328760.0000000    0.1433137
328800.0000000    0.1416193
328840.0000000    0.1350017
328880.0000000    0.1434740
328920.0000000    0.1372580
328960.0000000    0.1472812
329000.0000000    0.1439672
329040.0000000    0.1446199
329080.0000000    0.1530001
329120.0000000    0.1390130
329160.0000000    0.1452808
329200.0000000    0.1405482
329240.0000000    0.1469172
329280.0000000    0.1421977
329320.0000000    0.1485434
329360.0000000    0.1434890
329400.0000000    0.1320133
329440.0000000    0.1340556
329480.0000000    0.1436520
329520.0000000    0.1463369
329560.0000000    0.1491281
329600.0000000    0.1530975
329640.0000000    0.1476398
329680.0000000    0.1360530
329720.0000000    0.1488300
329760.0000000    0.1392570
329800.0000000    0.1383405
329840.0000000    0.1550598
329880.0000000    0.1484396
329920.0000000    0.1443834
329960.0000000    0.1479224
330000.0000000    0.1439496
330040.0000000    0.1314331
330080.0000000    0.1314012
330120.0000000    0.1405879
330160.0000000    0.1403261
330200.0000000    0.1360207
330240.0000000    0.1400648
330280.0000000    0.1399442
330320.0000000    0.1365750
330360.0000000    0.1379073
330400.0000000    0.1346238
330440.0000000    0.1325501
330480.0000000    0.1428610
330520.0000000    0.1386613
330560.0000000    0.1480015
330600.0000000    0.1361083
330640.0000000    0.1358826
330680.0000000    0.1366787
330720.0000000    0.1400388
330760.0000000    0.1392485
330800.0000000    0.1420287
330840.0000000    0.1406985
330880.0000000    0.1340602
330920.0000000    0.1380122
330960.0000000    0.1393871
331000.0000000    0.1309722
331040.0000000    0.1454504
331080.0000000    0.1423038
331120.0000000    0.1436342
331160.0000000    0.1400357
331200.0000000    0.1393951
331240.0000000    0.1338051
331280.0000000    0.1380475
331320.0000000    0.1406053
331360.0000000    0.1513558
331400.0000000    0.1506491
331440.0000000    0.1558026
331480.0000000    0.1598181
331520.0000000    0.1552060
331560.0000000    0.1542426
331600.0000000    0.1396750
331640.0000000    0.1377605
331680.0000000    0.1423620
331720.0000000    0.1387877
331760.0000000    0.1397637
331800.0000000    0.1352497
331840.0000000    0.1402625
331880.0000000    0.1419321
331920.0000000    0.1401647
331960.0000000    0.1307098
332000.0000000    0.1273520
332040.0000000    0.1349771
332080.0000000    0.1332473
332120.0000000    0.1326640
332160.0000000    0.1477807
332200.0000000    0.1424668
332240.0000000    0.1432799
332280.0000000    0.1494517
332320.0000000    0.1541715
332360.0000000    0.1545174
332400.0000000    0.1579551
332440.0000000    0.1625366
332480.0000000    0.1737445
332520.0000000    0.1602257
332560.0000000    0.1552219
332600.0000000    0.1639183
332640.0000000    0.1615041
332680.0000000    0.1667788
332720.0000000    0.1533671
332760.0000000    0.1543036
332800.0000000    0.1554334
332840.0000000    0.1663628
332880.0000000    0.1698266
332920.0000000    0.1506011
332960.0000000    0.1552651
333000.0000000    0.1547319
333040.0000000    0.1503486
333080.0000000    0.1635875
333120.0000000    0.1585130
333160.0000000    0.1477629
333200.0000000    0.1600986
333240.0000000    0.1560149
333280.0000000    0.1582806
333320.0000000    0.1596491
333360.0000000    0.1605355
333400.0000000    0.1580240
333440.0000000    0.1647338
333480.0000000    0.1520552
333520.0000000    0.1620378
333560.0000000    0.1537688
333600.0000000    0.1502980
333640.0000000    0.1455229
333680.0000000    0.1506429
333720.0000000    0.1527308
333760.0000000    0.1492164
333800.0000000    0.1424549
333840.0000000    0.1469457
333880.0000000    0.1502856
333920.0000000    0.1516042
333960.0000000    0.1475342
334000.0000000    0.1464645
334040.0000000    0.1509146
334080.0000000    0.1507453
334120.0000000    0.1525920
334160.0000000    0.1470735
334200.0000000    0.1577708
334240.0000000    0.1562116
334280.0000000    0.1476523
334320.0000000    0.1553728
334360.0000000    0.1490283
334400.0000000    0.1473041
334440.0000000    0.1484026
334480.0000000    0.1520291
334520.0000000    0.1487429
334560.0000000    0.1581076
334600.0000000    0.1650423
334640.0000000    0.1506382
334680.0000000    0.1414241
334720.0000000    0.1280874
334760.0000000    0.1488495
334800.0000000    0.1376234
334840.0000000    0.1423087
334880.0000000    0.1483189
334920.0000000    0.1485738
334960.0000000    0.1429291
335000.0000000    0.1383413
335040.0000000    0.1467788
335080.0000000    0.1509871
335120.0000000    0.1452431
335160.0000000    0.1383220
335200.0000000    0.1383748
335240.0000000    0.1381720
335280.0000000    0.1383890
335320.0000000    0.1386614
335360.0000000    0.1267089
335400.0000000    0.1396343
335440.0000000    0.1460222
335480.0000000    0.1495929
335520.0000000    0.1482706
335560.0000000    0.1370347
335600.0000000    0.1556291
335640.0000000    0.1532080
335680.0000000    0.1489026
335720.0000000    0.1491353
335760.0000000    0.1445775
335800.0000000    0.1406821
335840.0000000    0.1448011
335880.0000000    0.1367764
335920.0000000    0.1435523
335960.0000000    0.1372820
336000.0000000    0.1282726
336040.0000000    0.1350679
336080.0000000    0.1504835
336120.0000000    0.1502519
336160.0000000    0.1540785
336200.0000000    0.1511571
336240.0000000    0.1610806
336280.0000000    0.1402013
336320.0000000    0.1363272
336360.0000000    0.1434870
336400.0000000    0.1380852
336440.0000000    0.1376524
336480.0000000    0.1634289
336520.0000000    0.1489788
336560.0000000    0.1387432
336600.0000000    0.1386753
336640.0000000    0.1263212
336680.0000000    0.1384052
336720.0000000    0.1440657
336760.0000000    0.1328794
336800.0000000    0.1453619
336840.0000000    0.1322674
336880.0000000    0.1365508
336920.0000000    0.1336685
336960.0000000    0.1370080
337000.0000000    0.1374990
337040.0000000    0.1278592
337080.0000000    0.1338336
337120.0000000    0.1463641
337160.0000000    0.1334593
337200.0000000    0.1361442
337240.0000000    0.1399547
337280.0000000    0.1326060
337320.0000000    0.1296341
337360.0000000    0.1281915
337400.0000000    0.1341143
337440.0000000    0.1361289
337480.0000000    0.1323138
337520.0000000    0.1378515
337560.0000000    0.1451692
337600.0000000    0.1397129
337640.0000000    0.1391842
337680.0000000    0.1333402
337720.0000000    0.1430565
337760.0000000    0.1467422
337800.0000000    0.1326836
337840.0000000    0.1259344
337880.0000000    0.1397613
337920.0000000    0.1363287
337960.0000000    0.1337376
338000.0000000    0.1459702
338040.0000000    0.1234315
338080.0000000    0.1318989
338120.0000000    0.1187590
338160.0000000    0.1241463
338200.0000000    0.1277665
338240.0000000    0.1455418
338280.0000000    0.1322417
338320.0000000    0.1378542
338360.0000000    0.1450296
338400.0000000    0.1219459
338440.0000000    0.1307906
338480.0000000    0.1293082
338520.0000000    0.1298666
338560.0000000    0.1327706
338600.0000000    0.1282867
338640.0000000    0.1263937
338680.0000000    0.1392170
338720.0000000    0.1422848
338760.0000000    0.1373313
338800.0000000    0.1246649
338840.0000000    0.1325827
338880.0000000    0.1343702
338920.0000000    0.1226401
338960.0000000    0.1412973
339000.0000000    0.1523737
339040.0000000    0.1410098
339080.0000000    0.1402225
339120.0000000    0.1375841
339160.0000000    0.1320257
339200.0000000    0.1460211
339240.0000000    0.1338932
339280.0000000    0.1447771
339320.0000000    0.1404010
339360.0000000    0.1346991
339400.0000000    0.1300180
339440.0000000    0.1395687
339480.0000000    0.1319361
339520.0000000    0.1418582
339560.0000000    0.1440037
339600.0000000    0.1415313
339640.0000000    0.1476937
339680.0000000    0.1453739
339720.0000000    0.1472564
339760.0000000    0.1413347
339800.0000000    0.1357309
339840.0000000    0.1444180
339880.0000000    0.1535417
339920.0000000    0.1414744
339960.0000000    0.1416354
340000.0000000    0.1422516
340040.0000000    0.1377421
340080.0000000    0.1501868
340120.0000000    0.1346471
340160.0000000    0.1416690
340200.0000000    0.1340741
340240.0000000    0.1310487
340280.0000000    0.1486272
340320.0000000    0.1463773
340360.0000000    0.1326330
340400.0000000    0.1392806
340440.0000000    0.1348087
340480.0000000    0.1375824
340520.0000000    0.1400655
340560.0000000    0.1549011
340600.0000000    0.1517496
340640.0000000    0.1393988
340680.0000000    0.1410608
340720.0000000    0.1435935
340760.0000000    0.1463815
340800.0000000    0.1485654
340840.0000000    0.1485957
340880.0000000    0.1509581
340920.0000000    0.1360105
340960.0000000    0.1383438
341000.0000000    0.1471737
341040.0000000    0.1554518
341080.0000000    0.1489813
341120.0000000    0.1412611
341160.0000000    0.1537306
341200.0000000    0.1463527
341240.0000000    0.1370446
341280.0000000    0.1393197
341320.0000000    0.1359061
341360.0000000    0.1472179
341400.0000000    0.1309596
341440.0000000    0.1261844
341480.0000000    0.1427376
341520.0000000    0.1404584
341560.0000000    0.1280130
341600.0000000    0.1288042
341640.0000000    0.1461077
341680.0000000    0.1494465
341720.0000000    0.1490857
341760.0000000    0.1492176
341800.0000000    0.1264815
341840.0000000    0.1380132
341880.0000000    0.1466807
341920.0000000    0.1657399
341960.0000000    0.1384708
342000.0000000    0.1400550
342040.0000000    0.1435628
342080.0000000    0.1386962
342120.0000000    0.1450961
342160.0000000    0.1466326
342200.0000000    0.1307122
342240.0000000    0.1332468
342280.0000000    0.1292775
342320.0000000    0.1312044
342360.0000000    0.1402166
342400.0000000    0.1385039
342440.0000000    0.1419602
342480.0000000    0.1358792
342520.0000000    0.1389270
342560.0000000    0.1370183
342600.0000000    0.1381309
342640.0000000    0.1304383
342680.0000000    0.1323746
342720.0000000    0.1434202
342760.0000000    0.1362938
342800.0000000    0.1404478
342840.0000000    0.1416237
342880.0000000    0.1390967
342920.0000000    0.1392685
342960.0000000    0.1358146
343000.0000000    0.1415631
343040.0000000    0.1268045
343080.0000000    0.1307124
343120.0000000    0.1387360
343160.0000000    0.1372746
343200.0000000    0.1465192
343240.0000000    0.1435365
343280.0000000    0.1443481
343320.0000000    0.1405958
343360.0000000    0.1406159
343400.0000000    0.1536165
343440.0000000    0.1599743
343480.0000000    0.1516934
343520.0000000    0.1518747
343560.0000000    0.1298746
343600.0000000    0.1403464
343640.0000000    0.1450140
343680.0000000    0.1576037
343720.0000000    0.1386084
343760.0000000    0.1462369
343800.0000000    0.1375632
343840.0000000    0.1378083
343880.0000000    0.1506425
343920.0000000    0.1457863
343960.0000000    0.1484272
344000.0000000    0.1540201
344040.0000000    0.1478435
344080.0000000    0.1575330
344120.0000000    0.1512731
344160.0000000    0.1519993
344200.0000000    0.1490750
344240.0000000    0.1418052
344280.0000000    0.1524294
344320.0000000    0.1430086
344360.0000000    0.1507229
344400.0000000    0.1516085
344440.0000000    0.1430831
344480.0000000    0.1580384
344520.0000000    0.1421636
344560.0000000    0.1455672
344600.0000000    0.1476198
344640.0000000    0.1487985
344680.0000000    0.1378392
344720.0000000    0.1348411
344760.0000000    0.1375266
344800.0000000    0.1472394
344840.0000000    0.1492492
344880.0000000    0.1447554
344920.0000000    0.1415601
344960.0000000    0.1473445
345000.0000000    0.1446261
345040.0000000    0.1403208
345080.0000000    0.1313414
345120.0000000    0.1424008
345160.0000000    0.1429947
345200.0000000    0.1327300
345240.0000000    0.1365065
345280.0000000    0.1408526
345320.0000000    0.1529247
345360.0000000    0.1575707
345400.0000000    0.1443020
345440.0000000    0.1360766
345480.0000000    0.1499176
345520.0000000    0.1469085
345560.0000000    0.1390635
345600.0000000    0.1301240
345640.0000000    0.1342729
345680.0000000    0.1399617
345720.0000000    0.1411525
345760.0000000    0.1326187
345800.0000000    0.1485258
345840.0000000    0.1350154
345880.0000000    0.1455514
345920.0000000    0.1451063
345960.0000000    0.1522570
346000.0000000    0.1337399
346040.0000000    0.1479268
346080.0000000    0.1436794
346120.0000000    0.1602980
346160.0000000    0.1607028
346200.0000000    0.1611499
346240.0000000    0.1462523
346280.0000000    0.1519361
346320.0000000    0.1454899
346360.0000000    0.1546630
346400.0000000    0.1500297
346440.0000000    0.1578946
346480.0000000    0.1446710
346520.0000000    0.1444243
346560.0000000    0.1403545
346600.0000000    0.1465433
346640.0000000    0.1541057
346680.0000000    0.1672292
346720.0000000    0.1561080
346760.0000000    0.1645916
346800.0000000    0.1654433
346840.0000000    0.1660504
346880.0000000    0.1630307
346920.0000000    0.1712259
346960.0000000    0.1730442
347000.0000000    0.1657867
347040.0000000    0.1607318
347080.0000000    0.1678555
347120.0000000    0.1754967
347160.0000000    0.1641103
347200.0000000    0.1627016
347240.0000000    0.1649829
347280.0000000    0.1554519
347320.0000000    0.1697076
347360.0000000    0.1696206
347400.0000000    0.1650397
347440.0000000    0.1682761
347480.0000000    0.1608484
347520.0000000    0.1589215
347560.0000000    0.1662434
347600.0000000    0.1562427
347640.0000000    0.1527015
347680.0000000    0.1619623
347720.0000000    0.1673060
347760.0000000    0.1629592
347800.0000000    0.1517282
347840.0000000    0.1588370
347880.0000000    0.1577439
347920.0000000    0.1446493
347960.0000000    0.1528444
348000.0000000    0.1431789
348040.0000000    0.1430822
348080.0000000    0.1443964
348120.0000000    0.1569977
348160.0000000    0.1474647
348200.0000000    0.1366757
348240.0000000    0.1458206
348280.0000000    0.1486589
348320.0000000    0.1499495
348360.0000000    0.1435748
348400.0000000    0.1460814
348440.0000000    0.1406163
348480.0000000    0.1389215
348520.0000000    0.1357983
348560.0000000    0.1475178
348600.0000000    0.1473997
348640.0000000    0.1407432
348680.0000000    0.1448242
348720.0000000    0.1526033
348760.0000000    0.1438009
348800.0000000    0.1445977
348840.0000000    0.1453527
348880.0000000    0.1332263
348920.0000000    0.1471627
348960.0000000    0.1440358
349000.0000000    0.1312917
349040.0000000    0.1319607
349080.0000000    0.1290211
349120.0000000    0.1470714
349160.0000000    0.1383647
349200.0000000    0.1343067
349240.0000000    0.1516553
349280.0000000    0.1543285
349320.0000000    0.1467146
349360.0000000    0.1451804
349400.0000000    0.1403613
349440.0000000    0.1411093
349480.0000000    0.1403862
349520.0000000    0.1435556
349560.0000000    0.1349078
349600.0000000    0.1399024
349640.0000000    0.1395028
349680.0000000    0.1390071
349720.0000000    0.1339408
349760.0000000    0.1340632
349800.0000000    0.1350030
349840.0000000    0.1438678
349880.0000000    0.1437521
349920.0000000    0.1291739
349960.0000000    0.1355952
350000.0000000    0.1326966
350040.0000000    0.1373573
350080.0000000    0.1436989
350120.0000000    0.1461790
350160.0000000    0.1551291
350200.0000000    0.1556504
350240.0000000    0.1444454
350280.0000000    0.1467204
350320.0000000    0.1462308
350360.0000000    0.1447480
350400.0000000    0.1467072
350440.0000000    0.1409893
350480.0000000    0.1543744
350520.0000000    0.1472121
350560.0000000    0.1446438
350600.0000000    0.1485774
350640.0000000    0.1478971
350680.0000000    0.1379197
350720.0000000    0.1461745
350760.0000000    0.1466243
350800.0000000    0.1380213
350840.0000000    0.1416077
350880.0000000    0.1409833
350920.0000000    0.1383346
350960.0000000    0.1434257
351000.0000000    0.1634849
351040.0000000    0.1552241
351080.0000000    0.1557889
351120.0000000    0.1595126
351160.0000000    0.1513158
351200.0000000    0.1565373
351240.0000000    0.1486306
351280.0000000    0.1520762
351320.0000000    0.1561521
351360.0000000    0.1638485
351400.0000000    0.1505247
351440.0000000    0.1493081
351480.0000000    0.1387483
351520.0000000    0.1367546
351560.0000000    0.1407590
351600.0000000    0.1491136
351640.0000000    0.1532665
351680.0000000    0.1430839
351720.0000000    0.1333945
351760.0000000    0.1461950
351800.0000000    0.1456836
351840.0000000    0.1487138
351880.0000000    0.1434081
351920.0000000    0.1387079
351960.0000000    0.1491487
352000.0000000    0.1417043
352040.0000000    0.1482616
352080.0000000    0.1512232
352120.0000000    0.1425564
352160.0000000    0.1486709
352200.0000000    0.1454373
352240.0000000    0.1424019
352280.0000000    0.1344576
352320.0000000    0.1358534
352360.0000000    0.1354501
352400.0000000    0.1416450
352440.0000000    0.1333226
352480.0000000    0.1428118
352520.0000000    0.1326463
352560.0000000    0.1452250
352600.0000000    0.1375387
352640.0000000    0.1322595
352680.0000000    0.1372165
352720.0000000    0.1452273
352760.0000000    0.1390799
352800.0000000    0.1392994
352840.0000000    0.1454450
352880.0000000    0.1500770
352920.0000000    0.1374649
352960.0000000    0.1370444
353000.0000000    0.1331969
353040.0000000    0.1266994
353080.0000000    0.1407621
353120.0000000    0.1406381
353160.0000000    0.1391527
353200.0000000    0.1480538
353240.0000000    0.1456406
353280.0000000    0.1526488
353320.0000000    0.1496981
353360.0000000    0.1377395
353400.0000000    0.1451841
353440.0000000    0.1543804
353480.0000000    0.1542311
353520.0000000    0.1431707
353560.0000000    0.1412876
353600.0000000    0.1555851
353640.0000000    0.1485552
353680.0000000    0.1561795
353720.0000000    0.1511397
353760.0000000    0.1459162
353800.0000000    0.1398466
353840.0000000    0.1464652
353880.0000000    0.1467092
353920.0000000    0.1459713
353960.0000000    0.1460513
354000.0000000    0.1411938
354040.0000000    0.1440482
354080.0000000    0.1442170
354120.0000000    0.1444684
354160.0000000    0.1449163
354200.0000000    0.1505558
354240.0000000    0.1472718
354280.0000000    0.1513964
354320.0000000    0.1657576
354360.0000000    0.1558948
354400.0000000    0.1598816
354440.0000000    0.1585065
354480.0000000    0.1562136
354520.0000000    0.1571582
354560.0000000    0.1544624
354600.0000000    0.1578021
354640.0000000    0.1517407
354680.0000000    0.1516414
354720.0000000    0.1427938
354760.0000000    0.1373666
354800.0000000    0.1451972
354840.0000000    0.1447868
354880.0000000    0.1509856
354920.0000000    0.1423500
354960.0000000    0.1575633
355000.0000000    0.1631080
355040.0000000    0.1581630
355080.0000000    0.1518308
355120.0000000    0.1534318
355160.0000000    0.1584901
355200.0000000    0.1478017
355240.0000000    0.1447608
355280.0000000    0.1450376
355320.0000000    0.1395727
355360.0000000    0.1539324
355400.0000000    0.1482857
355440.0000000    0.1515493
355480.0000000    0.1545741
355520.0000000    0.1537437
355560.0000000    0.1634530
355600.0000000    0.1433010
355640.0000000    0.1582048
355680.0000000    0.1518795
355720.0000000    0.1481996
355760.0000000    0.1417249
355800.0000000    0.1521091
355840.0000000    0.1695980
355880.0000000    0.1555480
355920.0000000    0.1463414
355960.0000000    0.1518270
356000.0000000    0.1495362
356040.0000000    0.1567942
356080.0000000    0.1492381
356120.0000000    0.1636401
356160.0000000    0.1411403
356200.0000000    0.1493137
356240.0000000    0.1469091
356280.0000000    0.1461993
356320.0000000    0.1454100
356360.0000000    0.1578019
356400.0000000    0.1553714
356440.0000000    0.1558138
356480.0000000    0.1585234
356520.0000000    0.1479859
356560.0000000    0.1514393
356600.0000000    0.1584430
356640.0000000    0.1420359
356680.0000000    0.1515483
356720.0000000    0.1436789
356760.0000000    0.1548409
356800.0000000    0.1459421
356840.0000000    0.1448601
356880.0000000    0.1510205
356920.0000000    0.1528765
356960.0000000    0.1461956
357000.0000000    0.1531367
357040.0000000    0.1536859
357080.0000000    0.1453387
357120.0000000    0.1546889
357160.0000000    0.1555106
357200.0000000    0.1505844
357240.0000000    0.1489524
357280.0000000    0.1505574
357320.0000000    0.1422825
357360.0000000    0.1492828
357400.0000000    0.1348217
357440.0000000    0.1420997
357480.0000000    0.1552496
357520.0000000    0.1552465
357560.0000000    0.1487085
357600.0000000    0.1493788
357640.0000000    0.1437670
357680.0000000    0.1516166
357720.0000000    0.1473002
357760.0000000    0.1458016
357800.0000000    0.1437716
357840.0000000    0.1490108
357880.0000000    0.1452979
357920.0000000    0.1483641
357960.0000000    0.1413895
358000.0000000    0.1383937
358040.0000000    0.1429335
358080.0000000    0.1408863
358120.0000000    0.1319900
358160.0000000    0.1328927
358200.0000000    0.1503285
358240.0000000    0.1357505
358280.0000000    0.1536800
358320.0000000    0.1393753
358360.0000000    0.1402877
358400.0000000    0.1387594
358440.0000000    0.1340934
358480.0000000    0.1409637
358520.0000000    0.1524422
358560.0000000    0.1523439
358600.0000000    0.1354060
358640.0000000    0.1375330
358680.0000000    0.1359362
358720.0000000    0.1353714
358760.0000000    0.1438361
358800.0000000    0.1348161
358840.0000000    0.1406015
358880.0000000    0.1388407
358920.0000000    0.1429472
358960.0000000    0.1350486
359000.0000000    0.1253346
359040.0000000    0.1220005
359080.0000000    0.1342985
359120.0000000    0.1343963
359160.0000000    0.1310498
359200.0000000    0.1224445
359240.0000000    0.1265613
359280.0000000    0.1294021
359320.0000000    0.1260936
359360.0000000    0.1332616
359400.0000000    0.1312880
359440.0000000    0.1239784
359480.0000000    0.1308584
359520.0000000    0.1320843
359560.0000000    0.1349692
359600.0000000    0.1332037
359640.0000000    0.1285490
359680.0000000    0.1326521
359720.0000000    0.1315347
359760.0000000    0.1394081
359800.0000000    0.1356422
359840.0000000    0.1367720
359880.0000000    0.1376981
359920.0000000    0.1443912
359960.0000000    0.1437900
360000.0000000    0.1378232
360040.0000000    0.1313927
360080.0000000    0.1278153
360120.0000000    0.1424251
360160.0000000    0.1387892
360200.0000000    0.1208634
360240.0000000    0.1431897
360280.0000000    0.1408740
360320.0000000    0.1326960
360360.0000000    0.1451889
360400.0000000    0.1445191
360440.0000000    0.1435480
360480.0000000    0.1377644
360520.0000000    0.1301732
360560.0000000    0.1356125
360600.0000000    0.1354679
360640.0000000    0.1464486
360680.0000000    0.1441424
360720.0000000    0.1295155
360760.0000000    0.1420149
360800.0000000    0.1303031
360840.0000000    0.1433751
360880.0000000    0.1417119
360920.0000000    0.1384490
360960.0000000    0.1312613
361000.0000000    0.1470979
361040.0000000    0.1478093
361080.0000000    0.1535691
361120.0000000    0.1483426
361160.0000000    0.1487026
361200.0000000    0.1415306
361240.0000000    0.1466228
361280.0000000    0.1420210
361320.0000000    0.1582663
361360.0000000    0.1420909
361400.0000000    0.1378443
361440.0000000    0.1533565
361480.0000000    0.1458225
361520.0000000    0.1470185
361560.0000000    0.1503098
361600.0000000    0.1415496
361640.0000000    0.1399513
361680.0000000    0.1370429
361720.0000000    0.1487557
361760.0000000    0.1471805
361800.0000000    0.1482715
361840.0000000    0.1441682
361880.0000000    0.1462211
361920.0000000    0.1434179
361960.0000000    0.1478688
362000.0000000    0.1565046
362040.0000000    0.1409380
362080.0000000    0.1538410
362120.0000000    0.1534813
362160.0000000    0.1487649
362200.0000000    0.1439306
362240.0000000    0.1527220
362280.0000000    0.1509073
362320.0000000    0.1538903
362360.0000000    0.1493838
362400.0000000    0.1490158
362440.0000000    0.1471418
362480.0000000    0.1493315
362520.0000000    0.1480928
362560.0000000    0.1445192
362600.0000000    0.1359483
362640.0000000    0.1356318
362680.0000000    0.1454290
362720.0000000    0.1508015
362760.0000000    0.1461132
362800.0000000    0.1541918
362840.0000000    0.1288144
362880.0000000    0.1337219
362920.0000000    0.1371620
362960.0000000    0.1430946
363000.0000000    0.1456864
363040.0000000    0.1378383
363080.0000000    0.1452189
363120.0000000    0.1463018
363160.0000000    0.1444298
363200.0000000    0.1471667
363240.0000000    0.1401041
363280.0000000    0.1606489
363320.0000000    0.1424109
363360.0000000    0.1583781
363400.0000000    0.1537296
363440.0000000    0.1483712
363480.0000000    0.1629403
363520.0000000    0.1521383
363560.0000000    0.1557498
363600.0000000    0.1449618
363640.0000000    0.1635935
363680.0000000    0.1523953
363720.0000000    0.1627203
363760.0000000    0.1544743
363800.0000000    0.1421105
363840.0000000    0.1482858
363880.0000000    0.1478338
363920.0000000    0.1511058
363960.0000000    0.1492115
364000.0000000    0.1505601
364040.0000000    0.1416618
364080.0000000    0.1500365
364120.0000000    0.1638302
364160.0000000    0.1593783
364200.0000000    0.1534056
364240.0000000    0.1582825
364280.0000000    0.1575139
364320.0000000    0.1402394
364360.0000000    0.1476072
364400.0000000    0.1519469
364440.0000000    0.1381990
364480.0000000    0.1431868
364520.0000000    0.1406098
364560.0000000    0.1434867
364600.0000000    0.1358910
364640.0000000    0.1459413
364680.0000000    0.1465908
364720.0000000    0.1393508
364760.0000000    0.1507278
364800.0000000    0.1475349
364840.0000000    0.1506221
364880.0000000    0.1463968
364920.0000000    0.1712179
364960.0000000    0.1550222
365000.0000000    0.1584645
365040.0000000    0.1540954
365080.0000000    0.1499277
365120.0000000    0.1516309
365160.0000000    0.1531742
365200.0000000    0.1535934
365240.0000000    0.1555947
365280.0000000    0.1450748
365320.0000000    0.1436635
365360.0000000    0.1577858
365400.0000000    0.1536960
365440.0000000    0.1485109
365480.0000000    0.1434200
365520.0000000    0.1447190
365560.0000000    0.1473235
365600.0000000    0.1413992
365640.0000000    0.1445713
365680.0000000    0.1451528
365720.0000000    0.1455458
365760.0000000    0.1442504
365800.0000000    0.1462695
365840.0000000    0.1381676
365880.0000000    0.1432343
365920.0000000    0.1569224
365960.0000000    0.1559443
366000.0000000    0.1523135
366040.0000000    0.1532523
366080.0000000    0.1481246
366120.0000000    0.1507206
366160.0000000    0.1600221
366200.0000000    0.1438255
366240.0000000    0.1536123
366280.0000000    0.1504294
366320.0000000    0.1557029
366360.0000000    0.1595025
366400.0000000    0.1548628
366440.0000000    0.1401214
366480.0000000    0.1530907
366520.0000000    0.1472297
366560.0000000    0.1512470
366600.0000000    0.1423537
366640.0000000    0.1565378
366680.0000000    0.1506300
366720.0000000    0.1548382
366760.0000000    0.1527730
366800.0000000    0.1473231
366840.0000000    0.1449303
366880.0000000    0.1573143
366920.0000000    0.1425083
366960.0000000    0.1525856
367000.0000000    0.1384867
367040.0000000    0.1521891
367080.0000000    0.1380996
367120.0000000    0.1468325
367160.0000000    0.1465589
367200.0000000    0.1488401
367240.0000000    0.1645770
367280.0000000    0.1540496
367320.0000000    0.1531617
367360.0000000    0.1397144
367400.0000000    0.1447472
367440.0000000    0.1571342
367480.0000000    0.1426983
367520.0000000    0.1553388
367560.0000000    0.1433692
367600.0000000    0.1582481
367640.0000000    0.1478549
367680.0000000    0.1385418
367720.0000000    0.1437712
367760.0000000    0.1499791
367800.0000000    0.1501483
367840.0000000    0.1370703
367880.0000000    0.1407486
367920.0000000    0.1362468
367960.0000000    0.1526136
368000.0000000    0.1472281
368040.0000000    0.1421154
368080.0000000    0.1616119
368120.0000000    0.1485980
368160.0000000    0.1555561
368200.0000000    0.1401140
368240.0000000    0.1505310
368280.0000000    0.1517379
368320.0000000    0.1547232
368360.0000000    0.1520880
368400.0000000    0.1450587
368440.0000000    0.1319064
368480.0000000    0.1541121
368520.0000000    0.1447232
368560.0000000    0.1587435
368600.0000000    0.1512393
368640.0000000    0.1467880
368680.0000000    0.1522375
368720.0000000    0.1488742
368760.0000000    0.1501569
368800.0000000    0.1448925
368840.0000000    0.1442951
368880.0000000    0.1448367
368920.0000000    0.1564361
368960.0000000    0.1527447
369000.0000000    0.1511199
369040.0000000    0.1493939
369080.0000000    0.1459652
369120.0000000    0.1475056
369160.0000000    0.1562542
369200.0000000    0.1526206
369240.0000000    0.1482420
369280.0000000    0.1546974
369320.0000000    0.1472958
369360.0000000    0.1506664
369400.0000000    0.1485082
369440.0000000    0.1589302
369480.0000000    0.1494202
369520.0000000    0.1482884
369560.0000000    0.1528520
369600.0000000    0.1541931
369640.0000000    0.1484244
369680.0000000    0.1456320
369720.0000000    0.1489781
369760.0000000    0.1502251
369800.0000000    0.1520369
369840.0000000    0.1451141
369880.0000000    0.1554660
369920.0000000    0.1537773
369960.0000000    0.1587200
370000.0000000    0.1513221
370040.0000000    0.1447605
370080.0000000    0.1383033
370120.0000000    0.1479588
370160.0000000    0.1571254
370200.0000000    0.1494851
370240.0000000    0.1490003
370280.0000000    0.1395094
370320.0000000    0.1413234
370360.0000000    0.1503264
370400.0000000    0.1449238
370440.0000000    0.1383068
370480.0000000    0.1481753
370520.0000000    0.1511496
370560.0000000    0.1495724
370600.0000000    0.1553924
370640.0000000    0.1406529
370680.0000000    0.1460054
370720.0000000    0.1504331
370760.0000000    0.1487635
370800.0000000    0.1499309
370840.0000000    0.1543671
370880.0000000    0.1439427
370920.0000000    0.1482236
370960.0000000    0.1514382
371000.0000000    0.1506415
371040.0000000    0.1426706
371080.0000000    0.1535682
371120.0000000    0.1449401
371160.0000000    0.1503265
371200.0000000    0.1567518
371240.0000000    0.1443448
371280.0000000    0.1521216
371320.0000000    0.1434700
371360.0000000    0.1435135
371400.0000000    0.1465480
371440.0000000    0.1566514
371480.0000000    0.1572612
371520.0000000    0.1353327
371560.0000000    0.1566447
371600.0000000    0.1388542
371640.0000000    0.1366748
371680.0000000    0.1469735
371720.0000000    0.1421722
371760.0000000    0.1311074
371800.0000000    0.1396674
371840.0000000    0.1479551
371880.0000000    0.1496350
371920.0000000    0.1509775
371960.0000000    0.1393213
372000.0000000    0.1557934
372040.0000000    0.1510846
372080.0000000    0.1474494
372120.0000000    0.1415416
372160.0000000    0.1455458
372200.0000000    0.1660404
372240.0000000    0.1508854
372280.0000000    0.1483795
372320.0000000    0.1475261
372360.0000000    0.1423121
372400.0000000    0.1396047
372440.0000000    0.1504002
372480.0000000    0.1510196
372520.0000000    0.1510299
372560.0000000    0.1470785
372600.0000000    0.1525853
372640.0000000    0.1457410
372680.0000000    0.1433063
372720.0000000    0.1445015
372760.0000000    0.1448689
372800.0000000    0.1518050
372840.0000000    0.1566960
372880.0000000    0.1546307
372920.0000000    0.1555773
372960.0000000    0.1573852
373000.0000000    0.1403033
373040.0000000    0.1497252
373080.0000000    0.1490753
373120.0000000    0.1616540
373160.0000000    0.1634592
373200.0000000    0.1547232
373240.0000000    0.1598350
373280.0000000    0.1658423
373320.0000000    0.1549534
373360.0000000    0.1493502
373400.0000000    0.1477352
373440.0000000    0.1428563
373480.0000000    0.1672849
373520.0000000    0.1538839
373560.0000000    0.1704827
373600.0000000    0.1613014
373640.0000000    0.1466074
373680.0000000    0.1425679
373720.0000000    0.1544611
373760.0000000    0.1582479
373800.0000000    0.1439133
373840.0000000    0.1628814
373880.0000000    0.1600070
373920.0000000    0.1561847
373960.0000000    0.1674028
374000.0000000    0.1603191
374040.0000000    0.1606282
374080.0000000    0.1650503
374120.0000000    0.1598291
374160.0000000    0.1531194
374200.0000000    0.1641112
374240.0000000    0.1616582
374280.0000000    0.1592224
374320.0000000    0.1511196
374360.0000000    0.1565973
374400.0000000    0.1612081
374440.0000000    0.1633767
374480.0000000    0.1502269
374520.0000000    0.1496739
374560.0000000    0.1498007
374600.0000000    0.1671759
374640.0000000    0.1630563
374680.0000000    0.1539577
374720.0000000    0.1654010
374760.0000000    0.1759976
374800.0000000    0.1677321
374840.0000000    0.1605084
374880.0000000    0.1676480
374920.0000000    0.1794942
374960.0000000    0.1602022
375000.0000000    0.1643552
375040.0000000    0.1601077
375080.0000000    0.1739174
375120.0000000    0.1687833
375160.0000000    0.1706148
375200.0000000    0.1673642
375240.0000000    0.1781359
375280.0000000    0.1759543
375320.0000000    0.1723544
375360.0000000    0.1706922
375400.0000000    0.1807094
375440.0000000    0.1764631
375480.0000000    0.1657569
375520.0000000    0.1706199
375560.0000000    0.1669156
375600.0000000    0.1651389
375640.0000000    0.1694210
375680.0000000    0.1658421
375720.0000000    0.1687184
375760.0000000    0.1630433
375800.0000000    0.1628432
375840.0000000    0.1631327
375880.0000000    0.1725756
375920.0000000    0.1724190
375960.0000000    0.1624122
376000.0000000    0.1661614
376040.0000000    0.1613698
376080.0000000    0.1693485
376120.0000000    0.1629330
376160.0000000    0.1644143
376200.0000000    0.1760013
376240.0000000    0.1689043
376280.0000000    0.1720973
376320.0000000    0.1724934
376360.0000000    0.1656733
376400.0000000    0.1662942
376440.0000000    0.1685707
376480.0000000    0.1734648
376520.0000000    0.1697164
376560.0000000    0.1746458
376600.0000000    0.1670793
376640.0000000    0.1790128
376680.0000000    0.1747985
376720.0000000    0.1695594
376760.0000000    0.1711340
376800.0000000    0.1622007
376840.0000000    0.1742748
376880.0000000    0.1744657
376920.0000000    0.1742747
376960.0000000    0.1593243
377000.0000000    0.1639123
377040.0000000    0.1593159
377080.0000000    0.1556064
377120.0000000    0.1529324
377160.0000000    0.1722483
377200.0000000    0.1644508
377240.0000000    0.1644500
377280.0000000    0.1587720
377320.0000000    0.1580401
377360.0000000    0.1570329
377400.0000000    0.1512186
377440.0000000    0.1461151
377480.0000000    0.1577265
377520.0000000    0.1648954
377560.0000000    0.1532442
377600.0000000    0.1651223
377640.0000000    0.1468738
377680.0000000    0.1538991
377720.0000000    0.1469641
377760.0000000    0.1536436
377800.0000000    0.1604290
377840.0000000    0.1754198
377880.0000000    0.1675602
377920.0000000    0.1589963
377960.0000000    0.1590386
378000.0000000    0.1661698
378040.0000000    0.1721295
378080.0000000    0.1500609
378120.0000000    0.1487549
378160.0000000    0.1439225
378200.0000000    0.1491876
378240.0000000    0.1584179
378280.0000000    0.1607619
378320.0000000    0.1503170
378360.0000000    0.1517787
378400.0000000    0.1480884
378440.0000000    0.1547424
378480.0000000    0.1539879
378520.0000000    0.1482125
378560.0000000    0.1487897
378600.0000000    0.1429251
378640.0000000    0.1423856
378680.0000000    0.1494221
378720.0000000    0.1391519
378760.0000000    0.1526157
378800.0000000    0.1495558
378840.0000000    0.1504252
378880.0000000    0.1353163
378920.0000000    0.1443686
378960.0000000    0.1466733
379000.0000000    0.1484079
379040.0000000    0.1610750
379080.0000000    0.1458822
379120.0000000    0.1453054
379160.0000000    0.1503171
379200.0000000    0.1451271
379240.0000000    0.1519917
379280.0000000    0.1594153
379320.0000000    0.1529318
379360.0000000    0.1602400
379400.0000000    0.1547748
379440.0000000    0.1526373
379480.0000000    0.1604100
379520.0000000    0.1493533
379560.0000000    0.1476046
379600.0000000    0.1528478
379640.0000000    0.1582854
379680.0000000    0.1593368
379720.0000000    0.1410557
379760.0000000    0.1642341
379800.0000000    0.1651044
379840.0000000    0.1567281
379880.0000000    0.1565283
379920.0000000    0.1491304
379960.0000000    0.1385216
380000.0000000    0.1484741
380040.0000000    0.1551590
380080.0000000    0.1532265
380120.0000000    0.1423530
380160.0000000    0.1441594
380200.0000000    0.1476219
380240.0000000    0.1504704
380280.0000000    0.1379065
380320.0000000    0.1439336
380360.0000000    0.1471467
380400.0000000    0.1449992
380440.0000000    0.1461556
380480.0000000    0.1466887
380520.0000000    0.1491661
380560.0000000    0.1410926
380600.0000000    0.1450188
380640.0000000    0.1534383
380680.0000000    0.1493540
380720.0000000    0.1509035
380760.0000000    0.1509829
380800.0000000    0.1512919
380840.0000000    0.1486797
380880.0000000    0.1515436
380920.0000000    0.1430750
380960.0000000    0.1418345
381000.0000000    0.1592453
381040.0000000    0.1472244
381080.0000000    0.1499906
381120.0000000    0.1472383
381160.0000000    0.1460543
381200.0000000    0.1572017
381240.0000000    0.1583212
381280.0000000    0.1612958
381320.0000000    0.1417057
381360.0000000    0.1401359
381400.0000000    0.1457584
381440.0000000    0.1490245
381480.0000000    0.1445444
381520.0000000    0.1436617
381560.0000000    0.1553289
381600.0000000    0.1533602
381640.0000000    0.1539262
381680.0000000    0.1432284
381720.0000000    0.1497449
381760.0000000    0.1571904
381800.0000000    0.1486738
381840.0000000    0.1484937
381880.0000000    0.1550600
381920.0000000    0.1608009
381960.0000000    0.1673641
382000.0000000    0.1540495
382040.0000000    0.1652050
382080.0000000    0.1744368
382120.0000000    0.1620404
382160.0000000    0.1440316
382200.0000000    0.1608167
382240.0000000    0.1586842
382280.0000000    0.1554997
382320.0000000    0.1573227
382360.0000000    0.1658837
382400.0000000    0.1541424
382440.0000000    0.1483428
382480.0000000    0.1515456
382520.0000000    0.1629437
382560.0000000    0.1466793
382600.0000000    0.1520542
382640.0000000    0.1513677
382680.0000000    0.1522335
382720.0000000    0.1488005
382760.0000000    0.1537974
382800.0000000    0.1522162
382840.0000000    0.1486765
382880.0000000    0.1526067
382920.0000000    0.1428321
382960.0000000    0.1503118
383000.0000000    0.1515360
383040.0000000    0.1483256
383080.0000000    0.1536233
383120.0000000    0.1443370
383160.0000000    0.1476367
383200.0000000    0.1374230
383240.0000000    0.1497871
383280.0000000    0.1548175
383320.0000000    0.1546635
383360.0000000    0.1421309
383400.0000000    0.1616850
383440.0000000    0.1509980
383480.0000000    0.1459065
383520.0000000    0.1448910
383560.0000000    0.1542425
383600.0000000    0.1462135
383640.0000000    0.1477464
383680.0000000    0.1436915
383720.0000000    0.1511719
383760.0000000    0.1553239
383800.0000000    0.1540454
383840.0000000    0.1655106
383880.0000000    0.1516206
383920.0000000    0.1570617
383960.0000000    0.1615865
384000.0000000    0.1518487
384040.0000000    0.1596647
384080.0000000    0.1618832
384120.0000000    0.1526169
384160.0000000    0.1516903
384200.0000000    0.1527078
384240.0000000    0.1539493
384280.0000000    0.1521515
384320.0000000    0.1491805
384360.0000000    0.1561187
384400.0000000    0.1468482
384440.0000000    0.1443716
384480.0000000    0.1542697
384520.0000000    0.1491281
384560.0000000    0.1504521
384600.0000000    0.1517943
384640.0000000    0.1554789
384680.0000000    0.1546910
384720.0000000    0.1568284
384760.0000000    0.1520242
384800.0000000    0.1449961
384840.0000000    0.1551875
384880.0000000    0.1595786
384920.0000000    0.1517525
384960.0000000    0.1588593
385000.0000000    0.1484724
385040.0000000    0.1429195
385080.0000000    0.1507864
385120.0000000    0.1434115
385160.0000000    0.1510889
385200.0000000    0.1446989
385240.0000000    0.1563716
385280.0000000    0.1448039
385320.0000000    0.1624338
385360.0000000    0.1662408
385400.0000000    0.1516531
385440.0000000    0.1605276
385480.0000000    0.1511394
385520.0000000    0.1571936
385560.0000000    0.1610309
385600.0000000    0.1546816
385640.0000000    0.1549293
385680.0000000    0.1499945
385720.0000000    0.1495369
385760.0000000    0.1518582
385800.0000000    0.1505386
385840.0000000    0.1368712
385880.0000000    0.1532832
385920.0000000    0.1560108
385960.0000000    0.1483607
386000.0000000    0.1489714
386040.0000000    0.1456209
386080.0000000    0.1530326
386120.0000000    0.1439726
386160.0000000    0.1535284
386200.0000000    0.1632929
386240.0000000    0.1508844
386280.0000000    0.1531131
386320.0000000    0.1684104
386360.0000000    0.1657442
386400.0000000    0.1593525
386440.0000000    0.1526424
386480.0000000    0.1474340
386520.0000000    0.1525281
386560.0000000    0.1579661
386600.0000000    0.1609952
386640.0000000    0.1462640
386680.0000000    0.1479397
386720.0000000    0.1480844
386760.0000000    0.1611502
386800.0000000    0.1512651
386840.0000000    0.1518099
386880.0000000    0.1420490
386920.0000000    0.1508724
386960.0000000    0.1489602
387000.0000000    0.1537332
387040.0000000    0.1463366
387080.0000000    0.1392170
387120.0000000    0.1486520
387160.0000000    0.1447258
387200.0000000    0.1363271
387240.0000000    0.1534086
387280.0000000    0.1530212
387320.0000000    0.1480216
387360.0000000    0.1341044
387400.0000000    0.1491809
387440.0000000    0.1457174
387480.0000000    0.1445384
387520.0000000    0.1341993
387560.0000000    0.1455742
387600.0000000    0.1353402
387640.0000000    0.1486180
387680.0000000    0.1594151
387720.0000000    0.1466051
387760.0000000    0.1484867
387800.0000000    0.1602335
387840.0000000    0.1478104
387880.0000000    0.1560975
387920.0000000    0.1518286
387960.0000000    0.1542677
388000.0000000    0.1680238
388040.0000000    0.1470007
388080.0000000    0.1476793
388120.0000000    0.1435895
388160.0000000    0.1528154
388200.0000000    0.1440373
388240.0000000    0.1461140
388280.0000000    0.1422434
388320.0000000    0.1394994
388360.0000000    0.1495019
388400.0000000    0.1493137
388440.0000000    0.1485323
388480.0000000    0.1538635
388520.0000000    0.1403092
388560.0000000    0.1399623
388600.0000000    0.1490247
388640.0000000    0.1485470
388680.0000000    0.1515093
388720.0000000    0.1512948
388760.0000000    0.1532540
388800.0000000    0.1466304
388840.0000000    0.1467030
388880.0000000    0.1444150
388920.0000000    0.1550688
388960.0000000    0.1654875
389000.0000000    0.1564194
389040.0000000    0.1548554
389080.0000000    0.1539831
389120.0000000    0.1490881
389160.0000000    0.1601161
389200.0000000    0.1479457
389240.0000000    0.1512675
389280.0000000    0.1524630
389320.0000000    0.1498798
389360.0000000    0.1568308
389400.0000000    0.1576333
389440.0000000    0.1588138
389480.0000000    0.1532981
389520.0000000    0.1576812
389560.0000000    0.1662428
389600.0000000    0.1705693
389640.0000000    0.1712753
389680.0000000    0.1602072
389720.0000000    0.1657242
389760.0000000    0.1811058
389800.0000000    0.1593263
389840.0000000    0.1671757
389880.0000000    0.1540787
389920.0000000    0.1522043
389960.0000000    0.1638704
390000.0000000    0.1551610
390040.0000000    0.1581186
390080.0000000    0.1618354
390120.0000000    0.1532234
390160.0000000    0.1577682
390200.0000000    0.1525969
390240.0000000    0.1590126
390280.0000000    0.1609277
390320.0000000    0.1589082
390360.0000000    0.1605136
390400.0000000    0.1461270
390440.0000000    0.1647142
390480.0000000    0.1614038
390520.0000000    0.1672723
390560.0000000    0.1634054
390600.0000000    0.1637562
390640.0000000    0.1638239
390680.0000000    0.1686363
390720.0000000    0.1589323
390760.0000000    0.1589756
390800.0000000    0.1642951
390840.0000000    0.1680924
390880.0000000    0.1562812
390920.0000000    0.1578047
390960.0000000    0.1519884
391000.0000000    0.1563237
391040.0000000    0.1679626
391080.0000000    0.1687949
391120.0000000    0.1563967
391160.0000000    0.1656475
391200.0000000    0.1646992
391240.0000000    0.1648374
391280.0000000    0.1568952
391320.0000000    0.1548543
391360.0000000    0.1573483
391400.0000000    0.1531015
391440.0000000    0.1531218
391480.0000000    0.1595930
391520.0000000    0.1612851
391560.0000000    0.1498621
391600.0000000    0.1480048
391640.0000000    0.1527120
391680.0000000    0.1588161
391720.0000000    0.1510751
391760.0000000    0.1532627
391800.0000000    0.1446080
391840.0000000    0.1629830
391880.0000000    0.1480107
391920.0000000    0.1524070
391960.0000000    0.1543002
392000.0000000    0.1548786
392040.0000000    0.1494067
392080.0000000    0.1565790
392120.0000000    0.1599115
392160.0000000    0.1584111
392200.0000000    0.1479455
392240.0000000    0.1443456
392280.0000000    0.1533232
392320.0000000    0.1500145
392360.0000000    0.1507994
392400.0000000    0.1744571
392440.0000000    0.1600015
392480.0000000    0.1502408
392520.0000000    0.1655268
392560.0000000    0.1534398
392600.0000000    0.1544998
392640.0000000    0.1557778
392680.0000000    0.1566714
392720.0000000    0.1489421
392760.0000000    0.1485879
392800.0000000    0.1501757
392840.0000000    0.1528690
392880.0000000    0.1582194
392920.0000000    0.1465863
392960.0000000    0.1471650
393000.0000000    0.1531511
393040.0000000    0.1520430
393080.0000000    0.1534184
393120.0000000    0.1489224
393160.0000000    0.1537564
393200.0000000    0.1634830
393240.0000000    0.1492325
393280.0000000    0.1478723
393320.0000000    0.1457606
393360.0000000    0.1517775
393400.0000000    0.1472821
393440.0000000    0.1500870
393480.0000000    0.1519201
393520.0000000    0.1512207
393560.0000000    0.1584133
393600.0000000    0.1515906
393640.0000000    0.1489764
393680.0000000    0.1550300
393720.0000000    0.1547062
393760.0000000    0.1461358
393800.0000000    0.1501092
393840.0000000    0.1495988
393880.0000000    0.1429445
393920.0000000    0.1477626
393960.0000000    0.1499256
394000.0000000    0.1534941
394040.0000000    0.1459838
394080.0000000    0.1577520
394120.0000000    0.1496111
394160.0000000    0.1511155
394200.0000000    0.1483241
394240.0000000    0.1571237
394280.0000000    0.1507714
394320.0000000    0.1587549
394360.0000000    0.1535972
394400.0000000    0.1578210
394440.0000000    0.1488672
394480.0000000    0.1468158
394520.0000000    0.1548792
394560.0000000    0.1442453
394600.0000000    0.1410974
394640.0000000    0.1471379
394680.0000000    0.1376816
394720.0000000    0.1451987
394760.0000000    0.1391871
394800.0000000    0.1488929
394840.0000000    0.1539665
394880.0000000    0.1529717
394920.0000000    0.1553838
394960.0000000    0.1557988
395000.0000000    0.1610974
395040.0000000    0.1629604
395080.0000000    0.1510978
395120.0000000    0.1523917
395160.0000000    0.1490936
395200.0000000    0.1585278
395240.0000000    0.1594784
395280.0000000    0.1478201
395320.0000000    0.1450848
395360.0000000    0.1536050
395400.0000000    0.1613175
395440.0000000    0.1478021
395480.0000000    0.1524931
395520.0000000    0.1549006
395560.0000000    0.1546509
395600.0000000    0.1649634
395640.0000000    0.1505740
395680.0000000    0.1604169
395720.0000000    0.1563554
395760.0000000    0.1470233
395800.0000000    0.1490557
395840.0000000    0.1624905
395880.0000000    0.1495181
395920.0000000    0.1444096
395960.0000000    0.1485001
396000.0000000    0.1455804
396040.0000000    0.1509045
396080.0000000    0.1521567
396120.0000000    0.1440654
396160.0000000    0.1586936
396200.0000000    0.1556681
396240.0000000    0.1543627
396280.0000000    0.1511617
396320.0000000    0.1528585
396360.0000000    0.1515469
396400.0000000    0.1629802
396440.0000000    0.1513475
396480.0000000    0.1584666
396520.0000000    0.1535545
396560.0000000    0.1607311
396600.0000000    0.1534566
396640.0000000    0.1505370
396680.0000000    0.1608795
396720.0000000    0.1577917
396760.0000000    0.1630220
396800.0000000    0.1506423
396840.0000000    0.1546535
396880.0000000    0.1492124
396920.0000000    0.1610150
396960.0000000    0.1480448
397000.0000000    0.1572694
397040.0000000    0.1489064
397080.0000000    0.1532577
397120.0000000    0.1522063
397160.0000000    0.1580495
397200.0000000    0.1573056
397240.0000000    0.1540080
397280.0000000    0.1516657
397320.0000000    0.1608617
397360.0000000    0.1578888
397400.0000000    0.1549818
397440.0000000    0.1637891
397480.0000000    0.1538458
397520.0000000    0.1524666
397560.0000000    0.1558449
397600.0000000    0.1605561
397640.0000000    0.1612983
397680.0000000    0.1566291
397720.0000000    0.1650659
397760.0000000    0.1604882
397800.0000000    0.1514329
397840.0000000    0.1582622
397880.0000000    0.1629521
397920.0000000    0.1603059
397960.0000000    0.1662881
398000.0000000    0.1473759
398040.0000000    0.1512973
398080.0000000    0.1642785
398120.0000000    0.1609252
398160.0000000    0.1583512
398200.0000000    0.1397040
398240.0000000    0.1523181
398280.0000000    0.1548440
398320.0000000    0.1569887
398360.0000000    0.1486313
398400.0000000    0.1464571
398440.0000000    0.1537787
398480.0000000    0.1479287
398520.0000000    0.1517868
398560.0000000    0.1514397
398600.0000000    0.1530866
398640.0000000    0.1602883
398680.0000000    0.1558028
398720.0000000    0.1537879
398760.0000000    0.1549719
398800.0000000    0.1566714
398840.0000000    0.1560856
398880.0000000    0.1498222
398920.0000000    0.1605649
398960.0000000    0.1621049
399000.0000000    0.1616656
399040.0000000    0.1599182
399080.0000000    0.1496392
399120.0000000    0.1438555
399160.0000000    0.1547707
399200.0000000    0.1565509
399240.0000000    0.1506498
399280.0000000    0.1520267
399320.0000000    0.1537228
399360.0000000    0.1577103
399400.0000000    0.1620259
399440.0000000    0.1611173
399480.0000000    0.1452083
399520.0000000    0.1558939
399560.0000000    0.1572498
399600.0000000    0.1579516
399640.0000000    0.1619172
399680.0000000    0.1565928
399720.0000000    0.1652781
399760.0000000    0.1631856
399800.0000000    0.1662366
399840.0000000    0.1612064
399880.0000000    0.1557211
399920.0000000    0.1692878
399960.0000000    0.1606292
400000.0000000    0.1550733
400040.0000000    0.1605132
400080.0000000    0.1590279
400120.0000000    0.1479208
400160.0000000    0.1568044
400200.0000000    0.1590213
400240.0000000    0.1589985
400280.0000000    0.1573801
400320.0000000    0.1558422
400360.0000000    0.1560499
400400.0000000    0.1543451
400440.0000000    0.1472920
400480.0000000    0.1527493
400520.0000000    0.1498488
400560.0000000    0.1504250
400600.0000000    0.1562604
400640.0000000    0.1558023
400680.0000000    0.1641560
400720.0000000    0.1647323
400760.0000000    0.1650931
400800.0000000    0.1731925
400840.0000000    0.1557830
400880.0000000    0.1617392
400920.0000000    0.1640202
400960.0000000    0.1568578
401000.0000000    0.1499763
401040.0000000    0.1518828
401080.0000000    0.1512793
401120.0000000    0.1609044
401160.0000000    0.1559362
401200.0000000    0.1607989
401240.0000000    0.1569745
401280.0000000    0.1564568
401320.0000000    0.1686583
401360.0000000    0.1647360
401400.0000000    0.1597247
401440.0000000    0.1485647
401480.0000000    0.1486465
401520.0000000    0.1464289
401560.0000000    0.1496211
401600.0000000    0.1500139
401640.0000000    0.1534397
401680.0000000    0.1490135
401720.0000000    0.1528369
401760.0000000    0.1544693
401800.0000000    0.1459332
401840.0000000    0.1608589
401880.0000000    0.1475958
401920.0000000    0.1534221
401960.0000000    0.1493177
402000.0000000    0.1536531
402040.0000000    0.1485235
402080.0000000    0.1499065
402120.0000000    0.1505539
402160.0000000    0.1583955
402200.0000000    0.1562421
402240.0000000    0.1506657
402280.0000000    0.1508534
402320.0000000    0.1580296
402360.0000000    0.1483904
402400.0000000    0.1593993
402440.0000000    0.1591251
402480.0000000    0.1557214
402520.0000000    0.1578423
402560.0000000    0.1480919
402600.0000000    0.1603502
402640.0000000    0.1591314
402680.0000000    0.1599618
402720.0000000    0.1625853
402760.0000000    0.1592610
402800.0000000    0.1572330
402840.0000000    0.1477332
402880.0000000    0.1568675
402920.0000000    0.1398900
402960.0000000    0.1592749
403000.0000000    0.1463684
403040.0000000    0.1700942
403080.0000000    0.1638943
403120.0000000    0.1572269
403160.0000000    0.1548200
403200.0000000    0.1556202
403240.0000000    0.1542268
403280.0000000    0.1681020
403320.0000000    0.1647753
403360.0000000    0.1614702
403400.0000000    0.1612853
403440.0000000    0.1644419
403480.0000000    0.1633705
403520.0000000    0.1609498
403560.0000000    0.1635280
403600.0000000    0.1488644
403640.0000000    0.1563880
403680.0000000    0.1598396
403720.0000000    0.1570695
403760.0000000    0.1490826
403800.0000000    0.1568930
403840.0000000    0.1427356
403880.0000000    0.1352651
403920.0000000    0.1557036
403960.0000000    0.1602412
404000.0000000    0.1431843
404040.0000000    0.1582288
404080.0000000    0.1457734
404120.0000000    0.1645045
404160.0000000    0.1494271
404200.0000000    0.1722520
404240.0000000    0.1687819
404280.0000000    0.1722900
404320.0000000    0.1783162
404360.0000000    0.1713288
404400.0000000    0.1607222
404440.0000000    0.1703395
404480.0000000    0.1606783
404520.0000000    0.1542736
404560.0000000    0.1610884
404600.0000000    0.1580677
404640.0000000    0.1514758
404680.0000000    0.1574827
404720.0000000    0.1456016
404760.0000000    0.1550994
404800.0000000    0.1467919
404840.0000000    0.1443692
404880.0000000    0.1515934
404920.0000000    0.1612280
404960.0000000    0.1470518
405000.0000000    0.1465602
405040.0000000    0.1565915
405080.0000000    0.1379977
405120.0000000    0.1448646
405160.0000000    0.1408303
405200.0000000    0.1444081
405240.0000000    0.1481920
405280.0000000    0.1562605
405320.0000000    0.1532319
405360.0000000    0.1501122
405400.0000000    0.1443102
405440.0000000    0.1424121
405480.0000000    0.1473072
405520.0000000    0.1575079
405560.0000000    0.1442446
405600.0000000    0.1554079
405640.0000000    0.1407092
405680.0000000    0.1337766
405720.0000000    0.1426268
405760.0000000    0.1459418
405800.0000000    0.1672162
405840.0000000    0.1538776
405880.0000000    0.1468621
405920.0000000    0.1539014
405960.0000000    0.1613290
406000.0000000    0.1616589
406040.0000000    0.1546376
406080.0000000    0.1603037
406120.0000000    0.1485426
406160.0000000    0.1657204
406200.0000000    0.1573016
406240.0000000    0.1679276
406280.0000000    0.1579425
406320.0000000    0.1693867
406360.0000000    0.1491705
406400.0000000    0.1568036
406440.0000000    0.1524588
406480.0000000    0.1622849
406520.0000000    0.1536550
406560.0000000    0.1526751
406600.0000000    0.1513709
406640.0000000    0.1468729
406680.0000000    0.1481671
406720.0000000    0.1465369
406760.0000000    0.1480874
406800.0000000    0.1622244
406840.0000000    0.1445283
406880.0000000    0.1498620
406920.0000000    0.1494659
406960.0000000    0.1507196
407000.0000000    0.1526508
407040.0000000    0.1518708
407080.0000000    0.1429193
407120.0000000    0.1523570
407160.0000000    0.1575161
407200.0000000    0.1601972
407240.0000000    0.1626814
407280.0000000    0.1632440
407320.0000000    0.1657268
407360.0000000    0.1563545
407400.0000000    0.1652134
407440.0000000    0.1535157
407480.0000000    0.1508418
407520.0000000    0.1542303
407560.0000000    0.1439569
407600.0000000    0.1478111
407640.0000000    0.1547127
407680.0000000    0.1566397
407720.0000000    0.1483040
407760.0000000    0.1443840
407800.0000000    0.1549494
407840.0000000    0.1545587
407880.0000000    0.1499162
407920.0000000    0.1400131
407960.0000000    0.1574371
408000.0000000    0.1469953
408040.0000000    0.1651758
408080.0000000    0.1613984
408120.0000000    0.1667440
408160.0000000    0.1611569
408200.0000000    0.1573516
408240.0000000    0.1612553
408280.0000000    0.1584567
408320.0000000    0.1571796
408360.0000000    0.1501137
408400.0000000    0.1655662
408440.0000000    0.1662669
408480.0000000    0.1591604
408520.0000000    0.1581434
408560.0000000    0.1565453
408600.0000000    0.1576837
408640.0000000    0.1551229
408680.0000000    0.1545348
408720.0000000    0.1522879
408760.0000000    0.1556929
408800.0000000    0.1536537
408840.0000000    0.1567177
408880.0000000    0.1710208
408920.0000000    0.1605759
408960.0000000    0.1647884
409000.0000000    0.1770577
409040.0000000    0.1526148
409080.0000000    0.1609739
409120.0000000    0.1591529
409160.0000000    0.1604019
409200.0000000    0.1655402
409240.0000000    0.1552847
409280.0000000    0.1571681
409320.0000000    0.1579658
409360.0000000    0.1639569
409400.0000000    0.1614003
409440.0000000    0.1599871
409480.0000000    0.1506424
409520.0000000    0.1510366
409560.0000000    0.1560155
409600.0000000    0.1503486
409640.0000000    0.1564360
409680.0000000    0.1586844
409720.0000000    0.1598438
409760.0000000    0.1568269
409800.0000000    0.1561285
409840.0000000    0.1596658
409880.0000000    0.1551680
409920.0000000    0.1568455
409960.0000000    0.1612591
410000.0000000    0.1616624
410040.0000000    0.1571684
410080.0000000    0.1530069
410120.0000000    0.1520901
410160.0000000    0.1538182
410200.0000000    0.1457016
410240.0000000    0.1535221
410280.0000000    0.1584775
410320.0000000    0.1545394
410360.0000000    0.1628776
410400.0000000    0.1609700
410440.0000000    0.1519846
410480.0000000    0.1510104
410520.0000000    0.1589759
410560.0000000    0.1573897
410600.0000000    0.1482276
410640.0000000    0.1430929
410680.0000000    0.1452050
410720.0000000    0.1443200
410760.0000000    0.1494282
410800.0000000    0.1439146
410840.0000000    0.1460822
410880.0000000    0.1426725
410920.0000000    0.1448970
410960.0000000    0.1438590
411000.0000000    0.1466190
411040.0000000    0.1598690
411080.0000000    0.1580831
411120.0000000    0.1447245
411160.0000000    0.1395784
411200.0000000    0.1443178
411240.0000000    0.1493337
411280.0000000    0.1481654
411320.0000000    0.1506839
411360.0000000    0.1509654
411400.0000000    0.1427791
411440.0000000    0.1551972
411480.0000000    0.1557219
411520.0000000    0.1532445
411560.0000000    0.1484698
411600.0000000    0.1445447
411640.0000000    0.1524307
411680.0000000    0.1530254
411720.0000000    0.1562947
411760.0000000    0.1642793
411800.0000000    0.1534538
411840.0000000    0.1536594
411880.0000000    0.1516376
411920.0000000    0.1609907
411960.0000000    0.1496111
412000.0000000    0.1567242
412040.0000000    0.1422598
412080.0000000    0.1552820
412120.0000000    0.1576612
412160.0000000    0.1513890
412200.0000000    0.1589886
412240.0000000    0.1503298
412280.0000000    0.1558014
412320.0000000    0.1532699
412360.0000000    0.1526576
412400.0000000    0.1444198
412440.0000000    0.1514880
412480.0000000    0.1622158
412520.0000000    0.1569355
412560.0000000    0.1482848
412600.0000000    0.1549781
412640.0000000    0.1596589
412680.0000000    0.1541233
412720.0000000    0.1627572
412760.0000000    0.1519400
412800.0000000    0.1526289
412840.0000000    0.1534830
412880.0000000    0.1526618
412920.0000000    0.1508590
412960.0000000    0.1526079
413000.0000000    0.1548311
413040.0000000    0.1555037
413080.0000000    0.1536852
413120.0000000    0.1495462
413160.0000000    0.1518479
413200.0000000    0.1491549
413240.0000000    0.1531837
413280.0000000    0.1586933
413320.0000000    0.1584647
413360.0000000    0.1632040
413400.0000000    0.1569401
413440.0000000    0.1529782
413480.0000000    0.1510213
413520.0000000    0.1483580
413560.0000000    0.1453111
413600.0000000    0.1498220
413640.0000000    0.1491133
413680.0000000    0.1497592
413720.0000000    0.1587547
413760.0000000    0.1538336
413800.0000000    0.1598492
413840.0000000    0.1671699
413880.0000000    0.1527975
413920.0000000    0.1608509
413960.0000000    0.1613928
414000.0000000    0.1694104
414040.0000000    0.1610957
414080.0000000    0.1647032
414120.0000000    0.1635957
414160.0000000    0.1585927
414200.0000000    0.1599627
414240.0000000    0.1556013
414280.0000000    0.1658258
414320.0000000    0.1593088
414360.0000000    0.1666013
414400.0000000    0.1582334
414440.0000000    0.1499478
414480.0000000    0.1535539
414520.0000000    0.1478247
414560.0000000    0.1565405
414600.0000000    0.1546777
414640.0000000    0.1628464
414680.0000000    0.1648849
414720.0000000    0.1504380
414760.0000000    0.1576752
414800.0000000    0.1583705
414840.0000000    0.1505597
414880.0000000    0.1623620
414920.0000000    0.1543896
414960.0000000    0.1623319
415000.0000000    0.1639508
415040.0000000    0.1505365
415080.0000000    0.1595480
415120.0000000    0.1567443
415160.0000000    0.1665368
415200.0000000    0.1559563
415240.0000000    0.1572795
415280.0000000    0.1556246
415320.0000000    0.1550763
415360.0000000    0.1514727
415400.0000000    0.1661230
415440.0000000    0.1540052
415480.0000000    0.1619001
415520.0000000    0.1640493
415560.0000000    0.1617799
415600.0000000    0.1662542
415640.0000000    0.1667403
415680.0000000    0.1535311
415720.0000000    0.1614544
415760.0000000    0.1570715
415800.0000000    0.1516143
415840.0000000    0.1576959
415880.0000000    0.1587141
415920.0000000    0.1588388
415960.0000000    0.1553022
416000.0000000    0.1530342
416040.0000000    0.1522387
416080.0000000    0.1504401
416120.0000000    0.1572132
416160.0000000    0.1521357
416200.0000000    0.1524900
416240.0000000    0.1555084
416280.0000000    0.1554557
416320.0000000    0.1383244
416360.0000000    0.1579975
416400.0000000    0.1645466
416440.0000000    0.1568692
416480.0000000    0.1548169
416520.0000000    0.1557826
416560.0000000    0.1591668
416600.0000000    0.1597090
416640.0000000    0.1597623
416680.0000000    0.1602158
416720.0000000    0.1686462
416760.0000000    0.1735960
416800.0000000    0.1584171
416840.0000000    0.1602601
416880.0000000    0.1575265
416920.0000000    0.1643765
416960.0000000    0.1689146
417000.0000000    0.1657965
417040.0000000    0.1746046
417080.0000000    0.1648745
417120.0000000    0.1515076
417160.0000000    0.1585918
417200.0000000    0.1453345
417240.0000000    0.1675654
417280.0000000    0.1657225
417320.0000000    0.1612820
417360.0000000    0.1653348
417400.0000000    0.1601193
417440.0000000    0.1633089
417480.0000000    0.1633040
417520.0000000    0.1605935
417560.0000000    0.1696378
417600.0000000    0.1549305
417640.0000000    0.1612181
417680.0000000    0.1591651
417720.0000000    0.1659126
417760.0000000    0.1582194
417800.0000000    0.1562278
417840.0000000    0.1560400
417880.0000000    0.1595940
417920.0000000    0.1670700
417960.0000000    0.1578422
418000.0000000    0.1664016
418040.0000000    0.1741840
418080.0000000    0.1661702
418120.0000000    0.1691875
418160.0000000    0.1717728
418200.0000000    0.1620424
418240.0000000    0.1557005
418280.0000000    0.1789685
418320.0000000    0.1669285
418360.0000000    0.1626470
418400.0000000    0.1612091
418440.0000000    0.1520776
418480.0000000    0.1642297
418520.0000000    0.1641810
418560.0000000    0.1660939
418600.0000000    0.1624261
418640.0000000    0.1596712
418680.0000000    0.1600910
418720.0000000    0.1681767
418760.0000000    0.1668929
418800.0000000    0.1575879
418840.0000000    0.1543633
418880.0000000    0.1574677
418920.0000000    0.1529131
418960.0000000    0.1586550
419000.0000000    0.1606216
419040.0000000    0.1641503
419080.0000000    0.1562215
419120.0000000    0.1569240
419160.0000000    0.1607989
419200.0000000    0.1569310
419240.0000000    0.1584555
419280.0000000    0.1585393
419320.0000000    0.1549961
419360.0000000    0.1627483
419400.0000000    0.1607119
419440.0000000    0.1666254
419480.0000000    0.1485210
419520.0000000    0.1574102
419560.0000000    0.1558425
419600.0000000    0.1487058
419640.0000000    0.1597159
419680.0000000    0.1576227
419720.0000000    0.1508958
419760.0000000    0.1610927
419800.0000000    0.1460322
419840.0000000    0.1627790
419880.0000000    0.1541342
419920.0000000    0.1590979
419960.0000000    0.1625682
420000.0000000    0.1610736
420040.0000000    0.1550992
420080.0000000    0.1595412
420120.0000000    0.1506838
420160.0000000    0.1552203
420200.0000000    0.1579745
420240.0000000    0.1444840
420280.0000000    0.1549352
420320.0000000    0.1463443
420360.0000000    0.1548497
420400.0000000    0.1484336
420440.0000000    0.1611729
420480.0000000    0.1546045
420520.0000000    0.1484414
420560.0000000    0.1515408
420600.0000000    0.1552410
420640.0000000    0.1575834
420680.0000000    0.1515820
420720.0000000    0.1581828
420760.0000000    0.1608016
420800.0000000    0.1557002
420840.0000000    0.1574730
420880.0000000    0.1559327
420920.0000000    0.1721032
420960.0000000    0.1529360
421000.0000000    0.1540915
421040.0000000    0.1648128
421080.0000000    0.1680919
421120.0000000    0.1707994
421160.0000000    0.1539644
421200.0000000    0.1695596
421240.0000000    0.1608253
421280.0000000    0.1587880
421320.0000000    0.1719842
421360.0000000    0.1579040
421400.0000000    0.1466682
421440.0000000    0.1622081
421480.0000000    0.1551313
421520.0000000    0.1571847
421560.0000000    0.1710132
421600.0000000    0.1626289
421640.0000000    0.1582421
421680.0000000    0.1581831
421720.0000000    0.1537864
421760.0000000    0.1543626
421800.0000000    0.1496830
421840.0000000    0.1529937
421880.0000000    0.1620849
421920.0000000    0.1508611
421960.0000000    0.1468463
422000.0000000    0.1415398
422040.0000000    0.1375443
422080.0000000    0.1358733
422120.0000000    0.1388136
422160.0000000    0.1387351
422200.0000000    0.1330462
422240.0000000    0.1404690
422280.0000000    0.1437978
422320.0000000    0.1430581
422360.0000000    0.1443235
422400.0000000    0.1356808
422440.0000000    0.1458139
422480.0000000    0.1268081
422520.0000000    0.1384100
422560.0000000    0.1445661
422600.0000000    0.1390060
422640.0000000    0.1423052
422680.0000000    0.1429441
422720.0000000    0.1423224
422760.0000000    0.1432611
422800.0000000    0.1539909
422840.0000000    0.1452428
422880.0000000    0.1442085
422920.0000000    0.1471455
422960.0000000    0.1413383
423000.0000000    0.1509707
423040.0000000    0.1586915
423080.0000000    0.1443427
423120.0000000    0.1443225
423160.0000000    0.1316970
423200.0000000    0.1427334
423240.0000000    0.1436803
423280.0000000    0.1421402
423320.0000000    0.1491129
423360.0000000    0.1397304
423400.0000000    0.1525245
423440.0000000    0.1469580
423480.0000000    0.1414296
423520.0000000    0.1463699
423560.0000000    0.1430627
423600.0000000    0.1545095
423640.0000000    0.1469597
423680.0000000    0.1428465
423720.0000000    0.1433766
423760.0000000    0.1494076
423800.0000000    0.1396033
423840.0000000    0.1446997
423880.0000000    0.1533869
423920.0000000    0.1440042
423960.0000000    0.1428684
424000.0000000    0.1479455
424040.0000000    0.1602021
424080.0000000    0.1520691
424120.0000000    0.1473721
424160.0000000    0.1422436
424200.0000000    0.1501461
424240.0000000    0.1506375
424280.0000000    0.1430587
424320.0000000    0.1480440
424360.0000000    0.1330436
424400.0000000    0.1495716
424440.0000000    0.1469407
424480.0000000    0.1450607
424520.0000000    0.1515633
424560.0000000    0.1401993
424600.0000000    0.1518301
424640.0000000    0.1615192
424680.0000000    0.1558665
424720.0000000    0.1489269
424760.0000000    0.1507571
424800.0000000    0.1579003
424840.0000000    0.1501228
424880.0000000    0.1589160
424920.0000000    0.1652153
424960.0000000    0.1649172
425000.0000000    0.1541437
425040.0000000    0.1580483
425080.0000000    0.1511222
425120.0000000    0.1523211
425160.0000000    0.1658488
425200.0000000    0.1593847
425240.0000000    0.1584462
425280.0000000    0.1530281
425320.0000000    0.1519514
425360.0000000    0.1624267
425400.0000000    0.1603297
425440.0000000    0.1489883
425480.0000000    0.1602399
425520.0000000    0.1439143
425560.0000000    0.1436457
425600.0000000    0.1532956
425640.0000000    0.1462712
425680.0000000    0.1537147
425720.0000000    0.1590166
425760.0000000    0.1465933
425800.0000000    0.1427576
425840.0000000    0.1459541
425880.0000000    0.1483062
425920.0000000    0.1462152
425960.0000000    0.1545502
426000.0000000    0.1431844
426040.0000000    0.1590613
426080.0000000    0.1478524
426120.0000000    0.1536288
426160.0000000    0.1512239
426200.0000000    0.1520253
426240.0000000    0.1520267
426280.0000000    0.1538873
426320.0000000    0.1524345
426360.0000000    0.1528609
426400.0000000    0.1508053
426440.0000000    0.1575119
426480.0000000    0.1560851
426520.0000000    0.1439150
426560.0000000    0.1553175
426600.0000000    0.1507048
426640.0000000    0.1461643
426680.0000000    0.1499111
426720.0000000    0.1547601
426760.0000000    0.1476610
426800.0000000    0.1487442
426840.0000000    0.1574894
426880.0000000    0.1506101
426920.0000000    0.1595130
426960.0000000    0.1515235
427000.0000000    0.1491544
427040.0000000    0.1375484
427080.0000000    0.1439359
427120.0000000    0.1471594
427160.0000000    0.1424922
427200.0000000    0.1456209
427240.0000000    0.1438601
427280.0000000    0.1445902
427320.0000000    0.1540481
427360.0000000    0.1503464
427400.0000000    0.1559497
427440.0000000    0.1561923
427480.0000000    0.1505410
427520.0000000    0.1421463
427560.0000000    0.1548243
427600.0000000    0.1431390
427640.0000000    0.1441710
427680.0000000    0.1418313
427720.0000000    0.1462084
427760.0000000    0.1501574
427800.0000000    0.1405591
427840.0000000    0.1553438
427880.0000000    0.1467553
427920.0000000    0.1472927
427960.0000000    0.1485341
428000.0000000    0.1499517
428040.0000000    0.1403251
428080.0000000    0.1396319
428120.0000000    0.1454867
428160.0000000    0.1422401
428200.0000000    0.1433549
428240.0000000    0.1367695
428280.0000000    0.1451943
428320.0000000    0.1441580
428360.0000000    0.1444652
428400.0000000    0.1457592
428440.0000000    0.1387279
428480.0000000    0.1406136
428520.0000000    0.1408424
428560.0000000    0.1471458
428600.0000000    0.1403326
428640.0000000    0.1437957
428680.0000000    0.1423295
428720.0000000    0.1389864
428760.0000000    0.1467293
428800.0000000    0.1335439
428840.0000000    0.1454122
428880.0000000    0.1455567
428920.0000000    0.1344341
428960.0000000    0.1461532
429000.0000000    0.1361961
429040.0000000    0.1475143
429080.0000000    0.1481413
429120.0000000    0.1510544
429160.0000000    0.1431378
429200.0000000    0.1333899
429240.0000000    0.1413691
429280.0000000    0.1469917
429320.0000000    0.1450847
429360.0000000    0.1410507
429400.0000000    0.1390195
429440.0000000    0.1331108
429480.0000000    0.1286653
429520.0000000    0.1465696
429560.0000000    0.1501550
429600.0000000    0.1413295
429640.0000000    0.1318671
429680.0000000    0.1310100
429720.0000000    0.1342958
429760.0000000    0.1406901
429800.0000000    0.1374407
429840.0000000    0.1448474
429880.0000000    0.1490637
429920.0000000    0.1395671
429960.0000000    0.1418788
430000.0000000    0.1395054
430040.0000000    0.1373626
430080.0000000    0.1460156
430120.0000000    0.1436134
430160.0000000    0.1442783
430200.0000000    0.1381100
430240.0000000    0.1471437
430280.0000000    0.1456498
430320.0000000    0.1374892
430360.0000000    0.1498767
430400.0000000    0.1413068
430440.0000000    0.1426630
430480.0000000    0.1339208
430520.0000000    0.1432920
430560.0000000    0.1433937
430600.0000000    0.1383561
430640.0000000    0.1493849
430680.0000000    0.1505570
430720.0000000    0.1464375
430760.0000000    0.1407301
430800.0000000    0.1407212
430840.0000000    0.1536599
430880.0000000    0.1510628
430920.0000000    0.1488491
430960.0000000    0.1463604
431000.0000000    0.1486267
431040.0000000    0.1488868
431080.0000000    0.1551205
431120.0000000    0.1470619
431160.0000000    0.1551256
431200.0000000    0.1409696
431240.0000000    0.1461222
431280.0000000    0.1504706
431320.0000000    0.1531112
431360.0000000    0.1522524
431400.0000000    0.1588786
431440.0000000    0.1488207
431480.0000000    0.1503344
431520.0000000    0.1513895
431560.0000000    0.1537319
431600.0000000    0.1446593
431640.0000000    0.1477890
431680.0000000    0.1523335
431720.0000000    0.1358428
431760.0000000    0.1454744
431800.0000000    0.1416538
431840.0000000    0.1487814
431880.0000000    0.1535386
431920.0000000    0.1381720
431960.0000000    0.1486260
432000.0000000    0.1379750
432040.0000000    0.1385437
432080.0000000    0.1423185
432120.0000000    0.1455307
432160.0000000    0.1414981
432200.0000000    0.1480077
432240.0000000    0.1530233
432280.0000000    0.1513812
432320.0000000    0.1439526
432360.0000000    0.1506458
432400.0000000    0.1341112
432440.0000000    0.1331559
432480.0000000    0.1526098
432520.0000000    0.1485205
432560.0000000    0.1417118
432600.0000000    0.1503862
432640.0000000    0.1522171
432680.0000000    0.1537796
432720.0000000    0.1570135
432760.0000000    0.1455922
432800.0000000    0.1468141
432840.0000000    0.1486336
432880.0000000    0.1551189
432920.0000000    0.1530668
432960.0000000    0.1364431
433000.0000000    0.1511415
433040.0000000    0.1529560
433080.0000000    0.1507453
433120.0000000    0.1548324
433160.0000000    0.1519334
433200.0000000    0.1628586
433240.0000000    0.1526397
433280.0000000    0.1503060
433320.0000000    0.1510713
433360.0000000    0.1484965
433400.0000000    0.1428208
433440.0000000    0.1412054
433480.0000000    0.1516694
433520.0000000    0.1561612
433560.0000000    0.1520439
433600.0000000    0.1472333
433640.0000000    0.1486584
433680.0000000    0.1413460
433720.0000000    0.1490991
433760.0000000    0.1434800
433800.0000000    0.1557784
433840.0000000    0.1498735
433880.0000000    0.1405651
433920.0000000    0.1388942
433960.0000000    0.1484495
434000.0000000    0.1568220
434040.0000000    0.1467888
434080.0000000    0.1417668
434120.0000000    0.1405963
434160.0000000    0.1511596
434200.0000000    0.1526803
434240.0000000    0.1504390
434280.0000000    0.1458352
434320.0000000    0.1537002
434360.0000000    0.1488685
434400.0000000    0.1502260
434440.0000000    0.1499860
434480.0000000    0.1449147
434520.0000000    0.1346758
434560.0000000    0.1425176
434600.0000000    0.1393626
434640.0000000    0.1402323
434680.0000000    0.1491128
434720.0000000    0.1426598
434760.0000000    0.1450033
434800.0000000    0.1449843
434840.0000000    0.1640622
434880.0000000    0.1574696
434920.0000000    0.1596535
434960.0000000    0.1554280
435000.0000000    0.1661484
435040.0000000    0.1444996
435080.0000000    0.1412520
435120.0000000    0.1462034
435160.0000000    0.1460833
435200.0000000    0.1501506
435240.0000000    0.1565166
435280.0000000    0.1430583
435320.0000000    0.1523762
435360.0000000    0.1388492
435400.0000000    0.1492854
435440.0000000    0.1432609
435480.0000000    0.1469687
435520.0000000    0.1383682
435560.0000000    0.1540959
435600.0000000    0.1396104
435640.0000000    0.1586828
435680.0000000    0.1568559
435720.0000000    0.1623832
435760.0000000    0.1590189
435800.0000000    0.1491539
435840.0000000    0.1503771
435880.0000000    0.1608595
435920.0000000    0.1492438
435960.0000000    0.1597854
436000.0000000    0.1536513
436040.0000000    0.1542392
436080.0000000    0.1564090
436120.0000000    0.1577615
436160.0000000    0.1616310
436200.0000000    0.1544447
436240.0000000    0.1525671
436280.0000000    0.1390943
436320.0000000    0.1542522
436360.0000000    0.1649917
436400.0000000    0.1589430
436440.0000000    0.1422851
436480.0000000    0.1630833
436520.0000000    0.1424660
436560.0000000    0.1472875
436600.0000000    0.1397679
436640.0000000    0.1381825
436680.0000000    0.1400775
436720.0000000    0.1518657
436760.0000000    0.1476469
436800.0000000    0.1421075
436840.0000000    0.1466160
436880.0000000    0.1364779
436920.0000000    0.1456906
436960.0000000    0.1476200
437000.0000000    0.1480822
437040.0000000    0.1450543
437080.0000000    0.1484868
437120.0000000    0.1430840
437160.0000000    0.1526607
437200.0000000    0.1547365
437240.0000000    0.1467521
437280.0000000    0.1545170
437320.0000000    0.1522027
437360.0000000    0.1582115
437400.0000000    0.1578849
437440.0000000    0.1535430
437480.0000000    0.1587535
437520.0000000    0.1484835
437560.0000000    0.1553287
437600.0000000    0.1463956
437640.0000000    0.1525405
437680.0000000    0.1520822
437720.0000000    0.1574770
437760.0000000    0.1637179
437800.0000000    0.1587642
437840.0000000    0.1477157
437880.0000000    0.1480304
437920.0000000    0.1483348
437960.0000000    0.1520938
438000.0000000    0.1557204
438040.0000000    0.1539120
438080.0000000    0.1530252
438120.0000000    0.1445084
438160.0000000    0.1562647
438200.0000000    0.1544262
438240.0000000    0.1509611
438280.0000000    0.1613462
438320.0000000    0.1517034
438360.0000000    0.1539291
438400.0000000    0.1632281
438440.0000000    0.1613429
438480.0000000    0.1590032
438520.0000000    0.1517972
438560.0000000    0.1566572
438600.0000000    0.1579863
438640.0000000    0.1618919
438680.0000000    0.1536141
438720.0000000    0.1607606
438760.0000000    0.1477824
438800.0000000    0.1584438
438840.0000000    0.1588460
438880.0000000    0.1599952
438920.0000000    0.1568583
438960.0000000    0.1503368
439000.0000000    0.1556357
439040.0000000    0.1622562
439080.0000000    0.1507560
439120.0000000    0.1535882
439160.0000000    0.1567938
439200.0000000    0.1574438
439240.0000000    0.1518012
439280.0000000    0.1549950
439320.0000000    0.1551114
439360.0000000    0.1564750
439400.0000000    0.1617251
439440.0000000    0.1533640
439480.0000000    0.1464270
439520.0000000    0.1526511
439560.0000000    0.1563706
439600.0000000    0.1539138
439640.0000000    0.1594457
439680.0000000    0.1521668
439720.0000000    0.1573438
439760.0000000    0.1577093
439800.0000000    0.1486602
439840.0000000    0.1528499
439880.0000000    0.1658989
439920.0000000    0.1647329
439960.0000000    0.1568466
440000.0000000    0.1699261
440040.0000000    0.1620791
440080.0000000    0.1565716
440120.0000000    0.1645270
440160.0000000    0.1534452
440200.0000000    0.1575524
440240.0000000    0.1481476
440280.0000000    0.1484735
440320.0000000    0.1613066
440360.0000000    0.1726410
440400.0000000    0.1816701
440440.0000000    0.1699953
440480.0000000    0.1816814
440520.0000000    0.1790882
440560.0000000    0.1738669
440600.0000000    0.1741066
440640.0000000    0.1745860
440680.0000000    0.1607728
440720.0000000    0.1577658
440760.0000000    0.1513220
440800.0000000    0.1535466
440840.0000000    0.1497920
440880.0000000    0.1624834
440920.0000000    0.1577634
440960.0000000    0.1560692
441000.0000000    0.1621038
441040.0000000    0.1651512
441080.0000000    0.1529968
441120.0000000    0.1510023
441160.0000000    0.1559442
441200.0000000    0.1573729
441240.0000000    0.1682189
441280.0000000    0.1529052
441320.0000000    0.1739564
441360.0000000    0.1715716
441400.0000000    0.1532130
441440.0000000    0.1744693
441480.0000000    0.1644877
441520.0000000    0.1608591
441560.0000000    0.1470729
441600.0000000    0.1452334
441640.0000000    0.1508899
441680.0000000    0.1473009
441720.0000000    0.1547867
441760.0000000    0.1462867
441800.0000000    0.1519564
441840.0000000    0.1487370
441880.0000000    0.1539336
441920.0000000    0.1597406
441960.0000000    0.1479798
442000.0000000    0.1601440
442040.0000000    0.1487761
442080.0000000    0.1559501
442120.0000000    0.1566704
442160.0000000    0.1527543
442200.0000000    0.1505359
442240.0000000    0.1551003
442280.0000000    0.1382785
442320.0000000    0.1430909
442360.0000000    0.1408896
442400.0000000    0.1484473
442440.0000000    0.1410945
442480.0000000    0.1514052
442520.0000000    0.1481565
442560.0000000    0.1463647
442600.0000000    0.1401431
442640.0000000    0.1490955
442680.0000000    0.1474788
442720.0000000    0.1502291
442760.0000000    0.1442096
442800.0000000    0.1438675
442840.0000000    0.1465495
442880.0000000    0.1450750
442920.0000000    0.1520846
442960.0000000    0.1423449
443000.0000000    0.1594715
443040.0000000    0.1517426
443080.0000000    0.1452825
443120.0000000    0.1429429
443160.0000000    0.1435380
443200.0000000    0.1473573
443240.0000000    0.1497339
443280.0000000    0.1647914
443320.0000000    0.1491606
443360.0000000    0.1608655
443400.0000000    0.1563153
443440.0000000    0.1567893
443480.0000000    0.1472699
443520.0000000    0.1472441
443560.0000000    0.1400701
443600.0000000    0.1414967
443640.0000000    0.1513631
443680.0000000    0.1533539
443720.0000000    0.1468859
443760.0000000    0.1497065
443800.0000000    0.1518806
443840.0000000    0.1455928
443880.0000000    0.1412198
443920.0000000    0.1455383
443960.0000000    0.1389634
444000.0000000    0.1430171
444040.0000000    0.1369992
444080.0000000    0.1480608
444120.0000000    0.1508140
444160.0000000    0.1682602
444200.0000000    0.1616367
444240.0000000    0.1577901
444280.0000000    0.1496543
444320.0000000    0.1549737
444360.0000000    0.1477750
444400.0000000    0.1573642
444440.0000000    0.1506373
444480.0000000    0.1545364
444520.0000000    0.1464859
444560.0000000    0.1584282
444600.0000000    0.1487913
444640.0000000    0.1608361
444680.0000000    0.1595516
444720.0000000    0.1568026
444760.0000000    0.1492087
444800.0000000    0.1410015
444840.0000000    0.1520336
444880.0000000    0.1508116
444920.0000000    0.1507238
444960.0000000    0.1494054
445000.0000000    0.1468549
445040.0000000    0.1508826
445080.0000000    0.1498160
445120.0000000    0.1391239
445160.0000000    0.1483550
445200.0000000    0.1381489
445240.0000000    0.1446135
445280.0000000    0.1406746
445320.0000000    0.1448385
445360.0000000    0.1393546
445400.0000000    0.1454266
445440.0000000    0.1558813
445480.0000000    0.1440106
445520.0000000    0.1421805
445560.0000000    0.1382190
445600.0000000    0.1430132
445640.0000000    0.1487034
445680.0000000    0.1584111
445720.0000000    0.1554388
445760.0000000    0.1574000
445800.0000000    0.1534702
445840.0000000    0.1486348
445880.0000000    0.1451661
445920.0000000    0.1403006
445960.0000000    0.1581590
446000.0000000    0.1555048
446040.0000000    0.1640933
446080.0000000    0.1655943
446120.0000000    0.1548381
446160.0000000    0.1444799
446200.0000000    0.1296680
446240.0000000    0.1368915
446280.0000000    0.1379620
446320.0000000    0.1356701
446360.0000000    0.1380205
446400.0000000    0.1498424
446440.0000000    0.1425218
446480.0000000    0.1370398
446520.0000000    0.1551112
446560.0000000    0.1474477
446600.0000000    0.1364118
446640.0000000    0.1544302
446680.0000000    0.1399082
446720.0000000    0.1483108
446760.0000000    0.1480550
446800.0000000    0.1499142
446840.0000000    0.1572899
446880.0000000    0.1485745
446920.0000000    0.1504880
446960.0000000    0.1467038
447000.0000000    0.1476856
447040.0000000    0.1423402
447080.0000000    0.1446736
447120.0000000    0.1420209
447160.0000000    0.1471312
447200.0000000    0.1440089
447240.0000000    0.1498695
447280.0000000    0.1376519
447320.0000000    0.1553642
447360.0000000    0.1511072
447400.0000000    0.1567487
447440.0000000    0.1652686
447480.0000000    0.1571688
447520.0000000    0.1627408
447560.0000000    0.1537220
447600.0000000    0.1470009
447640.0000000    0.1563805
447680.0000000    0.1465832
447720.0000000    0.1458074
447760.0000000    0.1421427
447800.0000000    0.1568537
447840.0000000    0.1487926
447880.0000000    0.1496483
447920.0000000    0.1406414
447960.0000000    0.1503612
448000.0000000    0.1434777
448040.0000000    0.1446675
448080.0000000    0.1401876
448120.0000000    0.1462404
448160.0000000    0.1472948
448200.0000000    0.1352938
448240.0000000    0.1562264
448280.0000000    0.1414441
448320.0000000    0.1418960
448360.0000000    0.1410937
448400.0000000    0.1474146
448440.0000000    0.1369423
448480.0000000    0.1389467
448520.0000000    0.1482857
448560.0000000    0.1553897
448600.0000000    0.1459018
448640.0000000    0.1341552
448680.0000000    0.1463812
448720.0000000    0.1493399
448760.0000000    0.1477381
448800.0000000    0.1527862
448840.0000000    0.1406589
448880.0000000    0.1424360
448920.0000000    0.1547761
448960.0000000    0.1428038
449000.0000000    0.1466808
449040.0000000    0.1523327
449080.0000000    0.1450173
449120.0000000    0.1451831
449160.0000000    0.1378008
449200.0000000    0.1489814
449240.0000000    0.1367049
449280.0000000    0.1409675
449320.0000000    0.1327327
449360.0000000    0.1442916
449400.0000000    0.1383569
449440.0000000    0.1351812
449480.0000000    0.1511191
449520.0000000    0.1442311
449560.0000000    0.1465831
449600.0000000    0.1478468
449640.0000000    0.1418660
449680.0000000    0.1441415
449720.0000000    0.1559384
449760.0000000    0.1485999
449800.0000000    0.1401316
449840.0000000    0.1501743
449880.0000000    0.1366542
449920.0000000    0.1471314
449960.0000000    0.1361437
450000.0000000    0.1367347
450040.0000000    0.1609695
450080.0000000    0.1409888
450120.0000000    0.1426856
450160.0000000    0.1397095
450200.0000000    0.1570187
450240.0000000    0.1370234
450280.0000000    0.1304247
450320.0000000    0.1333183
450360.0000000    0.1405427
450400.0000000    0.1343639
450440.0000000    0.1412596
450480.0000000    0.1666724
450520.0000000    0.1526432
450560.0000000    0.1494917
450600.0000000    0.1433418
450640.0000000    0.1408771
450680.0000000    0.1446639
450720.0000000    0.1439733
450760.0000000    0.1384896
450800.0000000    0.1394114
450840.0000000    0.1493016
450880.0000000    0.1485919
450920.0000000    0.1361995
450960.0000000    0.1383459
451000.0000000    0.1384746
451040.0000000    0.1345157
451080.0000000    0.1381170
451120.0000000    0.1404080
451160.0000000    0.1284847
451200.0000000    0.1425452
451240.0000000    0.1452158
451280.0000000    0.1388853
451320.0000000    0.1427217
451360.0000000    0.1441265
451400.0000000    0.1518515
451440.0000000    0.1453199
451480.0000000    0.1404314
451520.0000000    0.1466458
451560.0000000    0.1503490
451600.0000000    0.1492671
451640.0000000    0.1490442
451680.0000000    0.1414089
451720.0000000    0.1481559
451760.0000000    0.1511667
451800.0000000    0.1432065
451840.0000000    0.1446620
451880.0000000    0.1491796
451920.0000000    0.1441862
451960.0000000    0.1482832
452000.0000000    0.1443022
452040.0000000    0.1414010
452080.0000000    0.1489039
452120.0000000    0.1517654
452160.0000000    0.1495571
452200.0000000    0.1488435
452240.0000000    0.1492416
452280.0000000    0.1469906
452320.0000000    0.1390355
452360.0000000    0.1444324
452400.0000000    0.1406722
452440.0000000    0.1548683
452480.0000000    0.1420275
452520.0000000    0.1496112
452560.0000000    0.1440411
452600.0000000    0.1515998
452640.0000000    0.1519280
452680.0000000    0.1461017
452720.0000000    0.1437117
452760.0000000    0.1459294
452800.0000000    0.1460998
452840.0000000    0.1432811
452880.0000000    0.1482750
452920.0000000    0.1405509
452960.0000000    0.1385315
453000.0000000    0.1482946
453040.0000000    0.1403506
453080.0000000    0.1403231
453120.0000000    0.1405071
453160.0000000    0.1454187
453200.0000000    0.1483879
453240.0000000    0.1407748
453280.0000000    0.1432555
453320.0000000    0.1355088
453360.0000000    0.1448936
453400.0000000    0.1360533
453440.0000000    0.1343756
453480.0000000    0.1414664
453520.0000000    0.1450131
453560.0000000    0.1394579
453600.0000000    0.1438268
453640.0000000    0.1502269
453680.0000000    0.1488491
453720.0000000    0.1400165
453760.0000000    0.1454349
453800.0000000    0.1497551
453840.0000000    0.1513072
453880.0000000    0.1458832
453920.0000000    0.1482524
453960.0000000    0.1471654
454000.0000000    0.1475102
454040.0000000    0.1447135
454080.0000000    0.1436450
454120.0000000    0.1510816
454160.0000000    0.1418881
454200.0000000    0.1456483
454240.0000000    0.1475707
454280.0000000    0.1491023
454320.0000000    0.1513853
454360.0000000    0.1440422
454400.0000000    0.1535176
454440.0000000    0.1467748
454480.0000000    0.1475076
454520.0000000    0.1577196
454560.0000000    0.1587263
454600.0000000    0.1571888
454640.0000000    0.1600968
454680.0000000    0.1595172
454720.0000000    0.1505295
454760.0000000    0.1592309
454800.0000000    0.1529610
454840.0000000    0.1467453
454880.0000000    0.1556730
454920.0000000    0.1569226
454960.0000000    0.1545104
455000.0000000    0.1572908
455040.0000000    0.1602759
455080.0000000    0.1472488
455120.0000000    0.1505747
455160.0000000    0.1519953
455200.0000000    0.1538810
455240.0000000    0.1512477
455280.0000000    0.1508769
455320.0000000    0.1594572
455360.0000000    0.1514338
455400.0000000    0.1516194
455440.0000000    0.1543943
455480.0000000    0.1453191
455520.0000000    0.1507623
455560.0000000    0.1492382
455600.0000000    0.1641033
455640.0000000    0.1512649
455680.0000000    0.1487257
455720.0000000    0.1513415
455760.0000000    0.1536701
455800.0000000    0.1457211
455840.0000000    0.1541020
455880.0000000    0.1532604
455920.0000000    0.1587965
455960.0000000    0.1503262
456000.0000000    0.1565522
456040.0000000    0.1575183
456080.0000000    0.1507380
456120.0000000    0.1555436
456160.0000000    0.1599979
456200.0000000    0.1606048
456240.0000000    0.1564133
456280.0000000    0.1534355
456320.0000000    0.1637785
456360.0000000    0.1576623
456400.0000000    0.1563506
456440.0000000    0.1532145
456480.0000000    0.1516083
456520.0000000    0.1436334
456560.0000000    0.1491652
456600.0000000    0.1505585
456640.0000000    0.1547621
456680.0000000    0.1524318
456720.0000000    0.1492571
456760.0000000    0.1491556
456800.0000000    0.1495898
456840.0000000    0.1592553
456880.0000000    0.1449700
456920.0000000    0.1604118
456960.0000000    0.1490971
457000.0000000    0.1553056
457040.0000000    0.1461953
457080.0000000    0.1434201
457120.0000000    0.1528638
457160.0000000    0.1491890
457200.0000000    0.1435897
457240.0000000    0.1475439
457280.0000000    0.1497206
457320.0000000    0.1518629
457360.0000000    0.1559317
457400.0000000    0.1563866
457440.0000000    0.1640897
457480.0000000    0.1580604
457520.0000000    0.1596383
457560.0000000    0.1552288
457600.0000000    0.1578772
457640.0000000    0.1488358
457680.0000000    0.1453221
457720.0000000    0.1503366
457760.0000000    0.1634476
457800.0000000    0.1513694
457840.0000000    0.1576503
457880.0000000    0.1545803
457920.0000000    0.1447960
457960.0000000    0.1558912
458000.0000000    0.1507860
458040.0000000    0.1601002
458080.0000000    0.1495464
458120.0000000    0.1446101
458160.0000000    0.1543331
458200.0000000    0.1602622
458240.0000000    0.1658174
458280.0000000    0.1488589
458320.0000000    0.1559745
458360.0000000    0.1605421
458400.0000000    0.1610560
458440.0000000    0.1546056
458480.0000000    0.1621190
458520.0000000    0.1663248
458560.0000000    0.1493323
458600.0000000    0.1662433
458640.0000000    0.1495058
458680.0000000    0.1424490
458720.0000000    0.1530484
458760.0000000    0.1439839
458800.0000000    0.1530650
458840.0000000    0.1491263
458880.0000000    0.1614864
458920.0000000    0.1624717
458960.0000000    0.1568943
459000.0000000    0.1575676
459040.0000000    0.1532071
459080.0000000    0.1489291
459120.0000000    0.1672292
459160.0000000    0.1548663
459200.0000000    0.1552664
459240.0000000    0.1563039
459280.0000000    0.1575420
459320.0000000    0.1696459
459360.0000000    0.1490988
459400.0000000    0.1623296
459440.0000000    0.1578843
459480.0000000    0.1435948
459520.0000000    0.1481796
459560.0000000    0.1521793
459600.0000000    0.1617837
459640.0000000    0.1577901
459680.0000000    0.1708992
459720.0000000    0.1519666
459760.0000000    0.1502574
459800.0000000    0.1596457
459840.0000000    0.1578372
459880.0000000    0.1644516
459920.0000000    0.1691083
459960.0000000    0.1628830
460000.0000000    0.1590030
460040.0000000    0.1653851
460080.0000000    0.1562317
460120.0000000    0.1512472
460160.0000000    0.1467785
460200.0000000    0.1495030
460240.0000000    0.1523910
460280.0000000    0.1583602
460320.0000000    0.1647800
460360.0000000    0.1581014
460400.0000000    0.1526775
460440.0000000    0.1644677
460480.0000000    0.1628501
460520.0000000    0.1683350
460560.0000000    0.1589026
460600.0000000    0.1649828
460640.0000000    0.1870936
460680.0000000    0.1685145
460720.0000000    0.1646885
460760.0000000    0.1621740
460800.0000000    0.1699687
460840.0000000    0.1616766
460880.0000000    0.1627177
460920.0000000    0.1652319
460960.0000000    0.1572595
461000.0000000    0.1556924
461040.0000000    0.1582728
461080.0000000    0.1489284
461120.0000000    0.1553239
461160.0000000    0.1525672
461200.0000000    0.1567540
461240.0000000    0.1559899
461280.0000000    0.1485868
461320.0000000    0.1424627
461360.0000000    0.1474375
461400.0000000    0.1402604
461440.0000000    0.1445903
461480.0000000    0.1434967
461520.0000000    0.1450049
461560.0000000    0.1502984
461600.0000000    0.1600225
461640.0000000    0.1601590
461680.0000000    0.1637356
461720.0000000    0.1662507
461760.0000000    0.1496709
461800.0000000    0.1590022
461840.0000000    0.1663720
461880.0000000    0.1546167
461920.0000000    0.1515256
461960.0000000    0.1700351
462000.0000000    0.1565487
462040.0000000    0.1698930
462080.0000000    0.1635977
462120.0000000    0.1570196
462160.0000000    0.1615102
462200.0000000    0.1556337
462240.0000000    0.1573132
462280.0000000    0.1532040
462320.0000000    0.1612504
462360.0000000    0.1553659
462400.0000000    0.1589984
462440.0000000    0.1568720
462480.0000000    0.1627757
462520.0000000    0.1506084
462560.0000000    0.1582451
462600.0000000    0.1544574
462640.0000000    0.1453262
462680.0000000    0.1499972
462720.0000000    0.1514039
462760.0000000    0.1412347
462800.0000000    0.1500883
462840.0000000    0.1490849
462880.0000000    0.1552536
462920.0000000    0.1479762
462960.0000000    0.1499835
463000.0000000    0.1553935
463040.0000000    0.1491933
463080.0000000    0.1516403
463120.0000000    0.1543655
463160.0000000    0.1565000
463200.0000000    0.1557290
463240.0000000    0.1570894
463280.0000000    0.1576114
463320.0000000    0.1556838
463360.0000000    0.1544323
463400.0000000    0.1576268
463440.0000000    0.1606890
463480.0000000    0.1460064
463520.0000000    0.1481401
463560.0000000    0.1530530
463600.0000000    0.1477046
463640.0000000    0.1525620
463680.0000000    0.1598581
463720.0000000    0.1449183
463760.0000000    0.1644123
463800.0000000    0.1592846
463840.0000000    0.1601602
463880.0000000    0.1541018
463920.0000000    0.1520890
463960.0000000    0.1464469
464000.0000000    0.1467704
464040.0000000    0.1536149
464080.0000000    0.1446159
464120.0000000    0.1452718
464160.0000000    0.1573662
464200.0000000    0.1467128
464240.0000000    0.1482323
464280.0000000    0.1463474
464320.0000000    0.1554224
464360.0000000    0.1491579
464400.0000000    0.1562054
464440.0000000    0.1553820
464480.0000000    0.1573687
464520.0000000    0.1536016
464560.0000000    0.1510076
464600.0000000    0.1564037
464640.0000000    0.1573172
464680.0000000    0.1544279
464720.0000000    0.1582524
464760.0000000    0.1548204
464800.0000000    0.1510482
464840.0000000    0.1607924
464880.0000000    0.1574479
464920.0000000    0.1557114
464960.0000000    0.1456994
465000.0000000    0.1589203
465040.0000000    0.1618316
465080.0000000    0.1599554
465120.0000000    0.1648495
465160.0000000    0.1575191
465200.0000000    0.1556685
465240.0000000    0.1542372
465280.0000000    0.1524322
465320.0000000    0.1553048
465360.0000000    0.1441551
465400.0000000    0.1495695
465440.0000000    0.1578878
465480.0000000    0.1537303
465520.0000000    0.1502133
465560.0000000    0.1509196
465600.0000000    0.1567615
465640.0000000    0.1624335
465680.0000000    0.1664779
465720.0000000    0.1669518
465760.0000000    0.1626385
465800.0000000    0.1610268
465840.0000000    0.1433745
465880.0000000    0.1509285
465920.0000000    0.1513795
465960.0000000    0.1534313
466000.0000000    0.1521040
466040.0000000    0.1650300
466080.0000000    0.1543944
466120.0000000    0.1494120
466160.0000000    0.1554516
466200.0000000    0.1519949
466240.0000000    0.1520806
466280.0000000    0.1454163
466320.0000000    0.1506663
466360.0000000    0.1483742
466400.0000000    0.1565431
466440.0000000    0.1490709
466480.0000000    0.1448994
466520.0000000    0.1489870
466560.0000000    0.1610580
466600.0000000    0.1629032
466640.0000000    0.1599402
466680.0000000    0.1539049
466720.0000000    0.1478698
466760.0000000    0.1458976
466800.0000000    0.1444377
466840.0000000    0.1570782
466880.0000000    0.1564907
466920.0000000    0.1504001
466960.0000000    0.1547309
467000.0000000    0.1513864
467040.0000000    0.1583758
467080.0000000    0.1530332
467120.0000000    0.1564015
467160.0000000    0.1564232
467200.0000000    0.1582405
467240.0000000    0.1613428
467280.0000000    0.1569264
467320.0000000    0.1585411
467360.0000000    0.1569782
467400.0000000    0.1628587
467440.0000000    0.1653622
467480.0000000    0.1620832
467520.0000000    0.1574949
467560.0000000    0.1539958
467600.0000000    0.1502809
467640.0000000    0.1454871
467680.0000000    0.1393913
467720.0000000    0.1429342
467760.0000000    0.1389822
467800.0000000    0.1462524
467840.0000000    0.1476879
467880.0000000    0.1446413
467920.0000000    0.1419817
467960.0000000    0.1458656
468000.0000000    0.1358541
468040.0000000    0.1402133
468080.0000000    0.1527838
468120.0000000    0.1486467
468160.0000000    0.1416929
468200.0000000    0.1486042
468240.0000000    0.1415412
468280.0000000    0.1474224
468320.0000000    0.1363369
468360.0000000    0.1400563
468400.0000000    0.1472478
468440.0000000    0.1453467
468480.0000000    0.1456886
468520.0000000    0.1468135
468560.0000000    0.1516197
468600.0000000    0.1502085
468640.0000000    0.1486368
468680.0000000    0.1397142
468720.0000000    0.1478220
468760.0000000    0.1470064
468800.0000000    0.1463805
468840.0000000    0.1525743
468880.0000000    0.1485743
468920.0000000    0.1471663
468960.0000000    0.1710121
469000.0000000    0.1600632
469040.0000000    0.1556361
469080.0000000    0.1472669
469120.0000000    0.1444396
469160.0000000    0.1478062
469200.0000000    0.1483492
469240.0000000    0.1516005
469280.0000000    0.1431478
469320.0000000    0.1411667
469360.0000000    0.1506429
469400.0000000    0.1424012
469440.0000000    0.1415882
469480.0000000    0.1461110
469520.0000000    0.1439822
469560.0000000    0.1391589
469600.0000000    0.1514617
469640.0000000    0.1488694
469680.0000000    0.1419436
469720.0000000    0.1476662
469760.0000000    0.1419557
469800.0000000    0.1399553
469840.0000000    0.1406288
469880.0000000    0.1430017
469920.0000000    0.1391994
469960.0000000    0.1474395
470000.0000000    0.1458852
470040.0000000    0.1586966
470080.0000000    0.1426526
470120.0000000    0.1487883
470160.0000000    0.1380825
470200.0000000    0.1463928
470240.0000000    0.1446023
470280.0000000    0.1459330
470320.0000000    0.1434252
470360.0000000    0.1338946
470400.0000000    0.1410556
470440.0000000    0.1390144
470480.0000000    0.1469298
470520.0000000    0.1351760
470560.0000000    0.1434747
470600.0000000    0.1471242
470640.0000000    0.1399426
470680.0000000    0.1461196
470720.0000000    0.1453777
470760.0000000    0.1541282
470800.0000000    0.1536023
470840.0000000    0.1426988
470880.0000000    0.1430340
470920.0000000    0.1435412
470960.0000000    0.1452774
471000.0000000    0.1477933
471040.0000000    0.1428375
471080.0000000    0.1408779
471120.0000000    0.1437575
471160.0000000    0.1438005
471200.0000000    0.1417261
471240.0000000    0.1452934
471280.0000000    0.1356940
471320.0000000    0.1573554
471360.0000000    0.1488194
471400.0000000    0.1491036
471440.0000000    0.1595479
471480.0000000    0.1488124
471520.0000000    0.1471621
471560.0000000    0.1498793
471600.0000000    0.1380489
471640.0000000    0.1524047
471680.0000000    0.1442433
471720.0000000    0.1436795
471760.0000000    0.1399425
471800.0000000    0.1373199
471840.0000000    0.1408434
471880.0000000    0.1357434
471920.0000000    0.1453734
471960.0000000    0.1525382
472000.0000000    0.1460495
472040.0000000    0.1343483
472080.0000000    0.1516522
472120.0000000    0.1532076
472160.0000000    0.1423609
472200.0000000    0.1348881
472240.0000000    0.1416190
472280.0000000    0.1497254
472320.0000000    0.1480290
472360.0000000    0.1326555
472400.0000000    0.1386740
472440.0000000    0.1480311
472480.0000000    0.1425166
472520.0000000    0.1432492
472560.0000000    0.1461921
472600.0000000    0.1449849
472640.0000000    0.1458890
472680.0000000    0.1448059
472720.0000000    0.1464547
472760.0000000    0.1552922
472800.0000000    0.1448275
472840.0000000    0.1513176
472880.0000000    0.1500035
472920.0000000    0.1462674
472960.0000000    0.1515507
473000.0000000    0.1548855
473040.0000000    0.1449112
473080.0000000    0.1455466
473120.0000000    0.1488353
473160.0000000    0.1424601
473200.0000000    0.1508048
473240.0000000    0.1494616
473280.0000000    0.1428237
473320.0000000    0.1518786
473360.0000000    0.1560724
473400.0000000    0.1634597
473440.0000000    0.1525564
473480.0000000    0.1444470
473520.0000000    0.1570754
473560.0000000    0.1431964
473600.0000000    0.1455388
473640.0000000    0.1413799
473680.0000000    0.1490789
473720.0000000    0.1497817
473760.0000000    0.1462236
473800.0000000    0.1484139
473840.0000000    0.1373818
473880.0000000    0.1448419
473920.0000000    0.1391040
473960.0000000    0.1483916
474000.0000000    0.1431494
474040.0000000    0.1429214
474080.0000000    0.1391218
474120.0000000    0.1320641
474160.0000000    0.1487289
474200.0000000    0.1400077
474240.0000000    0.1373185
474280.0000000    0.1414241
474320.0000000    0.1499436
474360.0000000    0.1454510
474400.0000000    0.1520831
474440.0000000    0.1401544
474480.0000000    0.1386729
474520.0000000    0.1469424
474560.0000000    0.1362303
474600.0000000    0.1467366
474640.0000000    0.1433307
474680.0000000    0.1406099
474720.0000000    0.1360396
474760.0000000    0.1376933
474800.0000000    0.1498359
474840.0000000    0.1356826
474880.0000000    0.1417510
474920.0000000    0.1375981
474960.0000000    0.1432661
475000.0000000    0.1547126
475040.0000000    0.1603412
475080.0000000    0.1451531
475120.0000000    0.1475058
475160.0000000    0.1483500
475200.0000000    0.1549191
475240.0000000    0.1397687
475280.0000000    0.1514861
475320.0000000    0.1393398
475360.0000000    0.1473151
475400.0000000    0.1412205
475440.0000000    0.1444037
475480.0000000    0.1542211
475520.0000000    0.1512979
475560.0000000    0.1535504
475600.0000000    0.1557197
475640.0000000    0.1531656
475680.0000000    0.1565758
475720.0000000    0.1527842
475760.0000000    0.1556192
475800.0000000    0.1565162
475840.0000000    0.1526297
475880.0000000    0.1477937
475920.0000000    0.1445689
475960.0000000    0.1546508
476000.0000000    0.1420061
476040.0000000    0.1400486
476080.0000000    0.1469336
476120.0000000    0.1525506
476160.0000000    0.1418459
476200.0000000    0.1474943
476240.0000000    0.1520415
476280.0000000    0.1442976
476320.0000000    0.1486090
476360.0000000    0.1470062
476400.0000000    0.1461919
476440.0000000    0.1426344
476480.0000000    0.1443811
476520.0000000    0.1387915
476560.0000000    0.1491766
476600.0000000    0.1514501
476640.0000000    0.1444730
476680.0000000    0.1438534
476720.0000000    0.1375672
476760.0000000    0.1409791
476800.0000000    0.1494225
476840.0000000    0.1460839
476880.0000000    0.1533940
476920.0000000    0.1487097
476960.0000000    0.1428005
477000.0000000    0.1435516
477040.0000000    0.1416219
477080.0000000    0.1585226
477120.0000000    0.1508639
477160.0000000    0.1418588
477200.0000000    0.1550717
477240.0000000    0.1491340
477280.0000000    0.1466970
477320.0000000    0.1438790
477360.0000000    0.1452275
477400.0000000    0.1526078
477440.0000000    0.1461257
477480.0000000    0.1375322
477520.0000000    0.1502581
477560.0000000    0.1422265
477600.0000000    0.1489513
477640.0000000    0.1371266
477680.0000000    0.1348416
477720.0000000    0.1447883
477760.0000000    0.1498945
477800.0000000    0.1568050
477840.0000000    0.1372102
477880.0000000    0.1364561
477920.0000000    0.1393339
477960.0000000    0.1336415
478000.0000000    0.1417411
478040.0000000    0.1417380
478080.0000000    0.1387442
478120.0000000    0.1386765
478160.0000000    0.1465299
478200.0000000    0.1451640
478240.0000000    0.1386067
478280.0000000    0.1396674
478320.0000000    0.1405161
478360.0000000    0.1408989
478400.0000000    0.1375491
478440.0000000    0.1495333
478480.0000000    0.1395773
478520.0000000    0.1498538
478560.0000000    0.1434992
478600.0000000    0.1433967
478640.0000000    0.1512511
478680.0000000    0.1566135
478720.0000000    0.1394333
478760.0000000    0.1500079
478800.0000000    0.1573308
478840.0000000    0.1528687
478880.0000000    0.1462845
478920.0000000    0.1469049
478960.0000000    0.1468774
479000.0000000    0.1423996
479040.0000000    0.1508940
479080.0000000    0.1510091
479120.0000000    0.1455580
479160.0000000    0.1421799
479200.0000000    0.1419548
479240.0000000    0.1510714
479280.0000000    0.1462110
479320.0000000    0.1468912
479360.0000000    0.1461482
479400.0000000    0.1529265
479440.0000000    0.1492568
479480.0000000    0.1445586
479520.0000000    0.1529498
479560.0000000    0.1548164
479600.0000000    0.1542590
479640.0000000    0.1570313
479680.0000000    0.1428474
479720.0000000    0.1391433
479760.0000000    0.1545435
479800.0000000    0.1409255
479840.0000000    0.1475050
479880.0000000    0.1579259
479920.0000000    0.1522187
479960.0000000    0.1490620
480000.0000000    0.1462384
480040.0000000    0.1408075
480080.0000000    0.1475207
480120.0000000    0.1410250
480160.0000000    0.1511122
480200.0000000    0.1465704
480240.0000000    0.1477551
480280.0000000    0.1418283
480320.0000000    0.1410418
480360.0000000    0.1296120
480400.0000000    0.1429477
480440.0000000    0.1506379
480480.0000000    0.1465977
480520.0000000    0.1362238
480560.0000000    0.1453781
480600.0000000    0.1479011
480640.0000000    0.1311774
480680.0000000    0.1518176
480720.0000000    0.1452277
480760.0000000    0.1332690
480800.0000000    0.1422065
480840.0000000    0.1421513
480880.0000000    0.1368953
480920.0000000    0.1444477
480960.0000000    0.1373050
481000.0000000    0.1483072
481040.0000000    0.1467517
481080.0000000    0.1488848
481120.0000000    0.1448418
481160.0000000    0.1338858
481200.0000000    0.1344662
481240.0000000    0.1233561
481280.0000000    0.1342194
481320.0000000    0.1390664
481360.0000000    0.1402736
481400.0000000    0.1304561
481440.0000000    0.1369185
481480.0000000    0.1385480
481520.0000000    0.1328711
481560.0000000    0.1382296
481600.0000000    0.1371627
481640.0000000    0.1359166
481680.0000000    0.1506409
481720.0000000    0.1358254
481760.0000000    0.1429557
481800.0000000    0.1359041
481840.0000000    0.1402098
481880.0000000    0.1473246
481920.0000000    0.1368122
481960.0000000    0.1420806
482000.0000000    0.1424253
482040.0000000    0.1399028
482080.0000000    0.1484855
482120.0000000    0.1425029
482160.0000000    0.1445179
482200.0000000    0.1422136
482240.0000000    0.1520109
482280.0000000    0.1417431
482320.0000000    0.1384771
482360.0000000    0.1510043
482400.0000000    0.1490461
482440.0000000    0.1394262
482480.0000000    0.1430249
482520.0000000    0.1410885
482560.0000000    0.1422457
482600.0000000    0.1370954
482640.0000000    0.1375402
482680.0000000    0.1380964
482720.0000000    0.1386637
482760.0000000    0.1376424
482800.0000000    0.1356534
482840.0000000    0.1430448
482880.0000000    0.1428747
482920.0000000    0.1402024
482960.0000000    0.1415489
483000.0000000    0.1495264
483040.0000000    0.1345411
483080.0000000    0.1406834
483120.0000000    0.1415259
483160.0000000    0.1562239
483200.0000000    0.1508105
483240.0000000    0.1459107
483280.0000000    0.1606916
483320.0000000    0.1625867
483360.0000000    0.1582311
483400.0000000    0.1639004
483440.0000000    0.1479374
483480.0000000    0.1469285
483520.0000000    0.1479096
483560.0000000    0.1418416
483600.0000000    0.1549881
483640.0000000    0.1505684
483680.0000000    0.1526655
483720.0000000    0.1576364
483760.0000000    0.1461872
483800.0000000    0.1468437
483840.0000000    0.1451297
483880.0000000    0.1519489
483920.0000000    0.1642646
483960.0000000    0.1513732
484000.0000000    0.1548692
484040.0000000    0.1475129
484080.0000000    0.1516805
484120.0000000    0.1600014
484160.0000000    0.1582284
484200.0000000    0.1551257
484240.0000000    0.1538704
484280.0000000    0.1516085
484320.0000000    0.1420351
484360.0000000    0.1498385
484400.0000000    0.1426035
484440.0000000    0.1428663
484480.0000000    0.1410268
484520.0000000    0.1514798
484560.0000000    0.1443589
484600.0000000    0.1546622
484640.0000000    0.1482198
484680.0000000    0.1570677
484720.0000000    0.1440895
484760.0000000    0.1388388
484800.0000000    0.1533265
484840.0000000    0.1542400
484880.0000000    0.1511982
484920.0000000    0.1492227
484960.0000000    0.1503823
485000.0000000    0.1584145
485040.0000000    0.1580508
485080.0000000    0.1486709
485120.0000000    0.1454290
485160.0000000    0.1576890
485200.0000000    0.1537215
485240.0000000    0.1529927
485280.0000000    0.1501632
485320.0000000    0.1446726
485360.0000000    0.1500291
485400.0000000    0.1529708
485440.0000000    0.1443465
485480.0000000    0.1445171
485520.0000000    0.1487457
485560.0000000    0.1377027
485600.0000000    0.1425819
485640.0000000    0.1425806
485680.0000000    0.1367514
485720.0000000    0.1496597
485760.0000000    0.1457731
485800.0000000    0.1484003
485840.0000000    0.1470996
485880.0000000    0.1473853
485920.0000000    0.1472880
485960.0000000    0.1513498
486000.0000000    0.1433217
486040.0000000    0.1496473
486080.0000000    0.1431868
486120.0000000    0.1369303
486160.0000000    0.1403868
486200.0000000    0.1559566
486240.0000000    0.1499474
486280.0000000    0.1474309
486320.0000000    0.1426339
486360.0000000    0.1423354
486400.0000000    0.1384453
486440.0000000    0.1440778
486480.0000000    0.1350285
486520.0000000    0.1386506
486560.0000000    0.1501435
486600.0000000    0.1397739
486640.0000000    0.1449649
486680.0000000    0.1398500
486720.0000000    0.1416381
486760.0000000    0.1492656
486800.0000000    0.1397751
486840.0000000    0.1441913
486880.0000000    0.1360859
486920.0000000    0.1440081
486960.0000000    0.1514783
487000.0000000    0.1555918
487040.0000000    0.1480159
487080.0000000    0.1458531
487120.0000000    0.1386268
487160.0000000    0.1424963
487200.0000000    0.1468392
487240.0000000    0.1551267
487280.0000000    0.1369722
487320.0000000    0.1395883
487360.0000000    0.1430152
487400.0000000    0.1448953
487440.0000000    0.1477338
487480.0000000    0.1402851
487520.0000000    0.1495556
487560.0000000    0.1474558
487600.0000000    0.1300691
487640.0000000    0.1421664
487680.0000000    0.1530819
487720.0000000    0.1448372
487760.0000000    0.1373104
487800.0000000    0.1512856
487840.0000000    0.1483094
487880.0000000    0.1515995
487920.0000000    0.1504292
487960.0000000    0.1490025
488000.0000000    0.1413859
488040.0000000    0.1447368
488080.0000000    0.1604165
488120.0000000    0.1426118
488160.0000000    0.1471054
488200.0000000    0.1509051
488240.0000000    0.1479817
488280.0000000    0.1433466
488320.0000000    0.1397934
488360.0000000    0.1438972
488400.0000000    0.1457596
488440.0000000    0.1381786
488480.0000000    0.1445842
488520.0000000    0.1374075
488560.0000000    0.1429249
488600.0000000    0.1452221
488640.0000000    0.1401019
488680.0000000    0.1410165
488720.0000000    0.1401101
488760.0000000    0.1511192
488800.0000000    0.1433766
488840.0000000    0.1448125
488880.0000000    0.1487613
488920.0000000    0.1488250
488960.0000000    0.1540840
489000.0000000    0.1435148
489040.0000000    0.1472670
489080.0000000    0.1385198
489120.0000000    0.1518345
489160.0000000    0.1394774
489200.0000000    0.1428775
489240.0000000    0.1451414
489280.0000000    0.1425971
489320.0000000    0.1331917
489360.0000000    0.1350959
489400.0000000    0.1403803
489440.0000000    0.1382291
489480.0000000    0.1461709
489520.0000000    0.1386730
489560.0000000    0.1561585
489600.0000000    0.1500293
489640.0000000    0.1427503
489680.0000000    0.1459067
489720.0000000    0.1346793
489760.0000000    0.1390084
489800.0000000    0.1430695
489840.0000000    0.1470470
489880.0000000    0.1408473
489920.0000000    0.1401558
489960.0000000    0.1549284
490000.0000000    0.1476833
490040.0000000    0.1505606
490080.0000000    0.1495127
490120.0000000    0.1543060
490160.0000000    0.1449760
490200.0000000    0.1417104
490240.0000000    0.1428248
490280.0000000    0.1540466
490320.0000000    0.1455040
490360.0000000    0.1479255
490400.0000000    0.1530470
490440.0000000    0.1446915
490480.0000000    0.1429899
490520.0000000    0.1526456
490560.0000000    0.1456353
490600.0000000    0.1336203
490640.0000000    0.1397632
490680.0000000    0.1463564
490720.0000000    0.1518418
490760.0000000    0.1535610
490800.0000000    0.1561296
490840.0000000    0.1417694
490880.0000000    0.1467880
490920.0000000    0.1397016
490960.0000000    0.1390172
491000.0000000    0.1394461
491040.0000000    0.1571511
491080.0000000    0.1489047
491120.0000000    0.1411884
491160.0000000    0.1561033
491200.0000000    0.1486931
491240.0000000    0.1518242
491280.0000000    0.1566121
491320.0000000    0.1527646
491360.0000000    0.1504515
491400.0000000    0.1514513
491440.0000000    0.1522301
491480.0000000    0.1422344
491520.0000000    0.1557037
491560.0000000    0.1483425
491600.0000000    0.1622371
491640.0000000    0.1553530
491680.0000000    0.1497093
491720.0000000    0.1529378
491760.0000000    0.1496999
491800.0000000    0.1556784
491840.0000000    0.1482585
491880.0000000    0.1524218
491920.0000000    0.1478989
491960.0000000    0.1402873
492000.0000000    0.1485256
492040.0000000    0.1410359
492080.0000000    0.1485201
492120.0000000    0.1431727
492160.0000000    0.1479751
492200.0000000    0.1517472
492240.0000000    0.1475377
492280.0000000    0.1407012
492320.0000000    0.1458684
492360.0000000    0.1478256
492400.0000000    0.1479620
492440.0000000    0.1370303
492480.0000000    0.1420817
492520.0000000    0.1518362
492560.0000000    0.1503354
492600.0000000    0.1474098
492640.0000000    0.1494241
492680.0000000    0.1399661
492720.0000000    0.1365052
492760.0000000    0.1305266
492800.0000000    0.1399564
492840.0000000    0.1411077
492880.0000000    0.1447936
492920.0000000    0.1315356
492960.0000000    0.1453994
493000.0000000    0.1329201
493040.0000000    0.1454097
493080.0000000    0.1444519
493120.0000000    0.1461958
493160.0000000    0.1375997
493200.0000000    0.1476263
493240.0000000    0.1423354
493280.0000000    0.1427297
493320.0000000    0.1358085
493360.0000000    0.1411404
493400.0000000    0.1387743
493440.0000000    0.1442152
493480.0000000    0.1411364
493520.0000000    0.1325547
493560.0000000    0.1386402
493600.0000000    0.1323397
493640.0000000    0.1427303
493680.0000000    0.1346821
493720.0000000    0.1583675
493760.0000000    0.1456560
493800.0000000    0.1470185
493840.0000000    0.1425099
493880.0000000    0.1480828
493920.0000000    0.1428307
493960.0000000    0.1393506
494000.0000000    0.1373951
494040.0000000    0.1414218
494080.0000000    0.1358016
494120.0000000    0.1340357
494160.0000000    0.1359912
494200.0000000    0.1427215
494240.0000000    0.1341890
494280.0000000    0.1401917
494320.0000000    0.1343273
494360.0000000    0.1419164
494400.0000000    0.1366328
494440.0000000    0.1481173
494480.0000000    0.1371286
494520.0000000    0.1473372
494560.0000000    0.1504582
494600.0000000    0.1387479
494640.0000000    0.1350230
494680.0000000    0.1416381
494720.0000000    0.1450059
494760.0000000    0.1414431
494800.0000000    0.1436575
494840.0000000    0.1392371
494880.0000000    0.1376418
494920.0000000    0.1408266
494960.0000000    0.1400000
495000.0000000    0.1379461
495040.0000000    0.1383613
495080.0000000    0.1375639
495120.0000000    0.1319500
495160.0000000    0.1385082
495200.0000000    0.1369596
495240.0000000    0.1357607
495280.0000000    0.1339047
495320.0000000    0.1323447
495360.0000000    0.1345083
495400.0000000    0.1334258
495440.0000000    0.1394635
495480.0000000    0.1367899
495520.0000000    0.1392836
495560.0000000    0.1341383
495600.0000000    0.1357869
495640.0000000    0.1399352
495680.0000000    0.1380157
495720.0000000    0.1407523
495760.0000000    0.1314870
495800.0000000    0.1301157
495840.0000000    0.1403169
495880.0000000    0.1399696
495920.0000000    0.1409061
495960.0000000    0.1408173
496000.0000000    0.1397768
496040.0000000    0.1377658
496080.0000000    0.1373454
496120.0000000    0.1475025
496160.0000000    0.1459535
496200.0000000    0.1373543
496240.0000000    0.1462847
496280.0000000    0.1384934
496320.0000000    0.1384242
496360.0000000    0.1377989
496400.0000000    0.1460587
496440.0000000    0.1412732
496480.0000000    0.1347667
496520.0000000    0.1473551
496560.0000000    0.1418792
496600.0000000    0.1372491
496640.0000000    0.1473826
496680.0000000    0.1456431
496720.0000000    0.1370441
496760.0000000    0.1394687
496800.0000000    0.1392173
496840.0000000    0.1350545
496880.0000000    0.1318339
496920.0000000    0.1459751
496960.0000000    0.1555368
497000.0000000    0.1457867
497040.0000000    0.1368682
497080.0000000    0.1419973
497120.0000000    0.1378024
497160.0000000    0.1388572
497200.0000000    0.1489143
497240.0000000    0.1433613
497280.0000000    0.1329153
497320.0000000    0.1366845
497360.0000000    0.1417015
497400.0000000    0.1457329
497440.0000000    0.1431383
497480.0000000    0.1320174
497520.0000000    0.1451961
497560.0000000    0.1356014
497600.0000000    0.1431119
497640.0000000    0.1412600
497680.0000000    0.1478861
497720.0000000    0.1415495
497760.0000000    0.1391628
497800.0000000    0.1461273
497840.0000000    0.1542543
497880.0000000    0.1394153
497920.0000000    0.1454057
497960.0000000    0.1459415
498000.0000000    0.1499428
498040.0000000    0.1465122
498080.0000000    0.1391661
498120.0000000    0.1503962
498160.0000000    0.1487562
498200.0000000    0.1282098
498240.0000000    0.1471370
498280.0000000    0.1551493
498320.0000000    0.1482658
498360.0000000    0.1534340
498400.0000000    0.1447177
498440.0000000    0.1596404
498480.0000000    0.1530580
498520.0000000    0.1384119
498560.0000000    0.1419209
498600.0000000    0.1468005
498640.0000000    0.1476407
498680.0000000    0.1519572
498720.0000000    0.1431025
498760.0000000    0.1363713
498800.0000000    0.1601817
498840.0000000    0.1559410
498880.0000000    0.1427332
498920.0000000    0.1472502
498960.0000000    0.1447161
499000.0000000    0.1435446
499040.0000000    0.1538602
499080.0000000    0.1508915
499120.0000000    0.1568870
499160.0000000    0.1463523
499200.0000000    0.1430800
499240.0000000    0.1481154
499280.0000000    0.1468660
499320.0000000    0.1513543
499360.0000000    0.1641460
499400.0000000    0.1612733
499440.0000000    0.1555498
499480.0000000    0.1482825
499520.0000000    0.1552860
499560.0000000    0.1454383
499600.0000000    0.1397392
499640.0000000    0.1326338
499680.0000000    0.1397481
499720.0000000    0.1421744
499760.0000000    0.1518578
499800.0000000    0.1531265
499840.0000000    0.1472123
499880.0000000    0.1311469
499920.0000000    0.1483440
499960.0000000    0.1419830
500000.0000000    0.1303642
500040.0000000    0.1394443
500080.0000000    0.1427903
500120.0000000    0.1422212
500160.0000000    0.1383078
500200.0000000    0.1450932
500240.0000000    0.1408638
500280.0000000    0.1491860
500320.0000000    0.1544616
500360.0000000    0.1436590
500400.0000000    0.1424655
500440.0000000    0.1377518
500480.0000000    0.1425114
500520.0000000    0.1429158
500560.0000000    0.1366730
500600.0000000    0.1411902
500640.0000000    0.1396204
500680.0000000    0.1591877
500720.0000000    0.1387690
500760.0000000    0.1403373
500800.0000000    0.1397626
500840.0000000    0.1450482
500880.0000000    0.1385731
500920.0000000    0.1570732
500960.0000000    0.1533774
501000.0000000    0.1540667
501040.0000000    0.1507315
501080.0000000    0.1519597
501120.0000000    0.1387652
501160.0000000    0.1515219
501200.0000000    0.1568296
501240.0000000    0.1472538
501280.0000000    0.1514581
501320.0000000    0.1494962
501360.0000000    0.1580235
501400.0000000    0.1494718
501440.0000000    0.1518614
501480.0000000    0.1416944
501520.0000000    0.1420242
501560.0000000    0.1346449
501600.0000000    0.1485985
501640.0000000    0.1513907
501680.0000000    0.1432558
501720.0000000    0.1519054
501760.0000000    0.1411544
501800.0000000    0.1484575
501840.0000000    0.1402669
501880.0000000    0.1490962
501920.0000000    0.1384324
501960.0000000    0.1432863
502000.0000000    0.1513936
502040.0000000    0.1564654
502080.0000000    0.1453137
502120.0000000    0.1523956
502160.0000000    0.1527432
502200.0000000    0.1447768
502240.0000000    0.1417894
502280.0000000    0.1477548
502320.0000000    0.1512089
502360.0000000    0.1403257
502400.0000000    0.1383853
502440.0000000    0.1459574
502480.0000000    0.1621306
502520.0000000    0.1423735
502560.0000000    0.1478928
502600.0000000    0.1345085
502640.0000000    0.1483176
502680.0000000    0.1418162
502720.0000000    0.1518961
502760.0000000    0.1369530
502800.0000000    0.1376274
502840.0000000    0.1487732
502880.0000000    0.1537141
502920.0000000    0.1453614
502960.0000000    0.1346347
503000.0000000    0.1358695
503040.0000000    0.1260665
503080.0000000    0.1396425
503120.0000000    0.1420424
503160.0000000    0.1395001
503200.0000000    0.1462073
503240.0000000    0.1493355
503280.0000000    0.1463443
503320.0000000    0.1547923
503360.0000000    0.1442072
503400.0000000    0.1469073
503440.0000000    0.1347343
503480.0000000    0.1451933
503520.0000000    0.1424305
503560.0000000    0.1339162
503600.0000000    0.1376925
503640.0000000    0.1549350
503680.0000000    0.1509181
503720.0000000    0.1516507
503760.0000000    0.1519250
503800.0000000    0.1563396
503840.0000000    0.1487701
503880.0000000    0.1574969
503920.0000000    0.1626117
503960.0000000    0.1484352
504000.0000000    0.1614504
504040.0000000    0.1567860
504080.0000000    0.1527137
504120.0000000    0.1531551
504160.0000000    0.1520098
504200.0000000    0.1444982
504240.0000000    0.1500856
504280.0000000    0.1459966
504320.0000000    0.1469215
504360.0000000    0.1546785
504400.0000000    0.1515535
504440.0000000    0.1516213
504480.0000000    0.1503957
504520.0000000    0.1471789
504560.0000000    0.1558816
504600.0000000    0.1408009
504640.0000000    0.1511954
504680.0000000    0.1477960
504720.0000000    0.1604187
504760.0000000    0.1527266
504800.0000000    0.1552796
504840.0000000    0.1495690
504880.0000000    0.1525203
504920.0000000    0.1558324
504960.0000000    0.1523030
505000.0000000    0.1520413
505040.0000000    0.1709978
505080.0000000    0.1522208
505120.0000000    0.1474055
505160.0000000    0.1451394
505200.0000000    0.1383398
505240.0000000    0.1442911
505280.0000000    0.1511959
505320.0000000    0.1373644
505360.0000000    0.1453818
505400.0000000    0.1437048
505440.0000000    0.1363747
505480.0000000    0.1461537
505520.0000000    0.1401037
505560.0000000    0.1410968
505600.0000000    0.1409639
505640.0000000    0.1427305
505680.0000000    0.1398957
505720.0000000    0.1467565
505760.0000000    0.1433039
505800.0000000    0.1502529
505840.0000000    0.1461112
505880.0000000    0.1427230
505920.0000000    0.1479573
505960.0000000    0.1477362
506000.0000000    0.1431933
506040.0000000    0.1411096
506080.0000000    0.1396715
506120.0000000    0.1429902
506160.0000000    0.1381635
506200.0000000    0.1464821
506240.0000000    0.1485277
506280.0000000    0.1475850
506320.0000000    0.1381610
506360.0000000    0.1453464
506400.0000000    0.1381521
506440.0000000    0.1423596
506480.0000000    0.1462380
506520.0000000    0.1442524
506560.0000000    0.1326576
506600.0000000    0.1378832
506640.0000000    0.1376591
506680.0000000    0.1322495
506720.0000000    0.1394613
506760.0000000    0.1462092
506800.0000000    0.1426430
506840.0000000    0.1416764
506880.0000000    0.1411249
506920.0000000    0.1376589
506960.0000000    0.1396830
507000.0000000    0.1380443
507040.0000000    0.1305740
507080.0000000    0.1429969
507120.0000000    0.1368158
507160.0000000    0.1316264
507200.0000000    0.1366008
507240.0000000    0.1375200
507280.0000000    0.1418018
507320.0000000    0.1390136
507360.0000000    0.1300547
507400.0000000    0.1366662
507440.0000000    0.1420383
507480.0000000    0.1405988
507520.0000000    0.1422227
507560.0000000    0.1434846
507600.0000000    0.1406031
507640.0000000    0.1418290
507680.0000000    0.1384702
507720.0000000    0.1398500
507760.0000000    0.1430199
507800.0000000    0.1389861
507840.0000000    0.1444048
507880.0000000    0.1462968
507920.0000000    0.1399837
507960.0000000    0.1385875
508000.0000000    0.1421299
508040.0000000    0.1372289
508080.0000000    0.1331154
508120.0000000    0.1425960
508160.0000000    0.1397599
508200.0000000    0.1408502
508240.0000000    0.1378082
508280.0000000    0.1432195
508320.0000000    0.1403518
508360.0000000    0.1459882
508400.0000000    0.1375994
508440.0000000    0.1456884
508480.0000000    0.1561186
508520.0000000    0.1465234
508560.0000000    0.1384510
508600.0000000    0.1412601
508640.0000000    0.1331732
508680.0000000    0.1400519
508720.0000000    0.1448652
508760.0000000    0.1433458
508800.0000000    0.1443318
508840.0000000    0.1395797
508880.0000000    0.1393447
508920.0000000    0.1392377
508960.0000000    0.1319385
509000.0000000    0.1324043
509040.0000000    0.1294546
509080.0000000    0.1368373
509120.0000000    0.1402343
509160.0000000    0.1399171
509200.0000000    0.1375663
509240.0000000    0.1403457
509280.0000000    0.1385095
509320.0000000    0.1380960
509360.0000000    0.1234463
509400.0000000    0.1378359
509440.0000000    0.1316185
509480.0000000    0.1261311
509520.0000000    0.1306967
509560.0000000    0.1344529
509600.0000000    0.1337826
509640.0000000    0.1352476
509680.0000000    0.1343607
509720.0000000    0.1245971
509760.0000000    0.1335546
509800.0000000    0.1223317
509840.0000000    0.1237893
509880.0000000    0.1320260
509920.0000000    0.1442067
509960.0000000    0.1360998
510000.0000000    0.1358951
510040.0000000    0.1288996
510080.0000000    0.1245996
510120.0000000    0.1264560
510160.0000000    0.1281653
510200.0000000    0.1349373
510240.0000000    0.1299253
510280.0000000    0.1250227
510320.0000000    0.1284232
510360.0000000    0.1332093
510400.0000000    0.1303351
510440.0000000    0.1256540
510480.0000000    0.1244319
510520.0000000    0.1245582
510560.0000000    0.1323134
510600.0000000    0.1318773
510640.0000000    0.1317136
510680.0000000    0.1260019
510720.0000000    0.1307595
510760.0000000    0.1352097
510800.0000000    0.1316425
510840.0000000    0.1194253
510880.0000000    0.1296148
510920.0000000    0.1295085
510960.0000000    0.1434233
511000.0000000    0.1365902
511040.0000000    0.1321258
511080.0000000    0.1319335
511120.0000000    0.1392782
511160.0000000    0.1399563
511200.0000000    0.1317376
511240.0000000    0.1321566
511280.0000000    0.1347621
511320.0000000    0.1320746
511360.0000000    0.1429267
511400.0000000    0.1388669
511440.0000000    0.1446882
511480.0000000    0.1415939
511520.0000000    0.1400049
511560.0000000    0.1363721
511600.0000000    0.1359257
511640.0000000    0.1289243
511680.0000000    0.1339880
511720.0000000    0.1401162
511760.0000000    0.1392978
511800.0000000    0.1439799
511840.0000000    0.1323026
511880.0000000    0.1385159
511920.0000000    0.1364749
511960.0000000    0.1285188
512000.0000000    0.1406127
512040.0000000    0.1413224
512080.0000000    0.1302110
512120.0000000    0.1461818
512160.0000000    0.1492504
512200.0000000    0.1428131
512240.0000000    0.1534833
512280.0000000    0.1312061
512320.0000000    0.1488208
512360.0000000    0.1445566
512400.0000000    0.1458481
512440.0000000    0.1446656
512480.0000000    0.1521989
512520.0000000    0.1318289
512560.0000000    0.1297243
512600.0000000    0.1422669
512640.0000000    0.1504284
512680.0000000    0.1433680
512720.0000000    0.1499699
512760.0000000    0.1410348
512800.0000000    0.1438314
512840.0000000    0.1473722
512880.0000000    0.1428315
512920.0000000    0.1415540
512960.0000000    0.1319553
513000.0000000    0.1318046
513040.0000000    0.1334705
513080.0000000    0.1436970
513120.0000000    0.1449152
513160.0000000    0.1451607
513200.0000000    0.1489144
513240.0000000    0.1398930
513280.0000000    0.1486258
513320.0000000    0.1413769
513360.0000000    0.1422614
513400.0000000    0.1421614
513440.0000000    0.1551576
513480.0000000    0.1506181
513520.0000000    0.1557195
513560.0000000    0.1420415
513600.0000000    0.1358388
513640.0000000    0.1472939
513680.0000000    0.1434829
513720.0000000    0.1357967
513760.0000000    0.1427229
513800.0000000    0.1430680
513840.0000000    0.1427183
513880.0000000    0.1303669
513920.0000000    0.1306523
513960.0000000    0.1408602
514000.0000000    0.1376773
514040.0000000    0.1414907
514080.0000000    0.1390221
514120.0000000    0.1373742
514160.0000000    0.1521262
514200.0000000    0.1518920
514240.0000000    0.1474482
514280.0000000    0.1345184
514320.0000000    0.1435442
514360.0000000    0.1536017
514400.0000000    0.1362676
514440.0000000    0.1384982
514480.0000000    0.1449672
514520.0000000    0.1484727
514560.0000000    0.1473859
514600.0000000    0.1431703
514640.0000000    0.1375022
514680.0000000    0.1405150
514720.0000000    0.1443979
514760.0000000    0.1514765
514800.0000000    0.1523523
514840.0000000    0.1562006
514880.0000000    0.1518583
514920.0000000    0.1517777
514960.0000000    0.1399372
515000.0000000    0.1385340
515040.0000000    0.1386583
515080.0000000    0.1324953
515120.0000000    0.1407494
515160.0000000    0.1441138
515200.0000000    0.1348229
515240.0000000    0.1461316
515280.0000000    0.1529230
515320.0000000    0.1475354
515360.0000000    0.1352010
515400.0000000    0.1346366
515440.0000000    0.1381944
515480.0000000    0.1564892
515520.0000000    0.1479321
515560.0000000    0.1427595
515600.0000000    0.1338992
515640.0000000    0.1450465
515680.0000000    0.1373760
515720.0000000    0.1390776
515760.0000000    0.1611332
515800.0000000    0.1546213
515840.0000000    0.1387525
515880.0000000    0.1271219
515920.0000000    0.1374575
515960.0000000    0.1308789
516000.0000000    0.1384043
516040.0000000    0.1463746
516080.0000000    0.1435123
516120.0000000    0.1341927
516160.0000000    0.1406537
516200.0000000    0.1357635
516240.0000000    0.1418564
516280.0000000    0.1419100
516320.0000000    0.1360601
516360.0000000    0.1476251
516400.0000000    0.1454552
516440.0000000    0.1415500
516480.0000000    0.1446483
516520.0000000    0.1455233
516560.0000000    0.1448939
516600.0000000    0.1465378
516640.0000000    0.1469342
516680.0000000    0.1502024
516720.0000000    0.1508932
516760.0000000    0.1628462
516800.0000000    0.1510550
516840.0000000    0.1377801
516880.0000000    0.1499677
516920.0000000    0.1583512
516960.0000000    0.1602722
517000.0000000    0.1559726
517040.0000000    0.1535288
517080.0000000    0.1467597
517120.0000000    0.1553392
517160.0000000    0.1395003
517200.0000000    0.1420664
517240.0000000    0.1348472
517280.0000000    0.1367204
517320.0000000    0.1451378
517360.0000000    0.1366069
517400.0000000    0.1433032
517440.0000000    0.1396508
517480.0000000    0.1527734
517520.0000000    0.1397418
517560.0000000    0.1419207
517600.0000000    0.1435132
517640.0000000    0.1540123
517680.0000000    0.1416081
517720.0000000    0.1531765
517760.0000000    0.1420386
517800.0000000    0.1414736
517840.0000000    0.1363108
517880.0000000    0.1438345
517920.0000000    0.1437042
517960.0000000    0.1435978
518000.0000000    0.1396371
518040.0000000    0.1415317
518080.0000000    0.1354865
518120.0000000    0.1379182
518160.0000000    0.1426199
518200.0000000    0.1453233
518240.0000000    0.1467075
518280.0000000    0.1469899
518320.0000000    0.1455025
518360.0000000    0.1412981
518400.0000000    0.1516159
518440.0000000    0.1529730
518480.0000000    0.1451757
518520.0000000    0.1554959
518560.0000000    0.1363526
518600.0000000    0.1548185
518640.0000000    0.1488860
518680.0000000    0.1468330
518720.0000000    0.1436390
518760.0000000    0.1348915
518800.0000000    0.1361282
518840.0000000    0.1403988
518880.0000000    0.1441351
518920.0000000    0.1418013
518960.0000000    0.1358692
519000.0000000    0.1548379
519040.0000000    0.1457180
519080.0000000    0.1490334
519120.0000000    0.1562726
519160.0000000    0.1557504
519200.0000000    0.1510202
519240.0000000    0.1451761
519280.0000000    0.1329006
519320.0000000    0.1445081
519360.0000000    0.1465232
519400.0000000    0.1409357
519440.0000000    0.1465719
519480.0000000    0.1505502
519520.0000000    0.1493066
519560.0000000    0.1507875
519600.0000000    0.1536331
519640.0000000    0.1583726
519680.0000000    0.1398024
519720.0000000    0.1498283
519760.0000000    0.1414685
519800.0000000    0.1455412
519840.0000000    0.1524822
519880.0000000    0.1511800
519920.0000000    0.1417051
519960.0000000    0.1530511
520000.0000000    0.1380775
520040.0000000    0.1547630
520080.0000000    0.1453778
520120.0000000    0.1469753
520160.0000000    0.1425116
520200.0000000    0.1453101
520240.0000000    0.1478340
520280.0000000    0.1363957
520320.0000000    0.1434554
520360.0000000    0.1507498
520400.0000000    0.1477089
520440.0000000    0.1391602
520480.0000000    0.1355567
520520.0000000    0.1384234
520560.0000000    0.1422170
520600.0000000    0.1492058
520640.0000000    0.1421393
520680.0000000    0.1418391
520720.0000000    0.1298796
520760.0000000    0.1488093
520800.0000000    0.1327084
520840.0000000    0.1391954
520880.0000000    0.1391247
520920.0000000    0.1436930
520960.0000000    0.1631699
521000.0000000    0.1524675
521040.0000000    0.1632798
521080.0000000    0.1587391
521120.0000000    0.1504427
521160.0000000    0.1514155
521200.0000000    0.1555015
521240.0000000    0.1497789
521280.0000000    0.1499326
521320.0000000    0.1477532
521360.0000000    0.1462345
521400.0000000    0.1527240
521440.0000000    0.1401703
521480.0000000    0.1548047
521520.0000000    0.1504482
521560.0000000    0.1460531
521600.0000000    0.1573234
521640.0000000    0.1525422
521680.0000000    0.1491514
521720.0000000    0.1469310
521760.0000000    0.1376892
521800.0000000    0.1389195
521840.0000000    0.1408379
521880.0000000    0.1369713
521920.0000000    0.1422043
521960.0000000    0.1604269
522000.0000000    0.1494428
522040.0000000    0.1538712
522080.0000000    0.1404415
522120.0000000    0.1392221
522160.0000000    0.1431246
522200.0000000    0.1625830
522240.0000000    0.1466675
522280.0000000    0.1597090
522320.0000000    0.1515678
522360.0000000    0.1582965
522400.0000000    0.1543605
522440.0000000    0.1544768
522480.0000000    0.1641106
522520.0000000    0.1568030
522560.0000000    0.1549941
522600.0000000    0.1518248
522640.0000000    0.1434160
522680.0000000    0.1558320
522720.0000000    0.1608322
522760.0000000    0.1520863
522800.0000000    0.1506104
522840.0000000    0.1592384
522880.0000000    0.1507445
522920.0000000    0.1541526
522960.0000000    0.1598057
523000.0000000    0.1414323
523040.0000000    0.1441489
523080.0000000    0.1368092
523120.0000000    0.1325957
523160.0000000    0.1433830
523200.0000000    0.1582315
523240.0000000    0.1463716
523280.0000000    0.1471668
523320.0000000    0.1359806
523360.0000000    0.1465203
523400.0000000    0.1405778
523440.0000000    0.1532923
523480.0000000    0.1480997
523520.0000000    0.1415795
523560.0000000    0.1365930
523600.0000000    0.1431845
523640.0000000    0.1529130
523680.0000000    0.1397752
523720.0000000    0.1523748
523760.0000000    0.1425696
523800.0000000    0.1502249
523840.0000000    0.1487893
523880.0000000    0.1430978
523920.0000000    0.1441055
523960.0000000    0.1459634
524000.0000000    0.1395094
524040.0000000    0.1476995
524080.0000000    0.1508609
524120.0000000    0.1545075
524160.0000000    0.1551910
524200.0000000    0.1490279
524240.0000000    0.1302962
524280.0000000    0.1354587
524320.0000000    0.1499197
524360.0000000    0.1363962
524400.0000000    0.1412766
524440.0000000    0.1349722
524480.0000000    0.1346595
524520.0000000    0.1345852
524560.0000000    0.1358719
524600.0000000    0.1395444
524640.0000000    0.1378314
524680.0000000    0.1418584
524720.0000000    0.1501034
524760.0000000    0.1352968
524800.0000000    0.1370836
524840.0000000    0.1355001
524880.0000000    0.1423873
524920.0000000    0.1371639
524960.0000000    0.1391303
525000.0000000    0.1429302
525040.0000000    0.1431403
525080.0000000    0.1425218
525120.0000000    0.1328542
525160.0000000    0.1290334
525200.0000000    0.1440389
525240.0000000    0.1358156
525280.0000000    0.1305944
525320.0000000    0.1311295
525360.0000000    0.1345186
525400.0000000    0.1351240
525440.0000000    0.1341764
525480.0000000    0.1252562
525520.0000000    0.1292295
525560.0000000    0.1361120
525600.0000000    0.1363884
525640.0000000    0.1280288
525680.0000000    0.1455731
525720.0000000    0.1444014
525760.0000000    0.1449770
525800.0000000    0.1500790
525840.0000000    0.1527542
525880.0000000    0.1539131
525920.0000000    0.1482901
525960.0000000    0.1535923
526000.0000000    0.1574428
526040.0000000    0.1574457
526080.0000000    0.1442204
526120.0000000    0.1392120
526160.0000000    0.1473092
526200.0000000    0.1504072
526240.0000000    0.1382913
526280.0000000    0.1460909
526320.0000000    0.1483766
526360.0000000    0.1525032
526400.0000000    0.1496613
526440.0000000    0.1544751
526480.0000000    0.1499614
526520.0000000    0.1429095
526560.0000000    0.1395581
526600.0000000    0.1415175
526640.0000000    0.1515003
526680.0000000    0.1499437
526720.0000000    0.1431352
526760.0000000    0.1362797
526800.0000000    0.1415487
526840.0000000    0.1512390
526880.0000000    0.1570045
526920.0000000    0.1567703
526960.0000000    0.1483777
527000.0000000    0.1461072
527040.0000000    0.1513465
527080.0000000    0.1417783
527120.0000000    0.1480689
527160.0000000    0.1425096
527200.0000000    0.1557648
527240.0000000    0.1445394
527280.0000000    0.1602089
527320.0000000    0.1447239
527360.0000000    0.1545848
527400.0000000    0.1539632
527440.0000000    0.1388805
527480.0000000    0.1393085
527520.0000000    0.1414802
527560.0000000    0.1421836
527600.0000000    0.1441917
527640.0000000    0.1449369
527680.0000000    0.1464268
527720.0000000    0.1436642
527760.0000000    0.1495339
527800.0000000    0.1409452
527840.0000000    0.1580974
527880.0000000    0.1513108
527920.0000000    0.1461769
527960.0000000    0.1437933
528000.0000000    0.1482630
528040.0000000    0.1458483
528080.0000000    0.1629301
528120.0000000    0.1504486
528160.0000000    0.1426223
528200.0000000    0.1528812
528240.0000000    0.1562554
528280.0000000    0.1440878
528320.0000000    0.1448443
528360.0000000    0.1443327
528400.0000000    0.1400315
528440.0000000    0.1495371
528480.0000000    0.1556073
528520.0000000    0.1668478
528560.0000000    0.1552875
528600.0000000    0.1514983
528640.0000000    0.1480846
528680.0000000    0.1489354
528720.0000000    0.1519010
528760.0000000    0.1465139
528800.0000000    0.1279424
528840.0000000    0.1523203
528880.0000000    0.1414609
528920.0000000    0.1452146
528960.0000000    0.1371800
529000.0000000    0.1478214
529040.0000000    0.1341754
529080.0000000    0.1441450
529120.0000000    0.1456398
529160.0000000    0.1362108
529200.0000000    0.1381697
529240.0000000    0.1321659
529280.0000000    0.1339420
529320.0000000    0.1320663
529360.0000000    0.1366346
529400.0000000    0.1433339
529440.0000000    0.1384240
529480.0000000    0.1479920
529520.0000000    0.1395990
529560.0000000    0.1416628
529600.0000000    0.1467461
529640.0000000    0.1411818
529680.0000000    0.1401610
529720.0000000    0.1473404
529760.0000000    0.1440634
529800.0000000    0.1417204
529840.0000000    0.1364607
529880.0000000    0.1451015
529920.0000000    0.1510126
529960.0000000    0.1536137
530000.0000000    0.1355579
530040.0000000    0.1349183
530080.0000000    0.1416143
530120.0000000    0.1424952
530160.0000000    0.1561173
530200.0000000    0.1476750
530240.0000000    0.1510468
530280.0000000    0.1421974
530320.0000000    0.1400539
530360.0000000    0.1388744
530400.0000000    0.1497351
530440.0000000    0.1510235
530480.0000000    0.1316871
530520.0000000    0.1421460
530560.0000000    0.1447475
530600.0000000    0.1458117
530640.0000000    0.1398360
530680.0000000    0.1441416
530720.0000000    0.1482514
530760.0000000    0.1510623
530800.0000000    0.1453747
530840.0000000    0.1331047
530880.0000000    0.1488091
530920.0000000    0.1278093
530960.0000000    0.1233520
531000.0000000    0.1354357
531040.0000000    0.1349428
531080.0000000    0.1413768
531120.0000000    0.1299312
531160.0000000    0.1448816
531200.0000000    0.1337856
531240.0000000    0.1416297
531280.0000000    0.1247668
531320.0000000    0.1302188
531360.0000000    0.1358125
531400.0000000    0.1462739
531440.0000000    0.1448146
531480.0000000    0.1327628
531520.0000000    0.1339950
531560.0000000    0.1485012
531600.0000000    0.1513713
531640.0000000    0.1444082
531680.0000000    0.1538553
531720.0000000    0.1510051
531760.0000000    0.1470939
531800.0000000    0.1385778
531840.0000000    0.1558763
531880.0000000    0.1399627
531920.0000000    0.1407188
531960.0000000    0.1407799
532000.0000000    0.1433583
532040.0000000    0.1607686
532080.0000000    0.1555194
532120.0000000    0.1386084
532160.0000000    0.1475088
532200.0000000    0.1468190
532240.0000000    0.1538850
532280.0000000    0.1508218
532320.0000000    0.1459454
532360.0000000    0.1475689
532400.0000000    0.1394936
532440.0000000    0.1444622
532480.0000000    0.1468391
532520.0000000    0.1456904
532560.0000000    0.1453461
532600.0000000    0.1486450
532640.0000000    0.1535960
532680.0000000    0.1425426
532720.0000000    0.1442207
532760.0000000    0.1485054
532800.0000000    0.1404957
532840.0000000    0.1376443
532880.0000000    0.1462836
532920.0000000    0.1482747
532960.0000000    0.1497555
533000.0000000    0.1530110
533040.0000000    0.1416752
533080.0000000    0.1476093
533120.0000000    0.1474641
533160.0000000    0.1441417
533200.0000000    0.1458514
533240.0000000    0.1460873
533280.0000000    0.1475129
533320.0000000    0.1434627
533360.0000000    0.1368585
533400.0000000    0.1563445
533440.0000000    0.1496789
533480.0000000    0.1583673
533520.0000000    0.1411136
533560.0000000    0.1472682
533600.0000000    0.1515109
533640.0000000    0.1397216
533680.0000000    0.1417836
533720.0000000    0.1511531
533760.0000000    0.1580776
533800.0000000    0.1514997
533840.0000000    0.1509748
533880.0000000    0.1475050
533920.0000000    0.1448323
533960.0000000    0.1495413
534000.0000000    0.1469591
534040.0000000    0.1679925
534080.0000000    0.1527486
534120.0000000    0.1392988
534160.0000000    0.1409597
534200.0000000    0.1531617
534240.0000000    0.1582046
534280.0000000    0.1474861
534320.0000000    0.1497108
534360.0000000    0.1561540
534400.0000000    0.1507970
534440.0000000    0.1483218
534480.0000000    0.1372463
534520.0000000    0.1473684
534560.0000000    0.1460076
534600.0000000    0.1616406
534640.0000000    0.1411566
534680.0000000    0.1558623
534720.0000000    0.1508063
534760.0000000    0.1493341
534800.0000000    0.1392611
534840.0000000    0.1334466
534880.0000000    0.1357723
534920.0000000    0.1398016
534960.0000000    0.1408278
535000.0000000    0.1526405
535040.0000000    0.1403190
535080.0000000    0.1443490
535120.0000000    0.1475775
535160.0000000    0.1453978
535200.0000000    0.1352967
535240.0000000    0.1330103
535280.0000000    0.1475225
535320.0000000    0.1406335
535360.0000000    0.1412048
535400.0000000    0.1416626
535440.0000000    0.1566579
535480.0000000    0.1480271
535520.0000000    0.1461245
535560.0000000    0.1570059
535600.0000000    0.1561237
535640.0000000    0.1563371
535680.0000000    0.1612568
535720.0000000    0.1576484
535760.0000000    0.1571825
535800.0000000    0.1494874
535840.0000000    0.1478071
535880.0000000    0.1446042
535920.0000000    0.1497771
535960.0000000    0.1503393
536000.0000000    0.1495192
536040.0000000    0.1518113
536080.0000000    0.1522624
536120.0000000    0.1547630
536160.0000000    0.1458015
536200.0000000    0.1421541
536240.0000000    0.1388527
536280.0000000    0.1360643
536320.0000000    0.1390228
536360.0000000    0.1349854
536400.0000000    0.1405764
536440.0000000    0.1420380
536480.0000000    0.1441608
536520.0000000    0.1432193
536560.0000000    0.1424965
536600.0000000    0.1471936
536640.0000000    0.1410914
536680.0000000    0.1398007
536720.0000000    0.1446397
536760.0000000    0.1334763
536800.0000000    0.1404806
536840.0000000    0.1450160
536880.0000000    0.1465314
536920.0000000    0.1598882
536960.0000000    0.1545666
537000.0000000    0.1519644
537040.0000000    0.1382063
537080.0000000    0.1590444
537120.0000000    0.1390955
537160.0000000    0.1400745
537200.0000000    0.1525389
537240.0000000    0.1546436
537280.0000000    0.1424766
537320.0000000    0.1424880
537360.0000000    0.1516542
537400.0000000    0.1440034
537440.0000000    0.1514065
537480.0000000    0.1428764
537520.0000000    0.1555583
537560.0000000    0.1421543
537600.0000000    0.1412976
537640.0000000    0.1455102
537680.0000000    0.1426843
537720.0000000    0.1503966
537760.0000000    0.1669417
537800.0000000    0.1506899
537840.0000000    0.1544499
537880.0000000    0.1574252
537920.0000000    0.1607674
537960.0000000    0.1516116
538000.0000000    0.1570908
538040.0000000    0.1554972
538080.0000000    0.1537320
538120.0000000    0.1617509
538160.0000000    0.1581990
538200.0000000    0.1558085
538240.0000000    0.1488843
538280.0000000    0.1571044
538320.0000000    0.1520452
538360.0000000    0.1565585
538400.0000000    0.1718770
538440.0000000    0.1569862
538480.0000000    0.1548750
538520.0000000    0.1644043
538560.0000000    0.1666546
538600.0000000    0.1630187
538640.0000000    0.1471492
538680.0000000    0.1601132
538720.0000000    0.1477624
538760.0000000    0.1606964
538800.0000000    0.1537558
538840.0000000    0.1595426
538880.0000000    0.1369395
538920.0000000    0.1320501
538960.0000000    0.1429165
539000.0000000    0.1406769
539040.0000000    0.1374455
539080.0000000    0.1637143
539120.0000000    0.1479556
539160.0000000    0.1405902
539200.0000000    0.1366587
539240.0000000    0.1626896
539280.0000000    0.1533714
539320.0000000    0.1533273
539360.0000000    0.1550757
539400.0000000    0.1458440
539440.0000000    0.1581029
539480.0000000    0.1556552
539520.0000000    0.1572227
539560.0000000    0.1518957
539600.0000000    0.1550731
539640.0000000    0.1500771
539680.0000000    0.1472559
539720.0000000    0.1487943
539760.0000000    0.1529203
539800.0000000    0.1488244
539840.0000000    0.1646773
539880.0000000    0.1628403
539920.0000000    0.1545407
539960.0000000    0.1618539
540000.0000000    0.1662803
540040.0000000    0.1602950
540080.0000000    0.1519305
540120.0000000    0.1607770
540160.0000000    0.1766786
540200.0000000    0.1649819
540240.0000000    0.1729956
540280.0000000    0.1563393
540320.0000000    0.1727424
540360.0000000    0.1518575
540400.0000000    0.1701733
540440.0000000    0.1534227
540480.0000000    0.1561536
540520.0000000    0.1576563
540560.0000000    0.1801820
540600.0000000    0.1524875
540640.0000000    0.1476070
540680.0000000    0.1569896
540720.0000000    0.1538627
540760.0000000    0.1569628
540800.0000000    0.1551234
540840.0000000    0.1575574
540880.0000000    0.1692913
540920.0000000    0.1633992
540960.0000000    0.1510186
541000.0000000    0.1586019
541040.0000000    0.1432646
541080.0000000    0.1810911
541120.0000000    0.1689768
541160.0000000    0.1656416
541200.0000000    0.1615372
541240.0000000    0.1588071
541280.0000000    0.1756739
541320.0000000    0.1722947
541360.0000000    0.1674292
541400.0000000    0.1619019
541440.0000000    0.1609076
541480.0000000    0.1566781
541520.0000000    0.1582022
541560.0000000    0.1534027
541600.0000000    0.1529764
541640.0000000    0.1365053
541680.0000000    0.1540283
541720.0000000    0.1508063
541760.0000000    0.1443081
541800.0000000    0.1497577
541840.0000000    0.1562851
541880.0000000    0.1547508
541920.0000000    0.1630412
541960.0000000    0.1544607
542000.0000000    0.1607513
542040.0000000    0.1654684
542080.0000000    0.1574812
542120.0000000    0.1585487
542160.0000000    0.1654841
542200.0000000    0.1640079
542240.0000000    0.1596514
542280.0000000    0.1726937
542320.0000000    0.1680504
542360.0000000    0.1692599
542400.0000000    0.1715445
542440.0000000    0.1551672
542480.0000000    0.1635682
542520.0000000    0.1587673
542560.0000000    0.1610139
542600.0000000    0.1542747
542640.0000000    0.1544840
542680.0000000    0.1642239
542720.0000000    0.1638187
542760.0000000    0.1637666
542800.0000000    0.1562918
542840.0000000    0.1590762
542880.0000000    0.1596228
542920.0000000    0.1672581
542960.0000000    0.1603869
543000.0000000    0.1615093
543040.0000000    0.1622936
543080.0000000    0.1554258
543120.0000000    0.1698771
543160.0000000    0.1534729
543200.0000000    0.1609740
543240.0000000    0.1621781
543280.0000000    0.1635492
543320.0000000    0.1723896
543360.0000000    0.1683272
543400.0000000    0.1668832
543440.0000000    0.1663604
543480.0000000    0.1570642
543520.0000000    0.1567517
543560.0000000    0.1606812
543600.0000000    0.1605429
543640.0000000    0.1660870
543680.0000000    0.1653878
543720.0000000    0.1513602
543760.0000000    0.1471174
543800.0000000    0.1492595
543840.0000000    0.1475268
543880.0000000    0.1496787
543920.0000000    0.1627468
543960.0000000    0.1378019
544000.0000000    0.1495320
544040.0000000    0.1464837
544080.0000000    0.1455359
544120.0000000    0.1497104
544160.0000000    0.1461357
544200.0000000    0.1542109
544240.0000000    0.1562503
544280.0000000    0.1371964
544320.0000000    0.1515558
544360.0000000    0.1434162
544400.0000000    0.1460835
544440.0000000    0.1553011
544480.0000000    0.1520915
544520.0000000    0.1520648
544560.0000000    0.1483148
544600.0000000    0.1480033
544640.0000000    0.1618629
544680.0000000    0.1645042
544720.0000000    0.1618771
544760.0000000    0.1565058
544800.0000000    0.1608766
544840.0000000    0.1563156
544880.0000000    0.1494497
544920.0000000    0.1578164
544960.0000000    0.1496853
545000.0000000    0.1614072
545040.0000000    0.1602311
545080.0000000    0.1572091
545120.0000000    0.1519028
545160.0000000    0.1506161
545200.0000000    0.1623019
545240.0000000    0.1498676
545280.0000000    0.1568309
545320.0000000    0.1565461
545360.0000000    0.1613363
545400.0000000    0.1583644
545440.0000000    0.1594270
545480.0000000    0.1641303
545520.0000000    0.1665071
545560.0000000    0.1618306
545600.0000000    0.1575991
545640.0000000    0.1584289
545680.0000000    0.1541300
545720.0000000    0.1636528
545760.0000000    0.1626754
545800.0000000    0.1608478
545840.0000000    0.1476540
545880.0000000    0.1583713
545920.0000000    0.1441297
545960.0000000    0.1473761
546000.0000000    0.1575578
546040.0000000    0.1581037
546080.0000000    0.1572357
546120.0000000    0.1591372
546160.0000000    0.1592025
546200.0000000    0.1495278
546240.0000000    0.1565532
546280.0000000    0.1561320
546320.0000000    0.1624562
546360.0000000    0.1431394
546400.0000000    0.1649101
546440.0000000    0.1546988
546480.0000000    0.1633050
546520.0000000    0.1515149
546560.0000000    0.1509676
546600.0000000    0.1548784
546640.0000000    0.1476465
546680.0000000    0.1728081
546720.0000000    0.1599181
546760.0000000    0.1611926
546800.0000000    0.1621061
546840.0000000    0.1664979
546880.0000000    0.1600550
546920.0000000    0.1552846
546960.0000000    0.1620945
547000.0000000    0.1545725
547040.0000000    0.1522609
547080.0000000    0.1575803
547120.0000000    0.1499015
547160.0000000    0.1569948
547200.0000000    0.1502407
547240.0000000    0.1541516
547280.0000000    0.1616128
547320.0000000    0.1604745
547360.0000000    0.1522835
547400.0000000    0.1521633
547440.0000000    0.1553810
547480.0000000    0.1595566
547520.0000000    0.1554513
547560.0000000    0.1609398
547600.0000000    0.1721319
547640.0000000    0.1545009
547680.0000000    0.1476355
547720.0000000    0.1684798
547760.0000000    0.1627229
547800.0000000    0.1602295
547840.0000000    0.1420498
547880.0000000    0.1596570
547920.0000000    0.1636499
547960.0000000    0.1636579
548000.0000000    0.1598190
548040.0000000    0.1500260
548080.0000000    0.1676037
548120.0000000    0.1495310
548160.0000000    0.1539076
548200.0000000    0.1489025
548240.0000000    0.1553445
548280.0000000    0.1504777
548320.0000000    0.1410842
548360.0000000    0.1378980
548400.0000000    0.1475279
548440.0000000    0.1523876
548480.0000000    0.1486724
548520.0000000    0.1517401
548560.0000000    0.1552477
548600.0000000    0.1455349
548640.0000000    0.1359048
548680.0000000    0.1534425
548720.0000000    0.1510046
548760.0000000    0.1457346
548800.0000000    0.1630697
548840.0000000    0.1516091
548880.0000000    0.1515296
548920.0000000    0.1379992
548960.0000000    0.1369891
549000.0000000    0.1564773
549040.0000000    0.1622004
549080.0000000    0.1587052
549120.0000000    0.1603315
549160.0000000    0.1439001
549200.0000000    0.1661292
549240.0000000    0.1487262
549280.0000000    0.1528130
549320.0000000    0.1448749
549360.0000000    0.1472100
549400.0000000    0.1457673
549440.0000000    0.1427793
549480.0000000    0.1480755
549520.0000000    0.1373396
549560.0000000    0.1376470
549600.0000000    0.1410962
549640.0000000    0.1473578
549680.0000000    0.1500348
549720.0000000    0.1397751
549760.0000000    0.1370371
549800.0000000    0.1412766
549840.0000000    0.1357199
549880.0000000    0.1492336
549920.0000000    0.1464574
549960.0000000    0.1554077
550000.0000000    0.1550619
550040.0000000    0.1379187
550080.0000000    0.1372277
550120.0000000    0.1561444
550160.0000000    0.1510010
550200.0000000    0.1484416
550240.0000000    0.1478222
550280.0000000    0.1545328
550320.0000000    0.1427948
550360.0000000    0.1577322
550400.0000000    0.1548255
550440.0000000    0.1512816
550480.0000000    0.1483607
550520.0000000    0.1377945
550560.0000000    0.1351814
550600.0000000    0.1407325
550640.0000000    0.1506647
550680.0000000    0.1479763
550720.0000000    0.1526520
550760.0000000    0.1531113
550800.0000000    0.1381786
550840.0000000    0.1352193
550880.0000000    0.1466549
550920.0000000    0.1473675
550960.0000000    0.1392072
551000.0000000    0.1370033
551040.0000000    0.1422028
551080.0000000    0.1407112
551120.0000000    0.1449348
551160.0000000    0.1308492
551200.0000000    0.1415231
551240.0000000    0.1403294
551280.0000000    0.1500756
551320.0000000    0.1458029
551360.0000000    0.1462789
551400.0000000    0.1372180
551440.0000000    0.1378350
551480.0000000    0.1424256
551520.0000000    0.1348205
551560.0000000    0.1393617
551600.0000000    0.1362118
551640.0000000    0.1394780
551680.0000000    0.1577727
551720.0000000    0.1414081
551760.0000000    0.1577483
551800.0000000    0.1494415
551840.0000000    0.1371860
551880.0000000    0.1436083
551920.0000000    0.1533843
551960.0000000    0.1500703
552000.0000000    0.1479967
552040.0000000    0.1534167
552080.0000000    0.1511262
552120.0000000    0.1586718
552160.0000000    0.1628774
552200.0000000    0.1626436
552240.0000000    0.1441952
552280.0000000    0.1534820
552320.0000000    0.1493108
552360.0000000    0.1445590
552400.0000000    0.1375886
552440.0000000    0.1452833
552480.0000000    0.1477928
552520.0000000    0.1414078
552560.0000000    0.1371594
552600.0000000    0.1460518
552640.0000000    0.1490221
552680.0000000    0.1446632
552720.0000000    0.1454521
552760.0000000    0.1520626
552800.0000000    0.1598627
552840.0000000    0.1525525
552880.0000000    0.1453632
552920.0000000    0.1422274
552960.0000000    0.1481505
553000.0000000    0.1570284
553040.0000000    0.1592967
553080.0000000    0.1586066
553120.0000000    0.1492408
553160.0000000    0.1421805
553200.0000000    0.1498167
553240.0000000    0.1527359
553280.0000000    0.1484277
553320.0000000    0.1490018
553360.0000000    0.1460589
553400.0000000    0.1547541
553440.0000000    0.1569711
553480.0000000    0.1576441
553520.0000000    0.1618165
553560.0000000    0.1575833
553600.0000000    0.1561977
553640.0000000    0.1507241
553680.0000000    0.1511412
553720.0000000    0.1576586
553760.0000000    0.1652197
553800.0000000    0.1735236
553840.0000000    0.1577621
553880.0000000    0.1569102
553920.0000000    0.1564139
553960.0000000    0.1597175
554000.0000000    0.1631128
554040.0000000    0.1537552
554080.0000000    0.1464302
554120.0000000    0.1505548
554160.0000000    0.1556652
554200.0000000    0.1545842
554240.0000000    0.1432241
554280.0000000    0.1595671
554320.0000000    0.1533641
554360.0000000    0.1564668
554400.0000000    0.1468384
554440.0000000    0.1488648
554480.0000000    0.1540933
554520.0000000    0.1626937
554560.0000000    0.1494631
554600.0000000    0.1526446
554640.0000000    0.1492781
554680.0000000    0.1495110
554720.0000000    0.1548792
554760.0000000    0.1496309
554800.0000000    0.1518455
554840.0000000    0.1573514
554880.0000000    0.1485663
554920.0000000    0.1570055
554960.0000000    0.1634045
555000.0000000    0.1577573
555040.0000000    0.1541068
555080.0000000    0.1521584
555120.0000000    0.1603653
555160.0000000    0.1642014
555200.0000000    0.1623351
555240.0000000    0.1719239
555280.0000000    0.1610688
555320.0000000    0.1645422
555360.0000000    0.1545122
555400.0000000    0.1522902
555440.0000000    0.1605681
555480.0000000    0.1712401
555520.0000000    0.1599689
555560.0000000    0.1706928
555600.0000000    0.1651852
555640.0000000    0.1558427
555680.0000000    0.1609097
555720.0000000    0.1585372
555760.0000000    0.1577332
555800.0000000    0.1635773
555840.0000000    0.1623816
555880.0000000    0.1617570
555920.0000000    0.1609226
555960.0000000    0.1562230
556000.0000000    0.1627211
556040.0000000    0.1493671
556080.0000000    0.1587723
556120.0000000    0.1562453
556160.0000000    0.1635230
556200.0000000    0.1581756
556240.0000000    0.1498046
556280.0000000    0.1429693
556320.0000000    0.1590988
556360.0000000    0.1533946
556400.0000000    0.1587939
556440.0000000    0.1531713
556480.0000000    0.1489043
556520.0000000    0.1577419
556560.0000000    0.1638700
556600.0000000    0.1627806
556640.0000000    0.1681297
556680.0000000    0.1648488
556720.0000000    0.1569826
556760.0000000    0.1539787
556800.0000000    0.1509291
556840.0000000    0.1561823
556880.0000000    0.1473805
556920.0000000    0.1488930
556960.0000000    0.1485394
557000.0000000    0.1509317
557040.0000000    0.1483151
557080.0000000    0.1495071
557120.0000000    0.1476657
557160.0000000    0.1650146
557200.0000000    0.1721418
557240.0000000    0.1577833
557280.0000000    0.1600724
557320.0000000    0.1572656
557360.0000000    0.1577906
557400.0000000    0.1729863
557440.0000000    0.1565835
557480.0000000    0.1560730
557520.0000000    0.1604870
557560.0000000    0.1568649
557600.0000000    0.1564663
557640.0000000    0.1595668
557680.0000000    0.1635104
557720.0000000    0.1505461
557760.0000000    0.1451734
557800.0000000    0.1496508
557840.0000000    0.1479419
557880.0000000    0.1503057
557920.0000000    0.1539479
557960.0000000    0.1484875
558000.0000000    0.1546290
558040.0000000    0.1525728
558080.0000000    0.1521050
558120.0000000    0.1522508
558160.0000000    0.1500731
558200.0000000    0.1491822
558240.0000000    0.1524751
558280.0000000    0.1521333
558320.0000000    0.1624247
558360.0000000    0.1638742
558400.0000000    0.1629601
558440.0000000    0.1741907
558480.0000000    0.1709094
558520.0000000    0.1674770
558560.0000000    0.1682874
558600.0000000    0.1663138
558640.0000000    0.1507344
558680.0000000    0.1572957
558720.0000000    0.1565790
558760.0000000    0.1576723
558800.0000000    0.1707075
558840.0000000    0.1591383
558880.0000000    0.1640767
558920.0000000    0.1566191
558960.0000000    0.1595666
559000.0000000    0.1547507
559040.0000000    0.1575194
559080.0000000    0.1814733
559120.0000000    0.1601515
559160.0000000    0.1586805
559200.0000000    0.1648492
559240.0000000    0.1570347
559280.0000000    0.1588862
559320.0000000    0.1561652
559360.0000000    0.1620656
559400.0000000    0.1590977
559440.0000000    0.1549367
559480.0000000    0.1579992
559520.0000000    0.1641218
559560.0000000    0.1573904
559600.0000000    0.1474118
559640.0000000    0.1703539
559680.0000000    0.1638462
559720.0000000    0.1680598
559760.0000000    0.1645791
559800.0000000    0.1693698
559840.0000000    0.1551719
559880.0000000    0.1578229
559920.0000000    0.1556680
559960.0000000    0.1571931
560000.0000000    0.1605745
560040.0000000    0.1545388
560080.0000000    0.1547540
560120.0000000    0.1487940
560160.0000000    0.1534014
560200.0000000    0.1560401
560240.0000000    0.1635407
560280.0000000    0.1574431
560320.0000000    0.1515868
560360.0000000    0.1578141
560400.0000000    0.1392854
560440.0000000    0.1507425
560480.0000000    0.1513705
560520.0000000    0.1538021
560560.0000000    0.1681244
560600.0000000    0.1569501
560640.0000000    0.1613985
560680.0000000    0.1613089
560720.0000000    0.1641467
560760.0000000    0.1735984
560800.0000000    0.1650899
560840.0000000    0.1498269
560880.0000000    0.1623212
560920.0000000    0.1811879
560960.0000000    0.1779619
561000.0000000    0.1689607
561040.0000000    0.1714745
561080.0000000    0.1845574
561120.0000000    0.1862226
561160.0000000    0.1771102
561200.0000000    0.1687419
561240.0000000    0.1695597
561280.0000000    0.1692009
561320.0000000    0.1641477
561360.0000000    0.1657401
561400.0000000    0.1634991
561440.0000000    0.1691683
561480.0000000    0.1605691
561520.0000000    0.1625902
561560.0000000    0.1617660
561600.0000000    0.1700259
561640.0000000    0.1621243
561680.0000000    0.1539104
561720.0000000    0.1603774
561760.0000000    0.1602629
561800.0000000    0.1649872
561840.0000000    0.1644714
561880.0000000    0.1583342
561920.0000000    0.1736122
561960.0000000    0.1658195
562000.0000000    0.1661711
562040.0000000    0.1745375
562080.0000000    0.1663802
562120.0000000    0.1831703
562160.0000000    0.1584805
562200.0000000    0.1673058
562240.0000000    0.1664363
562280.0000000    0.1793426
562320.0000000    0.1635330
562360.0000000    0.1583893
562400.0000000    0.1683771
562440.0000000    0.1581124
562480.0000000    0.1665716
562520.0000000    0.1677363
562560.0000000    0.1632785
562600.0000000    0.1656637
562640.0000000    0.1764950
562680.0000000    0.1787572
562720.0000000    0.1682042
562760.0000000    0.1693844
562800.0000000    0.1642771
562840.0000000    0.1722502
562880.0000000    0.1666876
562920.0000000    0.1552364
562960.0000000    0.1751035
563000.0000000    0.1588016
563040.0000000    0.1476782
563080.0000000    0.1552716
563120.0000000    0.1621818
563160.0000000    0.1641547
563200.0000000    0.1566016
563240.0000000    0.1596168
563280.0000000    0.1662929
563320.0000000    0.1597234
563360.0000000    0.1608395
563400.0000000    0.1646513
563440.0000000    0.1672946
563480.0000000    0.1616775
563520.0000000    0.1670625
563560.0000000    0.1675467
563600.0000000    0.1661184
563640.0000000    0.1590234
563680.0000000    0.1513916
563720.0000000    0.1666816
563760.0000000    0.1677388
563800.0000000    0.1701690
563840.0000000    0.1540069
563880.0000000    0.1535864
563920.0000000    0.1593056
563960.0000000    0.1511271
564000.0000000    0.1499256
564040.0000000    0.1525058
564080.0000000    0.1533169
564120.0000000    0.1478387
564160.0000000    0.1389783
564200.0000000    0.1477678
564240.0000000    0.1463651
564280.0000000    0.1592528
564320.0000000    0.1500880
564360.0000000    0.1388476
564400.0000000    0.1423543
564440.0000000    0.1557616
564480.0000000    0.1491877
564520.0000000    0.1442896
564560.0000000    0.1531851
564600.0000000    0.1590018
564640.0000000    0.1541957
564680.0000000    0.1507727
564720.0000000    0.1436812
564760.0000000    0.1490927
564800.0000000    0.1497410
564840.0000000    0.1492707
564880.0000000    0.1467886
564920.0000000    0.1433834
564960.0000000    0.1436880
565000.0000000    0.1535169
565040.0000000    0.1488575
565080.0000000    0.1545116
565120.0000000    0.1501668
565160.0000000    0.1462320
565200.0000000    0.1535141
565240.0000000    0.1525661
565280.0000000    0.1489788
565320.0000000    0.1423725
565360.0000000    0.1407313
565400.0000000    0.1495063
565440.0000000    0.1488982
565480.0000000    0.1368354
565520.0000000    0.1406490
565560.0000000    0.1376026
565600.0000000    0.1503333
565640.0000000    0.1476271
565680.0000000    0.1494384
565720.0000000    0.1432708
565760.0000000    0.1437770
565800.0000000    0.1475977
565840.0000000    0.1422354
565880.0000000    0.1395826
565920.0000000    0.1491616
565960.0000000    0.1543428
566000.0000000    0.1393678
566040.0000000    0.1377851
566080.0000000    0.1435787
566120.0000000    0.1442741
566160.0000000    0.1424581
566200.0000000    0.1415054
566240.0000000    0.1490883
566280.0000000    0.1532963
566320.0000000    0.1435567
566360.0000000    0.1478905
566400.0000000    0.1407362
566440.0000000    0.1456668
566480.0000000    0.1500918
566520.0000000    0.1543841
566560.0000000    0.1526076
566600.0000000    0.1562797
566640.0000000    0.1463681
566680.0000000    0.1478902
566720.0000000    0.1383258
566760.0000000    0.1451162
566800.0000000    0.1452978
566840.0000000    0.1393011
566880.0000000    0.1355050
566920.0000000    0.1442168
566960.0000000    0.1330068
567000.0000000    0.1376934
567040.0000000    0.1366055
567080.0000000    0.1424776
567120.0000000    0.1595897
567160.0000000    0.1472280
567200.0000000    0.1453616
567240.0000000    0.1421846
567280.0000000    0.1531957
567320.0000000    0.1462957
567360.0000000    0.1474020
567400.0000000    0.1421352
567440.0000000    0.1470421
567480.0000000    0.1477956
567520.0000000    0.1523473
567560.0000000    0.1386824
567600.0000000    0.1568920
567640.0000000    0.1596759
567680.0000000    0.1602782
567720.0000000    0.1543078
567760.0000000    0.1636657
567800.0000000    0.1614238
567840.0000000    0.1640411
567880.0000000    0.1603898
567920.0000000    0.1666295
567960.0000000    0.1640316
568000.0000000    0.1591893
568040.0000000    0.1759412
568080.0000000    0.1726355
568120.0000000    0.1746425
568160.0000000    0.1718599
568200.0000000    0.1683826
568240.0000000    0.1764492
568280.0000000    0.1710385
568320.0000000    0.1686814
568360.0000000    0.1697589
568400.0000000    0.1726778
568440.0000000    0.1629848
568480.0000000    0.1683859
568520.0000000    0.1764967
568560.0000000    0.1822356
568600.0000000    0.1806665
568640.0000000    0.1774303
568680.0000000    0.1730089
568720.0000000    0.1569153
568760.0000000    0.1582699
568800.0000000    0.1609563
568840.0000000    0.1621815
568880.0000000    0.1708752
568920.0000000    0.1648878
568960.0000000    0.1544715
569000.0000000    0.1506463
569040.0000000    0.1479668
569080.0000000    0.1593127
569120.0000000    0.1469485
569160.0000000    0.1535729
569200.0000000    0.1404499
569240.0000000    0.1469123
569280.0000000    0.1442605
569320.0000000    0.1514290
569360.0000000    0.1440904
569400.0000000    0.1378051
569440.0000000    0.1428134
569480.0000000    0.1489930
569520.0000000    0.1440872
569560.0000000    0.1349827
569600.0000000    0.1434982
569640.0000000    0.1447468
569680.0000000    0.1467735
569720.0000000    0.1455286
569760.0000000    0.1410526
569800.0000000    0.1410329
569840.0000000    0.1456084
569880.0000000    0.1536216
569920.0000000    0.1504602
569960.0000000    0.1426103
570000.0000000    0.1530382
570040.0000000    0.1608763
570080.0000000    0.1561598
570120.0000000    0.1500632
570160.0000000    0.1568693
570200.0000000    0.1461515
570240.0000000    0.1512369
570280.0000000    0.1408891
570320.0000000    0.1533314
570360.0000000    0.1511246
570400.0000000    0.1527145
570440.0000000    0.1389605
570480.0000000    0.1539768
570520.0000000    0.1559547
570560.0000000    0.1477574
570600.0000000    0.1518760
570640.0000000    0.1512980
570680.0000000    0.1577460
570720.0000000    0.1432242
570760.0000000    0.1490180
570800.0000000    0.1484918
570840.0000000    0.1548960
570880.0000000    0.1498314
570920.0000000    0.1498630
570960.0000000    0.1491413
571000.0000000    0.1501173
571040.0000000    0.1579249
571080.0000000    0.1554828
571120.0000000    0.1497488
571160.0000000    0.1682818
571200.0000000    0.1659495
571240.0000000    0.1620669
571280.0000000    0.1596650
571320.0000000    0.1597804
571360.0000000    0.1440732
571400.0000000    0.1512247
571440.0000000    0.1573360
571480.0000000    0.1478067
571520.0000000    0.1569196
571560.0000000    0.1618329
571600.0000000    0.1572173
571640.0000000    0.1731639
571680.0000000    0.1583303
571720.0000000    0.1733243
571760.0000000    0.1760513
571800.0000000    0.1651937
571840.0000000    0.1510852
571880.0000000    0.1605699
571920.0000000    0.1643437
571960.0000000    0.1626733
572000.0000000    0.1512924
572040.0000000    0.1606440
572080.0000000    0.1517198
572120.0000000    0.1545176
572160.0000000    0.1480883
572200.0000000    0.1561545
572240.0000000    0.1594816
572280.0000000    0.1589645
572320.0000000    0.1448616
572360.0000000    0.1540897
572400.0000000    0.1506958
572440.0000000    0.1529829
572480.0000000    0.1619302
572520.0000000    0.1703718
572560.0000000    0.1677498
572600.0000000    0.1569324
572640.0000000    0.1588195
572680.0000000    0.1717653
572720.0000000    0.1531704
572760.0000000    0.1567248
572800.0000000    0.1494514
572840.0000000    0.1541105
572880.0000000    0.1489497
572920.0000000    0.1594264
572960.0000000    0.1523105
573000.0000000    0.1451827
573040.0000000    0.1386776
573080.0000000    0.1598452
573120.0000000    0.1469354
573160.0000000    0.1548375
573200.0000000    0.1453606
573240.0000000    0.1409151
573280.0000000    0.1524001
573320.0000000    0.1433266
573360.0000000    0.1540917
573400.0000000    0.1557452
573440.0000000    0.1624421
573480.0000000    0.1587096
573520.0000000    0.1574807
573560.0000000    0.1490773
573600.0000000    0.1428066
573640.0000000    0.1565747
573680.0000000    0.1546894
573720.0000000    0.1484563
573760.0000000    0.1554039
573800.0000000    0.1553294
573840.0000000    0.1522481
573880.0000000    0.1543333
573920.0000000    0.1496693
573960.0000000    0.1448737
574000.0000000    0.1585770
574040.0000000    0.1587981
574080.0000000    0.1569398
574120.0000000    0.1522849
574160.0000000    0.1542836
574200.0000000    0.1535933
574240.0000000    0.1617191
574280.0000000    0.1632184
574320.0000000    0.1640930
574360.0000000    0.1643258
[truncated: 297,950 more chars]
