# Supplementary material for: Comment on 'Valid molecular dynamics simulations of human hemoglobin require a surprisingly large box size'
Source: eLife. 2019 Jun 20;8:e44718. doi: 10.7554/eLife.44718 (PMC6586461; doi:10.7554/eLife.44718)
Supplement: Figure 1—source data 1. — The zip archive contains a README file describing which source files correspond to the different panels. [file elife-44718-fig1-data1.zip › figure1/panels_AB/150A/b/rmsd_2dn2.xvg]

# This file was created Mon Jan  7 12:33:49 2019
# Created by:
#                       :-) GROMACS - gmx rms, 2018.4 (-:
# 
# Executable:   /mpcdf/soft/SLE_12_SP3/packages/skylake/gromacs/gcc_6-impi_2018_4/2018.4/bin/gmx
# Data prefix:  /mpcdf/soft/SLE_12_SP3/packages/skylake/gromacs/gcc_6-impi_2018_4/2018.4
# Working dir:  /cobra/u/vgapsys/hemoglobin/150a-elife/eq2gpu
# Command line:
#   gmx rms -s topol.tpr -f x.xtc -nice 0 -o rmsd_2dn2.xvg
# gmx rms is part of G R O M A C S:
#
# GROtesk MACabre and Sinister
#
@    title "RMSD"
@    xaxis  label "Time (ps)"
@    yaxis  label "RMSD (nm)"
@TYPE xy
@ subtitle "Backbone after lsq fit to Backbone"
   0.0000000    0.0004973
  40.0000000    0.0788183
  80.0000000    0.0896858
 120.0000000    0.0856989
 160.0000000    0.0836670
 200.0000000    0.0846789
 240.0000000    0.0827896
 280.0000000    0.0777313
 320.0000000    0.0863653
 360.0000000    0.0887987
 400.0000000    0.0923277
 440.0000000    0.0915767
 480.0000000    0.0999093
 520.0000000    0.1022612
 560.0000000    0.1050124
 600.0000000    0.1017168
 640.0000000    0.0945753
 680.0000000    0.0882504
 720.0000000    0.0925835
 760.0000000    0.0882926
 800.0000000    0.1062832
 840.0000000    0.1045017
 880.0000000    0.0933683
 920.0000000    0.1053230
 960.0000000    0.0913772
1000.0000000    0.0972104
1040.0000000    0.1103126
1080.0000000    0.0957906
1120.0000000    0.0926094
1160.0000000    0.0935846
1200.0000000    0.1007021
1240.0000000    0.1133523
1280.0000000    0.1066567
1320.0000000    0.1060397
1360.0000000    0.1110098
1400.0000000    0.1119919
1440.0000000    0.0942185
1480.0000000    0.1049624
1520.0000000    0.1120517
1560.0000000    0.1127520
1600.0000000    0.1114984
1640.0000000    0.1108308
1680.0000000    0.1075987
1720.0000000    0.0993378
1760.0000000    0.1168179
1800.0000000    0.1198246
1840.0000000    0.1095194
1880.0000000    0.1078294
1920.0000000    0.1004418
1960.0000000    0.0924359
2000.0000000    0.0985598
2040.0000000    0.1032965
2080.0000000    0.0946525
2120.0000000    0.0930985
2160.0000000    0.0893110
2200.0000000    0.0950093
2240.0000000    0.1059025
2280.0000000    0.0918842
2320.0000000    0.1022158
2360.0000000    0.1024310
2400.0000000    0.1045100
2440.0000000    0.0881151
2480.0000000    0.0909424
2520.0000000    0.1013817
2560.0000000    0.0968753
2600.0000000    0.1084836
2640.0000000    0.0911131
2680.0000000    0.0980527
2720.0000000    0.0906724
2760.0000000    0.0993180
2800.0000000    0.0966391
2840.0000000    0.0952738
2880.0000000    0.1006744
2920.0000000    0.0931724
2960.0000000    0.0969674
3000.0000000    0.0963789
3040.0000000    0.0953736
3080.0000000    0.0896956
3120.0000000    0.0958653
3160.0000000    0.0914435
3200.0000000    0.0911156
3240.0000000    0.0984974
3280.0000000    0.0871374
3320.0000000    0.0955849
3360.0000000    0.1010358
3400.0000000    0.0873007
3440.0000000    0.0871589
3480.0000000    0.0910071
3520.0000000    0.1020441
3560.0000000    0.0912589
3600.0000000    0.0942776
3640.0000000    0.0865971
3680.0000000    0.0907792
3720.0000000    0.0937389
3760.0000000    0.1062576
3800.0000000    0.1069219
3840.0000000    0.0987134
3880.0000000    0.0945342
3920.0000000    0.1002762
3960.0000000    0.0922959
4000.0000000    0.0943807
4040.0000000    0.0992270
4080.0000000    0.0979504
4120.0000000    0.1046065
4160.0000000    0.1035876
4200.0000000    0.1022238
4240.0000000    0.1084871
4280.0000000    0.1016519
4320.0000000    0.0989939
4360.0000000    0.1048578
4400.0000000    0.1006575
4440.0000000    0.1030075
4480.0000000    0.1120457
4520.0000000    0.1100129
4560.0000000    0.0971671
4600.0000000    0.0936644
4640.0000000    0.0972109
4680.0000000    0.0978275
4720.0000000    0.0892918
4760.0000000    0.0986052
4800.0000000    0.1014270
4840.0000000    0.0967181
4880.0000000    0.1036919
4920.0000000    0.1014474
4960.0000000    0.1057201
5000.0000000    0.1112991
5040.0000000    0.0973780
5080.0000000    0.1092882
5120.0000000    0.1082106
5160.0000000    0.1053283
5200.0000000    0.1067529
5240.0000000    0.1027819
5280.0000000    0.0986872
5320.0000000    0.1119075
5360.0000000    0.1063416
5400.0000000    0.1146278
5440.0000000    0.1028454
5480.0000000    0.1041377
5520.0000000    0.1038036
5560.0000000    0.1103837
5600.0000000    0.1108916
5640.0000000    0.1131744
5680.0000000    0.1078538
5720.0000000    0.1070106
5760.0000000    0.0997120
5800.0000000    0.1086485
5840.0000000    0.1117385
5880.0000000    0.1087966
5920.0000000    0.1149294
5960.0000000    0.1203471
6000.0000000    0.1092181
6040.0000000    0.1118056
6080.0000000    0.1156718
6120.0000000    0.1088874
6160.0000000    0.1111517
6200.0000000    0.0984349
6240.0000000    0.1040793
6280.0000000    0.1096937
6320.0000000    0.0977566
6360.0000000    0.1022983
6400.0000000    0.1138727
6440.0000000    0.1023437
6480.0000000    0.1060995
6520.0000000    0.1205742
6560.0000000    0.1137320
6600.0000000    0.1021689
6640.0000000    0.1000961
6680.0000000    0.1054786
6720.0000000    0.1022229
6760.0000000    0.0980318
6800.0000000    0.1058006
6840.0000000    0.1044732
6880.0000000    0.1167140
6920.0000000    0.1105687
6960.0000000    0.1086265
7000.0000000    0.1003294
7040.0000000    0.1073367
7080.0000000    0.1125186
7120.0000000    0.1136344
7160.0000000    0.1010939
7200.0000000    0.1164299
7240.0000000    0.1199992
7280.0000000    0.1101607
7320.0000000    0.1123221
7360.0000000    0.1102163
7400.0000000    0.1070171
7440.0000000    0.1063997
7480.0000000    0.1035993
7520.0000000    0.1050552
7560.0000000    0.1090214
7600.0000000    0.1074940
7640.0000000    0.1124025
7680.0000000    0.1057519
7720.0000000    0.1005723
7760.0000000    0.1090282
7800.0000000    0.1038093
7840.0000000    0.1076341
7880.0000000    0.1089551
7920.0000000    0.1130037
7960.0000000    0.1073833
8000.0000000    0.1153928
8040.0000000    0.1126625
8080.0000000    0.1133218
8120.0000000    0.1135718
8160.0000000    0.1140367
8200.0000000    0.1114377
8240.0000000    0.1217558
8280.0000000    0.1117276
8320.0000000    0.1070952
8360.0000000    0.1043141
8400.0000000    0.1033773
8440.0000000    0.1169207
8480.0000000    0.1149113
8520.0000000    0.1177544
8560.0000000    0.1208623
8600.0000000    0.1224867
8640.0000000    0.1135504
8680.0000000    0.1127844
8720.0000000    0.1016485
8760.0000000    0.1141377
8800.0000000    0.1185104
8840.0000000    0.1155511
8880.0000000    0.1400608
8920.0000000    0.1268535
8960.0000000    0.1206854
9000.0000000    0.1190553
9040.0000000    0.1154496
9080.0000000    0.1245326
9120.0000000    0.1205800
9160.0000000    0.1254831
9200.0000000    0.1279368
9240.0000000    0.1125140
9280.0000000    0.1219795
9320.0000000    0.1157801
9360.0000000    0.1156564
9400.0000000    0.1063380
9440.0000000    0.1110438
9480.0000000    0.1176843
9520.0000000    0.1070025
9560.0000000    0.1118596
9600.0000000    0.1138656
9640.0000000    0.1029301
9680.0000000    0.1144334
9720.0000000    0.1063342
9760.0000000    0.0986703
9800.0000000    0.1023970
9840.0000000    0.0977444
9880.0000000    0.1063812
9920.0000000    0.0999250
9960.0000000    0.1037147
10000.0000000    0.1006910
10040.0000000    0.1047342
10080.0000000    0.1066047
10120.0000000    0.1043577
10160.0000000    0.1179989
10200.0000000    0.1030969
10240.0000000    0.0897780
10280.0000000    0.0977717
10320.0000000    0.1007683
10360.0000000    0.1011320
10400.0000000    0.1025239
10440.0000000    0.1009381
10480.0000000    0.0998135
10520.0000000    0.1018433
10560.0000000    0.0961083
10600.0000000    0.1091406
10640.0000000    0.1032916
10680.0000000    0.0971271
10720.0000000    0.1020827
10760.0000000    0.1054797
10800.0000000    0.1009743
10840.0000000    0.0928202
10880.0000000    0.1017030
10920.0000000    0.1081673
10960.0000000    0.1168353
11000.0000000    0.1152926
11040.0000000    0.1118420
11080.0000000    0.0927894
11120.0000000    0.1157597
11160.0000000    0.1155584
11200.0000000    0.1126574
11240.0000000    0.1118505
11280.0000000    0.1193403
11320.0000000    0.1219293
11360.0000000    0.1086700
11400.0000000    0.1098430
11440.0000000    0.1022018
11480.0000000    0.1088481
11520.0000000    0.1083856
11560.0000000    0.1062755
11600.0000000    0.1156182
11640.0000000    0.1156074
11680.0000000    0.0948213
11720.0000000    0.0918964
11760.0000000    0.0984895
11800.0000000    0.0930916
11840.0000000    0.0910216
11880.0000000    0.0975945
11920.0000000    0.1006808
11960.0000000    0.0952901
12000.0000000    0.1041163
12040.0000000    0.0866392
12080.0000000    0.1127205
12120.0000000    0.1158652
12160.0000000    0.1006646
12200.0000000    0.0987746
12240.0000000    0.1027866
12280.0000000    0.1030765
12320.0000000    0.1191436
12360.0000000    0.1151468
12400.0000000    0.1069705
12440.0000000    0.1137422
12480.0000000    0.1080357
12520.0000000    0.1075687
12560.0000000    0.1053421
12600.0000000    0.1040221
12640.0000000    0.0959779
12680.0000000    0.0941790
12720.0000000    0.0974308
12760.0000000    0.1047706
12800.0000000    0.1024203
12840.0000000    0.1073491
12880.0000000    0.0983967
12920.0000000    0.0984634
12960.0000000    0.0951551
13000.0000000    0.0964337
13040.0000000    0.1034423
13080.0000000    0.1054254
13120.0000000    0.0991114
13160.0000000    0.1018736
13200.0000000    0.0961692
13240.0000000    0.1128211
13280.0000000    0.1060255
13320.0000000    0.0995059
13360.0000000    0.1000455
13400.0000000    0.0999892
13440.0000000    0.1008892
13480.0000000    0.1116884
13520.0000000    0.1130380
13560.0000000    0.1018759
13600.0000000    0.1150390
13640.0000000    0.1174466
13680.0000000    0.1104834
13720.0000000    0.1062702
13760.0000000    0.1143311
13800.0000000    0.1138796
13840.0000000    0.1188153
13880.0000000    0.1170565
13920.0000000    0.1140217
13960.0000000    0.1102775
14000.0000000    0.1133845
14040.0000000    0.1084753
14080.0000000    0.1020797
14120.0000000    0.1012722
14160.0000000    0.0954871
14200.0000000    0.0915586
14240.0000000    0.0969904
14280.0000000    0.1002343
14320.0000000    0.0976533
14360.0000000    0.1007943
14400.0000000    0.1024802
14440.0000000    0.1105329
14480.0000000    0.1008587
14520.0000000    0.0948327
14560.0000000    0.0956340
14600.0000000    0.0969252
14640.0000000    0.0989319
14680.0000000    0.0922357
14720.0000000    0.0996277
14760.0000000    0.0969188
14800.0000000    0.0952292
14840.0000000    0.1154996
14880.0000000    0.1108497
14920.0000000    0.1043890
14960.0000000    0.1020566
15000.0000000    0.1079722
15040.0000000    0.0963147
15080.0000000    0.0995161
15120.0000000    0.1003482
15160.0000000    0.1003185
15200.0000000    0.0950618
15240.0000000    0.1011166
15280.0000000    0.0985141
15320.0000000    0.1036030
15360.0000000    0.1007261
15400.0000000    0.1008785
15440.0000000    0.1036110
15480.0000000    0.0988725
15520.0000000    0.1052544
15560.0000000    0.1072724
15600.0000000    0.0967009
15640.0000000    0.1038783
15680.0000000    0.1014531
15720.0000000    0.0960597
15760.0000000    0.1099172
15800.0000000    0.0994466
15840.0000000    0.0975228
15880.0000000    0.0996420
15920.0000000    0.0969279
15960.0000000    0.0925766
16000.0000000    0.1041747
16040.0000000    0.1057288
16080.0000000    0.1008421
16120.0000000    0.1017392
16160.0000000    0.0922361
16200.0000000    0.1063219
16240.0000000    0.1013530
16280.0000000    0.1038312
16320.0000000    0.1040986
16360.0000000    0.1053955
16400.0000000    0.1024000
16440.0000000    0.1024077
16480.0000000    0.0979399
16520.0000000    0.1095739
16560.0000000    0.1012043
16600.0000000    0.1105337
16640.0000000    0.1033850
16680.0000000    0.0995394
16720.0000000    0.1022415
16760.0000000    0.0985764
16800.0000000    0.0979588
16840.0000000    0.1158487
16880.0000000    0.1076428
16920.0000000    0.1029834
16960.0000000    0.1060367
17000.0000000    0.0991796
17040.0000000    0.1086482
17080.0000000    0.0953011
17120.0000000    0.0995505
17160.0000000    0.0936430
17200.0000000    0.0949785
17240.0000000    0.1007242
17280.0000000    0.0952608
17320.0000000    0.0846730
17360.0000000    0.0848357
17400.0000000    0.0900210
17440.0000000    0.0898113
17480.0000000    0.0922174
17520.0000000    0.0999861
17560.0000000    0.0899784
17600.0000000    0.0913473
17640.0000000    0.1062729
17680.0000000    0.1113807
17720.0000000    0.0915131
17760.0000000    0.1007257
17800.0000000    0.1016649
17840.0000000    0.0891224
17880.0000000    0.0865886
17920.0000000    0.0996675
17960.0000000    0.0896083
18000.0000000    0.0892223
18040.0000000    0.0964739
18080.0000000    0.0930342
18120.0000000    0.0932313
18160.0000000    0.0964040
18200.0000000    0.0935786
18240.0000000    0.1032069
18280.0000000    0.1069738
18320.0000000    0.1156655
18360.0000000    0.1019237
18400.0000000    0.1028732
18440.0000000    0.0959061
18480.0000000    0.1015175
18520.0000000    0.1016774
18560.0000000    0.1028295
18600.0000000    0.1072180
18640.0000000    0.1025894
18680.0000000    0.0960591
18720.0000000    0.0916520
18760.0000000    0.1012581
18800.0000000    0.0919968
18840.0000000    0.0999369
18880.0000000    0.0997980
18920.0000000    0.0923075
18960.0000000    0.1000785
19000.0000000    0.0919132
19040.0000000    0.0965266
19080.0000000    0.1175961
19120.0000000    0.0885808
19160.0000000    0.1055491
19200.0000000    0.1002956
19240.0000000    0.0985644
19280.0000000    0.1167014
19320.0000000    0.1011469
19360.0000000    0.1055207
19400.0000000    0.1015988
19440.0000000    0.1002433
19480.0000000    0.0968993
19520.0000000    0.1038985
19560.0000000    0.1012581
19600.0000000    0.1151499
19640.0000000    0.1082284
19680.0000000    0.1016610
19720.0000000    0.0996789
19760.0000000    0.1034271
19800.0000000    0.1060496
19840.0000000    0.0978505
19880.0000000    0.0975801
19920.0000000    0.1016590
19960.0000000    0.0912364
20000.0000000    0.1080324
20040.0000000    0.0995625
20080.0000000    0.1155265
20120.0000000    0.1134088
20160.0000000    0.1016184
20200.0000000    0.0990918
20240.0000000    0.0922909
20280.0000000    0.0948796
20320.0000000    0.0881877
20360.0000000    0.0904789
20400.0000000    0.0902891
20440.0000000    0.0923082
20480.0000000    0.0898575
20520.0000000    0.1009751
20560.0000000    0.0943684
20600.0000000    0.1165567
20640.0000000    0.1079313
20680.0000000    0.1014991
20720.0000000    0.1024394
20760.0000000    0.1090728
20800.0000000    0.1163252
20840.0000000    0.1060981
20880.0000000    0.1022691
20920.0000000    0.0986349
20960.0000000    0.0957678
21000.0000000    0.0917892
21040.0000000    0.0988383
21080.0000000    0.0981782
21120.0000000    0.1082698
21160.0000000    0.1072425
21200.0000000    0.1034300
21240.0000000    0.1086639
21280.0000000    0.1059385
21320.0000000    0.0961720
21360.0000000    0.1114117
21400.0000000    0.1104349
21440.0000000    0.0961523
21480.0000000    0.1055576
21520.0000000    0.1017771
21560.0000000    0.1023419
21600.0000000    0.0946341
21640.0000000    0.1006786
21680.0000000    0.0985747
21720.0000000    0.1036650
21760.0000000    0.1155059
21800.0000000    0.0996969
21840.0000000    0.1132107
21880.0000000    0.1108085
21920.0000000    0.1042928
21960.0000000    0.1089212
22000.0000000    0.1058157
22040.0000000    0.1094665
22080.0000000    0.1088697
22120.0000000    0.0966671
22160.0000000    0.1097145
22200.0000000    0.1098463
22240.0000000    0.1024541
22280.0000000    0.1148797
22320.0000000    0.1068378
22360.0000000    0.1046230
22400.0000000    0.1092790
22440.0000000    0.1030796
22480.0000000    0.1042467
22520.0000000    0.1120159
22560.0000000    0.1071189
22600.0000000    0.1070540
22640.0000000    0.1039415
22680.0000000    0.0948463
22720.0000000    0.0832751
22760.0000000    0.0962424
22800.0000000    0.1093395
22840.0000000    0.1055497
22880.0000000    0.1036230
22920.0000000    0.1023345
22960.0000000    0.1120590
23000.0000000    0.1124854
23040.0000000    0.1163416
23080.0000000    0.1040175
23120.0000000    0.1061196
23160.0000000    0.1061898
23200.0000000    0.1119257
23240.0000000    0.1171878
23280.0000000    0.1090453
23320.0000000    0.1034495
23360.0000000    0.1075689
23400.0000000    0.1079988
23440.0000000    0.1055406
23480.0000000    0.1130657
23520.0000000    0.1074141
23560.0000000    0.1032892
23600.0000000    0.1019368
23640.0000000    0.1039599
23680.0000000    0.1066756
23720.0000000    0.1037352
23760.0000000    0.1104697
23800.0000000    0.1053441
23840.0000000    0.1213966
23880.0000000    0.1147342
23920.0000000    0.1134656
23960.0000000    0.1170242
24000.0000000    0.1093319
24040.0000000    0.1109985
24080.0000000    0.1104038
24120.0000000    0.1065858
24160.0000000    0.1105571
24200.0000000    0.1101191
24240.0000000    0.1053700
24280.0000000    0.1085579
24320.0000000    0.1087997
24360.0000000    0.1136946
24400.0000000    0.1144855
24440.0000000    0.1157515
24480.0000000    0.1133362
24520.0000000    0.1077147
24560.0000000    0.1059749
24600.0000000    0.1116499
24640.0000000    0.1030317
24680.0000000    0.1183897
24720.0000000    0.1063662
24760.0000000    0.1015959
24800.0000000    0.0941308
24840.0000000    0.1055123
24880.0000000    0.1076963
24920.0000000    0.1022012
24960.0000000    0.1111237
25000.0000000    0.1144237
25040.0000000    0.1077858
25080.0000000    0.1057769
25120.0000000    0.1076598
25160.0000000    0.1174405
25200.0000000    0.1131173
25240.0000000    0.1043284
25280.0000000    0.1153563
25320.0000000    0.1143663
25360.0000000    0.1115370
25400.0000000    0.1103545
25440.0000000    0.0996013
25480.0000000    0.1052750
25520.0000000    0.1116160
25560.0000000    0.1058040
25600.0000000    0.1041650
25640.0000000    0.0975969
25680.0000000    0.1034192
25720.0000000    0.0981740
25760.0000000    0.0961724
25800.0000000    0.1186040
25840.0000000    0.1033364
25880.0000000    0.1090740
25920.0000000    0.1022874
25960.0000000    0.1114529
26000.0000000    0.0997415
26040.0000000    0.1045806
26080.0000000    0.0996651
26120.0000000    0.1081047
26160.0000000    0.1050718
26200.0000000    0.0975289
26240.0000000    0.1068482
26280.0000000    0.0971236
26320.0000000    0.0987832
26360.0000000    0.1010747
26400.0000000    0.1045055
26440.0000000    0.0998419
26480.0000000    0.1063414
26520.0000000    0.1097311
26560.0000000    0.1104420
26600.0000000    0.1117448
26640.0000000    0.1059346
26680.0000000    0.1095449
26720.0000000    0.1087590
26760.0000000    0.1111483
26800.0000000    0.1167873
26840.0000000    0.1094000
26880.0000000    0.1021508
26920.0000000    0.1063215
26960.0000000    0.1027714
27000.0000000    0.1149894
27040.0000000    0.1110095
27080.0000000    0.1144819
27120.0000000    0.1021750
27160.0000000    0.1089532
27200.0000000    0.1184986
27240.0000000    0.1127913
27280.0000000    0.1186499
27320.0000000    0.1162447
27360.0000000    0.1018876
27400.0000000    0.1100598
27440.0000000    0.1047766
27480.0000000    0.1133383
27520.0000000    0.1082766
27560.0000000    0.1117765
27600.0000000    0.1108503
27640.0000000    0.1073369
27680.0000000    0.1023673
27720.0000000    0.1131822
27760.0000000    0.0991611
27800.0000000    0.1120092
27840.0000000    0.0925344
27880.0000000    0.0992706
27920.0000000    0.0972188
27960.0000000    0.1036083
28000.0000000    0.0958294
28040.0000000    0.1035194
28080.0000000    0.1024707
28120.0000000    0.0961103
28160.0000000    0.1004161
28200.0000000    0.1008795
28240.0000000    0.1016150
28280.0000000    0.0961500
28320.0000000    0.0967551
28360.0000000    0.1012846
28400.0000000    0.1116184
28440.0000000    0.1231825
28480.0000000    0.0997806
28520.0000000    0.1178017
28560.0000000    0.1103377
28600.0000000    0.0987151
28640.0000000    0.1092249
28680.0000000    0.0995340
28720.0000000    0.1033512
28760.0000000    0.1083983
28800.0000000    0.1011537
28840.0000000    0.1035198
28880.0000000    0.1090963
28920.0000000    0.1018053
28960.0000000    0.0976547
29000.0000000    0.1073513
29040.0000000    0.1126563
29080.0000000    0.1109498
29120.0000000    0.0958311
29160.0000000    0.1070861
29200.0000000    0.1127899
29240.0000000    0.1149859
29280.0000000    0.1037557
29320.0000000    0.1142375
29360.0000000    0.1141652
29400.0000000    0.1040652
29440.0000000    0.1072923
29480.0000000    0.1001571
29520.0000000    0.1052765
29560.0000000    0.1066769
29600.0000000    0.1060709
29640.0000000    0.1056199
29680.0000000    0.1030904
29720.0000000    0.1099037
29760.0000000    0.1051931
29800.0000000    0.1036427
29840.0000000    0.1122208
29880.0000000    0.1142964
29920.0000000    0.1070220
29960.0000000    0.1077553
30000.0000000    0.1050213
30040.0000000    0.1121721
30080.0000000    0.1021577
30120.0000000    0.1084526
30160.0000000    0.1061869
30200.0000000    0.1107990
30240.0000000    0.1037305
30280.0000000    0.1004802
30320.0000000    0.1048268
30360.0000000    0.1081473
30400.0000000    0.1009444
30440.0000000    0.0988944
30480.0000000    0.1206509
30520.0000000    0.1035933
30560.0000000    0.1078884
30600.0000000    0.1173065
30640.0000000    0.1081774
30680.0000000    0.1150357
30720.0000000    0.1012244
30760.0000000    0.1193951
30800.0000000    0.0924718
30840.0000000    0.1015536
30880.0000000    0.1046743
30920.0000000    0.0941464
30960.0000000    0.1043421
31000.0000000    0.1193482
31040.0000000    0.1014464
31080.0000000    0.1071979
31120.0000000    0.1201496
31160.0000000    0.1245773
31200.0000000    0.1082621
31240.0000000    0.1043012
31280.0000000    0.1096651
31320.0000000    0.0977351
31360.0000000    0.1109805
31400.0000000    0.1092256
31440.0000000    0.0978368
31480.0000000    0.1066353
31520.0000000    0.1126838
31560.0000000    0.1002293
31600.0000000    0.1045686
31640.0000000    0.1038129
31680.0000000    0.1136791
31720.0000000    0.1076696
31760.0000000    0.1039407
31800.0000000    0.0913286
31840.0000000    0.1014317
31880.0000000    0.1019162
31920.0000000    0.1122795
31960.0000000    0.1017774
32000.0000000    0.0957157
32040.0000000    0.0959165
32080.0000000    0.0973530
32120.0000000    0.1072985
32160.0000000    0.1171106
32200.0000000    0.1034447
32240.0000000    0.1048768
32280.0000000    0.1076147
32320.0000000    0.1045996
32360.0000000    0.1066444
32400.0000000    0.1237230
32440.0000000    0.1163292
32480.0000000    0.1037886
32520.0000000    0.1181498
32560.0000000    0.1024108
32600.0000000    0.1139841
32640.0000000    0.1057646
32680.0000000    0.1188630
32720.0000000    0.1109092
32760.0000000    0.1061504
32800.0000000    0.1102760
32840.0000000    0.0971334
32880.0000000    0.1037510
32920.0000000    0.1058196
32960.0000000    0.1019818
33000.0000000    0.0951006
33040.0000000    0.1030798
33080.0000000    0.1085877
33120.0000000    0.0988453
33160.0000000    0.1040801
33200.0000000    0.1034479
33240.0000000    0.1051117
33280.0000000    0.1111490
33320.0000000    0.1119537
33360.0000000    0.0969268
33400.0000000    0.0985351
33440.0000000    0.0877903
33480.0000000    0.0915754
33520.0000000    0.0850563
33560.0000000    0.1028506
33600.0000000    0.0943709
33640.0000000    0.1052804
33680.0000000    0.1002152
33720.0000000    0.0946655
33760.0000000    0.1042046
33800.0000000    0.1024519
33840.0000000    0.1023911
33880.0000000    0.1090261
33920.0000000    0.1068069
33960.0000000    0.1103965
34000.0000000    0.1129571
34040.0000000    0.1050924
34080.0000000    0.1049985
34120.0000000    0.1068496
34160.0000000    0.1013435
34200.0000000    0.1098108
34240.0000000    0.1024849
34280.0000000    0.1012607
34320.0000000    0.0993493
34360.0000000    0.0935309
34400.0000000    0.1002330
34440.0000000    0.1062895
34480.0000000    0.1068465
34520.0000000    0.1084756
34560.0000000    0.1009101
34600.0000000    0.0926041
34640.0000000    0.1016254
34680.0000000    0.1072686
34720.0000000    0.0966959
34760.0000000    0.1001660
34800.0000000    0.1012639
34840.0000000    0.0946033
34880.0000000    0.0914755
34920.0000000    0.0963526
34960.0000000    0.1014965
35000.0000000    0.0966264
35040.0000000    0.0944205
35080.0000000    0.0973975
35120.0000000    0.0980388
35160.0000000    0.1038398
35200.0000000    0.0969408
35240.0000000    0.1055236
35280.0000000    0.1027856
35320.0000000    0.0961848
35360.0000000    0.0940582
35400.0000000    0.1009802
35440.0000000    0.0985696
35480.0000000    0.0953753
35520.0000000    0.1082114
35560.0000000    0.0902115
35600.0000000    0.0901186
35640.0000000    0.0960887
35680.0000000    0.0903087
35720.0000000    0.0956269
35760.0000000    0.1009912
35800.0000000    0.0884267
35840.0000000    0.0964588
35880.0000000    0.0986944
35920.0000000    0.0983681
35960.0000000    0.0896192
36000.0000000    0.0844205
36040.0000000    0.0892761
36080.0000000    0.0916538
36120.0000000    0.0962088
36160.0000000    0.0839866
36200.0000000    0.0823134
36240.0000000    0.0936753
36280.0000000    0.0914485
36320.0000000    0.0924585
36360.0000000    0.0917130
36400.0000000    0.0964775
36440.0000000    0.0941889
36480.0000000    0.0974133
36520.0000000    0.0995831
36560.0000000    0.0948951
36600.0000000    0.0907797
36640.0000000    0.0953085
36680.0000000    0.1015120
36720.0000000    0.0958321
36760.0000000    0.0928965
36800.0000000    0.0982766
36840.0000000    0.0957413
36880.0000000    0.0962220
36920.0000000    0.0995295
36960.0000000    0.1027907
37000.0000000    0.0970079
37040.0000000    0.1045079
37080.0000000    0.0915211
37120.0000000    0.1002445
37160.0000000    0.1020158
37200.0000000    0.1011984
37240.0000000    0.1063116
37280.0000000    0.0962640
37320.0000000    0.0995092
37360.0000000    0.0983257
37400.0000000    0.1009680
37440.0000000    0.1041060
37480.0000000    0.0944151
37520.0000000    0.0989837
37560.0000000    0.0946201
37600.0000000    0.1025811
37640.0000000    0.1006018
37680.0000000    0.1119293
37720.0000000    0.1043427
37760.0000000    0.1058297
37800.0000000    0.1002072
37840.0000000    0.1059526
37880.0000000    0.1190129
37920.0000000    0.1047789
37960.0000000    0.1014329
38000.0000000    0.1000057
38040.0000000    0.1081960
38080.0000000    0.1086981
38120.0000000    0.1025160
38160.0000000    0.0947421
38200.0000000    0.1011532
38240.0000000    0.1025516
38280.0000000    0.1055175
38320.0000000    0.1055880
38360.0000000    0.1057844
38400.0000000    0.0978488
38440.0000000    0.1046237
38480.0000000    0.0987035
38520.0000000    0.0993597
38560.0000000    0.0981116
38600.0000000    0.1029389
38640.0000000    0.0940206
38680.0000000    0.1052381
38720.0000000    0.1025492
38760.0000000    0.1037806
38800.0000000    0.1018777
38840.0000000    0.1091864
38880.0000000    0.1099123
38920.0000000    0.1018245
38960.0000000    0.1103576
39000.0000000    0.0986662
39040.0000000    0.1095976
39080.0000000    0.0996376
39120.0000000    0.1060923
39160.0000000    0.1077839
39200.0000000    0.1059967
39240.0000000    0.1071941
39280.0000000    0.1039942
39320.0000000    0.0969309
39360.0000000    0.0941241
39400.0000000    0.1008743
39440.0000000    0.1121726
39480.0000000    0.0937867
39520.0000000    0.1099053
39560.0000000    0.1125707
39600.0000000    0.1056553
39640.0000000    0.0959597
39680.0000000    0.0977392
39720.0000000    0.1036709
39760.0000000    0.1074987
39800.0000000    0.1111117
39840.0000000    0.1202655
39880.0000000    0.1124164
39920.0000000    0.1254122
39960.0000000    0.1144196
40000.0000000    0.1134325
40040.0000000    0.1040963
40080.0000000    0.1163257
40120.0000000    0.1126489
40160.0000000    0.1244334
40200.0000000    0.1205606
40240.0000000    0.1244624
40280.0000000    0.1245988
40320.0000000    0.1246421
40360.0000000    0.1170125
40400.0000000    0.1261393
40440.0000000    0.1291395
40480.0000000    0.1159619
40520.0000000    0.1152893
40560.0000000    0.1118616
40600.0000000    0.1239313
40640.0000000    0.1102915
40680.0000000    0.1106277
40720.0000000    0.1130350
40760.0000000    0.1117116
40800.0000000    0.1061726
40840.0000000    0.1187717
40880.0000000    0.1116517
40920.0000000    0.1123616
40960.0000000    0.1135890
41000.0000000    0.1002052
41040.0000000    0.1117111
41080.0000000    0.1257225
41120.0000000    0.1174896
41160.0000000    0.1104772
41200.0000000    0.1206025
41240.0000000    0.1138036
41280.0000000    0.1199488
41320.0000000    0.1166376
41360.0000000    0.1154174
41400.0000000    0.1077865
41440.0000000    0.1160367
41480.0000000    0.1111777
41520.0000000    0.1162410
41560.0000000    0.1099570
41600.0000000    0.1087798
41640.0000000    0.1065359
41680.0000000    0.1115663
41720.0000000    0.1096617
41760.0000000    0.1093327
41800.0000000    0.1122167
41840.0000000    0.1064838
41880.0000000    0.1087187
41920.0000000    0.1168483
41960.0000000    0.1166096
42000.0000000    0.1160825
42040.0000000    0.1204177
42080.0000000    0.1192064
42120.0000000    0.1121062
42160.0000000    0.1060388
42200.0000000    0.1158931
42240.0000000    0.1120075
42280.0000000    0.1129256
42320.0000000    0.1036482
42360.0000000    0.1224523
42400.0000000    0.1219537
42440.0000000    0.1294112
42480.0000000    0.1132128
42520.0000000    0.1201588
42560.0000000    0.1141379
42600.0000000    0.1186801
42640.0000000    0.1176230
42680.0000000    0.1156580
42720.0000000    0.1152381
42760.0000000    0.1354619
42800.0000000    0.1143286
42840.0000000    0.1228175
42880.0000000    0.1078187
42920.0000000    0.1149905
42960.0000000    0.1135242
43000.0000000    0.1115321
43040.0000000    0.0977096
43080.0000000    0.0983280
43120.0000000    0.0974184
43160.0000000    0.1066313
43200.0000000    0.1056177
43240.0000000    0.1036714
43280.0000000    0.1065862
43320.0000000    0.1115378
43360.0000000    0.1060065
43400.0000000    0.1146539
43440.0000000    0.1140645
43480.0000000    0.1161603
43520.0000000    0.1269186
43560.0000000    0.1383988
43600.0000000    0.1046002
43640.0000000    0.1079148
43680.0000000    0.1068171
43720.0000000    0.0998640
43760.0000000    0.1069038
43800.0000000    0.1053673
43840.0000000    0.1119090
43880.0000000    0.1109305
43920.0000000    0.1058386
43960.0000000    0.1266314
44000.0000000    0.1035736
44040.0000000    0.1027506
44080.0000000    0.1005782
44120.0000000    0.1036662
44160.0000000    0.1056142
44200.0000000    0.1004462
44240.0000000    0.1127111
44280.0000000    0.1109065
44320.0000000    0.1073205
44360.0000000    0.1175226
44400.0000000    0.1083884
44440.0000000    0.1118795
44480.0000000    0.1151432
44520.0000000    0.1113217
44560.0000000    0.1027784
44600.0000000    0.1161319
44640.0000000    0.1041154
44680.0000000    0.0995771
44720.0000000    0.1100903
44760.0000000    0.1037563
44800.0000000    0.0918094
44840.0000000    0.1019185
44880.0000000    0.0961692
44920.0000000    0.0974202
44960.0000000    0.1036396
45000.0000000    0.0926672
45040.0000000    0.1037272
45080.0000000    0.0963781
45120.0000000    0.1056342
45160.0000000    0.0979807
45200.0000000    0.1098541
45240.0000000    0.1092605
45280.0000000    0.1084244
45320.0000000    0.1181095
45360.0000000    0.1128488
45400.0000000    0.1061537
45440.0000000    0.1058401
45480.0000000    0.1006797
45520.0000000    0.0993948
45560.0000000    0.0922726
45600.0000000    0.0939048
45640.0000000    0.0870414
45680.0000000    0.1035814
45720.0000000    0.1105504
45760.0000000    0.1115593
45800.0000000    0.1002254
45840.0000000    0.0935784
45880.0000000    0.0933957
45920.0000000    0.1081564
45960.0000000    0.1011023
46000.0000000    0.1122496
46040.0000000    0.1080502
46080.0000000    0.0964140
46120.0000000    0.1015292
46160.0000000    0.0977236
46200.0000000    0.1055229
46240.0000000    0.1233267
46280.0000000    0.1051273
46320.0000000    0.1019334
46360.0000000    0.0984553
46400.0000000    0.0953800
46440.0000000    0.1110467
46480.0000000    0.1029141
46520.0000000    0.0983711
46560.0000000    0.0989434
46600.0000000    0.0963055
46640.0000000    0.1008150
46680.0000000    0.0977402
46720.0000000    0.0970902
46760.0000000    0.1049768
46800.0000000    0.0913423
46840.0000000    0.0953141
46880.0000000    0.1038926
46920.0000000    0.1072798
46960.0000000    0.0935210
47000.0000000    0.0995232
47040.0000000    0.0933497
47080.0000000    0.1115030
47120.0000000    0.0935195
47160.0000000    0.1039384
47200.0000000    0.1095392
47240.0000000    0.1037889
47280.0000000    0.1101984
47320.0000000    0.1112346
47360.0000000    0.1116705
47400.0000000    0.1184847
47440.0000000    0.1090344
47480.0000000    0.1039097
47520.0000000    0.1133412
47560.0000000    0.0988395
47600.0000000    0.1093771
47640.0000000    0.1074930
47680.0000000    0.1043452
47720.0000000    0.1056326
47760.0000000    0.1038814
47800.0000000    0.1109668
47840.0000000    0.1074475
47880.0000000    0.1008366
47920.0000000    0.1031376
47960.0000000    0.1087422
48000.0000000    0.1007622
48040.0000000    0.1031081
48080.0000000    0.1133221
48120.0000000    0.1131820
48160.0000000    0.1032397
48200.0000000    0.0975354
48240.0000000    0.0948696
48280.0000000    0.0934785
48320.0000000    0.0963357
48360.0000000    0.1034315
48400.0000000    0.1097618
48440.0000000    0.1184457
48480.0000000    0.1097398
48520.0000000    0.1134557
48560.0000000    0.1140234
48600.0000000    0.1043045
48640.0000000    0.1187362
48680.0000000    0.1038208
48720.0000000    0.1160701
48760.0000000    0.1012804
48800.0000000    0.1060424
48840.0000000    0.1030921
48880.0000000    0.1046576
48920.0000000    0.1079029
48960.0000000    0.1080633
49000.0000000    0.1135379
49040.0000000    0.1178654
49080.0000000    0.1151048
49120.0000000    0.1144087
49160.0000000    0.1166990
49200.0000000    0.1102150
49240.0000000    0.1149734
49280.0000000    0.1076402
49320.0000000    0.1150413
49360.0000000    0.1122625
49400.0000000    0.1065769
49440.0000000    0.1041927
49480.0000000    0.1091713
49520.0000000    0.1059712
49560.0000000    0.1132356
49600.0000000    0.1069249
49640.0000000    0.1180768
49680.0000000    0.1146122
49720.0000000    0.1106045
49760.0000000    0.1076355
49800.0000000    0.1162596
49840.0000000    0.1048607
49880.0000000    0.1122104
49920.0000000    0.1146979
49960.0000000    0.1049649
50000.0000000    0.1139040
50040.0000000    0.1149411
50080.0000000    0.1083306
50120.0000000    0.1173034
50160.0000000    0.1154967
50200.0000000    0.0984098
50240.0000000    0.0955972
50280.0000000    0.0987656
50320.0000000    0.1063606
50360.0000000    0.0978810
50400.0000000    0.1006478
50440.0000000    0.1003384
50480.0000000    0.1120719
50520.0000000    0.1102470
50560.0000000    0.0976469
50600.0000000    0.0964975
50640.0000000    0.1000579
50680.0000000    0.1110280
50720.0000000    0.1138186
50760.0000000    0.1098441
50800.0000000    0.1114843
50840.0000000    0.1090631
50880.0000000    0.0973261
50920.0000000    0.0954370
50960.0000000    0.1098007
51000.0000000    0.1031251
51040.0000000    0.1071082
51080.0000000    0.1092062
51120.0000000    0.1167765
51160.0000000    0.1102014
51200.0000000    0.1049140
51240.0000000    0.1037013
51280.0000000    0.1045487
51320.0000000    0.1018844
51360.0000000    0.0985652
51400.0000000    0.1146629
51440.0000000    0.1002193
51480.0000000    0.1024908
51520.0000000    0.1018072
51560.0000000    0.1073999
51600.0000000    0.1050855
51640.0000000    0.1018490
51680.0000000    0.1071599
51720.0000000    0.0977809
51760.0000000    0.1055801
51800.0000000    0.1000086
51840.0000000    0.1094882
51880.0000000    0.1052366
51920.0000000    0.1028109
51960.0000000    0.1030691
52000.0000000    0.1003337
52040.0000000    0.1056289
52080.0000000    0.1023997
52120.0000000    0.1033776
52160.0000000    0.1062960
52200.0000000    0.0966061
52240.0000000    0.1059737
52280.0000000    0.1016703
52320.0000000    0.1013624
52360.0000000    0.0940999
52400.0000000    0.1119031
52440.0000000    0.1005305
52480.0000000    0.1021141
52520.0000000    0.0944462
52560.0000000    0.1048685
52600.0000000    0.0995885
52640.0000000    0.0968158
52680.0000000    0.1023425
52720.0000000    0.0937996
52760.0000000    0.0918720
52800.0000000    0.1096694
52840.0000000    0.1039765
52880.0000000    0.1025059
52920.0000000    0.0972540
52960.0000000    0.1137101
53000.0000000    0.1057861
53040.0000000    0.1060057
53080.0000000    0.0947277
53120.0000000    0.0960813
53160.0000000    0.1027588
53200.0000000    0.1093720
53240.0000000    0.1089616
53280.0000000    0.1133636
53320.0000000    0.1043767
53360.0000000    0.0967083
53400.0000000    0.0983240
53440.0000000    0.1029364
53480.0000000    0.0904530
53520.0000000    0.0972635
53560.0000000    0.0961369
53600.0000000    0.0953246
53640.0000000    0.0924792
53680.0000000    0.0919213
53720.0000000    0.0859690
53760.0000000    0.0933604
53800.0000000    0.0830244
53840.0000000    0.0932146
53880.0000000    0.0918839
53920.0000000    0.0896688
53960.0000000    0.0757482
54000.0000000    0.0949131
54040.0000000    0.0889817
54080.0000000    0.1003624
54120.0000000    0.0924257
54160.0000000    0.0900786
54200.0000000    0.0937303
54240.0000000    0.1005731
54280.0000000    0.0922270
54320.0000000    0.0930602
54360.0000000    0.0995615
54400.0000000    0.1003153
54440.0000000    0.0981596
54480.0000000    0.1000129
54520.0000000    0.0988381
54560.0000000    0.1022330
54600.0000000    0.0961932
54640.0000000    0.0947094
54680.0000000    0.0958438
54720.0000000    0.0970008
54760.0000000    0.0949947
54800.0000000    0.0998682
54840.0000000    0.1010695
54880.0000000    0.0960939
54920.0000000    0.1020558
54960.0000000    0.0973467
55000.0000000    0.1044570
55040.0000000    0.1010378
55080.0000000    0.1018327
55120.0000000    0.0991629
55160.0000000    0.1074531
55200.0000000    0.1093784
55240.0000000    0.1065051
55280.0000000    0.0981307
55320.0000000    0.1063201
55360.0000000    0.1039693
55400.0000000    0.1067620
55440.0000000    0.1091216
55480.0000000    0.1050310
55520.0000000    0.1043952
55560.0000000    0.1080007
55600.0000000    0.0999116
55640.0000000    0.1026043
55680.0000000    0.1026285
55720.0000000    0.0923031
55760.0000000    0.0885356
55800.0000000    0.0966248
55840.0000000    0.0985044
55880.0000000    0.1034298
55920.0000000    0.1100048
55960.0000000    0.0978270
56000.0000000    0.0992138
56040.0000000    0.1059271
56080.0000000    0.0952008
56120.0000000    0.0956469
56160.0000000    0.0984662
56200.0000000    0.1029984
56240.0000000    0.0963858
56280.0000000    0.1099649
56320.0000000    0.1032669
56360.0000000    0.0989006
56400.0000000    0.1029869
56440.0000000    0.1037247
56480.0000000    0.0990162
56520.0000000    0.1050119
56560.0000000    0.0936806
56600.0000000    0.0904593
56640.0000000    0.0897205
56680.0000000    0.0883905
56720.0000000    0.0924041
56760.0000000    0.0891750
56800.0000000    0.0899661
56840.0000000    0.0891578
56880.0000000    0.0909580
56920.0000000    0.0878765
56960.0000000    0.0822361
57000.0000000    0.0876402
57040.0000000    0.0838273
57080.0000000    0.0881288
57120.0000000    0.0926782
57160.0000000    0.1020263
57200.0000000    0.0887028
57240.0000000    0.0909207
57280.0000000    0.0882508
57320.0000000    0.0917986
57360.0000000    0.0860828
57400.0000000    0.0912626
57440.0000000    0.0973328
57480.0000000    0.0932738
57520.0000000    0.1077319
57560.0000000    0.0904664
57600.0000000    0.0802701
57640.0000000    0.0918031
57680.0000000    0.0862562
57720.0000000    0.0979636
57760.0000000    0.0963408
57800.0000000    0.0900835
57840.0000000    0.0939945
57880.0000000    0.0969929
57920.0000000    0.0891616
57960.0000000    0.0894256
58000.0000000    0.0927716
58040.0000000    0.0945408
58080.0000000    0.0895866
58120.0000000    0.0871378
58160.0000000    0.0879674
58200.0000000    0.0833345
58240.0000000    0.0870899
58280.0000000    0.0879993
58320.0000000    0.0870986
58360.0000000    0.0898536
58400.0000000    0.0963345
58440.0000000    0.1007762
58480.0000000    0.0970194
58520.0000000    0.0890615
58560.0000000    0.0912429
58600.0000000    0.1021049
58640.0000000    0.0975404
58680.0000000    0.0945972
58720.0000000    0.0981351
58760.0000000    0.1099491
58800.0000000    0.0960958
58840.0000000    0.1097552
58880.0000000    0.1017665
58920.0000000    0.1033585
58960.0000000    0.1017452
59000.0000000    0.0946817
59040.0000000    0.0978324
59080.0000000    0.0936327
59120.0000000    0.1029203
59160.0000000    0.1051686
59200.0000000    0.0918266
59240.0000000    0.0835000
59280.0000000    0.0909141
59320.0000000    0.0860930
59360.0000000    0.0917549
59400.0000000    0.0975514
59440.0000000    0.0839795
59480.0000000    0.0910534
59520.0000000    0.1013511
59560.0000000    0.0914919
59600.0000000    0.0900492
59640.0000000    0.0989933
59680.0000000    0.0979786
59720.0000000    0.0927006
59760.0000000    0.1051560
59800.0000000    0.0956578
59840.0000000    0.0940682
59880.0000000    0.0973192
59920.0000000    0.0973531
59960.0000000    0.0943176
60000.0000000    0.0938055
60040.0000000    0.1269831
60080.0000000    0.1058745
60120.0000000    0.0929078
60160.0000000    0.0927130
60200.0000000    0.0945892
60240.0000000    0.0925129
60280.0000000    0.0945454
60320.0000000    0.0973335
60360.0000000    0.0935087
60400.0000000    0.1023759
60440.0000000    0.0988154
60480.0000000    0.0934314
60520.0000000    0.0908098
60560.0000000    0.0913247
60600.0000000    0.0964995
60640.0000000    0.0904052
60680.0000000    0.1023317
60720.0000000    0.0913274
60760.0000000    0.0975386
60800.0000000    0.0832121
60840.0000000    0.0869827
60880.0000000    0.0906721
60920.0000000    0.0837283
60960.0000000    0.0843376
61000.0000000    0.0922060
61040.0000000    0.0916238
61080.0000000    0.0909304
61120.0000000    0.0993967
61160.0000000    0.0887314
61200.0000000    0.0892387
61240.0000000    0.0966869
61280.0000000    0.0979384
61320.0000000    0.0960923
61360.0000000    0.0881708
61400.0000000    0.0906564
61440.0000000    0.0954609
61480.0000000    0.0857071
61520.0000000    0.0902882
61560.0000000    0.0984629
61600.0000000    0.0903321
61640.0000000    0.0954392
61680.0000000    0.0925818
61720.0000000    0.0926268
61760.0000000    0.0951760
61800.0000000    0.0904701
61840.0000000    0.0880352
61880.0000000    0.0812733
61920.0000000    0.0841492
61960.0000000    0.0820188
62000.0000000    0.0902763
62040.0000000    0.0887685
62080.0000000    0.0846682
62120.0000000    0.0905236
62160.0000000    0.0914658
62200.0000000    0.0839877
62240.0000000    0.0923291
62280.0000000    0.0943202
62320.0000000    0.0931528
62360.0000000    0.0889798
62400.0000000    0.0921663
62440.0000000    0.0875461
62480.0000000    0.0864374
62520.0000000    0.0831190
62560.0000000    0.0902150
62600.0000000    0.0906396
62640.0000000    0.0880950
62680.0000000    0.1024753
62720.0000000    0.1013083
62760.0000000    0.0841587
62800.0000000    0.0829032
62840.0000000    0.0936818
62880.0000000    0.0885844
62920.0000000    0.0896216
62960.0000000    0.0953733
63000.0000000    0.1031852
63040.0000000    0.0994965
63080.0000000    0.0881043
63120.0000000    0.0954540
63160.0000000    0.0911082
63200.0000000    0.0843513
63240.0000000    0.0958060
63280.0000000    0.0964625
63320.0000000    0.0989963
63360.0000000    0.0954526
63400.0000000    0.1001765
63440.0000000    0.0975617
63480.0000000    0.0951638
63520.0000000    0.1023525
63560.0000000    0.1038898
63600.0000000    0.0986073
63640.0000000    0.1004625
63680.0000000    0.1031020
63720.0000000    0.0874480
63760.0000000    0.0945112
63800.0000000    0.0886171
63840.0000000    0.0871191
63880.0000000    0.0913633
63920.0000000    0.0893618
63960.0000000    0.0918253
64000.0000000    0.0904932
64040.0000000    0.0933047
64080.0000000    0.1026418
64120.0000000    0.0904116
64160.0000000    0.0897888
64200.0000000    0.0926610
64240.0000000    0.0842801
64280.0000000    0.0881286
64320.0000000    0.0909652
64360.0000000    0.1096091
64400.0000000    0.0858996
64440.0000000    0.0953961
64480.0000000    0.0896036
64520.0000000    0.0964240
64560.0000000    0.1033370
64600.0000000    0.0980238
64640.0000000    0.0909314
64680.0000000    0.0898079
64720.0000000    0.0959094
64760.0000000    0.0995626
64800.0000000    0.0885354
64840.0000000    0.1002702
64880.0000000    0.0907003
64920.0000000    0.0940952
64960.0000000    0.0881718
65000.0000000    0.0958106
65040.0000000    0.1005643
65080.0000000    0.0933017
65120.0000000    0.0847198
65160.0000000    0.0936218
65200.0000000    0.0920995
65240.0000000    0.0950732
65280.0000000    0.0973986
65320.0000000    0.0997874
65360.0000000    0.1042829
65400.0000000    0.1070080
65440.0000000    0.0930094
65480.0000000    0.0963063
65520.0000000    0.0991069
65560.0000000    0.0846160
65600.0000000    0.0928380
65640.0000000    0.0897777
65680.0000000    0.0855118
65720.0000000    0.0962059
65760.0000000    0.0911322
65800.0000000    0.0992018
65840.0000000    0.1011783
65880.0000000    0.0857780
65920.0000000    0.0904745
65960.0000000    0.0887345
66000.0000000    0.0912317
66040.0000000    0.0895255
66080.0000000    0.0914395
66120.0000000    0.0900893
66160.0000000    0.0881462
66200.0000000    0.0864599
66240.0000000    0.0929498
66280.0000000    0.0954285
66320.0000000    0.0873386
66360.0000000    0.0919555
66400.0000000    0.0901502
66440.0000000    0.0858474
66480.0000000    0.0912494
66520.0000000    0.0887462
66560.0000000    0.0910160
66600.0000000    0.0911166
66640.0000000    0.0898792
66680.0000000    0.1052688
66720.0000000    0.1122379
66760.0000000    0.0923254
66800.0000000    0.0882186
66840.0000000    0.0907954
66880.0000000    0.0874850
66920.0000000    0.0903575
66960.0000000    0.0898175
67000.0000000    0.0985203
67040.0000000    0.0933528
67080.0000000    0.0990854
67120.0000000    0.1028175
67160.0000000    0.0967553
67200.0000000    0.0875071
67240.0000000    0.0910484
67280.0000000    0.0933843
67320.0000000    0.0963072
67360.0000000    0.0923233
67400.0000000    0.0968210
67440.0000000    0.0850253
67480.0000000    0.0903154
67520.0000000    0.1029061
67560.0000000    0.0944533
67600.0000000    0.1004803
67640.0000000    0.0886294
67680.0000000    0.0868786
67720.0000000    0.0975101
67760.0000000    0.0913550
67800.0000000    0.0983003
67840.0000000    0.0956956
67880.0000000    0.0939040
67920.0000000    0.0843735
67960.0000000    0.0886747
68000.0000000    0.0945717
68040.0000000    0.0937469
68080.0000000    0.0974456
68120.0000000    0.0884157
68160.0000000    0.0950924
68200.0000000    0.0930042
68240.0000000    0.0904713
68280.0000000    0.0869529
68320.0000000    0.0870188
68360.0000000    0.0899723
68400.0000000    0.0904359
68440.0000000    0.0981486
68480.0000000    0.0912143
68520.0000000    0.0967583
68560.0000000    0.0986572
68600.0000000    0.1049548
68640.0000000    0.0892795
68680.0000000    0.0867898
68720.0000000    0.0929013
68760.0000000    0.0966457
68800.0000000    0.1031391
68840.0000000    0.0903912
68880.0000000    0.0862038
68920.0000000    0.0962071
68960.0000000    0.0902263
69000.0000000    0.0982626
69040.0000000    0.0889465
69080.0000000    0.0889661
69120.0000000    0.0949172
69160.0000000    0.0971949
69200.0000000    0.0942498
69240.0000000    0.0970296
69280.0000000    0.0883729
69320.0000000    0.0951518
69360.0000000    0.1067895
69400.0000000    0.0888835
69440.0000000    0.0879410
69480.0000000    0.0838085
69520.0000000    0.0754851
69560.0000000    0.0963402
69600.0000000    0.0925901
69640.0000000    0.0832800
69680.0000000    0.0937349
69720.0000000    0.0967336
69760.0000000    0.0837156
69800.0000000    0.0873784
69840.0000000    0.0892290
69880.0000000    0.0907215
69920.0000000    0.0970111
69960.0000000    0.0948183
70000.0000000    0.0970194
70040.0000000    0.0853921
70080.0000000    0.1024413
70120.0000000    0.0872346
70160.0000000    0.0913234
70200.0000000    0.0824172
70240.0000000    0.1002280
70280.0000000    0.0880404
70320.0000000    0.0982118
70360.0000000    0.0931618
70400.0000000    0.0952422
70440.0000000    0.0940273
70480.0000000    0.0980588
70520.0000000    0.0933459
70560.0000000    0.1050276
70600.0000000    0.0927222
70640.0000000    0.0845749
70680.0000000    0.0946103
70720.0000000    0.1003648
70760.0000000    0.1088886
70800.0000000    0.0917379
70840.0000000    0.0853260
70880.0000000    0.0985080
70920.0000000    0.0925344
70960.0000000    0.0975546
71000.0000000    0.0808745
71040.0000000    0.0847458
71080.0000000    0.0855081
71120.0000000    0.0830348
71160.0000000    0.0888208
71200.0000000    0.0856982
71240.0000000    0.0901212
71280.0000000    0.0950492
71320.0000000    0.1007864
71360.0000000    0.0916976
71400.0000000    0.0954717
71440.0000000    0.0822943
71480.0000000    0.0894040
71520.0000000    0.0898827
71560.0000000    0.0831427
71600.0000000    0.0993318
71640.0000000    0.1000406
71680.0000000    0.1031103
71720.0000000    0.1011930
71760.0000000    0.1048470
71800.0000000    0.0965769
71840.0000000    0.0988418
71880.0000000    0.0908373
71920.0000000    0.1008251
71960.0000000    0.0910746
72000.0000000    0.0965214
72040.0000000    0.0849690
72080.0000000    0.0909287
72120.0000000    0.1017686
72160.0000000    0.0864233
72200.0000000    0.0940205
72240.0000000    0.0918905
72280.0000000    0.0888089
72320.0000000    0.0955693
72360.0000000    0.0870582
72400.0000000    0.0990501
72440.0000000    0.0860415
72480.0000000    0.0947652
72520.0000000    0.1039268
72560.0000000    0.0946421
72600.0000000    0.0942419
72640.0000000    0.1012948
72680.0000000    0.1055939
72720.0000000    0.0857817
72760.0000000    0.0933543
72800.0000000    0.0904587
72840.0000000    0.0984620
72880.0000000    0.0892906
72920.0000000    0.0900491
72960.0000000    0.0835266
73000.0000000    0.0862017
73040.0000000    0.1019448
73080.0000000    0.0854411
73120.0000000    0.0912759
73160.0000000    0.0867695
73200.0000000    0.0882676
73240.0000000    0.0899412
73280.0000000    0.0885804
73320.0000000    0.0925132
73360.0000000    0.0857662
73400.0000000    0.0854771
73440.0000000    0.0935600
73480.0000000    0.0949641
73520.0000000    0.0951218
73560.0000000    0.0895795
73600.0000000    0.0854465
73640.0000000    0.0958097
73680.0000000    0.1019350
73720.0000000    0.0990638
73760.0000000    0.0984528
73800.0000000    0.0887915
73840.0000000    0.0917014
73880.0000000    0.0980124
73920.0000000    0.0986000
73960.0000000    0.0950231
74000.0000000    0.0978303
74040.0000000    0.0891008
74080.0000000    0.0854647
74120.0000000    0.0996914
74160.0000000    0.0814467
74200.0000000    0.0841435
74240.0000000    0.0928054
74280.0000000    0.0883810
74320.0000000    0.0866518
74360.0000000    0.0817566
74400.0000000    0.0911677
74440.0000000    0.0944605
74480.0000000    0.1000639
74520.0000000    0.0969014
74560.0000000    0.0926288
74600.0000000    0.0851650
74640.0000000    0.0883851
74680.0000000    0.1046612
74720.0000000    0.1038545
74760.0000000    0.1071969
74800.0000000    0.0981454
74840.0000000    0.1016554
74880.0000000    0.1009860
74920.0000000    0.1068984
74960.0000000    0.1039121
75000.0000000    0.1038324
75040.0000000    0.1057541
75080.0000000    0.0938978
75120.0000000    0.0991135
75160.0000000    0.0929691
75200.0000000    0.0922295
75240.0000000    0.0987067
75280.0000000    0.1048030
75320.0000000    0.0925344
75360.0000000    0.1082497
75400.0000000    0.0922280
75440.0000000    0.0946268
75480.0000000    0.0918484
75520.0000000    0.0864940
75560.0000000    0.0923735
75600.0000000    0.0988513
75640.0000000    0.1024739
75680.0000000    0.1015672
75720.0000000    0.0937301
75760.0000000    0.0891306
75800.0000000    0.0928179
75840.0000000    0.0905586
75880.0000000    0.0945956
75920.0000000    0.0900610
75960.0000000    0.1080621
76000.0000000    0.0998558
76040.0000000    0.0976524
76080.0000000    0.0909577
76120.0000000    0.0904561
76160.0000000    0.0949778
76200.0000000    0.0889575
76240.0000000    0.0881223
76280.0000000    0.0952593
76320.0000000    0.0968467
76360.0000000    0.0899218
76400.0000000    0.0892106
76440.0000000    0.0832852
76480.0000000    0.0959967
76520.0000000    0.1037545
76560.0000000    0.0949416
76600.0000000    0.0970164
76640.0000000    0.0954617
76680.0000000    0.0848612
76720.0000000    0.0963100
76760.0000000    0.0961579
76800.0000000    0.0867244
76840.0000000    0.0812201
76880.0000000    0.0874720
76920.0000000    0.0884893
76960.0000000    0.0850479
77000.0000000    0.0976508
77040.0000000    0.0976797
77080.0000000    0.0951983
77120.0000000    0.0883204
77160.0000000    0.0864633
77200.0000000    0.0917066
77240.0000000    0.0847311
77280.0000000    0.1046699
77320.0000000    0.0848078
77360.0000000    0.0882509
77400.0000000    0.0879819
77440.0000000    0.0951271
77480.0000000    0.0905202
77520.0000000    0.0983391
77560.0000000    0.0850432
77600.0000000    0.0838692
77640.0000000    0.0939576
77680.0000000    0.0809731
77720.0000000    0.0831949
77760.0000000    0.0836058
77800.0000000    0.0852484
77840.0000000    0.0833371
77880.0000000    0.0840439
77920.0000000    0.0832524
77960.0000000    0.0868897
78000.0000000    0.0887762
78040.0000000    0.0923396
78080.0000000    0.0814631
78120.0000000    0.0827501
78160.0000000    0.0849023
78200.0000000    0.0865579
78240.0000000    0.0864732
78280.0000000    0.0837848
78320.0000000    0.0888554
78360.0000000    0.0832031
78400.0000000    0.0836337
78440.0000000    0.0894145
78480.0000000    0.0879250
78520.0000000    0.0814174
78560.0000000    0.0943108
78600.0000000    0.0961828
78640.0000000    0.0877499
78680.0000000    0.0957870
78720.0000000    0.0790382
78760.0000000    0.0891170
78800.0000000    0.0754328
78840.0000000    0.0773352
78880.0000000    0.0828915
78920.0000000    0.0752410
78960.0000000    0.0940396
79000.0000000    0.0836279
79040.0000000    0.0833342
79080.0000000    0.0836651
79120.0000000    0.0986344
79160.0000000    0.1020167
79200.0000000    0.0860127
79240.0000000    0.0824121
79280.0000000    0.0842379
79320.0000000    0.0824290
79360.0000000    0.0951716
79400.0000000    0.0921849
79440.0000000    0.0840213
79480.0000000    0.0902392
79520.0000000    0.0884577
79560.0000000    0.0875504
79600.0000000    0.0887571
79640.0000000    0.0907354
79680.0000000    0.0909785
79720.0000000    0.0912180
79760.0000000    0.0988588
79800.0000000    0.0935847
79840.0000000    0.0886690
79880.0000000    0.0943282
79920.0000000    0.0839837
79960.0000000    0.0949243
80000.0000000    0.0893124
80040.0000000    0.0943904
80080.0000000    0.0989812
80120.0000000    0.0888981
80160.0000000    0.0941005
80200.0000000    0.0880205
80240.0000000    0.1063513
80280.0000000    0.1026672
80320.0000000    0.1037698
80360.0000000    0.1013174
80400.0000000    0.1010368
80440.0000000    0.1121280
80480.0000000    0.0997039
80520.0000000    0.0938143
80560.0000000    0.0942321
80600.0000000    0.1005194
80640.0000000    0.0953013
80680.0000000    0.0964068
80720.0000000    0.0901732
80760.0000000    0.0935281
80800.0000000    0.0923603
80840.0000000    0.0897545
80880.0000000    0.0791531
80920.0000000    0.0870158
80960.0000000    0.0978049
81000.0000000    0.0875986
81040.0000000    0.0960213
81080.0000000    0.0985750
81120.0000000    0.0899810
81160.0000000    0.0947216
81200.0000000    0.1042395
81240.0000000    0.1065649
81280.0000000    0.1025787
81320.0000000    0.0838141
81360.0000000    0.0900612
81400.0000000    0.0920963
81440.0000000    0.0944738
81480.0000000    0.0936361
81520.0000000    0.0902897
81560.0000000    0.0896574
81600.0000000    0.0943104
81640.0000000    0.1013362
81680.0000000    0.0946135
81720.0000000    0.1117570
81760.0000000    0.0898629
81800.0000000    0.0998609
81840.0000000    0.0923051
81880.0000000    0.0976187
81920.0000000    0.0967402
81960.0000000    0.1039569
82000.0000000    0.0914655
82040.0000000    0.0938980
82080.0000000    0.0888525
82120.0000000    0.0956856
82160.0000000    0.0884237
82200.0000000    0.0953441
82240.0000000    0.0818348
82280.0000000    0.0929590
82320.0000000    0.0896915
82360.0000000    0.0983257
82400.0000000    0.1013334
82440.0000000    0.0937459
82480.0000000    0.1012806
82520.0000000    0.1040106
82560.0000000    0.1059826
82600.0000000    0.1136730
82640.0000000    0.0963729
82680.0000000    0.0965451
82720.0000000    0.0946393
82760.0000000    0.0897030
82800.0000000    0.0913420
82840.0000000    0.1057263
82880.0000000    0.0929682
82920.0000000    0.0913051
82960.0000000    0.0977566
83000.0000000    0.0949245
83040.0000000    0.0963645
83080.0000000    0.1045828
83120.0000000    0.0843382
83160.0000000    0.1007600
83200.0000000    0.0877301
83240.0000000    0.0929766
83280.0000000    0.1146387
83320.0000000    0.0927460
83360.0000000    0.0917471
83400.0000000    0.1124821
83440.0000000    0.1050615
83480.0000000    0.0887781
83520.0000000    0.0863591
83560.0000000    0.0905487
83600.0000000    0.0984994
83640.0000000    0.1031249
83680.0000000    0.1005554
83720.0000000    0.0947529
83760.0000000    0.0939713
83800.0000000    0.0929784
83840.0000000    0.1052901
83880.0000000    0.1207933
83920.0000000    0.1087697
83960.0000000    0.1050790
84000.0000000    0.1070128
84040.0000000    0.0939254
84080.0000000    0.0901091
84120.0000000    0.0918413
84160.0000000    0.0962648
84200.0000000    0.0942189
84240.0000000    0.0861963
84280.0000000    0.0888360
84320.0000000    0.0917261
84360.0000000    0.0869389
84400.0000000    0.0877033
84440.0000000    0.0779321
84480.0000000    0.0785659
84520.0000000    0.0884628
84560.0000000    0.0826457
84600.0000000    0.0994717
84640.0000000    0.0923450
84680.0000000    0.0947019
84720.0000000    0.0902975
84760.0000000    0.0807605
84800.0000000    0.0920465
84840.0000000    0.0986454
84880.0000000    0.0882161
84920.0000000    0.1014050
84960.0000000    0.0954684
85000.0000000    0.0864452
85040.0000000    0.0922038
85080.0000000    0.0929269
85120.0000000    0.0917757
85160.0000000    0.0787304
85200.0000000    0.0977680
85240.0000000    0.0830387
85280.0000000    0.0817932
85320.0000000    0.0887727
85360.0000000    0.0906077
85400.0000000    0.0898214
85440.0000000    0.0987953
85480.0000000    0.0902959
85520.0000000    0.0976209
85560.0000000    0.1009285
85600.0000000    0.0881546
85640.0000000    0.0905547
85680.0000000    0.0971217
85720.0000000    0.1037465
85760.0000000    0.0982323
85800.0000000    0.0905267
85840.0000000    0.0976582
85880.0000000    0.0924726
85920.0000000    0.0976372
85960.0000000    0.1029805
86000.0000000    0.0926672
86040.0000000    0.1003930
86080.0000000    0.1096813
86120.0000000    0.1064255
86160.0000000    0.1054062
86200.0000000    0.0983223
86240.0000000    0.0999556
86280.0000000    0.1003303
86320.0000000    0.0977924
86360.0000000    0.0882604
86400.0000000    0.1024562
86440.0000000    0.0984116
86480.0000000    0.0966595
86520.0000000    0.0944291
86560.0000000    0.0894805
86600.0000000    0.0905971
86640.0000000    0.0904908
86680.0000000    0.0935694
86720.0000000    0.0925772
86760.0000000    0.0919370
86800.0000000    0.0910297
86840.0000000    0.0945310
86880.0000000    0.0856643
86920.0000000    0.0829884
86960.0000000    0.0844138
87000.0000000    0.0909739
87040.0000000    0.0873893
87080.0000000    0.0874616
87120.0000000    0.0904597
87160.0000000    0.1027602
87200.0000000    0.0941529
87240.0000000    0.0926698
87280.0000000    0.0957503
87320.0000000    0.0964465
87360.0000000    0.1072615
87400.0000000    0.0988138
87440.0000000    0.0970235
87480.0000000    0.1098680
87520.0000000    0.1043937
87560.0000000    0.0963493
87600.0000000    0.0926208
87640.0000000    0.1020734
87680.0000000    0.0937755
87720.0000000    0.1058572
87760.0000000    0.0878443
87800.0000000    0.0888043
87840.0000000    0.0997532
87880.0000000    0.0870541
87920.0000000    0.0933572
87960.0000000    0.0930173
88000.0000000    0.0879756
88040.0000000    0.0979828
88080.0000000    0.1111835
88120.0000000    0.0986476
88160.0000000    0.0886381
88200.0000000    0.0869921
88240.0000000    0.0918378
88280.0000000    0.0986363
88320.0000000    0.1004802
88360.0000000    0.0970023
88400.0000000    0.0986677
88440.0000000    0.1118354
88480.0000000    0.0992130
88520.0000000    0.1059815
88560.0000000    0.0932613
88600.0000000    0.1054085
88640.0000000    0.1039724
88680.0000000    0.1031003
88720.0000000    0.1043374
88760.0000000    0.1098768
88800.0000000    0.1192803
88840.0000000    0.0980228
88880.0000000    0.0947569
88920.0000000    0.0984821
88960.0000000    0.0916882
89000.0000000    0.0891910
89040.0000000    0.0951020
89080.0000000    0.1023378
89120.0000000    0.1064841
89160.0000000    0.1078152
89200.0000000    0.0936799
89240.0000000    0.0937317
89280.0000000    0.0918746
89320.0000000    0.1027343
89360.0000000    0.1062847
89400.0000000    0.1043602
89440.0000000    0.1016623
89480.0000000    0.1196974
89520.0000000    0.1050331
89560.0000000    0.1049494
89600.0000000    0.1005567
89640.0000000    0.0953611
89680.0000000    0.1027369
89720.0000000    0.0926367
89760.0000000    0.1052136
89800.0000000    0.0984581
89840.0000000    0.0957308
89880.0000000    0.0954902
89920.0000000    0.0992502
89960.0000000    0.0921828
90000.0000000    0.0924058
90040.0000000    0.0972688
90080.0000000    0.0982768
90120.0000000    0.0924483
90160.0000000    0.0902635
90200.0000000    0.0888829
90240.0000000    0.0990612
90280.0000000    0.1009795
90320.0000000    0.0866248
90360.0000000    0.0988222
90400.0000000    0.0898178
90440.0000000    0.0936080
90480.0000000    0.0957502
90520.0000000    0.0984387
90560.0000000    0.0936097
90600.0000000    0.0915134
90640.0000000    0.0905414
90680.0000000    0.0886486
90720.0000000    0.1009811
90760.0000000    0.0900355
90800.0000000    0.1005427
90840.0000000    0.0846298
90880.0000000    0.0876012
90920.0000000    0.0967530
90960.0000000    0.0896851
91000.0000000    0.0829559
91040.0000000    0.0961801
91080.0000000    0.0987577
91120.0000000    0.0939841
91160.0000000    0.0942162
91200.0000000    0.0928831
91240.0000000    0.1018353
91280.0000000    0.0871366
91320.0000000    0.0865975
91360.0000000    0.1023687
91400.0000000    0.0848946
91440.0000000    0.0879052
91480.0000000    0.0901573
91520.0000000    0.0907414
91560.0000000    0.0900538
91600.0000000    0.0927573
91640.0000000    0.0936756
91680.0000000    0.0909443
91720.0000000    0.0927127
91760.0000000    0.0902283
91800.0000000    0.0915230
91840.0000000    0.0872965
91880.0000000    0.0979511
91920.0000000    0.0993596
91960.0000000    0.1021874
92000.0000000    0.0897366
92040.0000000    0.0996387
92080.0000000    0.0924425
92120.0000000    0.0969112
92160.0000000    0.0901557
92200.0000000    0.0969890
92240.0000000    0.1024684
92280.0000000    0.1087381
92320.0000000    0.0873752
92360.0000000    0.0989959
92400.0000000    0.1122382
92440.0000000    0.0983691
92480.0000000    0.1031063
92520.0000000    0.1117499
92560.0000000    0.1023723
92600.0000000    0.1028200
92640.0000000    0.1039175
92680.0000000    0.1071967
92720.0000000    0.0980169
92760.0000000    0.1024043
92800.0000000    0.1070010
92840.0000000    0.1065322
92880.0000000    0.0933487
92920.0000000    0.1047585
92960.0000000    0.1047445
93000.0000000    0.0967708
93040.0000000    0.1003545
93080.0000000    0.1057982
93120.0000000    0.0979230
93160.0000000    0.0990329
93200.0000000    0.0929142
93240.0000000    0.0940380
93280.0000000    0.0999215
93320.0000000    0.1013510
93360.0000000    0.0931201
93400.0000000    0.0999039
93440.0000000    0.0969283
93480.0000000    0.0923364
93520.0000000    0.0901007
93560.0000000    0.0893755
93600.0000000    0.1027147
93640.0000000    0.1017139
93680.0000000    0.0875314
93720.0000000    0.1018435
93760.0000000    0.0957239
93800.0000000    0.0929184
93840.0000000    0.0963719
93880.0000000    0.1091342
93920.0000000    0.0926419
93960.0000000    0.0900188
94000.0000000    0.1033826
94040.0000000    0.0889540
94080.0000000    0.0882450
94120.0000000    0.1054804
94160.0000000    0.0900695
94200.0000000    0.1018765
94240.0000000    0.1074733
94280.0000000    0.0969573
94320.0000000    0.1043943
94360.0000000    0.1039364
94400.0000000    0.0989133
94440.0000000    0.1016031
94480.0000000    0.1091000
94520.0000000    0.0958494
94560.0000000    0.0999916
94600.0000000    0.1015658
94640.0000000    0.0940414
94680.0000000    0.1077964
94720.0000000    0.1004096
94760.0000000    0.0973491
94800.0000000    0.0940134
94840.0000000    0.0945788
94880.0000000    0.0991529
94920.0000000    0.0952483
94960.0000000    0.1055736
95000.0000000    0.1001925
95040.0000000    0.0994492
95080.0000000    0.0963601
95120.0000000    0.1036299
95160.0000000    0.1029994
95200.0000000    0.0999043
95240.0000000    0.0952051
95280.0000000    0.1008224
95320.0000000    0.0953936
95360.0000000    0.0909487
95400.0000000    0.0965063
95440.0000000    0.0965291
95480.0000000    0.1002940
95520.0000000    0.0995665
95560.0000000    0.1071204
95600.0000000    0.0998517
95640.0000000    0.0967916
95680.0000000    0.1019754
95720.0000000    0.0996620
95760.0000000    0.0886981
95800.0000000    0.0910155
95840.0000000    0.1015493
95880.0000000    0.0990485
95920.0000000    0.0970685
95960.0000000    0.0980946
96000.0000000    0.0959371
96040.0000000    0.1083783
96080.0000000    0.0918436
96120.0000000    0.0960424
96160.0000000    0.1017455
96200.0000000    0.0931798
96240.0000000    0.0931681
96280.0000000    0.0974374
96320.0000000    0.0886559
96360.0000000    0.0971085
96400.0000000    0.1064687
96440.0000000    0.1045617
96480.0000000    0.0971287
96520.0000000    0.0927248
96560.0000000    0.0872810
96600.0000000    0.0991259
96640.0000000    0.1006744
96680.0000000    0.0853485
96720.0000000    0.0908042
96760.0000000    0.0986205
96800.0000000    0.1003574
96840.0000000    0.1047763
96880.0000000    0.1089960
96920.0000000    0.0906636
96960.0000000    0.1039493
97000.0000000    0.0954011
97040.0000000    0.1016220
97080.0000000    0.0993747
97120.0000000    0.0983714
97160.0000000    0.0967473
97200.0000000    0.0983256
97240.0000000    0.0955328
97280.0000000    0.0927660
97320.0000000    0.0951535
97360.0000000    0.0967134
97400.0000000    0.1012829
97440.0000000    0.1064556
97480.0000000    0.1051491
97520.0000000    0.1119042
97560.0000000    0.1010888
97600.0000000    0.1060296
97640.0000000    0.1049498
97680.0000000    0.1078737
97720.0000000    0.0923866
97760.0000000    0.1092291
97800.0000000    0.1042580
97840.0000000    0.0998627
97880.0000000    0.1041605
97920.0000000    0.0982067
97960.0000000    0.1074971
98000.0000000    0.1082846
98040.0000000    0.0992195
98080.0000000    0.0957140
98120.0000000    0.1014189
98160.0000000    0.0968615
98200.0000000    0.1038666
98240.0000000    0.0979079
98280.0000000    0.1028534
98320.0000000    0.1014318
98360.0000000    0.1072529
98400.0000000    0.1098710
98440.0000000    0.1001167
98480.0000000    0.0984732
98520.0000000    0.1035463
98560.0000000    0.1032145
98600.0000000    0.1066366
98640.0000000    0.0992773
98680.0000000    0.1043576
98720.0000000    0.1136216
98760.0000000    0.1112732
98800.0000000    0.1007387
98840.0000000    0.1054103
98880.0000000    0.1006856
98920.0000000    0.1042142
98960.0000000    0.0965905
99000.0000000    0.1022009
99040.0000000    0.1101006
99080.0000000    0.1128479
99120.0000000    0.1047741
99160.0000000    0.1110416
99200.0000000    0.1077603
99240.0000000    0.1038042
99280.0000000    0.0975179
99320.0000000    0.1022016
99360.0000000    0.1141163
99400.0000000    0.0993737
99440.0000000    0.1063112
99480.0000000    0.1051329
99520.0000000    0.1083852
99560.0000000    0.1051912
99600.0000000    0.1179262
99640.0000000    0.1023549
99680.0000000    0.1033979
99720.0000000    0.1130925
99760.0000000    0.1035481
99800.0000000    0.1173312
99840.0000000    0.1083631
99880.0000000    0.1005737
99920.0000000    0.0990146
99960.0000000    0.1026308
100000.0000000    0.1000590
100040.0000000    0.1040030
100080.0000000    0.1049538
100120.0000000    0.1079793
100160.0000000    0.1019647
100200.0000000    0.1052934
100240.0000000    0.1061858
100280.0000000    0.1042904
100320.0000000    0.1034047
100360.0000000    0.0969333
100400.0000000    0.1028320
100440.0000000    0.0907221
100480.0000000    0.0979415
100520.0000000    0.1009271
100560.0000000    0.1006382
100600.0000000    0.1053935
100640.0000000    0.1088910
100680.0000000    0.1064028
100720.0000000    0.1060502
100760.0000000    0.1013288
100800.0000000    0.1022735
100840.0000000    0.0975407
100880.0000000    0.1040932
100920.0000000    0.1041004
100960.0000000    0.0938575
101000.0000000    0.1028311
101040.0000000    0.1040313
101080.0000000    0.1012019
101120.0000000    0.1003244
101160.0000000    0.0950784
101200.0000000    0.0926542
101240.0000000    0.0975898
101280.0000000    0.1104290
101320.0000000    0.1024026
101360.0000000    0.1054591
101400.0000000    0.1008999
101440.0000000    0.1076897
101480.0000000    0.0985165
101520.0000000    0.0948905
101560.0000000    0.1038202
101600.0000000    0.1008797
101640.0000000    0.1010249
101680.0000000    0.1034393
101720.0000000    0.1131542
101760.0000000    0.1191867
101800.0000000    0.1057959
101840.0000000    0.0986067
101880.0000000    0.0983095
101920.0000000    0.0929423
101960.0000000    0.1091431
102000.0000000    0.1106018
102040.0000000    0.0974573
102080.0000000    0.0995713
102120.0000000    0.0984687
102160.0000000    0.1044900
102200.0000000    0.1008877
102240.0000000    0.1097850
102280.0000000    0.0989313
102320.0000000    0.0975339
102360.0000000    0.0946242
102400.0000000    0.1000796
102440.0000000    0.1130882
102480.0000000    0.1138962
102520.0000000    0.1106613
102560.0000000    0.1234775
102600.0000000    0.1022247
102640.0000000    0.1108998
102680.0000000    0.1037578
102720.0000000    0.1054569
102760.0000000    0.1104336
102800.0000000    0.1094173
102840.0000000    0.1098400
102880.0000000    0.1011656
102920.0000000    0.1005457
102960.0000000    0.1098617
103000.0000000    0.1053533
103040.0000000    0.1086607
103080.0000000    0.1007531
103120.0000000    0.1127928
103160.0000000    0.1034367
103200.0000000    0.1001570
103240.0000000    0.0920623
103280.0000000    0.0987835
103320.0000000    0.0916647
103360.0000000    0.0884691
103400.0000000    0.0954547
103440.0000000    0.0948386
103480.0000000    0.0950693
103520.0000000    0.0935860
103560.0000000    0.0931724
103600.0000000    0.0976781
103640.0000000    0.1002263
103680.0000000    0.1060116
103720.0000000    0.0993746
103760.0000000    0.1003844
103800.0000000    0.0894202
103840.0000000    0.0989468
103880.0000000    0.0976679
103920.0000000    0.0994920
103960.0000000    0.0956709
104000.0000000    0.1012737
104040.0000000    0.0959757
104080.0000000    0.0937532
104120.0000000    0.0939544
104160.0000000    0.0945158
104200.0000000    0.1050904
104240.0000000    0.1074147
104280.0000000    0.0931819
104320.0000000    0.1041951
104360.0000000    0.1123700
104400.0000000    0.1108852
104440.0000000    0.1090935
104480.0000000    0.1058728
104520.0000000    0.1153970
104560.0000000    0.1025406
104600.0000000    0.1009082
104640.0000000    0.1038113
104680.0000000    0.1057011
104720.0000000    0.1053756
104760.0000000    0.1175060
104800.0000000    0.1054883
104840.0000000    0.1157266
104880.0000000    0.1180969
104920.0000000    0.1084626
104960.0000000    0.1122159
105000.0000000    0.1088473
105040.0000000    0.1187595
105080.0000000    0.1021016
105120.0000000    0.0961673
105160.0000000    0.1134891
105200.0000000    0.1032966
105240.0000000    0.1077440
105280.0000000    0.1074234
105320.0000000    0.1065014
105360.0000000    0.1058833
105400.0000000    0.1173164
105440.0000000    0.1080199
105480.0000000    0.1077448
105520.0000000    0.1099452
105560.0000000    0.1109553
105600.0000000    0.1010434
105640.0000000    0.1143578
105680.0000000    0.1158621
105720.0000000    0.1128875
105760.0000000    0.1206630
105800.0000000    0.1082738
105840.0000000    0.1144397
105880.0000000    0.0977286
105920.0000000    0.1043282
105960.0000000    0.1009577
106000.0000000    0.1133058
106040.0000000    0.1184511
106080.0000000    0.1014183
106120.0000000    0.1184911
106160.0000000    0.1058324
106200.0000000    0.1083485
106240.0000000    0.1165356
106280.0000000    0.1248073
106320.0000000    0.1131433
106360.0000000    0.1114816
106400.0000000    0.1173896
106440.0000000    0.1119798
106480.0000000    0.1063951
106520.0000000    0.1264456
106560.0000000    0.1311948
106600.0000000    0.1107630
106640.0000000    0.1224199
106680.0000000    0.1315953
106720.0000000    0.1202796
106760.0000000    0.1228087
106800.0000000    0.1102177
106840.0000000    0.1036448
106880.0000000    0.1072787
106920.0000000    0.1048849
106960.0000000    0.1117674
107000.0000000    0.1209656
107040.0000000    0.1174175
107080.0000000    0.1090735
107120.0000000    0.1118953
107160.0000000    0.1152995
107200.0000000    0.1101672
107240.0000000    0.1166060
107280.0000000    0.1164760
107320.0000000    0.1136598
107360.0000000    0.1132486
107400.0000000    0.1095207
107440.0000000    0.1187219
107480.0000000    0.1242510
107520.0000000    0.1119536
107560.0000000    0.1100569
107600.0000000    0.1008328
107640.0000000    0.1067000
107680.0000000    0.1187078
107720.0000000    0.1132060
107760.0000000    0.1226818
107800.0000000    0.1145732
107840.0000000    0.1174116
107880.0000000    0.1052014
107920.0000000    0.1064767
107960.0000000    0.1109598
108000.0000000    0.1084620
108040.0000000    0.1295749
108080.0000000    0.1121382
108120.0000000    0.1148331
108160.0000000    0.1183588
108200.0000000    0.1233625
108240.0000000    0.1097817
108280.0000000    0.1043144
108320.0000000    0.1190492
108360.0000000    0.1078304
108400.0000000    0.1105101
108440.0000000    0.1194843
108480.0000000    0.1178983
108520.0000000    0.1172462
108560.0000000    0.1129893
108600.0000000    0.1043480
108640.0000000    0.1060855
108680.0000000    0.1001637
108720.0000000    0.1145287
108760.0000000    0.1113146
108800.0000000    0.1133052
108840.0000000    0.1106683
108880.0000000    0.1056681
108920.0000000    0.1029270
108960.0000000    0.1113142
109000.0000000    0.1008143
109040.0000000    0.1029092
109080.0000000    0.1111689
109120.0000000    0.1055548
109160.0000000    0.1053212
109200.0000000    0.1006698
109240.0000000    0.1053127
109280.0000000    0.1006087
109320.0000000    0.1068457
109360.0000000    0.1143736
109400.0000000    0.1091974
109440.0000000    0.1109227
109480.0000000    0.1038505
109520.0000000    0.1068274
109560.0000000    0.1056139
109600.0000000    0.1069491
109640.0000000    0.1079705
109680.0000000    0.1047547
109720.0000000    0.1083296
109760.0000000    0.0929159
109800.0000000    0.0974479
109840.0000000    0.1107926
109880.0000000    0.1107920
109920.0000000    0.1190255
109960.0000000    0.1070888
110000.0000000    0.1189439
110040.0000000    0.1032378
110080.0000000    0.1097701
110120.0000000    0.1059552
110160.0000000    0.0999035
110200.0000000    0.0943576
110240.0000000    0.0926528
110280.0000000    0.1038964
110320.0000000    0.0958290
110360.0000000    0.0974709
110400.0000000    0.1013139
110440.0000000    0.0919989
110480.0000000    0.0932649
110520.0000000    0.0886315
110560.0000000    0.0969701
110600.0000000    0.1016179
110640.0000000    0.0965826
110680.0000000    0.1052101
110720.0000000    0.1015864
110760.0000000    0.1046125
110800.0000000    0.0998504
110840.0000000    0.1048937
110880.0000000    0.1029154
110920.0000000    0.0932797
110960.0000000    0.1040918
111000.0000000    0.1143945
111040.0000000    0.1156605
111080.0000000    0.1075512
111120.0000000    0.1037460
111160.0000000    0.1020006
111200.0000000    0.1060705
111240.0000000    0.1093096
111280.0000000    0.1069061
111320.0000000    0.1095403
111360.0000000    0.1179427
111400.0000000    0.1166095
111440.0000000    0.1080231
111480.0000000    0.1120687
111520.0000000    0.1073175
111560.0000000    0.1112275
111600.0000000    0.1027008
111640.0000000    0.1012973
111680.0000000    0.0982052
111720.0000000    0.0982490
111760.0000000    0.0900877
111800.0000000    0.0899050
111840.0000000    0.0997925
111880.0000000    0.1025501
111920.0000000    0.0978462
111960.0000000    0.1057588
112000.0000000    0.1056970
112040.0000000    0.1027005
112080.0000000    0.1051847
112120.0000000    0.0979719
112160.0000000    0.1074845
112200.0000000    0.1013979
112240.0000000    0.1048337
112280.0000000    0.1006428
112320.0000000    0.0939173
112360.0000000    0.1014793
112400.0000000    0.0990310
112440.0000000    0.0882235
112480.0000000    0.0984706
112520.0000000    0.1049898
112560.0000000    0.1055604
112600.0000000    0.0992037
112640.0000000    0.1136723
112680.0000000    0.0971354
112720.0000000    0.1091845
112760.0000000    0.1027409
112800.0000000    0.1121752
112840.0000000    0.1096807
112880.0000000    0.0949205
112920.0000000    0.0909978
112960.0000000    0.0929096
113000.0000000    0.1118697
113040.0000000    0.1076620
113080.0000000    0.1070506
113120.0000000    0.1058223
113160.0000000    0.0997002
113200.0000000    0.1045429
113240.0000000    0.0987137
113280.0000000    0.0954839
113320.0000000    0.0955058
113360.0000000    0.0970544
113400.0000000    0.1095254
113440.0000000    0.1099276
113480.0000000    0.1074357
113520.0000000    0.0953651
113560.0000000    0.0986807
113600.0000000    0.0922644
113640.0000000    0.0978777
113680.0000000    0.1042859
113720.0000000    0.1058582
113760.0000000    0.0982203
113800.0000000    0.0951324
113840.0000000    0.0927425
113880.0000000    0.1046086
113920.0000000    0.0991853
113960.0000000    0.1145706
114000.0000000    0.1063048
114040.0000000    0.1016248
114080.0000000    0.0966833
114120.0000000    0.1188218
114160.0000000    0.1057357
114200.0000000    0.1056301
114240.0000000    0.1038698
114280.0000000    0.0982335
114320.0000000    0.1075560
114360.0000000    0.0996262
114400.0000000    0.1056700
114440.0000000    0.1211522
114480.0000000    0.1170138
114520.0000000    0.1038501
114560.0000000    0.1049751
114600.0000000    0.1032970
114640.0000000    0.1153181
114680.0000000    0.1118409
114720.0000000    0.1000633
114760.0000000    0.1050257
114800.0000000    0.1069696
114840.0000000    0.0992358
114880.0000000    0.0984134
114920.0000000    0.0963115
114960.0000000    0.0984335
115000.0000000    0.0964680
115040.0000000    0.0955956
115080.0000000    0.0961081
115120.0000000    0.0894348
115160.0000000    0.1064636
115200.0000000    0.1184302
115240.0000000    0.1303558
115280.0000000    0.1308673
115320.0000000    0.1281381
115360.0000000    0.1266995
115400.0000000    0.1285902
115440.0000000    0.1162258
115480.0000000    0.1064411
115520.0000000    0.1055758
115560.0000000    0.1033563
115600.0000000    0.1009937
115640.0000000    0.1083692
115680.0000000    0.1080902
115720.0000000    0.1084044
115760.0000000    0.1089784
115800.0000000    0.1228389
115840.0000000    0.1136495
115880.0000000    0.1225051
115920.0000000    0.1232624
115960.0000000    0.1164660
116000.0000000    0.1256282
116040.0000000    0.1158697
116080.0000000    0.1091527
116120.0000000    0.1033607
116160.0000000    0.1103727
116200.0000000    0.0997886
116240.0000000    0.1040329
116280.0000000    0.0989706
116320.0000000    0.1008632
116360.0000000    0.1056226
116400.0000000    0.1108876
116440.0000000    0.1089031
116480.0000000    0.1062536
116520.0000000    0.1028237
116560.0000000    0.1146932
116600.0000000    0.1168325
116640.0000000    0.1147757
116680.0000000    0.1228451
116720.0000000    0.1081146
116760.0000000    0.1132055
116800.0000000    0.1168850
116840.0000000    0.1067279
116880.0000000    0.1023722
116920.0000000    0.1088751
116960.0000000    0.1071508
117000.0000000    0.1211395
117040.0000000    0.1090645
117080.0000000    0.1275548
117120.0000000    0.1181210
117160.0000000    0.1034839
117200.0000000    0.1120026
117240.0000000    0.1041273
117280.0000000    0.1090798
117320.0000000    0.1055256
117360.0000000    0.1038287
117400.0000000    0.1223244
117440.0000000    0.1121294
117480.0000000    0.1290599
117520.0000000    0.1288362
117560.0000000    0.1562121
117600.0000000    0.1404660
117640.0000000    0.1338962
117680.0000000    0.1364767
117720.0000000    0.1311803
117760.0000000    0.1257328
117800.0000000    0.1244012
117840.0000000    0.1301744
117880.0000000    0.1437422
117920.0000000    0.1283579
117960.0000000    0.1238475
118000.0000000    0.1360183
118040.0000000    0.1365635
118080.0000000    0.1363697
118120.0000000    0.1285565
118160.0000000    0.1278449
118200.0000000    0.1281747
118240.0000000    0.1183344
118280.0000000    0.1147186
118320.0000000    0.1173654
118360.0000000    0.1275826
118400.0000000    0.1253068
118440.0000000    0.1302549
118480.0000000    0.1189784
118520.0000000    0.1135207
118560.0000000    0.1098809
118600.0000000    0.1131346
118640.0000000    0.1178727
118680.0000000    0.1096021
118720.0000000    0.1207012
118760.0000000    0.1089892
118800.0000000    0.1107419
118840.0000000    0.1226271
118880.0000000    0.1153621
118920.0000000    0.1142296
118960.0000000    0.1166380
119000.0000000    0.1220522
119040.0000000    0.1158476
119080.0000000    0.1202391
119120.0000000    0.1177747
119160.0000000    0.1057940
119200.0000000    0.1065770
119240.0000000    0.1113065
119280.0000000    0.1115519
119320.0000000    0.1174184
119360.0000000    0.1217096
119400.0000000    0.1183060
119440.0000000    0.1491865
119480.0000000    0.1404016
119520.0000000    0.1382068
119560.0000000    0.1609796
119600.0000000    0.1341304
119640.0000000    0.1521394
119680.0000000    0.1488517
119720.0000000    0.1413893
119760.0000000    0.1409296
119800.0000000    0.1389938
119840.0000000    0.1316354
119880.0000000    0.1411883
119920.0000000    0.1317986
119960.0000000    0.1475061
120000.0000000    0.1587396
120040.0000000    0.1555611
120080.0000000    0.1644401
120120.0000000    0.1571575
120160.0000000    0.1562018
120200.0000000    0.1534517
120240.0000000    0.1484676
120280.0000000    0.1375140
120320.0000000    0.1429836
120360.0000000    0.1399373
120400.0000000    0.1402694
120440.0000000    0.1367913
120480.0000000    0.1341513
120520.0000000    0.1305750
120560.0000000    0.1156485
120600.0000000    0.1198179
120640.0000000    0.1116610
120680.0000000    0.1154249
120720.0000000    0.1223516
120760.0000000    0.1184042
120800.0000000    0.1191463
120840.0000000    0.1231186
120880.0000000    0.1209067
120920.0000000    0.1320469
120960.0000000    0.1349360
121000.0000000    0.1224840
121040.0000000    0.1168026
121080.0000000    0.1252537
121120.0000000    0.1207940
121160.0000000    0.1206239
121200.0000000    0.1347524
121240.0000000    0.1230149
121280.0000000    0.1227876
121320.0000000    0.1239297
121360.0000000    0.1154561
121400.0000000    0.1187677
121440.0000000    0.1132524
121480.0000000    0.1196059
121520.0000000    0.1215726
121560.0000000    0.1029324
121600.0000000    0.1185600
121640.0000000    0.1231328
121680.0000000    0.1116826
121720.0000000    0.1300949
121760.0000000    0.1276714
121800.0000000    0.1323808
121840.0000000    0.1375876
121880.0000000    0.1168097
121920.0000000    0.1069940
121960.0000000    0.1319139
122000.0000000    0.1191952
122040.0000000    0.1186629
122080.0000000    0.1266488
122120.0000000    0.1282324
122160.0000000    0.1181377
122200.0000000    0.1155731
122240.0000000    0.1131676
122280.0000000    0.1079710
122320.0000000    0.1124565
122360.0000000    0.1122409
122400.0000000    0.1270398
122440.0000000    0.1169227
122480.0000000    0.1038004
122520.0000000    0.1174233
122560.0000000    0.1147769
122600.0000000    0.1340756
122640.0000000    0.1135745
122680.0000000    0.1245724
122720.0000000    0.1207713
122760.0000000    0.1116383
122800.0000000    0.1112964
122840.0000000    0.1153477
122880.0000000    0.1192380
122920.0000000    0.1094209
122960.0000000    0.1219936
123000.0000000    0.1159782
123040.0000000    0.1253128
123080.0000000    0.1126250
123120.0000000    0.1267118
123160.0000000    0.1168935
123200.0000000    0.1137989
123240.0000000    0.1294133
123280.0000000    0.1274162
123320.0000000    0.1324168
123360.0000000    0.1317023
123400.0000000    0.1181044
123440.0000000    0.1200555
123480.0000000    0.1184444
123520.0000000    0.1182104
123560.0000000    0.1114366
123600.0000000    0.1228386
123640.0000000    0.1256566
123680.0000000    0.1205122
123720.0000000    0.1123362
123760.0000000    0.1179930
123800.0000000    0.1172695
123840.0000000    0.1172876
123880.0000000    0.1134517
123920.0000000    0.1158648
123960.0000000    0.1185924
124000.0000000    0.1162753
124040.0000000    0.1254044
124080.0000000    0.1174631
124120.0000000    0.1098920
124160.0000000    0.1244613
124200.0000000    0.1401760
124240.0000000    0.1268008
124280.0000000    0.1180415
124320.0000000    0.1185786
124360.0000000    0.1118478
124400.0000000    0.1188659
124440.0000000    0.1159973
124480.0000000    0.1170668
124520.0000000    0.1218289
124560.0000000    0.1164368
124600.0000000    0.1162478
124640.0000000    0.1193928
124680.0000000    0.1223804
124720.0000000    0.1215297
124760.0000000    0.1193415
124800.0000000    0.1144374
124840.0000000    0.1451118
124880.0000000    0.1271065
124920.0000000    0.1193516
124960.0000000    0.1214785
125000.0000000    0.1138060
125040.0000000    0.1297377
125080.0000000    0.1184873
125120.0000000    0.1243940
125160.0000000    0.1133263
125200.0000000    0.1159672
125240.0000000    0.1120256
125280.0000000    0.1125155
125320.0000000    0.1190891
125360.0000000    0.1113719
125400.0000000    0.1140289
125440.0000000    0.1128672
125480.0000000    0.1268511
125520.0000000    0.1114034
125560.0000000    0.1237675
125600.0000000    0.1214600
125640.0000000    0.1169442
125680.0000000    0.1191456
125720.0000000    0.1088150
125760.0000000    0.0969053
125800.0000000    0.1152661
125840.0000000    0.1236770
125880.0000000    0.1159791
125920.0000000    0.1072478
125960.0000000    0.1161017
126000.0000000    0.1153548
126040.0000000    0.1261755
126080.0000000    0.1288719
126120.0000000    0.1239302
126160.0000000    0.1333222
126200.0000000    0.1251305
126240.0000000    0.1202170
126280.0000000    0.1280093
126320.0000000    0.1184238
126360.0000000    0.1238380
126400.0000000    0.1222020
126440.0000000    0.1079332
126480.0000000    0.1092249
126520.0000000    0.1123145
126560.0000000    0.1199055
126600.0000000    0.1221667
126640.0000000    0.1134677
126680.0000000    0.1203338
126720.0000000    0.1079102
126760.0000000    0.1092828
126800.0000000    0.1129486
126840.0000000    0.1254614
126880.0000000    0.1212659
126920.0000000    0.1174599
126960.0000000    0.1186790
127000.0000000    0.1123253
127040.0000000    0.1092216
127080.0000000    0.1158425
127120.0000000    0.1260458
127160.0000000    0.1194767
127200.0000000    0.1220169
127240.0000000    0.1289885
127280.0000000    0.1152993
127320.0000000    0.1121026
127360.0000000    0.1298062
127400.0000000    0.1061200
127440.0000000    0.1218819
127480.0000000    0.1202230
127520.0000000    0.1293362
127560.0000000    0.1180073
127600.0000000    0.1132206
127640.0000000    0.1120222
127680.0000000    0.1199634
127720.0000000    0.1291470
127760.0000000    0.1118082
127800.0000000    0.1191684
127840.0000000    0.1082290
127880.0000000    0.1041180
127920.0000000    0.1043849
127960.0000000    0.1127155
128000.0000000    0.1111239
128040.0000000    0.1285610
128080.0000000    0.1154436
128120.0000000    0.1202107
128160.0000000    0.1207872
128200.0000000    0.1148907
128240.0000000    0.1145480
128280.0000000    0.1227492
128320.0000000    0.1157100
128360.0000000    0.1199051
128400.0000000    0.1349591
128440.0000000    0.1310251
128480.0000000    0.1259902
128520.0000000    0.1203701
128560.0000000    0.1373693
128600.0000000    0.1313362
128640.0000000    0.1249419
128680.0000000    0.1266158
128720.0000000    0.1292790
128760.0000000    0.1172303
128800.0000000    0.1365269
128840.0000000    0.1379970
128880.0000000    0.1307324
128920.0000000    0.1266449
128960.0000000    0.1293140
129000.0000000    0.1260985
129040.0000000    0.1201847
129080.0000000    0.1351536
129120.0000000    0.1313235
129160.0000000    0.1418295
129200.0000000    0.1222499
129240.0000000    0.1081308
129280.0000000    0.1138054
129320.0000000    0.1254613
129360.0000000    0.1202069
129400.0000000    0.1332888
129440.0000000    0.1200309
129480.0000000    0.1265539
129520.0000000    0.1324088
129560.0000000    0.1286499
129600.0000000    0.1201981
129640.0000000    0.1261127
129680.0000000    0.1378668
129720.0000000    0.1327296
129760.0000000    0.1367601
129800.0000000    0.1247584
129840.0000000    0.1259513
129880.0000000    0.1183513
129920.0000000    0.1367959
129960.0000000    0.1209446
130000.0000000    0.1194382
130040.0000000    0.1376296
130080.0000000    0.1381966
130120.0000000    0.1253254
130160.0000000    0.1193850
130200.0000000    0.1263591
130240.0000000    0.1267363
130280.0000000    0.1339759
130320.0000000    0.1215859
130360.0000000    0.1345223
130400.0000000    0.1255214
130440.0000000    0.1305622
130480.0000000    0.1373530
130520.0000000    0.1279206
130560.0000000    0.1333480
130600.0000000    0.1248987
130640.0000000    0.1259861
130680.0000000    0.1220580
130720.0000000    0.1359033
130760.0000000    0.1386040
130800.0000000    0.1240287
130840.0000000    0.1238947
130880.0000000    0.1311701
130920.0000000    0.1290609
130960.0000000    0.1285934
131000.0000000    0.1374946
131040.0000000    0.1326120
131080.0000000    0.1280496
131120.0000000    0.1214856
131160.0000000    0.1255703
131200.0000000    0.1150180
131240.0000000    0.1144593
131280.0000000    0.1152263
131320.0000000    0.1130483
131360.0000000    0.1340109
131400.0000000    0.1312369
131440.0000000    0.1226070
131480.0000000    0.1152696
131520.0000000    0.1160477
131560.0000000    0.1111961
131600.0000000    0.1053610
131640.0000000    0.1102234
131680.0000000    0.1178100
131720.0000000    0.1176253
131760.0000000    0.1249168
131800.0000000    0.1151059
131840.0000000    0.1109170
131880.0000000    0.1275899
131920.0000000    0.1232494
131960.0000000    0.1345777
132000.0000000    0.1299259
132040.0000000    0.1167455
132080.0000000    0.1280163
132120.0000000    0.1326484
132160.0000000    0.1173809
132200.0000000    0.1181711
132240.0000000    0.1240636
132280.0000000    0.1326438
132320.0000000    0.1172921
132360.0000000    0.1294025
132400.0000000    0.1255996
132440.0000000    0.1193023
132480.0000000    0.1293834
132520.0000000    0.1371157
132560.0000000    0.1257031
132600.0000000    0.1157717
132640.0000000    0.1183185
132680.0000000    0.1035136
132720.0000000    0.1249343
132760.0000000    0.1087799
132800.0000000    0.1151282
132840.0000000    0.1146331
132880.0000000    0.1079990
132920.0000000    0.1034252
132960.0000000    0.0999049
133000.0000000    0.1054755
133040.0000000    0.1156787
133080.0000000    0.1090910
133120.0000000    0.1317006
133160.0000000    0.1156771
133200.0000000    0.1178366
133240.0000000    0.1237825
133280.0000000    0.1198878
133320.0000000    0.1319049
133360.0000000    0.1222733
133400.0000000    0.1179632
133440.0000000    0.1136507
133480.0000000    0.1205461
133520.0000000    0.1169149
133560.0000000    0.1183842
133600.0000000    0.1133353
133640.0000000    0.1157991
133680.0000000    0.1097768
133720.0000000    0.1192809
133760.0000000    0.1046033
133800.0000000    0.1187222
133840.0000000    0.1244395
133880.0000000    0.1117150
133920.0000000    0.1084068
133960.0000000    0.1240554
134000.0000000    0.1166689
134040.0000000    0.1219637
134080.0000000    0.1336747
134120.0000000    0.1349021
134160.0000000    0.1475635
134200.0000000    0.1324208
134240.0000000    0.1296376
134280.0000000    0.1129656
134320.0000000    0.1090781
134360.0000000    0.1250673
134400.0000000    0.1200753
134440.0000000    0.1186416
134480.0000000    0.1283302
134520.0000000    0.1252996
134560.0000000    0.1380804
134600.0000000    0.1334049
134640.0000000    0.1558433
134680.0000000    0.1367634
134720.0000000    0.1283589
134760.0000000    0.1232176
134800.0000000    0.1228845
134840.0000000    0.1287508
134880.0000000    0.1218891
134920.0000000    0.1191396
134960.0000000    0.1126612
135000.0000000    0.1154667
135040.0000000    0.1157934
135080.0000000    0.1192710
135120.0000000    0.1191477
135160.0000000    0.1246600
135200.0000000    0.1141948
135240.0000000    0.1215199
135280.0000000    0.1238177
135320.0000000    0.1087113
135360.0000000    0.1041458
135400.0000000    0.1084056
135440.0000000    0.1136962
135480.0000000    0.1088921
135520.0000000    0.1082057
135560.0000000    0.1191646
135600.0000000    0.1138789
135640.0000000    0.1243885
135680.0000000    0.1088408
135720.0000000    0.1144682
135760.0000000    0.1150267
135800.0000000    0.1124863
135840.0000000    0.1088435
135880.0000000    0.1091213
135920.0000000    0.1062119
135960.0000000    0.1074354
136000.0000000    0.1122720
136040.0000000    0.1315679
136080.0000000    0.1515562
136120.0000000    0.1341852
136160.0000000    0.1466887
136200.0000000    0.1351569
136240.0000000    0.1259292
136280.0000000    0.1199381
136320.0000000    0.1177986
136360.0000000    0.1431269
136400.0000000    0.1360836
136440.0000000    0.1217065
136480.0000000    0.1137965
136520.0000000    0.1283664
136560.0000000    0.1370228
136600.0000000    0.1513630
136640.0000000    0.1261492
136680.0000000    0.1241465
136720.0000000    0.1217620
136760.0000000    0.1356473
136800.0000000    0.1124938
136840.0000000    0.1135818
136880.0000000    0.1069805
136920.0000000    0.1235233
136960.0000000    0.1377679
137000.0000000    0.1346692
137040.0000000    0.1282126
137080.0000000    0.1353402
137120.0000000    0.1279693
137160.0000000    0.1172555
137200.0000000    0.1347297
137240.0000000    0.1296847
137280.0000000    0.1200747
137320.0000000    0.1344602
137360.0000000    0.1293396
137400.0000000    0.1356381
137440.0000000    0.1508815
137480.0000000    0.1346793
137520.0000000    0.1412928
137560.0000000    0.1456233
137600.0000000    0.1647255
137640.0000000    0.1587888
137680.0000000    0.1430427
137720.0000000    0.1229462
137760.0000000    0.1299437
137800.0000000    0.1216649
137840.0000000    0.1379036
137880.0000000    0.1305389
137920.0000000    0.1314800
137960.0000000    0.1177568
138000.0000000    0.1134357
138040.0000000    0.1204503
138080.0000000    0.1173514
138120.0000000    0.1333262
138160.0000000    0.1260905
138200.0000000    0.1436936
138240.0000000    0.1254983
138280.0000000    0.1237573
138320.0000000    0.1180887
138360.0000000    0.1250807
138400.0000000    0.1381470
138440.0000000    0.1181611
138480.0000000    0.1142580
138520.0000000    0.1235601
138560.0000000    0.1153784
138600.0000000    0.1215506
138640.0000000    0.1277624
138680.0000000    0.1568472
138720.0000000    0.1375758
138760.0000000    0.1352891
138800.0000000    0.1245308
138840.0000000    0.1180102
138880.0000000    0.1280691
138920.0000000    0.1297835
138960.0000000    0.1390038
139000.0000000    0.1353354
139040.0000000    0.1232112
139080.0000000    0.1145461
139120.0000000    0.1147514
139160.0000000    0.1128012
139200.0000000    0.1060391
139240.0000000    0.1220525
139280.0000000    0.1269755
139320.0000000    0.1216037
139360.0000000    0.1299560
139400.0000000    0.1230220
139440.0000000    0.1274820
139480.0000000    0.1246402
139520.0000000    0.1328268
139560.0000000    0.1354023
139600.0000000    0.1361304
139640.0000000    0.1631438
139680.0000000    0.1468271
139720.0000000    0.1523117
139760.0000000    0.1590485
139800.0000000    0.1204055
139840.0000000    0.1531812
139880.0000000    0.1539398
139920.0000000    0.1587475
139960.0000000    0.1586578
140000.0000000    0.1490126
140040.0000000    0.1457375
140080.0000000    0.1851933
140120.0000000    0.1644187
140160.0000000    0.1727391
140200.0000000    0.1825581
140240.0000000    0.1763442
140280.0000000    0.1812497
140320.0000000    0.1989773
140360.0000000    0.1954993
140400.0000000    0.1961010
140440.0000000    0.1949047
140480.0000000    0.1986074
140520.0000000    0.1810316
140560.0000000    0.1826098
140600.0000000    0.1778522
140640.0000000    0.1912834
140680.0000000    0.1875692
140720.0000000    0.1838335
140760.0000000    0.1834308
140800.0000000    0.1844723
140840.0000000    0.1852639
140880.0000000    0.2030413
140920.0000000    0.2047714
140960.0000000    0.2073422
141000.0000000    0.2122025
141040.0000000    0.1939272
141080.0000000    0.1775630
141120.0000000    0.1842545
141160.0000000    0.1985759
141200.0000000    0.1881531
141240.0000000    0.1825374
141280.0000000    0.1850555
141320.0000000    0.1741594
141360.0000000    0.1785112
141400.0000000    0.1709805
141440.0000000    0.1847693
141480.0000000    0.1681977
141520.0000000    0.1683379
141560.0000000    0.1641207
141600.0000000    0.1532951
141640.0000000    0.1628922
141680.0000000    0.1676203
141720.0000000    0.1689724
141760.0000000    0.1775558
141800.0000000    0.1805660
141840.0000000    0.1843127
141880.0000000    0.1921145
141920.0000000    0.1897571
141960.0000000    0.1927109
142000.0000000    0.1737103
142040.0000000    0.1906033
142080.0000000    0.1888547
142120.0000000    0.2028099
142160.0000000    0.1719352
142200.0000000    0.1596128
142240.0000000    0.1846817
142280.0000000    0.1900623
142320.0000000    0.1750047
142360.0000000    0.1704212
142400.0000000    0.1858021
142440.0000000    0.1563635
142480.0000000    0.1873747
142520.0000000    0.1911410
142560.0000000    0.1780866
142600.0000000    0.1818105
142640.0000000    0.1803014
142680.0000000    0.1600144
142720.0000000    0.1494530
142760.0000000    0.1522827
142800.0000000    0.1459961
142840.0000000    0.1797542
142880.0000000    0.1650572
142920.0000000    0.1736707
142960.0000000    0.1623863
143000.0000000    0.1658120
143040.0000000    0.1575589
143080.0000000    0.1758235
143120.0000000    0.1659722
143160.0000000    0.1730831
143200.0000000    0.1870853
143240.0000000    0.1850856
143280.0000000    0.1839994
143320.0000000    0.1817708
143360.0000000    0.1778731
143400.0000000    0.1788528
143440.0000000    0.1634306
143480.0000000    0.1597144
143520.0000000    0.1685836
143560.0000000    0.1559261
143600.0000000    0.1582640
143640.0000000    0.1819237
143680.0000000    0.1636628
143720.0000000    0.1940371
143760.0000000    0.1676242
143800.0000000    0.1763121
143840.0000000    0.1789034
143880.0000000    0.1774641
143920.0000000    0.1801518
143960.0000000    0.1775975
144000.0000000    0.1807384
144040.0000000    0.1749729
144080.0000000    0.1559798
144120.0000000    0.1499086
144160.0000000    0.1641246
144200.0000000    0.1729852
144240.0000000    0.1748111
144280.0000000    0.1938514
144320.0000000    0.1868407
144360.0000000    0.1894189
144400.0000000    0.1975998
144440.0000000    0.1997033
144480.0000000    0.1898738
144520.0000000    0.1730230
144560.0000000    0.1766556
144600.0000000    0.1725287
144640.0000000    0.1711126
144680.0000000    0.1927261
144720.0000000    0.2046762
144760.0000000    0.1787873
144800.0000000    0.1930661
144840.0000000    0.1850949
144880.0000000    0.1908932
144920.0000000    0.2016223
144960.0000000    0.1932794
145000.0000000    0.1897462
145040.0000000    0.1836827
145080.0000000    0.1854656
145120.0000000    0.2038865
145160.0000000    0.1869206
145200.0000000    0.2102490
145240.0000000    0.1990631
145280.0000000    0.1975418
145320.0000000    0.2007144
145360.0000000    0.2076835
145400.0000000    0.1885679
145440.0000000    0.1962781
145480.0000000    0.1902499
145520.0000000    0.1775326
145560.0000000    0.1860986
145600.0000000    0.1874361
145640.0000000    0.2022700
145680.0000000    0.2065416
145720.0000000    0.1829953
145760.0000000    0.1926915
145800.0000000    0.1968933
145840.0000000    0.1979590
145880.0000000    0.1962447
145920.0000000    0.1916163
145960.0000000    0.1955834
146000.0000000    0.1815321
146040.0000000    0.1881952
146080.0000000    0.1694199
146120.0000000    0.1601558
146160.0000000    0.1910501
146200.0000000    0.1733112
146240.0000000    0.1806978
146280.0000000    0.1666736
146320.0000000    0.1725616
146360.0000000    0.1668141
146400.0000000    0.1824874
146440.0000000    0.1781444
146480.0000000    0.1821326
146520.0000000    0.1802042
146560.0000000    0.1602095
146600.0000000    0.1802116
146640.0000000    0.1724609
146680.0000000    0.1733859
146720.0000000    0.1737447
146760.0000000    0.1684522
146800.0000000    0.1766620
146840.0000000    0.1638829
146880.0000000    0.1722801
146920.0000000    0.1609637
146960.0000000    0.1669134
147000.0000000    0.1728494
147040.0000000    0.1681189
147080.0000000    0.1774742
147120.0000000    0.1723437
147160.0000000    0.1716753
147200.0000000    0.1799290
147240.0000000    0.1881009
147280.0000000    0.1826968
147320.0000000    0.1850438
147360.0000000    0.1838799
147400.0000000    0.1786229
147440.0000000    0.1889780
147480.0000000    0.1870158
147520.0000000    0.1861463
147560.0000000    0.1846343
147600.0000000    0.1728673
147640.0000000    0.1825352
147680.0000000    0.1786482
147720.0000000    0.1809299
147760.0000000    0.1805534
147800.0000000    0.1730317
147840.0000000    0.1779847
147880.0000000    0.1669921
147920.0000000    0.1798338
147960.0000000    0.1643854
148000.0000000    0.1608226
148040.0000000    0.1542921
148080.0000000    0.1589632
148120.0000000    0.1587830
148160.0000000    0.1459156
148200.0000000    0.1606294
148240.0000000    0.1670602
148280.0000000    0.1776708
148320.0000000    0.1676136
148360.0000000    0.1755479
148400.0000000    0.1548867
148440.0000000    0.1721958
148480.0000000    0.1557078
148520.0000000    0.1707441
148560.0000000    0.1696835
148600.0000000    0.1600539
148640.0000000    0.1477065
148680.0000000    0.1910239
148720.0000000    0.1808298
148760.0000000    0.1955935
148800.0000000    0.1737067
148840.0000000    0.1676765
148880.0000000    0.1508781
148920.0000000    0.1544089
148960.0000000    0.1618693
149000.0000000    0.1549775
149040.0000000    0.1516235
149080.0000000    0.1549414
149120.0000000    0.1738713
149160.0000000    0.1709216
149200.0000000    0.1720689
149240.0000000    0.1792513
149280.0000000    0.1621132
149320.0000000    0.1902375
149360.0000000    0.1630907
149400.0000000    0.1631812
149440.0000000    0.1729348
149480.0000000    0.1546973
149520.0000000    0.1772791
149560.0000000    0.1634178
149600.0000000    0.1836986
149640.0000000    0.1844158
149680.0000000    0.1941623
149720.0000000    0.2131316
149760.0000000    0.1941692
149800.0000000    0.1815240
149840.0000000    0.1978801
149880.0000000    0.1765165
149920.0000000    0.1759799
149960.0000000    0.1869980
150000.0000000    0.1965779
150040.0000000    0.1846300
150080.0000000    0.1826480
150120.0000000    0.1946328
150160.0000000    0.2011316
150200.0000000    0.1898105
150240.0000000    0.2030583
150280.0000000    0.1877570
150320.0000000    0.1709369
150360.0000000    0.1994123
150400.0000000    0.1747826
150440.0000000    0.1723290
150480.0000000    0.1946926
150520.0000000    0.1952694
150560.0000000    0.2040733
150600.0000000    0.2076145
150640.0000000    0.1945757
150680.0000000    0.1910308
150720.0000000    0.1867540
150760.0000000    0.1782882
150800.0000000    0.1833612
150840.0000000    0.1726884
150880.0000000    0.1814525
150920.0000000    0.1736190
150960.0000000    0.1835906
151000.0000000    0.1774567
151040.0000000    0.1880327
151080.0000000    0.1871773
151120.0000000    0.1914749
151160.0000000    0.1744081
151200.0000000    0.2006604
151240.0000000    0.2075909
151280.0000000    0.2072761
151320.0000000    0.1685149
151360.0000000    0.2103136
151400.0000000    0.2011819
151440.0000000    0.2176161
151480.0000000    0.1981977
151520.0000000    0.2075551
151560.0000000    0.1997287
151600.0000000    0.1898992
151640.0000000    0.1954824
151680.0000000    0.2120219
151720.0000000    0.1974033
151760.0000000    0.1896660
151800.0000000    0.2094601
151840.0000000    0.1920404
151880.0000000    0.2123724
151920.0000000    0.1940341
151960.0000000    0.1839138
152000.0000000    0.2011369
152040.0000000    0.1864099
152080.0000000    0.2049284
152120.0000000    0.2061194
152160.0000000    0.2090850
152200.0000000    0.2036686
152240.0000000    0.2018977
152280.0000000    0.1879679
152320.0000000    0.1892750
152360.0000000    0.2063101
152400.0000000    0.2053745
152440.0000000    0.2102695
152480.0000000    0.1917078
152520.0000000    0.1812598
152560.0000000    0.1836659
152600.0000000    0.1909473
152640.0000000    0.1736717
152680.0000000    0.1815989
152720.0000000    0.1750067
152760.0000000    0.1708325
152800.0000000    0.1766052
152840.0000000    0.1911409
152880.0000000    0.1987584
152920.0000000    0.1883202
152960.0000000    0.1942894
153000.0000000    0.1958023
153040.0000000    0.1801398
153080.0000000    0.1845277
153120.0000000    0.1811528
153160.0000000    0.2116808
153200.0000000    0.1889534
153240.0000000    0.1851149
153280.0000000    0.1777479
153320.0000000    0.1791456
153360.0000000    0.2093495
153400.0000000    0.1841317
153440.0000000    0.1993499
153480.0000000    0.1893195
153520.0000000    0.1900119
153560.0000000    0.1874295
153600.0000000    0.1893585
153640.0000000    0.1932099
153680.0000000    0.1881330
153720.0000000    0.1944014
153760.0000000    0.1897873
153800.0000000    0.2082843
153840.0000000    0.2097186
153880.0000000    0.1983687
153920.0000000    0.1944945
153960.0000000    0.2033470
154000.0000000    0.2056910
154040.0000000    0.1908933
154080.0000000    0.1885225
154120.0000000    0.1891269
154160.0000000    0.2006033
154200.0000000    0.1999568
154240.0000000    0.2278537
154280.0000000    0.2072060
154320.0000000    0.2077484
154360.0000000    0.2157322
154400.0000000    0.2150648
154440.0000000    0.2118719
154480.0000000    0.2341972
154520.0000000    0.2412422
154560.0000000    0.2033736
154600.0000000    0.2031311
154640.0000000    0.2060470
154680.0000000    0.1827349
154720.0000000    0.1977715
154760.0000000    0.2059477
154800.0000000    0.2175957
154840.0000000    0.2268964
154880.0000000    0.2214161
154920.0000000    0.2132429
154960.0000000    0.1826765
155000.0000000    0.2113055
155040.0000000    0.1879555
155080.0000000    0.1857177
155120.0000000    0.1887426
155160.0000000    0.1935013
155200.0000000    0.1965649
155240.0000000    0.1727991
155280.0000000    0.1886813
155320.0000000    0.1848564
155360.0000000    0.1831539
155400.0000000    0.1966738
155440.0000000    0.1608974
155480.0000000    0.1565318
155520.0000000    0.1551463
155560.0000000    0.1689750
155600.0000000    0.1726675
155640.0000000    0.1595662
155680.0000000    0.1465897
155720.0000000    0.1581412
155760.0000000    0.1613622
155800.0000000    0.1569864
155840.0000000    0.1672816
155880.0000000    0.1543123
155920.0000000    0.1619636
155960.0000000    0.1856275
156000.0000000    0.1724691
156040.0000000    0.1723447
156080.0000000    0.1918077
156120.0000000    0.1891549
156160.0000000    0.1808304
156200.0000000    0.1948427
156240.0000000    0.1855760
156280.0000000    0.1562877
156320.0000000    0.1638816
156360.0000000    0.1740905
156400.0000000    0.1905825
156440.0000000    0.1820733
156480.0000000    0.1793328
156520.0000000    0.1854133
156560.0000000    0.1924428
156600.0000000    0.1958507
156640.0000000    0.1898744
156680.0000000    0.1692195
156720.0000000    0.1801855
156760.0000000    0.1906664
156800.0000000    0.1791271
156840.0000000    0.1939957
156880.0000000    0.1957610
156920.0000000    0.1800012
156960.0000000    0.1911418
157000.0000000    0.1924518
157040.0000000    0.1701133
157080.0000000    0.1730877
157120.0000000    0.1846262
157160.0000000    0.1726248
157200.0000000    0.1776222
157240.0000000    0.1709296
157280.0000000    0.1739437
157320.0000000    0.1647009
157360.0000000    0.1866331
157400.0000000    0.1850535
157440.0000000    0.1673135
157480.0000000    0.1708739
157520.0000000    0.1810063
157560.0000000    0.1775528
157600.0000000    0.1664215
157640.0000000    0.1736345
157680.0000000    0.1707239
157720.0000000    0.1876333
157760.0000000    0.1760018
157800.0000000    0.1882663
157840.0000000    0.1814191
157880.0000000    0.1801663
157920.0000000    0.1909225
157960.0000000    0.1841416
158000.0000000    0.1855589
158040.0000000    0.2010323
158080.0000000    0.2022121
158120.0000000    0.2027007
158160.0000000    0.1753731
158200.0000000    0.1840488
158240.0000000    0.1882439
158280.0000000    0.1884730
158320.0000000    0.1845975
158360.0000000    0.1892109
158400.0000000    0.1713774
158440.0000000    0.1783981
158480.0000000    0.1770991
158520.0000000    0.1775549
158560.0000000    0.1870822
158600.0000000    0.1769163
158640.0000000    0.1712088
158680.0000000    0.1616137
158720.0000000    0.1885692
158760.0000000    0.1742285
158800.0000000    0.1804958
158840.0000000    0.1720821
158880.0000000    0.1763785
158920.0000000    0.1813803
158960.0000000    0.1739195
159000.0000000    0.1663961
159040.0000000    0.1752013
159080.0000000    0.1828060
159120.0000000    0.1821228
159160.0000000    0.1782173
159200.0000000    0.1790137
159240.0000000    0.1707374
159280.0000000    0.1652779
159320.0000000    0.1738052
159360.0000000    0.1812752
159400.0000000    0.1728673
159440.0000000    0.2004383
159480.0000000    0.1866200
159520.0000000    0.1789076
159560.0000000    0.1936637
159600.0000000    0.1726224
159640.0000000    0.1884085
159680.0000000    0.1896993
159720.0000000    0.1753840
159760.0000000    0.1772494
159800.0000000    0.2000213
159840.0000000    0.2041222
159880.0000000    0.1952407
159920.0000000    0.2060079
159960.0000000    0.1948433
160000.0000000    0.2055739
160040.0000000    0.1925325
160080.0000000    0.1807692
160120.0000000    0.2081171
160160.0000000    0.1831742
160200.0000000    0.2032474
160240.0000000    0.1817090
160280.0000000    0.1812591
160320.0000000    0.1964534
160360.0000000    0.1875710
160400.0000000    0.1837421
160440.0000000    0.1822441
160480.0000000    0.1851802
160520.0000000    0.1832067
160560.0000000    0.2027043
160600.0000000    0.1846797
160640.0000000    0.2058717
160680.0000000    0.1962997
160720.0000000    0.1943634
160760.0000000    0.1768433
160800.0000000    0.1889122
160840.0000000    0.1869815
160880.0000000    0.1784116
160920.0000000    0.1766555
160960.0000000    0.1869960
161000.0000000    0.1883767
161040.0000000    0.1894708
161080.0000000    0.1997092
161120.0000000    0.2042032
161160.0000000    0.2041218
161200.0000000    0.2323262
161240.0000000    0.2019420
161280.0000000    0.2244167
161320.0000000    0.2173036
161360.0000000    0.2190170
161400.0000000    0.2263783
161440.0000000    0.2163992
161480.0000000    0.2378608
161520.0000000    0.2297943
161560.0000000    0.2068744
161600.0000000    0.2266590
161640.0000000    0.2277235
161680.0000000    0.2374534
161720.0000000    0.2339059
161760.0000000    0.2205907
161800.0000000    0.2074028
161840.0000000    0.1953672
161880.0000000    0.1914775
161920.0000000    0.2084092
161960.0000000    0.2009629
162000.0000000    0.2046488
162040.0000000    0.1923467
162080.0000000    0.2065446
162120.0000000    0.2097132
162160.0000000    0.2126157
162200.0000000    0.2178438
162240.0000000    0.2009852
162280.0000000    0.1943301
162320.0000000    0.2188539
162360.0000000    0.2000820
162400.0000000    0.2059667
162440.0000000    0.2146448
162480.0000000    0.2080448
162520.0000000    0.2101434
162560.0000000    0.2052281
162600.0000000    0.2029793
162640.0000000    0.2106948
162680.0000000    0.2035502
162720.0000000    0.1982702
162760.0000000    0.1956688
162800.0000000    0.1960168
162840.0000000    0.1857589
162880.0000000    0.2179862
162920.0000000    0.2188319
162960.0000000    0.2097490
163000.0000000    0.2092905
163040.0000000    0.2069365
163080.0000000    0.2071018
163120.0000000    0.2121347
163160.0000000    0.2249518
163200.0000000    0.2134497
163240.0000000    0.2002730
163280.0000000    0.2236798
163320.0000000    0.2083187
163360.0000000    0.2173196
163400.0000000    0.1990377
163440.0000000    0.1912282
163480.0000000    0.2211875
163520.0000000    0.2190560
163560.0000000    0.2130357
163600.0000000    0.1987637
163640.0000000    0.2082655
163680.0000000    0.1990131
163720.0000000    0.1954079
163760.0000000    0.2065060
163800.0000000    0.1948929
163840.0000000    0.2007441
163880.0000000    0.1932175
163920.0000000    0.1855703
163960.0000000    0.1785516
164000.0000000    0.2009166
164040.0000000    0.1972519
164080.0000000    0.1996137
164120.0000000    0.2027850
164160.0000000    0.2187762
164200.0000000    0.1937143
164240.0000000    0.2196855
164280.0000000    0.2131487
164320.0000000    0.2093679
164360.0000000    0.2257975
164400.0000000    0.1969651
164440.0000000    0.1919095
164480.0000000    0.2001846
164520.0000000    0.2103212
164560.0000000    0.2082725
164600.0000000    0.2128678
164640.0000000    0.2073661
164680.0000000    0.2183075
164720.0000000    0.2241066
164760.0000000    0.2250263
164800.0000000    0.2114197
164840.0000000    0.2036033
164880.0000000    0.2044120
164920.0000000    0.1891424
164960.0000000    0.2079968
165000.0000000    0.2016971
165040.0000000    0.1998786
165080.0000000    0.2026256
165120.0000000    0.2104149
165160.0000000    0.1990900
165200.0000000    0.2055294
165240.0000000    0.1984372
165280.0000000    0.2019782
165320.0000000    0.2024542
165360.0000000    0.1993417
165400.0000000    0.2148126
165440.0000000    0.1861755
165480.0000000    0.2065321
165520.0000000    0.2148660
165560.0000000    0.1906141
165600.0000000    0.2016869
165640.0000000    0.2108698
165680.0000000    0.2012744
165720.0000000    0.2179972
165760.0000000    0.2118104
165800.0000000    0.2217549
165840.0000000    0.2201441
165880.0000000    0.2053075
165920.0000000    0.1968285
165960.0000000    0.2055973
166000.0000000    0.2106647
166040.0000000    0.2047647
166080.0000000    0.1903270
166120.0000000    0.2164720
166160.0000000    0.2273687
166200.0000000    0.2224063
166240.0000000    0.2244141
166280.0000000    0.2154524
166320.0000000    0.2007089
166360.0000000    0.2084864
166400.0000000    0.2106162
166440.0000000    0.2268646
166480.0000000    0.2217803
166520.0000000    0.2171415
166560.0000000    0.2184555
166600.0000000    0.2146721
166640.0000000    0.2088977
166680.0000000    0.2142000
166720.0000000    0.2039458
166760.0000000    0.2283392
166800.0000000    0.2166036
166840.0000000    0.1962553
166880.0000000    0.1774984
166920.0000000    0.1917203
166960.0000000    0.1873311
167000.0000000    0.2027350
167040.0000000    0.1880730
167080.0000000    0.2110521
167120.0000000    0.1883862
167160.0000000    0.1789134
167200.0000000    0.1829570
167240.0000000    0.1948207
167280.0000000    0.1952014
167320.0000000    0.1903645
167360.0000000    0.1968595
167400.0000000    0.1924260
167440.0000000    0.1958386
167480.0000000    0.1738142
167520.0000000    0.1801203
167560.0000000    0.1938170
167600.0000000    0.2018945
167640.0000000    0.2201502
167680.0000000    0.1965592
167720.0000000    0.1915770
167760.0000000    0.1678972
167800.0000000    0.1734123
167840.0000000    0.1846118
167880.0000000    0.1791988
167920.0000000    0.1905998
167960.0000000    0.1882733
168000.0000000    0.1722257
168040.0000000    0.2018357
168080.0000000    0.2010072
168120.0000000    0.2161063
168160.0000000    0.2082876
168200.0000000    0.1910373
168240.0000000    0.1753683
168280.0000000    0.2129116
168320.0000000    0.1790243
168360.0000000    0.2122459
168400.0000000    0.2180207
168440.0000000    0.2030818
168480.0000000    0.2056507
168520.0000000    0.2175965
168560.0000000    0.2175015
168600.0000000    0.2141815
168640.0000000    0.2090331
168680.0000000    0.1907943
168720.0000000    0.2266484
168760.0000000    0.2051482
168800.0000000    0.1901228
168840.0000000    0.1922707
168880.0000000    0.1808985
168920.0000000    0.1940431
168960.0000000    0.1730122
169000.0000000    0.1941620
169040.0000000    0.1967307
169080.0000000    0.1902742
169120.0000000    0.1856985
169160.0000000    0.1835435
169200.0000000    0.1783939
169240.0000000    0.1972290
169280.0000000    0.1956867
169320.0000000    0.1729609
169360.0000000    0.1795315
169400.0000000    0.1786825
169440.0000000    0.1693520
169480.0000000    0.1797040
169520.0000000    0.1830569
169560.0000000    0.1748714
169600.0000000    0.1700149
169640.0000000    0.1916796
169680.0000000    0.1898500
169720.0000000    0.1702561
169760.0000000    0.1708540
169800.0000000    0.1677956
169840.0000000    0.1822453
169880.0000000    0.1833720
169920.0000000    0.1570225
169960.0000000    0.1694731
170000.0000000    0.1710812
170040.0000000    0.1685934
170080.0000000    0.1498535
170120.0000000    0.1727212
170160.0000000    0.1555198
170200.0000000    0.1526559
170240.0000000    0.1719737
170280.0000000    0.1813269
170320.0000000    0.1753453
170360.0000000    0.1704189
170400.0000000    0.1935661
170440.0000000    0.1843159
170480.0000000    0.1785791
170520.0000000    0.1989422
170560.0000000    0.1759972
170600.0000000    0.2055658
170640.0000000    0.1873332
170680.0000000    0.2025181
170720.0000000    0.1866575
170760.0000000    0.1717844
170800.0000000    0.1844687
170840.0000000    0.1900144
170880.0000000    0.2075659
170920.0000000    0.1914880
170960.0000000    0.1852102
171000.0000000    0.1706999
171040.0000000    0.1778882
171080.0000000    0.1773860
171120.0000000    0.1788873
171160.0000000    0.2040739
171200.0000000    0.2008148
171240.0000000    0.1842597
171280.0000000    0.1847662
171320.0000000    0.2082733
171360.0000000    0.1982455
171400.0000000    0.2018123
171440.0000000    0.1793819
171480.0000000    0.1695301
171520.0000000    0.1896107
171560.0000000    0.1832915
171600.0000000    0.1936614
171640.0000000    0.1899967
171680.0000000    0.2006510
171720.0000000    0.2006165
171760.0000000    0.2034683
171800.0000000    0.1967548
171840.0000000    0.2155438
171880.0000000    0.2217502
171920.0000000    0.2028231
171960.0000000    0.2094171
172000.0000000    0.1950153
172040.0000000    0.2158545
172080.0000000    0.2040127
172120.0000000    0.1985981
172160.0000000    0.1910329
172200.0000000    0.1929846
172240.0000000    0.1853922
172280.0000000    0.1831048
172320.0000000    0.2009526
172360.0000000    0.2009847
172400.0000000    0.1838530
172440.0000000    0.1867079
172480.0000000    0.1874780
172520.0000000    0.1951690
172560.0000000    0.2082971
172600.0000000    0.1846789
172640.0000000    0.1850459
172680.0000000    0.1988034
172720.0000000    0.1881569
172760.0000000    0.1817267
172800.0000000    0.1897303
172840.0000000    0.2005176
172880.0000000    0.1994229
172920.0000000    0.1793769
172960.0000000    0.1972269
173000.0000000    0.1986286
173040.0000000    0.1880368
173080.0000000    0.1851123
173120.0000000    0.1814583
173160.0000000    0.1853490
173200.0000000    0.1921418
173240.0000000    0.1773697
173280.0000000    0.1886183
173320.0000000    0.1791898
173360.0000000    0.1907374
173400.0000000    0.1895246
173440.0000000    0.1833898
173480.0000000    0.1883368
173520.0000000    0.1897066
173560.0000000    0.1979935
173600.0000000    0.1907362
173640.0000000    0.1799843
173680.0000000    0.1836315
173720.0000000    0.1774302
173760.0000000    0.1877891
173800.0000000    0.1738723
173840.0000000    0.1724179
173880.0000000    0.1953819
173920.0000000    0.1960067
173960.0000000    0.1923271
174000.0000000    0.1862449
174040.0000000    0.1794621
174080.0000000    0.1800544
174120.0000000    0.1779833
174160.0000000    0.1726278
174200.0000000    0.1935593
174240.0000000    0.1784199
174280.0000000    0.1813428
174320.0000000    0.1949713
174360.0000000    0.1879794
174400.0000000    0.1871063
174440.0000000    0.1653825
174480.0000000    0.1677846
174520.0000000    0.1737870
174560.0000000    0.1842324
174600.0000000    0.1778408
174640.0000000    0.1872170
174680.0000000    0.1999605
174720.0000000    0.1937137
174760.0000000    0.1931681
174800.0000000    0.1946730
174840.0000000    0.1889608
174880.0000000    0.1860380
174920.0000000    0.2132684
174960.0000000    0.1985525
175000.0000000    0.1897180
175040.0000000    0.2021354
175080.0000000    0.2115339
175120.0000000    0.2094059
175160.0000000    0.1946450
175200.0000000    0.1948151
175240.0000000    0.2027989
175280.0000000    0.2074586
175320.0000000    0.2022543
175360.0000000    0.1964339
175400.0000000    0.1933281
175440.0000000    0.1881742
175480.0000000    0.1902825
175520.0000000    0.1892130
175560.0000000    0.1958381
175600.0000000    0.1894803
175640.0000000    0.1991898
175680.0000000    0.2072874
175720.0000000    0.1959740
175760.0000000    0.2061012
175800.0000000    0.2070525
175840.0000000    0.1870600
175880.0000000    0.1971079
175920.0000000    0.2067415
175960.0000000    0.2103869
176000.0000000    0.2011381
176040.0000000    0.2098111
176080.0000000    0.1957982
176120.0000000    0.1995946
176160.0000000    0.2013119
176200.0000000    0.2040425
176240.0000000    0.1824274
176280.0000000    0.1724776
176320.0000000    0.1821856
176360.0000000    0.1913536
176400.0000000    0.1829987
176440.0000000    0.1910941
176480.0000000    0.1860518
176520.0000000    0.1780807
176560.0000000    0.1794787
176600.0000000    0.1886494
176640.0000000    0.1769097
176680.0000000    0.1847692
176720.0000000    0.1825493
176760.0000000    0.1788018
176800.0000000    0.1827443
176840.0000000    0.1864907
176880.0000000    0.1836597
176920.0000000    0.1802204
176960.0000000    0.1828799
177000.0000000    0.1932121
177040.0000000    0.1829403
177080.0000000    0.1780483
177120.0000000    0.2048874
177160.0000000    0.1916330
177200.0000000    0.1878696
177240.0000000    0.1930220
177280.0000000    0.2078914
177320.0000000    0.2070644
177360.0000000    0.1939331
177400.0000000    0.1954746
177440.0000000    0.1819964
177480.0000000    0.1862258
177520.0000000    0.1786193
177560.0000000    0.2035868
177600.0000000    0.1883598
177640.0000000    0.1956190
177680.0000000    0.1989470
177720.0000000    0.2150381
177760.0000000    0.2007858
177800.0000000    0.2046275
177840.0000000    0.1973440
177880.0000000    0.1837872
177920.0000000    0.1958150
177960.0000000    0.2027758
178000.0000000    0.1959960
178040.0000000    0.1870861
178080.0000000    0.1922690
178120.0000000    0.1923839
178160.0000000    0.2011697
178200.0000000    0.2062971
178240.0000000    0.1993788
178280.0000000    0.1906330
178320.0000000    0.1903674
178360.0000000    0.2049017
178400.0000000    0.2008111
178440.0000000    0.2013092
178480.0000000    0.1977416
178520.0000000    0.2046077
178560.0000000    0.1941629
178600.0000000    0.1801649
178640.0000000    0.1888535
178680.0000000    0.1923364
178720.0000000    0.1904415
178760.0000000    0.1892831
178800.0000000    0.2008356
178840.0000000    0.2062972
178880.0000000    0.2081216
178920.0000000    0.2019264
178960.0000000    0.2095645
179000.0000000    0.2057550
179040.0000000    0.2040946
179080.0000000    0.2012174
179120.0000000    0.2030324
179160.0000000    0.1970921
179200.0000000    0.1838340
179240.0000000    0.2038620
179280.0000000    0.1959562
179320.0000000    0.1862408
179360.0000000    0.1933711
179400.0000000    0.1900382
179440.0000000    0.1953148
179480.0000000    0.1771256
179520.0000000    0.1726989
179560.0000000    0.1839791
179600.0000000    0.1917126
179640.0000000    0.1773055
179680.0000000    0.1834359
179720.0000000    0.1834388
179760.0000000    0.1828386
179800.0000000    0.1848071
179840.0000000    0.1970814
179880.0000000    0.1837515
179920.0000000    0.2066021
179960.0000000    0.1973706
180000.0000000    0.2024319
180040.0000000    0.1804702
180080.0000000    0.1989337
180120.0000000    0.1909699
180160.0000000    0.1958892
180200.0000000    0.1945642
180240.0000000    0.1764186
180280.0000000    0.1869472
180320.0000000    0.1899136
180360.0000000    0.2010293
180400.0000000    0.1994401
180440.0000000    0.1926422
180480.0000000    0.1912098
180520.0000000    0.2164778
180560.0000000    0.1938999
180600.0000000    0.1924544
180640.0000000    0.1886636
180680.0000000    0.1983943
180720.0000000    0.1900893
180760.0000000    0.1981303
180800.0000000    0.1920965
180840.0000000    0.1869017
180880.0000000    0.2037563
180920.0000000    0.1808041
180960.0000000    0.1734283
181000.0000000    0.1843523
181040.0000000    0.1977746
181080.0000000    0.1868878
181120.0000000    0.1893826
181160.0000000    0.1917247
181200.0000000    0.2061995
181240.0000000    0.1948949
181280.0000000    0.1917298
181320.0000000    0.1870698
181360.0000000    0.1918475
181400.0000000    0.2140223
181440.0000000    0.2142350
181480.0000000    0.1847264
181520.0000000    0.2176801
181560.0000000    0.2133984
181600.0000000    0.1829667
181640.0000000    0.1917389
181680.0000000    0.2077819
181720.0000000    0.1809908
181760.0000000    0.1958286
181800.0000000    0.1907139
181840.0000000    0.2036823
181880.0000000    0.1963207
181920.0000000    0.1867433
181960.0000000    0.1981346
182000.0000000    0.1961930
182040.0000000    0.1949124
182080.0000000    0.2035107
182120.0000000    0.2013562
182160.0000000    0.1921831
182200.0000000    0.2093699
182240.0000000    0.1943100
182280.0000000    0.1790310
182320.0000000    0.1966031
182360.0000000    0.1985511
182400.0000000    0.1962079
182440.0000000    0.1910391
182480.0000000    0.2049589
182520.0000000    0.1976145
182560.0000000    0.2053053
182600.0000000    0.2163494
182640.0000000    0.2156298
182680.0000000    0.1999920
182720.0000000    0.2096555
182760.0000000    0.2035999
182800.0000000    0.1797573
182840.0000000    0.1851776
182880.0000000    0.1889154
182920.0000000    0.2102420
182960.0000000    0.2069882
183000.0000000    0.2162278
183040.0000000    0.2155862
183080.0000000    0.2202611
183120.0000000    0.2047159
183160.0000000    0.2023241
183200.0000000    0.2045940
183240.0000000    0.2024312
183280.0000000    0.1915716
183320.0000000    0.1839292
183360.0000000    0.1951481
183400.0000000    0.1717385
183440.0000000    0.2044483
183480.0000000    0.1873057
183520.0000000    0.1893933
183560.0000000    0.1771350
183600.0000000    0.2008762
183640.0000000    0.1995819
183680.0000000    0.2176682
183720.0000000    0.1988033
183760.0000000    0.1941888
183800.0000000    0.1855777
183840.0000000    0.1870665
183880.0000000    0.1730455
183920.0000000    0.1862435
183960.0000000    0.1891587
184000.0000000    0.1983710
184040.0000000    0.1994809
184080.0000000    0.1916986
184120.0000000    0.2051280
184160.0000000    0.2011514
184200.0000000    0.1895837
184240.0000000    0.1727103
184280.0000000    0.1842227
184320.0000000    0.1985842
184360.0000000    0.2114913
184400.0000000    0.1928459
184440.0000000    0.1952192
184480.0000000    0.1924138
184520.0000000    0.2099695
184560.0000000    0.2155449
184600.0000000    0.2145367
184640.0000000    0.2065260
184680.0000000    0.2009852
184720.0000000    0.1841019
184760.0000000    0.1850266
184800.0000000    0.1895994
184840.0000000    0.1843738
184880.0000000    0.1908261
184920.0000000    0.2080074
184960.0000000    0.2019640
185000.0000000    0.1846279
185040.0000000    0.1818567
185080.0000000    0.1904527
185120.0000000    0.1856130
185160.0000000    0.1930568
185200.0000000    0.1934501
185240.0000000    0.1970723
185280.0000000    0.2010922
185320.0000000    0.2020811
185360.0000000    0.1870665
185400.0000000    0.2051306
185440.0000000    0.1918656
185480.0000000    0.1980530
185520.0000000    0.1878010
185560.0000000    0.1918932
185600.0000000    0.1925620
185640.0000000    0.1819587
185680.0000000    0.1729948
185720.0000000    0.1812757
185760.0000000    0.1919498
185800.0000000    0.1888977
185840.0000000    0.1696498
185880.0000000    0.1756397
185920.0000000    0.1918619
185960.0000000    0.2108021
186000.0000000    0.1738354
186040.0000000    0.1930978
186080.0000000    0.2022360
186120.0000000    0.1957297
186160.0000000    0.1868010
186200.0000000    0.1943721
186240.0000000    0.2012039
186280.0000000    0.2065260
186320.0000000    0.2007920
186360.0000000    0.1913961
186400.0000000    0.1861766
186440.0000000    0.1928078
186480.0000000    0.1955691
186520.0000000    0.2018050
186560.0000000    0.1974373
186600.0000000    0.2053974
186640.0000000    0.2141575
186680.0000000    0.2182449
186720.0000000    0.2032038
186760.0000000    0.2021638
186800.0000000    0.1949918
186840.0000000    0.2112863
186880.0000000    0.1907822
186920.0000000    0.1919946
186960.0000000    0.2001879
187000.0000000    0.1814217
187040.0000000    0.1825238
187080.0000000    0.1985070
187120.0000000    0.1892643
187160.0000000    0.1741602
187200.0000000    0.1863461
187240.0000000    0.2057937
187280.0000000    0.2100426
187320.0000000    0.2021772
187360.0000000    0.2030578
187400.0000000    0.2052606
187440.0000000    0.2035294
187480.0000000    0.1825731
187520.0000000    0.2155375
187560.0000000    0.1901515
187600.0000000    0.1881666
187640.0000000    0.1912221
187680.0000000    0.2070336
187720.0000000    0.2168253
187760.0000000    0.1937052
187800.0000000    0.1846904
187840.0000000    0.1920952
187880.0000000    0.2026686
187920.0000000    0.1973183
187960.0000000    0.2273231
188000.0000000    0.2149013
188040.0000000    0.2216017
188080.0000000    0.2292109
188120.0000000    0.2117960
188160.0000000    0.2077565
188200.0000000    0.1984187
188240.0000000    0.2075581
188280.0000000    0.2028853
188320.0000000    0.1986817
188360.0000000    0.2212612
188400.0000000    0.2200710
188440.0000000    0.1969482
188480.0000000    0.2050226
188520.0000000    0.2002312
188560.0000000    0.1862873
188600.0000000    0.1973727
188640.0000000    0.1938124
188680.0000000    0.2033668
188720.0000000    0.1973505
188760.0000000    0.1885596
188800.0000000    0.2074053
188840.0000000    0.2137638
188880.0000000    0.2085699
188920.0000000    0.1992948
188960.0000000    0.2171336
189000.0000000    0.2193916
189040.0000000    0.2122115
189080.0000000    0.1989682
189120.0000000    0.2024458
189160.0000000    0.1976594
189200.0000000    0.1864922
189240.0000000    0.1738766
189280.0000000    0.1869670
189320.0000000    0.1810545
189360.0000000    0.1749245
189400.0000000    0.1798487
189440.0000000    0.1971901
189480.0000000    0.2092734
189520.0000000    0.1973942
189560.0000000    0.1962333
189600.0000000    0.2055787
189640.0000000    0.1841809
189680.0000000    0.1927916
189720.0000000    0.1974438
189760.0000000    0.1862185
189800.0000000    0.1808008
189840.0000000    0.1944591
189880.0000000    0.1983398
189920.0000000    0.1865497
189960.0000000    0.1944119
190000.0000000    0.2075347
190040.0000000    0.2029022
190080.0000000    0.1898555
190120.0000000    0.1856777
190160.0000000    0.2090123
190200.0000000    0.2099707
190240.0000000    0.1949430
190280.0000000    0.1844865
190320.0000000    0.1887420
190360.0000000    0.1859474
190400.0000000    0.1810212
190440.0000000    0.1823927
190480.0000000    0.1898653
190520.0000000    0.1902323
190560.0000000    0.1952524
190600.0000000    0.2194734
190640.0000000    0.1946249
190680.0000000    0.2056080
190720.0000000    0.2202915
190760.0000000    0.1973506
190800.0000000    0.2010169
190840.0000000    0.1832948
190880.0000000    0.1887280
190920.0000000    0.1719424
190960.0000000    0.1865634
191000.0000000    0.1962201
191040.0000000    0.1740023
191080.0000000    0.1990953
191120.0000000    0.1873988
191160.0000000    0.1750975
191200.0000000    0.1823521
191240.0000000    0.1933585
191280.0000000    0.2004988
191320.0000000    0.1886770
191360.0000000    0.2036289
191400.0000000    0.1835638
191440.0000000    0.1885528
191480.0000000    0.2050200
191520.0000000    0.1863045
191560.0000000    0.2085714
191600.0000000    0.1953533
191640.0000000    0.2136413
191680.0000000    0.1815491
191720.0000000    0.1849070
191760.0000000    0.2075617
191800.0000000    0.1826587
191840.0000000    0.2079486
191880.0000000    0.1888534
191920.0000000    0.1951794
191960.0000000    0.1903079
192000.0000000    0.1858900
192040.0000000    0.1930532
192080.0000000    0.1907647
192120.0000000    0.1790249
192160.0000000    0.2060338
192200.0000000    0.2017899
192240.0000000    0.2039049
192280.0000000    0.1876857
192320.0000000    0.1867430
192360.0000000    0.1901409
192400.0000000    0.1952706
192440.0000000    0.1908794
192480.0000000    0.1875280
192520.0000000    0.1706939
192560.0000000    0.1694143
192600.0000000    0.2030281
192640.0000000    0.1958816
192680.0000000    0.1949482
192720.0000000    0.1875438
192760.0000000    0.1871970
192800.0000000    0.2008374
192840.0000000    0.1722333
192880.0000000    0.2038978
192920.0000000    0.2176423
192960.0000000    0.2171778
193000.0000000    0.2234701
193040.0000000    0.2039178
193080.0000000    0.1965752
193120.0000000    0.1897883
193160.0000000    0.1986266
193200.0000000    0.1969193
193240.0000000    0.2112771
193280.0000000    0.2290826
193320.0000000    0.2037956
193360.0000000    0.1962129
193400.0000000    0.2207558
193440.0000000    0.2218321
193480.0000000    0.2145390
193520.0000000    0.2025675
193560.0000000    0.2115854
193600.0000000    0.2159373
193640.0000000    0.2032709
193680.0000000    0.2149153
193720.0000000    0.2239769
193760.0000000    0.1994447
193800.0000000    0.1936520
193840.0000000    0.1914774
193880.0000000    0.1888733
193920.0000000    0.1814635
193960.0000000    0.1958602
194000.0000000    0.1898068
194040.0000000    0.1973795
194080.0000000    0.2108148
194120.0000000    0.1971367
194160.0000000    0.2127153
194200.0000000    0.2036382
194240.0000000    0.2122158
194280.0000000    0.2112426
194320.0000000    0.1965108
194360.0000000    0.1841557
194400.0000000    0.2141106
194440.0000000    0.2193590
194480.0000000    0.2351482
194520.0000000    0.2427084
194560.0000000    0.2205824
194600.0000000    0.2214129
194640.0000000    0.2220903
194680.0000000    0.2280186
194720.0000000    0.2204311
194760.0000000    0.2012722
194800.0000000    0.2168840
194840.0000000    0.2018637
194880.0000000    0.2025164
194920.0000000    0.2008942
194960.0000000    0.1884929
195000.0000000    0.1890861
195040.0000000    0.2049235
195080.0000000    0.2147260
195120.0000000    0.1833518
195160.0000000    0.1764843
195200.0000000    0.2172717
195240.0000000    0.2053393
195280.0000000    0.2140461
195320.0000000    0.1938225
195360.0000000    0.1975435
195400.0000000    0.2020306
195440.0000000    0.2118854
195480.0000000    0.2124975
195520.0000000    0.1892455
195560.0000000    0.2002687
195600.0000000    0.1982842
195640.0000000    0.1768015
195680.0000000    0.2055984
195720.0000000    0.2195275
195760.0000000    0.1889248
195800.0000000    0.1893907
195840.0000000    0.1841953
195880.0000000    0.1862560
195920.0000000    0.1751525
195960.0000000    0.1902295
196000.0000000    0.1862912
196040.0000000    0.1756211
196080.0000000    0.1706520
196120.0000000    0.1739328
196160.0000000    0.1806191
196200.0000000    0.1878280
196240.0000000    0.2000257
196280.0000000    0.1991169
196320.0000000    0.1924369
196360.0000000    0.2088817
196400.0000000    0.2233465
196440.0000000    0.2087269
196480.0000000    0.2056809
196520.0000000    0.2045757
196560.0000000    0.2206048
196600.0000000    0.2089064
196640.0000000    0.2035982
196680.0000000    0.2265238
196720.0000000    0.2083316
196760.0000000    0.2083872
196800.0000000    0.1927630
196840.0000000    0.1938248
196880.0000000    0.2113538
196920.0000000    0.1953667
196960.0000000    0.1961536
197000.0000000    0.2026752
197040.0000000    0.1995436
197080.0000000    0.1845084
197120.0000000    0.2101274
197160.0000000    0.1882356
197200.0000000    0.1918136
197240.0000000    0.1950235
197280.0000000    0.2012099
197320.0000000    0.2026762
197360.0000000    0.2057000
197400.0000000    0.2018392
197440.0000000    0.2151624
197480.0000000    0.2176397
197520.0000000    0.2127849
197560.0000000    0.2136872
197600.0000000    0.2292285
197640.0000000    0.2557396
197680.0000000    0.2083036
197720.0000000    0.2056045
197760.0000000    0.2166171
197800.0000000    0.2206306
197840.0000000    0.2052999
197880.0000000    0.2099699
197920.0000000    0.1797353
197960.0000000    0.1969542
198000.0000000    0.2007011
198040.0000000    0.1911786
198080.0000000    0.2202776
198120.0000000    0.2051852
198160.0000000    0.1782518
198200.0000000    0.1758017
198240.0000000    0.1929772
198280.0000000    0.1899225
198320.0000000    0.1837559
198360.0000000    0.1978600
198400.0000000    0.2268952
198440.0000000    0.2085810
198480.0000000    0.2060091
198520.0000000    0.2148776
198560.0000000    0.1956192
198600.0000000    0.2072642
198640.0000000    0.2069456
198680.0000000    0.2036076
198720.0000000    0.2022985
198760.0000000    0.2105069
198800.0000000    0.1800328
198840.0000000    0.1771256
198880.0000000    0.1779136
198920.0000000    0.1775033
198960.0000000    0.1741668
199000.0000000    0.1753861
199040.0000000    0.1720420
199080.0000000    0.2102834
199120.0000000    0.1767863
199160.0000000    0.1804499
199200.0000000    0.1882339
199240.0000000    0.1983804
199280.0000000    0.1795060
199320.0000000    0.2028898
199360.0000000    0.1996668
199400.0000000    0.2168506
199440.0000000    0.2154187
199480.0000000    0.2016009
199520.0000000    0.2032570
199560.0000000    0.1991915
199600.0000000    0.2080409
199640.0000000    0.1801942
199680.0000000    0.2209765
199720.0000000    0.2069647
199760.0000000    0.2240429
199800.0000000    0.2227332
199840.0000000    0.1991204
199880.0000000    0.2151237
199920.0000000    0.2133403
199960.0000000    0.1960521
200000.0000000    0.2102982
200040.0000000    0.2040897
200080.0000000    0.1941913
200120.0000000    0.2040030
200160.0000000    0.1989793
200200.0000000    0.1930177
200240.0000000    0.2072752
200280.0000000    0.2047248
200320.0000000    0.2116910
200360.0000000    0.2057366
200400.0000000    0.2016248
200440.0000000    0.2012731
200480.0000000    0.2123636
200520.0000000    0.2055623
200560.0000000    0.2132253
200600.0000000    0.2312061
200640.0000000    0.2209263
200680.0000000    0.2289695
200720.0000000    0.2288136
200760.0000000    0.2165891
200800.0000000    0.2253916
200840.0000000    0.2235084
200880.0000000    0.2152369
200920.0000000    0.1960125
200960.0000000    0.2025483
201000.0000000    0.2068923
201040.0000000    0.1968268
201080.0000000    0.2130635
201120.0000000    0.1878673
201160.0000000    0.1844115
201200.0000000    0.1910043
201240.0000000    0.2016904
201280.0000000    0.1938238
201320.0000000    0.2157101
201360.0000000    0.2111961
201400.0000000    0.2101361
201440.0000000    0.2087505
201480.0000000    0.1960143
201520.0000000    0.2121809
201560.0000000    0.1913225
201600.0000000    0.1914933
201640.0000000    0.1946367
201680.0000000    0.2096515
201720.0000000    0.2000177
201760.0000000    0.1921861
201800.0000000    0.2065145
201840.0000000    0.1957817
201880.0000000    0.2097632
201920.0000000    0.2120607
201960.0000000    0.2078256
202000.0000000    0.2003072
202040.0000000    0.1956416
202080.0000000    0.2087664
202120.0000000    0.1888406
202160.0000000    0.2062496
202200.0000000    0.1971100
202240.0000000    0.2147166
202280.0000000    0.1934658
202320.0000000    0.2045415
202360.0000000    0.2116071
202400.0000000    0.2055590
202440.0000000    0.2231752
202480.0000000    0.2160636
202520.0000000    0.2044393
202560.0000000    0.2061039
202600.0000000    0.2048454
202640.0000000    0.1879449
202680.0000000    0.1876225
202720.0000000    0.1993009
202760.0000000    0.1910068
202800.0000000    0.1863880
202840.0000000    0.1946407
202880.0000000    0.1789610
202920.0000000    0.1747559
202960.0000000    0.1766376
203000.0000000    0.1715593
203040.0000000    0.1813067
203080.0000000    0.1952292
203120.0000000    0.1815395
203160.0000000    0.1686856
203200.0000000    0.2016103
203240.0000000    0.1784971
203280.0000000    0.1668128
203320.0000000    0.1689682
203360.0000000    0.1865084
203400.0000000    0.1805399
203440.0000000    0.1768176
203480.0000000    0.1629778
203520.0000000    0.1692258
203560.0000000    0.1817621
203600.0000000    0.1738222
203640.0000000    0.1811547
203680.0000000    0.1655133
203720.0000000    0.1857320
203760.0000000    0.1824231
203800.0000000    0.1802351
203840.0000000    0.1821644
203880.0000000    0.1755988
203920.0000000    0.1879323
203960.0000000    0.1812139
204000.0000000    0.1880732
204040.0000000    0.1833079
204080.0000000    0.1791667
204120.0000000    0.1895433
204160.0000000    0.1538615
204200.0000000    0.1775522
204240.0000000    0.1653341
204280.0000000    0.1683201
204320.0000000    0.1577337
204360.0000000    0.1675780
204400.0000000    0.1900244
204440.0000000    0.1761988
204480.0000000    0.1740793
204520.0000000    0.1744635
204560.0000000    0.1800428
204600.0000000    0.1990798
204640.0000000    0.1911323
204680.0000000    0.2041782
204720.0000000    0.2130091
204760.0000000    0.1848233
204800.0000000    0.1838419
204840.0000000    0.1943438
204880.0000000    0.1822392
204920.0000000    0.1705354
204960.0000000    0.1564707
205000.0000000    0.1647801
205040.0000000    0.1698175
205080.0000000    0.1828641
205120.0000000    0.1829368
205160.0000000    0.1716966
205200.0000000    0.1941875
205240.0000000    0.1935771
205280.0000000    0.1953378
205320.0000000    0.2023239
205360.0000000    0.1872576
205400.0000000    0.1966407
205440.0000000    0.1836360
205480.0000000    0.1818343
205520.0000000    0.1806361
205560.0000000    0.1824979
205600.0000000    0.1814052
205640.0000000    0.1825989
205680.0000000    0.1866326
205720.0000000    0.1742990
205760.0000000    0.1695906
205800.0000000    0.1749787
205840.0000000    0.1741272
205880.0000000    0.1824940
205920.0000000    0.1754739
205960.0000000    0.1897823
206000.0000000    0.1811911
206040.0000000    0.1753813
206080.0000000    0.1678508
206120.0000000    0.1823972
206160.0000000    0.1845443
206200.0000000    0.1802330
206240.0000000    0.1808678
206280.0000000    0.1835759
206320.0000000    0.1835639
206360.0000000    0.1793128
206400.0000000    0.1758228
206440.0000000    0.1675449
206480.0000000    0.1859313
206520.0000000    0.1758801
206560.0000000    0.2030975
206600.0000000    0.2008333
206640.0000000    0.1664795
206680.0000000    0.2054126
206720.0000000    0.1823973
206760.0000000    0.1783472
206800.0000000    0.1784678
206840.0000000    0.1823729
206880.0000000    0.1778312
206920.0000000    0.1634050
206960.0000000    0.1792896
207000.0000000    0.1803128
207040.0000000    0.1872412
207080.0000000    0.1749609
207120.0000000    0.1974243
207160.0000000    0.1796392
207200.0000000    0.1956365
207240.0000000    0.1959998
207280.0000000    0.1938384
207320.0000000    0.1833736
207360.0000000    0.1815452
207400.0000000    0.1864564
207440.0000000    0.1784460
207480.0000000    0.1812383
207520.0000000    0.1752787
207560.0000000    0.1670711
207600.0000000    0.1603434
207640.0000000    0.1803187
207680.0000000    0.1731534
207720.0000000    0.1899449
207760.0000000    0.2009929
207800.0000000    0.2034413
207840.0000000    0.1706847
207880.0000000    0.1738629
207920.0000000    0.2004212
207960.0000000    0.1937647
208000.0000000    0.1859921
208040.0000000    0.1900205
208080.0000000    0.1878641
208120.0000000    0.1845678
208160.0000000    0.1917501
208200.0000000    0.1846507
208240.0000000    0.1925757
208280.0000000    0.1893665
208320.0000000    0.1884452
208360.0000000    0.1733011
208400.0000000    0.1882112
208440.0000000    0.1830601
208480.0000000    0.1894939
208520.0000000    0.1913313
208560.0000000    0.1889576
208600.0000000    0.1953909
208640.0000000    0.2005126
208680.0000000    0.2109503
208720.0000000    0.2025347
208760.0000000    0.1873519
208800.0000000    0.1911315
208840.0000000    0.1877274
208880.0000000    0.1954191
208920.0000000    0.1976409
208960.0000000    0.1901017
209000.0000000    0.1970829
209040.0000000    0.1776113
209080.0000000    0.1802983
209120.0000000    0.1696770
209160.0000000    0.1730822
209200.0000000    0.1703144
209240.0000000    0.1743241
209280.0000000    0.1749465
209320.0000000    0.1679982
209360.0000000    0.1981232
209400.0000000    0.1735039
209440.0000000    0.1740599
209480.0000000    0.1796318
209520.0000000    0.1795740
209560.0000000    0.1767398
209600.0000000    0.2007856
209640.0000000    0.1934063
209680.0000000    0.2152416
209720.0000000    0.2104084
209760.0000000    0.1849711
209800.0000000    0.2057697
209840.0000000    0.2028265
209880.0000000    0.2070433
209920.0000000    0.2100081
209960.0000000    0.1957518
210000.0000000    0.2161921
210040.0000000    0.2206520
210080.0000000    0.2151350
210120.0000000    0.2145905
210160.0000000    0.2185111
210200.0000000    0.2202393
210240.0000000    0.1896103
210280.0000000    0.1892711
210320.0000000    0.1976979
210360.0000000    0.2004688
210400.0000000    0.2216620
210440.0000000    0.2206814
210480.0000000    0.2075956
210520.0000000    0.2213921
210560.0000000    0.2016273
210600.0000000    0.1948379
210640.0000000    0.2019147
210680.0000000    0.2079171
210720.0000000    0.2055660
210760.0000000    0.1875928
210800.0000000    0.2107977
210840.0000000    0.2000638
210880.0000000    0.2118397
210920.0000000    0.2262523
210960.0000000    0.2532940
211000.0000000    0.2236610
211040.0000000    0.2188177
211080.0000000    0.2116864
211120.0000000    0.2304036
211160.0000000    0.2457919
211200.0000000    0.2470593
211240.0000000    0.2231051
211280.0000000    0.2208638
211320.0000000    0.1991986
211360.0000000    0.2146387
211400.0000000    0.2167727
211440.0000000    0.2138333
211480.0000000    0.2030482
211520.0000000    0.2173243
211560.0000000    0.2317045
211600.0000000    0.2273565
211640.0000000    0.2141018
211680.0000000    0.2308649
211720.0000000    0.2152265
211760.0000000    0.2129364
211800.0000000    0.2195369
211840.0000000    0.2203220
211880.0000000    0.2329272
211920.0000000    0.2078101
211960.0000000    0.2155135
212000.0000000    0.2224354
212040.0000000    0.2304085
212080.0000000    0.2398836
212120.0000000    0.2340902
212160.0000000    0.2243033
212200.0000000    0.2369432
212240.0000000    0.2279704
212280.0000000    0.2358702
212320.0000000    0.2425784
212360.0000000    0.2481401
212400.0000000    0.2437468
212440.0000000    0.2525338
212480.0000000    0.2468966
212520.0000000    0.2516656
212560.0000000    0.2658018
212600.0000000    0.2347239
212640.0000000    0.2314791
212680.0000000    0.2499987
212720.0000000    0.2513385
212760.0000000    0.2522207
212800.0000000    0.2544551
212840.0000000    0.2216642
212880.0000000    0.2406323
212920.0000000    0.2515489
212960.0000000    0.2408898
213000.0000000    0.2365407
213040.0000000    0.2478451
213080.0000000    0.2413134
213120.0000000    0.2323555
213160.0000000    0.2345207
213200.0000000    0.2449805
213240.0000000    0.2286307
213280.0000000    0.2182765
213320.0000000    0.2524256
213360.0000000    0.2346710
213400.0000000    0.2651137
213440.0000000    0.2490753
213480.0000000    0.2358613
213520.0000000    0.2286363
213560.0000000    0.2167063
213600.0000000    0.2164641
213640.0000000    0.2425881
213680.0000000    0.2514532
213720.0000000    0.2247435
213760.0000000    0.2537059
213800.0000000    0.2589215
213840.0000000    0.2532181
213880.0000000    0.2472475
213920.0000000    0.2430903
213960.0000000    0.2361075
214000.0000000    0.2523369
214040.0000000    0.2562921
214080.0000000    0.2531641
214120.0000000    0.2645993
214160.0000000    0.2671211
214200.0000000    0.2540040
214240.0000000    0.2622533
214280.0000000    0.2582624
214320.0000000    0.2427654
214360.0000000    0.2302868
214400.0000000    0.2234664
214440.0000000    0.2474078
214480.0000000    0.2116383
214520.0000000    0.2376128
214560.0000000    0.2488820
214600.0000000    0.2429831
214640.0000000    0.2324074
214680.0000000    0.2370370
214720.0000000    0.2407262
214760.0000000    0.2580191
214800.0000000    0.2351384
214840.0000000    0.2510079
214880.0000000    0.2612233
214920.0000000    0.2746568
214960.0000000    0.2569805
215000.0000000    0.2555873
215040.0000000    0.2765674
215080.0000000    0.2734168
215120.0000000    0.2788730
215160.0000000    0.2451052
215200.0000000    0.2349544
215240.0000000    0.2449798
215280.0000000    0.2412216
215320.0000000    0.2717050
215360.0000000    0.2477506
215400.0000000    0.2402763
215440.0000000    0.2235949
215480.0000000    0.2299532
215520.0000000    0.2587323
215560.0000000    0.2542071
215600.0000000    0.2251480
215640.0000000    0.2476098
215680.0000000    0.2392408
215720.0000000    0.2537360
215760.0000000    0.2268886
215800.0000000    0.2496485
215840.0000000    0.2533904
215880.0000000    0.2435216
215920.0000000    0.2500713
215960.0000000    0.2568698
216000.0000000    0.2463770
216040.0000000    0.2485926
216080.0000000    0.2567497
216120.0000000    0.2426434
216160.0000000    0.2493184
216200.0000000    0.2578462
216240.0000000    0.2245422
216280.0000000    0.2233877
216320.0000000    0.2351004
216360.0000000    0.2468027
216400.0000000    0.2258055
216440.0000000    0.2467346
216480.0000000    0.2313344
216520.0000000    0.2341828
216560.0000000    0.2550065
216600.0000000    0.2100839
216640.0000000    0.2217771
216680.0000000    0.2151031
216720.0000000    0.2180506
216760.0000000    0.2465096
216800.0000000    0.2282087
216840.0000000    0.2031425
216880.0000000    0.2143584
216920.0000000    0.2011179
216960.0000000    0.2136004
217000.0000000    0.1833744
217040.0000000    0.1874509
217080.0000000    0.2076479
217120.0000000    0.2005283
217160.0000000    0.2107762
217200.0000000    0.2256630
217240.0000000    0.2300644
217280.0000000    0.2369856
217320.0000000    0.2398654
217360.0000000    0.2497824
217400.0000000    0.2367318
217440.0000000    0.2209817
217480.0000000    0.2242282
217520.0000000    0.2207505
217560.0000000    0.2039196
217600.0000000    0.1966387
217640.0000000    0.1875182
217680.0000000    0.1863692
217720.0000000    0.1958729
217760.0000000    0.1966474
217800.0000000    0.2123577
217840.0000000    0.2032717
217880.0000000    0.2491632
217920.0000000    0.2465895
217960.0000000    0.2571584
218000.0000000    0.2506647
218040.0000000    0.2477127
218080.0000000    0.2282380
218120.0000000    0.2078843
218160.0000000    0.2162148
218200.0000000    0.2395515
218240.0000000    0.2376654
218280.0000000    0.2312380
218320.0000000    0.2296948
218360.0000000    0.2221533
218400.0000000    0.2077955
218440.0000000    0.2026791
218480.0000000    0.2033293
218520.0000000    0.2241266
218560.0000000    0.2355471
218600.0000000    0.2277558
218640.0000000    0.2171506
218680.0000000    0.2131079
218720.0000000    0.2162951
218760.0000000    0.2026585
218800.0000000    0.2146482
218840.0000000    0.2091848
218880.0000000    0.2126454
218920.0000000    0.2131446
218960.0000000    0.2333062
219000.0000000    0.2318212
219040.0000000    0.2205718
219080.0000000    0.2170720
219120.0000000    0.2313846
219160.0000000    0.2346230
219200.0000000    0.2034095
219240.0000000    0.2277056
219280.0000000    0.2302649
219320.0000000    0.2494231
219360.0000000    0.2354804
219400.0000000    0.2444066
219440.0000000    0.2195599
219480.0000000    0.2259387
219520.0000000    0.2174632
219560.0000000    0.2109211
219600.0000000    0.2453586
219640.0000000    0.2609458
219680.0000000    0.2499634
219720.0000000    0.2511441
219760.0000000    0.2574501
219800.0000000    0.2516373
219840.0000000    0.2285949
219880.0000000    0.2292685
219920.0000000    0.2613842
219960.0000000    0.2310671
220000.0000000    0.2419089
220040.0000000    0.2440348
220080.0000000    0.2345890
220120.0000000    0.2551459
220160.0000000    0.2387704
220200.0000000    0.2505777
220240.0000000    0.2315013
220280.0000000    0.2454045
220320.0000000    0.2541393
220360.0000000    0.2590612
220400.0000000    0.2600884
220440.0000000    0.2418442
220480.0000000    0.2342710
220520.0000000    0.2387817
220560.0000000    0.2369324
220600.0000000    0.2334504
220640.0000000    0.2390457
220680.0000000    0.2322285
220720.0000000    0.2196518
220760.0000000    0.2208223
220800.0000000    0.2215682
220840.0000000    0.2345989
220880.0000000    0.2331551
220920.0000000    0.2419937
220960.0000000    0.2216340
221000.0000000    0.2255623
221040.0000000    0.2204309
221080.0000000    0.2320150
221120.0000000    0.2590143
221160.0000000    0.2467617
221200.0000000    0.2428125
221240.0000000    0.2445555
221280.0000000    0.2478358
221320.0000000    0.2374747
221360.0000000    0.2253358
221400.0000000    0.2360026
221440.0000000    0.2405657
221480.0000000    0.2396467
221520.0000000    0.2378144
221560.0000000    0.2426912
221600.0000000    0.2309852
221640.0000000    0.2482866
221680.0000000    0.2244316
221720.0000000    0.2346023
221760.0000000    0.2432437
221800.0000000    0.2520173
221840.0000000    0.2448061
221880.0000000    0.2409527
221920.0000000    0.2364280
221960.0000000    0.2376470
222000.0000000    0.2212504
222040.0000000    0.2232063
222080.0000000    0.1921515
222120.0000000    0.2263319
222160.0000000    0.2203669
222200.0000000    0.2475692
222240.0000000    0.2462137
222280.0000000    0.2371379
222320.0000000    0.2585852
222360.0000000    0.2436841
222400.0000000    0.2465646
222440.0000000    0.2473456
222480.0000000    0.2423088
222520.0000000    0.2371975
222560.0000000    0.2424421
222600.0000000    0.2272144
222640.0000000    0.2380557
222680.0000000    0.2155382
222720.0000000    0.2434900
222760.0000000    0.2290956
222800.0000000    0.2200513
222840.0000000    0.2284203
222880.0000000    0.2381995
222920.0000000    0.2409668
222960.0000000    0.2379045
223000.0000000    0.2445612
223040.0000000    0.2543329
223080.0000000    0.2636108
223120.0000000    0.2440196
223160.0000000    0.2442390
223200.0000000    0.2355287
223240.0000000    0.2334698
223280.0000000    0.2491860
223320.0000000    0.2499484
223360.0000000    0.2587575
223400.0000000    0.2646416
223440.0000000    0.2708187
223480.0000000    0.2507401
223520.0000000    0.2396672
223560.0000000    0.2461068
223600.0000000    0.2316218
223640.0000000    0.2410669
223680.0000000    0.2331609
223720.0000000    0.2403422
223760.0000000    0.2472046
223800.0000000    0.2414443
223840.0000000    0.2298454
223880.0000000    0.2376299
223920.0000000    0.2366121
223960.0000000    0.2316674
224000.0000000    0.2211098
224040.0000000    0.2352557
224080.0000000    0.2350961
224120.0000000    0.2355571
224160.0000000    0.2285240
224200.0000000    0.2393820
224240.0000000    0.2315424
224280.0000000    0.2410531
224320.0000000    0.2409199
224360.0000000    0.2295155
224400.0000000    0.2274038
224440.0000000    0.2407724
224480.0000000    0.2377709
224520.0000000    0.2252662
224560.0000000    0.2363793
224600.0000000    0.2278606
224640.0000000    0.2371192
224680.0000000    0.2414116
224720.0000000    0.2183120
224760.0000000    0.2277118
224800.0000000    0.2372334
224840.0000000    0.2216479
224880.0000000    0.2168876
224920.0000000    0.2382842
224960.0000000    0.2284650
225000.0000000    0.2314389
225040.0000000    0.2261518
225080.0000000    0.2304023
225120.0000000    0.2267646
225160.0000000    0.2151345
225200.0000000    0.2116735
225240.0000000    0.2335414
225280.0000000    0.2305347
225320.0000000    0.2313077
225360.0000000    0.2462643
225400.0000000    0.2644865
225440.0000000    0.2614172
225480.0000000    0.2579677
225520.0000000    0.2242106
225560.0000000    0.2385466
225600.0000000    0.2319904
225640.0000000    0.2372878
225680.0000000    0.2265065
225720.0000000    0.2377814
225760.0000000    0.2391525
225800.0000000    0.2497084
225840.0000000    0.2411182
225880.0000000    0.2442999
225920.0000000    0.2454631
225960.0000000    0.2356258
226000.0000000    0.2308211
226040.0000000    0.2224819
226080.0000000    0.2252079
226120.0000000    0.2308263
226160.0000000    0.2358538
226200.0000000    0.2377664
226240.0000000    0.2286690
226280.0000000    0.2218953
226320.0000000    0.2275274
226360.0000000    0.2451771
226400.0000000    0.2155772
226440.0000000    0.2290473
226480.0000000    0.2391960
226520.0000000    0.2226888
226560.0000000    0.2448035
226600.0000000    0.2118409
226640.0000000    0.2159909
226680.0000000    0.2389604
226720.0000000    0.2287166
226760.0000000    0.2221396
226800.0000000    0.2316375
226840.0000000    0.2329191
226880.0000000    0.2281660
226920.0000000    0.2339391
226960.0000000    0.2204431
227000.0000000    0.2280509
227040.0000000    0.2247740
227080.0000000    0.2318248
227120.0000000    0.2379362
227160.0000000    0.2310021
227200.0000000    0.2207333
227240.0000000    0.2326998
227280.0000000    0.2388237
227320.0000000    0.2420557
227360.0000000    0.2456989
227400.0000000    0.2411667
227440.0000000    0.2164917
227480.0000000    0.2275084
227520.0000000    0.2355443
227560.0000000    0.2490994
227600.0000000    0.2511370
227640.0000000    0.2517883
227680.0000000    0.2440559
227720.0000000    0.2357523
227760.0000000    0.2460079
227800.0000000    0.2289419
227840.0000000    0.2313566
227880.0000000    0.2172446
227920.0000000    0.2261700
227960.0000000    0.2424799
228000.0000000    0.2290748
228040.0000000    0.2381922
228080.0000000    0.2145997
228120.0000000    0.2306337
228160.0000000    0.2289744
228200.0000000    0.2266989
228240.0000000    0.2136808
228280.0000000    0.2118886
228320.0000000    0.1952029
228360.0000000    0.2105174
228400.0000000    0.1953253
228440.0000000    0.2035334
228480.0000000    0.2090203
228520.0000000    0.2154740
228560.0000000    0.1955164
228600.0000000    0.2223398
228640.0000000    0.2064696
228680.0000000    0.2141563
228720.0000000    0.2158867
228760.0000000    0.2027104
228800.0000000    0.2172742
228840.0000000    0.2209666
228880.0000000    0.2069087
228920.0000000    0.2066751
228960.0000000    0.2164137
229000.0000000    0.2214551
229040.0000000    0.2050813
229080.0000000    0.2125624
229120.0000000    0.2150566
229160.0000000    0.2325149
229200.0000000    0.2155206
229240.0000000    0.2292759
229280.0000000    0.2244254
229320.0000000    0.2329867
229360.0000000    0.2356105
229400.0000000    0.2179719
229440.0000000    0.2247864
229480.0000000    0.2294351
229520.0000000    0.2169271
229560.0000000    0.2222629
229600.0000000    0.2249973
229640.0000000    0.2135653
229680.0000000    0.2214614
229720.0000000    0.2353277
229760.0000000    0.2289213
229800.0000000    0.2339956
229840.0000000    0.2229141
229880.0000000    0.2204773
229920.0000000    0.2373011
229960.0000000    0.2302257
230000.0000000    0.2347897
230040.0000000    0.2216471
230080.0000000    0.2194037
230120.0000000    0.2229166
230160.0000000    0.2198747
230200.0000000    0.2084634
230240.0000000    0.2053672
230280.0000000    0.2359859
230320.0000000    0.2119182
230360.0000000    0.2197616
230400.0000000    0.2056594
230440.0000000    0.2049847
230480.0000000    0.2060665
230520.0000000    0.2218673
230560.0000000    0.2301293
230600.0000000    0.2151997
230640.0000000    0.1913542
230680.0000000    0.2096468
230720.0000000    0.2143524
230760.0000000    0.2263162
230800.0000000    0.2314512
230840.0000000    0.2040662
230880.0000000    0.2229283
230920.0000000    0.2290771
230960.0000000    0.2227958
231000.0000000    0.2121586
231040.0000000    0.2055812
231080.0000000    0.2273864
231120.0000000    0.2211184
231160.0000000    0.2232495
231200.0000000    0.2226668
231240.0000000    0.2483030
231280.0000000    0.2362908
231320.0000000    0.2415562
231360.0000000    0.2279758
231400.0000000    0.2302447
231440.0000000    0.2314795
231480.0000000    0.2288409
231520.0000000    0.2192065
231560.0000000    0.2271158
231600.0000000    0.2152687
231640.0000000    0.2268265
231680.0000000    0.2290803
231720.0000000    0.2218647
231760.0000000    0.2317156
231800.0000000    0.2480616
231840.0000000    0.2258652
231880.0000000    0.2508357
231920.0000000    0.2554149
231960.0000000    0.2222507
232000.0000000    0.2221256
232040.0000000    0.2510558
232080.0000000    0.2373371
232120.0000000    0.2707431
232160.0000000    0.2514045
232200.0000000    0.2432500
232240.0000000    0.2551729
232280.0000000    0.2300441
232320.0000000    0.2257686
232360.0000000    0.2470132
232400.0000000    0.2415879
232440.0000000    0.2418783
232480.0000000    0.2537492
232520.0000000    0.2449021
232560.0000000    0.2373393
232600.0000000    0.2419860
232640.0000000    0.2293217
232680.0000000    0.2322483
232720.0000000    0.2288769
232760.0000000    0.2302593
232800.0000000    0.2226514
232840.0000000    0.2408235
232880.0000000    0.2544586
232920.0000000    0.2571765
232960.0000000    0.2464092
233000.0000000    0.2274817
233040.0000000    0.2376482
233080.0000000    0.2321256
233120.0000000    0.2215338
233160.0000000    0.2356397
233200.0000000    0.2313546
233240.0000000    0.2345476
233280.0000000    0.2407448
233320.0000000    0.2399733
233360.0000000    0.2299860
233400.0000000    0.2327991
233440.0000000    0.2261443
233480.0000000    0.2192497
233520.0000000    0.2210905
233560.0000000    0.2189444
233600.0000000    0.2274439
233640.0000000    0.2253236
233680.0000000    0.2280463
233720.0000000    0.2270138
233760.0000000    0.2374891
233800.0000000    0.2432127
233840.0000000    0.2341264
233880.0000000    0.2221371
233920.0000000    0.2131005
233960.0000000    0.2193086
234000.0000000    0.2262235
234040.0000000    0.2273287
234080.0000000    0.2366704
234120.0000000    0.2292233
234160.0000000    0.2347498
234200.0000000    0.2206926
234240.0000000    0.2422228
234280.0000000    0.2386227
234320.0000000    0.2316505
234360.0000000    0.2359295
234400.0000000    0.2453202
234440.0000000    0.2232538
234480.0000000    0.2448998
234520.0000000    0.2503259
234560.0000000    0.2529407
234600.0000000    0.2269487
234640.0000000    0.2393083
234680.0000000    0.2437486
234720.0000000    0.2441154
234760.0000000    0.2367412
234800.0000000    0.2161679
234840.0000000    0.2325974
234880.0000000    0.2364504
234920.0000000    0.2298727
234960.0000000    0.2210963
235000.0000000    0.2199017
235040.0000000    0.2230808
235080.0000000    0.2276174
235120.0000000    0.2145793
235160.0000000    0.2196178
235200.0000000    0.1965636
235240.0000000    0.2006108
235280.0000000    0.2230448
235320.0000000    0.2137153
235360.0000000    0.2079892
235400.0000000    0.2083859
235440.0000000    0.2081731
235480.0000000    0.2260492
235520.0000000    0.2271981
235560.0000000    0.2114384
235600.0000000    0.2055146
235640.0000000    0.2156727
235680.0000000    0.2213112
235720.0000000    0.2028176
235760.0000000    0.2034183
235800.0000000    0.1906766
235840.0000000    0.1927375
235880.0000000    0.2030326
235920.0000000    0.2181152
235960.0000000    0.2140153
236000.0000000    0.2054373
236040.0000000    0.2119039
236080.0000000    0.2093620
236120.0000000    0.2185243
236160.0000000    0.1993486
236200.0000000    0.2160249
236240.0000000    0.2207300
236280.0000000    0.2154071
236320.0000000    0.2121737
236360.0000000    0.2174765
236400.0000000    0.2043819
236440.0000000    0.2032617
236480.0000000    0.2250833
236520.0000000    0.1998688
236560.0000000    0.2262337
236600.0000000    0.2119432
236640.0000000    0.1985340
236680.0000000    0.2176028
236720.0000000    0.2131533
236760.0000000    0.2090991
236800.0000000    0.2163674
236840.0000000    0.2467204
236880.0000000    0.2109228
236920.0000000    0.2089868
236960.0000000    0.2153368
237000.0000000    0.2251711
237040.0000000    0.2246595
237080.0000000    0.2167650
237120.0000000    0.2120653
237160.0000000    0.2127525
237200.0000000    0.2069749
237240.0000000    0.2291459
237280.0000000    0.2064832
237320.0000000    0.2120782
237360.0000000    0.2225664
237400.0000000    0.2186827
237440.0000000    0.2100290
237480.0000000    0.2154360
237520.0000000    0.2316121
237560.0000000    0.2199501
237600.0000000    0.2259695
237640.0000000    0.2358887
237680.0000000    0.2355736
237720.0000000    0.2255981
237760.0000000    0.2209263
237800.0000000    0.2249233
237840.0000000    0.2370431
237880.0000000    0.2335903
237920.0000000    0.2290122
237960.0000000    0.2204143
238000.0000000    0.2052441
238040.0000000    0.2236003
238080.0000000    0.2068697
238120.0000000    0.2324217
238160.0000000    0.2174132
238200.0000000    0.2137529
238240.0000000    0.2107041
238280.0000000    0.2190175
238320.0000000    0.2103363
238360.0000000    0.2133915
238400.0000000    0.2037921
238440.0000000    0.1958165
238480.0000000    0.2035353
238520.0000000    0.2049987
238560.0000000    0.2150488
238600.0000000    0.2100177
238640.0000000    0.2038238
238680.0000000    0.2138758
238720.0000000    0.2177007
238760.0000000    0.2184175
238800.0000000    0.2169131
238840.0000000    0.2188843
238880.0000000    0.2391920
238920.0000000    0.2353694
238960.0000000    0.2225977
239000.0000000    0.2179331
239040.0000000    0.2189093
239080.0000000    0.2393646
239120.0000000    0.2392917
239160.0000000    0.2361630
239200.0000000    0.2406980
239240.0000000    0.2451423
239280.0000000    0.2565189
239320.0000000    0.2392102
239360.0000000    0.2412781
239400.0000000    0.2457411
239440.0000000    0.2502554
239480.0000000    0.2375696
239520.0000000    0.2157177
239560.0000000    0.2153097
239600.0000000    0.2210769
239640.0000000    0.2109357
239680.0000000    0.2117676
239720.0000000    0.2138447
239760.0000000    0.2244490
239800.0000000    0.2187341
239840.0000000    0.2298544
239880.0000000    0.2219696
239920.0000000    0.2357633
239960.0000000    0.2102976
240000.0000000    0.2261236
240040.0000000    0.2276570
240080.0000000    0.2161165
240120.0000000    0.2173825
240160.0000000    0.2220856
240200.0000000    0.2148171
240240.0000000    0.2062304
240280.0000000    0.2183655
240320.0000000    0.2270712
240360.0000000    0.2198790
240400.0000000    0.2155821
240440.0000000    0.2322033
240480.0000000    0.2167505
240520.0000000    0.2230105
240560.0000000    0.2208017
240600.0000000    0.2205755
240640.0000000    0.2125709
240680.0000000    0.2485436
240720.0000000    0.2276335
240760.0000000    0.2284549
240800.0000000    0.2348499
240840.0000000    0.2317232
240880.0000000    0.2401416
240920.0000000    0.2324697
240960.0000000    0.2405551
241000.0000000    0.2314825
241040.0000000    0.2459123
241080.0000000    0.2295090
241120.0000000    0.2260679
241160.0000000    0.2204782
241200.0000000    0.2298023
241240.0000000    0.2061279
241280.0000000    0.2086416
241320.0000000    0.2108929
241360.0000000    0.2118871
241400.0000000    0.2128464
241440.0000000    0.2249673
241480.0000000    0.2210654
241520.0000000    0.2071653
241560.0000000    0.2126208
241600.0000000    0.2119375
241640.0000000    0.2204418
241680.0000000    0.2207754
241720.0000000    0.2051393
241760.0000000    0.2020469
241800.0000000    0.2087511
241840.0000000    0.2123921
241880.0000000    0.2251236
241920.0000000    0.2101142
241960.0000000    0.2155767
242000.0000000    0.2232314
242040.0000000    0.2035669
242080.0000000    0.2092967
242120.0000000    0.2136075
242160.0000000    0.2363425
242200.0000000    0.2287960
242240.0000000    0.2124490
242280.0000000    0.2136269
242320.0000000    0.2137676
242360.0000000    0.2139213
242400.0000000    0.2220872
242440.0000000    0.2099453
242480.0000000    0.2091940
242520.0000000    0.2221144
242560.0000000    0.2177555
242600.0000000    0.2302817
242640.0000000    0.2296260
242680.0000000    0.2279188
242720.0000000    0.2300313
242760.0000000    0.2211790
242800.0000000    0.2218549
242840.0000000    0.2158904
242880.0000000    0.2195690
242920.0000000    0.2167158
242960.0000000    0.2141705
243000.0000000    0.2291745
243040.0000000    0.2304559
243080.0000000    0.2148418
243120.0000000    0.2264590
243160.0000000    0.2292289
243200.0000000    0.2240524
243240.0000000    0.2248078
243280.0000000    0.2071618
243320.0000000    0.2221353
243360.0000000    0.2192531
243400.0000000    0.2253035
243440.0000000    0.2292326
243480.0000000    0.2203843
243520.0000000    0.2192716
243560.0000000    0.2257300
243600.0000000    0.2185691
243640.0000000    0.2287543
243680.0000000    0.2388244
243720.0000000    0.2192268
243760.0000000    0.2193536
243800.0000000    0.2211740
243840.0000000    0.2312990
243880.0000000    0.2421838
243920.0000000    0.2324771
243960.0000000    0.2305720
244000.0000000    0.2280286
244040.0000000    0.2178647
244080.0000000    0.2154246
244120.0000000    0.2168465
244160.0000000    0.2238394
244200.0000000    0.2099269
244240.0000000    0.1996564
244280.0000000    0.2134593
244320.0000000    0.2246491
244360.0000000    0.1902066
244400.0000000    0.1797677
244440.0000000    0.2006589
244480.0000000    0.2005854
244520.0000000    0.1928604
244560.0000000    0.2261917
244600.0000000    0.2178243
244640.0000000    0.2155483
244680.0000000    0.2177462
244720.0000000    0.2332804
244760.0000000    0.2280546
244800.0000000    0.2246436
244840.0000000    0.2050887
244880.0000000    0.2162300
244920.0000000    0.2069849
244960.0000000    0.2027633
245000.0000000    0.2134780
245040.0000000    0.2161480
245080.0000000    0.2015738
245120.0000000    0.1933688
245160.0000000    0.1939122
245200.0000000    0.1933575
245240.0000000    0.2120354
245280.0000000    0.2420046
245320.0000000    0.2191497
245360.0000000    0.2109654
245400.0000000    0.2257542
245440.0000000    0.2131909
245480.0000000    0.2074079
245520.0000000    0.2127159
245560.0000000    0.2190469
245600.0000000    0.2011728
245640.0000000    0.2009166
245680.0000000    0.2106024
245720.0000000    0.2021176
245760.0000000    0.2150171
245800.0000000    0.2195656
245840.0000000    0.2022149
245880.0000000    0.1970278
245920.0000000    0.2131802
245960.0000000    0.2120405
246000.0000000    0.2162319
246040.0000000    0.2155965
246080.0000000    0.2051746
246120.0000000    0.2059576
246160.0000000    0.2091101
246200.0000000    0.2011627
246240.0000000    0.1894477
246280.0000000    0.1995595
246320.0000000    0.1950174
246360.0000000    0.2092718
246400.0000000    0.1944206
246440.0000000    0.1995180
246480.0000000    0.2043055
246520.0000000    0.2109964
246560.0000000    0.2243406
246600.0000000    0.2059408
246640.0000000    0.2149216
246680.0000000    0.1997374
246720.0000000    0.2164841
246760.0000000    0.2229944
246800.0000000    0.2106935
246840.0000000    0.2155487
246880.0000000    0.2319051
246920.0000000    0.2156664
246960.0000000    0.2141382
247000.0000000    0.2077273
247040.0000000    0.1991200
247080.0000000    0.2049977
247120.0000000    0.2010411
247160.0000000    0.2018189
247200.0000000    0.2099594
247240.0000000    0.2092290
247280.0000000    0.2176444
247320.0000000    0.2068526
247360.0000000    0.2170413
247400.0000000    0.2181935
247440.0000000    0.2139736
247480.0000000    0.2204516
247520.0000000    0.2177543
247560.0000000    0.2277233
247600.0000000    0.2242144
247640.0000000    0.2201772
247680.0000000    0.2195638
247720.0000000    0.2278098
247760.0000000    0.2212603
247800.0000000    0.2186383
247840.0000000    0.2150321
247880.0000000    0.2189175
247920.0000000    0.2091810
247960.0000000    0.2169618
248000.0000000    0.2175336
248040.0000000    0.2105159
248080.0000000    0.2160251
248120.0000000    0.2187461
248160.0000000    0.2227167
248200.0000000    0.2227977
248240.0000000    0.1997627
248280.0000000    0.2011294
248320.0000000    0.2093599
248360.0000000    0.1952507
248400.0000000    0.2090297
248440.0000000    0.2154219
248480.0000000    0.1966200
248520.0000000    0.2037683
248560.0000000    0.2205324
248600.0000000    0.2149127
248640.0000000    0.2201713
248680.0000000    0.2134491
248720.0000000    0.2047229
248760.0000000    0.2067116
248800.0000000    0.1938207
248840.0000000    0.2113713
248880.0000000    0.2175592
248920.0000000    0.2123231
248960.0000000    0.2190569
249000.0000000    0.2046583
249040.0000000    0.2097920
249080.0000000    0.2211604
249120.0000000    0.2152871
249160.0000000    0.2025314
249200.0000000    0.2034457
249240.0000000    0.2077592
249280.0000000    0.1879349
249320.0000000    0.1874307
249360.0000000    0.2156928
249400.0000000    0.2043581
249440.0000000    0.2068177
249480.0000000    0.2103331
249520.0000000    0.2005321
249560.0000000    0.2255822
249600.0000000    0.2120996
249640.0000000    0.2071162
249680.0000000    0.2290170
249720.0000000    0.2164857
249760.0000000    0.2269423
249800.0000000    0.2334808
249840.0000000    0.2316273
249880.0000000    0.2220625
249920.0000000    0.2188143
249960.0000000    0.2273851
250000.0000000    0.2023291
250040.0000000    0.2072021
250080.0000000    0.1994547
250120.0000000    0.2178250
250160.0000000    0.1977882
250200.0000000    0.2062941
250240.0000000    0.2049170
250280.0000000    0.2020968
250320.0000000    0.2001513
250360.0000000    0.2039338
250400.0000000    0.2163262
250440.0000000    0.2031657
250480.0000000    0.2080761
250520.0000000    0.2160827
250560.0000000    0.2161655
250600.0000000    0.2161976
250640.0000000    0.2306565
250680.0000000    0.2225237
250720.0000000    0.2476417
250760.0000000    0.2296600
250800.0000000    0.2227356
250840.0000000    0.2197071
250880.0000000    0.2083602
250920.0000000    0.2141594
250960.0000000    0.2210888
251000.0000000    0.1903016
251040.0000000    0.2160363
251080.0000000    0.2120484
251120.0000000    0.2101157
251160.0000000    0.2035917
251200.0000000    0.2209982
251240.0000000    0.2186853
251280.0000000    0.2244807
251320.0000000    0.2325900
251360.0000000    0.2065407
251400.0000000    0.2056554
251440.0000000    0.1969085
251480.0000000    0.2184011
251520.0000000    0.2181827
251560.0000000    0.2140433
251600.0000000    0.2105324
251640.0000000    0.2224964
251680.0000000    0.2338212
251720.0000000    0.2225554
251760.0000000    0.2429865
251800.0000000    0.2325272
251840.0000000    0.2460406
251880.0000000    0.2199698
251920.0000000    0.2260655
251960.0000000    0.2207689
252000.0000000    0.2283259
252040.0000000    0.2154904
252080.0000000    0.2237671
252120.0000000    0.2171361
252160.0000000    0.2301446
252200.0000000    0.2365892
252240.0000000    0.2471483
252280.0000000    0.2322528
252320.0000000    0.2377381
252360.0000000    0.2414856
252400.0000000    0.2455931
252440.0000000    0.2290381
252480.0000000    0.2293220
252520.0000000    0.2334036
252560.0000000    0.2233968
252600.0000000    0.2327900
252640.0000000    0.2424912
252680.0000000    0.2266363
252720.0000000    0.2274817
252760.0000000    0.2409508
252800.0000000    0.2358785
252840.0000000    0.2232945
252880.0000000    0.2228860
252920.0000000    0.2233533
252960.0000000    0.2159980
253000.0000000    0.2235949
253040.0000000    0.2217012
253080.0000000    0.2225013
253120.0000000    0.2321188
253160.0000000    0.2256456
253200.0000000    0.2187816
253240.0000000    0.2241900
253280.0000000    0.2239553
253320.0000000    0.2313511
253360.0000000    0.2385388
253400.0000000    0.2214555
253440.0000000    0.2356865
253480.0000000    0.2413897
253520.0000000    0.2393811
253560.0000000    0.2403515
253600.0000000    0.2610873
253640.0000000    0.2285838
253680.0000000    0.2351531
253720.0000000    0.2426256
253760.0000000    0.2233852
253800.0000000    0.2136167
253840.0000000    0.2361788
253880.0000000    0.2311738
253920.0000000    0.2294878
253960.0000000    0.2179413
254000.0000000    0.2139637
254040.0000000    0.2227790
254080.0000000    0.2123915
254120.0000000    0.2205478
254160.0000000    0.2194096
254200.0000000    0.2313097
254240.0000000    0.2329825
254280.0000000    0.2329637
254320.0000000    0.2204491
254360.0000000    0.2190412
254400.0000000    0.2379330
254440.0000000    0.2384905
254480.0000000    0.2283830
254520.0000000    0.2457074
254560.0000000    0.2173926
254600.0000000    0.2383482
254640.0000000    0.2351701
254680.0000000    0.2432445
254720.0000000    0.2487792
254760.0000000    0.2452629
254800.0000000    0.2298678
254840.0000000    0.2206178
254880.0000000    0.2341167
254920.0000000    0.2287071
254960.0000000    0.2379297
255000.0000000    0.2308721
255040.0000000    0.2163246
255080.0000000    0.2169190
255120.0000000    0.2088273
255160.0000000    0.2171287
255200.0000000    0.2084394
255240.0000000    0.2241344
255280.0000000    0.2380932
255320.0000000    0.2348162
255360.0000000    0.2254678
255400.0000000    0.2314932
255440.0000000    0.2455122
255480.0000000    0.2337660
255520.0000000    0.2301499
255560.0000000    0.2333325
255600.0000000    0.2565578
255640.0000000    0.2452169
255680.0000000    0.2200279
255720.0000000    0.2538307
255760.0000000    0.2405883
255800.0000000    0.2415377
255840.0000000    0.2364735
255880.0000000    0.2285728
255920.0000000    0.2334857
255960.0000000    0.2459547
256000.0000000    0.2424931
256040.0000000    0.2424200
256080.0000000    0.2427512
256120.0000000    0.2477706
256160.0000000    0.2267050
256200.0000000    0.2326528
256240.0000000    0.2511375
256280.0000000    0.2322484
256320.0000000    0.2492845
256360.0000000    0.2328744
256400.0000000    0.2258436
256440.0000000    0.2519810
256480.0000000    0.2432089
256520.0000000    0.2431330
256560.0000000    0.2525512
256600.0000000    0.2380650
256640.0000000    0.2386519
256680.0000000    0.2353093
256720.0000000    0.2244256
256760.0000000    0.2252308
256800.0000000    0.2395196
256840.0000000    0.2201666
256880.0000000    0.2291582
256920.0000000    0.2485028
256960.0000000    0.2372161
257000.0000000    0.2350443
257040.0000000    0.2386861
257080.0000000    0.2540369
257120.0000000    0.2490023
257160.0000000    0.2498617
257200.0000000    0.2505645
257240.0000000    0.2499855
257280.0000000    0.2350852
257320.0000000    0.2314638
257360.0000000    0.2299037
257400.0000000    0.2311670
257440.0000000    0.2304734
257480.0000000    0.2594218
257520.0000000    0.2531703
257560.0000000    0.2220613
257600.0000000    0.2341688
257640.0000000    0.2511582
257680.0000000    0.2339379
257720.0000000    0.2230921
257760.0000000    0.2497907
257800.0000000    0.2440498
257840.0000000    0.2362568
257880.0000000    0.2545196
257920.0000000    0.2442103
257960.0000000    0.2279647
258000.0000000    0.2427843
258040.0000000    0.2263611
258080.0000000    0.2309747
258120.0000000    0.2326492
258160.0000000    0.2307353
258200.0000000    0.2432037
258240.0000000    0.2417005
258280.0000000    0.2252436
258320.0000000    0.2355443
258360.0000000    0.2251877
258400.0000000    0.2279082
258440.0000000    0.2309693
258480.0000000    0.2166812
258520.0000000    0.2275733
258560.0000000    0.2365288
258600.0000000    0.2362785
258640.0000000    0.2207350
258680.0000000    0.2266625
258720.0000000    0.2341292
258760.0000000    0.2206539
258800.0000000    0.2197932
258840.0000000    0.2116300
258880.0000000    0.2160047
258920.0000000    0.2184094
258960.0000000    0.2242738
259000.0000000    0.2132859
259040.0000000    0.2182785
259080.0000000    0.2243767
259120.0000000    0.2158989
259160.0000000    0.2269227
259200.0000000    0.2199386
259240.0000000    0.2276307
259280.0000000    0.2104803
259320.0000000    0.2216918
259360.0000000    0.2115737
259400.0000000    0.2181403
259440.0000000    0.2262950
259480.0000000    0.2123705
259520.0000000    0.2191437
259560.0000000    0.2146104
259600.0000000    0.2196401
259640.0000000    0.2293508
259680.0000000    0.2203582
259720.0000000    0.2243883
259760.0000000    0.2368179
259800.0000000    0.2287785
259840.0000000    0.2174556
259880.0000000    0.2184761
259920.0000000    0.2148173
259960.0000000    0.2189014
260000.0000000    0.2082961
260040.0000000    0.2304006
260080.0000000    0.2142414
260120.0000000    0.2151658
260160.0000000    0.2246416
260200.0000000    0.2306394
260240.0000000    0.2451382
260280.0000000    0.2365077
260320.0000000    0.2387859
260360.0000000    0.2308222
260400.0000000    0.2319326
260440.0000000    0.2381953
260480.0000000    0.2154305
260520.0000000    0.1970580
260560.0000000    0.2178594
260600.0000000    0.2230543
260640.0000000    0.2115864
260680.0000000    0.2071820
260720.0000000    0.2019566
260760.0000000    0.2095438
260800.0000000    0.1817722
260840.0000000    0.1900695
260880.0000000    0.2012515
260920.0000000    0.2161335
260960.0000000    0.2215850
261000.0000000    0.2104552
261040.0000000    0.2062250
261080.0000000    0.1911700
261120.0000000    0.1945540
261160.0000000    0.2033297
261200.0000000    0.1919871
261240.0000000    0.2332596
261280.0000000    0.2041053
261320.0000000    0.1981877
261360.0000000    0.2070449
261400.0000000    0.2099281
261440.0000000    0.2153010
261480.0000000    0.2083032
261520.0000000    0.1980939
261560.0000000    0.2144490
261600.0000000    0.1989130
261640.0000000    0.1993412
261680.0000000    0.1991793
261720.0000000    0.2051200
261760.0000000    0.2250605
261800.0000000    0.2113677
261840.0000000    0.2160016
261880.0000000    0.2075405
261920.0000000    0.2136415
261960.0000000    0.2064150
262000.0000000    0.2040905
262040.0000000    0.2094329
262080.0000000    0.2043193
262120.0000000    0.2020199
262160.0000000    0.2166835
262200.0000000    0.2027662
262240.0000000    0.2270794
262280.0000000    0.2132000
262320.0000000    0.2107888
262360.0000000    0.2003020
262400.0000000    0.2156565
262440.0000000    0.2364936
262480.0000000    0.2142141
262520.0000000    0.2074429
262560.0000000    0.2021514
262600.0000000    0.1978088
262640.0000000    0.1889907
262680.0000000    0.1990156
262720.0000000    0.2161203
262760.0000000    0.2106169
262800.0000000    0.1897907
262840.0000000    0.2039509
262880.0000000    0.1937931
262920.0000000    0.1945822
262960.0000000    0.2039983
263000.0000000    0.2007927
263040.0000000    0.1935538
263080.0000000    0.2135237
263120.0000000    0.2028006
263160.0000000    0.2021870
263200.0000000    0.2219745
263240.0000000    0.2186398
263280.0000000    0.2231212
263320.0000000    0.2457298
263360.0000000    0.2480277
263400.0000000    0.2384123
263440.0000000    0.2329918
263480.0000000    0.2196728
263520.0000000    0.2293043
263560.0000000    0.2183905
263600.0000000    0.2411677
263640.0000000    0.2429342
263680.0000000    0.2429221
263720.0000000    0.2261949
263760.0000000    0.2507309
263800.0000000    0.2453534
263840.0000000    0.2189934
263880.0000000    0.2201266
263920.0000000    0.2275045
263960.0000000    0.2274618
264000.0000000    0.2408808
264040.0000000    0.2312935
264080.0000000    0.2252250
264120.0000000    0.2333585
264160.0000000    0.2290289
264200.0000000    0.2231249
264240.0000000    0.2364771
264280.0000000    0.2187787
264320.0000000    0.2158916
264360.0000000    0.2261600
264400.0000000    0.2365527
264440.0000000    0.2413022
264480.0000000    0.2198544
264520.0000000    0.2288430
264560.0000000    0.2353632
264600.0000000    0.2213743
264640.0000000    0.2032738
264680.0000000    0.2214222
264720.0000000    0.2167140
264760.0000000    0.2147682
264800.0000000    0.2132386
264840.0000000    0.2130339
264880.0000000    0.2210181
264920.0000000    0.2113871
264960.0000000    0.2187503
265000.0000000    0.2305693
265040.0000000    0.2307159
265080.0000000    0.2205625
265120.0000000    0.2336455
265160.0000000    0.2296651
265200.0000000    0.2217308
265240.0000000    0.2162803
265280.0000000    0.2109003
265320.0000000    0.2147329
265360.0000000    0.2160063
265400.0000000    0.2168582
265440.0000000    0.2085623
265480.0000000    0.2233351
265520.0000000    0.2138385
265560.0000000    0.2192427
265600.0000000    0.2339720
265640.0000000    0.2274554
265680.0000000    0.2215305
265720.0000000    0.2295607
265760.0000000    0.2359487
265800.0000000    0.2237553
265840.0000000    0.2252054
265880.0000000    0.2275936
265920.0000000    0.2353711
265960.0000000    0.2432771
266000.0000000    0.2313361
266040.0000000    0.2320009
266080.0000000    0.2315104
266120.0000000    0.2542628
266160.0000000    0.2515043
266200.0000000    0.2405948
266240.0000000    0.2417049
266280.0000000    0.2251161
266320.0000000    0.2397771
266360.0000000    0.2253939
266400.0000000    0.2341906
266440.0000000    0.2237772
266480.0000000    0.2121438
266520.0000000    0.2385067
266560.0000000    0.2220417
266600.0000000    0.2252568
266640.0000000    0.2148291
266680.0000000    0.2188305
266720.0000000    0.2289241
266760.0000000    0.2281484
266800.0000000    0.2358498
266840.0000000    0.2358840
266880.0000000    0.2447118
266920.0000000    0.2437700
266960.0000000    0.2456482
267000.0000000    0.2401885
267040.0000000    0.2391063
267080.0000000    0.2514227
267120.0000000    0.2469728
267160.0000000    0.2465406
267200.0000000    0.2400471
267240.0000000    0.2546419
267280.0000000    0.2633262
267320.0000000    0.2502124
267360.0000000    0.2557477
267400.0000000    0.2660474
267440.0000000    0.2537230
267480.0000000    0.2738855
267520.0000000    0.2656034
267560.0000000    0.2600144
267600.0000000    0.2454088
267640.0000000    0.2643898
267680.0000000    0.2442832
267720.0000000    0.2449553
267760.0000000    0.2494502
267800.0000000    0.2455666
267840.0000000    0.2381633
267880.0000000    0.2520077
267920.0000000    0.2557774
267960.0000000    0.2448888
268000.0000000    0.2508231
268040.0000000    0.2351350
268080.0000000    0.2377435
268120.0000000    0.2196694
268160.0000000    0.2225615
268200.0000000    0.2293748
268240.0000000    0.2224839
268280.0000000    0.2231175
268320.0000000    0.2363396
268360.0000000    0.2290476
268400.0000000    0.2205972
268440.0000000    0.2351346
268480.0000000    0.2233794
268520.0000000    0.2235648
268560.0000000    0.2152820
268600.0000000    0.2198224
268640.0000000    0.2222508
268680.0000000    0.2153978
268720.0000000    0.2237753
268760.0000000    0.2150409
268800.0000000    0.2152695
268840.0000000    0.2203420
268880.0000000    0.2289907
268920.0000000    0.2258205
268960.0000000    0.2215397
269000.0000000    0.2185669
269040.0000000    0.2245981
269080.0000000    0.2089433
269120.0000000    0.2022245
269160.0000000    0.2210058
269200.0000000    0.2051883
269240.0000000    0.2193649
269280.0000000    0.2057007
269320.0000000    0.2049563
269360.0000000    0.2110767
269400.0000000    0.2027944
269440.0000000    0.2043984
269480.0000000    0.1992307
269520.0000000    0.2064750
269560.0000000    0.2189088
269600.0000000    0.2103054
269640.0000000    0.2268691
269680.0000000    0.2165637
269720.0000000    0.2200132
269760.0000000    0.2254552
269800.0000000    0.2282793
269840.0000000    0.2285678
269880.0000000    0.2138423
269920.0000000    0.2378835
269960.0000000    0.2157088
270000.0000000    0.2228521
270040.0000000    0.2383389
270080.0000000    0.2326469
270120.0000000    0.2240923
270160.0000000    0.2284564
270200.0000000    0.2331835
270240.0000000    0.2272983
270280.0000000    0.2281515
270320.0000000    0.2312973
270360.0000000    0.2237736
270400.0000000    0.2450049
270440.0000000    0.2441466
270480.0000000    0.2103658
270520.0000000    0.2274275
270560.0000000    0.2194223
270600.0000000    0.2242521
270640.0000000    0.2238917
270680.0000000    0.2433138
270720.0000000    0.2505672
270760.0000000    0.2392364
270800.0000000    0.2461663
270840.0000000    0.2446314
270880.0000000    0.2321238
270920.0000000    0.2312155
270960.0000000    0.2415273
271000.0000000    0.2254992
271040.0000000    0.2287105
271080.0000000    0.2288248
271120.0000000    0.2337768
271160.0000000    0.2180419
271200.0000000    0.2224242
271240.0000000    0.2298464
271280.0000000    0.2308671
271320.0000000    0.2423685
271360.0000000    0.2250801
271400.0000000    0.2347258
271440.0000000    0.2333792
271480.0000000    0.2223920
271520.0000000    0.2304535
271560.0000000    0.2244207
271600.0000000    0.2455381
271640.0000000    0.2339800
271680.0000000    0.2329717
271720.0000000    0.2233554
271760.0000000    0.2288300
271800.0000000    0.2215907
271840.0000000    0.2266562
271880.0000000    0.2284718
271920.0000000    0.2201645
271960.0000000    0.2235243
272000.0000000    0.2009505
272040.0000000    0.2005354
272080.0000000    0.2126075
272120.0000000    0.2013393
272160.0000000    0.2056878
272200.0000000    0.2088052
272240.0000000    0.2136597
272280.0000000    0.2058573
272320.0000000    0.2123419
272360.0000000    0.2148156
272400.0000000    0.2179285
272440.0000000    0.2034599
272480.0000000    0.2078680
272520.0000000    0.2067626
272560.0000000    0.2151435
272600.0000000    0.2083920
272640.0000000    0.2123689
272680.0000000    0.2103907
272720.0000000    0.2107998
272760.0000000    0.2079232
272800.0000000    0.2257022
272840.0000000    0.2384166
272880.0000000    0.2319829
272920.0000000    0.2291184
272960.0000000    0.2235902
273000.0000000    0.2244287
273040.0000000    0.2139840
273080.0000000    0.2154225
273120.0000000    0.2157571
273160.0000000    0.2163167
273200.0000000    0.2393415
273240.0000000    0.2224240
273280.0000000    0.2051342
273320.0000000    0.2064208
273360.0000000    0.2163524
273400.0000000    0.2370849
273440.0000000    0.2215713
273480.0000000    0.2313098
273520.0000000    0.2413071
273560.0000000    0.2298794
273600.0000000    0.2366957
273640.0000000    0.2417441
273680.0000000    0.2393910
273720.0000000    0.2202423
273760.0000000    0.2304874
273800.0000000    0.2203885
273840.0000000    0.2165048
273880.0000000    0.2155853
273920.0000000    0.2247236
273960.0000000    0.2140218
274000.0000000    0.2205449
274040.0000000    0.2156932
274080.0000000    0.2096410
274120.0000000    0.2183595
274160.0000000    0.2269653
274200.0000000    0.2135684
274240.0000000    0.2248825
274280.0000000    0.2430580
274320.0000000    0.2477158
274360.0000000    0.2273953
274400.0000000    0.2298230
274440.0000000    0.2197687
274480.0000000    0.2229711
274520.0000000    0.2333656
274560.0000000    0.2173282
274600.0000000    0.2183306
274640.0000000    0.2200978
274680.0000000    0.2203617
274720.0000000    0.2065938
274760.0000000    0.2270338
274800.0000000    0.2189070
274840.0000000    0.2258407
274880.0000000    0.2254048
274920.0000000    0.2213640
274960.0000000    0.2132837
275000.0000000    0.2090389
275040.0000000    0.2189923
275080.0000000    0.2120185
275120.0000000    0.2103990
275160.0000000    0.2048552
275200.0000000    0.2212774
275240.0000000    0.2077745
275280.0000000    0.2096709
275320.0000000    0.2008578
275360.0000000    0.2175953
275400.0000000    0.2200686
275440.0000000    0.2002720
275480.0000000    0.2077154
275520.0000000    0.2137496
275560.0000000    0.2121652
275600.0000000    0.2002546
275640.0000000    0.2227327
275680.0000000    0.2110895
275720.0000000    0.2124682
275760.0000000    0.2122006
275800.0000000    0.2225350
275840.0000000    0.2209830
275880.0000000    0.2058916
275920.0000000    0.2016511
275960.0000000    0.2073269
276000.0000000    0.1998199
276040.0000000    0.2018624
276080.0000000    0.2113253
276120.0000000    0.1878987
276160.0000000    0.2025319
276200.0000000    0.2162908
276240.0000000    0.2117767
276280.0000000    0.2140759
276320.0000000    0.2069981
276360.0000000    0.2229578
276400.0000000    0.2347899
276440.0000000    0.2272186
276480.0000000    0.2222569
276520.0000000    0.2303007
276560.0000000    0.2545515
276600.0000000    0.2150352
276640.0000000    0.2344524
276680.0000000    0.2305311
276720.0000000    0.2195387
276760.0000000    0.2075443
276800.0000000    0.2128031
276840.0000000    0.2096937
276880.0000000    0.2190341
276920.0000000    0.2091069
276960.0000000    0.2166564
277000.0000000    0.2043115
277040.0000000    0.2199751
277080.0000000    0.2251694
277120.0000000    0.2324535
277160.0000000    0.2167122
277200.0000000    0.1904467
277240.0000000    0.2108236
277280.0000000    0.2147198
277320.0000000    0.2043415
277360.0000000    0.2037934
277400.0000000    0.2027749
277440.0000000    0.1979981
277480.0000000    0.2160080
277520.0000000    0.2048483
277560.0000000    0.1979206
277600.0000000    0.2149209
277640.0000000    0.2069086
277680.0000000    0.2328350
277720.0000000    0.2089997
277760.0000000    0.2109842
277800.0000000    0.2206730
277840.0000000    0.2135503
277880.0000000    0.2127818
277920.0000000    0.2059767
277960.0000000    0.2124557
278000.0000000    0.1968497
278040.0000000    0.2001167
278080.0000000    0.1766786
278120.0000000    0.1870190
278160.0000000    0.1882426
278200.0000000    0.1938961
278240.0000000    0.2066534
278280.0000000    0.2264797
278320.0000000    0.2209338
278360.0000000    0.2025593
278400.0000000    0.2036553
278440.0000000    0.2182845
278480.0000000    0.2268650
278520.0000000    0.2280612
278560.0000000    0.2264981
278600.0000000    0.2334543
278640.0000000    0.2213952
278680.0000000    0.2442750
278720.0000000    0.2282284
278760.0000000    0.2322116
278800.0000000    0.2433672
278840.0000000    0.2411425
278880.0000000    0.2307748
278920.0000000    0.2496783
278960.0000000    0.2290152
279000.0000000    0.2345431
279040.0000000    0.2460892
279080.0000000    0.2377421
279120.0000000    0.2438932
279160.0000000    0.2434620
279200.0000000    0.2261258
279240.0000000    0.2376416
279280.0000000    0.2436636
279320.0000000    0.2251595
279360.0000000    0.2440246
279400.0000000    0.2430699
279440.0000000    0.2501890
279480.0000000    0.2306332
279520.0000000    0.2360806
279560.0000000    0.2396756
279600.0000000    0.2425960
279640.0000000    0.2153608
279680.0000000    0.2412179
279720.0000000    0.2397992
279760.0000000    0.2246977
279800.0000000    0.2047569
279840.0000000    0.2168861
279880.0000000    0.2243735
279920.0000000    0.2273177
279960.0000000    0.2465217
280000.0000000    0.2320399
280040.0000000    0.2528964
280080.0000000    0.2560401
280120.0000000    0.2531472
280160.0000000    0.2423112
280200.0000000    0.2227021
280240.0000000    0.2273727
280280.0000000    0.2393810
280320.0000000    0.2333170
280360.0000000    0.2289313
280400.0000000    0.2394629
280440.0000000    0.2307967
280480.0000000    0.2419620
280520.0000000    0.2305029
280560.0000000    0.2397535
280600.0000000    0.2131985
280640.0000000    0.2120026
280680.0000000    0.2226649
280720.0000000    0.2409911
280760.0000000    0.2396546
280800.0000000    0.2377418
280840.0000000    0.2529805
280880.0000000    0.2390994
280920.0000000    0.2343545
280960.0000000    0.2098134
281000.0000000    0.2316548
281040.0000000    0.2246340
281080.0000000    0.2214240
281120.0000000    0.2118320
281160.0000000    0.2071678
281200.0000000    0.2211960
281240.0000000    0.2372746
281280.0000000    0.2275155
281320.0000000    0.2594809
281360.0000000    0.2407713
281400.0000000    0.2519393
281440.0000000    0.2359090
281480.0000000    0.2354923
281520.0000000    0.2442788
281560.0000000    0.2352693
281600.0000000    0.2369765
281640.0000000    0.2306090
281680.0000000    0.2192476
281720.0000000    0.2181768
281760.0000000    0.2097303
281800.0000000    0.2242018
281840.0000000    0.2292508
281880.0000000    0.2200482
281920.0000000    0.2288757
281960.0000000    0.2210214
282000.0000000    0.2129904
282040.0000000    0.2170263
282080.0000000    0.1956983
282120.0000000    0.2154509
282160.0000000    0.2505214
282200.0000000    0.2127921
282240.0000000    0.2327320
282280.0000000    0.2155084
282320.0000000    0.2304933
282360.0000000    0.2019269
282400.0000000    0.2166122
282440.0000000    0.2064673
282480.0000000    0.2054578
282520.0000000    0.2097617
282560.0000000    0.2164087
282600.0000000    0.2012253
282640.0000000    0.1978795
282680.0000000    0.2257052
282720.0000000    0.2187463
282760.0000000    0.2183402
282800.0000000    0.2236332
282840.0000000    0.2076128
282880.0000000    0.2220580
282920.0000000    0.2233020
282960.0000000    0.2218369
283000.0000000    0.2150415
283040.0000000    0.2146390
283080.0000000    0.2068480
283120.0000000    0.2183903
283160.0000000    0.2147047
283200.0000000    0.2158369
283240.0000000    0.2199358
283280.0000000    0.2059270
283320.0000000    0.2008410
283360.0000000    0.2233117
283400.0000000    0.2086879
283440.0000000    0.2037481
283480.0000000    0.2077004
283520.0000000    0.2206676
283560.0000000    0.2014942
283600.0000000    0.2162703
283640.0000000    0.2172251
283680.0000000    0.2089420
283720.0000000    0.2181150
283760.0000000    0.1959645
283800.0000000    0.1993255
283840.0000000    0.1944714
283880.0000000    0.2160526
283920.0000000    0.2096619
283960.0000000    0.2024739
284000.0000000    0.2290757
284040.0000000    0.2168900
284080.0000000    0.2237659
284120.0000000    0.2225021
284160.0000000    0.2188197
284200.0000000    0.2137978
284240.0000000    0.2085181
284280.0000000    0.2060892
284320.0000000    0.2085278
284360.0000000    0.2112966
284400.0000000    0.2142148
284440.0000000    0.2201818
284480.0000000    0.2346176
284520.0000000    0.2247006
284560.0000000    0.2326350
284600.0000000    0.2183958
284640.0000000    0.2266112
284680.0000000    0.2187460
284720.0000000    0.2035071
284760.0000000    0.2213185
284800.0000000    0.2162285
284840.0000000    0.2052698
284880.0000000    0.2326284
284920.0000000    0.2160333
284960.0000000    0.2179478
285000.0000000    0.2180650
285040.0000000    0.2195176
285080.0000000    0.2070404
285120.0000000    0.2056734
285160.0000000    0.2327239
285200.0000000    0.2263315
285240.0000000    0.2051072
285280.0000000    0.2155323
285320.0000000    0.2162721
285360.0000000    0.2328354
285400.0000000    0.2157457
285440.0000000    0.2277474
285480.0000000    0.2318649
285520.0000000    0.2166532
285560.0000000    0.2228575
285600.0000000    0.2353794
285640.0000000    0.2326532
285680.0000000    0.2394659
285720.0000000    0.2195327
285760.0000000    0.2181549
285800.0000000    0.2274270
285840.0000000    0.2321092
285880.0000000    0.2197098
285920.0000000    0.2108096
285960.0000000    0.2108447
286000.0000000    0.2235755
286040.0000000    0.1988359
286080.0000000    0.2062668
286120.0000000    0.2028147
286160.0000000    0.2154401
286200.0000000    0.2150844
286240.0000000    0.2000778
286280.0000000    0.2059800
286320.0000000    0.1948470
286360.0000000    0.1954386
286400.0000000    0.2082050
286440.0000000    0.2203960
286480.0000000    0.2149678
286520.0000000    0.2034745
286560.0000000    0.2028715
286600.0000000    0.2036432
286640.0000000    0.2104781
286680.0000000    0.2059185
286720.0000000    0.2112758
286760.0000000    0.2093751
286800.0000000    0.2129236
286840.0000000    0.2116187
286880.0000000    0.2009379
286920.0000000    0.2104534
286960.0000000    0.2112025
287000.0000000    0.2125693
287040.0000000    0.2153689
287080.0000000    0.2100133
287120.0000000    0.2122268
287160.0000000    0.2106925
287200.0000000    0.2209595
287240.0000000    0.2175909
287280.0000000    0.2172105
287320.0000000    0.2276030
287360.0000000    0.2012669
287400.0000000    0.1984649
287440.0000000    0.2055523
287480.0000000    0.2106358
287520.0000000    0.2125625
287560.0000000    0.2081857
287600.0000000    0.2081007
287640.0000000    0.2154177
287680.0000000    0.2084568
287720.0000000    0.2016774
287760.0000000    0.2215920
287800.0000000    0.1924093
287840.0000000    0.2068540
287880.0000000    0.2117116
287920.0000000    0.2044099
287960.0000000    0.2000921
288000.0000000    0.2121070
288040.0000000    0.2083663
288080.0000000    0.2103252
288120.0000000    0.2016693
288160.0000000    0.2059325
288200.0000000    0.2023629
288240.0000000    0.2081092
288280.0000000    0.2141358
288320.0000000    0.2092860
288360.0000000    0.2003253
288400.0000000    0.1926829
288440.0000000    0.2177936
288480.0000000    0.2120726
288520.0000000    0.2004131
288560.0000000    0.1884464
288600.0000000    0.1824930
288640.0000000    0.1738817
288680.0000000    0.1941177
288720.0000000    0.1895544
288760.0000000    0.1990219
288800.0000000    0.1983534
288840.0000000    0.2025228
288880.0000000    0.1973449
288920.0000000    0.2020636
288960.0000000    0.2087605
289000.0000000    0.2120766
289040.0000000    0.1953681
289080.0000000    0.2047999
289120.0000000    0.1959214
289160.0000000    0.2019888
289200.0000000    0.2190462
289240.0000000    0.1949597
289280.0000000    0.1872384
289320.0000000    0.2043620
289360.0000000    0.2012130
289400.0000000    0.2058535
289440.0000000    0.2019177
289480.0000000    0.2161261
289520.0000000    0.2212870
289560.0000000    0.2220075
289600.0000000    0.2182633
289640.0000000    0.2327043
289680.0000000    0.2208685
289720.0000000    0.2241154
289760.0000000    0.2225634
289800.0000000    0.2130890
289840.0000000    0.2175393
289880.0000000    0.2179212
289920.0000000    0.2053017
289960.0000000    0.2069774
290000.0000000    0.1866609
290040.0000000    0.2144744
290080.0000000    0.2148220
290120.0000000    0.2131076
290160.0000000    0.2039799
290200.0000000    0.2190727
290240.0000000    0.2133057
290280.0000000    0.2237824
290320.0000000    0.2135463
290360.0000000    0.2284453
290400.0000000    0.2255204
290440.0000000    0.2106373
290480.0000000    0.2240089
290520.0000000    0.2170126
290560.0000000    0.2156615
290600.0000000    0.2063241
290640.0000000    0.2186378
290680.0000000    0.2367472
290720.0000000    0.2162556
290760.0000000    0.2227042
290800.0000000    0.2233628
290840.0000000    0.2270497
290880.0000000    0.2257774
290920.0000000    0.2164607
290960.0000000    0.2305981
291000.0000000    0.2248354
291040.0000000    0.2322017
291080.0000000    0.2245056
291120.0000000    0.2212324
291160.0000000    0.2253303
291200.0000000    0.2125055
291240.0000000    0.2173495
291280.0000000    0.2267780
291320.0000000    0.2197370
291360.0000000    0.2288827
291400.0000000    0.2102385
291440.0000000    0.2068023
291480.0000000    0.2255239
291520.0000000    0.2105578
291560.0000000    0.2216848
291600.0000000    0.2308140
291640.0000000    0.2244455
291680.0000000    0.2449540
291720.0000000    0.2330223
291760.0000000    0.2300695
291800.0000000    0.2241846
291840.0000000    0.2174140
291880.0000000    0.2336422
291920.0000000    0.2268327
291960.0000000    0.2319774
292000.0000000    0.2343790
292040.0000000    0.2300735
292080.0000000    0.2356582
292120.0000000    0.2259171
292160.0000000    0.2236973
292200.0000000    0.2175923
292240.0000000    0.2256799
292280.0000000    0.2141295
292320.0000000    0.2197284
292360.0000000    0.2104421
292400.0000000    0.2171423
292440.0000000    0.2150168
292480.0000000    0.2108339
292520.0000000    0.2095863
292560.0000000    0.2050371
292600.0000000    0.2083306
292640.0000000    0.2086124
292680.0000000    0.2065620
292720.0000000    0.2260617
292760.0000000    0.2257485
292800.0000000    0.2158884
292840.0000000    0.2161387
292880.0000000    0.2365012
292920.0000000    0.2191093
292960.0000000    0.2421697
293000.0000000    0.2186522
293040.0000000    0.2641386
293080.0000000    0.2362256
293120.0000000    0.2359983
293160.0000000    0.2385977
293200.0000000    0.2361912
293240.0000000    0.2163911
293280.0000000    0.2240378
293320.0000000    0.2122306
293360.0000000    0.2255262
293400.0000000    0.2209502
293440.0000000    0.2441095
293480.0000000    0.2319320
293520.0000000    0.2291809
293560.0000000    0.2319020
293600.0000000    0.2180340
293640.0000000    0.2372803
293680.0000000    0.2290953
293720.0000000    0.2231722
293760.0000000    0.2291007
293800.0000000    0.2274018
293840.0000000    0.2256457
293880.0000000    0.2330884
293920.0000000    0.2246556
293960.0000000    0.2215297
294000.0000000    0.2232916
294040.0000000    0.2195984
294080.0000000    0.2219404
294120.0000000    0.2332275
294160.0000000    0.2383317
294200.0000000    0.2275299
294240.0000000    0.2176856
294280.0000000    0.2242426
294320.0000000    0.2262864
294360.0000000    0.2235167
294400.0000000    0.2188497
294440.0000000    0.2193298
294480.0000000    0.2283835
294520.0000000    0.2343563
294560.0000000    0.2358680
294600.0000000    0.2357553
294640.0000000    0.2359671
294680.0000000    0.2295307
294720.0000000    0.2212960
294760.0000000    0.2302317
294800.0000000    0.2430468
294840.0000000    0.2102117
294880.0000000    0.2261856
294920.0000000    0.2124079
294960.0000000    0.2070476
295000.0000000    0.2155538
295040.0000000    0.2200230
295080.0000000    0.2204622
295120.0000000    0.2211529
295160.0000000    0.2424836
295200.0000000    0.2330548
295240.0000000    0.2363703
295280.0000000    0.2348176
295320.0000000    0.2303427
295360.0000000    0.2336120
295400.0000000    0.2437030
295440.0000000    0.2458122
295480.0000000    0.2399890
295520.0000000    0.2328874
295560.0000000    0.2418380
295600.0000000    0.2249620
295640.0000000    0.2353576
295680.0000000    0.2428882
295720.0000000    0.2315767
295760.0000000    0.2490186
295800.0000000    0.2361800
295840.0000000    0.2442431
295880.0000000    0.2387426
295920.0000000    0.2444017
295960.0000000    0.2302449
296000.0000000    0.2374966
296040.0000000    0.2303410
296080.0000000    0.2308449
296120.0000000    0.2343201
296160.0000000    0.2232324
296200.0000000    0.2212680
296240.0000000    0.2071516
296280.0000000    0.2240430
296320.0000000    0.2166221
296360.0000000    0.2149714
296400.0000000    0.2203454
296440.0000000    0.2125273
296480.0000000    0.2341421
296520.0000000    0.2341237
296560.0000000    0.2134969
296600.0000000    0.2182725
296640.0000000    0.2134632
296680.0000000    0.2217782
296720.0000000    0.2280430
296760.0000000    0.2221664
296800.0000000    0.2049843
296840.0000000    0.2222358
296880.0000000    0.2149658
296920.0000000    0.2374854
296960.0000000    0.2227002
297000.0000000    0.2269812
297040.0000000    0.2183659
297080.0000000    0.2364618
297120.0000000    0.2214898
297160.0000000    0.2226038
297200.0000000    0.2289424
297240.0000000    0.2096698
297280.0000000    0.2180064
297320.0000000    0.2368822
297360.0000000    0.2254009
297400.0000000    0.2265861
297440.0000000    0.2339700
297480.0000000    0.2248270
297520.0000000    0.2183748
297560.0000000    0.2357811
297600.0000000    0.2362380
297640.0000000    0.2261878
297680.0000000    0.2168493
297720.0000000    0.2141752
297760.0000000    0.2301597
297800.0000000    0.2270461
297840.0000000    0.2340437
297880.0000000    0.2282167
297920.0000000    0.2303760
297960.0000000    0.2344083
298000.0000000    0.2344935
298040.0000000    0.2273972
298080.0000000    0.2323982
298120.0000000    0.2288655
298160.0000000    0.2463124
298200.0000000    0.2225118
298240.0000000    0.2341151
298280.0000000    0.2249368
298320.0000000    0.2244211
298360.0000000    0.2148962
298400.0000000    0.2241489
298440.0000000    0.2104889
298480.0000000    0.2241080
298520.0000000    0.2240407
298560.0000000    0.2205113
298600.0000000    0.2238154
298640.0000000    0.2087511
298680.0000000    0.2140328
298720.0000000    0.2135268
298760.0000000    0.2044114
298800.0000000    0.2042738
298840.0000000    0.2127570
298880.0000000    0.2183140
298920.0000000    0.2115552
298960.0000000    0.2232704
299000.0000000    0.2110432
299040.0000000    0.2142618
299080.0000000    0.2162600
299120.0000000    0.2149900
299160.0000000    0.2224663
299200.0000000    0.2211674
299240.0000000    0.2028281
299280.0000000    0.2183557
299320.0000000    0.2133370
299360.0000000    0.2236819
299400.0000000    0.2263237
299440.0000000    0.2417257
299480.0000000    0.2064856
299520.0000000    0.2099574
299560.0000000    0.1957129
299600.0000000    0.2168644
299640.0000000    0.2075427
299680.0000000    0.2257721
299720.0000000    0.2090544
299760.0000000    0.2253563
299800.0000000    0.2305201
299840.0000000    0.2152188
299880.0000000    0.2175796
299920.0000000    0.2174124
299960.0000000    0.2266689
300000.0000000    0.2312119
300040.0000000    0.2120333
300080.0000000    0.2163796
300120.0000000    0.2162249
300160.0000000    0.2105904
300200.0000000    0.2341886
300240.0000000    0.2162666
300280.0000000    0.2301205
300320.0000000    0.2251832
300360.0000000    0.2165498
300400.0000000    0.1993304
300440.0000000    0.2238324
300480.0000000    0.2128040
300520.0000000    0.2187472
300560.0000000    0.2097400
300600.0000000    0.2127948
300640.0000000    0.2256580
300680.0000000    0.2144310
300720.0000000    0.2390507
300760.0000000    0.2474455
300800.0000000    0.2407453
300840.0000000    0.2247943
300880.0000000    0.2613125
300920.0000000    0.2318144
300960.0000000    0.2426857
301000.0000000    0.2266651
301040.0000000    0.2390386
301080.0000000    0.2317642
301120.0000000    0.2295999
301160.0000000    0.2226042
301200.0000000    0.2163310
301240.0000000    0.2172818
301280.0000000    0.2297750
301320.0000000    0.2372596
301360.0000000    0.2395668
301400.0000000    0.2303409
301440.0000000    0.2185514
301480.0000000    0.2211463
301520.0000000    0.2244510
301560.0000000    0.2289270
301600.0000000    0.2230696
301640.0000000    0.2221634
301680.0000000    0.2264567
301720.0000000    0.2380426
301760.0000000    0.2330295
301800.0000000    0.2297342
301840.0000000    0.2355214
301880.0000000    0.2294309
301920.0000000    0.2217341
301960.0000000    0.2208083
302000.0000000    0.2062322
302040.0000000    0.2142417
302080.0000000    0.2279074
302120.0000000    0.2312486
302160.0000000    0.2246498
302200.0000000    0.2205914
302240.0000000    0.2285905
302280.0000000    0.2073039
302320.0000000    0.2157699
302360.0000000    0.2132752
302400.0000000    0.2252191
302440.0000000    0.2246047
302480.0000000    0.2157593
302520.0000000    0.2179376
302560.0000000    0.2242533
302600.0000000    0.2106673
302640.0000000    0.2168318
302680.0000000    0.2183584
302720.0000000    0.2057838
302760.0000000    0.2062636
302800.0000000    0.2129165
302840.0000000    0.2052143
302880.0000000    0.2195854
302920.0000000    0.2104275
302960.0000000    0.2148484
303000.0000000    0.2148542
303040.0000000    0.2051293
303080.0000000    0.1972640
303120.0000000    0.2095417
303160.0000000    0.2263514
303200.0000000    0.2173783
303240.0000000    0.1953380
303280.0000000    0.2239386
303320.0000000    0.2305417
303360.0000000    0.2312318
303400.0000000    0.2052728
303440.0000000    0.1991614
303480.0000000    0.1921766
303520.0000000    0.2173833
303560.0000000    0.2062779
303600.0000000    0.2189200
303640.0000000    0.1901266
303680.0000000    0.2058093
303720.0000000    0.1920562
303760.0000000    0.2325077
303800.0000000    0.2143993
303840.0000000    0.2200737
303880.0000000    0.2229263
303920.0000000    0.2245177
303960.0000000    0.2183823
304000.0000000    0.2298412
304040.0000000    0.2232744
304080.0000000    0.2246896
304120.0000000    0.2225524
304160.0000000    0.2334809
304200.0000000    0.2564580
304240.0000000    0.2236873
304280.0000000    0.2468377
304320.0000000    0.2514750
304360.0000000    0.2485581
304400.0000000    0.2458533
304440.0000000    0.2688415
304480.0000000    0.2549854
304520.0000000    0.2725401
304560.0000000    0.2543095
304600.0000000    0.2592269
304640.0000000    0.2469788
304680.0000000    0.2717337
304720.0000000    0.2795519
304760.0000000    0.2330488
304800.0000000    0.2387221
304840.0000000    0.2261786
304880.0000000    0.2364571
304920.0000000    0.2276485
304960.0000000    0.2433673
305000.0000000    0.2461087
305040.0000000    0.2490410
305080.0000000    0.2330545
305120.0000000    0.2301360
305160.0000000    0.2353121
305200.0000000    0.2333991
305240.0000000    0.2370822
305280.0000000    0.2398961
305320.0000000    0.2376860
305360.0000000    0.2381927
305400.0000000    0.2339969
305440.0000000    0.2251540
305480.0000000    0.2249800
305520.0000000    0.2482427
305560.0000000    0.2507375
305600.0000000    0.2442841
305640.0000000    0.2589232
305680.0000000    0.2586960
305720.0000000    0.2598553
305760.0000000    0.2562447
305800.0000000    0.2485664
305840.0000000    0.2478041
305880.0000000    0.2409042
305920.0000000    0.2548635
305960.0000000    0.2514856
306000.0000000    0.2617775
306040.0000000    0.2665870
306080.0000000    0.2556142
306120.0000000    0.2495341
306160.0000000    0.2613099
306200.0000000    0.2642402
306240.0000000    0.2545587
306280.0000000    0.2508842
306320.0000000    0.2704219
306360.0000000    0.2477687
306400.0000000    0.2496602
306440.0000000    0.2533154
306480.0000000    0.2483499
306520.0000000    0.2453578
306560.0000000    0.2168432
306600.0000000    0.2410633
306640.0000000    0.2452755
306680.0000000    0.2530989
306720.0000000    0.2266879
306760.0000000    0.2385301
306800.0000000    0.2505017
306840.0000000    0.2502734
306880.0000000    0.2488642
306920.0000000    0.2471252
306960.0000000    0.2606164
307000.0000000    0.2461974
307040.0000000    0.2498963
307080.0000000    0.2332778
307120.0000000    0.2493577
307160.0000000    0.2518875
307200.0000000    0.2510925
307240.0000000    0.2530375
307280.0000000    0.2587073
307320.0000000    0.2455849
307360.0000000    0.2415302
307400.0000000    0.2456118
307440.0000000    0.2571864
307480.0000000    0.2433367
307520.0000000    0.2461081
307560.0000000    0.2566248
307600.0000000    0.2528472
307640.0000000    0.2565236
307680.0000000    0.2575963
307720.0000000    0.2436381
307760.0000000    0.2448997
307800.0000000    0.2402746
307840.0000000    0.2514952
307880.0000000    0.2569297
307920.0000000    0.2456821
307960.0000000    0.2405750
308000.0000000    0.2309333
308040.0000000    0.2516229
308080.0000000    0.2438372
308120.0000000    0.2523866
308160.0000000    0.2472829
308200.0000000    0.2616763
308240.0000000    0.2559900
308280.0000000    0.2520360
308320.0000000    0.2619213
308360.0000000    0.2484858
308400.0000000    0.2434246
308440.0000000    0.2335489
308480.0000000    0.2444882
308520.0000000    0.2335146
308560.0000000    0.2528758
308600.0000000    0.2451808
308640.0000000    0.2524311
308680.0000000    0.2710212
308720.0000000    0.2562006
308760.0000000    0.2489933
308800.0000000    0.2453872
308840.0000000    0.2377647
308880.0000000    0.2505905
308920.0000000    0.2628570
308960.0000000    0.2390712
309000.0000000    0.2381782
309040.0000000    0.2379148
309080.0000000    0.2301036
309120.0000000    0.2480389
309160.0000000    0.2365411
309200.0000000    0.2341027
309240.0000000    0.2251398
309280.0000000    0.2427475
309320.0000000    0.2362788
309360.0000000    0.2316411
309400.0000000    0.2389561
309440.0000000    0.2377418
309480.0000000    0.2383978
309520.0000000    0.2399881
309560.0000000    0.2228292
309600.0000000    0.2262243
309640.0000000    0.2208256
309680.0000000    0.2259616
309720.0000000    0.2120654
309760.0000000    0.2359145
309800.0000000    0.2467136
309840.0000000    0.2269144
309880.0000000    0.2370526
309920.0000000    0.2322044
309960.0000000    0.2251384
310000.0000000    0.2198394
310040.0000000    0.2388535
310080.0000000    0.2309486
310120.0000000    0.2202538
310160.0000000    0.2305736
310200.0000000    0.2151222
310240.0000000    0.2146226
310280.0000000    0.2287637
310320.0000000    0.2160887
310360.0000000    0.2274318
310400.0000000    0.2404438
310440.0000000    0.2401953
310480.0000000    0.2423169
310520.0000000    0.2435907
310560.0000000    0.2490430
310600.0000000    0.2361782
310640.0000000    0.2296073
310680.0000000    0.2410824
310720.0000000    0.2400497
310760.0000000    0.2466255
310800.0000000    0.2423791
310840.0000000    0.2266605
310880.0000000    0.2420290
310920.0000000    0.2201638
310960.0000000    0.2292057
311000.0000000    0.2394895
311040.0000000    0.2401800
311080.0000000    0.2398939
311120.0000000    0.2356791
311160.0000000    0.2611739
311200.0000000    0.2535231
311240.0000000    0.2442385
311280.0000000    0.2521413
311320.0000000    0.2480647
311360.0000000    0.2531914
311400.0000000    0.2496868
311440.0000000    0.2532519
311480.0000000    0.2561103
311520.0000000    0.2434217
311560.0000000    0.2324037
311600.0000000    0.2385865
311640.0000000    0.2327474
311680.0000000    0.2194749
311720.0000000    0.2279769
311760.0000000    0.2290519
311800.0000000    0.2168657
311840.0000000    0.2339179
311880.0000000    0.2384326
311920.0000000    0.2162880
311960.0000000    0.2305487
312000.0000000    0.2160845
312040.0000000    0.2156977
312080.0000000    0.2314696
312120.0000000    0.2084533
312160.0000000    0.2057070
312200.0000000    0.2221906
312240.0000000    0.2168393
312280.0000000    0.2164669
312320.0000000    0.2209211
312360.0000000    0.2018977
312400.0000000    0.2262807
312440.0000000    0.2378284
312480.0000000    0.2499900
312520.0000000    0.2536686
312560.0000000    0.2454031
312600.0000000    0.2315724
312640.0000000    0.2176133
312680.0000000    0.2264708
312720.0000000    0.2538548
312760.0000000    0.2444483
312800.0000000    0.2372870
312840.0000000    0.2208930
312880.0000000    0.2271685
312920.0000000    0.2270917
312960.0000000    0.2296816
313000.0000000    0.2220984
313040.0000000    0.2351983
313080.0000000    0.2348377
313120.0000000    0.2424303
313160.0000000    0.2349626
313200.0000000    0.2224636
313240.0000000    0.2297797
313280.0000000    0.2062927
313320.0000000    0.2320673
313360.0000000    0.2224165
313400.0000000    0.2148816
313440.0000000    0.2366537
313480.0000000    0.2480242
313520.0000000    0.2750915
313560.0000000    0.2409151
313600.0000000    0.2406291
313640.0000000    0.2451889
313680.0000000    0.2264127
313720.0000000    0.2455761
313760.0000000    0.2334068
313800.0000000    0.2442086
313840.0000000    0.2403080
313880.0000000    0.2302239
313920.0000000    0.2418309
313960.0000000    0.2412990
314000.0000000    0.2320467
314040.0000000    0.2430464
314080.0000000    0.2336943
314120.0000000    0.2279739
314160.0000000    0.2270137
314200.0000000    0.2245014
314240.0000000    0.2243608
314280.0000000    0.2389020
314320.0000000    0.2379409
314360.0000000    0.2414260
314400.0000000    0.2474685
314440.0000000    0.2317638
314480.0000000    0.2490601
314520.0000000    0.2445526
314560.0000000    0.2529474
314600.0000000    0.2449903
314640.0000000    0.2369325
314680.0000000    0.2274273
314720.0000000    0.2444022
314760.0000000    0.2268710
314800.0000000    0.2110396
314840.0000000    0.2213009
314880.0000000    0.2164366
314920.0000000    0.2283815
314960.0000000    0.2027925
315000.0000000    0.2072748
315040.0000000    0.2210816
315080.0000000    0.2141341
315120.0000000    0.2140089
315160.0000000    0.2169645
315200.0000000    0.2287819
315240.0000000    0.2267526
315280.0000000    0.2240696
315320.0000000    0.2392674
315360.0000000    0.2325562
315400.0000000    0.2271348
315440.0000000    0.2147713
315480.0000000    0.2229644
315520.0000000    0.2398728
315560.0000000    0.2206960
315600.0000000    0.2364680
315640.0000000    0.2318503
315680.0000000    0.2364650
315720.0000000    0.2359379
315760.0000000    0.2296576
315800.0000000    0.2298128
315840.0000000    0.2252619
315880.0000000    0.2209849
315920.0000000    0.2188572
315960.0000000    0.2205492
316000.0000000    0.2119755
316040.0000000    0.2107829
316080.0000000    0.2076886
316120.0000000    0.2264977
316160.0000000    0.2292938
316200.0000000    0.2256094
316240.0000000    0.2235653
316280.0000000    0.2335825
316320.0000000    0.2358112
316360.0000000    0.2488356
316400.0000000    0.2298568
316440.0000000    0.2315960
316480.0000000    0.2336900
316520.0000000    0.2289632
316560.0000000    0.2143264
316600.0000000    0.2205931
316640.0000000    0.2374969
316680.0000000    0.2271298
316720.0000000    0.2104846
316760.0000000    0.2189812
316800.0000000    0.2214596
316840.0000000    0.2173979
316880.0000000    0.2269967
316920.0000000    0.2133994
316960.0000000    0.2296626
317000.0000000    0.2227950
317040.0000000    0.2351526
317080.0000000    0.2339591
317120.0000000    0.2278593
317160.0000000    0.2205151
317200.0000000    0.2349959
317240.0000000    0.2293410
317280.0000000    0.2251122
317320.0000000    0.2220997
317360.0000000    0.2201267
317400.0000000    0.2144727
317440.0000000    0.2228473
317480.0000000    0.2157147
317520.0000000    0.2072605
317560.0000000    0.2126313
317600.0000000    0.2153354
317640.0000000    0.2140754
317680.0000000    0.2295869
317720.0000000    0.2120940
317760.0000000    0.2056940
317800.0000000    0.2116537
317840.0000000    0.2204167
317880.0000000    0.2143855
317920.0000000    0.2271300
317960.0000000    0.2309529
318000.0000000    0.2224727
318040.0000000    0.2266937
318080.0000000    0.2047089
318120.0000000    0.2099339
318160.0000000    0.2104294
318200.0000000    0.2103779
318240.0000000    0.2051335
318280.0000000    0.2030511
318320.0000000    0.2118055
318360.0000000    0.2213828
318400.0000000    0.2446815
318440.0000000    0.2173234
318480.0000000    0.2024136
318520.0000000    0.1956141
318560.0000000    0.2030256
318600.0000000    0.1932257
318640.0000000    0.2170251
318680.0000000    0.2014364
318720.0000000    0.2104709
318760.0000000    0.2189347
318800.0000000    0.2209683
318840.0000000    0.2387763
318880.0000000    0.2238275
318920.0000000    0.2254311
318960.0000000    0.2406631
319000.0000000    0.2385958
319040.0000000    0.2365282
319080.0000000    0.2198061
319120.0000000    0.2309576
319160.0000000    0.2265543
319200.0000000    0.2263258
319240.0000000    0.2171013
319280.0000000    0.2342788
319320.0000000    0.2260053
319360.0000000    0.2269801
319400.0000000    0.2435802
319440.0000000    0.2199379
319480.0000000    0.2289864
319520.0000000    0.2315574
319560.0000000    0.2150524
319600.0000000    0.2276797
319640.0000000    0.2155613
319680.0000000    0.2449743
319720.0000000    0.2362967
319760.0000000    0.2230617
319800.0000000    0.2318472
319840.0000000    0.2416841
319880.0000000    0.2184864
319920.0000000    0.2191257
319960.0000000    0.2230053
320000.0000000    0.2331797
320040.0000000    0.2279677
320080.0000000    0.2286410
320120.0000000    0.2237137
320160.0000000    0.2182952
320200.0000000    0.2311992
320240.0000000    0.2179452
320280.0000000    0.2273101
320320.0000000    0.2195353
320360.0000000    0.2400018
320400.0000000    0.2604598
320440.0000000    0.2446728
320480.0000000    0.2520689
320520.0000000    0.2301650
320560.0000000    0.2419915
320600.0000000    0.2470095
320640.0000000    0.2324448
320680.0000000    0.2462918
320720.0000000    0.2419562
320760.0000000    0.2204060
320800.0000000    0.2195473
320840.0000000    0.2184112
320880.0000000    0.2375261
320920.0000000    0.2221717
320960.0000000    0.2282085
321000.0000000    0.2402753
321040.0000000    0.2229187
321080.0000000    0.2367187
321120.0000000    0.2261474
321160.0000000    0.2349248
321200.0000000    0.2264122
321240.0000000    0.2396584
321280.0000000    0.2140853
321320.0000000    0.2174142
321360.0000000    0.2104517
321400.0000000    0.2101396
321440.0000000    0.1981616
321480.0000000    0.2285377
321520.0000000    0.2340713
321560.0000000    0.2081581
321600.0000000    0.2315566
321640.0000000    0.2218652
321680.0000000    0.2336527
321720.0000000    0.2240641
321760.0000000    0.2266960
321800.0000000    0.2226181
321840.0000000    0.2103246
321880.0000000    0.2162930
321920.0000000    0.2509417
321960.0000000    0.2314513
322000.0000000    0.2416056
322040.0000000    0.2329088
322080.0000000    0.2477159
322120.0000000    0.2477162
322160.0000000    0.2589749
322200.0000000    0.2390044
322240.0000000    0.2507271
322280.0000000    0.2543948
322320.0000000    0.2342225
322360.0000000    0.2427610
322400.0000000    0.2396670
322440.0000000    0.2457118
322480.0000000    0.2451581
322520.0000000    0.2588129
322560.0000000    0.2566930
322600.0000000    0.2481122
322640.0000000    0.2364718
322680.0000000    0.2584773
322720.0000000    0.2349961
322760.0000000    0.2290756
322800.0000000    0.2382915
322840.0000000    0.2365645
322880.0000000    0.2398603
322920.0000000    0.2247649
322960.0000000    0.2280306
323000.0000000    0.2435590
323040.0000000    0.2265853
323080.0000000    0.2461354
323120.0000000    0.2522147
323160.0000000    0.2540270
323200.0000000    0.2580744
323240.0000000    0.2489490
323280.0000000    0.2614632
323320.0000000    0.2694085
323360.0000000    0.2464257
323400.0000000    0.2380902
323440.0000000    0.2481813
323480.0000000    0.2431243
323520.0000000    0.2536725
323560.0000000    0.2355457
323600.0000000    0.2380410
323640.0000000    0.2439680
323680.0000000    0.2510781
323720.0000000    0.2590488
323760.0000000    0.2556875
323800.0000000    0.2392039
323840.0000000    0.2603913
323880.0000000    0.2548246
323920.0000000    0.2500466
323960.0000000    0.2537726
324000.0000000    0.2508876
324040.0000000    0.2603091
324080.0000000    0.2545116
324120.0000000    0.2621144
324160.0000000    0.2455978
324200.0000000    0.2484398
324240.0000000    0.2449444
324280.0000000    0.2547271
324320.0000000    0.2488553
324360.0000000    0.2579885
324400.0000000    0.2425934
324440.0000000    0.2414469
324480.0000000    0.2463701
324520.0000000    0.2523296
324560.0000000    0.2385648
324600.0000000    0.2451599
324640.0000000    0.2620862
324680.0000000    0.2576929
324720.0000000    0.2714463
324760.0000000    0.2605658
324800.0000000    0.2549075
324840.0000000    0.2669295
324880.0000000    0.2606680
324920.0000000    0.2799275
324960.0000000    0.2647623
325000.0000000    0.2493524
325040.0000000    0.2444459
325080.0000000    0.2533108
325120.0000000    0.2410240
325160.0000000    0.2603283
325200.0000000    0.2361829
325240.0000000    0.2434735
325280.0000000    0.2619639
325320.0000000    0.2658697
325360.0000000    0.2674156
325400.0000000    0.2753681
325440.0000000    0.2718658
325480.0000000    0.2608411
325520.0000000    0.2684261
325560.0000000    0.2522902
325600.0000000    0.2633390
325640.0000000    0.2686119
325680.0000000    0.2595581
325720.0000000    0.2585308
325760.0000000    0.2637543
325800.0000000    0.2855847
325840.0000000    0.2631231
325880.0000000    0.2520103
325920.0000000    0.2733295
325960.0000000    0.2713305
326000.0000000    0.2685310
326040.0000000    0.2486855
326080.0000000    0.2338588
326120.0000000    0.2499416
326160.0000000    0.2692710
326200.0000000    0.2505660
326240.0000000    0.2611074
326280.0000000    0.2728043
326320.0000000    0.2627669
326360.0000000    0.2582003
326400.0000000    0.2545832
326440.0000000    0.2509815
326480.0000000    0.2525674
326520.0000000    0.2333575
326560.0000000    0.2492818
326600.0000000    0.2388425
326640.0000000    0.2497357
326680.0000000    0.2730728
326720.0000000    0.2606851
326760.0000000    0.2488347
326800.0000000    0.2315121
326840.0000000    0.2335049
326880.0000000    0.2466893
326920.0000000    0.2697769
326960.0000000    0.2494842
327000.0000000    0.2455571
327040.0000000    0.2424816
327080.0000000    0.2545025
327120.0000000    0.2522971
327160.0000000    0.2508910
327200.0000000    0.2660862
327240.0000000    0.2615501
327280.0000000    0.2478687
327320.0000000    0.2389702
327360.0000000    0.2344280
327400.0000000    0.2358128
327440.0000000    0.2248869
327480.0000000    0.2356255
327520.0000000    0.2256036
327560.0000000    0.2275562
327600.0000000    0.2198340
327640.0000000    0.2304417
327680.0000000    0.2356925
327720.0000000    0.2209953
327760.0000000    0.2526254
327800.0000000    0.2376137
327840.0000000    0.2375953
327880.0000000    0.2232130
327920.0000000    0.2283645
327960.0000000    0.2318954
328000.0000000    0.2181473
328040.0000000    0.2564840
328080.0000000    0.2546585
328120.0000000    0.2515313
328160.0000000    0.2260484
328200.0000000    0.2329653
328240.0000000    0.2456082
328280.0000000    0.2650514
328320.0000000    0.2543029
328360.0000000    0.2309795
328400.0000000    0.2576494
328440.0000000    0.2578494
328480.0000000    0.2572864
328520.0000000    0.2558999
328560.0000000    0.2814810
328600.0000000    0.2585411
328640.0000000    0.2558708
328680.0000000    0.2426338
328720.0000000    0.2523042
328760.0000000    0.2399829
328800.0000000    0.2621200
328840.0000000    0.2600750
328880.0000000    0.2440900
328920.0000000    0.2416499
328960.0000000    0.2424980
329000.0000000    0.2470119
329040.0000000    0.2542180
329080.0000000    0.2584509
329120.0000000    0.2654290
329160.0000000    0.2681392
329200.0000000    0.2779426
329240.0000000    0.2720590
329280.0000000    0.2596808
329320.0000000    0.2623496
329360.0000000    0.2479155
329400.0000000    0.2572098
329440.0000000    0.2562842
329480.0000000    0.2594349
329520.0000000    0.2590505
329560.0000000    0.2768251
329600.0000000    0.2566600
329640.0000000    0.2583572
329680.0000000    0.2611342
329720.0000000    0.2638239
329760.0000000    0.2691271
329800.0000000    0.2633114
329840.0000000    0.2653175
329880.0000000    0.2545732
329920.0000000    0.2796095
329960.0000000    0.2761508
330000.0000000    0.2645972
330040.0000000    0.2678055
330080.0000000    0.2752534
330120.0000000    0.2667457
330160.0000000    0.2644021
330200.0000000    0.2669896
330240.0000000    0.2556722
330280.0000000    0.2681659
330320.0000000    0.2646802
330360.0000000    0.2651636
330400.0000000    0.2429020
330440.0000000    0.2495342
330480.0000000    0.2486259
330520.0000000    0.2426830
330560.0000000    0.2540394
330600.0000000    0.2577672
330640.0000000    0.2540667
330680.0000000    0.2637095
330720.0000000    0.2729123
330760.0000000    0.2716521
330800.0000000    0.2739826
330840.0000000    0.2568038
330880.0000000    0.2510027
330920.0000000    0.2692210
330960.0000000    0.2670744
331000.0000000    0.2319900
331040.0000000    0.2471400
331080.0000000    0.2415789
331120.0000000    0.2468881
331160.0000000    0.2376490
331200.0000000    0.2447797
331240.0000000    0.2456938
331280.0000000    0.2584775
331320.0000000    0.2570157
331360.0000000    0.2693754
331400.0000000    0.2690856
331440.0000000    0.2637652
331480.0000000    0.2611662
331520.0000000    0.2600847
331560.0000000    0.2668531
331600.0000000    0.2609072
331640.0000000    0.2830774
331680.0000000    0.2700617
331720.0000000    0.2685473
331760.0000000    0.2647343
331800.0000000    0.2689396
331840.0000000    0.2690840
331880.0000000    0.2494237
331920.0000000    0.2500470
331960.0000000    0.2508696
332000.0000000    0.2457000
332040.0000000    0.2497504
332080.0000000    0.2528188
332120.0000000    0.2473303
332160.0000000    0.2518475
332200.0000000    0.2433950
332240.0000000    0.2519060
332280.0000000    0.2445186
332320.0000000    0.2707958
332360.0000000    0.2513601
332400.0000000    0.2625044
332440.0000000    0.2416089
332480.0000000    0.2681329
332520.0000000    0.2755461
332560.0000000    0.2594930
332600.0000000    0.2467567
332640.0000000    0.2417275
332680.0000000    0.2523465
332720.0000000    0.2586879
332760.0000000    0.2509864
332800.0000000    0.2661621
332840.0000000    0.2541717
332880.0000000    0.2617927
332920.0000000    0.2572668
332960.0000000    0.2575252
333000.0000000    0.2536984
333040.0000000    0.2530671
333080.0000000    0.2505172
333120.0000000    0.2509483
333160.0000000    0.2395191
333200.0000000    0.2634940
333240.0000000    0.2465315
333280.0000000    0.2538237
333320.0000000    0.2550601
333360.0000000    0.2653244
333400.0000000    0.2453955
333440.0000000    0.2518682
333480.0000000    0.2408643
333520.0000000    0.2338101
333560.0000000    0.2332099
333600.0000000    0.2488674
333640.0000000    0.2348886
333680.0000000    0.2397062
333720.0000000    0.2412324
333760.0000000    0.2423328
333800.0000000    0.2483950
333840.0000000    0.2360080
333880.0000000    0.2532211
333920.0000000    0.2474829
333960.0000000    0.2503335
334000.0000000    0.2365292
334040.0000000    0.2576994
334080.0000000    0.2529777
334120.0000000    0.2488308
334160.0000000    0.2478095
334200.0000000    0.2373145
334240.0000000    0.2673122
334280.0000000    0.2397732
334320.0000000    0.2318923
334360.0000000    0.2503667
334400.0000000    0.2313494
334440.0000000    0.2425732
334480.0000000    0.2273628
334520.0000000    0.2455368
334560.0000000    0.2389362
334600.0000000    0.2617323
334640.0000000    0.2398987
334680.0000000    0.2289677
334720.0000000    0.2441107
334760.0000000    0.2408572
334800.0000000    0.2318152
334840.0000000    0.2395475
334880.0000000    0.2451155
334920.0000000    0.2290521
334960.0000000    0.2359944
335000.0000000    0.2530371
335040.0000000    0.2271002
335080.0000000    0.2411513
335120.0000000    0.2424035
335160.0000000    0.2370623
335200.0000000    0.2437542
335240.0000000    0.2482103
335280.0000000    0.2225712
335320.0000000    0.2224279
335360.0000000    0.2438627
335400.0000000    0.2448122
335440.0000000    0.2277132
335480.0000000    0.2317638
335520.0000000    0.2391684
335560.0000000    0.2371157
335600.0000000    0.2321384
335640.0000000    0.2372131
335680.0000000    0.2337014
335720.0000000    0.2290589
335760.0000000    0.2438029
335800.0000000    0.2410257
335840.0000000    0.2419191
335880.0000000    0.2378282
335920.0000000    0.2297073
335960.0000000    0.2187541
336000.0000000    0.2309819
336040.0000000    0.2403136
336080.0000000    0.2372710
336120.0000000    0.2305049
336160.0000000    0.2336401
336200.0000000    0.2462767
336240.0000000    0.2626159
336280.0000000    0.2449204
336320.0000000    0.2413536
336360.0000000    0.2649859
336400.0000000    0.2416855
336440.0000000    0.2470272
336480.0000000    0.2501710
336520.0000000    0.2541386
336560.0000000    0.2597276
336600.0000000    0.2499350
336640.0000000    0.2395815
336680.0000000    0.2491799
336720.0000000    0.2609687
336760.0000000    0.2392390
336800.0000000    0.2499902
336840.0000000    0.2301742
336880.0000000    0.2412461
336920.0000000    0.2408743
336960.0000000    0.2384029
337000.0000000    0.2680725
337040.0000000    0.2606362
337080.0000000    0.2334028
337120.0000000    0.2388746
337160.0000000    0.2576292
337200.0000000    0.2431024
337240.0000000    0.2500103
337280.0000000    0.2584039
337320.0000000    0.2382621
337360.0000000    0.2421807
337400.0000000    0.2499109
337440.0000000    0.2421860
337480.0000000    0.2334715
337520.0000000    0.2307845
337560.0000000    0.2408871
337600.0000000    0.2541260
337640.0000000    0.2299476
337680.0000000    0.2456082
337720.0000000    0.2334634
337760.0000000    0.2462194
337800.0000000    0.2386049
337840.0000000    0.2399433
337880.0000000    0.2349159
337920.0000000    0.2319418
337960.0000000    0.2390649
338000.0000000    0.2424103
338040.0000000    0.2472819
338080.0000000    0.2414313
338120.0000000    0.2353239
338160.0000000    0.2351454
338200.0000000    0.2384667
338240.0000000    0.2300445
338280.0000000    0.2256842
338320.0000000    0.2396165
338360.0000000    0.2507978
338400.0000000    0.2349429
338440.0000000    0.2337762
338480.0000000    0.2359439
338520.0000000    0.2308809
338560.0000000    0.2488667
338600.0000000    0.2176630
338640.0000000    0.2285205
338680.0000000    0.2204447
338720.0000000    0.2221321
338760.0000000    0.2095652
338800.0000000    0.2260182
338840.0000000    0.2176088
338880.0000000    0.2297030
338920.0000000    0.2298362
338960.0000000    0.2321547
339000.0000000    0.2250528
339040.0000000    0.2279337
339080.0000000    0.2262324
339120.0000000    0.2232928
339160.0000000    0.2205915
339200.0000000    0.2163962
339240.0000000    0.2127686
339280.0000000    0.2222662
339320.0000000    0.2214935
339360.0000000    0.2087865
339400.0000000    0.2245806
339440.0000000    0.2130654
339480.0000000    0.2243168
339520.0000000    0.2236153
339560.0000000    0.2218791
339600.0000000    0.2134041
339640.0000000    0.2289290
339680.0000000    0.2265650
339720.0000000    0.2300824
339760.0000000    0.2301981
339800.0000000    0.2205572
339840.0000000    0.2291590
339880.0000000    0.2202675
339920.0000000    0.2333674
339960.0000000    0.2354543
340000.0000000    0.2170183
340040.0000000    0.2201380
340080.0000000    0.2137026
340120.0000000    0.2195268
340160.0000000    0.2077051
340200.0000000    0.2033751
340240.0000000    0.2054874
340280.0000000    0.2261797
340320.0000000    0.2199716
340360.0000000    0.2207034
340400.0000000    0.2207971
340440.0000000    0.2250416
340480.0000000    0.2313233
340520.0000000    0.2267662
340560.0000000    0.2216295
340600.0000000    0.2156502
340640.0000000    0.2294242
340680.0000000    0.2023809
340720.0000000    0.1922831
340760.0000000    0.1995981
340800.0000000    0.2110501
340840.0000000    0.2149302
340880.0000000    0.1975023
340920.0000000    0.2016402
340960.0000000    0.2131239
341000.0000000    0.2005250
341040.0000000    0.2013820
341080.0000000    0.2043443
341120.0000000    0.2128482
341160.0000000    0.2094268
341200.0000000    0.2141030
341240.0000000    0.2045051
341280.0000000    0.2031740
341320.0000000    0.1877373
341360.0000000    0.1858129
341400.0000000    0.1856644
341440.0000000    0.1834089
341480.0000000    0.1787615
341520.0000000    0.1882211
341560.0000000    0.1971288
341600.0000000    0.2033439
341640.0000000    0.1923083
341680.0000000    0.2092792
341720.0000000    0.1954891
341760.0000000    0.1993534
341800.0000000    0.2090854
341840.0000000    0.2078306
341880.0000000    0.2282375
341920.0000000    0.2087434
341960.0000000    0.2030527
342000.0000000    0.2203383
342040.0000000    0.2346938
342080.0000000    0.2200934
342120.0000000    0.2106059
342160.0000000    0.2145662
342200.0000000    0.2183715
342240.0000000    0.2156613
342280.0000000    0.2177825
342320.0000000    0.2083301
342360.0000000    0.2255812
342400.0000000    0.2298127
342440.0000000    0.2261938
342480.0000000    0.2169708
342520.0000000    0.2137435
342560.0000000    0.2111004
342600.0000000    0.2082552
342640.0000000    0.2183595
342680.0000000    0.2213319
342720.0000000    0.2179837
342760.0000000    0.2357243
342800.0000000    0.2212459
342840.0000000    0.2274155
342880.0000000    0.2196691
342920.0000000    0.2223987
342960.0000000    0.2199424
343000.0000000    0.2446596
343040.0000000    0.2225199
343080.0000000    0.2309777
343120.0000000    0.2278370
343160.0000000    0.2253099
343200.0000000    0.2144931
343240.0000000    0.2213067
343280.0000000    0.2219961
343320.0000000    0.2217538
343360.0000000    0.2138499
343400.0000000    0.2260350
343440.0000000    0.2088791
343480.0000000    0.2103874
343520.0000000    0.2106766
343560.0000000    0.2189902
343600.0000000    0.2092921
343640.0000000    0.2102896
343680.0000000    0.2073669
343720.0000000    0.2187009
343760.0000000    0.2066200
343800.0000000    0.2087588
343840.0000000    0.2171085
343880.0000000    0.2238703
343920.0000000    0.2348802
343960.0000000    0.2185342
344000.0000000    0.2200735
344040.0000000    0.2257981
344080.0000000    0.2329300
344120.0000000    0.2223988
344160.0000000    0.2391032
344200.0000000    0.2173331
344240.0000000    0.2095916
344280.0000000    0.2345041
344320.0000000    0.2191454
344360.0000000    0.2057244
344400.0000000    0.2131515
344440.0000000    0.2342745
344480.0000000    0.2189130
344520.0000000    0.2166567
344560.0000000    0.2286501
344600.0000000    0.2222652
344640.0000000    0.2257796
344680.0000000    0.2227837
344720.0000000    0.1975250
344760.0000000    0.2165655
344800.0000000    0.2234530
344840.0000000    0.2234954
344880.0000000    0.2166149
344920.0000000    0.2477510
344960.0000000    0.2382311
345000.0000000    0.2450714
345040.0000000    0.2184281
345080.0000000    0.2233385
345120.0000000    0.2033772
345160.0000000    0.2161313
345200.0000000    0.2219416
345240.0000000    0.2251162
345280.0000000    0.2276105
345320.0000000    0.2258339
345360.0000000    0.2178753
345400.0000000    0.2278149
345440.0000000    0.2120082
345480.0000000    0.2308367
345520.0000000    0.2347455
345560.0000000    0.2395329
345600.0000000    0.2347681
345640.0000000    0.2278582
345680.0000000    0.2214309
345720.0000000    0.2365798
345760.0000000    0.2260943
345800.0000000    0.2349809
345840.0000000    0.2278174
345880.0000000    0.2129853
345920.0000000    0.2211992
345960.0000000    0.2121448
346000.0000000    0.2184340
346040.0000000    0.2124665
346080.0000000    0.2337300
346120.0000000    0.2264556
346160.0000000    0.2277908
346200.0000000    0.2450105
346240.0000000    0.2243361
346280.0000000    0.2309427
346320.0000000    0.2449114
346360.0000000    0.2339423
346400.0000000    0.2263315
346440.0000000    0.2341859
346480.0000000    0.2323820
346520.0000000    0.2352204
346560.0000000    0.2287663
346600.0000000    0.2243113
346640.0000000    0.2271360
346680.0000000    0.2321641
346720.0000000    0.2239500
346760.0000000    0.2262740
346800.0000000    0.2277443
346840.0000000    0.2380337
346880.0000000    0.2370353
346920.0000000    0.2365647
346960.0000000    0.2423581
347000.0000000    0.2392281
347040.0000000    0.2265784
347080.0000000    0.2147049
347120.0000000    0.2225960
347160.0000000    0.2422939
347200.0000000    0.2295187
347240.0000000    0.2308332
347280.0000000    0.2323789
347320.0000000    0.2340303
347360.0000000    0.2507814
347400.0000000    0.2385431
347440.0000000    0.2222163
347480.0000000    0.2189965
347520.0000000    0.2364603
347560.0000000    0.2375623
347600.0000000    0.2149983
347640.0000000    0.2125508
347680.0000000    0.2342974
347720.0000000    0.2325576
347760.0000000    0.2423727
347800.0000000    0.2258204
347840.0000000    0.2380504
347880.0000000    0.2258666
347920.0000000    0.2319561
347960.0000000    0.2408659
348000.0000000    0.2289294
348040.0000000    0.2252735
348080.0000000    0.2267911
348120.0000000    0.2329217
348160.0000000    0.2160497
348200.0000000    0.2112360
348240.0000000    0.2122907
348280.0000000    0.2229051
348320.0000000    0.2218573
348360.0000000    0.2214910
348400.0000000    0.1990721
348440.0000000    0.1973321
348480.0000000    0.1942724
348520.0000000    0.2107729
348560.0000000    0.2104586
348600.0000000    0.2033536
348640.0000000    0.1921794
348680.0000000    0.2075143
348720.0000000    0.2011203
348760.0000000    0.2012043
348800.0000000    0.1874826
348840.0000000    0.2097442
348880.0000000    0.1980502
348920.0000000    0.1932931
348960.0000000    0.2046381
349000.0000000    0.1990575
349040.0000000    0.1811193
349080.0000000    0.1866286
349120.0000000    0.1758904
349160.0000000    0.1972633
349200.0000000    0.1997198
349240.0000000    0.1939067
349280.0000000    0.1948550
349320.0000000    0.1902594
349360.0000000    0.1994631
349400.0000000    0.2033396
349440.0000000    0.1938539
349480.0000000    0.1941838
349520.0000000    0.1932882
349560.0000000    0.1948205
349600.0000000    0.1943541
349640.0000000    0.1971846
349680.0000000    0.2042735
349720.0000000    0.2132688
349760.0000000    0.1900633
349800.0000000    0.2043190
349840.0000000    0.1945847
349880.0000000    0.2187459
349920.0000000    0.2002645
349960.0000000    0.2024912
350000.0000000    0.2064663
350040.0000000    0.2010141
350080.0000000    0.1930959
350120.0000000    0.2017282
350160.0000000    0.2102918
350200.0000000    0.2033453
350240.0000000    0.1911577
350280.0000000    0.2125248
350320.0000000    0.2135249
350360.0000000    0.2012888
350400.0000000    0.2063887
350440.0000000    0.2056474
350480.0000000    0.2010569
350520.0000000    0.2081475
350560.0000000    0.2024598
350600.0000000    0.2000584
350640.0000000    0.2092278
350680.0000000    0.2166802
350720.0000000    0.1942753
350760.0000000    0.2173752
350800.0000000    0.2115200
350840.0000000    0.1980483
350880.0000000    0.2045018
350920.0000000    0.2108412
350960.0000000    0.2045646
351000.0000000    0.2150369
351040.0000000    0.2042823
351080.0000000    0.2006114
351120.0000000    0.2066793
351160.0000000    0.2002828
351200.0000000    0.1991614
351240.0000000    0.2138769
351280.0000000    0.2130862
351320.0000000    0.2026751
351360.0000000    0.2057737
351400.0000000    0.2054000
351440.0000000    0.1882360
351480.0000000    0.2001411
351520.0000000    0.2039838
351560.0000000    0.1966548
351600.0000000    0.1900241
351640.0000000    0.1895168
351680.0000000    0.1934070
351720.0000000    0.1891847
351760.0000000    0.1888286
351800.0000000    0.1938115
351840.0000000    0.2086752
351880.0000000    0.1903441
351920.0000000    0.2110377
351960.0000000    0.2001990
352000.0000000    0.1908722
352040.0000000    0.1952884
352080.0000000    0.1995098
352120.0000000    0.2005634
352160.0000000    0.1976257
352200.0000000    0.1841227
352240.0000000    0.1860544
352280.0000000    0.1814971
352320.0000000    0.1839267
352360.0000000    0.1882652
352400.0000000    0.1896135
352440.0000000    0.1860359
352480.0000000    0.1767918
352520.0000000    0.1836311
352560.0000000    0.1933800
352600.0000000    0.1844855
352640.0000000    0.1839789
352680.0000000    0.1991560
352720.0000000    0.1928348
352760.0000000    0.1940036
352800.0000000    0.1870096
352840.0000000    0.1866965
352880.0000000    0.1933516
352920.0000000    0.2045084
352960.0000000    0.2131731
353000.0000000    0.1963717
353040.0000000    0.2028052
353080.0000000    0.1999118
353120.0000000    0.2051329
353160.0000000    0.1942054
353200.0000000    0.2126621
353240.0000000    0.1995436
353280.0000000    0.2030383
353320.0000000    0.2145516
353360.0000000    0.2092164
353400.0000000    0.2110605
353440.0000000    0.1969179
353480.0000000    0.1823906
353520.0000000    0.1863459
353560.0000000    0.1882799
353600.0000000    0.1895040
353640.0000000    0.1988049
353680.0000000    0.1908009
353720.0000000    0.1909083
353760.0000000    0.2033073
353800.0000000    0.1939028
353840.0000000    0.1940508
353880.0000000    0.2057595
353920.0000000    0.1928897
353960.0000000    0.1798531
354000.0000000    0.1892785
354040.0000000    0.1815149
354080.0000000    0.1898613
354120.0000000    0.1795461
354160.0000000    0.1854518
354200.0000000    0.1862693
354240.0000000    0.1769644
354280.0000000    0.1826552
354320.0000000    0.1682686
354360.0000000    0.1853392
354400.0000000    0.1754176
354440.0000000    0.1906557
354480.0000000    0.1868079
354520.0000000    0.1829573
354560.0000000    0.1830227
354600.0000000    0.1836538
354640.0000000    0.1919335
354680.0000000    0.1946937
354720.0000000    0.1934981
354760.0000000    0.1896558
354800.0000000    0.1888826
354840.0000000    0.1911841
354880.0000000    0.1919634
354920.0000000    0.1981631
354960.0000000    0.2010397
355000.0000000    0.2071609
355040.0000000    0.1883370
355080.0000000    0.2118914
355120.0000000    0.1965675
355160.0000000    0.1857367
355200.0000000    0.1800647
355240.0000000    0.1977221
355280.0000000    0.1955725
355320.0000000    0.2074020
355360.0000000    0.1990037
355400.0000000    0.1975636
355440.0000000    0.2081464
355480.0000000    0.2113416
355520.0000000    0.2091885
355560.0000000    0.2117626
355600.0000000    0.1883353
355640.0000000    0.1984679
355680.0000000    0.1938249
355720.0000000    0.1954957
355760.0000000    0.2022363
355800.0000000    0.1985852
355840.0000000    0.1995838
355880.0000000    0.2033813
355920.0000000    0.2026687
355960.0000000    0.1916752
356000.0000000    0.1972976
356040.0000000    0.1956292
356080.0000000    0.1999717
356120.0000000    0.2193928
356160.0000000    0.1908144
356200.0000000    0.2205651
356240.0000000    0.2158057
356280.0000000    0.1945247
356320.0000000    0.2284514
356360.0000000    0.2031316
356400.0000000    0.2146555
356440.0000000    0.1995496
356480.0000000    0.2134102
356520.0000000    0.2064734
356560.0000000    0.1932491
356600.0000000    0.2048821
356640.0000000    0.2038057
356680.0000000    0.2112693
356720.0000000    0.1942942
356760.0000000    0.2009997
356800.0000000    0.1931898
356840.0000000    0.1959291
356880.0000000    0.1871519
356920.0000000    0.2143033
356960.0000000    0.1963501
357000.0000000    0.1974338
357040.0000000    0.2005208
357080.0000000    0.1928544
357120.0000000    0.1972868
357160.0000000    0.1974510
357200.0000000    0.2001262
357240.0000000    0.1963378
357280.0000000    0.1998945
357320.0000000    0.1872819
357360.0000000    0.2011907
357400.0000000    0.1875459
357440.0000000    0.1991417
357480.0000000    0.2082717
357520.0000000    0.2103169
357560.0000000    0.2060053
357600.0000000    0.2031712
357640.0000000    0.1889467
357680.0000000    0.1974263
357720.0000000    0.1901608
357760.0000000    0.1984283
357800.0000000    0.1951007
357840.0000000    0.1929996
357880.0000000    0.1763332
357920.0000000    0.1998113
357960.0000000    0.1852124
358000.0000000    0.1727789
358040.0000000    0.1852840
358080.0000000    0.1778605
358120.0000000    0.1896539
358160.0000000    0.2046302
358200.0000000    0.2154731
358240.0000000    0.2160379
358280.0000000    0.2049728
358320.0000000    0.2031126
358360.0000000    0.1873152
358400.0000000    0.1960479
358440.0000000    0.1881597
358480.0000000    0.1949234
358520.0000000    0.2083340
358560.0000000    0.1926476
358600.0000000    0.1933208
358640.0000000    0.1985123
358680.0000000    0.2013242
358720.0000000    0.1952042
358760.0000000    0.1871408
358800.0000000    0.1931263
358840.0000000    0.1939491
358880.0000000    0.1966446
358920.0000000    0.2019527
358960.0000000    0.1879502
359000.0000000    0.1770336
359040.0000000    0.1845776
359080.0000000    0.1879684
359120.0000000    0.1776245
359160.0000000    0.1820190
359200.0000000    0.1868639
359240.0000000    0.1890240
359280.0000000    0.1966335
359320.0000000    0.1892518
359360.0000000    0.1793545
359400.0000000    0.1911722
359440.0000000    0.1920814
359480.0000000    0.1871141
359520.0000000    0.1989920
359560.0000000    0.1989959
359600.0000000    0.1988470
359640.0000000    0.1979621
359680.0000000    0.1989139
359720.0000000    0.1999298
359760.0000000    0.2003536
359800.0000000    0.1828329
359840.0000000    0.1918947
359880.0000000    0.1831287
359920.0000000    0.1930121
359960.0000000    0.1886499
360000.0000000    0.1978428
360040.0000000    0.1917914
360080.0000000    0.1926519
360120.0000000    0.1894462
360160.0000000    0.1944394
360200.0000000    0.1832163
360240.0000000    0.2013599
360280.0000000    0.1938324
360320.0000000    0.1864963
360360.0000000    0.2072471
360400.0000000    0.2124257
360440.0000000    0.2035018
360480.0000000    0.2051392
360520.0000000    0.2053786
360560.0000000    0.1881083
360600.0000000    0.1950556
360640.0000000    0.1830981
360680.0000000    0.1831621
360720.0000000    0.1787666
360760.0000000    0.1763430
360800.0000000    0.1855933
360840.0000000    0.1917897
360880.0000000    0.1807145
360920.0000000    0.1878004
360960.0000000    0.1778645
361000.0000000    0.1875814
361040.0000000    0.1901874
361080.0000000    0.1825996
361120.0000000    0.1862067
361160.0000000    0.1725235
361200.0000000    0.1983334
361240.0000000    0.1886725
361280.0000000    0.2006990
361320.0000000    0.1879047
361360.0000000    0.1924886
361400.0000000    0.1969640
361440.0000000    0.1951511
361480.0000000    0.1922661
361520.0000000    0.2133945
361560.0000000    0.2040828
361600.0000000    0.2035074
361640.0000000    0.1895083
361680.0000000    0.1882658
361720.0000000    0.2044941
361760.0000000    0.1994328
361800.0000000    0.1950727
361840.0000000    0.1929038
361880.0000000    0.1880722
361920.0000000    0.2051816
361960.0000000    0.2127147
362000.0000000    0.2118243
362040.0000000    0.2003610
362080.0000000    0.2088620
362120.0000000    0.2120692
362160.0000000    0.2061976
362200.0000000    0.1936273
362240.0000000    0.2036986
362280.0000000    0.2043209
362320.0000000    0.1950063
362360.0000000    0.1868214
362400.0000000    0.2099952
362440.0000000    0.2116232
362480.0000000    0.2116420
362520.0000000    0.2053312
362560.0000000    0.2098064
362600.0000000    0.2196138
362640.0000000    0.2114652
362680.0000000    0.1992042
362720.0000000    0.2250994
362760.0000000    0.2389838
362800.0000000    0.2094283
362840.0000000    0.2058678
362880.0000000    0.1984079
362920.0000000    0.2133084
362960.0000000    0.2084995
363000.0000000    0.2139224
363040.0000000    0.2196560
363080.0000000    0.2344475
363120.0000000    0.2309693
363160.0000000    0.2407981
363200.0000000    0.2369319
363240.0000000    0.2380033
363280.0000000    0.2436050
363320.0000000    0.2341007
363360.0000000    0.2301755
363400.0000000    0.2235248
363440.0000000    0.2225290
363480.0000000    0.2311721
363520.0000000    0.2422804
363560.0000000    0.2467713
363600.0000000    0.2379527
363640.0000000    0.2372821
363680.0000000    0.2422922
363720.0000000    0.2190055
363760.0000000    0.2407131
363800.0000000    0.2527228
363840.0000000    0.2379481
363880.0000000    0.2383347
363920.0000000    0.2340416
363960.0000000    0.2353185
364000.0000000    0.2480175
364040.0000000    0.2507431
364080.0000000    0.2330589
364120.0000000    0.2349196
364160.0000000    0.2391087
364200.0000000    0.2296353
364240.0000000    0.2184637
364280.0000000    0.2119313
364320.0000000    0.2116731
364360.0000000    0.2328181
364400.0000000    0.2332981
364440.0000000    0.2423224
364480.0000000    0.2360584
364520.0000000    0.2396078
364560.0000000    0.2264418
364600.0000000    0.2220591
364640.0000000    0.2247416
364680.0000000    0.2302142
364720.0000000    0.2177310
364760.0000000    0.2232891
364800.0000000    0.2444152
364840.0000000    0.2274001
364880.0000000    0.2222706
364920.0000000    0.2293358
364960.0000000    0.2267527
365000.0000000    0.2266479
365040.0000000    0.2273698
365080.0000000    0.2435052
365120.0000000    0.2231060
365160.0000000    0.2310124
365200.0000000    0.2273081
365240.0000000    0.2428385
365280.0000000    0.2368944
365320.0000000    0.2303450
365360.0000000    0.2386474
365400.0000000    0.2353174
365440.0000000    0.2372880
365480.0000000    0.2427754
365520.0000000    0.2314502
365560.0000000    0.2362243
365600.0000000    0.2223689
365640.0000000    0.2211111
365680.0000000    0.2270521
365720.0000000    0.2327851
365760.0000000    0.2359530
365800.0000000    0.2428124
365840.0000000    0.2315919
365880.0000000    0.2267762
365920.0000000    0.2283799
365960.0000000    0.2284522
366000.0000000    0.2397739
366040.0000000    0.2357377
366080.0000000    0.2393796
366120.0000000    0.2407816
366160.0000000    0.2411164
366200.0000000    0.2429933
366240.0000000    0.2383412
366280.0000000    0.2410782
366320.0000000    0.2365969
366360.0000000    0.2411881
366400.0000000    0.2496143
366440.0000000    0.2403131
366480.0000000    0.2350066
366520.0000000    0.2402763
366560.0000000    0.2454845
366600.0000000    0.2576848
366640.0000000    0.2396448
366680.0000000    0.2574776
366720.0000000    0.2606006
366760.0000000    0.2472423
366800.0000000    0.2497362
366840.0000000    0.2443882
366880.0000000    0.2538831
366920.0000000    0.2548646
366960.0000000    0.2413338
367000.0000000    0.2507872
367040.0000000    0.2525680
367080.0000000    0.2426811
367120.0000000    0.2637394
367160.0000000    0.2552953
367200.0000000    0.2468006
367240.0000000    0.2396196
367280.0000000    0.2401581
367320.0000000    0.2560366
367360.0000000    0.2271727
367400.0000000    0.2311492
367440.0000000    0.2474577
367480.0000000    0.2381896
367520.0000000    0.2572641
367560.0000000    0.2405165
367600.0000000    0.2397078
367640.0000000    0.2382989
367680.0000000    0.2468615
367720.0000000    0.2363332
367760.0000000    0.2293452
367800.0000000    0.2347810
367840.0000000    0.2259094
367880.0000000    0.2358899
367920.0000000    0.2418301
367960.0000000    0.2416593
368000.0000000    0.2288852
368040.0000000    0.2274469
368080.0000000    0.2247980
368120.0000000    0.2444142
368160.0000000    0.2452813
368200.0000000    0.2333725
368240.0000000    0.2301977
368280.0000000    0.2295405
368320.0000000    0.2271822
368360.0000000    0.2358309
368400.0000000    0.2382754
368440.0000000    0.2480722
368480.0000000    0.2532434
368520.0000000    0.2279646
368560.0000000    0.2371618
368600.0000000    0.2249794
368640.0000000    0.2284405
368680.0000000    0.2330309
368720.0000000    0.2321455
368760.0000000    0.2539257
368800.0000000    0.2256198
368840.0000000    0.2316264
368880.0000000    0.2373559
368920.0000000    0.2284638
368960.0000000    0.2341843
369000.0000000    0.2291493
369040.0000000    0.2312349
369080.0000000    0.2217482
369120.0000000    0.2336900
369160.0000000    0.2369048
369200.0000000    0.2293159
369240.0000000    0.2302068
369280.0000000    0.2387919
369320.0000000    0.2397526
369360.0000000    0.2449206
369400.0000000    0.2374099
369440.0000000    0.2464499
369480.0000000    0.2513777
369520.0000000    0.2399871
369560.0000000    0.2395135
369600.0000000    0.2339889
369640.0000000    0.2342577
369680.0000000    0.2414867
369720.0000000    0.2479266
369760.0000000    0.2325224
369800.0000000    0.2434570
369840.0000000    0.2357429
369880.0000000    0.2464294
369920.0000000    0.2471413
369960.0000000    0.2420488
370000.0000000    0.2404460
370040.0000000    0.2479090
370080.0000000    0.2496163
370120.0000000    0.2366196
370160.0000000    0.2295726
370200.0000000    0.2382998
370240.0000000    0.2306045
370280.0000000    0.2396925
370320.0000000    0.2282574
370360.0000000    0.2292515
370400.0000000    0.2277035
370440.0000000    0.2278879
370480.0000000    0.2347674
370520.0000000    0.2294298
370560.0000000    0.2221414
370600.0000000    0.2385543
370640.0000000    0.2374929
370680.0000000    0.2240928
370720.0000000    0.2358964
370760.0000000    0.2501995
370800.0000000    0.2355610
370840.0000000    0.2505267
370880.0000000    0.2293208
370920.0000000    0.2437416
370960.0000000    0.2452825
371000.0000000    0.2462206
371040.0000000    0.2293711
371080.0000000    0.2373728
371120.0000000    0.2301218
371160.0000000    0.2401006
371200.0000000    0.2294478
371240.0000000    0.2441524
371280.0000000    0.2298040
371320.0000000    0.2226350
371360.0000000    0.2273487
371400.0000000    0.2358539
371440.0000000    0.2365039
371480.0000000    0.2308639
371520.0000000    0.2270538
371560.0000000    0.2307866
371600.0000000    0.2360061
371640.0000000    0.2474907
371680.0000000    0.2291888
371720.0000000    0.2381007
371760.0000000    0.2278178
371800.0000000    0.2469567
371840.0000000    0.2431124
371880.0000000    0.2390265
371920.0000000    0.2369964
371960.0000000    0.2487649
372000.0000000    0.2293545
372040.0000000    0.2268284
372080.0000000    0.2275826
372120.0000000    0.2412884
372160.0000000    0.2301559
372200.0000000    0.2282789
372240.0000000    0.2278553
372280.0000000    0.2355225
372320.0000000    0.2203297
372360.0000000    0.2255501
372400.0000000    0.2355846
372440.0000000    0.2305150
372480.0000000    0.2339260
372520.0000000    0.2251353
372560.0000000    0.2187499
372600.0000000    0.2227186
372640.0000000    0.2236027
372680.0000000    0.2272756
372720.0000000    0.2306379
372760.0000000    0.2382363
372800.0000000    0.2215099
372840.0000000    0.2281272
372880.0000000    0.2254000
372920.0000000    0.2185199
372960.0000000    0.2142016
373000.0000000    0.2260750
373040.0000000    0.2244186
373080.0000000    0.2334068
373120.0000000    0.2306437
373160.0000000    0.2367260
373200.0000000    0.2195951
373240.0000000    0.2347291
373280.0000000    0.2244426
373320.0000000    0.2297110
373360.0000000    0.2293898
373400.0000000    0.2230826
373440.0000000    0.2309892
373480.0000000    0.2396059
373520.0000000    0.2391427
373560.0000000    0.2243414
373600.0000000    0.2236025
373640.0000000    0.2256340
373680.0000000    0.2269343
373720.0000000    0.2253040
373760.0000000    0.2124066
373800.0000000    0.2209627
373840.0000000    0.2287099
373880.0000000    0.2378318
373920.0000000    0.2452904
373960.0000000    0.2312746
374000.0000000    0.2370323
374040.0000000    0.2320202
374080.0000000    0.2416983
374120.0000000    0.2301150
374160.0000000    0.2354458
374200.0000000    0.2379893
374240.0000000    0.2488670
374280.0000000    0.2480120
374320.0000000    0.2519585
374360.0000000    0.2334588
374400.0000000    0.2517911
374440.0000000    0.2542582
374480.0000000    0.2304474
374520.0000000    0.2314045
374560.0000000    0.2344650
374600.0000000    0.2310168
374640.0000000    0.2275154
374680.0000000    0.2282100
374720.0000000    0.2232457
374760.0000000    0.2234429
374800.0000000    0.2287254
374840.0000000    0.2206473
374880.0000000    0.2203207
374920.0000000    0.2292929
374960.0000000    0.2259912
375000.0000000    0.2298209
375040.0000000    0.2458991
375080.0000000    0.2277498
375120.0000000    0.2124401
375160.0000000    0.2283699
375200.0000000    0.2341591
375240.0000000    0.2372689
375280.0000000    0.2256872
375320.0000000    0.2235617
375360.0000000    0.2271235
375400.0000000    0.2190921
375440.0000000    0.2238513
375480.0000000    0.2163245
375520.0000000    0.2242870
375560.0000000    0.2242637
375600.0000000    0.2258992
375640.0000000    0.2293066
375680.0000000    0.2256217
375720.0000000    0.2232047
375760.0000000    0.2256012
375800.0000000    0.2425040
375840.0000000    0.2306694
375880.0000000    0.2315722
375920.0000000    0.2268189
375960.0000000    0.2228386
376000.0000000    0.2312245
376040.0000000    0.2317592
376080.0000000    0.2360744
376120.0000000    0.2311592
376160.0000000    0.2204782
376200.0000000    0.2258801
376240.0000000    0.2152160
376280.0000000    0.2220017
376320.0000000    0.2381337
376360.0000000    0.2230653
376400.0000000    0.2308432
376440.0000000    0.2359629
376480.0000000    0.2291899
376520.0000000    0.2294086
376560.0000000    0.2339393
376600.0000000    0.2230137
376640.0000000    0.2304296
376680.0000000    0.2198466
376720.0000000    0.2368629
376760.0000000    0.2291586
376800.0000000    0.2387067
376840.0000000    0.2264402
376880.0000000    0.2221629
376920.0000000    0.2174947
376960.0000000    0.2216758
377000.0000000    0.2120330
377040.0000000    0.2129941
377080.0000000    0.2225235
377120.0000000    0.2108992
377160.0000000    0.2113192
377200.0000000    0.2148603
377240.0000000    0.2152990
377280.0000000    0.2154511
377320.0000000    0.2228202
377360.0000000    0.2257255
377400.0000000    0.2300940
377440.0000000    0.2235814
377480.0000000    0.2189886
377520.0000000    0.2297470
377560.0000000    0.2175927
377600.0000000    0.2229836
377640.0000000    0.2199511
377680.0000000    0.2317361
377720.0000000    0.2206983
377760.0000000    0.2145065
377800.0000000    0.2381647
377840.0000000    0.2216375
377880.0000000    0.2149908
377920.0000000    0.2132283
377960.0000000    0.2271353
378000.0000000    0.2362824
378040.0000000    0.2403066
378080.0000000    0.2339795
378120.0000000    0.2298515
378160.0000000    0.2374506
378200.0000000    0.2394111
378240.0000000    0.2436360
378280.0000000    0.2494142
378320.0000000    0.2465170
378360.0000000    0.2510546
378400.0000000    0.2409888
378440.0000000    0.2539782
378480.0000000    0.2426342
378520.0000000    0.2306044
378560.0000000    0.2357453
378600.0000000    0.2302289
378640.0000000    0.2353025
378680.0000000    0.2255058
378720.0000000    0.2378514
378760.0000000    0.2337243
378800.0000000    0.2427405
378840.0000000    0.2525133
378880.0000000    0.2364502
378920.0000000    0.2434981
378960.0000000    0.2418661
379000.0000000    0.2427800
379040.0000000    0.2416558
379080.0000000    0.2575797
379120.0000000    0.2418718
379160.0000000    0.2511170
379200.0000000    0.2447110
379240.0000000    0.2527148
379280.0000000    0.2378754
379320.0000000    0.2306917
379360.0000000    0.2335284
379400.0000000    0.2294543
379440.0000000    0.2314674
379480.0000000    0.2308474
379520.0000000    0.2319575
379560.0000000    0.2297284
379600.0000000    0.2248433
379640.0000000    0.2283120
379680.0000000    0.2239877
379720.0000000    0.2305484
379760.0000000    0.2335834
379800.0000000    0.2353117
379840.0000000    0.2290194
379880.0000000    0.2248362
379920.0000000    0.2254887
379960.0000000    0.2277871
380000.0000000    0.2332359
380040.0000000    0.2267993
380080.0000000    0.2257994
380120.0000000    0.2310042
380160.0000000    0.2307952
380200.0000000    0.2332882
380240.0000000    0.2265431
380280.0000000    0.2331211
380320.0000000    0.2310719
380360.0000000    0.2300942
380400.0000000    0.2317986
380440.0000000    0.2319470
380480.0000000    0.2135211
380520.0000000    0.2165850
380560.0000000    0.2250402
380600.0000000    0.2352392
380640.0000000    0.2159972
380680.0000000    0.2328645
380720.0000000    0.2189606
380760.0000000    0.2354391
380800.0000000    0.2473143
380840.0000000    0.2410205
380880.0000000    0.2306599
380920.0000000    0.2275967
380960.0000000    0.2415059
381000.0000000    0.2293907
381040.0000000    0.2278378
381080.0000000    0.2441903
381120.0000000    0.2428395
381160.0000000    0.2455145
381200.0000000    0.2390151
381240.0000000    0.2484670
381280.0000000    0.2368828
381320.0000000    0.2192704
381360.0000000    0.2347480
381400.0000000    0.2329759
381440.0000000    0.2310551
381480.0000000    0.2365095
381520.0000000    0.2346167
381560.0000000    0.2378101
381600.0000000    0.2309292
381640.0000000    0.2322505
381680.0000000    0.2409620
381720.0000000    0.2365873
381760.0000000    0.2338464
381800.0000000    0.2414628
381840.0000000    0.2367439
381880.0000000    0.2483592
381920.0000000    0.2369139
381960.0000000    0.2437049
382000.0000000    0.2456589
382040.0000000    0.2421442
382080.0000000    0.2347622
382120.0000000    0.2351042
382160.0000000    0.2368511
382200.0000000    0.2409616
382240.0000000    0.2405045
382280.0000000    0.2271535
382320.0000000    0.2296641
382360.0000000    0.2272667
382400.0000000    0.2341517
382440.0000000    0.2282464
382480.0000000    0.2285737
382520.0000000    0.2332657
382560.0000000    0.2254101
382600.0000000    0.2334136
382640.0000000    0.2275346
382680.0000000    0.2331403
382720.0000000    0.2354314
382760.0000000    0.2402376
382800.0000000    0.2293642
382840.0000000    0.2239994
382880.0000000    0.2216418
382920.0000000    0.2068227
382960.0000000    0.1985787
383000.0000000    0.2127206
383040.0000000    0.2097250
383080.0000000    0.2270602
383120.0000000    0.2319657
383160.0000000    0.2283903
383200.0000000    0.2291662
383240.0000000    0.2414320
383280.0000000    0.2387490
383320.0000000    0.2403716
383360.0000000    0.2299589
383400.0000000    0.2301770
383440.0000000    0.2309503
383480.0000000    0.2270747
383520.0000000    0.2365103
383560.0000000    0.2340051
383600.0000000    0.2337189
383640.0000000    0.2318148
383680.0000000    0.2397675
383720.0000000    0.2349997
383760.0000000    0.2362516
383800.0000000    0.2219618
383840.0000000    0.2265721
383880.0000000    0.2325615
383920.0000000    0.2264962
383960.0000000    0.2390210
384000.0000000    0.2215932
384040.0000000    0.2327533
384080.0000000    0.2553120
384120.0000000    0.2188599
384160.0000000    0.2510252
384200.0000000    0.2522570
384240.0000000    0.2417419
384280.0000000    0.2264145
384320.0000000    0.2461038
384360.0000000    0.2344990
384400.0000000    0.2340583
384440.0000000    0.2265044
384480.0000000    0.2327802
384520.0000000    0.2349048
384560.0000000    0.2164856
384600.0000000    0.2366031
384640.0000000    0.2295428
384680.0000000    0.2284123
384720.0000000    0.2228395
384760.0000000    0.2251824
384800.0000000    0.2265587
384840.0000000    0.2264950
384880.0000000    0.2009577
384920.0000000    0.2103187
384960.0000000    0.2154509
385000.0000000    0.2074763
385040.0000000    0.2370578
385080.0000000    0.2282780
385120.0000000    0.2185813
385160.0000000    0.2294677
385200.0000000    0.2194579
385240.0000000    0.2335284
385280.0000000    0.2398680
385320.0000000    0.2381694
385360.0000000    0.2314488
385400.0000000    0.2435552
385440.0000000    0.2378592
385480.0000000    0.2412046
385520.0000000    0.2374801
385560.0000000    0.2440318
385600.0000000    0.2301891
385640.0000000    0.2311254
385680.0000000    0.2392090
385720.0000000    0.2326072
385760.0000000    0.2226456
385800.0000000    0.2287851
385840.0000000    0.2349001
385880.0000000    0.2434679
385920.0000000    0.2138986
385960.0000000    0.2046444
386000.0000000    0.2148796
386040.0000000    0.2112445
386080.0000000    0.2242744
386120.0000000    0.2166330
386160.0000000    0.2378335
386200.0000000    0.2299772
386240.0000000    0.2202250
386280.0000000    0.2218230
386320.0000000    0.2338331
386360.0000000    0.2487700
386400.0000000    0.2361863
386440.0000000    0.2338405
386480.0000000    0.2252051
386520.0000000    0.2315407
386560.0000000    0.2157927
386600.0000000    0.2291626
386640.0000000    0.2404620
386680.0000000    0.2284498
386720.0000000    0.2376843
386760.0000000    0.2173355
386800.0000000    0.2422720
386840.0000000    0.2157915
386880.0000000    0.2285859
386920.0000000    0.2172530
386960.0000000    0.2055631
387000.0000000    0.2245550
387040.0000000    0.2234262
387080.0000000    0.2358441
387120.0000000    0.2236829
387160.0000000    0.2104771
387200.0000000    0.2110979
387240.0000000    0.2155191
387280.0000000    0.2231676
387320.0000000    0.2197444
387360.0000000    0.2204057
387400.0000000    0.2327505
387440.0000000    0.2456475
387480.0000000    0.2310582
387520.0000000    0.2323503
387560.0000000    0.2251530
387600.0000000    0.2277515
387640.0000000    0.2183868
387680.0000000    0.2221984
387720.0000000    0.2220164
387760.0000000    0.2218782
387800.0000000    0.2245269
387840.0000000    0.2211927
387880.0000000    0.2255188
387920.0000000    0.2236043
387960.0000000    0.2177816
388000.0000000    0.2104175
388040.0000000    0.2110189
388080.0000000    0.2264519
388120.0000000    0.2289688
388160.0000000    0.2444334
388200.0000000    0.2321756
388240.0000000    0.2317792
388280.0000000    0.2226507
388320.0000000    0.2362588
388360.0000000    0.2403426
388400.0000000    0.2264370
388440.0000000    0.2296853
388480.0000000    0.2295984
388520.0000000    0.2248628
388560.0000000    0.2297467
388600.0000000    0.2458002
388640.0000000    0.2410745
388680.0000000    0.2490673
388720.0000000    0.2360683
388760.0000000    0.2338299
388800.0000000    0.2397021
388840.0000000    0.2339880
388880.0000000    0.2224406
388920.0000000    0.2387223
388960.0000000    0.2253253
389000.0000000    0.2309067
389040.0000000    0.2111202
389080.0000000    0.2238702
389120.0000000    0.2141772
389160.0000000    0.2285637
389200.0000000    0.2288078
389240.0000000    0.2240587
389280.0000000    0.2356339
389320.0000000    0.2332350
389360.0000000    0.2225854
389400.0000000    0.2426028
389440.0000000    0.2211077
389480.0000000    0.2357511
389520.0000000    0.2287178
389560.0000000    0.2290071
389600.0000000    0.2273319
389640.0000000    0.2147246
389680.0000000    0.2101183
389720.0000000    0.2191178
389760.0000000    0.2327494
389800.0000000    0.2242961
389840.0000000    0.2362926
389880.0000000    0.2217713
389920.0000000    0.2246429
389960.0000000    0.2292303
390000.0000000    0.2369964
390040.0000000    0.2338922
390080.0000000    0.2287966
390120.0000000    0.2239523
390160.0000000    0.2309303
390200.0000000    0.2113023
390240.0000000    0.2052215
390280.0000000    0.2182253
390320.0000000    0.1984118
390360.0000000    0.2306724
390400.0000000    0.2372313
390440.0000000    0.2253719
390480.0000000    0.2365422
390520.0000000    0.2278523
390560.0000000    0.2256030
390600.0000000    0.2374386
390640.0000000    0.2374165
390680.0000000    0.2167985
390720.0000000    0.2275673
390760.0000000    0.2270457
390800.0000000    0.2335374
390840.0000000    0.2479475
390880.0000000    0.2418794
390920.0000000    0.2342412
390960.0000000    0.2468019
391000.0000000    0.2252810
391040.0000000    0.2223011
391080.0000000    0.2251099
391120.0000000    0.2344513
391160.0000000    0.2367876
391200.0000000    0.2355505
391240.0000000    0.2288619
391280.0000000    0.2411246
391320.0000000    0.2269013
391360.0000000    0.2282798
391400.0000000    0.2485619
391440.0000000    0.2389103
391480.0000000    0.2322571
391520.0000000    0.2361814
391560.0000000    0.2217418
391600.0000000    0.2200944
391640.0000000    0.2248466
391680.0000000    0.2080330
391720.0000000    0.2240077
391760.0000000    0.2305567
391800.0000000    0.2292562
391840.0000000    0.2268779
391880.0000000    0.2321895
391920.0000000    0.2216552
391960.0000000    0.2180100
392000.0000000    0.2069625
392040.0000000    0.2164268
392080.0000000    0.2159709
392120.0000000    0.2240473
392160.0000000    0.2243317
392200.0000000    0.2254396
392240.0000000    0.2146316
392280.0000000    0.2217780
392320.0000000    0.2304085
392360.0000000    0.2265019
392400.0000000    0.2436624
392440.0000000    0.2341007
392480.0000000    0.2325212
392520.0000000    0.2332643
392560.0000000    0.2270311
392600.0000000    0.2336001
392640.0000000    0.2219237
392680.0000000    0.2314900
392720.0000000    0.2195288
392760.0000000    0.2080179
392800.0000000    0.2178339
392840.0000000    0.2280941
392880.0000000    0.2317058
392920.0000000    0.2383638
392960.0000000    0.2301691
393000.0000000    0.2298132
393040.0000000    0.2333706
393080.0000000    0.2259007
393120.0000000    0.2374531
393160.0000000    0.2230958
393200.0000000    0.2231848
393240.0000000    0.2301480
393280.0000000    0.2228984
393320.0000000    0.2195759
393360.0000000    0.2340206
393400.0000000    0.2268218
393440.0000000    0.2310322
393480.0000000    0.2156676
393520.0000000    0.2123643
393560.0000000    0.2332315
393600.0000000    0.2204295
393640.0000000    0.2240500
393680.0000000    0.2212681
393720.0000000    0.2158302
393760.0000000    0.2118669
393800.0000000    0.2044940
393840.0000000    0.2203863
393880.0000000    0.2176076
393920.0000000    0.2253459
393960.0000000    0.2369238
394000.0000000    0.2263168
394040.0000000    0.2212426
394080.0000000    0.2169650
394120.0000000    0.2222558
394160.0000000    0.2318674
394200.0000000    0.2235858
394240.0000000    0.2211533
394280.0000000    0.2162146
394320.0000000    0.2181611
394360.0000000    0.2113868
394400.0000000    0.2014705
394440.0000000    0.2089923
394480.0000000    0.2360264
394520.0000000    0.2316201
394560.0000000    0.2283778
394600.0000000    0.2221953
394640.0000000    0.2203463
394680.0000000    0.2124205
394720.0000000    0.2176557
394760.0000000    0.2167850
394800.0000000    0.2236166
394840.0000000    0.2297627
394880.0000000    0.2280634
394920.0000000    0.2260841
394960.0000000    0.2187829
395000.0000000    0.2104302
395040.0000000    0.2142436
395080.0000000    0.2202962
395120.0000000    0.2258352
395160.0000000    0.2236274
395200.0000000    0.2124693
395240.0000000    0.2143101
395280.0000000    0.2231395
395320.0000000    0.2341389
395360.0000000    0.2273948
395400.0000000    0.2470533
395440.0000000    0.2285295
395480.0000000    0.2284372
395520.0000000    0.2296125
395560.0000000    0.2341328
395600.0000000    0.2186993
395640.0000000    0.2217943
395680.0000000    0.2132742
395720.0000000    0.2059928
395760.0000000    0.2032786
395800.0000000    0.2200123
395840.0000000    0.2031664
395880.0000000    0.2088506
395920.0000000    0.2072768
395960.0000000    0.2059287
396000.0000000    0.2011661
396040.0000000    0.2069050
396080.0000000    0.2135847
396120.0000000    0.2010288
396160.0000000    0.2005104
396200.0000000    0.2161797
396240.0000000    0.2180451
396280.0000000    0.2145688
396320.0000000    0.1931961
396360.0000000    0.2078711
396400.0000000    0.2089986
396440.0000000    0.2108523
396480.0000000    0.2157909
396520.0000000    0.2015664
396560.0000000    0.1986177
396600.0000000    0.2108865
396640.0000000    0.2083765
396680.0000000    0.1936837
396720.0000000    0.2013223
396760.0000000    0.2048396
396800.0000000    0.1895399
396840.0000000    0.2037914
396880.0000000    0.1900635
396920.0000000    0.1973305
396960.0000000    0.2137347
397000.0000000    0.1929939
397040.0000000    0.1963177
397080.0000000    0.2152193
397120.0000000    0.2027519
397160.0000000    0.1921418
397200.0000000    0.1954260
397240.0000000    0.1905709
397280.0000000    0.1986519
397320.0000000    0.1889610
397360.0000000    0.1980916
397400.0000000    0.1957947
397440.0000000    0.1936765
397480.0000000    0.2057295
397520.0000000    0.2022154
397560.0000000    0.2085845
397600.0000000    0.1938476
397640.0000000    0.2086336
397680.0000000    0.2260824
397720.0000000    0.2120504
397760.0000000    0.2167781
397800.0000000    0.2358702
397840.0000000    0.2184372
397880.0000000    0.2216604
397920.0000000    0.2125461
397960.0000000    0.2201254
398000.0000000    0.2092900
398040.0000000    0.2281953
398080.0000000    0.2299432
398120.0000000    0.2411174
398160.0000000    0.2354281
398200.0000000    0.2332870
398240.0000000    0.2346002
398280.0000000    0.2300068
398320.0000000    0.2252329
398360.0000000    0.2202313
398400.0000000    0.2119149
398440.0000000    0.2123677
398480.0000000    0.2155042
398520.0000000    0.2135155
398560.0000000    0.2123712
398600.0000000    0.2252459
398640.0000000    0.2104911
398680.0000000    0.2145356
398720.0000000    0.2135785
398760.0000000    0.2207513
398800.0000000    0.2178641
398840.0000000    0.2096472
398880.0000000    0.2082699
398920.0000000    0.2133593
398960.0000000    0.2116686
399000.0000000    0.2133985
399040.0000000    0.1992593
399080.0000000    0.1994396
399120.0000000    0.1922431
399160.0000000    0.1908249
399200.0000000    0.1891307
399240.0000000    0.2126415
399280.0000000    0.1978878
399320.0000000    0.1882405
399360.0000000    0.2033317
399400.0000000    0.2016625
399440.0000000    0.1952146
399480.0000000    0.1920756
399520.0000000    0.1886984
399560.0000000    0.2035447
399600.0000000    0.2001146
399640.0000000    0.1916174
399680.0000000    0.1962266
399720.0000000    0.2039248
399760.0000000    0.2006819
399800.0000000    0.2067099
399840.0000000    0.1979964
399880.0000000    0.2118716
399920.0000000    0.1976026
399960.0000000    0.2042297
400000.0000000    0.2005002
400040.0000000    0.1860597
400080.0000000    0.2136857
400120.0000000    0.2160020
400160.0000000    0.2227850
400200.0000000    0.2127384
400240.0000000    0.2177644
400280.0000000    0.2270810
400320.0000000    0.2191907
400360.0000000    0.2188015
400400.0000000    0.2143141
400440.0000000    0.2063622
400480.0000000    0.2081459
400520.0000000    0.2161736
400560.0000000    0.2084213
400600.0000000    0.2052631
400640.0000000    0.2136857
400680.0000000    0.2248995
400720.0000000    0.2165895
400760.0000000    0.2161043
400800.0000000    0.2089968
400840.0000000    0.2142976
400880.0000000    0.2295218
400920.0000000    0.2199227
400960.0000000    0.2171201
401000.0000000    0.2199154
401040.0000000    0.2173176
401080.0000000    0.2172234
401120.0000000    0.2192911
401160.0000000    0.2050560
401200.0000000    0.2161394
401240.0000000    0.2163660
401280.0000000    0.2143389
401320.0000000    0.2091194
401360.0000000    0.2132926
401400.0000000    0.2165836
401440.0000000    0.2207211
401480.0000000    0.2240905
401520.0000000    0.2082167
401560.0000000    0.2094055
401600.0000000    0.2087143
401640.0000000    0.2196621
401680.0000000    0.2215738
401720.0000000    0.2130318
401760.0000000    0.2149921
401800.0000000    0.2063706
401840.0000000    0.1991115
401880.0000000    0.2041799
401920.0000000    0.1963301
401960.0000000    0.2147886
402000.0000000    0.2116221
402040.0000000    0.2341799
402080.0000000    0.2082294
402120.0000000    0.2059573
402160.0000000    0.2157806
402200.0000000    0.2162770
402240.0000000    0.2052751
402280.0000000    0.2038621
402320.0000000    0.2155308
402360.0000000    0.2061584
402400.0000000    0.2013305
402440.0000000    0.1943991
402480.0000000    0.1880164
402520.0000000    0.1977140
402560.0000000    0.1913635
402600.0000000    0.2000900
402640.0000000    0.2163712
402680.0000000    0.1959737
402720.0000000    0.1966789
402760.0000000    0.2040479
402800.0000000    0.1920156
402840.0000000    0.2089469
402880.0000000    0.2228308
402920.0000000    0.2189448
402960.0000000    0.2123790
403000.0000000    0.2097528
403040.0000000    0.2163401
403080.0000000    0.2108765
403120.0000000    0.2099969
403160.0000000    0.2027331
403200.0000000    0.2072300
403240.0000000    0.2058649
403280.0000000    0.1980070
403320.0000000    0.2050829
403360.0000000    0.2049052
403400.0000000    0.2114958
403440.0000000    0.2023446
403480.0000000    0.1930643
403520.0000000    0.2099337
403560.0000000    0.2091562
403600.0000000    0.2143858
403640.0000000    0.2126773
403680.0000000    0.2010572
403720.0000000    0.2023802
403760.0000000    0.2075288
403800.0000000    0.2052433
403840.0000000    0.2061333
403880.0000000    0.2115116
403920.0000000    0.2074006
403960.0000000    0.1933038
404000.0000000    0.1902702
404040.0000000    0.1927397
404080.0000000    0.1857872
404120.0000000    0.1941872
404160.0000000    0.1972914
404200.0000000    0.1820138
404240.0000000    0.1838408
404280.0000000    0.1993986
404320.0000000    0.2041203
404360.0000000    0.1942174
404400.0000000    0.1982640
404440.0000000    0.2050489
404480.0000000    0.1913498
404520.0000000    0.2026322
404560.0000000    0.2075186
404600.0000000    0.2061577
404640.0000000    0.2070736
404680.0000000    0.2020138
404720.0000000    0.2070803
404760.0000000    0.1871128
404800.0000000    0.2066500
404840.0000000    0.1995566
404880.0000000    0.1977027
404920.0000000    0.2096925
404960.0000000    0.2152508
405000.0000000    0.2118665
405040.0000000    0.2050979
405080.0000000    0.2020859
405120.0000000    0.2131055
405160.0000000    0.2083381
405200.0000000    0.2045671
405240.0000000    0.2143632
405280.0000000    0.2110918
405320.0000000    0.1988031
405360.0000000    0.2093286
405400.0000000    0.2083773
405440.0000000    0.2127274
405480.0000000    0.2088815
405520.0000000    0.2180605
405560.0000000    0.2105046
405600.0000000    0.2062990
405640.0000000    0.2162972
405680.0000000    0.2255839
405720.0000000    0.2163368
405760.0000000    0.2159384
405800.0000000    0.2156978
405840.0000000    0.2260957
405880.0000000    0.2184584
405920.0000000    0.2314902
405960.0000000    0.2144390
406000.0000000    0.2335603
406040.0000000    0.2118294
406080.0000000    0.2129061
406120.0000000    0.2018942
406160.0000000    0.2061030
406200.0000000    0.2109579
406240.0000000    0.2213189
406280.0000000    0.2145174
406320.0000000    0.1958364
406360.0000000    0.2113332
406400.0000000    0.2168519
406440.0000000    0.2183183
406480.0000000    0.1993819
406520.0000000    0.2144971
406560.0000000    0.1986264
406600.0000000    0.2079347
406640.0000000    0.1994787
406680.0000000    0.2069300
406720.0000000    0.2076595
406760.0000000    0.2111386
406800.0000000    0.2101045
406840.0000000    0.2021063
406880.0000000    0.2239639
406920.0000000    0.2183129
406960.0000000    0.2157211
407000.0000000    0.2166403
407040.0000000    0.2120946
407080.0000000    0.2117673
407120.0000000    0.2048144
407160.0000000    0.2111005
407200.0000000    0.2223208
407240.0000000    0.1986024
407280.0000000    0.2028350
407320.0000000    0.1977761
407360.0000000    0.2061727
407400.0000000    0.2006224
407440.0000000    0.2275637
407480.0000000    0.2171628
407520.0000000    0.2127606
407560.0000000    0.2127646
407600.0000000    0.2054261
407640.0000000    0.2161494
407680.0000000    0.2084995
407720.0000000    0.2182462
407760.0000000    0.2065424
407800.0000000    0.2100822
407840.0000000    0.2044493
407880.0000000    0.2080981
407920.0000000    0.2109463
407960.0000000    0.2032786
408000.0000000    0.2024950
408040.0000000    0.2159310
408080.0000000    0.2096812
408120.0000000    0.2010783
408160.0000000    0.2119737
408200.0000000    0.2053056
408240.0000000    0.2039291
408280.0000000    0.1899307
408320.0000000    0.2093352
408360.0000000    0.2067451
408400.0000000    0.1968688
408440.0000000    0.1953871
408480.0000000    0.1939040
408520.0000000    0.2005842
408560.0000000    0.1926134
408600.0000000    0.2021679
408640.0000000    0.2101612
408680.0000000    0.2060318
408720.0000000    0.1937810
408760.0000000    0.1887227
408800.0000000    0.1953271
408840.0000000    0.1859511
408880.0000000    0.1839971
408920.0000000    0.1901568
408960.0000000    0.1906067
409000.0000000    0.1961447
409040.0000000    0.1979492
409080.0000000    0.1916811
409120.0000000    0.2051022
409160.0000000    0.2028960
409200.0000000    0.1967269
409240.0000000    0.2046944
409280.0000000    0.1978170
409320.0000000    0.1951261
409360.0000000    0.1917670
409400.0000000    0.2002905
409440.0000000    0.1964229
409480.0000000    0.1981860
409520.0000000    0.1974654
409560.0000000    0.1991480
409600.0000000    0.2029686
409640.0000000    0.2097405
409680.0000000    0.2008597
409720.0000000    0.2008875
409760.0000000    0.1990297
409800.0000000    0.2087272
409840.0000000    0.2009495
409880.0000000    0.1943411
409920.0000000    0.1897760
409960.0000000    0.2052619
410000.0000000    0.2043544
410040.0000000    0.1932153
410080.0000000    0.1980633
410120.0000000    0.2065034
410160.0000000    0.1875777
410200.0000000    0.1869143
410240.0000000    0.1912110
410280.0000000    0.2070775
410320.0000000    0.2044038
410360.0000000    0.1972658
410400.0000000    0.1982772
410440.0000000    0.1899100
410480.0000000    0.2028990
410520.0000000    0.2057505
410560.0000000    0.2201006
410600.0000000    0.2174107
410640.0000000    0.2128201
410680.0000000    0.2125448
410720.0000000    0.2035913
410760.0000000    0.1980119
410800.0000000    0.1892468
410840.0000000    0.2021581
410880.0000000    0.1912284
410920.0000000    0.1968223
410960.0000000    0.2023532
411000.0000000    0.2004895
411040.0000000    0.2061008
411080.0000000    0.2067401
411120.0000000    0.1938046
411160.0000000    0.1910504
411200.0000000    0.1913386
411240.0000000    0.1876137
411280.0000000    0.1826854
411320.0000000    0.2090750
411360.0000000    0.2018035
411400.0000000    0.1967685
411440.0000000    0.1957791
411480.0000000    0.1834987
411520.0000000    0.2069366
411560.0000000    0.1984499
411600.0000000    0.1973713
411640.0000000    0.2019211
411680.0000000    0.1938389
411720.0000000    0.2009916
411760.0000000    0.1932273
411800.0000000    0.2021013
411840.0000000    0.2004492
411880.0000000    0.1820076
411920.0000000    0.1906504
411960.0000000    0.1949104
412000.0000000    0.2164766
412040.0000000    0.2028033
412080.0000000    0.2061819
412120.0000000    0.1879746
412160.0000000    0.1828460
412200.0000000    0.1836855
412240.0000000    0.1875567
412280.0000000    0.1892547
412320.0000000    0.2033910
412360.0000000    0.2062970
412400.0000000    0.2051731
412440.0000000    0.2009197
412480.0000000    0.2142272
412520.0000000    0.1968956
412560.0000000    0.1984394
412600.0000000    0.1998069
412640.0000000    0.2002100
412680.0000000    0.2022887
412720.0000000    0.1944592
412760.0000000    0.2022152
412800.0000000    0.2065713
412840.0000000    0.2091008
412880.0000000    0.2082835
412920.0000000    0.2186957
412960.0000000    0.2098803
413000.0000000    0.2067548
413040.0000000    0.2105200
413080.0000000    0.2023988
413120.0000000    0.1976729
413160.0000000    0.2034929
413200.0000000    0.2071704
413240.0000000    0.2010055
413280.0000000    0.2135360
413320.0000000    0.2293874
413360.0000000    0.2129598
413400.0000000    0.2100134
413440.0000000    0.2120389
413480.0000000    0.2176747
413520.0000000    0.2044489
413560.0000000    0.1955023
413600.0000000    0.2076710
413640.0000000    0.2061440
413680.0000000    0.1982228
413720.0000000    0.2043007
413760.0000000    0.2078561
413800.0000000    0.2057633
413840.0000000    0.2125632
413880.0000000    0.2045265
413920.0000000    0.2031354
413960.0000000    0.2058482
414000.0000000    0.1934606
414040.0000000    0.2051277
414080.0000000    0.2131036
414120.0000000    0.2038802
414160.0000000    0.1933243
414200.0000000    0.1909426
414240.0000000    0.1905133
414280.0000000    0.1928028
414320.0000000    0.1922540
414360.0000000    0.1907641
414400.0000000    0.1938150
414440.0000000    0.1857589
414480.0000000    0.1882291
414520.0000000    0.1857518
414560.0000000    0.1928994
414600.0000000    0.1926154
414640.0000000    0.1974857
414680.0000000    0.1746288
414720.0000000    0.1815009
414760.0000000    0.1783305
414800.0000000    0.1868392
414840.0000000    0.1868007
414880.0000000    0.1854521
414920.0000000    0.1818140
414960.0000000    0.1749718
415000.0000000    0.1770944
415040.0000000    0.1985884
415080.0000000    0.1948327
415120.0000000    0.1722558
415160.0000000    0.1837263
415200.0000000    0.1862047
415240.0000000    0.1835911
415280.0000000    0.1784426
415320.0000000    0.1911388
415360.0000000    0.1787557
415400.0000000    0.2044377
415440.0000000    0.1903197
415480.0000000    0.1783380
415520.0000000    0.1777747
415560.0000000    0.1905653
415600.0000000    0.1825102
415640.0000000    0.1995426
415680.0000000    0.1864839
415720.0000000    0.1752556
415760.0000000    0.1791056
415800.0000000    0.1798919
415840.0000000    0.1853602
415880.0000000    0.1737402
415920.0000000    0.1722659
415960.0000000    0.1750439
416000.0000000    0.1843097
416040.0000000    0.1853472
416080.0000000    0.1870706
416120.0000000    0.1821268
416160.0000000    0.1849859
416200.0000000    0.1915450
416240.0000000    0.1888135
416280.0000000    0.1863254
416320.0000000    0.1722716
416360.0000000    0.1856089
416400.0000000    0.1850415
416440.0000000    0.1816377
416480.0000000    0.1779552
416520.0000000    0.1780076
416560.0000000    0.1799534
416600.0000000    0.1805965
416640.0000000    0.1876233
416680.0000000    0.1738768
416720.0000000    0.1735687
416760.0000000    0.1807937
416800.0000000    0.1788658
416840.0000000    0.1821553
416880.0000000    0.1734397
416920.0000000    0.1820355
416960.0000000    0.1679224
417000.0000000    0.1751578
417040.0000000    0.1820302
417080.0000000    0.1740590
417120.0000000    0.1804499
417160.0000000    0.1836487
417200.0000000    0.1765207
417240.0000000    0.1777428
417280.0000000    0.1790882
417320.0000000    0.1694127
417360.0000000    0.1792450
417400.0000000    0.1663470
417440.0000000    0.1643097
417480.0000000    0.1776025
417520.0000000    0.1702070
417560.0000000    0.1728534
417600.0000000    0.1785608
417640.0000000    0.1761241
417680.0000000    0.1766678
417720.0000000    0.1657909
417760.0000000    0.1724483
417800.0000000    0.1838991
417840.0000000    0.1796207
417880.0000000    0.1749079
417920.0000000    0.1792648
417960.0000000    0.1806629
418000.0000000    0.1805792
418040.0000000    0.1797974
418080.0000000    0.1761783
418120.0000000    0.1692725
418160.0000000    0.1790526
418200.0000000    0.1805418
418240.0000000    0.1735867
418280.0000000    0.1927541
418320.0000000    0.1876550
418360.0000000    0.1816663
418400.0000000    0.1836360
418440.0000000    0.1846663
418480.0000000    0.1770443
418520.0000000    0.1857704
418560.0000000    0.1692376
418600.0000000    0.1833988
418640.0000000    0.1898039
418680.0000000    0.1948018
418720.0000000    0.1841965
418760.0000000    0.1883824
418800.0000000    0.1801668
418840.0000000    0.1903916
418880.0000000    0.1881967
418920.0000000    0.1877855
418960.0000000    0.1742422
419000.0000000    0.1776640
419040.0000000    0.1881026
419080.0000000    0.1772714
419120.0000000    0.1767537
419160.0000000    0.1832774
419200.0000000    0.1784544
419240.0000000    0.1926286
419280.0000000    0.1940942
419320.0000000    0.1821567
419360.0000000    0.1781936
419400.0000000    0.1916559
419440.0000000    0.1791981
419480.0000000    0.1808129
419520.0000000    0.1921031
419560.0000000    0.1824721
419600.0000000    0.1765796
419640.0000000    0.1894943
419680.0000000    0.1798814
419720.0000000    0.1871766
419760.0000000    0.1883278
419800.0000000    0.1904680
419840.0000000    0.1880482
419880.0000000    0.1879834
419920.0000000    0.1807221
419960.0000000    0.1725565
420000.0000000    0.1893921
420040.0000000    0.1869869
420080.0000000    0.1896048
420120.0000000    0.1912204
420160.0000000    0.1845059
420200.0000000    0.1867808
420240.0000000    0.1834092
420280.0000000    0.1850947
420320.0000000    0.1808882
420360.0000000    0.1861217
420400.0000000    0.1811522
420440.0000000    0.1894623
420480.0000000    0.1840674
420520.0000000    0.1918446
420560.0000000    0.1921448
420600.0000000    0.1826757
420640.0000000    0.1774829
420680.0000000    0.1913818
420720.0000000    0.1880675
420760.0000000    0.1821409
420800.0000000    0.1880099
420840.0000000    0.1830619
420880.0000000    0.1881900
420920.0000000    0.1788917
420960.0000000    0.1807293
421000.0000000    0.1851146
421040.0000000    0.1913076
421080.0000000    0.1897226
421120.0000000    0.1779965
421160.0000000    0.1824359
421200.0000000    0.1765580
421240.0000000    0.1826098
421280.0000000    0.1869821
421320.0000000    0.1934104
421360.0000000    0.1967566
421400.0000000    0.1904568
421440.0000000    0.1974330
421480.0000000    0.1932856
421520.0000000    0.1883819
421560.0000000    0.1854125
421600.0000000    0.1988543
421640.0000000    0.1920225
421680.0000000    0.1809932
421720.0000000    0.1758808
421760.0000000    0.1860163
421800.0000000    0.1797271
421840.0000000    0.1825535
421880.0000000    0.1927231
421920.0000000    0.1830933
421960.0000000    0.1808710
422000.0000000    0.1714094
422040.0000000    0.1804905
422080.0000000    0.1840185
422120.0000000    0.1942169
422160.0000000    0.1967979
422200.0000000    0.1927481
422240.0000000    0.1945378
422280.0000000    0.1925341
422320.0000000    0.1954270
422360.0000000    0.1923120
422400.0000000    0.1933246
422440.0000000    0.1954592
422480.0000000    0.1835202
422520.0000000    0.1909969
422560.0000000    0.1764809
422600.0000000    0.1860126
422640.0000000    0.1868908
422680.0000000    0.1849601
422720.0000000    0.1823771
422760.0000000    0.1835461
422800.0000000    0.1792279
422840.0000000    0.1792522
422880.0000000    0.1823358
422920.0000000    0.1922647
422960.0000000    0.1926554
423000.0000000    0.1829998
423040.0000000    0.1974852
423080.0000000    0.1925323
423120.0000000    0.2009905
423160.0000000    0.1982064
423200.0000000    0.1909976
423240.0000000    0.1929540
423280.0000000    0.1800905
423320.0000000    0.1934416
423360.0000000    0.1961942
423400.0000000    0.1908018
423440.0000000    0.1947200
423480.0000000    0.1911083
423520.0000000    0.1933146
423560.0000000    0.1878873
423600.0000000    0.1773436
423640.0000000    0.1863944
423680.0000000    0.1848952
423720.0000000    0.1848047
423760.0000000    0.1975797
423800.0000000    0.1841034
423840.0000000    0.1810786
423880.0000000    0.2037640
423920.0000000    0.1957472
423960.0000000    0.1925762
424000.0000000    0.1977844
424040.0000000    0.1957642
424080.0000000    0.1944629
424120.0000000    0.1941384
424160.0000000    0.1982415
424200.0000000    0.1985240
424240.0000000    0.2031527
424280.0000000    0.2121649
424320.0000000    0.1979988
424360.0000000    0.1971783
424400.0000000    0.2114690
424440.0000000    0.2036282
424480.0000000    0.2058150
424520.0000000    0.1999754
424560.0000000    0.1927672
424600.0000000    0.1836251
424640.0000000    0.2109247
424680.0000000    0.1927420
424720.0000000    0.1943399
424760.0000000    0.1821378
424800.0000000    0.1932413
424840.0000000    0.1759959
424880.0000000    0.1891463
424920.0000000    0.1888753
424960.0000000    0.1864451
425000.0000000    0.1871964
425040.0000000    0.1886465
425080.0000000    0.1833782
425120.0000000    0.1894069
425160.0000000    0.1793537
425200.0000000    0.1861889
425240.0000000    0.1883929
425280.0000000    0.1914544
425320.0000000    0.1892841
425360.0000000    0.1968136
425400.0000000    0.1828579
425440.0000000    0.1866631
425480.0000000    0.1686163
425520.0000000    0.2077973
425560.0000000    0.2026933
425600.0000000    0.1971541
425640.0000000    0.1891785
425680.0000000    0.1941501
425720.0000000    0.1919214
425760.0000000    0.1883300
425800.0000000    0.1880741
425840.0000000    0.1838303
425880.0000000    0.1837926
425920.0000000    0.1841715
425960.0000000    0.1874933
426000.0000000    0.1678167
426040.0000000    0.1792826
426080.0000000    0.1828849
426120.0000000    0.1844725
426160.0000000    0.1789614
426200.0000000    0.1741057
426240.0000000    0.1831729
426280.0000000    0.1960459
426320.0000000    0.1973552
426360.0000000    0.1879766
426400.0000000    0.1894477
426440.0000000    0.1913235
426480.0000000    0.1986393
426520.0000000    0.2007349
426560.0000000    0.1937526
426600.0000000    0.1861303
426640.0000000    0.1849267
426680.0000000    0.1973734
426720.0000000    0.1922483
426760.0000000    0.1879461
426800.0000000    0.1777997
426840.0000000    0.1787331
426880.0000000    0.1862169
426920.0000000    0.1796730
426960.0000000    0.1858946
427000.0000000    0.1975138
427040.0000000    0.2080971
427080.0000000    0.1963418
427120.0000000    0.1859902
427160.0000000    0.1902321
427200.0000000    0.1860474
427240.0000000    0.1965735
427280.0000000    0.2011038
427320.0000000    0.1890317
427360.0000000    0.2009840
427400.0000000    0.1995054
427440.0000000    0.1898738
427480.0000000    0.1852948
427520.0000000    0.1933072
427560.0000000    0.1868639
427600.0000000    0.1811616
427640.0000000    0.1871114
427680.0000000    0.1934389
427720.0000000    0.1964076
427760.0000000    0.1859658
427800.0000000    0.1855281
427840.0000000    0.1906194
427880.0000000    0.2062968
427920.0000000    0.2044958
427960.0000000    0.1979854
428000.0000000    0.2005904
428040.0000000    0.1966010
428080.0000000    0.1899448
428120.0000000    0.1973399
428160.0000000    0.1904773
428200.0000000    0.1862247
428240.0000000    0.1927754
428280.0000000    0.2041578
428320.0000000    0.2040921
428360.0000000    0.1885214
428400.0000000    0.2073106
428440.0000000    0.1941195
428480.0000000    0.2018393
428520.0000000    0.1923205
428560.0000000    0.1962607
428600.0000000    0.1957348
428640.0000000    0.1836905
428680.0000000    0.2091582
428720.0000000    0.2024998
428760.0000000    0.1998310
428800.0000000    0.2074505
428840.0000000    0.1968345
428880.0000000    0.1871530
428920.0000000    0.1933778
428960.0000000    0.1958122
429000.0000000    0.1962279
429040.0000000    0.1940688
429080.0000000    0.1997761
429120.0000000    0.2070605
429160.0000000    0.1999100
429200.0000000    0.1829416
429240.0000000    0.1916433
429280.0000000    0.1836927
429320.0000000    0.1958814
429360.0000000    0.1865089
429400.0000000    0.1862073
429440.0000000    0.1876175
429480.0000000    0.1936323
429520.0000000    0.1911273
429560.0000000    0.1944361
429600.0000000    0.1860394
429640.0000000    0.1924650
429680.0000000    0.1867349
429720.0000000    0.1897642
429760.0000000    0.1823799
429800.0000000    0.1811730
429840.0000000    0.1929174
429880.0000000    0.2024092
429920.0000000    0.1937508
429960.0000000    0.1894020
430000.0000000    0.1933997
430040.0000000    0.2008667
430080.0000000    0.1947298
430120.0000000    0.2062201
430160.0000000    0.2181571
430200.0000000    0.2151640
430240.0000000    0.2137874
430280.0000000    0.2164307
430320.0000000    0.2173841
430360.0000000    0.2141734
430400.0000000    0.2059820
430440.0000000    0.2100596
430480.0000000    0.1940530
430520.0000000    0.2047708
430560.0000000    0.2020832
430600.0000000    0.2075029
430640.0000000    0.1984104
430680.0000000    0.1989707
430720.0000000    0.2017161
430760.0000000    0.1953500
430800.0000000    0.2012418
430840.0000000    0.1891691
430880.0000000    0.1974031
430920.0000000    0.1988145
430960.0000000    0.1981179
431000.0000000    0.1887463
431040.0000000    0.2057844
431080.0000000    0.1897882
431120.0000000    0.1900348
431160.0000000    0.2049191
431200.0000000    0.1968005
431240.0000000    0.2016399
431280.0000000    0.1992749
431320.0000000    0.1872552
431360.0000000    0.2019006
431400.0000000    0.2006116
431440.0000000    0.1994381
431480.0000000    0.2020719
431520.0000000    0.1981303
431560.0000000    0.2066310
431600.0000000    0.2031002
431640.0000000    0.2051888
431680.0000000    0.1971346
431720.0000000    0.1940676
431760.0000000    0.1992304
431800.0000000    0.2042710
431840.0000000    0.2100181
431880.0000000    0.2040743
431920.0000000    0.2025768
431960.0000000    0.2025198
432000.0000000    0.1965732
432040.0000000    0.2084851
432080.0000000    0.2057475
432120.0000000    0.2032239
432160.0000000    0.2075031
432200.0000000    0.2025971
432240.0000000    0.1992811
432280.0000000    0.2066474
432320.0000000    0.2018047
432360.0000000    0.2125559
432400.0000000    0.2135744
432440.0000000    0.1982642
432480.0000000    0.2042884
432520.0000000    0.2040851
432560.0000000    0.1944771
432600.0000000    0.1865857
432640.0000000    0.1882164
432680.0000000    0.1872966
432720.0000000    0.2006925
432760.0000000    0.1919098
432800.0000000    0.1925840
432840.0000000    0.1906479
432880.0000000    0.1985350
432920.0000000    0.2026420
432960.0000000    0.2049804
433000.0000000    0.2068112
433040.0000000    0.1993344
433080.0000000    0.1979353
433120.0000000    0.1908368
433160.0000000    0.2057541
433200.0000000    0.2049078
433240.0000000    0.2084968
433280.0000000    0.1966081
433320.0000000    0.1963819
433360.0000000    0.2012955
433400.0000000    0.1987424
433440.0000000    0.2040358
433480.0000000    0.1917662
433520.0000000    0.1870250
433560.0000000    0.2066202
433600.0000000    0.1901980
433640.0000000    0.1911442
433680.0000000    0.2004672
433720.0000000    0.2013319
433760.0000000    0.1861502
433800.0000000    0.1932253
433840.0000000    0.1779850
433880.0000000    0.1971949
433920.0000000    0.1959294
433960.0000000    0.2122000
434000.0000000    0.2048896
434040.0000000    0.2107937
434080.0000000    0.1920631
434120.0000000    0.2009412
434160.0000000    0.2008514
434200.0000000    0.2093462
434240.0000000    0.1989997
434280.0000000    0.2040140
434320.0000000    0.1977959
434360.0000000    0.2017197
434400.0000000    0.2045996
434440.0000000    0.1991968
434480.0000000    0.2042397
434520.0000000    0.2088885
434560.0000000    0.2031642
434600.0000000    0.2010150
434640.0000000    0.2001025
434680.0000000    0.2151114
434720.0000000    0.2129012
434760.0000000    0.2228809
434800.0000000    0.2112588
434840.0000000    0.2076753
434880.0000000    0.2163046
434920.0000000    0.2021948
434960.0000000    0.2014285
435000.0000000    0.2183068
435040.0000000    0.2075778
435080.0000000    0.1986382
435120.0000000    0.1918982
435160.0000000    0.1965515
435200.0000000    0.1875406
435240.0000000    0.2045337
435280.0000000    0.1893729
435320.0000000    0.1920912
435360.0000000    0.1954610
435400.0000000    0.2011243
435440.0000000    0.2030290
435480.0000000    0.1891623
435520.0000000    0.1920751
435560.0000000    0.1890075
435600.0000000    0.2045918
435640.0000000    0.1988415
435680.0000000    0.1987159
435720.0000000    0.1967990
435760.0000000    0.1967223
435800.0000000    0.1955860
435840.0000000    0.1980435
435880.0000000    0.1904797
435920.0000000    0.1974510
435960.0000000    0.2000471
436000.0000000    0.1990028
436040.0000000    0.2086503
436080.0000000    0.1966721
436120.0000000    0.2092191
436160.0000000    0.1860268
436200.0000000    0.1931387
436240.0000000    0.2036762
436280.0000000    0.1991996
436320.0000000    0.1924441
436360.0000000    0.1845381
436400.0000000    0.1942136
436440.0000000    0.2057925
436480.0000000    0.2038798
436520.0000000    0.1966199
436560.0000000    0.1953017
436600.0000000    0.1914902
436640.0000000    0.2002103
436680.0000000    0.1925544
436720.0000000    0.1970108
436760.0000000    0.1971502
436800.0000000    0.1945099
436840.0000000    0.1838953
436880.0000000    0.1956069
436920.0000000    0.1953377
436960.0000000    0.1936102
437000.0000000    0.1883226
437040.0000000    0.2071794
437080.0000000    0.2004410
437120.0000000    0.2090079
437160.0000000    0.1910458
437200.0000000    0.1903896
437240.0000000    0.1943598
437280.0000000    0.1918413
437320.0000000    0.1863543
437360.0000000    0.1880199
437400.0000000    0.1992058
437440.0000000    0.2070504
437480.0000000    0.1956888
437520.0000000    0.1956571
437560.0000000    0.1998434
437600.0000000    0.1943657
437640.0000000    0.1840876
437680.0000000    0.1909533
437720.0000000    0.2135895
437760.0000000    0.2013914
437800.0000000    0.1986861
437840.0000000    0.2123731
437880.0000000    0.2047395
437920.0000000    0.2024372
437960.0000000    0.2088824
438000.0000000    0.2021371
438040.0000000    0.2068147
438080.0000000    0.2202238
438120.0000000    0.2126977
438160.0000000    0.2024455
438200.0000000    0.1921924
438240.0000000    0.1915193
438280.0000000    0.1943084
438320.0000000    0.1937289
438360.0000000    0.1824238
438400.0000000    0.1864161
438440.0000000    0.1860141
438480.0000000    0.1789531
438520.0000000    0.1686705
438560.0000000    0.1786570
438600.0000000    0.1867526
438640.0000000    0.1903459
438680.0000000    0.1859087
438720.0000000    0.1891320
438760.0000000    0.1874777
438800.0000000    0.1941373
438840.0000000    0.1879916
438880.0000000    0.1993736
438920.0000000    0.2029493
438960.0000000    0.1881604
439000.0000000    0.1884238
439040.0000000    0.1915755
439080.0000000    0.1795337
439120.0000000    0.1931051
439160.0000000    0.2005261
439200.0000000    0.1962059
439240.0000000    0.1859857
439280.0000000    0.1893774
439320.0000000    0.1946275
439360.0000000    0.2007750
439400.0000000    0.1873457
439440.0000000    0.1996690
439480.0000000    0.1888086
439520.0000000    0.1890597
439560.0000000    0.1935360
439600.0000000    0.1816756
439640.0000000    0.1824762
439680.0000000    0.1938731
439720.0000000    0.1804423
439760.0000000    0.1961295
439800.0000000    0.2111563
439840.0000000    0.2015978
439880.0000000    0.1961526
439920.0000000    0.1996747
439960.0000000    0.1983650
440000.0000000    0.1915693
440040.0000000    0.1955561
440080.0000000    0.1776963
440120.0000000    0.1988055
440160.0000000    0.1899915
440200.0000000    0.1992873
440240.0000000    0.2043701
440280.0000000    0.2049104
440320.0000000    0.1891828
440360.0000000    0.1919850
440400.0000000    0.1903777
440440.0000000    0.1933894
440480.0000000    0.1884051
440520.0000000    0.1870147
440560.0000000    0.1936119
440600.0000000    0.2032322
440640.0000000    0.1944983
440680.0000000    0.1882051
440720.0000000    0.1908047
440760.0000000    0.2046859
440800.0000000    0.1922142
440840.0000000    0.1962750
440880.0000000    0.1872182
440920.0000000    0.1930193
440960.0000000    0.1913350
441000.0000000    0.1944189
441040.0000000    0.1848672
441080.0000000    0.1885572
441120.0000000    0.1956095
441160.0000000    0.2035130
441200.0000000    0.1817969
441240.0000000    0.1809280
441280.0000000    0.1990762
441320.0000000    0.1944002
441360.0000000    0.1869992
441400.0000000    0.1849190
441440.0000000    0.1868994
441480.0000000    0.1936001
441520.0000000    0.1805137
441560.0000000    0.1975533
441600.0000000    0.2063810
441640.0000000    0.1886248
441680.0000000    0.2024748
441720.0000000    0.1935939
441760.0000000    0.1893194
441800.0000000    0.1857744
441840.0000000    0.1901253
441880.0000000    0.1914053
441920.0000000    0.1903979
441960.0000000    0.2053125
442000.0000000    0.1881853
442040.0000000    0.1899972
442080.0000000    0.1757281
442120.0000000    0.1890611
442160.0000000    0.1725108
442200.0000000    0.1947631
442240.0000000    0.1976540
442280.0000000    0.1835616
442320.0000000    0.1995251
442360.0000000    0.1933879
442400.0000000    0.1839540
442440.0000000    0.1851971
442480.0000000    0.1977752
442520.0000000    0.2037637
442560.0000000    0.2003306
442600.0000000    0.1925650
442640.0000000    0.1908830
442680.0000000    0.2046492
442720.0000000    0.1855953
442760.0000000    0.1989574
442800.0000000    0.1835299
442840.0000000    0.1891222
442880.0000000    0.1839287
442920.0000000    0.1926618
442960.0000000    0.2093466
443000.0000000    0.1961159
443040.0000000    0.2054249
443080.0000000    0.2044097
443120.0000000    0.1833188
443160.0000000    0.1905860
443200.0000000    0.2013664
443240.0000000    0.1977347
443280.0000000    0.1951905
443320.0000000    0.2076220
443360.0000000    0.2050112
443400.0000000    0.1947661
443440.0000000    0.1903849
443480.0000000    0.2023313
443520.0000000    0.1921870
443560.0000000    0.2027656
443600.0000000    0.1932878
443640.0000000    0.2032365
443680.0000000    0.2147752
443720.0000000    0.2054467
443760.0000000    0.2053343
443800.0000000    0.2014995
443840.0000000    0.2027329
443880.0000000    0.2059861
443920.0000000    0.2095612
443960.0000000    0.2065691
444000.0000000    0.2146750
444040.0000000    0.2034820
444080.0000000    0.2024870
444120.0000000    0.1936369
444160.0000000    0.2006922
444200.0000000    0.1810803
444240.0000000    0.1925495
444280.0000000    0.1922096
444320.0000000    0.1904984
444360.0000000    0.2009084
444400.0000000    0.2043132
444440.0000000    0.2131050
444480.0000000    0.2009070
444520.0000000    0.1952679
444560.0000000    0.1976627
444600.0000000    0.1958230
444640.0000000    0.1937542
444680.0000000    0.2048239
444720.0000000    0.2177047
444760.0000000    0.2050661
444800.0000000    0.2070052
444840.0000000    0.1992023
444880.0000000    0.1933376
444920.0000000    0.1904829
444960.0000000    0.1971485
445000.0000000    0.2030048
445040.0000000    0.1965669
445080.0000000    0.2078013
445120.0000000    0.1932954
445160.0000000    0.2009607
445200.0000000    0.1914010
445240.0000000    0.1993394
445280.0000000    0.2092139
445320.0000000    0.2117256
445360.0000000    0.1956417
445400.0000000    0.2133089
445440.0000000    0.2032059
445480.0000000    0.1954095
445520.0000000    0.1981706
445560.0000000    0.1896951
445600.0000000    0.1934066
445640.0000000    0.1945532
445680.0000000    0.1875752
445720.0000000    0.1855188
445760.0000000    0.1962870
445800.0000000    0.1901870
445840.0000000    0.1782732
445880.0000000    0.1931188
445920.0000000    0.1919327
445960.0000000    0.1901800
446000.0000000    0.1863571
446040.0000000    0.1890587
446080.0000000    0.1848763
446120.0000000    0.1844548
446160.0000000    0.1951900
446200.0000000    0.1930890
446240.0000000    0.1948787
446280.0000000    0.1996913
446320.0000000    0.1849989
446360.0000000    0.1882780
446400.0000000    0.2050087
446440.0000000    0.2023064
446480.0000000    0.1969759
446520.0000000    0.1827284
446560.0000000    0.1997040
446600.0000000    0.2000508
446640.0000000    0.2001631
446680.0000000    0.1816269
446720.0000000    0.1892936
446760.0000000    0.1984329
446800.0000000    0.1958661
446840.0000000    0.2017315
446880.0000000    0.1977102
446920.0000000    0.2045461
446960.0000000    0.1993203
447000.0000000    0.1935547
447040.0000000    0.2046266
447080.0000000    0.1836826
447120.0000000    0.2031785
447160.0000000    0.1983793
447200.0000000    0.2065994
447240.0000000    0.2179007
447280.0000000    0.1913798
447320.0000000    0.1869359
447360.0000000    0.2029634
447400.0000000    0.1985560
447440.0000000    0.2002245
447480.0000000    0.1991043
447520.0000000    0.2000652
447560.0000000    0.2160451
447600.0000000    0.2108410
447640.0000000    0.2038483
447680.0000000    0.2002483
447720.0000000    0.1894832
447760.0000000    0.1913266
447800.0000000    0.1942343
447840.0000000    0.1964391
447880.0000000    0.1891644
447920.0000000    0.1901811
447960.0000000    0.1981127
448000.0000000    0.2031572
448040.0000000    0.1945259
448080.0000000    0.2034944
448120.0000000    0.1885675
448160.0000000    0.2134869
448200.0000000    0.2178441
448240.0000000    0.2163197
448280.0000000    0.2399965
448320.0000000    0.2336397
448360.0000000    0.2132842
448400.0000000    0.2063395
448440.0000000    0.2020704
448480.0000000    0.2106447
448520.0000000    0.2187091
448560.0000000    0.1984301
448600.0000000    0.1815646
448640.0000000    0.1683347
448680.0000000    0.1725865
448720.0000000    0.1865400
448760.0000000    0.1893444
448800.0000000    0.1804403
448840.0000000    0.1943907
448880.0000000    0.1830128
448920.0000000    0.1930891
448960.0000000    0.2064917
449000.0000000    0.1832308
449040.0000000    0.1925348
449080.0000000    0.1985440
449120.0000000    0.1820913
449160.0000000    0.2018937
449200.0000000    0.2032165
449240.0000000    0.1993941
449280.0000000    0.2054083
449320.0000000    0.1993349
449360.0000000    0.2059016
449400.0000000    0.2021196
449440.0000000    0.2007837
449480.0000000    0.1988630
449520.0000000    0.1928866
449560.0000000    0.1894117
449600.0000000    0.1914100
449640.0000000    0.1736751
449680.0000000    0.1785105
449720.0000000    0.1847242
449760.0000000    0.1944554
449800.0000000    0.1905035
449840.0000000    0.1890013
449880.0000000    0.1798661
449920.0000000    0.1959124
449960.0000000    0.1882385
450000.0000000    0.1975045
450040.0000000    0.2083915
450080.0000000    0.1912713
450120.0000000    0.1917578
450160.0000000    0.1917169
450200.0000000    0.2043220
450240.0000000    0.2014321
450280.0000000    0.1941137
450320.0000000    0.1976430
450360.0000000    0.2028737
450400.0000000    0.2005325
450440.0000000    0.2039365
450480.0000000    0.1882819
450520.0000000    0.1953512
450560.0000000    0.1838139
450600.0000000    0.1772748
450640.0000000    0.1789324
450680.0000000    0.1724145
450720.0000000    0.1840625
450760.0000000    0.1784392
450800.0000000    0.1815350
450840.0000000    0.1885446
450880.0000000    0.1668130
450920.0000000    0.1765729
450960.0000000    0.1939283
451000.0000000    0.1901160
451040.0000000    0.1769756
451080.0000000    0.1926002
451120.0000000    0.1907981
451160.0000000    0.1862626
451200.0000000    0.1866628
451240.0000000    0.1837136
451280.0000000    0.1857705
451320.0000000    0.1868541
451360.0000000    0.1878999
451400.0000000    0.1800549
451440.0000000    0.1958270
451480.0000000    0.2079402
451520.0000000    0.2228758
451560.0000000    0.2131920
451600.0000000    0.2039922
451640.0000000    0.2006041
451680.0000000    0.2066318
451720.0000000    0.2032610
451760.0000000    0.1980995
451800.0000000    0.2102337
451840.0000000    0.1963742
451880.0000000    0.2189400
451920.0000000    0.1976888
451960.0000000    0.2178411
452000.0000000    0.2090966
452040.0000000    0.2097737
452080.0000000    0.2023920
452120.0000000    0.2002398
452160.0000000    0.1998599
452200.0000000    0.2003192
452240.0000000    0.1989921
452280.0000000    0.1988414
452320.0000000    0.2116236
452360.0000000    0.2037074
452400.0000000    0.1992152
452440.0000000    0.2009485
452480.0000000    0.2016801
452520.0000000    0.1936068
452560.0000000    0.2045631
452600.0000000    0.2032656
452640.0000000    0.2044576
452680.0000000    0.2017822
452720.0000000    0.1965303
452760.0000000    0.2122816
452800.0000000    0.2093259
452840.0000000    0.2111526
452880.0000000    0.2129903
452920.0000000    0.2176284
452960.0000000    0.1959040
453000.0000000    0.2045826
453040.0000000    0.1963234
453080.0000000    0.1846488
453120.0000000    0.1878599
453160.0000000    0.1773592
453200.0000000    0.1871635
453240.0000000    0.1968309
453280.0000000    0.1818798
453320.0000000    0.1937027
453360.0000000    0.1924524
453400.0000000    0.1758761
453440.0000000    0.1969884
453480.0000000    0.1811506
453520.0000000    0.1835618
453560.0000000    0.1939578
453600.0000000    0.1998539
453640.0000000    0.1961697
453680.0000000    0.1854257
453720.0000000    0.1737980
453760.0000000    0.1849247
453800.0000000    0.1809813
453840.0000000    0.1783200
453880.0000000    0.1875486
453920.0000000    0.1880388
453960.0000000    0.1870794
454000.0000000    0.1868932
454040.0000000    0.1779753
454080.0000000    0.1781826
454120.0000000    0.1742975
454160.0000000    0.1920840
454200.0000000    0.1801554
454240.0000000    0.1822319
454280.0000000    0.1945285
454320.0000000    0.1884390
454360.0000000    0.1919456
454400.0000000    0.1872115
454440.0000000    0.1744808
454480.0000000    0.1735070
454520.0000000    0.1917818
454560.0000000    0.1926068
454600.0000000    0.1907817
454640.0000000    0.1990413
454680.0000000    0.1940690
454720.0000000    0.1884594
454760.0000000    0.1810524
454800.0000000    0.1898667
454840.0000000    0.1950895
454880.0000000    0.1907852
454920.0000000    0.1937752
454960.0000000    0.1774031
455000.0000000    0.1990957
455040.0000000    0.1865482
455080.0000000    0.2084009
455120.0000000    0.2143983
455160.0000000    0.1869588
455200.0000000    0.1927707
455240.0000000    0.1857517
455280.0000000    0.1979882
455320.0000000    0.2038707
455360.0000000    0.2005080
455400.0000000    0.1957486
455440.0000000    0.1880499
455480.0000000    0.1893428
455520.0000000    0.1904486
455560.0000000    0.1966106
455600.0000000    0.1921397
455640.0000000    0.2079436
455680.0000000    0.2082923
455720.0000000    0.2012886
455760.0000000    0.2206247
455800.0000000    0.2016014
455840.0000000    0.2094096
455880.0000000    0.2145023
455920.0000000    0.2186547
455960.0000000    0.2100920
456000.0000000    0.2068985
456040.0000000    0.1980782
456080.0000000    0.1941873
456120.0000000    0.2102536
456160.0000000    0.2227600
456200.0000000    0.2159275
456240.0000000    0.1984572
456280.0000000    0.2075787
456320.0000000    0.2224634
456360.0000000    0.2004295
456400.0000000    0.2227881
456440.0000000    0.2032407
456480.0000000    0.2099084
456520.0000000    0.2198345
456560.0000000    0.2018826
456600.0000000    0.2038769
456640.0000000    0.1940852
456680.0000000    0.2062360
456720.0000000    0.2001273
456760.0000000    0.2105325
456800.0000000    0.2087690
456840.0000000    0.2013722
456880.0000000    0.2209013
456920.0000000    0.2036948
456960.0000000    0.1999717
457000.0000000    0.1954108
457040.0000000    0.2008434
457080.0000000    0.2079095
457120.0000000    0.2015544
457160.0000000    0.1900763
457200.0000000    0.1907988
457240.0000000    0.2039691
457280.0000000    0.1884677
457320.0000000    0.1683936
457360.0000000    0.1886774
457400.0000000    0.2026191
457440.0000000    0.2004945
457480.0000000    0.1993416
457520.0000000    0.1969567
457560.0000000    0.1945489
457600.0000000    0.1909502
457640.0000000    0.2079744
457680.0000000    0.1962579
457720.0000000    0.1877879
457760.0000000    0.1987838
457800.0000000    0.1891878
457840.0000000    0.1819555
457880.0000000    0.1971647
457920.0000000    0.1872407
457960.0000000    0.1993419
458000.0000000    0.2103173
458040.0000000    0.2021896
458080.0000000    0.2053615
458120.0000000    0.2032130
458160.0000000    0.1943677
458200.0000000    0.1984340
458240.0000000    0.2073662
458280.0000000    0.1998926
458320.0000000    0.2142635
458360.0000000    0.2129838
458400.0000000    0.2107344
458440.0000000    0.2269668
458480.0000000    0.2194054
458520.0000000    0.1977027
458560.0000000    0.2068803
458600.0000000    0.2119172
458640.0000000    0.2134886
458680.0000000    0.2265077
458720.0000000    0.2168990
458760.0000000    0.2149177
458800.0000000    0.2211728
458840.0000000    0.2065712
458880.0000000    0.1962956
458920.0000000    0.2060063
458960.0000000    0.2101571
459000.0000000    0.1972930
459040.0000000    0.2130356
459080.0000000    0.2068121
459120.0000000    0.2187075
459160.0000000    0.2033442
459200.0000000    0.1878750
459240.0000000    0.2127275
459280.0000000    0.1943910
459320.0000000    0.2011821
459360.0000000    0.1944813
459400.0000000    0.2008974
459440.0000000    0.1981092
459480.0000000    0.1932694
459520.0000000    0.1860661
459560.0000000    0.1845357
459600.0000000    0.2116404
459640.0000000    0.1922866
459680.0000000    0.1991139
459720.0000000    0.1853541
459760.0000000    0.1823192
459800.0000000    0.1892727
459840.0000000    0.1877421
459880.0000000    0.1874678
459920.0000000    0.1893709
459960.0000000    0.1845356
460000.0000000    0.1788535
460040.0000000    0.1906549
460080.0000000    0.1837739
460120.0000000    0.1880444
460160.0000000    0.1816850
460200.0000000    0.1813227
460240.0000000    0.1966600
460280.0000000    0.1881594
460320.0000000    0.1901796
460360.0000000    0.2005515
460400.0000000    0.1991260
460440.0000000    0.1997214
460480.0000000    0.1994704
460520.0000000    0.1891664
460560.0000000    0.1930812
460600.0000000    0.2056851
460640.0000000    0.2011384
460680.0000000    0.1925422
460720.0000000    0.1964938
460760.0000000    0.2082889
460800.0000000    0.2041779
460840.0000000    0.1995516
460880.0000000    0.1980716
460920.0000000    0.2090230
460960.0000000    0.2025031
461000.0000000    0.2080585
461040.0000000    0.1890938
461080.0000000    0.1966892
461120.0000000    0.1915675
461160.0000000    0.1766406
461200.0000000    0.1889862
461240.0000000    0.1720566
461280.0000000    0.1762247
461320.0000000    0.1935184
461360.0000000    0.1957647
461400.0000000    0.2066454
461440.0000000    0.2027035
461480.0000000    0.2025125
461520.0000000    0.1978834
461560.0000000    0.2203284
461600.0000000    0.2070054
461640.0000000    0.2069249
461680.0000000    0.1996060
461720.0000000    0.2091073
461760.0000000    0.2181471
461800.0000000    0.2190989
461840.0000000    0.2002369
461880.0000000    0.2024048
461920.0000000    0.1876324
461960.0000000    0.1958927
462000.0000000    0.2051974
462040.0000000    0.1968231
462080.0000000    0.2021394
462120.0000000    0.1958559
462160.0000000    0.1886277
462200.0000000    0.1977624
462240.0000000    0.2078085
462280.0000000    0.1930993
462320.0000000    0.1931996
462360.0000000    0.1886081
462400.0000000    0.2045702
462440.0000000    0.2019751
462480.0000000    0.1903192
462520.0000000    0.1868777
462560.0000000    0.2075937
462600.0000000    0.2100432
462640.0000000    0.2104818
462680.0000000    0.1907910
462720.0000000    0.1897510
462760.0000000    0.1912513
462800.0000000    0.1969357
462840.0000000    0.1998536
462880.0000000    0.1907067
462920.0000000    0.2003749
462960.0000000    0.1845616
463000.0000000    0.1881104
463040.0000000    0.1931014
463080.0000000    0.1862739
463120.0000000    0.1893277
463160.0000000    0.1781573
463200.0000000    0.1915258
463240.0000000    0.1877693
463280.0000000    0.1900805
463320.0000000    0.1906610
463360.0000000    0.1841823
463400.0000000    0.1767479
463440.0000000    0.1820759
463480.0000000    0.1766275
463520.0000000    0.1814048
463560.0000000    0.1860521
463600.0000000    0.1809520
463640.0000000    0.1650355
463680.0000000    0.1673146
463720.0000000    0.1691262
463760.0000000    0.1789647
463800.0000000    0.1774418
463840.0000000    0.1851061
463880.0000000    0.1860067
463920.0000000    0.1845841
463960.0000000    0.1870400
464000.0000000    0.1759447
464040.0000000    0.1733846
464080.0000000    0.1808202
464120.0000000    0.1838319
464160.0000000    0.1902915
464200.0000000    0.1777626
464240.0000000    0.1884202
464280.0000000    0.1775232
464320.0000000    0.1757611
464360.0000000    0.1725805
464400.0000000    0.1788103
464440.0000000    0.1877763
464480.0000000    0.2027548
464520.0000000    0.1873463
464560.0000000    0.1968810
464600.0000000    0.1908429
464640.0000000    0.1968770
464680.0000000    0.1936735
464720.0000000    0.1925450
464760.0000000    0.1915580
464800.0000000    0.2256537
464840.0000000    0.2153682
464880.0000000    0.2280478
464920.0000000    0.2355444
464960.0000000    0.2245061
465000.0000000    0.2143238
465040.0000000    0.2367200
465080.0000000    0.2143699
465120.0000000    0.2259289
465160.0000000    0.2045028
465200.0000000    0.2080376
465240.0000000    0.2045553
465280.0000000    0.2206311
465320.0000000    0.2037925
465360.0000000    0.2176578
465400.0000000    0.2128273
465440.0000000    0.2191097
465480.0000000    0.2202546
465520.0000000    0.1997989
465560.0000000    0.2081741
465600.0000000    0.2251179
465640.0000000    0.1998601
465680.0000000    0.2013765
465720.0000000    0.1933963
465760.0000000    0.2003054
465800.0000000    0.2023805
465840.0000000    0.1980884
465880.0000000    0.2032485
465920.0000000    0.2018091
465960.0000000    0.2134798
466000.0000000    0.2063769
466040.0000000    0.2103328
466080.0000000    0.1821878
466120.0000000    0.2015173
466160.0000000    0.1867087
466200.0000000    0.2026819
466240.0000000    0.1854164
466280.0000000    0.1743496
466320.0000000    0.1847934
466360.0000000    0.1732531
466400.0000000    0.1796475
466440.0000000    0.1698497
466480.0000000    0.1782341
466520.0000000    0.1938719
466560.0000000    0.1834976
466600.0000000    0.1708316
466640.0000000    0.1691824
466680.0000000    0.1778286
466720.0000000    0.1803178
466760.0000000    0.1792738
466800.0000000    0.1885647
466840.0000000    0.1840316
466880.0000000    0.1877921
466920.0000000    0.2007168
466960.0000000    0.2026753
467000.0000000    0.1883590
467040.0000000    0.1955464
467080.0000000    0.1982044
467120.0000000    0.2018954
467160.0000000    0.2176639
467200.0000000    0.2050555
467240.0000000    0.2189913
467280.0000000    0.2062152
467320.0000000    0.1968968
467360.0000000    0.1953514
467400.0000000    0.2177062
467440.0000000    0.2081508
467480.0000000    0.1955588
467520.0000000    0.2112651
467560.0000000    0.2077686
467600.0000000    0.2033261
467640.0000000    0.1982563
467680.0000000    0.2205588
467720.0000000    0.1946847
467760.0000000    0.1978749
467800.0000000    0.2110161
467840.0000000    0.2047762
467880.0000000    0.2082082
467920.0000000    0.2087784
467960.0000000    0.2237764
468000.0000000    0.2113744
468040.0000000    0.1994636
468080.0000000    0.2082566
468120.0000000    0.2108198
468160.0000000    0.1956129
468200.0000000    0.2032300
468240.0000000    0.2008529
468280.0000000    0.2009994
468320.0000000    0.2007313
468360.0000000    0.2046768
468400.0000000    0.2016829
468440.0000000    0.2071327
468480.0000000    0.2306747
468520.0000000    0.2084116
468560.0000000    0.1999141
468600.0000000    0.1931010
468640.0000000    0.2023731
468680.0000000    0.2218307
468720.0000000    0.2195096
468760.0000000    0.2056383
468800.0000000    0.2071981
468840.0000000    0.2091999
468880.0000000    0.1968578
468920.0000000    0.2189897
468960.0000000    0.2191237
469000.0000000    0.2167397
469040.0000000    0.2040341
469080.0000000    0.2056194
469120.0000000    0.2002011
469160.0000000    0.2153502
469200.0000000    0.2071614
469240.0000000    0.2153966
469280.0000000    0.2077300
469320.0000000    0.2104850
469360.0000000    0.2074890
469400.0000000    0.2005686
469440.0000000    0.2058561
469480.0000000    0.2084062
469520.0000000    0.2050604
469560.0000000    0.2125100
469600.0000000    0.1915585
469640.0000000    0.2071374
469680.0000000    0.1952868
469720.0000000    0.2137260
469760.0000000    0.2106092
469800.0000000    0.2056043
469840.0000000    0.2031149
469880.0000000    0.1987221
469920.0000000    0.2061266
469960.0000000    0.2102981
470000.0000000    0.2103375
470040.0000000    0.1940041
470080.0000000    0.2135906
470120.0000000    0.1867218
470160.0000000    0.1956782
470200.0000000    0.1878294
470240.0000000    0.1957308
470280.0000000    0.2048747
470320.0000000    0.2018092
470360.0000000    0.2094014
470400.0000000    0.1888170
470440.0000000    0.1869383
470480.0000000    0.2026154
470520.0000000    0.1857970
470560.0000000    0.2084521
470600.0000000    0.2213827
470640.0000000    0.2074170
470680.0000000    0.2033948
470720.0000000    0.1896312
470760.0000000    0.2072780
470800.0000000    0.1953485
470840.0000000    0.2125782
470880.0000000    0.2094445
470920.0000000    0.1935567
470960.0000000    0.1941228
471000.0000000    0.1911978
471040.0000000    0.1965364
471080.0000000    0.1859597
471120.0000000    0.1795461
471160.0000000    0.1933082
471200.0000000    0.2100124
471240.0000000    0.1979622
471280.0000000    0.2028639
471320.0000000    0.2015090
471360.0000000    0.2045122
471400.0000000    0.1951639
471440.0000000    0.2066506
471480.0000000    0.1985066
471520.0000000    0.2088360
471560.0000000    0.2081752
471600.0000000    0.2159286
471640.0000000    0.2267969
471680.0000000    0.2209949
471720.0000000    0.2021707
471760.0000000    0.2027881
471800.0000000    0.2037282
471840.0000000    0.2001105
471880.0000000    0.2210706
471920.0000000    0.2244672
471960.0000000    0.2099295
472000.0000000    0.1988737
472040.0000000    0.1997802
472080.0000000    0.2049139
472120.0000000    0.1951248
472160.0000000    0.1990979
472200.0000000    0.1976215
472240.0000000    0.2060460
472280.0000000    0.2119626
472320.0000000    0.2163543
472360.0000000    0.2145836
472400.0000000    0.2133040
472440.0000000    0.2052395
472480.0000000    0.2002012
472520.0000000    0.2098307
472560.0000000    0.2023523
472600.0000000    0.2177701
472640.0000000    0.2191520
472680.0000000    0.2203933
472720.0000000    0.2123289
472760.0000000    0.2068937
472800.0000000    0.2011337
472840.0000000    0.1846320
472880.0000000    0.2062053
472920.0000000    0.1999306
472960.0000000    0.2106994
473000.0000000    0.2099234
473040.0000000    0.2017519
473080.0000000    0.1965424
473120.0000000    0.1910263
473160.0000000    0.1802073
473200.0000000    0.1913044
473240.0000000    0.1863729
473280.0000000    0.1986617
473320.0000000    0.2009561
473360.0000000    0.1972175
473400.0000000    0.2022997
473440.0000000    0.1936647
473480.0000000    0.2183569
473520.0000000    0.2161092
473560.0000000    0.2157430
473600.0000000    0.2088444
473640.0000000    0.2012158
473680.0000000    0.1992339
473720.0000000    0.2160708
473760.0000000    0.2294080
473800.0000000    0.2277375
473840.0000000    0.2153113
473880.0000000    0.2053429
473920.0000000    0.2172240
473960.0000000    0.2165210
474000.0000000    0.2092265
474040.0000000    0.2009817
474080.0000000    0.2112123
474120.0000000    0.2078428
474160.0000000    0.2169710
474200.0000000    0.2110439
474240.0000000    0.2219537
474280.0000000    0.2200762
474320.0000000    0.2170528
474360.0000000    0.2289310
474400.0000000    0.1988356
474440.0000000    0.2096708
474480.0000000    0.2066650
474520.0000000    0.2152153
474560.0000000    0.2096397
474600.0000000    0.2095049
474640.0000000    0.2126977
474680.0000000    0.2037721
474720.0000000    0.2036543
474760.0000000    0.2131459
474800.0000000    0.2128097
474840.0000000    0.2237442
474880.0000000    0.2182944
474920.0000000    0.2330362
474960.0000000    0.2116861
475000.0000000    0.2107788
475040.0000000    0.2114719
475080.0000000    0.2024022
475120.0000000    0.2081732
475160.0000000    0.2035151
475200.0000000    0.1853955
475240.0000000    0.1956408
475280.0000000    0.1912038
475320.0000000    0.2057888
475360.0000000    0.2036423
475400.0000000    0.2128571
475440.0000000    0.2142165
475480.0000000    0.2071498
475520.0000000    0.2056776
475560.0000000    0.2019812
475600.0000000    0.2104684
475640.0000000    0.2155462
475680.0000000    0.2203215
475720.0000000    0.2130146
475760.0000000    0.2102294
475800.0000000    0.2245463
475840.0000000    0.2230988
475880.0000000    0.2033593
475920.0000000    0.2189685
475960.0000000    0.1984586
476000.0000000    0.2208648
476040.0000000    0.2210369
476080.0000000    0.2126153
476120.0000000    0.2102585
476160.0000000    0.2351170
476200.0000000    0.2201297
476240.0000000    0.2321052
476280.0000000    0.2151071
476320.0000000    0.2281821
476360.0000000    0.2174149
476400.0000000    0.2259569
476440.0000000    0.2172857
476480.0000000    0.2236245
476520.0000000    0.2176006
476560.0000000    0.2357870
476600.0000000    0.2337222
476640.0000000    0.2234044
476680.0000000    0.2316202
476720.0000000    0.2093486
476760.0000000    0.2183881
476800.0000000    0.2191546
476840.0000000    0.2062123
476880.0000000    0.2200760
476920.0000000    0.2272964
476960.0000000    0.2412702
477000.0000000    0.2084444
477040.0000000    0.1961744
477080.0000000    0.2249660
477120.0000000    0.2239130
477160.0000000    0.2123495
477200.0000000    0.2236888
477240.0000000    0.2094800
477280.0000000    0.2168456
477320.0000000    0.2320462
477360.0000000    0.2029047
477400.0000000    0.2019781
477440.0000000    0.1920756
477480.0000000    0.1984899
477520.0000000    0.1993679
477560.0000000    0.2059073
477600.0000000    0.1958328
477640.0000000    0.2040293
477680.0000000    0.2232102
477720.0000000    0.2167439
477760.0000000    0.2145515
477800.0000000    0.2153021
477840.0000000    0.2019421
477880.0000000    0.2011511
477920.0000000    0.2111929
477960.0000000    0.2128034
478000.0000000    0.2208628
478040.0000000    0.2262285
478080.0000000    0.2181186
478120.0000000    0.2102812
478160.0000000    0.1929766
478200.0000000    0.2018941
478240.0000000    0.2086196
478280.0000000    0.2289777
478320.0000000    0.2173495
478360.0000000    0.2049215
478400.0000000    0.1946741
478440.0000000    0.2282854
478480.0000000    0.2006665
478520.0000000    0.2148930
478560.0000000    0.2183328
478600.0000000    0.2159264
478640.0000000    0.2095729
478680.0000000    0.2262864
478720.0000000    0.2152165
478760.0000000    0.2106085
478800.0000000    0.2132459
478840.0000000    0.2286244
478880.0000000    0.2115730
478920.0000000    0.2160959
478960.0000000    0.2185841
479000.0000000    0.2232730
479040.0000000    0.2181959
479080.0000000    0.2072404
479120.0000000    0.2097717
479160.0000000    0.2082467
479200.0000000    0.2097878
479240.0000000    0.2056928
479280.0000000    0.2156415
479320.0000000    0.2307380
479360.0000000    0.2342655
479400.0000000    0.2221782
479440.0000000    0.2236533
479480.0000000    0.2137333
479520.0000000    0.2120758
479560.0000000    0.2178514
479600.0000000    0.2185752
479640.0000000    0.2259149
479680.0000000    0.2136059
479720.0000000    0.2083413
479760.0000000    0.2149200
479800.0000000    0.2072269
479840.0000000    0.1947831
479880.0000000    0.2211672
479920.0000000    0.2054495
479960.0000000    0.2088450
480000.0000000    0.2050659
480040.0000000    0.2163428
480080.0000000    0.2103573
480120.0000000    0.1979870
480160.0000000    0.2150948
480200.0000000    0.2204904
480240.0000000    0.2092590
480280.0000000    0.2132254
480320.0000000    0.2168814
480360.0000000    0.1758924
480400.0000000    0.2078387
480440.0000000    0.1870504
480480.0000000    0.1968843
480520.0000000    0.2199458
480560.0000000    0.1987170
480600.0000000    0.2042521
480640.0000000    0.2047576
480680.0000000    0.1951420
480720.0000000    0.1957411
480760.0000000    0.1949481
480800.0000000    0.1913207
480840.0000000    0.1913874
480880.0000000    0.1959309
480920.0000000    0.2134208
480960.0000000    0.2036822
481000.0000000    0.2010065
481040.0000000    0.2260657
481080.0000000    0.2062406
481120.0000000    0.2137450
481160.0000000    0.2043040
481200.0000000    0.2160308
481240.0000000    0.1965360
481280.0000000    0.2042350
481320.0000000    0.1945844
481360.0000000    0.1962052
481400.0000000    0.1944133
481440.0000000    0.2089099
481480.0000000    0.1855275
481520.0000000    0.1977100
481560.0000000    0.1865505
481600.0000000    0.1985121
481640.0000000    0.2026019
481680.0000000    0.2046660
481720.0000000    0.2004022
481760.0000000    0.1889586
481800.0000000    0.1887922
481840.0000000    0.1883546
481880.0000000    0.1846456
481920.0000000    0.1806646
481960.0000000    0.1980323
482000.0000000    0.1978031
482040.0000000    0.1978425
482080.0000000    0.1994174
482120.0000000    0.2128580
482160.0000000    0.1887554
482200.0000000    0.1943586
482240.0000000    0.1983678
482280.0000000    0.2075276
482320.0000000    0.2030700
482360.0000000    0.2069018
482400.0000000    0.2064273
482440.0000000    0.1900392
482480.0000000    0.1873859
482520.0000000    0.1920525
482560.0000000    0.1878156
482600.0000000    0.1940429
482640.0000000    0.1936137
482680.0000000    0.1891284
482720.0000000    0.1830638
482760.0000000    0.1874649
482800.0000000    0.1938099
482840.0000000    0.1781027
482880.0000000    0.1928270
482920.0000000    0.1715629
482960.0000000    0.1837207
483000.0000000    0.1946368
483040.0000000    0.1750660
483080.0000000    0.1906643
483120.0000000    0.2046181
483160.0000000    0.1991197
483200.0000000    0.2022941
483240.0000000    0.1926002
483280.0000000    0.1964243
483320.0000000    0.1948822
483360.0000000    0.2082858
483400.0000000    0.1916100
483440.0000000    0.1804874
483480.0000000    0.1828368
483520.0000000    0.1911025
483560.0000000    0.1825814
483600.0000000    0.2082244
483640.0000000    0.1878027
483680.0000000    0.1877919
483720.0000000    0.1744747
483760.0000000    0.1834613
483800.0000000    0.1841574
483840.0000000    0.1870610
483880.0000000    0.1966988
483920.0000000    0.1858150
483960.0000000    0.1878296
484000.0000000    0.1957359
484040.0000000    0.1887144
484080.0000000    0.1990731
484120.0000000    0.1899395
484160.0000000    0.2005215
484200.0000000    0.1970288
484240.0000000    0.1832667
484280.0000000    0.1921094
484320.0000000    0.1899609
484360.0000000    0.1823456
484400.0000000    0.2015741
484440.0000000    0.2066692
484480.0000000    0.1897880
484520.0000000    0.1881692
484560.0000000    0.1841155
484600.0000000    0.1917295
484640.0000000    0.1925475
484680.0000000    0.1943666
484720.0000000    0.1974266
484760.0000000    0.1935872
484800.0000000    0.2013775
484840.0000000    0.1896078
484880.0000000    0.1959077
484920.0000000    0.2021309
484960.0000000    0.2037047
485000.0000000    0.2080662
485040.0000000    0.2004828
485080.0000000    0.2040053
485120.0000000    0.2011511
485160.0000000    0.2144227
485200.0000000    0.2020359
485240.0000000    0.2049505
485280.0000000    0.1887620
485320.0000000    0.2182443
485360.0000000    0.1915948
485400.0000000    0.1955965
485440.0000000    0.2068789
485480.0000000    0.2124664
485520.0000000    0.2134212
485560.0000000    0.1976145
485600.0000000    0.2137121
485640.0000000    0.2249840
485680.0000000    0.2041361
485720.0000000    0.2068498
485760.0000000    0.1934649
485800.0000000    0.2110244
485840.0000000    0.2105480
485880.0000000    0.2020763
485920.0000000    0.1996740
485960.0000000    0.1881877
486000.0000000    0.2095295
486040.0000000    0.1951999
486080.0000000    0.1873630
486120.0000000    0.1884028
486160.0000000    0.1865754
486200.0000000    0.1859069
486240.0000000    0.1945585
486280.0000000    0.1983823
486320.0000000    0.2085271
486360.0000000    0.2103152
486400.0000000    0.2093484
486440.0000000    0.2190760
486480.0000000    0.2337629
486520.0000000    0.2031812
486560.0000000    0.1937428
486600.0000000    0.2076529
486640.0000000    0.2105138
486680.0000000    0.2292785
486720.0000000    0.2297576
486760.0000000    0.2232948
486800.0000000    0.2158653
486840.0000000    0.2204166
486880.0000000    0.2289459
486920.0000000    0.2331402
486960.0000000    0.2282985
487000.0000000    0.2201975
487040.0000000    0.1952227
487080.0000000    0.2211299
487120.0000000    0.2172927
487160.0000000    0.2212856
487200.0000000    0.2191867
487240.0000000    0.2226031
487280.0000000    0.2268440
487320.0000000    0.2063800
487360.0000000    0.2078788
487400.0000000    0.2088592
487440.0000000    0.2063100
487480.0000000    0.2051795
487520.0000000    0.1952322
487560.0000000    0.2238161
487600.0000000    0.2143887
487640.0000000    0.2060251
487680.0000000    0.2066466
487720.0000000    0.2193597
487760.0000000    0.2132670
487800.0000000    0.2194339
487840.0000000    0.2216701
487880.0000000    0.2068214
487920.0000000    0.2076729
487960.0000000    0.1908341
488000.0000000    0.2017768
488040.0000000    0.2136216
488080.0000000    0.2032367
488120.0000000    0.2036007
488160.0000000    0.2180236
488200.0000000    0.2152102
488240.0000000    0.2245882
488280.0000000    0.2142382
488320.0000000    0.2151645
488360.0000000    0.2147988
488400.0000000    0.2218721
488440.0000000    0.2065405
488480.0000000    0.2112767
488520.0000000    0.2201625
488560.0000000    0.2013001
488600.0000000    0.2047931
488640.0000000    0.2118927
488680.0000000    0.2157544
488720.0000000    0.2088236
488760.0000000    0.2071674
488800.0000000    0.2207854
488840.0000000    0.2269029
488880.0000000    0.2470036
488920.0000000    0.2242487
488960.0000000    0.2434358
489000.0000000    0.2275078
489040.0000000    0.2277432
489080.0000000    0.2271953
489120.0000000    0.2139273
489160.0000000    0.2393750
489200.0000000    0.2230244
489240.0000000    0.2205747
489280.0000000    0.2112453
489320.0000000    0.2155383
489360.0000000    0.2141061
489400.0000000    0.2143598
489440.0000000    0.2251051
489480.0000000    0.2200960
489520.0000000    0.2183068
489560.0000000    0.2208335
489600.0000000    0.2107490
489640.0000000    0.2195604
489680.0000000    0.2105163
489720.0000000    0.2187573
489760.0000000    0.2097692
489800.0000000    0.2228443
489840.0000000    0.2338079
489880.0000000    0.2216666
489920.0000000    0.2281952
489960.0000000    0.2220811
490000.0000000    0.2225968
490040.0000000    0.2334179
490080.0000000    0.2417682
490120.0000000    0.2515161
490160.0000000    0.2375935
490200.0000000    0.2382521
490240.0000000    0.2161971
490280.0000000    0.2285532
490320.0000000    0.2260676
490360.0000000    0.2305122
490400.0000000    0.2186740
490440.0000000    0.2365991
490480.0000000    0.2430329
490520.0000000    0.2382083
490560.0000000    0.2362578
490600.0000000    0.2308542
490640.0000000    0.2376527
490680.0000000    0.2028958
490720.0000000    0.1860664
490760.0000000    0.2071376
490800.0000000    0.1849526
490840.0000000    0.1832753
490880.0000000    0.1670845
490920.0000000    0.1799608
490960.0000000    0.1903146
491000.0000000    0.1823912
491040.0000000    0.1880448
491080.0000000    0.1777472
491120.0000000    0.1807368
491160.0000000    0.1863523
491200.0000000    0.1882363
491240.0000000    0.2096094
491280.0000000    0.2101882
491320.0000000    0.1930618
491360.0000000    0.2078654
491400.0000000    0.1930837
491440.0000000    0.1843845
491480.0000000    0.2022382
491520.0000000    0.1997469
491560.0000000    0.1979063
491600.0000000    0.1978790
491640.0000000    0.2067793
491680.0000000    0.2120509
491720.0000000    0.1845512
491760.0000000    0.1982957
491800.0000000    0.2063379
491840.0000000    0.2107749
491880.0000000    0.2009354
491920.0000000    0.2014740
491960.0000000    0.1926274
492000.0000000    0.2069864
492040.0000000    0.2035193
492080.0000000    0.2061282
492120.0000000    0.1965113
492160.0000000    0.1964966
492200.0000000    0.1886347
492240.0000000    0.1872018
492280.0000000    0.1984510
492320.0000000    0.2023906
492360.0000000    0.2097097
492400.0000000    0.2002919
492440.0000000    0.2256302
492480.0000000    0.2046457
492520.0000000    0.1992446
492560.0000000    0.2156850
492600.0000000    0.2226237
492640.0000000    0.1999808
492680.0000000    0.2080886
492720.0000000    0.2079413
492760.0000000    0.2039581
492800.0000000    0.2114415
492840.0000000    0.2152320
492880.0000000    0.2083031
492920.0000000    0.2033280
492960.0000000    0.1969495
493000.0000000    0.1932283
493040.0000000    0.2122145
493080.0000000    0.1950801
493120.0000000    0.2000795
493160.0000000    0.1922211
493200.0000000    0.1904183
493240.0000000    0.1910663
493280.0000000    0.1935689
493320.0000000    0.1862700
493360.0000000    0.2023781
493400.0000000    0.2070068
493440.0000000    0.2117641
493480.0000000    0.2118170
493520.0000000    0.2178385
493560.0000000    0.2136706
493600.0000000    0.2221333
493640.0000000    0.2056703
493680.0000000    0.1976941
493720.0000000    0.2052102
493760.0000000    0.1965669
493800.0000000    0.1869956
493840.0000000    0.1959566
493880.0000000    0.2090074
493920.0000000    0.1925647
493960.0000000    0.2103433
494000.0000000    0.1984668
494040.0000000    0.2204525
494080.0000000    0.2151999
494120.0000000    0.2208861
494160.0000000    0.2182420
494200.0000000    0.2063081
494240.0000000    0.2098165
494280.0000000    0.1992454
494320.0000000    0.2073856
494360.0000000    0.2006096
494400.0000000    0.2052890
494440.0000000    0.1924249
494480.0000000    0.1854516
494520.0000000    0.2030342
494560.0000000    0.2075046
494600.0000000    0.2126294
494640.0000000    0.2131270
494680.0000000    0.1829279
494720.0000000    0.2008080
494760.0000000    0.2205161
494800.0000000    0.2013859
494840.0000000    0.1928073
494880.0000000    0.1907363
494920.0000000    0.2072013
494960.0000000    0.1935990
495000.0000000    0.2034427
495040.0000000    0.2100182
495080.0000000    0.2039864
495120.0000000    0.2073258
495160.0000000    0.2145267
495200.0000000    0.1978900
495240.0000000    0.1895248
495280.0000000    0.2091341
495320.0000000    0.1921388
495360.0000000    0.2101213
495400.0000000    0.2050806
495440.0000000    0.1909447
495480.0000000    0.1875081
495520.0000000    0.2002691
495560.0000000    0.2094642
495600.0000000    0.2071728
495640.0000000    0.2007969
495680.0000000    0.2059432
495720.0000000    0.2026260
495760.0000000    0.1868590
495800.0000000    0.1922322
495840.0000000    0.2077549
495880.0000000    0.1824183
495920.0000000    0.1978669
495960.0000000    0.1951244
496000.0000000    0.2085859
496040.0000000    0.2167011
496080.0000000    0.1752363
496120.0000000    0.1892303
496160.0000000    0.1730321
496200.0000000    0.1778693
496240.0000000    0.1720234
496280.0000000    0.1861264
496320.0000000    0.1830580
496360.0000000    0.1717753
496400.0000000    0.1769165
496440.0000000    0.1774952
496480.0000000    0.1800373
496520.0000000    0.1743921
496560.0000000    0.1933773
496600.0000000    0.1718940
496640.0000000    0.1812926
496680.0000000    0.1778070
496720.0000000    0.1805875
496760.0000000    0.1948045
496800.0000000    0.1901870
496840.0000000    0.1805711
496880.0000000    0.1881962
496920.0000000    0.1824467
496960.0000000    0.1898475
497000.0000000    0.1980451
497040.0000000    0.1977681
497080.0000000    0.1923489
497120.0000000    0.1820201
497160.0000000    0.1799007
497200.0000000    0.1895498
497240.0000000    0.1901869
497280.0000000    0.2017705
497320.0000000    0.1705833
497360.0000000    0.2008881
497400.0000000    0.1688495
497440.0000000    0.1895443
497480.0000000    0.1682476
497520.0000000    0.1861124
497560.0000000    0.1798650
497600.0000000    0.1804945
497640.0000000    0.1926921
497680.0000000    0.1892096
497720.0000000    0.1840513
497760.0000000    0.1958633
497800.0000000    0.1849667
497840.0000000    0.1979437
497880.0000000    0.1785717
497920.0000000    0.1787577
497960.0000000    0.1808372
498000.0000000    0.1805450
498040.0000000    0.1865357
498080.0000000    0.1870094
498120.0000000    0.1817961
498160.0000000    0.1679953
498200.0000000    0.1944678
498240.0000000    0.1659945
498280.0000000    0.1703987
498320.0000000    0.1776977
498360.0000000    0.1691342
498400.0000000    0.1708971
498440.0000000    0.1865263
498480.0000000    0.1954154
498520.0000000    0.2022265
498560.0000000    0.1853158
498600.0000000    0.1734772
498640.0000000    0.1749262
498680.0000000    0.1835184
498720.0000000    0.1812166
498760.0000000    0.1807683
498800.0000000    0.1655139
498840.0000000    0.1749535
498880.0000000    0.1809979
498920.0000000    0.1740475
498960.0000000    0.1897327
499000.0000000    0.1717355
499040.0000000    0.1677745
499080.0000000    0.1844815
499120.0000000    0.1709864
499160.0000000    0.1686173
499200.0000000    0.1823115
499240.0000000    0.1663700
499280.0000000    0.1936103
499320.0000000    0.2060975
499360.0000000    0.2086310
499400.0000000    0.1980869
499440.0000000    0.1959757
499480.0000000    0.2151265
499520.0000000    0.2122021
499560.0000000    0.2209364
499600.0000000    0.1980534
499640.0000000    0.2040864
499680.0000000    0.1979141
499720.0000000    0.1995681
499760.0000000    0.2085353
499800.0000000    0.1861167
499840.0000000    0.1898986
499880.0000000    0.2002218
499920.0000000    0.2053256
499960.0000000    0.2076087
500000.0000000    0.2003572
500040.0000000    0.2010799
500080.0000000    0.1955507
500120.0000000    0.1928179
500160.0000000    0.2043277
500200.0000000    0.2002899
500240.0000000    0.1995788
500280.0000000    0.1961353
500320.0000000    0.1748970
500360.0000000    0.1810437
500400.0000000    0.1779004
500440.0000000    0.1872630
500480.0000000    0.1921933
500520.0000000    0.1775846
500560.0000000    0.1860112
500600.0000000    0.1642645
500640.0000000    0.1730004
500680.0000000    0.1837806
500720.0000000    0.1789403
500760.0000000    0.1776541
500800.0000000    0.1914859
500840.0000000    0.1596019
500880.0000000    0.1811778
500920.0000000    0.1728875
500960.0000000    0.1914059
501000.0000000    0.1737366
501040.0000000    0.1792292
501080.0000000    0.1703785
501120.0000000    0.1746704
501160.0000000    0.1684828
501200.0000000    0.1719859
501240.0000000    0.1720958
501280.0000000    0.1809696
501320.0000000    0.1906641
501360.0000000    0.2136347
501400.0000000    0.1738795
501440.0000000    0.1801731
501480.0000000    0.1813279
501520.0000000    0.1886405
501560.0000000    0.1739788
501600.0000000    0.1772027
501640.0000000    0.1668697
501680.0000000    0.1737768
501720.0000000    0.1825198
501760.0000000    0.1827329
501800.0000000    0.1734042
501840.0000000    0.1815883
501880.0000000    0.1724445
501920.0000000    0.1782664
501960.0000000    0.1654509
502000.0000000    0.1793044
502040.0000000    0.1808452
502080.0000000    0.1669355
502120.0000000    0.1842476
502160.0000000    0.1789134
502200.0000000    0.1836650
502240.0000000    0.1749205
502280.0000000    0.1736962
502320.0000000    0.1786156
502360.0000000    0.1673471
502400.0000000    0.1856281
502440.0000000    0.1875162
502480.0000000    0.1867671
502520.0000000    0.1782108
502560.0000000    0.1900199
502600.0000000    0.1855568
502640.0000000    0.1894573
502680.0000000    0.1977067
502720.0000000    0.1925983
502760.0000000    0.1757573
502800.0000000    0.1823283
502840.0000000    0.1939755
502880.0000000    0.1902026
502920.0000000    0.1951181
502960.0000000    0.1763344
503000.0000000    0.1882052
503040.0000000    0.1754275
503080.0000000    0.1766979
503120.0000000    0.1816721
503160.0000000    0.1962822
503200.0000000    0.1936664
503240.0000000    0.1893939
503280.0000000    0.1928635
503320.0000000    0.1784664
503360.0000000    0.1737922
503400.0000000    0.1840734
503440.0000000    0.1816585
503480.0000000    0.1751915
503520.0000000    0.1774139
503560.0000000    0.1871165
503600.0000000    0.1745534
503640.0000000    0.1801690
503680.0000000    0.1736290
503720.0000000    0.1817491
503760.0000000    0.1857248
503800.0000000    0.1800720
503840.0000000    0.1938482
503880.0000000    0.1884276
503920.0000000    0.1969241
503960.0000000    0.1844749
504000.0000000    0.1865821
504040.0000000    0.1862350
504080.0000000    0.1804602
504120.0000000    0.1857611
504160.0000000    0.1900696
504200.0000000    0.1715305
504240.0000000    0.1745800
504280.0000000    0.1787857
504320.0000000    0.1900428
504360.0000000    0.1713609
504400.0000000    0.1880247
504440.0000000    0.1898204
504480.0000000    0.2037073
504520.0000000    0.1955564
504560.0000000    0.1816335
504600.0000000    0.1789512
504640.0000000    0.1893292
504680.0000000    0.1855385
504720.0000000    0.1993364
504760.0000000    0.1839884
504800.0000000    0.1745623
504840.0000000    0.1893390
504880.0000000    0.1928241
504920.0000000    0.1812548
504960.0000000    0.1800315
505000.0000000    0.2074687
505040.0000000    0.1865406
505080.0000000    0.1901605
505120.0000000    0.2050494
505160.0000000    0.1988639
505200.0000000    0.1866949
505240.0000000    0.1831642
505280.0000000    0.2026857
505320.0000000    0.2099854
505360.0000000    0.2256757
505400.0000000    0.1821698
505440.0000000    0.2076787
505480.0000000    0.2016324
505520.0000000    0.1920066
505560.0000000    0.1991944
505600.0000000    0.2033603
505640.0000000    0.1968136
505680.0000000    0.1952962
505720.0000000    0.1766574
505760.0000000    0.2014104
505800.0000000    0.1909572
505840.0000000    0.2039210
505880.0000000    0.2024528
505920.0000000    0.1803945
505960.0000000    0.1853537
506000.0000000    0.2070612
506040.0000000    0.1959974
506080.0000000    0.1964834
506120.0000000    0.1863142
506160.0000000    0.2032733
506200.0000000    0.1854513
506240.0000000    0.1870669
506280.0000000    0.1922758
506320.0000000    0.1933700
506360.0000000    0.1846464
506400.0000000    0.1878546
506440.0000000    0.1812644
506480.0000000    0.1836933
506520.0000000    0.1647319
506560.0000000    0.1755363
506600.0000000    0.1780147
506640.0000000    0.1923754
506680.0000000    0.1899522
506720.0000000    0.2006302
506760.0000000    0.1811844
506800.0000000    0.1798678
506840.0000000    0.1864047
506880.0000000    0.2051112
506920.0000000    0.1856460
506960.0000000    0.1825368
507000.0000000    0.1803834
507040.0000000    0.1849417
507080.0000000    0.1979897
507120.0000000    0.1898647
507160.0000000    0.2046408
507200.0000000    0.1842340
507240.0000000    0.1954528
507280.0000000    0.2036074
507320.0000000    0.1816408
507360.0000000    0.1962390
507400.0000000    0.1888445
507440.0000000    0.1823726
507480.0000000    0.1957337
507520.0000000    0.2113524
507560.0000000    0.1905254
507600.0000000    0.1739305
507640.0000000    0.1967092
507680.0000000    0.1970556
507720.0000000    0.2035998
507760.0000000    0.1916713
507800.0000000    0.1944238
507840.0000000    0.1854901
507880.0000000    0.1922202
507920.0000000    0.1842267
507960.0000000    0.1897922
508000.0000000    0.1843671
508040.0000000    0.2087625
508080.0000000    0.1985049
508120.0000000    0.1837999
508160.0000000    0.2038683
508200.0000000    0.1997924
508240.0000000    0.1933495
508280.0000000    0.2039000
508320.0000000    0.1965070
508360.0000000    0.1997068
508400.0000000    0.1952626
508440.0000000    0.2109492
508480.0000000    0.1984187
508520.0000000    0.1771475
508560.0000000    0.1935030
508600.0000000    0.1826621
508640.0000000    0.1945124
508680.0000000    0.1756026
508720.0000000    0.1659070
508760.0000000    0.1811856
508800.0000000    0.1872251
508840.0000000    0.1801854
508880.0000000    0.1758218
508920.0000000    0.1790109
508960.0000000    0.1753415
509000.0000000    0.1838176
509040.0000000    0.1775528
509080.0000000    0.1712576
509120.0000000    0.1831771
509160.0000000    0.1878408
509200.0000000    0.1874512
509240.0000000    0.1861817
509280.0000000    0.1950479
509320.0000000    0.1689069
509360.0000000    0.1783883
509400.0000000    0.1740292
509440.0000000    0.1948511
509480.0000000    0.1861370
509520.0000000    0.1886452
509560.0000000    0.1826810
509600.0000000    0.1865235
509640.0000000    0.1821379
509680.0000000    0.1945535
509720.0000000    0.1835736
509760.0000000    0.1722498
509800.0000000    0.1805517
509840.0000000    0.1765870
509880.0000000    0.1708743
509920.0000000    0.1752122
509960.0000000    0.1872002
510000.0000000    0.1852664
510040.0000000    0.1926331
510080.0000000    0.1792685
510120.0000000    0.1927083
510160.0000000    0.1832687
510200.0000000    0.1816159
510240.0000000    0.1871032
510280.0000000    0.1919935
510320.0000000    0.2078275
510360.0000000    0.1968865
510400.0000000    0.2029786
510440.0000000    0.2083551
510480.0000000    0.2011408
510520.0000000    0.1912835
510560.0000000    0.1946766
510600.0000000    0.1898018
510640.0000000    0.1926352
510680.0000000    0.1844983
510720.0000000    0.1881237
510760.0000000    0.1789623
510800.0000000    0.1676299
510840.0000000    0.1805611
510880.0000000    0.1735540
510920.0000000    0.1893664
510960.0000000    0.1752969
511000.0000000    0.1949071
511040.0000000    0.1860374
511080.0000000    0.1799158
511120.0000000    0.2013814
511160.0000000    0.1884658
511200.0000000    0.1811325
511240.0000000    0.1894970
511280.0000000    0.1915174
511320.0000000    0.1890074
511360.0000000    0.1985839
511400.0000000    0.1826604
511440.0000000    0.1804719
511480.0000000    0.1813097
511520.0000000    0.1778782
511560.0000000    0.1766200
511600.0000000    0.1946501
511640.0000000    0.1992945
511680.0000000    0.1926231
511720.0000000    0.1838863
511760.0000000    0.1893298
511800.0000000    0.1727492
511840.0000000    0.1930217
511880.0000000    0.1730018
511920.0000000    0.1994087
511960.0000000    0.1964176
512000.0000000    0.1957065
512040.0000000    0.1835931
512080.0000000    0.1895042
512120.0000000    0.1878875
512160.0000000    0.1892340
512200.0000000    0.1858653
512240.0000000    0.1903633
512280.0000000    0.1875795
512320.0000000    0.1876868
512360.0000000    0.1832010
512400.0000000    0.1847993
512440.0000000    0.1726409
512480.0000000    0.1916463
512520.0000000    0.1935758
512560.0000000    0.1980044
512600.0000000    0.1827475
512640.0000000    0.1895631
512680.0000000    0.1797458
512720.0000000    0.1893765
512760.0000000    0.1825513
512800.0000000    0.1864208
512840.0000000    0.1826419
512880.0000000    0.1728522
512920.0000000    0.1834934
512960.0000000    0.1889754
513000.0000000    0.1787314
513040.0000000    0.1823305
513080.0000000    0.1898377
513120.0000000    0.1789093
513160.0000000    0.1835072
513200.0000000    0.1891155
513240.0000000    0.1864229
513280.0000000    0.1880571
513320.0000000    0.1992410
513360.0000000    0.1903535
513400.0000000    0.1966643
513440.0000000    0.1883108
513480.0000000    0.1983314
513520.0000000    0.1965597
513560.0000000    0.2020078
513600.0000000    0.1999635
513640.0000000    0.2065777
513680.0000000    0.1887356
513720.0000000    0.1864097
513760.0000000    0.1888435
513800.0000000    0.1912886
513840.0000000    0.1794002
513880.0000000    0.1826195
513920.0000000    0.1703598
513960.0000000    0.1730925
514000.0000000    0.1778990
514040.0000000    0.1755787
514080.0000000    0.1912884
514120.0000000    0.1912883
514160.0000000    0.1784452
514200.0000000    0.2069398
514240.0000000    0.1941333
514280.0000000    0.1884524
514320.0000000    0.1844078
514360.0000000    0.1950340
514400.0000000    0.1846464
514440.0000000    0.1913613
514480.0000000    0.1855879
514520.0000000    0.1812604
514560.0000000    0.1804506
514600.0000000    0.1803455
514640.0000000    0.1951717
514680.0000000    0.1963383
514720.0000000    0.1873665
514760.0000000    0.1896268
514800.0000000    0.1868789
514840.0000000    0.1834242
514880.0000000    0.1869026
514920.0000000    0.1971303
514960.0000000    0.1870252
515000.0000000    0.1898246
515040.0000000    0.1970201
515080.0000000    0.1834960
515120.0000000    0.1926663
515160.0000000    0.1914389
515200.0000000    0.1873384
515240.0000000    0.1886510
515280.0000000    0.1992886
515320.0000000    0.1888554
515360.0000000    0.2066602
515400.0000000    0.1955597
515440.0000000    0.1882311
515480.0000000    0.2044460
515520.0000000    0.2007172
515560.0000000    0.2027659
515600.0000000    0.1902365
515640.0000000    0.1889608
515680.0000000    0.1893696
515720.0000000    0.1973126
515760.0000000    0.1872922
515800.0000000    0.1887144
515840.0000000    0.1787070
515880.0000000    0.1687113
515920.0000000    0.1840092
515960.0000000    0.1757849
516000.0000000    0.1744181
516040.0000000    0.1732929
516080.0000000    0.1708112
516120.0000000    0.1778017
516160.0000000    0.1944652
516200.0000000    0.1857135
516240.0000000    0.1848180
516280.0000000    0.1758842
516320.0000000    0.1882743
516360.0000000    0.1812827
516400.0000000    0.1770969
516440.0000000    0.1918396
516480.0000000    0.1963021
516520.0000000    0.1932007
516560.0000000    0.1803992
516600.0000000    0.1941681
516640.0000000    0.1834104
516680.0000000    0.1701431
516720.0000000    0.1850389
516760.0000000    0.1821198
516800.0000000    0.1986047
516840.0000000    0.1739085
516880.0000000    0.1800642
516920.0000000    0.1739911
516960.0000000    0.1846607
517000.0000000    0.1751895
517040.0000000    0.1901058
517080.0000000    0.1796389
517120.0000000    0.1741295
517160.0000000    0.1750672
517200.0000000    0.1759323
517240.0000000    0.1781072
517280.0000000    0.1964774
517320.0000000    0.1920103
517360.0000000    0.1917789
517400.0000000    0.1941689
517440.0000000    0.2052644
517480.0000000    0.2028868
517520.0000000    0.2029745
517560.0000000    0.2007939
517600.0000000    0.1908497
517640.0000000    0.1963410
517680.0000000    0.1962582
517720.0000000    0.1867293
517760.0000000    0.1910052
517800.0000000    0.2021521
517840.0000000    0.1932077
517880.0000000    0.1950367
517920.0000000    0.1845883
517960.0000000    0.1716021
518000.0000000    0.1699551
518040.0000000    0.1834525
518080.0000000    0.1913327
518120.0000000    0.1772213
518160.0000000    0.1892089
518200.0000000    0.1853932
518240.0000000    0.1939136
518280.0000000    0.1877190
518320.0000000    0.1866749
518360.0000000    0.1993639
518400.0000000    0.1936592
518440.0000000    0.2069814
518480.0000000    0.2056140
518520.0000000    0.2036136
518560.0000000    0.1901920
518600.0000000    0.1955009
518640.0000000    0.1878790
518680.0000000    0.1984576
518720.0000000    0.1954495
518760.0000000    0.2110055
518800.0000000    0.2015766
518840.0000000    0.1993537
518880.0000000    0.1973085
518920.0000000    0.1862179
518960.0000000    0.1833285
519000.0000000    0.1920781
519040.0000000    0.1831138
519080.0000000    0.2025362
519120.0000000    0.1940422
519160.0000000    0.2061813
519200.0000000    0.1827882
519240.0000000    0.1815872
519280.0000000    0.1875874
519320.0000000    0.1888248
519360.0000000    0.2000573
519400.0000000    0.1883662
519440.0000000    0.2060810
519480.0000000    0.1915767
519520.0000000    0.2061514
519560.0000000    0.1944383
519600.0000000    0.1915839
519640.0000000    0.2062793
519680.0000000    0.1919266
519720.0000000    0.2022117
519760.0000000    0.1856685
519800.0000000    0.1868925
519840.0000000    0.1992277
519880.0000000    0.2130795
519920.0000000    0.2022502
519960.0000000    0.1986053
520000.0000000    0.2025938
520040.0000000    0.1952179
520080.0000000    0.2007192
520120.0000000    0.1953704
520160.0000000    0.1998761
520200.0000000    0.2108045
520240.0000000    0.1958033
520280.0000000    0.2152416
520320.0000000    0.2012321
520360.0000000    0.1926609
520400.0000000    0.1936504
520440.0000000    0.1926868
520480.0000000    0.1987245
520520.0000000    0.1868085
520560.0000000    0.1853439
520600.0000000    0.1921533
520640.0000000    0.1878285
520680.0000000    0.1806742
520720.0000000    0.1883117
520760.0000000    0.1843155
520800.0000000    0.1786113
520840.0000000    0.1833227
520880.0000000    0.1930126
520920.0000000    0.1901553
520960.0000000    0.1839493
521000.0000000    0.1765511
521040.0000000    0.1816258
521080.0000000    0.1897699
521120.0000000    0.1770061
521160.0000000    0.1811887
521200.0000000    0.2044152
521240.0000000    0.1868179
521280.0000000    0.1946465
521320.0000000    0.2034332
521360.0000000    0.2069879
521400.0000000    0.1912207
521440.0000000    0.2144406
521480.0000000    0.2013556
521520.0000000    0.1828189
521560.0000000    0.1770320
521600.0000000    0.1891755
521640.0000000    0.1897632
521680.0000000    0.1943645
521720.0000000    0.2037274
521760.0000000    0.1890261
521800.0000000    0.2123710
521840.0000000    0.2037771
521880.0000000    0.1910857
521920.0000000    0.2081059
521960.0000000    0.2024570
522000.0000000    0.2031417
522040.0000000    0.2053664
522080.0000000    0.2089389
522120.0000000    0.2052171
522160.0000000    0.2012478
522200.0000000    0.1924507
522240.0000000    0.1931914
522280.0000000    0.1782844
522320.0000000    0.1880691
522360.0000000    0.2017825
522400.0000000    0.1969242
522440.0000000    0.1823916
522480.0000000    0.1832781
522520.0000000    0.1876673
522560.0000000    0.1819807
522600.0000000    0.1660995
522640.0000000    0.1703268
522680.0000000    0.1776708
522720.0000000    0.1756696
522760.0000000    0.1714526
522800.0000000    0.1672923
522840.0000000    0.1834094
522880.0000000    0.1695117
522920.0000000    0.1862516
522960.0000000    0.1792793
523000.0000000    0.1875967
523040.0000000    0.1810240
523080.0000000    0.1773282
523120.0000000    0.1923756
523160.0000000    0.1875317
523200.0000000    0.1882734
523240.0000000    0.1970657
523280.0000000    0.1953913
523320.0000000    0.1877010
523360.0000000    0.1895675
523400.0000000    0.1869447
523440.0000000    0.1816951
523480.0000000    0.1633110
523520.0000000    0.1748979
523560.0000000    0.1646718
523600.0000000    0.1662128
523640.0000000    0.1710248
523680.0000000    0.1728923
523720.0000000    0.1752276
523760.0000000    0.1712416
523800.0000000    0.1796568
523840.0000000    0.1769613
523880.0000000    0.1822737
523920.0000000    0.1741494
523960.0000000    0.1605858
524000.0000000    0.1734576
524040.0000000    0.1728071
524080.0000000    0.1853808
524120.0000000    0.1883390
524160.0000000    0.1768652
524200.0000000    0.1788184
524240.0000000    0.1723454
524280.0000000    0.1906887
524320.0000000    0.1860846
524360.0000000    0.1852334
524400.0000000    0.1884833
524440.0000000    0.1870432
524480.0000000    0.1848752
524520.0000000    0.1836906
524560.0000000    0.1697564
524600.0000000    0.1607093
524640.0000000    0.1680287
524680.0000000    0.1788461
524720.0000000    0.1711057
524760.0000000    0.1674580
524800.0000000    0.1795013
524840.0000000    0.1748651
524880.0000000    0.1837175
524920.0000000    0.1747580
524960.0000000    0.1776586
525000.0000000    0.1732873
525040.0000000    0.1779874
525080.0000000    0.1693595
525120.0000000    0.1719777
525160.0000000    0.1672373
525200.0000000    0.1758777
525240.0000000    0.1684404
525280.0000000    0.1758425
525320.0000000    0.1748462
525360.0000000    0.1813841
525400.0000000    0.1707089
525440.0000000    0.1661803
525480.0000000    0.1873013
525520.0000000    0.1890077
525560.0000000    0.1754139
525600.0000000    0.1743362
525640.0000000    0.1668181
525680.0000000    0.1840837
525720.0000000    0.1927026
525760.0000000    0.1777311
525800.0000000    0.1846052
525840.0000000    0.1887464
525880.0000000    0.1721443
525920.0000000    0.1743575
525960.0000000    0.1887274
526000.0000000    0.1865332
526040.0000000    0.1725676
526080.0000000    0.1873285
526120.0000000    0.1706742
526160.0000000    0.1718083
526200.0000000    0.1962485
526240.0000000    0.1954214
526280.0000000    0.1891607
526320.0000000    0.1900095
526360.0000000    0.1840911
526400.0000000    0.2020911
526440.0000000    0.2112928
526480.0000000    0.1922235
526520.0000000    0.1941394
526560.0000000    0.1970591
526600.0000000    0.1967397
526640.0000000    0.1831610
526680.0000000    0.1767933
526720.0000000    0.1939103
526760.0000000    0.1843906
526800.0000000    0.1967093
526840.0000000    0.1830306
526880.0000000    0.1818956
526920.0000000    0.1832842
526960.0000000    0.1881005
527000.0000000    0.1893876
527040.0000000    0.1813706
527080.0000000    0.1919172
527120.0000000    0.1855512
527160.0000000    0.1834410
527200.0000000    0.1850068
527240.0000000    0.1777554
527280.0000000    0.1842508
527320.0000000    0.1913123
527360.0000000    0.1834927
527400.0000000    0.1820239
527440.0000000    0.1754741
527480.0000000    0.1839198
527520.0000000    0.1735411
527560.0000000    0.1886471
527600.0000000    0.1999847
527640.0000000    0.1748954
527680.0000000    0.1733108
527720.0000000    0.1814359
527760.0000000    0.1664824
527800.0000000    0.1887944
527840.0000000    0.1805657
527880.0000000    0.1960782
527920.0000000    0.1856350
527960.0000000    0.1749178
528000.0000000    0.1767291
528040.0000000    0.1843545
528080.0000000    0.1931775
528120.0000000    0.1958241
528160.0000000    0.1713963
528200.0000000    0.1820227
528240.0000000    0.1916994
528280.0000000    0.1904425
528320.0000000    0.1808521
528360.0000000    0.1818021
528400.0000000    0.1848694
528440.0000000    0.1740214
528480.0000000    0.1847176
528520.0000000    0.1818929
528560.0000000    0.1716391
528600.0000000    0.1902635
528640.0000000    0.1901348
528680.0000000    0.1808454
528720.0000000    0.1883769
528760.0000000    0.2114959
528800.0000000    0.2079604
528840.0000000    0.1945967
528880.0000000    0.2146290
528920.0000000    0.2134908
528960.0000000    0.2017352
529000.0000000    0.1873596
529040.0000000    0.2118625
529080.0000000    0.2036313
529120.0000000    0.1900007
529160.0000000    0.1963771
529200.0000000    0.2132353
529240.0000000    0.1927083
529280.0000000    0.1975288
529320.0000000    0.1992415
529360.0000000    0.1932816
529400.0000000    0.1804387
529440.0000000    0.1781574
529480.0000000    0.1944208
529520.0000000    0.1952782
529560.0000000    0.1793552
529600.0000000    0.1839559
529640.0000000    0.1870709
529680.0000000    0.1870587
529720.0000000    0.1953103
529760.0000000    0.1971234
529800.0000000    0.2059455
529840.0000000    0.1782988
529880.0000000    0.1873317
529920.0000000    0.1861594
529960.0000000    0.1933333
530000.0000000    0.1845621
530040.0000000    0.1921281
530080.0000000    0.1937316
530120.0000000    0.1823510
530160.0000000    0.1976762
530200.0000000    0.1821105
530240.0000000    0.1969272
530280.0000000    0.1951380
530320.0000000    0.2065427
530360.0000000    0.1932861
530400.0000000    0.1854583
530440.0000000    0.1901328
530480.0000000    0.1913926
530520.0000000    0.1857485
530560.0000000    0.1886535
530600.0000000    0.1902647
530640.0000000    0.1844540
530680.0000000    0.1873727
530720.0000000    0.1890514
530760.0000000    0.1869801
530800.0000000    0.1917127
530840.0000000    0.1953609
530880.0000000    0.1809198
530920.0000000    0.1688669
530960.0000000    0.1730128
531000.0000000    0.1831519
531040.0000000    0.1828640
531080.0000000    0.1791721
531120.0000000    0.1824260
531160.0000000    0.1895889
531200.0000000    0.1956932
531240.0000000    0.1964471
531280.0000000    0.1796600
531320.0000000    0.1776110
531360.0000000    0.1853475
531400.0000000    0.1805420
531440.0000000    0.1768134
531480.0000000    0.1788252
531520.0000000    0.1794460
531560.0000000    0.1786886
531600.0000000    0.1781598
531640.0000000    0.1899498
531680.0000000    0.1727449
531720.0000000    0.1847656
531760.0000000    0.1826531
531800.0000000    0.1807791
531840.0000000    0.1799176
531880.0000000    0.1799423
531920.0000000    0.1893657
531960.0000000    0.2076529
532000.0000000    0.1981901
532040.0000000    0.1938684
532080.0000000    0.2030911
532120.0000000    0.1906013
532160.0000000    0.1955278
532200.0000000    0.1951847
532240.0000000    0.1846312
532280.0000000    0.1921689
532320.0000000    0.1890005
532360.0000000    0.1932294
532400.0000000    0.1739839
532440.0000000    0.1780166
532480.0000000    0.1836659
532520.0000000    0.1991512
532560.0000000    0.2061660
532600.0000000    0.2060853
532640.0000000    0.1917543
532680.0000000    0.1896115
532720.0000000    0.1994568
532760.0000000    0.1799275
532800.0000000    0.1942013
532840.0000000    0.2006854
532880.0000000    0.2031514
532920.0000000    0.2003228
532960.0000000    0.1896911
533000.0000000    0.1953533
533040.0000000    0.1870359
533080.0000000    0.1843706
533120.0000000    0.1906861
533160.0000000    0.1935630
533200.0000000    0.1885723
533240.0000000    0.1927362
533280.0000000    0.1931109
533320.0000000    0.1951030
533360.0000000    0.1791593
533400.0000000    0.1734487
533440.0000000    0.1718020
533480.0000000    0.1921821
533520.0000000    0.2040399
533560.0000000    0.1811884
533600.0000000    0.1908947
533640.0000000    0.1887565
533680.0000000    0.1836584
533720.0000000    0.1861867
533760.0000000    0.1871039
533800.0000000    0.1768092
533840.0000000    0.1684401
533880.0000000    0.1785797
533920.0000000    0.1905065
533960.0000000    0.2036747
534000.0000000    0.1919456
534040.0000000    0.1941219
534080.0000000    0.2032781
534120.0000000    0.2016272
534160.0000000    0.1869693
534200.0000000    0.1902788
534240.0000000    0.1880692
534280.0000000    0.1951300
534320.0000000    0.1716768
534360.0000000    0.1882792
534400.0000000    0.1963275
534440.0000000    0.1892700
534480.0000000    0.2009132
534520.0000000    0.1917552
534560.0000000    0.2016745
534600.0000000    0.2099303
534640.0000000    0.1957403
534680.0000000    0.1934692
534720.0000000    0.1864933
534760.0000000    0.1961013
534800.0000000    0.1944720
534840.0000000    0.1865793
534880.0000000    0.1921033
534920.0000000    0.2147684
534960.0000000    0.1990587
535000.0000000    0.2088402
535040.0000000    0.2124233
535080.0000000    0.2139221
535120.0000000    0.1986481
535160.0000000    0.1922435
535200.0000000    0.2034022
535240.0000000    0.1973674
535280.0000000    0.1980441
535320.0000000    0.1973553
535360.0000000    0.1795999
535400.0000000    0.1854887
535440.0000000    0.1888641
535480.0000000    0.1968676
535520.0000000    0.1804533
535560.0000000    0.1799622
535600.0000000    0.1817429
535640.0000000    0.1838180
535680.0000000    0.1698921
535720.0000000    0.2024352
535760.0000000    0.2030368
535800.0000000    0.1992136
535840.0000000    0.1934991
535880.0000000    0.1969840
535920.0000000    0.1950754
535960.0000000    0.1779962
536000.0000000    0.1687463
536040.0000000    0.1769369
536080.0000000    0.1619648
536120.0000000    0.1658777
536160.0000000    0.1862324
536200.0000000    0.1837114
536240.0000000    0.1643008
536280.0000000    0.1808328
536320.0000000    0.1882496
536360.0000000    0.1836866
536400.0000000    0.1722296
536440.0000000    0.1641479
536480.0000000    0.1717752
536520.0000000    0.1715890
536560.0000000    0.1831121
536600.0000000    0.1794910
536640.0000000    0.1772202
536680.0000000    0.1825267
536720.0000000    0.1798812
536760.0000000    0.1941389
536800.0000000    0.1877189
536840.0000000    0.1817550
536880.0000000    0.1994474
536920.0000000    0.1847655
536960.0000000    0.1788462
537000.0000000    0.1751657
537040.0000000    0.1772520
537080.0000000    0.1831511
537120.0000000    0.1933925
537160.0000000    0.1916855
537200.0000000    0.1758437
537240.0000000    0.1801778
537280.0000000    0.1725141
537320.0000000    0.1866153
537360.0000000    0.1802824
537400.0000000    0.1732783
537440.0000000    0.1837304
537480.0000000    0.1932053
537520.0000000    0.1922324
537560.0000000    0.1869819
537600.0000000    0.1812053
537640.0000000    0.1832251
537680.0000000    0.2028100
537720.0000000    0.1987307
537760.0000000    0.1907695
537800.0000000    0.1818236
537840.0000000    0.1876131
537880.0000000    0.1903807
537920.0000000    0.1917721
537960.0000000    0.2007042
538000.0000000    0.1920787
538040.0000000    0.1856475
538080.0000000    0.1793596
538120.0000000    0.1919768
538160.0000000    0.1849003
538200.0000000    0.1893735
538240.0000000    0.1874499
538280.0000000    0.1855712
538320.0000000    0.1815348
538360.0000000    0.1844481
538400.0000000    0.1851663
538440.0000000    0.1884044
538480.0000000    0.2121873
538520.0000000    0.2034735
538560.0000000    0.1957105
538600.0000000    0.1909840
538640.0000000    0.1910214
538680.0000000    0.1833075
538720.0000000    0.1769055
538760.0000000    0.1805399
538800.0000000    0.1844781
538840.0000000    0.1929210
538880.0000000    0.1925231
538920.0000000    0.1987277
538960.0000000    0.1996752
539000.0000000    0.1912196
539040.0000000    0.1835288
539080.0000000    0.1842928
539120.0000000    0.1860876
539160.0000000    0.1881681
539200.0000000    0.1957805
539240.0000000    0.1892744
539280.0000000    0.1895056
539320.0000000    0.1916383
539360.0000000    0.1901785
539400.0000000    0.1964788
539440.0000000    0.1851359
539480.0000000    0.1837368
539520.0000000    0.1889587
539560.0000000    0.1870723
539600.0000000    0.1798954
539640.0000000    0.2041121
539680.0000000    0.1891465
539720.0000000    0.1934485
539760.0000000    0.1906614
539800.0000000    0.1838479
539840.0000000    0.1795994
539880.0000000    0.1790099
539920.0000000    0.1779965
539960.0000000    0.1901135
540000.0000000    0.1897395
540040.0000000    0.1869665
540080.0000000    0.1969186
540120.0000000    0.1891783
540160.0000000    0.1858325
540200.0000000    0.1875876
540240.0000000    0.1869233
540280.0000000    0.1864652
540320.0000000    0.1874554
540360.0000000    0.1964771
540400.0000000    0.1940627
540440.0000000    0.1960995
540480.0000000    0.1939635
540520.0000000    0.1953525
540560.0000000    0.1998156
540600.0000000    0.1905608
540640.0000000    0.2042459
540680.0000000    0.1878754
540720.0000000    0.1788981
540760.0000000    0.2019166
540800.0000000    0.1912494
540840.0000000    0.1931682
540880.0000000    0.1790482
540920.0000000    0.1894270
540960.0000000    0.1912622
541000.0000000    0.2022408
541040.0000000    0.2093036
541080.0000000    0.1945325
541120.0000000    0.1828195
541160.0000000    0.1961604
541200.0000000    0.2049013
541240.0000000    0.2113899
541280.0000000    0.2078276
541320.0000000    0.2104782
541360.0000000    0.2146508
541400.0000000    0.2176601
541440.0000000    0.2079923
541480.0000000    0.2086438
541520.0000000    0.1921313
541560.0000000    0.2014436
541600.0000000    0.2081640
541640.0000000    0.2014026
541680.0000000    0.1918379
541720.0000000    0.1853561
541760.0000000    0.1887702
541800.0000000    0.2001387
541840.0000000    0.1717658
541880.0000000    0.1764078
541920.0000000    0.1752025
541960.0000000    0.1802342
542000.0000000    0.1733109
542040.0000000    0.1897741
542080.0000000    0.1903817
542120.0000000    0.1899912
542160.0000000    0.1885919
542200.0000000    0.1917576
542240.0000000    0.1905187
542280.0000000    0.1943429
542320.0000000    0.1913316
542360.0000000    0.2054633
542400.0000000    0.2020368
542440.0000000    0.2147031
542480.0000000    0.2157679
542520.0000000    0.2095647
542560.0000000    0.2098225
542600.0000000    0.2209099
542640.0000000    0.1998804
542680.0000000    0.1997139
542720.0000000    0.1993304
542760.0000000    0.2001528
542800.0000000    0.1965918
542840.0000000    0.1935177
542880.0000000    0.1941985
542920.0000000    0.2007006
542960.0000000    0.2035965
543000.0000000    0.2065198
543040.0000000    0.1992747
543080.0000000    0.2001493
543120.0000000    0.2068028
543160.0000000    0.2033013
543200.0000000    0.2145947
543240.0000000    0.2002926
543280.0000000    0.1933318
543320.0000000    0.1934737
543360.0000000    0.1961491
543400.0000000    0.2110052
543440.0000000    0.1921178
543480.0000000    0.1870472
543520.0000000    0.2091153
543560.0000000    0.1914451
543600.0000000    0.1796736
543640.0000000    0.1944707
543680.0000000    0.1957705
543720.0000000    0.2012113
543760.0000000    0.2098832
543800.0000000    0.2142011
543840.0000000    0.1961913
543880.0000000    0.2105691
543920.0000000    0.1971532
543960.0000000    0.1981894
544000.0000000    0.1975924
544040.0000000    0.1979521
544080.0000000    0.2031604
544120.0000000    0.1975905
544160.0000000    0.1922334
544200.0000000    0.2028782
544240.0000000    0.1932460
544280.0000000    0.1898102
544320.0000000    0.1996456
544360.0000000    0.1963060
544400.0000000    0.2143080
544440.0000000    0.1946959
544480.0000000    0.1935393
544520.0000000    0.2051817
544560.0000000    0.2111116
544600.0000000    0.1992568
544640.0000000    0.1967801
544680.0000000    0.1952291
544720.0000000    0.1829392
544760.0000000    0.2087269
544800.0000000    0.2069959
544840.0000000    0.2049813
544880.0000000    0.2027286
544920.0000000    0.1976183
544960.0000000    0.2054028
545000.0000000    0.2057936
545040.0000000    0.2410352
545080.0000000    0.2161187
545120.0000000    0.2038206
545160.0000000    0.1917691
545200.0000000    0.1887426
545240.0000000    0.1863362
545280.0000000    0.1926960
545320.0000000    0.1969632
545360.0000000    0.1834847
545400.0000000    0.1754784
545440.0000000    0.1859753
545480.0000000    0.1884717
545520.0000000    0.1874115
545560.0000000    0.1880522
545600.0000000    0.1826932
545640.0000000    0.1962899
545680.0000000    0.2060963
545720.0000000    0.1801321
545760.0000000    0.1840753
545800.0000000    0.1932944
545840.0000000    0.1885650
545880.0000000    0.1899260
545920.0000000    0.1808014
545960.0000000    0.1808348
546000.0000000    0.1784288
546040.0000000    0.1821604
546080.0000000    0.1798144
546120.0000000    0.1946982
546160.0000000    0.1953002
546200.0000000    0.2108307
546240.0000000    0.2143915
546280.0000000    0.2102229
546320.0000000    0.1993678
546360.0000000    0.2045089
546400.0000000    0.2117275
546440.0000000    0.2119905
546480.0000000    0.2029342
546520.0000000    0.1969710
546560.0000000    0.2124114
546600.0000000    0.2041842
546640.0000000    0.1909141
546680.0000000    0.1974385
546720.0000000    0.2218032
546760.0000000    0.2085321
546800.0000000    0.2048958
546840.0000000    0.2050077
546880.0000000    0.1890268
546920.0000000    0.2020345
546960.0000000    0.1985811
547000.0000000    0.2057684
547040.0000000    0.1969598
547080.0000000    0.1934085
547120.0000000    0.1970563
547160.0000000    0.1754438
547200.0000000    0.1735252
547240.0000000    0.1886438
547280.0000000    0.1811192
547320.0000000    0.1991729
547360.0000000    0.1784497
547400.0000000    0.1979856
547440.0000000    0.1866665
547480.0000000    0.1938359
547520.0000000    0.1882734
547560.0000000    0.1888509
547600.0000000    0.1681241
547640.0000000    0.1949510
547680.0000000    0.2020616
547720.0000000    0.1973085
547760.0000000    0.1872309
547800.0000000    0.1868758
547840.0000000    0.1830484
547880.0000000    0.1787473
547920.0000000    0.1846458
547960.0000000    0.1800780
548000.0000000    0.1888715
548040.0000000    0.1682757
548080.0000000    0.1682865
548120.0000000    0.1722151
548160.0000000    0.1595932
548200.0000000    0.1601991
548240.0000000    0.1597770
548280.0000000    0.1739214
548320.0000000    0.1765627
548360.0000000    0.1835213
548400.0000000    0.1939860
548440.0000000    0.1796562
548480.0000000    0.1786449
548520.0000000    0.1635306
548560.0000000    0.1827503
548600.0000000    0.1738688
548640.0000000    0.1800535
548680.0000000    0.1733862
548720.0000000    0.1838613
548760.0000000    0.1691388
548800.0000000    0.1859628
548840.0000000    0.1944993
548880.0000000    0.1926525
548920.0000000    0.1848428
548960.0000000    0.1957561
549000.0000000    0.1864714
549040.0000000    0.1999473
549080.0000000    0.1943396
549120.0000000    0.1906071
549160.0000000    0.1845629
549200.0000000    0.1836254
549240.0000000    0.1920009
549280.0000000    0.1849180
549320.0000000    0.1892388
549360.0000000    0.1922068
549400.0000000    0.1993869
549440.0000000    0.1926911
549480.0000000    0.1991633
549520.0000000    0.1907824
549560.0000000    0.1766388
549600.0000000    0.1904186
549640.0000000    0.1815846
549680.0000000    0.1748432
549720.0000000    0.1821986
549760.0000000    0.1837962
549800.0000000    0.1838451
549840.0000000    0.1735830
549880.0000000    0.1785594
549920.0000000    0.1754096
549960.0000000    0.1826402
550000.0000000    0.1546288
550040.0000000    0.1627848
550080.0000000    0.1734321
550120.0000000    0.1817772
550160.0000000    0.1838686
550200.0000000    0.1917102
550240.0000000    0.1832813
550280.0000000    0.1984340
550320.0000000    0.1808597
550360.0000000    0.1725311
550400.0000000    0.1687889
550440.0000000    0.1784283
550480.0000000    0.1874034
550520.0000000    0.1984560
550560.0000000    0.1983926
550600.0000000    0.1828234
550640.0000000    0.1848691
550680.0000000    0.1767025
550720.0000000    0.1690722
550760.0000000    0.1750676
550800.0000000    0.1697502
550840.0000000    0.1678097
550880.0000000    0.1682444
550920.0000000    0.1732189
550960.0000000    0.1734439
551000.0000000    0.1874838
551040.0000000    0.1562948
551080.0000000    0.1676835
551120.0000000    0.1714176
551160.0000000    0.1878171
551200.0000000    0.1650997
551240.0000000    0.1780931
551280.0000000    0.1718451
551320.0000000    0.1691804
551360.0000000    0.1711303
551400.0000000    0.1798487
551440.0000000    0.1768692
551480.0000000    0.1873693
551520.0000000    0.1760616
551560.0000000    0.1733671
551600.0000000    0.1679873
551640.0000000    0.1695899
551680.0000000    0.2000145
551720.0000000    0.1745317
551760.0000000    0.1766645
551800.0000000    0.1637798
551840.0000000    0.1742352
551880.0000000    0.1693017
551920.0000000    0.1741722
551960.0000000    0.1858809
552000.0000000    0.1861783
552040.0000000    0.1664285
552080.0000000    0.1807739
552120.0000000    0.1924708
552160.0000000    0.1771050
552200.0000000    0.1783437
552240.0000000    0.1675624
552280.0000000    0.1794364
552320.0000000    0.1845485
552360.0000000    0.1726590
552400.0000000    0.1714177
552440.0000000    0.1647381
552480.0000000    0.1732683
552520.0000000    0.1785337
552560.0000000    0.1793156
552600.0000000    0.1804739
552640.0000000    0.2027408
552680.0000000    0.2132813
552720.0000000    0.1967363
552760.0000000    0.2057041
552800.0000000    0.1904503
552840.0000000    0.1862466
552880.0000000    0.1901571
552920.0000000    0.1808129
552960.0000000    0.1773111
553000.0000000    0.1769995
553040.0000000    0.1796388
553080.0000000    0.1724788
553120.0000000    0.1671297
553160.0000000    0.1714633
553200.0000000    0.1795401
553240.0000000    0.1814260
553280.0000000    0.1788017
553320.0000000    0.1717260
553360.0000000    0.1729014
553400.0000000    0.1704158
553440.0000000    0.1681885
553480.0000000    0.1714322
553520.0000000    0.1725428
553560.0000000    0.1781746
553600.0000000    0.1789968
553640.0000000    0.1701710
553680.0000000    0.1862408
553720.0000000    0.1948074
553760.0000000    0.1695411
553800.0000000    0.1892770
553840.0000000    0.1898193
553880.0000000    0.1945662
553920.0000000    0.1815112
553960.0000000    0.1953537
554000.0000000    0.1885896
554040.0000000    0.1894988
554080.0000000    0.1787267
554120.0000000    0.1952384
554160.0000000    0.1934549
554200.0000000    0.1928708
554240.0000000    0.1842703
554280.0000000    0.1803072
554320.0000000    0.1909529
554360.0000000    0.1917356
554400.0000000    0.1818013
554440.0000000    0.1888421
554480.0000000    0.1948172
554520.0000000    0.1966717
554560.0000000    0.1873242
554600.0000000    0.1807332
554640.0000000    0.1819230
554680.0000000    0.1686304
554720.0000000    0.1713790
554760.0000000    0.1589788
554800.0000000    0.1650000
554840.0000000    0.1646358
554880.0000000    0.1562632
554920.0000000    0.1656216
554960.0000000    0.1774177
555000.0000000    0.1733810
555040.0000000    0.1675140
555080.0000000    0.1772779
555120.0000000    0.1829566
555160.0000000    0.1901119
555200.0000000    0.2029040
555240.0000000    0.2010761
555280.0000000    0.2010363
555320.0000000    0.1984261
555360.0000000    0.1960996
555400.0000000    0.1902407
555440.0000000    0.1962764
555480.0000000    0.1925022
555520.0000000    0.1959693
555560.0000000    0.1935253
555600.0000000    0.1964950
555640.0000000    0.1839155
555680.0000000    0.1945928
555720.0000000    0.1990466
555760.0000000    0.1957696
555800.0000000    0.1873517
555840.0000000    0.1926730
555880.0000000    0.2084525
555920.0000000    0.2026062
555960.0000000    0.2118010
556000.0000000    0.1838176
556040.0000000    0.1880491
556080.0000000    0.1937672
556120.0000000    0.1993726
556160.0000000    0.1743346
556200.0000000    0.1942587
556240.0000000    0.1815732
556280.0000000    0.1872230
556320.0000000    0.1869249
556360.0000000    0.1846219
556400.0000000    0.1828083
556440.0000000    0.1853329
556480.0000000    0.1813246
556520.0000000    0.1871969
556560.0000000    0.1816022
556600.0000000    0.2042926
556640.0000000    0.1916565
556680.0000000    0.2059133
556720.0000000    0.2083929
556760.0000000    0.2052025
556800.0000000    0.2127255
556840.0000000    0.2394781
556880.0000000    0.2235064
556920.0000000    0.2015621
556960.0000000    0.1989990
557000.0000000    0.2104400
557040.0000000    0.2106868
557080.0000000    0.2095458
557120.0000000    0.1912143
557160.0000000    0.1960246
557200.0000000    0.1946989
557240.0000000    0.2122240
557280.0000000    0.1946822
557320.0000000    0.1832966
557360.0000000    0.1946301
557400.0000000    0.1847804
557440.0000000    0.1974667
557480.0000000    0.1942628
557520.0000000    0.1879289
557560.0000000    0.2059322
557600.0000000    0.1964476
557640.0000000    0.2025784
557680.0000000    0.2115725
557720.0000000    0.1911624
557760.0000000    0.2179374
557800.0000000    0.2114719
557840.0000000    0.2026704
557880.0000000    0.2009619
557920.0000000    0.2053842
557960.0000000    0.2142524
558000.0000000    0.1956272
558040.0000000    0.1960220
558080.0000000    0.2057508
558120.0000000    0.1920168
558160.0000000    0.1988868
558200.0000000    0.2116861
558240.0000000    0.2032785
558280.0000000    0.2096563
558320.0000000    0.1959309
558360.0000000    0.2137550
558400.0000000    0.2089272
558440.0000000    0.2127467
558480.0000000    0.2097888
558520.0000000    0.2158478
558560.0000000    0.1974600
558600.0000000    0.1964141
558640.0000000    0.2088636
558680.0000000    0.2002211
558720.0000000    0.2075869
558760.0000000    0.2004444
558800.0000000    0.1946585
558840.0000000    0.2032425
558880.0000000    0.1876238
558920.0000000    0.2098786
558960.0000000    0.1972805
559000.0000000    0.1791556
559040.0000000    0.1930027
559080.0000000    0.1850238
559120.0000000    0.1771350
559160.0000000    0.1905352
559200.0000000    0.1844405
559240.0000000    0.1948518
559280.0000000    0.1975211
559320.0000000    0.1970225
559360.0000000    0.1933249
559400.0000000    0.2108413
559440.0000000    0.2030759
559480.0000000    0.1993788
559520.0000000    0.2125025
559560.0000000    0.2023070
559600.0000000    0.1853912
559640.0000000    0.2025839
559680.0000000    0.2067464
559720.0000000    0.2179809
559760.0000000    0.2220253
559800.0000000    0.2049268
559840.0000000    0.1945421
559880.0000000    0.2051824
559920.0000000    0.2038871
559960.0000000    0.2100902
560000.0000000    0.2117955
560040.0000000    0.2042170
560080.0000000    0.1895948
560120.0000000    0.1933059
560160.0000000    0.1997818
560200.0000000    0.1951350
560240.0000000    0.1928309
560280.0000000    0.1854074
560320.0000000    0.1917889
560360.0000000    0.1887302
560400.0000000    0.1905397
560440.0000000    0.1969856
560480.0000000    0.1834414
560520.0000000    0.1850554
560560.0000000    0.1994119
560600.0000000    0.2067876
560640.0000000    0.1925855
560680.0000000    0.1959714
560720.0000000    0.1921642
560760.0000000    0.1864249
560800.0000000    0.2000103
560840.0000000    0.2082796
560880.0000000    0.2015716
560920.0000000    0.1903032
560960.0000000    0.1972463
561000.0000000    0.1879310
561040.0000000    0.1886410
561080.0000000    0.1876079
561120.0000000    0.1975751
561160.0000000    0.1824891
561200.0000000    0.1826032
561240.0000000    0.1866761
561280.0000000    0.1937564
561320.0000000    0.1822447
561360.0000000    0.1975918
561400.0000000    0.1886880
561440.0000000    0.1815127
561480.0000000    0.1941033
561520.0000000    0.1968695
561560.0000000    0.1923954
561600.0000000    0.2042588
561640.0000000    0.1904126
561680.0000000    0.1916865
561720.0000000    0.2050723
561760.0000000    0.1827123
561800.0000000    0.1927892
561840.0000000    0.1996102
561880.0000000    0.2054109
561920.0000000    0.1922485
561960.0000000    0.1970474
562000.0000000    0.1915471
562040.0000000    0.1915708
562080.0000000    0.2070307
562120.0000000    0.2058740
562160.0000000    0.2030786
562200.0000000    0.2009240
562240.0000000    0.1919492
562280.0000000    0.2106379
562320.0000000    0.2009813
562360.0000000    0.1962908
562400.0000000    0.2181786
562440.0000000    0.2024782
562480.0000000    0.1944779
562520.0000000    0.1999090
562560.0000000    0.2058603
562600.0000000    0.1954353
562640.0000000    0.2038070
562680.0000000    0.2034256
562720.0000000    0.2061139
562760.0000000    0.1980671
562800.0000000    0.2110000
562840.0000000    0.2085058
562880.0000000    0.1945323
562920.0000000    0.2027195
562960.0000000    0.1984572
563000.0000000    0.1961494
563040.0000000    0.1929055
563080.0000000    0.1908069
563120.0000000    0.2001368
563160.0000000    0.2108869
563200.0000000    0.2033015
563240.0000000    0.2069998
563280.0000000    0.1869930
563320.0000000    0.1922002
563360.0000000    0.1994735
563400.0000000    0.2026478
563440.0000000    0.2039636
563480.0000000    0.1939898
563520.0000000    0.1999919
563560.0000000    0.1975260
563600.0000000    0.2114369
563640.0000000    0.2033220
563680.0000000    0.1956474
563720.0000000    0.2046358
563760.0000000    0.2160502
563800.0000000    0.2269635
563840.0000000    0.2251243
563880.0000000    0.2264893
563920.0000000    0.2139880
563960.0000000    0.2355673
564000.0000000    0.2307910
564040.0000000    0.2164944
564080.0000000    0.2327127
564120.0000000    0.2207030
564160.0000000    0.2261344
564200.0000000    0.2194633
564240.0000000    0.2192585
564280.0000000    0.2281465
564320.0000000    0.2475963
564360.0000000    0.2304657
564400.0000000    0.2154746
564440.0000000    0.2201121
564480.0000000    0.2091274
564520.0000000    0.2257719
564560.0000000    0.2386686
564600.0000000    0.2387663
564640.0000000    0.2226123
564680.0000000    0.2169071
564720.0000000    0.2344441
564760.0000000    0.2254741
564800.0000000    0.2190392
564840.0000000    0.2408760
564880.0000000    0.2265027
564920.0000000    0.2289012
564960.0000000    0.2375714
565000.0000000    0.2416152
565040.0000000    0.2343046
565080.0000000    0.2528653
565120.0000000    0.2361560
565160.0000000    0.2479411
565200.0000000    0.2410267
565240.0000000    0.2634673
565280.0000000    0.2298616
565320.0000000    0.2449237
565360.0000000    0.2364409
565400.0000000    0.2333273
565440.0000000    0.2386025
565480.0000000    0.2356841
565520.0000000    0.2420459
565560.0000000    0.2491921
565600.0000000    0.2384647
565640.0000000    0.2324897
565680.0000000    0.2260378
565720.0000000    0.2368420
565760.0000000    0.2301781
565800.0000000    0.2243786
565840.0000000    0.2376552
565880.0000000    0.2322841
565920.0000000    0.2393748
565960.0000000    0.2482760
566000.0000000    0.2313748
566040.0000000    0.2378931
566080.0000000    0.2292027
566120.0000000    0.2211906
566160.0000000    0.2322807
566200.0000000    0.2264171
566240.0000000    0.2344230
566280.0000000    0.2124885
566320.0000000    0.2282088
566360.0000000    0.2195392
566400.0000000    0.2094351
566440.0000000    0.2224819
566480.0000000    0.2220609
566520.0000000    0.2224967
566560.0000000    0.2266117
566600.0000000    0.2336674
566640.0000000    0.2237949
566680.0000000    0.2284141
566720.0000000    0.2257814
566760.0000000    0.2380865
566800.0000000    0.2325637
566840.0000000    0.2391847
566880.0000000    0.2309721
566920.0000000    0.2353620
566960.0000000    0.2411764
567000.0000000    0.2358657
567040.0000000    0.2289741
567080.0000000    0.2319969
567120.0000000    0.2491069
567160.0000000    0.2267486
567200.0000000    0.2353141
567240.0000000    0.2367416
567280.0000000    0.2338340
567320.0000000    0.2495026
567360.0000000    0.2349125
567400.0000000    0.2420874
567440.0000000    0.2223788
567480.0000000    0.2273685
567520.0000000    0.2408043
567560.0000000    0.2280412
567600.0000000    0.2352122
567640.0000000    0.2282993
567680.0000000    0.2247423
567720.0000000    0.2185955
567760.0000000    0.2260084
567800.0000000    0.2247017
567840.0000000    0.2311150
567880.0000000    0.2242737
567920.0000000    0.2234433
567960.0000000    0.2189382
568000.0000000    0.2315041
568040.0000000    0.2358799
568080.0000000    0.2230501
568120.0000000    0.2166530
568160.0000000    0.2314709
568200.0000000    0.2063430
568240.0000000    0.2102845
568280.0000000    0.2299869
568320.0000000    0.1979757
568360.0000000    0.2109049
568400.0000000    0.2117269
568440.0000000    0.2126134
568480.0000000    0.2065776
568520.0000000    0.2111196
568560.0000000    0.2168917
568600.0000000    0.2071772
568640.0000000    0.2100104
568680.0000000    0.2147646
568720.0000000    0.2005093
568760.0000000    0.2205725
568800.0000000    0.2068409
568840.0000000    0.1830370
568880.0000000    0.2016995
568920.0000000    0.2027792
568960.0000000    0.1996055
569000.0000000    0.2042644
569040.0000000    0.2058723
569080.0000000    0.2057841
569120.0000000    0.2085269
569160.0000000    0.2002909
569200.0000000    0.2114372
569240.0000000    0.2145690
569280.0000000    0.2083346
569320.0000000    0.1989430
569360.0000000    0.1998139
569400.0000000    0.1995932
569440.0000000    0.2099693
569480.0000000    0.2051835
569520.0000000    0.1986213
569560.0000000    0.2093753
569600.0000000    0.1973247
569640.0000000    0.1995723
569680.0000000    0.2202578
569720.0000000    0.2084587
569760.0000000    0.2087713
569800.0000000    0.2079915
569840.0000000    0.2029579
569880.0000000    0.2071123
569920.0000000    0.1957703
569960.0000000    0.1983269
570000.0000000    0.2074383
570040.0000000    0.2244744
570080.0000000    0.2220062
570120.0000000    0.2204083
570160.0000000    0.2137530
570200.0000000    0.2184690
570240.0000000    0.2267731
570280.0000000    0.2251026
570320.0000000    0.2051277
570360.0000000    0.2045527
570400.0000000    0.2102478
570440.0000000    0.2152381
570480.0000000    0.2139156
570520.0000000    0.2126155
570560.0000000    0.2112931
570600.0000000    0.2178020
570640.0000000    0.2119622
570680.0000000    0.2128108
570720.0000000    0.2083130
570760.0000000    0.2151584
570800.0000000    0.2156867
570840.0000000    0.2128306
570880.0000000    0.2048158
570920.0000000    0.2064203
570960.0000000    0.2013952
571000.0000000    0.2003175
571040.0000000    0.2016509
571080.0000000    0.2104619
571120.0000000    0.1969025
571160.0000000    0.1922188
571200.0000000    0.2047829
571240.0000000    0.1926531
571280.0000000    0.1946735
571320.0000000    0.1899270
571360.0000000    0.1902496
571400.0000000    0.1953319
571440.0000000    0.1893814
571480.0000000    0.1999766
571520.0000000    0.1795120
571560.0000000    0.1919089
571600.0000000    0.1960183
571640.0000000    0.1991583
571680.0000000    0.1805606
571720.0000000    0.1900091
571760.0000000    0.1801745
571800.0000000    0.1876683
571840.0000000    0.1954446
571880.0000000    0.1919806
571920.0000000    0.1951054
571960.0000000    0.2064213
572000.0000000    0.1870307
572040.0000000    0.1974894
572080.0000000    0.2012713
572120.0000000    0.2026439
572160.0000000    0.2032245
572200.0000000    0.1902835
572240.0000000    0.2034004
572280.0000000    0.2055294
572320.0000000    0.2077437
572360.0000000    0.1837377
572400.0000000    0.2113098
572440.0000000    0.1912374
572480.0000000    0.2046867
572520.0000000    0.1891689
572560.0000000    0.2051465
572600.0000000    0.1982055
572640.0000000    0.2072153
572680.0000000    0.1963628
572720.0000000    0.1978937
572760.0000000    0.1896259
572800.0000000    0.1978150
572840.0000000    0.1914023
572880.0000000    0.1776862
572920.0000000    0.1798101
572960.0000000    0.1846556
573000.0000000    0.1740004
573040.0000000    0.1820114
573080.0000000    0.1813074
573120.0000000    0.1734841
573160.0000000    0.1874460
573200.0000000    0.1905476
573240.0000000    0.1900445
573280.0000000    0.1803306
573320.0000000    0.1983511
573360.0000000    0.1983941
573400.0000000    0.1821850
573440.0000000    0.1732722
573480.0000000    0.1808860
573520.0000000    0.1875140
573560.0000000    0.1837738
573600.0000000    0.1812660
573640.0000000    0.1853388
573680.0000000    0.1799470
573720.0000000    0.1798191
573760.0000000    0.1658918
573800.0000000    0.1663369
573840.0000000    0.1795093
573880.0000000    0.1921829
573920.0000000    0.1697152
573960.0000000    0.1693404
574000.0000000    0.1801310
574040.0000000    0.1893986
574080.0000000    0.1830778
574120.0000000    0.1766372
574160.0000000    0.1876566
574200.0000000    0.1870752
574240.0000000    0.1931240
574280.0000000    0.1909625
574320.0000000    0.1793550
574360.0000000    0.1881189
[truncated: 297,950 more chars]
