# Supplementary material for: Comment on 'Valid molecular dynamics simulations of human hemoglobin require a surprisingly large box size'
Source: eLife. 2019 Jun 20;8:e44718. doi: 10.7554/eLife.44718 (PMC6586461; doi:10.7554/eLife.44718)
Supplement: Figure 1—source data 1. — The zip archive contains a README file describing which source files correspond to the different panels. [file elife-44718-fig1-data1.zip › figure1/panels_AB/150A/b/rmsd_2dn3.xvg]

# This file was created Mon Jan  7 12:33:24 2019
# Created by:
#                       :-) GROMACS - gmx rms, 2018.4 (-:
# 
# Executable:   /mpcdf/soft/SLE_12_SP3/packages/skylake/gromacs/gcc_6-impi_2018_4/2018.4/bin/gmx
# Data prefix:  /mpcdf/soft/SLE_12_SP3/packages/skylake/gromacs/gcc_6-impi_2018_4/2018.4
# Working dir:  /cobra/u/vgapsys/hemoglobin/150a-elife/eq2gpu
# Command line:
#   gmx rms -s ../2dn3/conf.pdb -f xx.xtc -o rmsd_2dn3.xvg -nice 0
# gmx rms is part of G R O M A C S:
#
# GRowing Old MAkes el Chrono Sweat
#
@    title "RMSD"
@    xaxis  label "Time (ps)"
@    yaxis  label "RMSD (nm)"
@TYPE xy
@ subtitle "Backbone after lsq fit to Backbone"
   0.0000000    0.2454058
  40.0000000    0.2730106
  80.0000000    0.2791610
 120.0000000    0.2457578
 160.0000000    0.2460902
 200.0000000    0.2733981
 240.0000000    0.2581090
 280.0000000    0.2706139
 320.0000000    0.2745702
 360.0000000    0.2538444
 400.0000000    0.2781268
 440.0000000    0.2676502
 480.0000000    0.2877843
 520.0000000    0.2681043
 560.0000000    0.3039873
 600.0000000    0.2764859
 640.0000000    0.2721470
 680.0000000    0.2618230
 720.0000000    0.2840873
 760.0000000    0.2775253
 800.0000000    0.2961707
 840.0000000    0.2919936
 880.0000000    0.2823780
 920.0000000    0.2836243
 960.0000000    0.2711852
1000.0000000    0.2878604
1040.0000000    0.2987961
1080.0000000    0.2720855
1120.0000000    0.2834147
1160.0000000    0.2734129
1200.0000000    0.2810820
1240.0000000    0.2933721
1280.0000000    0.2820092
1320.0000000    0.2829671
1360.0000000    0.2852353
1400.0000000    0.2852038
1440.0000000    0.2809692
1480.0000000    0.2838798
1520.0000000    0.2967806
1560.0000000    0.2920285
1600.0000000    0.2824832
1640.0000000    0.2905267
1680.0000000    0.2774906
1720.0000000    0.2909740
1760.0000000    0.2954670
1800.0000000    0.2757011
1840.0000000    0.2879894
1880.0000000    0.2887844
1920.0000000    0.2888085
1960.0000000    0.2794505
2000.0000000    0.2850533
2040.0000000    0.2812666
2080.0000000    0.2714071
2120.0000000    0.2812199
2160.0000000    0.2798012
2200.0000000    0.2809479
2240.0000000    0.3019778
2280.0000000    0.2853097
2320.0000000    0.2783329
2360.0000000    0.2877295
2400.0000000    0.2944054
2440.0000000    0.2769903
2480.0000000    0.2852165
2520.0000000    0.2867528
2560.0000000    0.2745098
2600.0000000    0.3047172
2640.0000000    0.2781819
2680.0000000    0.2830448
2720.0000000    0.2751991
2760.0000000    0.2783055
2800.0000000    0.2636411
2840.0000000    0.2632438
2880.0000000    0.2788237
2920.0000000    0.2822447
2960.0000000    0.2524036
3000.0000000    0.2690988
3040.0000000    0.2650149
3080.0000000    0.2686870
3120.0000000    0.2661116
3160.0000000    0.2554094
3200.0000000    0.2723072
3240.0000000    0.2730179
3280.0000000    0.2663873
3320.0000000    0.2835732
3360.0000000    0.2680365
3400.0000000    0.2686879
3440.0000000    0.2852326
3480.0000000    0.2529691
3520.0000000    0.2575541
3560.0000000    0.2694352
3600.0000000    0.2551003
3640.0000000    0.2549154
3680.0000000    0.2620371
3720.0000000    0.2703319
3760.0000000    0.2867333
3800.0000000    0.2876694
3840.0000000    0.2633334
3880.0000000    0.2562252
3920.0000000    0.2761603
3960.0000000    0.2553053
4000.0000000    0.2533482
4040.0000000    0.2645782
4080.0000000    0.2726779
4120.0000000    0.2926061
4160.0000000    0.2842992
4200.0000000    0.2841512
4240.0000000    0.2789034
4280.0000000    0.2755162
4320.0000000    0.2581667
4360.0000000    0.2639370
4400.0000000    0.2642466
4440.0000000    0.2518995
4480.0000000    0.2705132
4520.0000000    0.2633707
4560.0000000    0.2536034
4600.0000000    0.2496899
4640.0000000    0.2599066
4680.0000000    0.2842946
4720.0000000    0.2547055
4760.0000000    0.2670145
4800.0000000    0.2801962
4840.0000000    0.2867655
4880.0000000    0.2902090
4920.0000000    0.2818695
4960.0000000    0.2989892
5000.0000000    0.2921250
5040.0000000    0.2698844
5080.0000000    0.2631671
5120.0000000    0.2831048
5160.0000000    0.2729588
5200.0000000    0.2762369
5240.0000000    0.2726628
5280.0000000    0.2639636
5320.0000000    0.2714573
5360.0000000    0.2666470
5400.0000000    0.2613933
5440.0000000    0.2560397
5480.0000000    0.2784367
5520.0000000    0.2644924
5560.0000000    0.2685858
5600.0000000    0.2891168
5640.0000000    0.2855516
5680.0000000    0.2783934
5720.0000000    0.2755747
5760.0000000    0.2683615
5800.0000000    0.2681599
5840.0000000    0.2681091
5880.0000000    0.2670379
5920.0000000    0.2855958
5960.0000000    0.2910619
6000.0000000    0.2843737
6040.0000000    0.2721854
6080.0000000    0.2747037
6120.0000000    0.2696207
6160.0000000    0.2925115
6200.0000000    0.2794545
6240.0000000    0.2729652
6280.0000000    0.2868222
6320.0000000    0.2837151
6360.0000000    0.2649580
6400.0000000    0.3025859
6440.0000000    0.2891184
6480.0000000    0.2791444
6520.0000000    0.3107847
6560.0000000    0.2969916
6600.0000000    0.2762007
6640.0000000    0.2783295
6680.0000000    0.2824709
6720.0000000    0.2774846
6760.0000000    0.2658169
6800.0000000    0.2831180
6840.0000000    0.2836154
6880.0000000    0.3059589
6920.0000000    0.2908075
6960.0000000    0.2709020
7000.0000000    0.2566230
7040.0000000    0.2804697
7080.0000000    0.3017228
7120.0000000    0.2995324
7160.0000000    0.2731285
7200.0000000    0.3006390
7240.0000000    0.3076399
7280.0000000    0.2834467
7320.0000000    0.2764130
7360.0000000    0.2683084
7400.0000000    0.2720081
7440.0000000    0.2894652
7480.0000000    0.2723123
7520.0000000    0.2624606
7560.0000000    0.2720654
7600.0000000    0.2725759
7640.0000000    0.2789111
7680.0000000    0.2690567
7720.0000000    0.2709793
7760.0000000    0.2623577
7800.0000000    0.2775122
7840.0000000    0.2537931
7880.0000000    0.2781766
7920.0000000    0.2549701
7960.0000000    0.2672068
8000.0000000    0.2938066
8040.0000000    0.2700832
8080.0000000    0.2649266
8120.0000000    0.2700801
8160.0000000    0.2910236
8200.0000000    0.2764422
8240.0000000    0.2809950
8280.0000000    0.2744562
8320.0000000    0.2688675
8360.0000000    0.2794719
8400.0000000    0.2798992
8440.0000000    0.2942549
8480.0000000    0.2983434
8520.0000000    0.2834958
8560.0000000    0.3094558
8600.0000000    0.3033996
8640.0000000    0.2842112
8680.0000000    0.2760991
8720.0000000    0.2631738
8760.0000000    0.2620189
8800.0000000    0.2582012
8840.0000000    0.2644514
8880.0000000    0.2903050
8920.0000000    0.2933483
8960.0000000    0.2671824
9000.0000000    0.2699241
9040.0000000    0.2632023
9080.0000000    0.2778232
9120.0000000    0.2738563
9160.0000000    0.2774717
9200.0000000    0.2755341
9240.0000000    0.2751750
9280.0000000    0.2804414
9320.0000000    0.2608744
9360.0000000    0.2590035
9400.0000000    0.2619439
9440.0000000    0.2955157
9480.0000000    0.2974573
9520.0000000    0.2638741
9560.0000000    0.2628304
9600.0000000    0.2697509
9640.0000000    0.2669548
9680.0000000    0.2746995
9720.0000000    0.2638976
9760.0000000    0.2518863
9800.0000000    0.2653675
9840.0000000    0.2512047
9880.0000000    0.2471042
9920.0000000    0.2621120
9960.0000000    0.2680203
10000.0000000    0.2533296
10040.0000000    0.2719256
10080.0000000    0.2529290
10120.0000000    0.2652674
10160.0000000    0.2650942
10200.0000000    0.2645939
10240.0000000    0.2450033
10280.0000000    0.2465343
10320.0000000    0.2861840
10360.0000000    0.2821476
10400.0000000    0.2732563
10440.0000000    0.2868349
10480.0000000    0.2741241
10520.0000000    0.2729615
10560.0000000    0.2835458
10600.0000000    0.2730531
10640.0000000    0.2796989
10680.0000000    0.2635979
10720.0000000    0.2615753
10760.0000000    0.2479928
10800.0000000    0.2712101
10840.0000000    0.2725722
10880.0000000    0.2827723
10920.0000000    0.2777820
10960.0000000    0.2789066
11000.0000000    0.2846496
11040.0000000    0.2734167
11080.0000000    0.2518792
11120.0000000    0.2876906
11160.0000000    0.2859723
11200.0000000    0.2856140
11240.0000000    0.2953960
11280.0000000    0.2769174
11320.0000000    0.3066887
11360.0000000    0.2740448
11400.0000000    0.3033912
11440.0000000    0.2516797
11480.0000000    0.2938814
11520.0000000    0.2890190
11560.0000000    0.2812682
11600.0000000    0.3075248
11640.0000000    0.2900399
11680.0000000    0.2710548
11720.0000000    0.2779405
11760.0000000    0.2592002
11800.0000000    0.2712049
11840.0000000    0.2745749
11880.0000000    0.2582284
11920.0000000    0.2583796
11960.0000000    0.2680126
12000.0000000    0.2825181
12040.0000000    0.2611346
12080.0000000    0.2876048
12120.0000000    0.3058845
12160.0000000    0.2784294
12200.0000000    0.2769886
12240.0000000    0.2566630
12280.0000000    0.2683896
12320.0000000    0.2682372
12360.0000000    0.2603452
12400.0000000    0.2738293
12440.0000000    0.2489080
12480.0000000    0.2570802
12520.0000000    0.2550778
12560.0000000    0.2560606
12600.0000000    0.2663645
12640.0000000    0.2658415
12680.0000000    0.2645907
12720.0000000    0.2519479
12760.0000000    0.2752097
12800.0000000    0.2787231
12840.0000000    0.2648154
12880.0000000    0.2706615
12920.0000000    0.2608198
12960.0000000    0.2580104
13000.0000000    0.2640662
13040.0000000    0.2604479
13080.0000000    0.2646717
13120.0000000    0.2738838
13160.0000000    0.2843335
13200.0000000    0.2702451
13240.0000000    0.2725512
13280.0000000    0.2697884
13320.0000000    0.2554850
13360.0000000    0.2839947
13400.0000000    0.2579853
13440.0000000    0.2664349
13480.0000000    0.2770551
13520.0000000    0.2854039
13560.0000000    0.2855512
13600.0000000    0.2931296
13640.0000000    0.2834227
13680.0000000    0.2511160
13720.0000000    0.2659982
13760.0000000    0.2824768
13800.0000000    0.3010344
13840.0000000    0.2983048
13880.0000000    0.2905275
13920.0000000    0.2807078
13960.0000000    0.2783015
14000.0000000    0.2837973
14040.0000000    0.2716509
14080.0000000    0.2621626
14120.0000000    0.2689236
14160.0000000    0.2636522
14200.0000000    0.2501680
14240.0000000    0.2751198
14280.0000000    0.2909218
14320.0000000    0.2592887
14360.0000000    0.2625636
14400.0000000    0.2736051
14440.0000000    0.2827761
14480.0000000    0.2698326
14520.0000000    0.2539664
14560.0000000    0.2701802
14600.0000000    0.2654087
14640.0000000    0.2582672
14680.0000000    0.2508978
14720.0000000    0.2619724
14760.0000000    0.2819032
14800.0000000    0.2640308
14840.0000000    0.2928412
14880.0000000    0.2874015
14920.0000000    0.2779645
14960.0000000    0.2725514
15000.0000000    0.2846602
15040.0000000    0.2844596
15080.0000000    0.2833819
15120.0000000    0.2606567
15160.0000000    0.2669473
15200.0000000    0.2785808
15240.0000000    0.2771136
15280.0000000    0.2835234
15320.0000000    0.2884625
15360.0000000    0.2664202
15400.0000000    0.2747850
15440.0000000    0.2747787
15480.0000000    0.2616572
15520.0000000    0.2673924
15560.0000000    0.2864566
15600.0000000    0.2595010
15640.0000000    0.2660706
15680.0000000    0.2754101
15720.0000000    0.2596330
15760.0000000    0.2718456
15800.0000000    0.2712058
15840.0000000    0.2502984
15880.0000000    0.2439702
15920.0000000    0.2508574
15960.0000000    0.2415024
16000.0000000    0.2563972
16040.0000000    0.2524031
16080.0000000    0.2412199
16120.0000000    0.2369645
16160.0000000    0.2629433
16200.0000000    0.2671668
16240.0000000    0.2698290
16280.0000000    0.2844333
16320.0000000    0.2568392
16360.0000000    0.2747271
16400.0000000    0.2930848
16440.0000000    0.2921974
16480.0000000    0.2700215
16520.0000000    0.2747367
16560.0000000    0.2562656
16600.0000000    0.2843534
16640.0000000    0.2847936
16680.0000000    0.2796814
16720.0000000    0.2755693
16760.0000000    0.2663909
16800.0000000    0.2549823
16840.0000000    0.2869787
16880.0000000    0.2828234
16920.0000000    0.2639768
16960.0000000    0.2648371
17000.0000000    0.2578398
17040.0000000    0.2666815
17080.0000000    0.2777672
17120.0000000    0.2911607
17160.0000000    0.2739150
17200.0000000    0.2800606
17240.0000000    0.2847959
17280.0000000    0.2736942
17320.0000000    0.2592292
17360.0000000    0.2523170
17400.0000000    0.2542332
17440.0000000    0.2419189
17480.0000000    0.2230045
17520.0000000    0.2427636
17560.0000000    0.2769296
17600.0000000    0.2528684
17640.0000000    0.2907247
17680.0000000    0.2900869
17720.0000000    0.2735203
17760.0000000    0.2872314
17800.0000000    0.2959706
17840.0000000    0.2561852
17880.0000000    0.2679684
17920.0000000    0.2748650
17960.0000000    0.2735510
18000.0000000    0.2620624
18040.0000000    0.2756912
18080.0000000    0.2683136
18120.0000000    0.2494419
18160.0000000    0.2792013
18200.0000000    0.2634460
18240.0000000    0.2702864
18280.0000000    0.2652224
18320.0000000    0.2755920
18360.0000000    0.2671995
18400.0000000    0.2766569
18440.0000000    0.2382357
18480.0000000    0.2733470
18520.0000000    0.2685112
18560.0000000    0.2625632
18600.0000000    0.2442224
18640.0000000    0.2791483
18680.0000000    0.2710673
18720.0000000    0.2565546
18760.0000000    0.2706045
18800.0000000    0.2605242
18840.0000000    0.2441449
18880.0000000    0.2782921
18920.0000000    0.2706404
18960.0000000    0.2782729
19000.0000000    0.2616965
19040.0000000    0.2673617
19080.0000000    0.2950375
19120.0000000    0.2486340
19160.0000000    0.2392211
19200.0000000    0.2504015
19240.0000000    0.2572317
19280.0000000    0.2653088
19320.0000000    0.2805651
19360.0000000    0.2609141
19400.0000000    0.2767472
19440.0000000    0.2619076
19480.0000000    0.2694718
19520.0000000    0.2690382
19560.0000000    0.2725770
19600.0000000    0.2875788
19640.0000000    0.2900539
19680.0000000    0.2656008
19720.0000000    0.2848643
19760.0000000    0.2787448
19800.0000000    0.2825105
19840.0000000    0.2767332
19880.0000000    0.2702412
19920.0000000    0.2812015
19960.0000000    0.2526300
20000.0000000    0.2447450
20040.0000000    0.2590580
20080.0000000    0.2949491
20120.0000000    0.2971750
20160.0000000    0.2771413
20200.0000000    0.2778768
20240.0000000    0.2530095
20280.0000000    0.2520756
20320.0000000    0.2501777
20360.0000000    0.2441655
20400.0000000    0.2509980
20440.0000000    0.2384738
20480.0000000    0.2520222
20520.0000000    0.2519970
20560.0000000    0.2586503
20600.0000000    0.2689262
20640.0000000    0.2393809
20680.0000000    0.2385558
20720.0000000    0.2456310
20760.0000000    0.2377150
20800.0000000    0.2229570
20840.0000000    0.2404120
20880.0000000    0.2650934
20920.0000000    0.2634438
20960.0000000    0.2709863
21000.0000000    0.2468832
21040.0000000    0.2661431
21080.0000000    0.2546509
21120.0000000    0.2730336
21160.0000000    0.2560180
21200.0000000    0.2437564
21240.0000000    0.2626657
21280.0000000    0.2834956
21320.0000000    0.2641843
21360.0000000    0.2805521
21400.0000000    0.2725970
21440.0000000    0.2610231
21480.0000000    0.2564240
21520.0000000    0.2601254
21560.0000000    0.2588457
21600.0000000    0.2651553
21640.0000000    0.2528964
21680.0000000    0.2434697
21720.0000000    0.2527850
21760.0000000    0.2823479
21800.0000000    0.2629426
21840.0000000    0.2595038
21880.0000000    0.2638344
21920.0000000    0.2770320
21960.0000000    0.2584775
22000.0000000    0.2635753
22040.0000000    0.2842417
22080.0000000    0.2790485
22120.0000000    0.2462270
22160.0000000    0.2801555
22200.0000000    0.2615976
22240.0000000    0.2500938
22280.0000000    0.2732511
22320.0000000    0.2780510
22360.0000000    0.2629554
22400.0000000    0.2701786
22440.0000000    0.2607950
22480.0000000    0.2801104
22520.0000000    0.2855086
22560.0000000    0.2669630
22600.0000000    0.2818074
22640.0000000    0.2754821
22680.0000000    0.2661366
22720.0000000    0.2488479
22760.0000000    0.2572149
22800.0000000    0.2805140
22840.0000000    0.2832398
22880.0000000    0.2828990
22920.0000000    0.2861583
22960.0000000    0.2927536
23000.0000000    0.2833403
23040.0000000    0.2705704
23080.0000000    0.2650523
23120.0000000    0.2623194
23160.0000000    0.2498949
23200.0000000    0.2756243
23240.0000000    0.2570551
23280.0000000    0.2679734
23320.0000000    0.2509056
23360.0000000    0.2618761
23400.0000000    0.2839555
23440.0000000    0.2552252
23480.0000000    0.2543460
23520.0000000    0.2539808
23560.0000000    0.2481882
23600.0000000    0.2517183
23640.0000000    0.2649595
23680.0000000    0.2581138
23720.0000000    0.2610790
23760.0000000    0.2661315
23800.0000000    0.2510681
23840.0000000    0.2358927
23880.0000000    0.2266092
23920.0000000    0.2496922
23960.0000000    0.2510529
24000.0000000    0.2362113
24040.0000000    0.2504196
24080.0000000    0.2384568
24120.0000000    0.2468757
24160.0000000    0.2109252
24200.0000000    0.2342223
24240.0000000    0.2487642
24280.0000000    0.2609102
24320.0000000    0.2462978
24360.0000000    0.2348972
24400.0000000    0.2558557
24440.0000000    0.2626475
24480.0000000    0.2732228
24520.0000000    0.2679654
24560.0000000    0.2647448
24600.0000000    0.2741509
24640.0000000    0.2760230
24680.0000000    0.2912309
24720.0000000    0.2750579
24760.0000000    0.2584325
24800.0000000    0.2644031
24840.0000000    0.2784616
24880.0000000    0.2861780
24920.0000000    0.2774405
24960.0000000    0.2705534
25000.0000000    0.2874424
25040.0000000    0.2690134
25080.0000000    0.2712109
25120.0000000    0.2811451
25160.0000000    0.3004654
25200.0000000    0.3052668
25240.0000000    0.2986666
25280.0000000    0.2872403
25320.0000000    0.2879444
25360.0000000    0.2952607
25400.0000000    0.2911310
25440.0000000    0.2841520
25480.0000000    0.2690764
25520.0000000    0.2762805
25560.0000000    0.2912973
25600.0000000    0.2898846
25640.0000000    0.2840637
25680.0000000    0.2872487
25720.0000000    0.2825823
25760.0000000    0.2707565
25800.0000000    0.2994059
25840.0000000    0.2926455
25880.0000000    0.2988474
25920.0000000    0.2831585
25960.0000000    0.2884475
26000.0000000    0.2745218
26040.0000000    0.2892838
26080.0000000    0.2844418
26120.0000000    0.2577974
26160.0000000    0.2530156
26200.0000000    0.2753522
26240.0000000    0.2664583
26280.0000000    0.2739689
26320.0000000    0.2509042
26360.0000000    0.2565682
26400.0000000    0.2371530
26440.0000000    0.2494371
26480.0000000    0.2530365
26520.0000000    0.2684976
26560.0000000    0.2746712
26600.0000000    0.2536103
26640.0000000    0.2622985
26680.0000000    0.2651690
26720.0000000    0.2681189
26760.0000000    0.2843699
26800.0000000    0.2520055
26840.0000000    0.2594260
26880.0000000    0.2552783
26920.0000000    0.2615426
26960.0000000    0.2770205
27000.0000000    0.2906246
27040.0000000    0.2627862
27080.0000000    0.2550800
27120.0000000    0.2404040
27160.0000000    0.2513197
27200.0000000    0.2724343
27240.0000000    0.2538360
27280.0000000    0.2596559
27320.0000000    0.2641746
27360.0000000    0.2497090
27400.0000000    0.2573397
27440.0000000    0.2594354
27480.0000000    0.2689105
27520.0000000    0.2545591
27560.0000000    0.2737823
27600.0000000    0.2788360
27640.0000000    0.2677335
27680.0000000    0.2866264
27720.0000000    0.2917733
27760.0000000    0.2694238
27800.0000000    0.2674705
27840.0000000    0.2531698
27880.0000000    0.2624369
27920.0000000    0.2502944
27960.0000000    0.2474530
28000.0000000    0.2541408
28040.0000000    0.2357245
28080.0000000    0.2564115
28120.0000000    0.2592501
28160.0000000    0.2514078
28200.0000000    0.2446598
28240.0000000    0.2463643
28280.0000000    0.2502833
28320.0000000    0.2541337
28360.0000000    0.2551444
28400.0000000    0.2929043
28440.0000000    0.2760809
28480.0000000    0.2698990
28520.0000000    0.3011610
28560.0000000    0.2854311
28600.0000000    0.2791740
28640.0000000    0.2684849
28680.0000000    0.2450413
28720.0000000    0.2547907
28760.0000000    0.2534173
28800.0000000    0.2614669
28840.0000000    0.2554414
28880.0000000    0.2380940
28920.0000000    0.2717820
28960.0000000    0.2728120
29000.0000000    0.2880503
29040.0000000    0.3035240
29080.0000000    0.2401765
29120.0000000    0.2594077
29160.0000000    0.2674924
29200.0000000    0.2705042
29240.0000000    0.2858285
29280.0000000    0.2583489
29320.0000000    0.2905747
29360.0000000    0.3004695
29400.0000000    0.2717933
29440.0000000    0.2908546
29480.0000000    0.2784824
29520.0000000    0.2709640
29560.0000000    0.2703178
29600.0000000    0.2861161
29640.0000000    0.2922945
29680.0000000    0.2722656
29720.0000000    0.2811893
29760.0000000    0.2669246
29800.0000000    0.2727060
29840.0000000    0.2765173
29880.0000000    0.2795748
29920.0000000    0.2694370
29960.0000000    0.2833102
30000.0000000    0.2739553
30040.0000000    0.2886167
30080.0000000    0.2740976
30120.0000000    0.2877165
30160.0000000    0.2875034
30200.0000000    0.2872222
30240.0000000    0.2870612
30280.0000000    0.2644902
30320.0000000    0.2869316
30360.0000000    0.2824112
30400.0000000    0.2878383
30440.0000000    0.2767198
30480.0000000    0.2986283
30520.0000000    0.2889630
30560.0000000    0.2824793
30600.0000000    0.3129714
30640.0000000    0.2755562
30680.0000000    0.2998986
30720.0000000    0.2842188
30760.0000000    0.3139244
30800.0000000    0.2732783
30840.0000000    0.2804377
30880.0000000    0.2539492
30920.0000000    0.2655277
30960.0000000    0.2615919
31000.0000000    0.2897505
31040.0000000    0.2703530
31080.0000000    0.2775864
31120.0000000    0.3135070
31160.0000000    0.3231816
31200.0000000    0.2915108
31240.0000000    0.2889664
31280.0000000    0.2939137
31320.0000000    0.2743537
31360.0000000    0.2969992
31400.0000000    0.2914508
31440.0000000    0.2685677
31480.0000000    0.2800799
31520.0000000    0.2973804
31560.0000000    0.2769422
31600.0000000    0.2524832
31640.0000000    0.2500626
31680.0000000    0.2822517
31720.0000000    0.2737952
31760.0000000    0.2820733
31800.0000000    0.2593402
31840.0000000    0.2817418
31880.0000000    0.2771439
31920.0000000    0.3016504
31960.0000000    0.2717288
32000.0000000    0.2760004
32040.0000000    0.2512643
32080.0000000    0.2650169
32120.0000000    0.2917487
32160.0000000    0.3109741
32200.0000000    0.2899002
32240.0000000    0.2934399
32280.0000000    0.2883738
32320.0000000    0.2928253
32360.0000000    0.2805380
32400.0000000    0.3072978
32440.0000000    0.3047912
32480.0000000    0.2936605
32520.0000000    0.2969923
32560.0000000    0.2820566
32600.0000000    0.2951180
32640.0000000    0.2899081
32680.0000000    0.3100641
32720.0000000    0.3086047
32760.0000000    0.2916959
32800.0000000    0.3004171
32840.0000000    0.2763256
32880.0000000    0.2795239
32920.0000000    0.2844626
32960.0000000    0.2687812
33000.0000000    0.2594931
33040.0000000    0.2719071
33080.0000000    0.2696724
33120.0000000    0.2842848
33160.0000000    0.2785494
33200.0000000    0.2776833
33240.0000000    0.2795131
33280.0000000    0.3086011
33320.0000000    0.2899046
33360.0000000    0.2778814
33400.0000000    0.2828492
33440.0000000    0.2681287
33480.0000000    0.2651462
33520.0000000    0.2521299
33560.0000000    0.2952427
33600.0000000    0.2750032
33640.0000000    0.2822876
33680.0000000    0.2895638
33720.0000000    0.2692614
33760.0000000    0.2917559
33800.0000000    0.2861408
33840.0000000    0.2759848
33880.0000000    0.2692188
33920.0000000    0.2845695
33960.0000000    0.2880066
34000.0000000    0.2923071
34040.0000000    0.2827705
34080.0000000    0.2977185
34120.0000000    0.2714377
34160.0000000    0.2611670
34200.0000000    0.2891673
34240.0000000    0.2673209
34280.0000000    0.2677121
34320.0000000    0.2670844
34360.0000000    0.2639363
34400.0000000    0.2605363
34440.0000000    0.2813940
34480.0000000    0.2549887
34520.0000000    0.2804666
34560.0000000    0.2729817
34600.0000000    0.2823494
34640.0000000    0.2772833
34680.0000000    0.2862324
34720.0000000    0.2675717
34760.0000000    0.2590620
34800.0000000    0.2466706
34840.0000000    0.2809091
34880.0000000    0.2734732
34920.0000000    0.2637002
34960.0000000    0.2706553
35000.0000000    0.2810676
35040.0000000    0.2777125
35080.0000000    0.2632667
35120.0000000    0.2610074
35160.0000000    0.2545121
35200.0000000    0.2552767
35240.0000000    0.2690062
35280.0000000    0.2587252
35320.0000000    0.2515357
35360.0000000    0.2624183
35400.0000000    0.2655016
35440.0000000    0.2617986
35480.0000000    0.2799894
35520.0000000    0.2931612
35560.0000000    0.2639311
35600.0000000    0.2621554
35640.0000000    0.2595194
35680.0000000    0.2606883
35720.0000000    0.2637288
35760.0000000    0.2606218
35800.0000000    0.2614943
35840.0000000    0.2616023
35880.0000000    0.2716283
35920.0000000    0.2754619
35960.0000000    0.2566555
36000.0000000    0.2446818
36040.0000000    0.2592975
36080.0000000    0.2432903
36120.0000000    0.2751752
36160.0000000    0.2678125
36200.0000000    0.2583554
36240.0000000    0.2655248
36280.0000000    0.2580515
36320.0000000    0.2646061
36360.0000000    0.2619878
36400.0000000    0.2702084
36440.0000000    0.2619329
36480.0000000    0.2595462
36520.0000000    0.2491165
36560.0000000    0.2459956
36600.0000000    0.2484031
36640.0000000    0.2620341
36680.0000000    0.2700149
36720.0000000    0.2612676
36760.0000000    0.2640684
36800.0000000    0.2469853
36840.0000000    0.2561272
36880.0000000    0.2586643
36920.0000000    0.2654753
36960.0000000    0.2604437
37000.0000000    0.2530617
37040.0000000    0.2508065
37080.0000000    0.2498776
37120.0000000    0.2560361
37160.0000000    0.2539418
37200.0000000    0.2563046
37240.0000000    0.2436851
37280.0000000    0.2529765
37320.0000000    0.2742443
37360.0000000    0.2764797
37400.0000000    0.2723739
37440.0000000    0.2791748
37480.0000000    0.2723792
37520.0000000    0.2671226
37560.0000000    0.2737601
37600.0000000    0.2876376
37640.0000000    0.2731744
37680.0000000    0.2888671
37720.0000000    0.2671414
37760.0000000    0.2680001
37800.0000000    0.2657053
37840.0000000    0.2887504
37880.0000000    0.3065174
37920.0000000    0.2745012
37960.0000000    0.2710547
38000.0000000    0.2565814
38040.0000000    0.2727942
38080.0000000    0.2774957
38120.0000000    0.2556764
38160.0000000    0.2525299
38200.0000000    0.2559826
38240.0000000    0.2737425
38280.0000000    0.2801820
38320.0000000    0.2573929
38360.0000000    0.2667280
38400.0000000    0.2757610
38440.0000000    0.2605934
38480.0000000    0.2577305
38520.0000000    0.2479034
38560.0000000    0.2429752
38600.0000000    0.2345952
38640.0000000    0.2535158
38680.0000000    0.2622659
38720.0000000    0.2548665
38760.0000000    0.2417894
38800.0000000    0.2450126
38840.0000000    0.2482208
38880.0000000    0.2502058
38920.0000000    0.2692761
38960.0000000    0.2774615
39000.0000000    0.2687975
39040.0000000    0.2824338
39080.0000000    0.2519878
39120.0000000    0.2544623
39160.0000000    0.2403612
39200.0000000    0.2625326
39240.0000000    0.2510521
39280.0000000    0.2581399
39320.0000000    0.2653793
39360.0000000    0.2554480
39400.0000000    0.2666531
39440.0000000    0.2583776
39480.0000000    0.2605140
39520.0000000    0.2567554
39560.0000000    0.2651242
39600.0000000    0.2395042
39640.0000000    0.2350349
39680.0000000    0.2290571
39720.0000000    0.2418891
39760.0000000    0.2258430
39800.0000000    0.2160209
39840.0000000    0.2113233
39880.0000000    0.2104023
39920.0000000    0.1986624
39960.0000000    0.2177741
40000.0000000    0.1952563
40040.0000000    0.2232518
40080.0000000    0.2379859
40120.0000000    0.2344112
40160.0000000    0.2078797
40200.0000000    0.2146889
40240.0000000    0.2059381
40280.0000000    0.2190883
40320.0000000    0.2297509
40360.0000000    0.2152127
40400.0000000    0.2126235
40440.0000000    0.2066012
40480.0000000    0.2284954
40520.0000000    0.2405244
40560.0000000    0.2412621
40600.0000000    0.2135782
40640.0000000    0.2315336
40680.0000000    0.2438499
40720.0000000    0.2271708
40760.0000000    0.2258728
40800.0000000    0.2336303
40840.0000000    0.2375546
40880.0000000    0.2373087
40920.0000000    0.2346153
40960.0000000    0.2477003
41000.0000000    0.2392732
41040.0000000    0.2176474
41080.0000000    0.2108167
41120.0000000    0.2361149
41160.0000000    0.2186244
41200.0000000    0.2306575
41240.0000000    0.2238113
41280.0000000    0.2224697
41320.0000000    0.2174461
41360.0000000    0.2391129
41400.0000000    0.2386362
41440.0000000    0.2284609
41480.0000000    0.2148667
41520.0000000    0.2329026
41560.0000000    0.2302571
41600.0000000    0.2434052
41640.0000000    0.2261037
41680.0000000    0.2261045
41720.0000000    0.2275092
41760.0000000    0.2193368
41800.0000000    0.2285335
41840.0000000    0.2250189
41880.0000000    0.2241448
41920.0000000    0.2051578
41960.0000000    0.2187153
42000.0000000    0.2449577
42040.0000000    0.2311555
42080.0000000    0.2315218
42120.0000000    0.2527232
42160.0000000    0.2401306
42200.0000000    0.2392756
42240.0000000    0.2307759
42280.0000000    0.2284918
42320.0000000    0.2301833
42360.0000000    0.2574186
42400.0000000    0.2353229
42440.0000000    0.2386069
42480.0000000    0.2410353
42520.0000000    0.2284912
42560.0000000    0.2331819
42600.0000000    0.2422210
42640.0000000    0.2586866
42680.0000000    0.2485303
42720.0000000    0.2554575
42760.0000000    0.2444781
42800.0000000    0.2482223
42840.0000000    0.2392502
42880.0000000    0.2291851
42920.0000000    0.2234187
42960.0000000    0.2143483
43000.0000000    0.2212711
43040.0000000    0.2415824
43080.0000000    0.2497413
43120.0000000    0.2265241
43160.0000000    0.2527290
43200.0000000    0.2554750
43240.0000000    0.2554217
43280.0000000    0.2483788
43320.0000000    0.2388845
43360.0000000    0.2447763
43400.0000000    0.2469766
43440.0000000    0.2354924
43480.0000000    0.2308489
43520.0000000    0.2142595
43560.0000000    0.2175332
43600.0000000    0.2424807
43640.0000000    0.2617503
43680.0000000    0.2631490
43720.0000000    0.2626748
43760.0000000    0.2490393
43800.0000000    0.2702505
43840.0000000    0.2534770
43880.0000000    0.2217600
43920.0000000    0.2294969
43960.0000000    0.2226716
44000.0000000    0.2302724
44040.0000000    0.2266779
44080.0000000    0.2328928
44120.0000000    0.2612232
44160.0000000    0.2491246
44200.0000000    0.2354725
44240.0000000    0.2257180
44280.0000000    0.2553439
44320.0000000    0.2316529
44360.0000000    0.2644895
44400.0000000    0.2555787
44440.0000000    0.2363579
44480.0000000    0.2406650
44520.0000000    0.2362080
44560.0000000    0.2210365
44600.0000000    0.2601065
44640.0000000    0.2328507
44680.0000000    0.2518367
44720.0000000    0.2496477
44760.0000000    0.2347569
44800.0000000    0.2389423
44840.0000000    0.2499334
44880.0000000    0.2673509
44920.0000000    0.2745599
44960.0000000    0.2832077
45000.0000000    0.2749481
45040.0000000    0.2795378
45080.0000000    0.2602938
45120.0000000    0.2889886
45160.0000000    0.2804584
45200.0000000    0.2832671
45240.0000000    0.2829362
45280.0000000    0.2929177
45320.0000000    0.2897098
45360.0000000    0.2822987
45400.0000000    0.2665765
45440.0000000    0.2853519
45480.0000000    0.2779091
45520.0000000    0.2829973
45560.0000000    0.2767755
45600.0000000    0.2765284
45640.0000000    0.2565849
45680.0000000    0.3032907
45720.0000000    0.2836930
45760.0000000    0.2905848
45800.0000000    0.2801611
45840.0000000    0.2633341
45880.0000000    0.2683147
45920.0000000    0.2886861
45960.0000000    0.2764787
46000.0000000    0.2839957
46040.0000000    0.2796631
46080.0000000    0.2684850
46120.0000000    0.2765524
46160.0000000    0.2664840
46200.0000000    0.2741599
46240.0000000    0.3088039
46280.0000000    0.2641365
46320.0000000    0.2664445
46360.0000000    0.2628951
46400.0000000    0.2657877
46440.0000000    0.2813833
46480.0000000    0.2925633
46520.0000000    0.2664790
46560.0000000    0.2672241
46600.0000000    0.2665391
46640.0000000    0.2736256
46680.0000000    0.2702467
46720.0000000    0.2743714
46760.0000000    0.2682416
46800.0000000    0.2590193
46840.0000000    0.2606173
46880.0000000    0.2679040
46920.0000000    0.2471458
46960.0000000    0.2434691
47000.0000000    0.2545069
47040.0000000    0.2565969
47080.0000000    0.2711895
47120.0000000    0.2617536
47160.0000000    0.2863770
47200.0000000    0.2815977
47240.0000000    0.2841386
47280.0000000    0.2871405
47320.0000000    0.2675239
47360.0000000    0.2733226
47400.0000000    0.2820468
47440.0000000    0.2766459
47480.0000000    0.2767199
47520.0000000    0.2897798
47560.0000000    0.2774028
47600.0000000    0.2842837
47640.0000000    0.2862346
47680.0000000    0.2757312
47720.0000000    0.2707461
47760.0000000    0.2885499
47800.0000000    0.2561442
47840.0000000    0.2692996
47880.0000000    0.2497395
47920.0000000    0.2538254
47960.0000000    0.2542748
48000.0000000    0.2538393
48040.0000000    0.2669038
48080.0000000    0.2748879
48120.0000000    0.2704196
48160.0000000    0.2693717
48200.0000000    0.2523351
48240.0000000    0.2605636
48280.0000000    0.2560539
48320.0000000    0.2705334
48360.0000000    0.2731816
48400.0000000    0.2874015
48440.0000000    0.2879639
48480.0000000    0.2837220
48520.0000000    0.2845090
48560.0000000    0.2790937
48600.0000000    0.2669508
48640.0000000    0.2956692
48680.0000000    0.2757985
48720.0000000    0.2936567
48760.0000000    0.2668089
48800.0000000    0.2718351
48840.0000000    0.2657287
48880.0000000    0.2518584
48920.0000000    0.2669877
48960.0000000    0.2699781
49000.0000000    0.2507525
49040.0000000    0.2815146
49080.0000000    0.2781944
49120.0000000    0.2597876
49160.0000000    0.2672464
49200.0000000    0.2668061
49240.0000000    0.2645263
49280.0000000    0.2754784
49320.0000000    0.2959322
49360.0000000    0.2848728
49400.0000000    0.2860390
49440.0000000    0.2777542
49480.0000000    0.2707660
49520.0000000    0.2723314
49560.0000000    0.2768699
49600.0000000    0.2764407
49640.0000000    0.3040711
49680.0000000    0.3038521
49720.0000000    0.2909146
49760.0000000    0.2878160
49800.0000000    0.2849744
49840.0000000    0.2797591
49880.0000000    0.2978080
49920.0000000    0.3023750
49960.0000000    0.2805611
50000.0000000    0.3014171
50040.0000000    0.3050410
50080.0000000    0.2978452
50120.0000000    0.3091507
50160.0000000    0.2947950
50200.0000000    0.2522928
50240.0000000    0.2666686
50280.0000000    0.2654958
50320.0000000    0.2752403
50360.0000000    0.2753276
50400.0000000    0.2830433
50440.0000000    0.2697718
50480.0000000    0.2958622
50520.0000000    0.2904295
50560.0000000    0.2788897
50600.0000000    0.2708140
50640.0000000    0.2698032
50680.0000000    0.2846260
50720.0000000    0.2867227
50760.0000000    0.2835770
50800.0000000    0.2529449
50840.0000000    0.2631361
50880.0000000    0.2534359
50920.0000000    0.2645735
50960.0000000    0.2922352
51000.0000000    0.2678646
51040.0000000    0.2715153
51080.0000000    0.2918662
51120.0000000    0.3009265
51160.0000000    0.2873768
51200.0000000    0.2798576
51240.0000000    0.2741246
51280.0000000    0.2703061
51320.0000000    0.2717492
51360.0000000    0.2792916
51400.0000000    0.2425048
51440.0000000    0.2491656
51480.0000000    0.2537690
51520.0000000    0.2570495
51560.0000000    0.2478130
51600.0000000    0.2442159
51640.0000000    0.2639207
51680.0000000    0.2642613
51720.0000000    0.2585654
51760.0000000    0.2666609
51800.0000000    0.2711330
51840.0000000    0.2663157
51880.0000000    0.2465546
51920.0000000    0.2651697
51960.0000000    0.2722234
52000.0000000    0.2562057
52040.0000000    0.2817393
52080.0000000    0.2675258
52120.0000000    0.2709357
52160.0000000    0.2750452
52200.0000000    0.2629219
52240.0000000    0.2713674
52280.0000000    0.2738253
52320.0000000    0.2890399
52360.0000000    0.2719145
52400.0000000    0.2980700
52440.0000000    0.2874350
52480.0000000    0.2637945
52520.0000000    0.2665450
52560.0000000    0.2878396
52600.0000000    0.2833528
52640.0000000    0.2720733
52680.0000000    0.2986201
52720.0000000    0.2665032
52760.0000000    0.2693473
52800.0000000    0.2926584
52840.0000000    0.2865814
52880.0000000    0.2759103
52920.0000000    0.2683736
52960.0000000    0.2899831
53000.0000000    0.2628317
53040.0000000    0.2584848
53080.0000000    0.2656467
53120.0000000    0.2775232
53160.0000000    0.2510599
53200.0000000    0.2680606
53240.0000000    0.2707486
53280.0000000    0.2773534
53320.0000000    0.2642167
53360.0000000    0.2787507
53400.0000000    0.2934239
53440.0000000    0.2733581
53480.0000000    0.2630315
53520.0000000    0.2661545
53560.0000000    0.2562357
53600.0000000    0.2557323
53640.0000000    0.2436336
53680.0000000    0.2561715
53720.0000000    0.2546182
53760.0000000    0.2510611
53800.0000000    0.2723720
53840.0000000    0.2693751
53880.0000000    0.2674000
53920.0000000    0.2454162
53960.0000000    0.2562679
54000.0000000    0.2558863
54040.0000000    0.2618857
54080.0000000    0.2346729
54120.0000000    0.2553558
54160.0000000    0.2647430
54200.0000000    0.2660386
54240.0000000    0.2682374
54280.0000000    0.2662728
54320.0000000    0.2515462
54360.0000000    0.2772550
54400.0000000    0.2621877
54440.0000000    0.2777030
54480.0000000    0.2509792
54520.0000000    0.2533817
54560.0000000    0.2522062
54600.0000000    0.2482603
54640.0000000    0.2593648
54680.0000000    0.2514151
54720.0000000    0.2661616
54760.0000000    0.2557205
54800.0000000    0.2702889
54840.0000000    0.2655801
54880.0000000    0.2778461
54920.0000000    0.2623158
54960.0000000    0.2606889
55000.0000000    0.2919036
55040.0000000    0.2762459
55080.0000000    0.2637801
55120.0000000    0.2551277
55160.0000000    0.2625295
55200.0000000    0.2553108
55240.0000000    0.2690694
55280.0000000    0.2684030
55320.0000000    0.2748893
55360.0000000    0.2673878
55400.0000000    0.2637382
55440.0000000    0.2660206
55480.0000000    0.2650590
55520.0000000    0.2577394
55560.0000000    0.2585753
55600.0000000    0.2686806
55640.0000000    0.2641417
55680.0000000    0.2409851
55720.0000000    0.2725227
55760.0000000    0.2607416
55800.0000000    0.2633093
55840.0000000    0.2648618
55880.0000000    0.2494866
55920.0000000    0.2615088
55960.0000000    0.2711569
56000.0000000    0.2588001
56040.0000000    0.2505602
56080.0000000    0.2433484
56120.0000000    0.2340721
56160.0000000    0.2544070
56200.0000000    0.2520114
56240.0000000    0.2687216
56280.0000000    0.2605342
56320.0000000    0.2622067
56360.0000000    0.2496529
56400.0000000    0.2523040
56440.0000000    0.2696055
56480.0000000    0.2826624
56520.0000000    0.2964838
56560.0000000    0.2607328
56600.0000000    0.2536615
56640.0000000    0.2586644
56680.0000000    0.2587749
56720.0000000    0.2445617
56760.0000000    0.2817664
56800.0000000    0.2732910
56840.0000000    0.2850217
56880.0000000    0.2533845
56920.0000000    0.2517962
56960.0000000    0.2577208
57000.0000000    0.2501177
57040.0000000    0.2554873
57080.0000000    0.2608933
57120.0000000    0.2803672
57160.0000000    0.2986297
57200.0000000    0.2617268
57240.0000000    0.2670490
57280.0000000    0.2656429
57320.0000000    0.2913393
57360.0000000    0.2757241
57400.0000000    0.2834951
57440.0000000    0.2776757
57480.0000000    0.2769973
57520.0000000    0.3069247
57560.0000000    0.2577763
57600.0000000    0.2490638
57640.0000000    0.2698410
57680.0000000    0.2678549
57720.0000000    0.2663435
57760.0000000    0.2872998
57800.0000000    0.2643644
57840.0000000    0.2680311
57880.0000000    0.2428294
57920.0000000    0.2603345
57960.0000000    0.2716255
58000.0000000    0.2566298
58040.0000000    0.2560063
58080.0000000    0.2463331
58120.0000000    0.2591902
58160.0000000    0.2538778
58200.0000000    0.2544405
58240.0000000    0.2544067
58280.0000000    0.2455589
58320.0000000    0.2660410
58360.0000000    0.2496723
58400.0000000    0.2733788
58440.0000000    0.2563294
58480.0000000    0.2797024
58520.0000000    0.2657370
58560.0000000    0.2307878
58600.0000000    0.2408602
58640.0000000    0.2446485
58680.0000000    0.2580995
58720.0000000    0.2731626
58760.0000000    0.2948413
58800.0000000    0.2731889
58840.0000000    0.2805263
58880.0000000    0.2782813
58920.0000000    0.2921505
58960.0000000    0.2753749
59000.0000000    0.2580053
59040.0000000    0.2530501
59080.0000000    0.2647030
59120.0000000    0.2766003
59160.0000000    0.2787070
59200.0000000    0.2486880
59240.0000000    0.2458449
59280.0000000    0.2575835
59320.0000000    0.2519508
59360.0000000    0.2688009
59400.0000000    0.2753942
59440.0000000    0.2565863
59480.0000000    0.2519129
59520.0000000    0.2743197
59560.0000000    0.2493014
59600.0000000    0.2583305
59640.0000000    0.2791623
59680.0000000    0.2582645
59720.0000000    0.2647396
59760.0000000    0.2446192
59800.0000000    0.2640638
59840.0000000    0.2591115
59880.0000000    0.2480320
59920.0000000    0.2455050
59960.0000000    0.2469422
60000.0000000    0.2535010
60040.0000000    0.2309012
60080.0000000    0.2292699
60120.0000000    0.2465618
60160.0000000    0.2483854
60200.0000000    0.2458113
60240.0000000    0.2490849
60280.0000000    0.2673764
60320.0000000    0.2330213
60360.0000000    0.2346347
60400.0000000    0.2482539
60440.0000000    0.2732141
60480.0000000    0.2320622
60520.0000000    0.2671533
60560.0000000    0.2563614
60600.0000000    0.2713594
60640.0000000    0.2570436
60680.0000000    0.2557741
60720.0000000    0.2481238
60760.0000000    0.2420502
60800.0000000    0.2345692
60840.0000000    0.2480253
60880.0000000    0.2282653
60920.0000000    0.2399836
60960.0000000    0.2395296
61000.0000000    0.2439728
61040.0000000    0.2357987
61080.0000000    0.2252151
61120.0000000    0.2293946
61160.0000000    0.2321304
61200.0000000    0.2633858
61240.0000000    0.2629236
61280.0000000    0.2561386
61320.0000000    0.2567336
61360.0000000    0.2551771
61400.0000000    0.2750674
61440.0000000    0.2728181
61480.0000000    0.2656828
61520.0000000    0.2545699
61560.0000000    0.2631791
61600.0000000    0.2385760
61640.0000000    0.2376171
61680.0000000    0.2479706
61720.0000000    0.2785148
61760.0000000    0.2889664
61800.0000000    0.2788390
61840.0000000    0.2820447
61880.0000000    0.2502488
61920.0000000    0.2713072
61960.0000000    0.2636685
62000.0000000    0.2739493
62040.0000000    0.2438826
62080.0000000    0.2416756
62120.0000000    0.2577177
62160.0000000    0.2842012
62200.0000000    0.2717643
62240.0000000    0.2815268
62280.0000000    0.2697213
62320.0000000    0.2871840
62360.0000000    0.2660798
62400.0000000    0.2735526
62440.0000000    0.2710702
62480.0000000    0.2741547
62520.0000000    0.2668949
62560.0000000    0.2778488
62600.0000000    0.2542820
62640.0000000    0.2659312
62680.0000000    0.2772551
62720.0000000    0.2583394
62760.0000000    0.2579049
62800.0000000    0.2401852
62840.0000000    0.2783606
62880.0000000    0.2495156
62920.0000000    0.2588347
62960.0000000    0.2756881
63000.0000000    0.2688716
63040.0000000    0.2562995
63080.0000000    0.2703542
63120.0000000    0.2711149
63160.0000000    0.2583198
63200.0000000    0.2653151
63240.0000000    0.2932183
63280.0000000    0.2850924
63320.0000000    0.2810905
63360.0000000    0.2818527
63400.0000000    0.2795908
63440.0000000    0.2728715
63480.0000000    0.2578078
63520.0000000    0.2744264
63560.0000000    0.2834761
63600.0000000    0.2791500
63640.0000000    0.2850216
63680.0000000    0.2819501
63720.0000000    0.2671392
63760.0000000    0.2782460
63800.0000000    0.2659865
63840.0000000    0.2366384
63880.0000000    0.2506699
63920.0000000    0.2533735
63960.0000000    0.2548804
64000.0000000    0.2808523
64040.0000000    0.2608907
64080.0000000    0.2753570
64120.0000000    0.2553815
64160.0000000    0.2658375
64200.0000000    0.2624298
64240.0000000    0.2699272
64280.0000000    0.2832844
64320.0000000    0.2828144
64360.0000000    0.3127133
64400.0000000    0.2664628
64440.0000000    0.2788174
64480.0000000    0.2662691
64520.0000000    0.2787095
64560.0000000    0.2965932
64600.0000000    0.2885944
64640.0000000    0.2674636
64680.0000000    0.2712213
64720.0000000    0.2579446
64760.0000000    0.2642023
64800.0000000    0.2750295
64840.0000000    0.2800245
64880.0000000    0.2682587
64920.0000000    0.2597042
64960.0000000    0.2562823
65000.0000000    0.2792833
65040.0000000    0.2652696
65080.0000000    0.2737028
65120.0000000    0.2464570
65160.0000000    0.2757466
65200.0000000    0.2529311
65240.0000000    0.2611428
65280.0000000    0.2647816
65320.0000000    0.2703518
65360.0000000    0.3011252
65400.0000000    0.2524682
65440.0000000    0.2618738
65480.0000000    0.2610589
65520.0000000    0.2568124
65560.0000000    0.2581065
65600.0000000    0.2683053
65640.0000000    0.2583932
65680.0000000    0.2659649
65720.0000000    0.2662603
65760.0000000    0.2615370
65800.0000000    0.2800515
65840.0000000    0.2709060
65880.0000000    0.2577734
65920.0000000    0.2612584
65960.0000000    0.2458682
66000.0000000    0.2460320
66040.0000000    0.2442054
66080.0000000    0.2446954
66120.0000000    0.2281781
66160.0000000    0.2494950
66200.0000000    0.2570602
66240.0000000    0.2317217
66280.0000000    0.2434975
66320.0000000    0.2505578
66360.0000000    0.2753536
66400.0000000    0.2570624
66440.0000000    0.2647007
66480.0000000    0.2511310
66520.0000000    0.2628023
66560.0000000    0.2486492
66600.0000000    0.2508376
66640.0000000    0.2700358
66680.0000000    0.2800630
66720.0000000    0.2649188
66760.0000000    0.2667406
66800.0000000    0.2398844
66840.0000000    0.2565020
66880.0000000    0.2632349
66920.0000000    0.2509324
66960.0000000    0.2620644
67000.0000000    0.2669663
67040.0000000    0.2559026
67080.0000000    0.2890132
67120.0000000    0.2650814
67160.0000000    0.2734641
67200.0000000    0.2722592
67240.0000000    0.2693562
67280.0000000    0.2747546
67320.0000000    0.2530123
67360.0000000    0.2581705
67400.0000000    0.2792092
67440.0000000    0.2479653
67480.0000000    0.2497388
67520.0000000    0.2398607
67560.0000000    0.2288755
67600.0000000    0.2920621
67640.0000000    0.2488702
67680.0000000    0.2472307
67720.0000000    0.2619078
67760.0000000    0.2397863
67800.0000000    0.2580390
67840.0000000    0.2643814
67880.0000000    0.2560958
67920.0000000    0.2675150
67960.0000000    0.2499805
68000.0000000    0.2702037
68040.0000000    0.2716523
68080.0000000    0.2505938
68120.0000000    0.2474827
68160.0000000    0.2304765
68200.0000000    0.2636059
68240.0000000    0.2426903
68280.0000000    0.2612744
68320.0000000    0.2667381
68360.0000000    0.2655757
68400.0000000    0.2708316
68440.0000000    0.2657877
68480.0000000    0.2563389
68520.0000000    0.2653298
68560.0000000    0.2580290
68600.0000000    0.2514017
68640.0000000    0.2526999
68680.0000000    0.2697566
68720.0000000    0.2717785
68760.0000000    0.2447102
68800.0000000    0.2574129
68840.0000000    0.2462374
68880.0000000    0.2632996
68920.0000000    0.2663371
68960.0000000    0.2452202
69000.0000000    0.2779619
69040.0000000    0.2771392
69080.0000000    0.2645387
69120.0000000    0.2707150
69160.0000000    0.2906384
69200.0000000    0.2630796
69240.0000000    0.2466103
69280.0000000    0.2596180
69320.0000000    0.2407688
69360.0000000    0.2234158
69400.0000000    0.2394108
69440.0000000    0.2452975
69480.0000000    0.2437192
69520.0000000    0.2522042
69560.0000000    0.2548114
69600.0000000    0.2635181
69640.0000000    0.2478880
69680.0000000    0.2439682
69720.0000000    0.2652349
69760.0000000    0.2609581
69800.0000000    0.2497322
69840.0000000    0.2445621
69880.0000000    0.2381327
69920.0000000    0.2664609
69960.0000000    0.2603536
70000.0000000    0.2780509
70040.0000000    0.2345407
70080.0000000    0.2452247
70120.0000000    0.2699573
70160.0000000    0.2457879
70200.0000000    0.2532203
70240.0000000    0.2611969
70280.0000000    0.2676907
70320.0000000    0.2813383
70360.0000000    0.2813717
70400.0000000    0.2516077
70440.0000000    0.2616711
70480.0000000    0.2451091
70520.0000000    0.2810669
70560.0000000    0.2688887
70600.0000000    0.2360637
70640.0000000    0.2476639
70680.0000000    0.2547443
70720.0000000    0.2418227
70760.0000000    0.2769795
70800.0000000    0.2739704
70840.0000000    0.2728815
70880.0000000    0.2749619
70920.0000000    0.2388505
70960.0000000    0.2679712
71000.0000000    0.2528981
71040.0000000    0.2563680
71080.0000000    0.2489639
71120.0000000    0.2460383
71160.0000000    0.2660494
71200.0000000    0.2315224
71240.0000000    0.2620071
71280.0000000    0.2528947
71320.0000000    0.2715886
71360.0000000    0.2569249
71400.0000000    0.2443046
71440.0000000    0.2429885
71480.0000000    0.2527145
71520.0000000    0.2576870
71560.0000000    0.2503044
71600.0000000    0.2391595
71640.0000000    0.2233147
71680.0000000    0.2374193
71720.0000000    0.2289217
71760.0000000    0.2149935
71800.0000000    0.2525265
71840.0000000    0.2627316
71880.0000000    0.2503429
71920.0000000    0.2502551
71960.0000000    0.2499841
72000.0000000    0.2605749
72040.0000000    0.2495759
72080.0000000    0.2418015
72120.0000000    0.2538590
72160.0000000    0.2463835
72200.0000000    0.2271896
72240.0000000    0.2630466
72280.0000000    0.2561794
72320.0000000    0.2410743
72360.0000000    0.2350215
72400.0000000    0.2515231
72440.0000000    0.2678962
72480.0000000    0.2626797
72520.0000000    0.2702586
72560.0000000    0.2591018
72600.0000000    0.2790194
72640.0000000    0.2362441
72680.0000000    0.2406744
72720.0000000    0.2440558
72760.0000000    0.2446730
72800.0000000    0.2517620
72840.0000000    0.2641463
72880.0000000    0.2500990
72920.0000000    0.2637201
72960.0000000    0.2482592
73000.0000000    0.2643785
73040.0000000    0.2483852
73080.0000000    0.2623412
73120.0000000    0.2559308
73160.0000000    0.2638467
73200.0000000    0.2686372
73240.0000000    0.2447520
73280.0000000    0.2488610
73320.0000000    0.2527386
73360.0000000    0.2576253
73400.0000000    0.2600030
73440.0000000    0.2836944
73480.0000000    0.2512090
73520.0000000    0.2458373
73560.0000000    0.2544307
73600.0000000    0.2531510
73640.0000000    0.2457554
73680.0000000    0.2517035
73720.0000000    0.2373860
73760.0000000    0.2549944
73800.0000000    0.2671837
73840.0000000    0.2657685
73880.0000000    0.2527154
73920.0000000    0.2618362
73960.0000000    0.2439152
74000.0000000    0.2642271
74040.0000000    0.2589736
74080.0000000    0.2555412
74120.0000000    0.2486235
74160.0000000    0.2406007
74200.0000000    0.2447017
74240.0000000    0.2711037
74280.0000000    0.2391733
74320.0000000    0.2427518
74360.0000000    0.2632314
74400.0000000    0.2743203
74440.0000000    0.2611687
74480.0000000    0.2661581
74520.0000000    0.2522148
74560.0000000    0.2667681
74600.0000000    0.2591623
74640.0000000    0.2729833
74680.0000000    0.2613813
74720.0000000    0.2770922
74760.0000000    0.2837305
74800.0000000    0.2785098
74840.0000000    0.2543200
74880.0000000    0.2732153
74920.0000000    0.2813960
74960.0000000    0.2798471
75000.0000000    0.2701242
75040.0000000    0.2640770
75080.0000000    0.2636323
75120.0000000    0.2863484
75160.0000000    0.2500668
75200.0000000    0.2663581
75240.0000000    0.2504306
75280.0000000    0.2578529
75320.0000000    0.2580110
75360.0000000    0.2510786
75400.0000000    0.2521173
75440.0000000    0.2482139
75480.0000000    0.2305525
75520.0000000    0.2403237
75560.0000000    0.2260236
75600.0000000    0.2326019
75640.0000000    0.2454502
75680.0000000    0.2629538
75720.0000000    0.2584561
75760.0000000    0.2443098
75800.0000000    0.2475890
75840.0000000    0.2504704
75880.0000000    0.2314288
75920.0000000    0.2285078
75960.0000000    0.2370839
76000.0000000    0.2287485
76040.0000000    0.2451945
76080.0000000    0.2340185
76120.0000000    0.2490317
76160.0000000    0.2472775
76200.0000000    0.2448798
76240.0000000    0.2597514
76280.0000000    0.2210810
76320.0000000    0.2368206
76360.0000000    0.2439039
76400.0000000    0.2438132
76440.0000000    0.2408637
76480.0000000    0.2447670
76520.0000000    0.2274480
76560.0000000    0.2291359
76600.0000000    0.2472195
76640.0000000    0.2277491
76680.0000000    0.2590862
76720.0000000    0.2851293
76760.0000000    0.2618048
76800.0000000    0.2552784
76840.0000000    0.2653783
76880.0000000    0.2523272
76920.0000000    0.2513444
76960.0000000    0.2474829
77000.0000000    0.2452820
77040.0000000    0.2608869
77080.0000000    0.2548707
77120.0000000    0.2465941
77160.0000000    0.2507824
77200.0000000    0.2248932
77240.0000000    0.2467149
77280.0000000    0.2674621
77320.0000000    0.2533002
77360.0000000    0.2414554
77400.0000000    0.2525296
77440.0000000    0.2663634
77480.0000000    0.2686804
77520.0000000    0.2441462
77560.0000000    0.2485587
77600.0000000    0.2536140
77640.0000000    0.2586339
77680.0000000    0.2564276
77720.0000000    0.2705293
77760.0000000    0.2653990
77800.0000000    0.2659730
77840.0000000    0.2491020
77880.0000000    0.2549970
77920.0000000    0.2511162
77960.0000000    0.2670584
78000.0000000    0.2394069
78040.0000000    0.2655965
78080.0000000    0.2602209
78120.0000000    0.2511513
78160.0000000    0.2594236
78200.0000000    0.2526533
78240.0000000    0.2473852
78280.0000000    0.2376800
78320.0000000    0.2728704
78360.0000000    0.2590739
78400.0000000    0.2535742
78440.0000000    0.2647801
78480.0000000    0.2537939
78520.0000000    0.2490660
78560.0000000    0.2436323
78600.0000000    0.2425908
78640.0000000    0.2488437
78680.0000000    0.2392228
78720.0000000    0.2498181
78760.0000000    0.2346289
78800.0000000    0.2468054
78840.0000000    0.2551057
78880.0000000    0.2615796
78920.0000000    0.2376212
78960.0000000    0.2667570
79000.0000000    0.2714233
79040.0000000    0.2658749
79080.0000000    0.2599304
79120.0000000    0.2791900
79160.0000000    0.2630155
79200.0000000    0.2705671
79240.0000000    0.2701913
79280.0000000    0.2706552
79320.0000000    0.2602617
79360.0000000    0.2691744
79400.0000000    0.2490557
79440.0000000    0.2542274
79480.0000000    0.2540198
79520.0000000    0.2732167
79560.0000000    0.2625151
79600.0000000    0.2678710
79640.0000000    0.2722810
79680.0000000    0.2658792
79720.0000000    0.2479772
79760.0000000    0.2669427
79800.0000000    0.2521053
79840.0000000    0.2369872
79880.0000000    0.2485378
79920.0000000    0.2464115
79960.0000000    0.2426191
80000.0000000    0.2650454
80040.0000000    0.2752601
80080.0000000    0.2720125
80120.0000000    0.2716174
80160.0000000    0.2771878
80200.0000000    0.2775180
80240.0000000    0.2798339
80280.0000000    0.2639442
80320.0000000    0.2777709
80360.0000000    0.2556964
80400.0000000    0.2896758
80440.0000000    0.2733267
80480.0000000    0.2704027
80520.0000000    0.2796285
80560.0000000    0.2572627
80600.0000000    0.2506945
80640.0000000    0.2529403
80680.0000000    0.2570439
80720.0000000    0.2570111
80760.0000000    0.2733495
80800.0000000    0.2757376
80840.0000000    0.2476571
80880.0000000    0.2469588
80920.0000000    0.2727680
80960.0000000    0.2945825
81000.0000000    0.2837131
81040.0000000    0.2759910
81080.0000000    0.2835490
81120.0000000    0.2782798
81160.0000000    0.2627841
81200.0000000    0.2547167
81240.0000000    0.2480724
81280.0000000    0.2799800
81320.0000000    0.2559424
81360.0000000    0.2563279
81400.0000000    0.2380747
81440.0000000    0.2547082
81480.0000000    0.2557822
81520.0000000    0.2587932
81560.0000000    0.2535580
81600.0000000    0.2544115
81640.0000000    0.2907703
81680.0000000    0.2738477
81720.0000000    0.2916755
81760.0000000    0.2659748
81800.0000000    0.2683819
81840.0000000    0.2412437
81880.0000000    0.2491444
81920.0000000    0.2495696
81960.0000000    0.2778461
82000.0000000    0.2683523
82040.0000000    0.2662539
82080.0000000    0.2794619
82120.0000000    0.2692287
82160.0000000    0.2475148
82200.0000000    0.2593634
82240.0000000    0.2470124
82280.0000000    0.2423500
82320.0000000    0.2714106
82360.0000000    0.2865930
82400.0000000    0.2801598
82440.0000000    0.2840123
82480.0000000    0.2812292
82520.0000000    0.2901191
82560.0000000    0.3032078
82600.0000000    0.2944265
82640.0000000    0.2775201
82680.0000000    0.2843838
82720.0000000    0.2765278
82760.0000000    0.2639539
82800.0000000    0.2742136
82840.0000000    0.2738687
82880.0000000    0.2799584
82920.0000000    0.2674631
82960.0000000    0.2855836
83000.0000000    0.2854826
83040.0000000    0.2968096
83080.0000000    0.2836147
83120.0000000    0.2532134
83160.0000000    0.2622333
83200.0000000    0.2549585
83240.0000000    0.2414691
83280.0000000    0.2266163
83320.0000000    0.2343960
83360.0000000    0.2362419
83400.0000000    0.2225087
83440.0000000    0.2512472
83480.0000000    0.2421812
83520.0000000    0.2729351
83560.0000000    0.2686807
83600.0000000    0.2813325
83640.0000000    0.2516854
83680.0000000    0.2490325
83720.0000000    0.2558638
83760.0000000    0.2523255
83800.0000000    0.2627379
83840.0000000    0.2502002
83880.0000000    0.2740213
83920.0000000    0.2518770
83960.0000000    0.2732720
84000.0000000    0.2607407
84040.0000000    0.2713569
84080.0000000    0.2544803
84120.0000000    0.2641807
84160.0000000    0.2785793
84200.0000000    0.2708179
84240.0000000    0.2480584
84280.0000000    0.2760251
84320.0000000    0.2656148
84360.0000000    0.2471702
84400.0000000    0.2594011
84440.0000000    0.2604608
84480.0000000    0.2701656
84520.0000000    0.2429612
84560.0000000    0.2605504
84600.0000000    0.2610403
84640.0000000    0.2688248
84680.0000000    0.2615604
84720.0000000    0.2552245
84760.0000000    0.2519082
84800.0000000    0.2578000
84840.0000000    0.2711429
84880.0000000    0.2692092
84920.0000000    0.2857929
84960.0000000    0.2581343
85000.0000000    0.2621616
85040.0000000    0.2512625
85080.0000000    0.2674018
85120.0000000    0.2616167
85160.0000000    0.2479667
85200.0000000    0.2695308
85240.0000000    0.2593985
85280.0000000    0.2497485
85320.0000000    0.2630197
85360.0000000    0.2600543
85400.0000000    0.2564454
85440.0000000    0.2820650
85480.0000000    0.2709510
85520.0000000    0.2902752
85560.0000000    0.3032907
85600.0000000    0.2686520
85640.0000000    0.2808976
85680.0000000    0.2772374
85720.0000000    0.2832564
85760.0000000    0.2503841
85800.0000000    0.2417118
85840.0000000    0.2582714
85880.0000000    0.2549541
85920.0000000    0.2378318
85960.0000000    0.2430549
86000.0000000    0.2695210
86040.0000000    0.2603112
86080.0000000    0.2996381
86120.0000000    0.2776797
86160.0000000    0.2782842
86200.0000000    0.2627679
86240.0000000    0.2743750
86280.0000000    0.2756600
86320.0000000    0.2740672
86360.0000000    0.2623508
86400.0000000    0.2727883
86440.0000000    0.2722459
86480.0000000    0.2614343
86520.0000000    0.2473596
86560.0000000    0.2609370
86600.0000000    0.2734354
86640.0000000    0.2576990
86680.0000000    0.2555939
86720.0000000    0.2428572
86760.0000000    0.2699938
86800.0000000    0.2641574
86840.0000000    0.2709977
86880.0000000    0.2393039
86920.0000000    0.2691411
86960.0000000    0.2520515
87000.0000000    0.2594881
87040.0000000    0.2447582
87080.0000000    0.2597564
87120.0000000    0.2700689
87160.0000000    0.2505951
87200.0000000    0.2706362
87240.0000000    0.2592286
87280.0000000    0.2576852
87320.0000000    0.2622069
87360.0000000    0.2683144
87400.0000000    0.2573888
87440.0000000    0.2816888
87480.0000000    0.2954013
87520.0000000    0.2842046
87560.0000000    0.2656117
87600.0000000    0.2616483
87640.0000000    0.2354671
87680.0000000    0.2512226
87720.0000000    0.2379906
87760.0000000    0.2392650
87800.0000000    0.2348569
87840.0000000    0.2268859
87880.0000000    0.2552338
87920.0000000    0.2436361
87960.0000000    0.2627712
88000.0000000    0.2507977
88040.0000000    0.2686040
88080.0000000    0.2710250
88120.0000000    0.2513011
88160.0000000    0.2538470
88200.0000000    0.2620077
88240.0000000    0.2637419
88280.0000000    0.2717587
88320.0000000    0.2482318
88360.0000000    0.2423337
88400.0000000    0.2559322
88440.0000000    0.2433397
88480.0000000    0.2486783
88520.0000000    0.2321934
88560.0000000    0.2372393
88600.0000000    0.2411674
88640.0000000    0.2383987
88680.0000000    0.2593570
88720.0000000    0.2367463
88760.0000000    0.2504179
88800.0000000    0.2310804
88840.0000000    0.2408862
88880.0000000    0.2469866
88920.0000000    0.2631892
88960.0000000    0.2504860
89000.0000000    0.2537704
89040.0000000    0.2539365
89080.0000000    0.2421034
89120.0000000    0.2272640
89160.0000000    0.2251105
89200.0000000    0.2595137
89240.0000000    0.2483664
89280.0000000    0.2440312
89320.0000000    0.2248302
89360.0000000    0.2329126
89400.0000000    0.2429202
89440.0000000    0.2382201
89480.0000000    0.2254567
89520.0000000    0.2512843
89560.0000000    0.2411164
89600.0000000    0.2495031
89640.0000000    0.2351218
89680.0000000    0.2309557
89720.0000000    0.2561628
89760.0000000    0.2338636
89800.0000000    0.2482850
89840.0000000    0.2346203
89880.0000000    0.2437685
89920.0000000    0.2555250
89960.0000000    0.2597985
90000.0000000    0.2539845
90040.0000000    0.2579764
90080.0000000    0.2496855
90120.0000000    0.2578656
90160.0000000    0.2435950
90200.0000000    0.2421246
90240.0000000    0.2670660
90280.0000000    0.2568602
90320.0000000    0.2515324
90360.0000000    0.2613554
90400.0000000    0.2478630
90440.0000000    0.2498410
90480.0000000    0.2647866
90520.0000000    0.2710894
90560.0000000    0.2672691
90600.0000000    0.2627127
90640.0000000    0.2833067
90680.0000000    0.2570910
90720.0000000    0.2545547
90760.0000000    0.2698126
90800.0000000    0.2759620
90840.0000000    0.2511373
90880.0000000    0.2637064
90920.0000000    0.2556292
90960.0000000    0.2399967
91000.0000000    0.2484254
91040.0000000    0.2755146
91080.0000000    0.2703088
91120.0000000    0.2548317
91160.0000000    0.2716441
91200.0000000    0.2626182
91240.0000000    0.2791076
91280.0000000    0.2752967
91320.0000000    0.2676115
91360.0000000    0.2913133
91400.0000000    0.2566484
91440.0000000    0.2460662
91480.0000000    0.2407958
91520.0000000    0.2565937
91560.0000000    0.2740037
91600.0000000    0.2418231
91640.0000000    0.2582408
91680.0000000    0.2590692
91720.0000000    0.2700255
91760.0000000    0.2563818
91800.0000000    0.2630953
91840.0000000    0.2558461
91880.0000000    0.2795041
91920.0000000    0.2617146
91960.0000000    0.2906924
92000.0000000    0.2534136
92040.0000000    0.2585706
92080.0000000    0.2648809
92120.0000000    0.2536107
92160.0000000    0.2528122
92200.0000000    0.2545069
92240.0000000    0.2550063
92280.0000000    0.2666714
92320.0000000    0.2577578
92360.0000000    0.2677423
92400.0000000    0.2755417
92440.0000000    0.2635101
92480.0000000    0.2673949
92520.0000000    0.2778231
92560.0000000    0.2722260
92600.0000000    0.2713089
92640.0000000    0.2919142
92680.0000000    0.2901610
92720.0000000    0.2754471
92760.0000000    0.2869849
92800.0000000    0.2984132
92840.0000000    0.2997465
92880.0000000    0.2732572
92920.0000000    0.2830158
92960.0000000    0.2397200
93000.0000000    0.2784996
93040.0000000    0.2729774
93080.0000000    0.2947660
93120.0000000    0.2744232
93160.0000000    0.2703336
93200.0000000    0.2598042
93240.0000000    0.2550033
93280.0000000    0.2809816
93320.0000000    0.2568098
93360.0000000    0.2568173
93400.0000000    0.2419283
93440.0000000    0.2694369
93480.0000000    0.2518473
93520.0000000    0.2523684
93560.0000000    0.2809967
93600.0000000    0.2861993
93640.0000000    0.2804902
93680.0000000    0.2665004
93720.0000000    0.2731019
93760.0000000    0.2519081
93800.0000000    0.2759602
93840.0000000    0.2759882
93880.0000000    0.2772558
93920.0000000    0.2719625
93960.0000000    0.2773938
94000.0000000    0.2785906
94040.0000000    0.2642674
94080.0000000    0.2747249
94120.0000000    0.2789433
94160.0000000    0.2751042
94200.0000000    0.2374916
94240.0000000    0.2554772
94280.0000000    0.2622536
94320.0000000    0.2789640
94360.0000000    0.2661564
94400.0000000    0.2604324
94440.0000000    0.2700697
94480.0000000    0.2792946
94520.0000000    0.2633089
94560.0000000    0.2579808
94600.0000000    0.2643212
94640.0000000    0.2562262
94680.0000000    0.2424625
94720.0000000    0.2617126
94760.0000000    0.2868584
94800.0000000    0.2561690
94840.0000000    0.2710260
94880.0000000    0.2650025
94920.0000000    0.2736091
94960.0000000    0.2751378
95000.0000000    0.2785423
95040.0000000    0.2633120
95080.0000000    0.2706901
95120.0000000    0.2745486
95160.0000000    0.2620989
95200.0000000    0.2598541
95240.0000000    0.2632935
95280.0000000    0.2851997
95320.0000000    0.2814402
95360.0000000    0.2600732
95400.0000000    0.2766565
95440.0000000    0.2679182
95480.0000000    0.2764430
95520.0000000    0.2609341
95560.0000000    0.2784963
95600.0000000    0.2778540
95640.0000000    0.2678469
95680.0000000    0.2763869
95720.0000000    0.2820593
95760.0000000    0.2578087
95800.0000000    0.2617178
95840.0000000    0.2708566
95880.0000000    0.2530845
95920.0000000    0.2636973
95960.0000000    0.2704798
96000.0000000    0.2693948
96040.0000000    0.2817428
96080.0000000    0.2478877
96120.0000000    0.2875733
96160.0000000    0.2808439
96200.0000000    0.2360546
96240.0000000    0.2651505
96280.0000000    0.2398308
96320.0000000    0.2547388
96360.0000000    0.2600984
96400.0000000    0.2605163
96440.0000000    0.2803129
96480.0000000    0.2603465
96520.0000000    0.2706856
96560.0000000    0.2727191
96600.0000000    0.2485538
96640.0000000    0.2612302
96680.0000000    0.2483265
96720.0000000    0.2522424
96760.0000000    0.2538678
96800.0000000    0.2581983
96840.0000000    0.2763958
96880.0000000    0.2962953
96920.0000000    0.2636047
96960.0000000    0.2810548
97000.0000000    0.2701432
97040.0000000    0.2819507
97080.0000000    0.2586595
97120.0000000    0.2589027
97160.0000000    0.2685899
97200.0000000    0.2714228
97240.0000000    0.2698042
97280.0000000    0.2592007
97320.0000000    0.2599794
97360.0000000    0.2572508
97400.0000000    0.2481481
97440.0000000    0.2483525
97480.0000000    0.2415262
97520.0000000    0.2502705
97560.0000000    0.2561299
97600.0000000    0.2648602
97640.0000000    0.2563189
97680.0000000    0.2384989
97720.0000000    0.2297041
97760.0000000    0.2187391
97800.0000000    0.2574773
97840.0000000    0.2537066
97880.0000000    0.2771870
97920.0000000    0.2437791
97960.0000000    0.2326144
98000.0000000    0.2525278
98040.0000000    0.2688183
98080.0000000    0.2467865
98120.0000000    0.2292498
98160.0000000    0.2416013
98200.0000000    0.2502191
98240.0000000    0.2551401
98280.0000000    0.2617894
98320.0000000    0.2656508
98360.0000000    0.2434592
98400.0000000    0.2716887
98440.0000000    0.2631955
98480.0000000    0.2631256
98520.0000000    0.2630832
98560.0000000    0.2678351
98600.0000000    0.2610559
98640.0000000    0.2489217
98680.0000000    0.2638904
98720.0000000    0.2475773
98760.0000000    0.2494033
98800.0000000    0.2572069
98840.0000000    0.2422929
98880.0000000    0.2391390
98920.0000000    0.2508430
98960.0000000    0.2621167
99000.0000000    0.2633330
99040.0000000    0.2789095
99080.0000000    0.2657129
99120.0000000    0.2612527
99160.0000000    0.2419439
99200.0000000    0.2648710
99240.0000000    0.2593515
99280.0000000    0.2745056
99320.0000000    0.2653114
99360.0000000    0.2791591
99400.0000000    0.2506424
99440.0000000    0.2437249
99480.0000000    0.2391402
99520.0000000    0.2573539
99560.0000000    0.2555117
99600.0000000    0.2436043
99640.0000000    0.2598391
99680.0000000    0.2548099
99720.0000000    0.2906645
99760.0000000    0.2982068
99800.0000000    0.2860511
99840.0000000    0.2667113
99880.0000000    0.2612574
99920.0000000    0.2501376
99960.0000000    0.2558262
100000.0000000    0.2612624
100040.0000000    0.2726503
100080.0000000    0.2650838
100120.0000000    0.2428816
100160.0000000    0.2621257
100200.0000000    0.2620250
100240.0000000    0.2665113
100280.0000000    0.2813639
100320.0000000    0.2714475
100360.0000000    0.2686282
100400.0000000    0.2764781
100440.0000000    0.2685630
100480.0000000    0.2701334
100520.0000000    0.2424922
100560.0000000    0.2547454
100600.0000000    0.2632043
100640.0000000    0.2869555
100680.0000000    0.2745537
100720.0000000    0.2870677
100760.0000000    0.2601157
100800.0000000    0.2436908
100840.0000000    0.2775191
100880.0000000    0.2921605
100920.0000000    0.2679448
100960.0000000    0.2821768
101000.0000000    0.2598399
101040.0000000    0.2732170
101080.0000000    0.2762853
101120.0000000    0.2723268
101160.0000000    0.2712973
101200.0000000    0.2451124
101240.0000000    0.2570641
101280.0000000    0.2854135
101320.0000000    0.2937485
101360.0000000    0.2897713
101400.0000000    0.2794925
101440.0000000    0.2908918
101480.0000000    0.2639934
101520.0000000    0.2820988
101560.0000000    0.2869226
101600.0000000    0.2883424
101640.0000000    0.2880384
101680.0000000    0.2930296
101720.0000000    0.3100302
101760.0000000    0.3105475
101800.0000000    0.2852444
101840.0000000    0.2776709
101880.0000000    0.2795261
101920.0000000    0.2725440
101960.0000000    0.2982553
102000.0000000    0.2996742
102040.0000000    0.2886169
102080.0000000    0.2851300
102120.0000000    0.2706470
102160.0000000    0.2783380
102200.0000000    0.2773257
102240.0000000    0.2750995
102280.0000000    0.2747482
102320.0000000    0.2795352
102360.0000000    0.2748669
102400.0000000    0.2859246
102440.0000000    0.3018950
102480.0000000    0.2961393
102520.0000000    0.2926370
102560.0000000    0.2742866
102600.0000000    0.2767003
102640.0000000    0.2853841
102680.0000000    0.2854813
102720.0000000    0.2907631
102760.0000000    0.3024396
102800.0000000    0.2844118
102840.0000000    0.2777116
102880.0000000    0.2790894
102920.0000000    0.2739391
102960.0000000    0.2930241
103000.0000000    0.2952474
103040.0000000    0.2830161
103080.0000000    0.2786361
103120.0000000    0.2885393
103160.0000000    0.2792012
103200.0000000    0.2688661
103240.0000000    0.2494658
103280.0000000    0.2708428
103320.0000000    0.2725918
103360.0000000    0.2689566
103400.0000000    0.2508339
103440.0000000    0.2368453
103480.0000000    0.2553862
103520.0000000    0.2477141
103560.0000000    0.2734062
103600.0000000    0.2696168
103640.0000000    0.2330554
103680.0000000    0.2362110
103720.0000000    0.2562876
103760.0000000    0.2630737
103800.0000000    0.2733932
103840.0000000    0.2667218
103880.0000000    0.2753580
103920.0000000    0.2899470
103960.0000000    0.2838188
104000.0000000    0.2679990
104040.0000000    0.2664217
104080.0000000    0.2699410
104120.0000000    0.2640173
104160.0000000    0.2592075
104200.0000000    0.2692820
104240.0000000    0.2928780
104280.0000000    0.2596358
104320.0000000    0.2624851
104360.0000000    0.2349516
104400.0000000    0.2583852
104440.0000000    0.2528012
104480.0000000    0.2474829
104520.0000000    0.2389438
104560.0000000    0.2447147
104600.0000000    0.2467661
104640.0000000    0.2381193
104680.0000000    0.2383423
104720.0000000    0.2583660
104760.0000000    0.2316553
104800.0000000    0.2398319
104840.0000000    0.2504496
104880.0000000    0.2600793
104920.0000000    0.2590919
104960.0000000    0.2683095
105000.0000000    0.2563212
105040.0000000    0.2393271
105080.0000000    0.2566364
105120.0000000    0.2603983
105160.0000000    0.2570200
105200.0000000    0.2526843
105240.0000000    0.2473382
105280.0000000    0.2303808
105320.0000000    0.2281563
105360.0000000    0.2327802
105400.0000000    0.2286149
105440.0000000    0.2234017
105480.0000000    0.2319446
105520.0000000    0.2141201
105560.0000000    0.2264753
105600.0000000    0.2423103
105640.0000000    0.2150420
105680.0000000    0.2264979
105720.0000000    0.2235892
105760.0000000    0.2088139
105800.0000000    0.2204349
105840.0000000    0.2218992
105880.0000000    0.2337312
105920.0000000    0.2537083
105960.0000000    0.2421812
106000.0000000    0.2196976
106040.0000000    0.2253867
106080.0000000    0.2476460
106120.0000000    0.2307883
106160.0000000    0.2375853
106200.0000000    0.2306745
106240.0000000    0.2249870
106280.0000000    0.2344467
106320.0000000    0.2509238
106360.0000000    0.2438955
106400.0000000    0.2319373
106440.0000000    0.2299131
106480.0000000    0.2332048
106520.0000000    0.2179121
106560.0000000    0.2131055
106600.0000000    0.2368942
106640.0000000    0.2139331
106680.0000000    0.2123114
106720.0000000    0.2482650
106760.0000000    0.2197022
106800.0000000    0.2333339
106840.0000000    0.2343092
106880.0000000    0.2406709
106920.0000000    0.2316983
106960.0000000    0.2426905
107000.0000000    0.2455638
107040.0000000    0.2410233
107080.0000000    0.2537630
107120.0000000    0.2676161
107160.0000000    0.2622235
107200.0000000    0.2460490
107240.0000000    0.2519330
107280.0000000    0.2238368
107320.0000000    0.2390452
107360.0000000    0.2366475
107400.0000000    0.2227508
107440.0000000    0.2245976
107480.0000000    0.2166213
107520.0000000    0.2341781
107560.0000000    0.2258912
107600.0000000    0.2372481
107640.0000000    0.2381855
107680.0000000    0.2273736
107720.0000000    0.2285609
107760.0000000    0.2362993
107800.0000000    0.2284730
107840.0000000    0.2202998
107880.0000000    0.2331813
107920.0000000    0.2582349
107960.0000000    0.2380553
108000.0000000    0.2451407
108040.0000000    0.2303485
108080.0000000    0.2366239
108120.0000000    0.2393395
108160.0000000    0.2408686
108200.0000000    0.2261871
108240.0000000    0.2263593
108280.0000000    0.2358348
108320.0000000    0.2252629
108360.0000000    0.2237850
108400.0000000    0.2224989
108440.0000000    0.2181768
108480.0000000    0.2294430
108520.0000000    0.2337241
108560.0000000    0.2526272
108600.0000000    0.2744251
108640.0000000    0.2687820
108680.0000000    0.2510703
108720.0000000    0.2731391
108760.0000000    0.2838222
108800.0000000    0.2898136
108840.0000000    0.2769451
108880.0000000    0.2802537
108920.0000000    0.2541221
108960.0000000    0.2650858
109000.0000000    0.2561353
109040.0000000    0.2628126
109080.0000000    0.2704527
109120.0000000    0.2714450
109160.0000000    0.2748557
109200.0000000    0.2760995
109240.0000000    0.2646517
109280.0000000    0.2640820
109320.0000000    0.2717373
109360.0000000    0.2659370
109400.0000000    0.2564643
109440.0000000    0.2567306
109480.0000000    0.2567652
109520.0000000    0.2687986
109560.0000000    0.2504139
109600.0000000    0.2858845
109640.0000000    0.2912373
109680.0000000    0.2729417
109720.0000000    0.2738603
109760.0000000    0.2531074
109800.0000000    0.2675000
109840.0000000    0.2671143
109880.0000000    0.2752593
109920.0000000    0.2910334
109960.0000000    0.2767417
110000.0000000    0.3022944
110040.0000000    0.2696663
110080.0000000    0.2825762
110120.0000000    0.2850140
110160.0000000    0.2723971
110200.0000000    0.2782959
110240.0000000    0.2730166
110280.0000000    0.2500589
110320.0000000    0.2461383
110360.0000000    0.2395691
110400.0000000    0.2574364
110440.0000000    0.2456114
110480.0000000    0.2551757
110520.0000000    0.2607001
110560.0000000    0.2733550
110600.0000000    0.2595098
110640.0000000    0.2593816
110680.0000000    0.2648385
110720.0000000    0.2619528
110760.0000000    0.2442294
110800.0000000    0.2567207
110840.0000000    0.2729195
110880.0000000    0.2814870
110920.0000000    0.2650268
110960.0000000    0.2669495
111000.0000000    0.2798427
111040.0000000    0.3043369
111080.0000000    0.2715238
111120.0000000    0.2475112
111160.0000000    0.2604504
111200.0000000    0.2390392
111240.0000000    0.2696568
111280.0000000    0.2791213
111320.0000000    0.2752223
111360.0000000    0.2790355
111400.0000000    0.2502550
111440.0000000    0.2646590
111480.0000000    0.2441685
111520.0000000    0.2632591
111560.0000000    0.2552416
111600.0000000    0.2558248
111640.0000000    0.2466829
111680.0000000    0.2693150
111720.0000000    0.2645846
111760.0000000    0.2608913
111800.0000000    0.2599362
111840.0000000    0.2669941
111880.0000000    0.2645664
111920.0000000    0.2667637
111960.0000000    0.2731368
112000.0000000    0.2447987
112040.0000000    0.2339922
112080.0000000    0.2207856
112120.0000000    0.2475684
112160.0000000    0.2508935
112200.0000000    0.2385309
112240.0000000    0.2676330
112280.0000000    0.2569471
112320.0000000    0.2636028
112360.0000000    0.2707954
112400.0000000    0.2541965
112440.0000000    0.2553309
112480.0000000    0.2398305
112520.0000000    0.2516007
112560.0000000    0.2403934
112600.0000000    0.2546971
112640.0000000    0.2572452
112680.0000000    0.2503108
112720.0000000    0.2496799
112760.0000000    0.2663911
112800.0000000    0.2810398
112840.0000000    0.2618858
112880.0000000    0.2646144
112920.0000000    0.2559291
112960.0000000    0.2553900
113000.0000000    0.2763863
113040.0000000    0.2552977
113080.0000000    0.2492884
113120.0000000    0.2613612
113160.0000000    0.2398508
113200.0000000    0.2473661
113240.0000000    0.2585507
113280.0000000    0.2347336
113320.0000000    0.2643943
113360.0000000    0.2634302
113400.0000000    0.2439866
113440.0000000    0.2405745
113480.0000000    0.2419236
113520.0000000    0.2420043
113560.0000000    0.2627773
113600.0000000    0.2470462
113640.0000000    0.2427541
113680.0000000    0.2278198
113720.0000000    0.2170930
113760.0000000    0.2314397
113800.0000000    0.2284643
113840.0000000    0.2410930
113880.0000000    0.2449138
113920.0000000    0.2369080
113960.0000000    0.2454229
114000.0000000    0.2380152
114040.0000000    0.2435759
114080.0000000    0.2567042
114120.0000000    0.2547829
114160.0000000    0.2760948
114200.0000000    0.2523606
114240.0000000    0.2699042
114280.0000000    0.2756272
114320.0000000    0.2597018
114360.0000000    0.2618640
114400.0000000    0.2532631
114440.0000000    0.2301977
114480.0000000    0.2226911
114520.0000000    0.2353653
114560.0000000    0.2375145
114600.0000000    0.2471800
114640.0000000    0.2256893
114680.0000000    0.2379941
114720.0000000    0.2467580
114760.0000000    0.2480723
114800.0000000    0.2449033
114840.0000000    0.2446347
114880.0000000    0.2484710
114920.0000000    0.2652538
114960.0000000    0.2422112
115000.0000000    0.2392466
115040.0000000    0.2413491
115080.0000000    0.2483646
115120.0000000    0.2373409
115160.0000000    0.2267016
115200.0000000    0.2101233
115240.0000000    0.2062612
115280.0000000    0.2068614
115320.0000000    0.2140176
115360.0000000    0.2095811
115400.0000000    0.2154485
115440.0000000    0.2140018
115480.0000000    0.2315273
115520.0000000    0.2288480
115560.0000000    0.2488923
115600.0000000    0.2370151
115640.0000000    0.2328787
115680.0000000    0.2319584
115720.0000000    0.2416626
115760.0000000    0.2414145
115800.0000000    0.2606860
115840.0000000    0.2518007
115880.0000000    0.2449031
115920.0000000    0.2139877
115960.0000000    0.2302331
116000.0000000    0.2175748
116040.0000000    0.2296627
116080.0000000    0.2346663
116120.0000000    0.2274420
116160.0000000    0.2177799
116200.0000000    0.2462971
116240.0000000    0.2599263
116280.0000000    0.2436944
116320.0000000    0.2276513
116360.0000000    0.2352080
116400.0000000    0.2297532
116440.0000000    0.2645022
116480.0000000    0.2456741
116520.0000000    0.2415411
116560.0000000    0.2540862
116600.0000000    0.2509013
116640.0000000    0.2406899
116680.0000000    0.2354439
116720.0000000    0.2178456
116760.0000000    0.2273093
116800.0000000    0.2476234
116840.0000000    0.2641974
116880.0000000    0.2439080
116920.0000000    0.2655105
116960.0000000    0.2539518
117000.0000000    0.2184350
117040.0000000    0.2376633
117080.0000000    0.2472309
117120.0000000    0.2194608
117160.0000000    0.2395812
117200.0000000    0.2632762
117240.0000000    0.2635843
117280.0000000    0.2469045
117320.0000000    0.2399067
117360.0000000    0.2337183
117400.0000000    0.2155822
117440.0000000    0.2158699
117480.0000000    0.2034253
117520.0000000    0.2029742
117560.0000000    0.2046710
117600.0000000    0.1945594
117640.0000000    0.2220987
117680.0000000    0.2040500
117720.0000000    0.2117802
117760.0000000    0.2061246
117800.0000000    0.2229741
117840.0000000    0.2113751
117880.0000000    0.1911583
117920.0000000    0.1971204
117960.0000000    0.2051564
118000.0000000    0.2109689
118040.0000000    0.1992609
118080.0000000    0.1984594
118120.0000000    0.2127937
118160.0000000    0.2021783
118200.0000000    0.2053390
118240.0000000    0.2205043
118280.0000000    0.2162921
118320.0000000    0.2202744
118360.0000000    0.2161859
118400.0000000    0.2087317
118440.0000000    0.2017492
118480.0000000    0.2082808
118520.0000000    0.2141046
118560.0000000    0.2354802
118600.0000000    0.2403677
118640.0000000    0.2642170
118680.0000000    0.2431112
118720.0000000    0.2305137
118760.0000000    0.2453657
118800.0000000    0.2408172
118840.0000000    0.2402752
118880.0000000    0.2476847
118920.0000000    0.2301391
118960.0000000    0.2292855
119000.0000000    0.2171565
119040.0000000    0.2291520
119080.0000000    0.2195334
119120.0000000    0.2123847
119160.0000000    0.2251498
119200.0000000    0.2487497
119240.0000000    0.2343306
119280.0000000    0.2436417
119320.0000000    0.2170501
119360.0000000    0.2211481
119400.0000000    0.2195779
119440.0000000    0.2334936
119480.0000000    0.1984417
119520.0000000    0.2243337
119560.0000000    0.2113443
119600.0000000    0.2460160
119640.0000000    0.2514704
119680.0000000    0.2252532
119720.0000000    0.2397923
119760.0000000    0.2545108
119800.0000000    0.2571012
119840.0000000    0.2439259
119880.0000000    0.2270243
119920.0000000    0.2236546
119960.0000000    0.2241876
120000.0000000    0.2360074
120040.0000000    0.2341441
120080.0000000    0.2434000
120120.0000000    0.2377495
120160.0000000    0.2466341
120200.0000000    0.2468622
120240.0000000    0.2441977
120280.0000000    0.2420134
120320.0000000    0.2479966
120360.0000000    0.2550977
120400.0000000    0.2409159
120440.0000000    0.2234456
120480.0000000    0.2319739
120520.0000000    0.2315125
120560.0000000    0.2274315
120600.0000000    0.2428121
120640.0000000    0.2337503
120680.0000000    0.2259283
120720.0000000    0.2141490
120760.0000000    0.2362433
120800.0000000    0.2417184
120840.0000000    0.2419739
120880.0000000    0.2007307
120920.0000000    0.1961857
120960.0000000    0.1990674
121000.0000000    0.2175840
121040.0000000    0.2181272
121080.0000000    0.2090416
121120.0000000    0.2147902
121160.0000000    0.1999311
121200.0000000    0.2029676
121240.0000000    0.2062331
121280.0000000    0.2147859
121320.0000000    0.2411690
121360.0000000    0.2215085
121400.0000000    0.2234118
121440.0000000    0.2397633
121480.0000000    0.2172013
121520.0000000    0.2180268
121560.0000000    0.2334611
121600.0000000    0.2098216
121640.0000000    0.2205547
121680.0000000    0.2214261
121720.0000000    0.1931957
121760.0000000    0.1990177
121800.0000000    0.2012578
121840.0000000    0.1867060
121880.0000000    0.2170734
121920.0000000    0.1974294
121960.0000000    0.2017006
122000.0000000    0.2028976
122040.0000000    0.2084972
122080.0000000    0.1992106
122120.0000000    0.1909800
122160.0000000    0.2184038
122200.0000000    0.2095799
122240.0000000    0.2275096
122280.0000000    0.2405246
122320.0000000    0.2074919
122360.0000000    0.2312734
122400.0000000    0.2435648
122440.0000000    0.2287101
122480.0000000    0.2495727
122520.0000000    0.2409113
122560.0000000    0.2173309
122600.0000000    0.1990964
122640.0000000    0.2092137
122680.0000000    0.1997119
122720.0000000    0.2050966
122760.0000000    0.2251611
122800.0000000    0.2424907
122840.0000000    0.2216028
122880.0000000    0.2158140
122920.0000000    0.2188852
122960.0000000    0.2252017
123000.0000000    0.2293541
123040.0000000    0.2260046
123080.0000000    0.2203521
123120.0000000    0.2179034
123160.0000000    0.2375604
123200.0000000    0.2287259
123240.0000000    0.2205571
123280.0000000    0.2148226
123320.0000000    0.2263341
123360.0000000    0.2117422
123400.0000000    0.2376227
123440.0000000    0.2215604
123480.0000000    0.2330867
123520.0000000    0.2331428
123560.0000000    0.2230893
123600.0000000    0.2003831
123640.0000000    0.2126472
123680.0000000    0.2085384
123720.0000000    0.2180242
123760.0000000    0.2292768
123800.0000000    0.2057700
123840.0000000    0.2220978
123880.0000000    0.2164967
123920.0000000    0.2327573
123960.0000000    0.2085428
124000.0000000    0.2457599
124040.0000000    0.2128450
124080.0000000    0.2009260
124120.0000000    0.2165093
124160.0000000    0.2126107
124200.0000000    0.1935945
124240.0000000    0.1931891
124280.0000000    0.2119759
124320.0000000    0.2118727
124360.0000000    0.2314650
124400.0000000    0.2185039
124440.0000000    0.2284136
124480.0000000    0.2313984
124520.0000000    0.2195080
124560.0000000    0.2157398
124600.0000000    0.2133808
124640.0000000    0.2202250
124680.0000000    0.2063002
124720.0000000    0.2215303
124760.0000000    0.2295689
124800.0000000    0.2251475
124840.0000000    0.1944813
124880.0000000    0.2068658
124920.0000000    0.2270699
124960.0000000    0.2183860
125000.0000000    0.2174086
125040.0000000    0.2053440
125080.0000000    0.2317013
125120.0000000    0.2170113
125160.0000000    0.2328601
125200.0000000    0.2259003
125240.0000000    0.2140636
125280.0000000    0.2253720
125320.0000000    0.2148615
125360.0000000    0.2105102
125400.0000000    0.2245426
125440.0000000    0.2419770
125480.0000000    0.2343764
125520.0000000    0.2359690
125560.0000000    0.2351550
125600.0000000    0.2412045
125640.0000000    0.2267354
125680.0000000    0.2405152
125720.0000000    0.2357276
125760.0000000    0.2366384
125800.0000000    0.2199202
125840.0000000    0.2127430
125880.0000000    0.2183978
125920.0000000    0.2387994
125960.0000000    0.2251858
126000.0000000    0.2156840
126040.0000000    0.2089455
126080.0000000    0.2143839
126120.0000000    0.2242915
126160.0000000    0.1941497
126200.0000000    0.2141184
126240.0000000    0.2035521
126280.0000000    0.2041660
126320.0000000    0.2310086
126360.0000000    0.2282965
126400.0000000    0.2373011
126440.0000000    0.2434040
126480.0000000    0.2514290
126520.0000000    0.2225397
126560.0000000    0.2327590
126600.0000000    0.2107351
126640.0000000    0.2218061
126680.0000000    0.2251459
126720.0000000    0.2238048
126760.0000000    0.2301012
126800.0000000    0.2407185
126840.0000000    0.2230373
126880.0000000    0.2383560
126920.0000000    0.2376878
126960.0000000    0.2432239
127000.0000000    0.2318359
127040.0000000    0.2419519
127080.0000000    0.2499725
127120.0000000    0.2480499
127160.0000000    0.2450470
127200.0000000    0.2365549
127240.0000000    0.2583345
127280.0000000    0.2464917
127320.0000000    0.2437222
127360.0000000    0.2378801
127400.0000000    0.2441817
127440.0000000    0.2617811
127480.0000000    0.2383713
127520.0000000    0.2234740
127560.0000000    0.2418616
127600.0000000    0.2498931
127640.0000000    0.2595319
127680.0000000    0.2779608
127720.0000000    0.2846576
127760.0000000    0.2661852
127800.0000000    0.2414670
127840.0000000    0.2474671
127880.0000000    0.2409911
127920.0000000    0.2182425
127960.0000000    0.2263022
128000.0000000    0.2261151
128040.0000000    0.2099634
128080.0000000    0.2145024
128120.0000000    0.2254914
128160.0000000    0.2210821
128200.0000000    0.2223436
128240.0000000    0.2335418
128280.0000000    0.2271531
128320.0000000    0.2209951
128360.0000000    0.2256583
128400.0000000    0.2069106
128440.0000000    0.2270465
128480.0000000    0.2242402
128520.0000000    0.2217284
128560.0000000    0.2091985
128600.0000000    0.2169011
128640.0000000    0.2298786
128680.0000000    0.2247079
128720.0000000    0.2127852
128760.0000000    0.2304116
128800.0000000    0.2199960
128840.0000000    0.2205725
128880.0000000    0.2134229
128920.0000000    0.2228915
128960.0000000    0.2144004
129000.0000000    0.2216510
129040.0000000    0.2222346
129080.0000000    0.2022607
129120.0000000    0.2130075
129160.0000000    0.1955672
129200.0000000    0.2305447
129240.0000000    0.2139665
129280.0000000    0.2184398
129320.0000000    0.2079514
129360.0000000    0.2001110
129400.0000000    0.1970670
129440.0000000    0.1995064
129480.0000000    0.2085689
129520.0000000    0.2169187
129560.0000000    0.2298141
129600.0000000    0.2251950
129640.0000000    0.2356585
129680.0000000    0.2273495
129720.0000000    0.2456239
129760.0000000    0.2448254
129800.0000000    0.2260174
129840.0000000    0.2221909
129880.0000000    0.2173828
129920.0000000    0.2293817
129960.0000000    0.2282880
130000.0000000    0.2281663
130040.0000000    0.2041931
130080.0000000    0.2134260
130120.0000000    0.2248787
130160.0000000    0.2221838
130200.0000000    0.2213979
130240.0000000    0.1994922
130280.0000000    0.1952150
130320.0000000    0.2207623
130360.0000000    0.2046798
130400.0000000    0.2139138
130440.0000000    0.2166866
130480.0000000    0.2050136
130520.0000000    0.2157298
130560.0000000    0.2180841
130600.0000000    0.2163043
130640.0000000    0.2235244
130680.0000000    0.2143479
130720.0000000    0.2144127
130760.0000000    0.2240456
130800.0000000    0.2385268
130840.0000000    0.2328774
130880.0000000    0.2247829
130920.0000000    0.2195290
130960.0000000    0.2382677
131000.0000000    0.2126687
131040.0000000    0.2213667
131080.0000000    0.2173910
131120.0000000    0.2105390
131160.0000000    0.2085023
131200.0000000    0.2169614
131240.0000000    0.2470834
131280.0000000    0.2657868
131320.0000000    0.2449923
131360.0000000    0.2386251
131400.0000000    0.2294821
131440.0000000    0.2447080
131480.0000000    0.2387509
131520.0000000    0.2628510
131560.0000000    0.2518906
131600.0000000    0.2570326
131640.0000000    0.2591008
131680.0000000    0.2406656
131720.0000000    0.2523075
131760.0000000    0.2248439
131800.0000000    0.2263942
131840.0000000    0.2140307
131880.0000000    0.2204998
131920.0000000    0.2279778
131960.0000000    0.2068554
132000.0000000    0.2311978
132040.0000000    0.2470608
132080.0000000    0.2215685
132120.0000000    0.2003587
132160.0000000    0.2371273
132200.0000000    0.2318550
132240.0000000    0.2034721
132280.0000000    0.2217810
132320.0000000    0.2173537
132360.0000000    0.2343043
132400.0000000    0.2264549
132440.0000000    0.2326976
132480.0000000    0.2209689
132520.0000000    0.2104069
132560.0000000    0.2197114
132600.0000000    0.2384713
132640.0000000    0.2135788
132680.0000000    0.2341324
132720.0000000    0.2221298
132760.0000000    0.2406862
132800.0000000    0.2358013
132840.0000000    0.2395245
132880.0000000    0.2530740
132920.0000000    0.2406855
132960.0000000    0.2342415
133000.0000000    0.2656060
133040.0000000    0.2377020
133080.0000000    0.2218457
133120.0000000    0.2217127
133160.0000000    0.2148349
133200.0000000    0.2057704
133240.0000000    0.1999524
133280.0000000    0.2077966
133320.0000000    0.2065240
133360.0000000    0.2047127
133400.0000000    0.2220477
133440.0000000    0.2249242
133480.0000000    0.2486267
133520.0000000    0.2457727
133560.0000000    0.2563000
133600.0000000    0.2293765
133640.0000000    0.2413894
133680.0000000    0.2505180
133720.0000000    0.2504015
133760.0000000    0.2359217
133800.0000000    0.2181462
133840.0000000    0.2052974
133880.0000000    0.2272990
133920.0000000    0.2165635
133960.0000000    0.2153375
134000.0000000    0.2222965
134040.0000000    0.2345520
134080.0000000    0.2129581
134120.0000000    0.2066649
134160.0000000    0.1869800
134200.0000000    0.2075036
134240.0000000    0.2116117
134280.0000000    0.2161396
134320.0000000    0.2408363
134360.0000000    0.2239244
134400.0000000    0.2336049
134440.0000000    0.2367818
134480.0000000    0.2128297
134520.0000000    0.2153477
134560.0000000    0.2101364
134600.0000000    0.2072240
134640.0000000    0.2072244
134680.0000000    0.2124126
134720.0000000    0.1999525
134760.0000000    0.2215979
134800.0000000    0.2123169
134840.0000000    0.2164271
134880.0000000    0.2309129
134920.0000000    0.2620264
134960.0000000    0.2395624
135000.0000000    0.2355670
135040.0000000    0.2288657
135080.0000000    0.2274328
135120.0000000    0.2166068
135160.0000000    0.2274636
135200.0000000    0.2368157
135240.0000000    0.2656701
135280.0000000    0.2397454
135320.0000000    0.2312466
135360.0000000    0.2523772
135400.0000000    0.2420934
135440.0000000    0.2312205
135480.0000000    0.2313157
135520.0000000    0.2456431
135560.0000000    0.2290644
135600.0000000    0.2269870
135640.0000000    0.2245504
135680.0000000    0.2338053
135720.0000000    0.2304562
135760.0000000    0.2242073
135800.0000000    0.2311504
135840.0000000    0.2291275
135880.0000000    0.2342362
135920.0000000    0.2319068
135960.0000000    0.2359658
136000.0000000    0.2232451
136040.0000000    0.2116556
136080.0000000    0.2071076
136120.0000000    0.2274245
136160.0000000    0.1974665
136200.0000000    0.2352228
136240.0000000    0.2263225
136280.0000000    0.2289284
136320.0000000    0.2183001
136360.0000000    0.1939801
136400.0000000    0.2050720
136440.0000000    0.2014086
136480.0000000    0.2168478
136520.0000000    0.1959813
136560.0000000    0.1885703
136600.0000000    0.1904566
136640.0000000    0.2161881
136680.0000000    0.2081784
136720.0000000    0.2344372
136760.0000000    0.2084643
136800.0000000    0.2177933
136840.0000000    0.2201277
136880.0000000    0.2336143
136920.0000000    0.2202906
136960.0000000    0.2004301
137000.0000000    0.1918175
137040.0000000    0.1967780
137080.0000000    0.1949639
137120.0000000    0.2120886
137160.0000000    0.2068952
137200.0000000    0.2014538
137240.0000000    0.1979257
137280.0000000    0.2152843
137320.0000000    0.1991611
137360.0000000    0.2073862
137400.0000000    0.2027247
137440.0000000    0.1828305
137480.0000000    0.2000163
137520.0000000    0.1963687
137560.0000000    0.1861708
137600.0000000    0.1641177
137640.0000000    0.1801815
137680.0000000    0.1885066
137720.0000000    0.2112285
137760.0000000    0.1952755
137800.0000000    0.1836910
137840.0000000    0.1857451
137880.0000000    0.1923772
137920.0000000    0.1853407
137960.0000000    0.2102884
138000.0000000    0.2238585
138040.0000000    0.2115546
138080.0000000    0.2061833
138120.0000000    0.1839217
138160.0000000    0.1970054
138200.0000000    0.1970371
138240.0000000    0.2094248
138280.0000000    0.2157439
138320.0000000    0.2009856
138360.0000000    0.1923468
138400.0000000    0.1718952
138440.0000000    0.2105480
138480.0000000    0.1981004
138520.0000000    0.1881179
138560.0000000    0.2061450
138600.0000000    0.1999681
138640.0000000    0.1850456
138680.0000000    0.1585059
138720.0000000    0.1760086
138760.0000000    0.1693846
138800.0000000    0.1888407
138840.0000000    0.1880591
138880.0000000    0.1961360
138920.0000000    0.1886641
138960.0000000    0.1830730
139000.0000000    0.1841510
139040.0000000    0.2054196
139080.0000000    0.2278462
139120.0000000    0.2127781
139160.0000000    0.2157923
139200.0000000    0.2146190
139240.0000000    0.1907700
139280.0000000    0.1952530
139320.0000000    0.2150065
139360.0000000    0.1986352
139400.0000000    0.2030560
139440.0000000    0.1980758
139480.0000000    0.1896051
139520.0000000    0.1925115
139560.0000000    0.1929377
139600.0000000    0.1794297
139640.0000000    0.1444059
139680.0000000    0.1697968
139720.0000000    0.1693305
139760.0000000    0.1657198
139800.0000000    0.1954069
139840.0000000    0.1578380
139880.0000000    0.1626974
139920.0000000    0.1594469
139960.0000000    0.1588027
140000.0000000    0.1660839
140040.0000000    0.1692021
140080.0000000    0.1484849
140120.0000000    0.1575393
140160.0000000    0.1565732
140200.0000000    0.1448861
140240.0000000    0.1602419
140280.0000000    0.1505147
140320.0000000    0.1516794
140360.0000000    0.1399852
140400.0000000    0.1376811
140440.0000000    0.1378053
140480.0000000    0.1411117
140520.0000000    0.1453160
140560.0000000    0.1535045
140600.0000000    0.1445483
140640.0000000    0.1373194
140680.0000000    0.1412433
140720.0000000    0.1363368
140760.0000000    0.1419516
140800.0000000    0.1388281
140840.0000000    0.1394197
140880.0000000    0.1326745
140920.0000000    0.1262633
140960.0000000    0.1419407
141000.0000000    0.1375482
141040.0000000    0.1335342
141080.0000000    0.1415403
141120.0000000    0.1394577
141160.0000000    0.1296307
141200.0000000    0.1374441
141240.0000000    0.1471530
141280.0000000    0.1374286
141320.0000000    0.1504325
141360.0000000    0.1546426
141400.0000000    0.1600447
141440.0000000    0.1399273
141480.0000000    0.1537565
141520.0000000    0.1495649
141560.0000000    0.1626172
141600.0000000    0.1670098
141640.0000000    0.1622391
141680.0000000    0.1553018
141720.0000000    0.1531595
141760.0000000    0.1493824
141800.0000000    0.1420778
141840.0000000    0.1453828
141880.0000000    0.1371731
141920.0000000    0.1438476
141960.0000000    0.1459748
142000.0000000    0.1560977
142040.0000000    0.1451823
142080.0000000    0.1353015
142120.0000000    0.1437997
142160.0000000    0.1552112
142200.0000000    0.1612133
142240.0000000    0.1547195
142280.0000000    0.1519948
142320.0000000    0.1483021
142360.0000000    0.1473481
142400.0000000    0.1504538
142440.0000000    0.1540768
142480.0000000    0.1396731
142520.0000000    0.1444394
142560.0000000    0.1564547
142600.0000000    0.1613609
142640.0000000    0.1581042
142680.0000000    0.1729479
142720.0000000    0.1713540
142760.0000000    0.1756705
142800.0000000    0.1774849
142840.0000000    0.1467354
142880.0000000    0.1528604
142920.0000000    0.1456441
142960.0000000    0.1599318
143000.0000000    0.1526756
143040.0000000    0.1651030
143080.0000000    0.1608312
143120.0000000    0.1513202
143160.0000000    0.1475185
143200.0000000    0.1587521
143240.0000000    0.1505889
143280.0000000    0.1502686
143320.0000000    0.1544278
143360.0000000    0.1555541
143400.0000000    0.1491829
143440.0000000    0.1648978
143480.0000000    0.1761846
143520.0000000    0.1638389
143560.0000000    0.1777477
143600.0000000    0.1698581
143640.0000000    0.1509539
143680.0000000    0.1665651
143720.0000000    0.1700924
143760.0000000    0.1697973
143800.0000000    0.1609527
143840.0000000    0.1576440
143880.0000000    0.1758109
143920.0000000    0.1723606
143960.0000000    0.1624122
144000.0000000    0.1599612
144040.0000000    0.1577617
144080.0000000    0.1838905
144120.0000000    0.1660535
144160.0000000    0.1659146
144200.0000000    0.1601449
144240.0000000    0.1547989
144280.0000000    0.1423036
144320.0000000    0.1566649
144360.0000000    0.1421869
144400.0000000    0.1511698
144440.0000000    0.1704094
144480.0000000    0.1619170
144520.0000000    0.1720852
144560.0000000    0.1692865
144600.0000000    0.1662155
144640.0000000    0.1632629
144680.0000000    0.1646355
144720.0000000    0.1656626
144760.0000000    0.1740898
144800.0000000    0.1584386
144840.0000000    0.1573672
144880.0000000    0.1673429
144920.0000000    0.1472826
144960.0000000    0.1661135
145000.0000000    0.1636193
145040.0000000    0.1750685
145080.0000000    0.1636017
145120.0000000    0.1749019
145160.0000000    0.1745135
145200.0000000    0.1614549
145240.0000000    0.1745704
145280.0000000    0.1621228
145320.0000000    0.1608085
145360.0000000    0.1780492
145400.0000000    0.1695807
145440.0000000    0.1725595
145480.0000000    0.1648980
145520.0000000    0.1837766
145560.0000000    0.1636961
145600.0000000    0.1592803
145640.0000000    0.1703119
145680.0000000    0.1607622
145720.0000000    0.1707426
145760.0000000    0.1695492
145800.0000000    0.1690419
145840.0000000    0.1575299
145880.0000000    0.1545137
145920.0000000    0.1730309
145960.0000000    0.1704922
146000.0000000    0.1751062
146040.0000000    0.1619266
146080.0000000    0.1779245
146120.0000000    0.1933491
146160.0000000    0.1866382
146200.0000000    0.1787387
146240.0000000    0.1932835
146280.0000000    0.1873152
146320.0000000    0.1836463
146360.0000000    0.1862165
146400.0000000    0.1739684
146440.0000000    0.1740612
146480.0000000    0.1721447
146520.0000000    0.1663923
146560.0000000    0.1721617
146600.0000000    0.1657184
146640.0000000    0.1743516
146680.0000000    0.1966499
146720.0000000    0.1792125
146760.0000000    0.1856751
146800.0000000    0.1708019
146840.0000000    0.1879063
146880.0000000    0.1986210
146920.0000000    0.1850627
146960.0000000    0.1954167
147000.0000000    0.1842575
147040.0000000    0.1846428
147080.0000000    0.1779181
147120.0000000    0.1775986
147160.0000000    0.1662396
147200.0000000    0.1786350
147240.0000000    0.1620617
147280.0000000    0.1631864
147320.0000000    0.1626564
147360.0000000    0.1553768
147400.0000000    0.1653063
147440.0000000    0.1635641
147480.0000000    0.1636617
147520.0000000    0.1550713
147560.0000000    0.1589828
147600.0000000    0.1606794
147640.0000000    0.1550739
147680.0000000    0.1573247
147720.0000000    0.1635158
147760.0000000    0.1609397
147800.0000000    0.1646755
147840.0000000    0.1600049
147880.0000000    0.1626352
147920.0000000    0.1682073
147960.0000000    0.1862472
148000.0000000    0.1722810
148040.0000000    0.1889760
148080.0000000    0.1847009
148120.0000000    0.1826462
148160.0000000    0.2002842
148200.0000000    0.1825838
148240.0000000    0.1746687
148280.0000000    0.1666380
148320.0000000    0.1875133
148360.0000000    0.1882114
148400.0000000    0.1981763
148440.0000000    0.1783366
148480.0000000    0.1683074
148520.0000000    0.1708198
148560.0000000    0.1618330
148600.0000000    0.1765557
148640.0000000    0.1754533
148680.0000000    0.1510381
148720.0000000    0.1750467
148760.0000000    0.1917412
148800.0000000    0.1899334
148840.0000000    0.1942758
148880.0000000    0.1769456
148920.0000000    0.1734587
148960.0000000    0.1924906
149000.0000000    0.1885000
149040.0000000    0.1767410
149080.0000000    0.1691799
149120.0000000    0.1704113
149160.0000000    0.1807745
149200.0000000    0.1963571
149240.0000000    0.1691641
149280.0000000    0.1776735
149320.0000000    0.1570967
149360.0000000    0.1580195
149400.0000000    0.1674807
149440.0000000    0.1638284
149480.0000000    0.1769462
149520.0000000    0.1578822
149560.0000000    0.1732283
149600.0000000    0.1606958
149640.0000000    0.1599259
149680.0000000    0.1526978
149720.0000000    0.1444476
149760.0000000    0.1507778
149800.0000000    0.1587935
149840.0000000    0.1486876
149880.0000000    0.1523200
149920.0000000    0.1453772
149960.0000000    0.1545295
150000.0000000    0.1501241
150040.0000000    0.1521073
150080.0000000    0.1649943
150120.0000000    0.1511134
150160.0000000    0.1591978
150200.0000000    0.1498063
150240.0000000    0.1391240
150280.0000000    0.1518029
150320.0000000    0.1616964
150360.0000000    0.1739848
150400.0000000    0.1660682
150440.0000000    0.1769586
150480.0000000    0.1610212
150520.0000000    0.1594511
150560.0000000    0.1616623
150600.0000000    0.1453243
150640.0000000    0.1687367
150680.0000000    0.1694360
150720.0000000    0.1725297
150760.0000000    0.1765842
150800.0000000    0.1756233
150840.0000000    0.1735566
150880.0000000    0.1585604
150920.0000000    0.1795601
150960.0000000    0.1535504
151000.0000000    0.1586263
151040.0000000    0.1469011
151080.0000000    0.1562341
151120.0000000    0.1498445
151160.0000000    0.1538545
151200.0000000    0.1569412
151240.0000000    0.1610396
151280.0000000    0.1314466
151320.0000000    0.1526383
151360.0000000    0.1510677
151400.0000000    0.1620391
151440.0000000    0.1641854
151480.0000000    0.1617592
151520.0000000    0.1653526
151560.0000000    0.1660980
151600.0000000    0.1674026
151640.0000000    0.1548744
151680.0000000    0.1508560
151720.0000000    0.1593901
151760.0000000    0.1731256
151800.0000000    0.1581452
151840.0000000    0.1676131
151880.0000000    0.1647847
151920.0000000    0.1642593
151960.0000000    0.1692249
152000.0000000    0.1646852
152040.0000000    0.1670860
152080.0000000    0.1613739
152120.0000000    0.1635891
152160.0000000    0.1661668
152200.0000000    0.1572568
152240.0000000    0.1671371
152280.0000000    0.1703503
152320.0000000    0.1812191
152360.0000000    0.1730850
152400.0000000    0.1754310
152440.0000000    0.1827640
152480.0000000    0.1684486
152520.0000000    0.1589513
152560.0000000    0.1504013
152600.0000000    0.1524944
152640.0000000    0.1533978
152680.0000000    0.1526937
152720.0000000    0.1593701
152760.0000000    0.1481290
152800.0000000    0.1572749
152840.0000000    0.1651639
152880.0000000    0.1487377
152920.0000000    0.1601708
152960.0000000    0.1395725
153000.0000000    0.1461571
153040.0000000    0.1504592
153080.0000000    0.1647814
153120.0000000    0.1554031
153160.0000000    0.1390028
153200.0000000    0.1501541
153240.0000000    0.1566038
153280.0000000    0.1564929
153320.0000000    0.1624443
153360.0000000    0.1538677
153400.0000000    0.1586072
153440.0000000    0.1448903
153480.0000000    0.1542640
153520.0000000    0.1498040
153560.0000000    0.1576837
153600.0000000    0.1517084
153640.0000000    0.1436236
153680.0000000    0.1544714
153720.0000000    0.1529797
153760.0000000    0.1449171
153800.0000000    0.1401079
153840.0000000    0.1311299
153880.0000000    0.1323735
153920.0000000    0.1396455
153960.0000000    0.1261636
154000.0000000    0.1249470
154040.0000000    0.1437516
154080.0000000    0.1426667
154120.0000000    0.1391776
154160.0000000    0.1365123
154200.0000000    0.1308308
154240.0000000    0.1212637
154280.0000000    0.1264106
154320.0000000    0.1352114
154360.0000000    0.1241621
154400.0000000    0.1191420
154440.0000000    0.1387092
154480.0000000    0.1268050
154520.0000000    0.1272689
154560.0000000    0.1399945
154600.0000000    0.1428500
154640.0000000    0.1374904
154680.0000000    0.1472652
154720.0000000    0.1280792
154760.0000000    0.1365221
154800.0000000    0.1284831
154840.0000000    0.1233595
154880.0000000    0.1338162
154920.0000000    0.1425598
154960.0000000    0.1419778
155000.0000000    0.1296874
155040.0000000    0.1473473
155080.0000000    0.1410566
155120.0000000    0.1418175
155160.0000000    0.1502257
155200.0000000    0.1362968
155240.0000000    0.1549202
155280.0000000    0.1383031
155320.0000000    0.1498779
155360.0000000    0.1581719
155400.0000000    0.1536783
155440.0000000    0.1784878
155480.0000000    0.1757869
155520.0000000    0.1875370
155560.0000000    0.1643051
155600.0000000    0.1654230
155640.0000000    0.1784839
155680.0000000    0.1786548
155720.0000000    0.1743570
155760.0000000    0.1835597
155800.0000000    0.1703828
155840.0000000    0.1536379
155880.0000000    0.1795092
155920.0000000    0.1693394
155960.0000000    0.1703085
156000.0000000    0.1741119
156040.0000000    0.1603261
156080.0000000    0.1469129
156120.0000000    0.1445696
156160.0000000    0.1373365
156200.0000000    0.1461566
156240.0000000    0.1422861
156280.0000000    0.1664672
156320.0000000    0.1620704
156360.0000000    0.1574459
156400.0000000    0.1454576
156440.0000000    0.1362678
156480.0000000    0.1354853
156520.0000000    0.1372522
156560.0000000    0.1349564
156600.0000000    0.1284338
156640.0000000    0.1310734
156680.0000000    0.1434661
156720.0000000    0.1376008
156760.0000000    0.1375842
156800.0000000    0.1477074
156840.0000000    0.1386820
156880.0000000    0.1372861
156920.0000000    0.1545731
156960.0000000    0.1365571
157000.0000000    0.1617383
157040.0000000    0.1614165
157080.0000000    0.1525857
157120.0000000    0.1569916
157160.0000000    0.1570661
157200.0000000    0.1566263
157240.0000000    0.1512265
157280.0000000    0.1518541
157320.0000000    0.1637604
157360.0000000    0.1451352
157400.0000000    0.1430802
157440.0000000    0.1543957
157480.0000000    0.1448774
157520.0000000    0.1507692
157560.0000000    0.1455810
157600.0000000    0.1633905
157640.0000000    0.1709092
157680.0000000    0.1602194
157720.0000000    0.1371396
157760.0000000    0.1463757
157800.0000000    0.1408824
157840.0000000    0.1507923
157880.0000000    0.1522822
157920.0000000    0.1434673
157960.0000000    0.1466841
158000.0000000    0.1346943
158040.0000000    0.1414187
158080.0000000    0.1363563
158120.0000000    0.1336777
158160.0000000    0.1453168
158200.0000000    0.1507858
158240.0000000    0.1402396
158280.0000000    0.1418853
158320.0000000    0.1297325
158360.0000000    0.1338351
158400.0000000    0.1525175
158440.0000000    0.1548122
158480.0000000    0.1663731
158520.0000000    0.1623524
158560.0000000    0.1666019
158600.0000000    0.1710654
158640.0000000    0.1577660
158680.0000000    0.1775332
158720.0000000    0.1603625
158760.0000000    0.1713434
158800.0000000    0.1655782
158840.0000000    0.1680905
158880.0000000    0.1757037
158920.0000000    0.1584403
158960.0000000    0.1614990
159000.0000000    0.1586261
159040.0000000    0.1615029
159080.0000000    0.1578937
159120.0000000    0.1629556
159160.0000000    0.1659969
159200.0000000    0.1554233
159240.0000000    0.1679176
159280.0000000    0.1669715
159320.0000000    0.1593349
159360.0000000    0.1783518
159400.0000000    0.1810342
159440.0000000    0.1583107
159480.0000000    0.1472347
159520.0000000    0.1662449
159560.0000000    0.1562999
159600.0000000    0.1815387
159640.0000000    0.1698845
159680.0000000    0.1652409
159720.0000000    0.1742220
159760.0000000    0.1623413
159800.0000000    0.1549107
159840.0000000    0.1605965
159880.0000000    0.1518664
159920.0000000    0.1454523
159960.0000000    0.1552592
160000.0000000    0.1491368
160040.0000000    0.1566723
160080.0000000    0.1677156
160120.0000000    0.1467250
160160.0000000    0.1541274
160200.0000000    0.1579402
160240.0000000    0.1569349
160280.0000000    0.1543641
160320.0000000    0.1627027
160360.0000000    0.1526444
160400.0000000    0.1466078
160440.0000000    0.1389815
160480.0000000    0.1452790
160520.0000000    0.1457091
160560.0000000    0.1354786
160600.0000000    0.1596318
160640.0000000    0.1388440
160680.0000000    0.1508008
160720.0000000    0.1491518
160760.0000000    0.1531405
160800.0000000    0.1563668
160840.0000000    0.1507294
160880.0000000    0.1542107
160920.0000000    0.1500188
160960.0000000    0.1463087
161000.0000000    0.1637973
161040.0000000    0.1580395
161080.0000000    0.1386579
161120.0000000    0.1497878
161160.0000000    0.1300198
161200.0000000    0.1353476
161240.0000000    0.1387988
161280.0000000    0.1260462
161320.0000000    0.1325206
161360.0000000    0.1311840
161400.0000000    0.1413127
161440.0000000    0.1283893
161480.0000000    0.1183324
161520.0000000    0.1294691
161560.0000000    0.1367702
161600.0000000    0.1366240
161640.0000000    0.1398679
161680.0000000    0.1302078
161720.0000000    0.1282385
161760.0000000    0.1308408
161800.0000000    0.1334213
161840.0000000    0.1406161
161880.0000000    0.1515580
161920.0000000    0.1376138
161960.0000000    0.1302375
162000.0000000    0.1318902
162040.0000000    0.1516150
162080.0000000    0.1370936
162120.0000000    0.1328713
162160.0000000    0.1300531
162200.0000000    0.1270360
162240.0000000    0.1358750
162280.0000000    0.1434308
162320.0000000    0.1293231
162360.0000000    0.1539800
162400.0000000    0.1323987
162440.0000000    0.1286663
162480.0000000    0.1334197
162520.0000000    0.1398845
162560.0000000    0.1470146
162600.0000000    0.1440920
162640.0000000    0.1417910
162680.0000000    0.1463138
162720.0000000    0.1495634
162760.0000000    0.1450520
162800.0000000    0.1435874
162840.0000000    0.1429181
162880.0000000    0.1323134
162920.0000000    0.1331625
162960.0000000    0.1375064
163000.0000000    0.1385784
163040.0000000    0.1382385
163080.0000000    0.1348701
163120.0000000    0.1287707
163160.0000000    0.1198042
163200.0000000    0.1302997
163240.0000000    0.1395647
163280.0000000    0.1282090
163320.0000000    0.1364402
163360.0000000    0.1384521
163400.0000000    0.1466724
163440.0000000    0.1471760
163480.0000000    0.1362034
163520.0000000    0.1360487
163560.0000000    0.1273136
163600.0000000    0.1367316
163640.0000000    0.1376819
163680.0000000    0.1437203
163720.0000000    0.1418780
163760.0000000    0.1356048
163800.0000000    0.1466552
163840.0000000    0.1352119
163880.0000000    0.1465810
163920.0000000    0.1520272
163960.0000000    0.1605736
164000.0000000    0.1358489
164040.0000000    0.1435887
164080.0000000    0.1472024
164120.0000000    0.1397268
164160.0000000    0.1274942
164200.0000000    0.1440504
164240.0000000    0.1261908
164280.0000000    0.1239107
164320.0000000    0.1382962
164360.0000000    0.1324202
164400.0000000    0.1378726
164440.0000000    0.1476020
164480.0000000    0.1381025
164520.0000000    0.1319228
164560.0000000    0.1315472
164600.0000000    0.1397358
164640.0000000    0.1442086
164680.0000000    0.1330330
164720.0000000    0.1302227
164760.0000000    0.1297394
164800.0000000    0.1380634
164840.0000000    0.1399595
164880.0000000    0.1425052
164920.0000000    0.1579283
164960.0000000    0.1507040
165000.0000000    0.1456889
165040.0000000    0.1439058
165080.0000000    0.1455207
165120.0000000    0.1393283
165160.0000000    0.1493616
165200.0000000    0.1371301
165240.0000000    0.1469025
165280.0000000    0.1418687
165320.0000000    0.1422489
165360.0000000    0.1456574
165400.0000000    0.1434255
165440.0000000    0.1485060
165480.0000000    0.1403440
165520.0000000    0.1361681
165560.0000000    0.1471198
165600.0000000    0.1477677
165640.0000000    0.1457091
165680.0000000    0.1442240
165720.0000000    0.1301820
165760.0000000    0.1385461
165800.0000000    0.1279177
165840.0000000    0.1268328
165880.0000000    0.1523686
165920.0000000    0.1527233
165960.0000000    0.1395248
166000.0000000    0.1350971
166040.0000000    0.1418654
166080.0000000    0.1504582
166120.0000000    0.1387571
166160.0000000    0.1407543
166200.0000000    0.1423892
166240.0000000    0.1348406
166280.0000000    0.1382747
166320.0000000    0.1452951
166360.0000000    0.1386371
166400.0000000    0.1484258
166440.0000000    0.1351770
166480.0000000    0.1381959
166520.0000000    0.1333023
166560.0000000    0.1371330
166600.0000000    0.1493734
166640.0000000    0.1514758
166680.0000000    0.1339254
166720.0000000    0.1542530
166760.0000000    0.1333380
166800.0000000    0.1457335
166840.0000000    0.1517666
166880.0000000    0.1626078
166920.0000000    0.1533454
166960.0000000    0.1552625
167000.0000000    0.1595174
167040.0000000    0.1587647
167080.0000000    0.1391781
167120.0000000    0.1538262
167160.0000000    0.1687550
167200.0000000    0.1542242
167240.0000000    0.1500449
167280.0000000    0.1486835
167320.0000000    0.1443982
167360.0000000    0.1427948
167400.0000000    0.1570850
167440.0000000    0.1498097
167480.0000000    0.1621365
167520.0000000    0.1555441
167560.0000000    0.1478310
167600.0000000    0.1468959
167640.0000000    0.1344015
167680.0000000    0.1482424
167720.0000000    0.1489949
167760.0000000    0.1633607
167800.0000000    0.1647468
167840.0000000    0.1625041
167880.0000000    0.1569624
167920.0000000    0.1472728
167960.0000000    0.1663922
168000.0000000    0.1706866
168040.0000000    0.1510933
168080.0000000    0.1503473
168120.0000000    0.1453794
168160.0000000    0.1463173
168200.0000000    0.1576247
168240.0000000    0.1636933
168280.0000000    0.1466790
168320.0000000    0.1683205
168360.0000000    0.1454937
168400.0000000    0.1435757
168440.0000000    0.1557561
168480.0000000    0.1518230
168520.0000000    0.1368174
168560.0000000    0.1359493
168600.0000000    0.1558852
168640.0000000    0.1486776
168680.0000000    0.1477226
168720.0000000    0.1481825
168760.0000000    0.1434601
168800.0000000    0.1566293
168840.0000000    0.1465325
168880.0000000    0.1438052
168920.0000000    0.1481684
168960.0000000    0.1671437
169000.0000000    0.1497864
169040.0000000    0.1461750
169080.0000000    0.1528835
169120.0000000    0.1526677
169160.0000000    0.1520289
169200.0000000    0.1588241
169240.0000000    0.1502701
169280.0000000    0.1488312
169320.0000000    0.1624854
169360.0000000    0.1575643
169400.0000000    0.1520575
169440.0000000    0.1788224
169480.0000000    0.1669786
169520.0000000    0.1637371
169560.0000000    0.1705160
169600.0000000    0.1753793
169640.0000000    0.1684515
169680.0000000    0.1641420
169720.0000000    0.1728787
169760.0000000    0.1668951
169800.0000000    0.1739267
169840.0000000    0.1731656
169880.0000000    0.1673798
169920.0000000    0.1837191
169960.0000000    0.1741331
170000.0000000    0.1584558
170040.0000000    0.1738438
170080.0000000    0.1869742
170120.0000000    0.1767170
170160.0000000    0.1850461
170200.0000000    0.1896946
170240.0000000    0.1624358
170280.0000000    0.1657797
170320.0000000    0.1689159
170360.0000000    0.1666985
170400.0000000    0.1559744
170440.0000000    0.1606728
170480.0000000    0.1743605
170520.0000000    0.1623038
170560.0000000    0.1717885
170600.0000000    0.1562389
170640.0000000    0.1676001
170680.0000000    0.1648081
170720.0000000    0.1537006
170760.0000000    0.1649529
170800.0000000    0.1513274
170840.0000000    0.1567735
170880.0000000    0.1384424
170920.0000000    0.1510351
170960.0000000    0.1564473
171000.0000000    0.1690233
171040.0000000    0.1622029
171080.0000000    0.1750560
171120.0000000    0.1655058
171160.0000000    0.1601000
171200.0000000    0.1598694
171240.0000000    0.1775539
171280.0000000    0.1678677
171320.0000000    0.1545330
171360.0000000    0.1577536
171400.0000000    0.1703438
171440.0000000    0.1724368
171480.0000000    0.1802312
171520.0000000    0.1696443
171560.0000000    0.1645198
171600.0000000    0.1512606
171640.0000000    0.1615299
171680.0000000    0.1523744
171720.0000000    0.1556675
171760.0000000    0.1366252
171800.0000000    0.1457901
171840.0000000    0.1476515
171880.0000000    0.1398213
171920.0000000    0.1576208
171960.0000000    0.1422680
172000.0000000    0.1521422
172040.0000000    0.1461793
172080.0000000    0.1462100
172120.0000000    0.1496922
172160.0000000    0.1548621
172200.0000000    0.1545758
172240.0000000    0.1504426
172280.0000000    0.1618081
172320.0000000    0.1470255
172360.0000000    0.1522810
172400.0000000    0.1556680
172440.0000000    0.1580354
172480.0000000    0.1469571
172520.0000000    0.1509294
172560.0000000    0.1485934
172600.0000000    0.1695085
172640.0000000    0.1548269
172680.0000000    0.1511949
172720.0000000    0.1709888
172760.0000000    0.1529293
172800.0000000    0.1593357
172840.0000000    0.1452771
172880.0000000    0.1553408
172920.0000000    0.1638470
172960.0000000    0.1468246
173000.0000000    0.1493241
173040.0000000    0.1552498
173080.0000000    0.1475533
173120.0000000    0.1548454
173160.0000000    0.1508376
173200.0000000    0.1380122
173240.0000000    0.1527814
173280.0000000    0.1536435
173320.0000000    0.1577237
173360.0000000    0.1452135
173400.0000000    0.1430535
173440.0000000    0.1454114
173480.0000000    0.1458257
173520.0000000    0.1420184
173560.0000000    0.1466260
173600.0000000    0.1431498
173640.0000000    0.1597352
173680.0000000    0.1580296
173720.0000000    0.1549858
173760.0000000    0.1555818
173800.0000000    0.1656796
173840.0000000    0.1668420
173880.0000000    0.1565012
173920.0000000    0.1514839
173960.0000000    0.1498687
174000.0000000    0.1570373
174040.0000000    0.1559865
174080.0000000    0.1537970
174120.0000000    0.1796572
174160.0000000    0.1597344
174200.0000000    0.1501131
174240.0000000    0.1700058
174280.0000000    0.1518035
174320.0000000    0.1468485
174360.0000000    0.1468348
174400.0000000    0.1479652
174440.0000000    0.1666818
174480.0000000    0.1525880
174520.0000000    0.1675749
174560.0000000    0.1554486
174600.0000000    0.1605434
174640.0000000    0.1477631
174680.0000000    0.1474875
174720.0000000    0.1526214
174760.0000000    0.1486231
174800.0000000    0.1460462
174840.0000000    0.1581033
174880.0000000    0.1577506
174920.0000000    0.1387243
174960.0000000    0.1548606
175000.0000000    0.1554539
175040.0000000    0.1361032
175080.0000000    0.1365024
175120.0000000    0.1401553
175160.0000000    0.1470601
175200.0000000    0.1532088
175240.0000000    0.1426240
175280.0000000    0.1520728
175320.0000000    0.1458914
175360.0000000    0.1441697
175400.0000000    0.1597226
175440.0000000    0.1640284
175480.0000000    0.1568123
175520.0000000    0.1648291
175560.0000000    0.1545441
175600.0000000    0.1623042
175640.0000000    0.1489426
175680.0000000    0.1502855
175720.0000000    0.1662057
175760.0000000    0.1473234
175800.0000000    0.1609304
175840.0000000    0.1616989
175880.0000000    0.1525900
175920.0000000    0.1629746
175960.0000000    0.1554689
176000.0000000    0.1594572
176040.0000000    0.1556919
176080.0000000    0.1590203
176120.0000000    0.1656746
176160.0000000    0.1566182
176200.0000000    0.1550409
176240.0000000    0.1722374
176280.0000000    0.1625956
176320.0000000    0.1658266
176360.0000000    0.1582310
176400.0000000    0.1630975
176440.0000000    0.1624214
176480.0000000    0.1649348
176520.0000000    0.1620816
176560.0000000    0.1559005
176600.0000000    0.1586331
176640.0000000    0.1623955
176680.0000000    0.1554536
176720.0000000    0.1621990
176760.0000000    0.1723355
176800.0000000    0.1606277
176840.0000000    0.1641191
176880.0000000    0.1543179
176920.0000000    0.1691203
176960.0000000    0.1657602
177000.0000000    0.1631036
177040.0000000    0.1572595
177080.0000000    0.1586315
177120.0000000    0.1522365
177160.0000000    0.1485562
177200.0000000    0.1670074
177240.0000000    0.1578932
177280.0000000    0.1441997
177320.0000000    0.1563573
177360.0000000    0.1575868
177400.0000000    0.1681213
177440.0000000    0.1719291
177480.0000000    0.1761989
177520.0000000    0.1652751
177560.0000000    0.1561894
177600.0000000    0.1676992
177640.0000000    0.1575787
177680.0000000    0.1498743
177720.0000000    0.1510343
177760.0000000    0.1530551
177800.0000000    0.1512814
177840.0000000    0.1547455
177880.0000000    0.1658601
177920.0000000    0.1529519
177960.0000000    0.1476554
178000.0000000    0.1480865
178040.0000000    0.1702998
178080.0000000    0.1453133
178120.0000000    0.1572948
178160.0000000    0.1544638
178200.0000000    0.1516089
178240.0000000    0.1400384
178280.0000000    0.1457441
178320.0000000    0.1557067
178360.0000000    0.1547981
178400.0000000    0.1437291
178440.0000000    0.1387714
178480.0000000    0.1487828
178520.0000000    0.1353286
178560.0000000    0.1561753
178600.0000000    0.1469366
178640.0000000    0.1427793
178680.0000000    0.1387047
178720.0000000    0.1417230
178760.0000000    0.1445881
178800.0000000    0.1364794
178840.0000000    0.1494907
178880.0000000    0.1392137
178920.0000000    0.1388967
178960.0000000    0.1289525
179000.0000000    0.1462271
179040.0000000    0.1394855
179080.0000000    0.1433471
179120.0000000    0.1478354
179160.0000000    0.1586456
179200.0000000    0.1647106
179240.0000000    0.1526237
179280.0000000    0.1585679
179320.0000000    0.1609290
179360.0000000    0.1662859
179400.0000000    0.1633637
179440.0000000    0.1589833
179480.0000000    0.1741563
179520.0000000    0.1724989
179560.0000000    0.1658386
179600.0000000    0.1450520
179640.0000000    0.1518595
179680.0000000    0.1560981
179720.0000000    0.1503369
179760.0000000    0.1526949
179800.0000000    0.1536162
179840.0000000    0.1611086
179880.0000000    0.1643061
179920.0000000    0.1541596
179960.0000000    0.1592606
180000.0000000    0.1579883
180040.0000000    0.1615539
180080.0000000    0.1486921
180120.0000000    0.1595531
180160.0000000    0.1697703
180200.0000000    0.1736302
180240.0000000    0.1640201
180280.0000000    0.1709020
180320.0000000    0.1606879
180360.0000000    0.1599917
180400.0000000    0.1667449
180440.0000000    0.1688741
180480.0000000    0.1681980
180520.0000000    0.1637386
180560.0000000    0.1664403
180600.0000000    0.1744820
180640.0000000    0.1679959
180680.0000000    0.1710698
180720.0000000    0.1669221
180760.0000000    0.1639913
180800.0000000    0.1633481
180840.0000000    0.1676357
180880.0000000    0.1513333
180920.0000000    0.1633258
180960.0000000    0.1602221
181000.0000000    0.1459801
181040.0000000    0.1422595
181080.0000000    0.1509133
181120.0000000    0.1425699
181160.0000000    0.1469716
181200.0000000    0.1434955
181240.0000000    0.1583098
181280.0000000    0.1554942
181320.0000000    0.1591481
181360.0000000    0.1691483
181400.0000000    0.1567294
181440.0000000    0.1432975
181480.0000000    0.1770118
181520.0000000    0.1412749
181560.0000000    0.1432217
181600.0000000    0.1607305
181640.0000000    0.1508735
181680.0000000    0.1423250
181720.0000000    0.1595210
181760.0000000    0.1512266
181800.0000000    0.1452039
181840.0000000    0.1558254
181880.0000000    0.1547826
181920.0000000    0.1592035
181960.0000000    0.1590466
182000.0000000    0.1658575
182040.0000000    0.1523980
182080.0000000    0.1414863
182120.0000000    0.1404345
182160.0000000    0.1538388
182200.0000000    0.1384005
182240.0000000    0.1457375
182280.0000000    0.1617609
182320.0000000    0.1623145
182360.0000000    0.1543385
182400.0000000    0.1649626
182440.0000000    0.1559256
182480.0000000    0.1628849
182520.0000000    0.1531645
182560.0000000    0.1533190
182600.0000000    0.1512111
182640.0000000    0.1583263
182680.0000000    0.1623034
182720.0000000    0.1604975
182760.0000000    0.1657425
182800.0000000    0.1741416
182840.0000000    0.1655840
182880.0000000    0.1624645
182920.0000000    0.1538368
182960.0000000    0.1592653
183000.0000000    0.1426919
183040.0000000    0.1472134
183080.0000000    0.1496041
183120.0000000    0.1442863
183160.0000000    0.1503037
183200.0000000    0.1490632
183240.0000000    0.1487927
183280.0000000    0.1522411
183320.0000000    0.1624944
183360.0000000    0.1652350
183400.0000000    0.1718551
183440.0000000    0.1606822
183480.0000000    0.1623926
183520.0000000    0.1663293
183560.0000000    0.1759255
183600.0000000    0.1524935
183640.0000000    0.1587462
183680.0000000    0.1555567
183720.0000000    0.1663321
183760.0000000    0.1602446
183800.0000000    0.1672266
183840.0000000    0.1553417
183880.0000000    0.1790103
183920.0000000    0.1648143
183960.0000000    0.1545359
184000.0000000    0.1657915
184040.0000000    0.1575814
184080.0000000    0.1677051
184120.0000000    0.1523108
184160.0000000    0.1507662
184200.0000000    0.1603036
184240.0000000    0.1679978
184280.0000000    0.1526529
184320.0000000    0.1624464
184360.0000000    0.1376755
184400.0000000    0.1539994
184440.0000000    0.1469493
184480.0000000    0.1575641
184520.0000000    0.1441035
184560.0000000    0.1572111
184600.0000000    0.1506643
184640.0000000    0.1550717
184680.0000000    0.1520931
184720.0000000    0.1590513
184760.0000000    0.1657687
184800.0000000    0.1547115
184840.0000000    0.1482769
184880.0000000    0.1572540
184920.0000000    0.1386567
184960.0000000    0.1482521
185000.0000000    0.1541773
185040.0000000    0.1590866
185080.0000000    0.1572842
185120.0000000    0.1551417
185160.0000000    0.1546841
185200.0000000    0.1659353
185240.0000000    0.1510175
185280.0000000    0.1539882
185320.0000000    0.1544714
185360.0000000    0.1539007
185400.0000000    0.1451800
185440.0000000    0.1535680
185480.0000000    0.1441596
185520.0000000    0.1701217
185560.0000000    0.1554272
185600.0000000    0.1641860
185640.0000000    0.1716028
185680.0000000    0.1634200
185720.0000000    0.1548771
185760.0000000    0.1622085
185800.0000000    0.1539426
185840.0000000    0.1814521
185880.0000000    0.1606262
185920.0000000    0.1475868
185960.0000000    0.1392682
186000.0000000    0.1621602
186040.0000000    0.1387281
186080.0000000    0.1418711
186120.0000000    0.1463128
186160.0000000    0.1598297
186200.0000000    0.1453871
186240.0000000    0.1355217
186280.0000000    0.1422674
186320.0000000    0.1441494
186360.0000000    0.1476688
186400.0000000    0.1490434
186440.0000000    0.1520689
186480.0000000    0.1587100
186520.0000000    0.1384365
186560.0000000    0.1591418
186600.0000000    0.1414379
186640.0000000    0.1391870
186680.0000000    0.1379966
186720.0000000    0.1415794
186760.0000000    0.1481219
186800.0000000    0.1446458
186840.0000000    0.1314572
186880.0000000    0.1532445
186920.0000000    0.1431578
186960.0000000    0.1498484
187000.0000000    0.1678141
187040.0000000    0.1528591
187080.0000000    0.1532512
187120.0000000    0.1511587
187160.0000000    0.1550490
187200.0000000    0.1671366
187240.0000000    0.1452299
187280.0000000    0.1463229
187320.0000000    0.1498738
187360.0000000    0.1397554
187400.0000000    0.1479026
187440.0000000    0.1515196
187480.0000000    0.1671325
187520.0000000    0.1459895
187560.0000000    0.1683247
187600.0000000    0.1665541
187640.0000000    0.1506418
187680.0000000    0.1454329
187720.0000000    0.1347180
187760.0000000    0.1575048
187800.0000000    0.1544873
187840.0000000    0.1498881
187880.0000000    0.1504791
187920.0000000    0.1421489
187960.0000000    0.1332061
188000.0000000    0.1438650
188040.0000000    0.1361182
188080.0000000    0.1523471
188120.0000000    0.1442680
188160.0000000    0.1406453
188200.0000000    0.1565267
188240.0000000    0.1488770
188280.0000000    0.1546513
188320.0000000    0.1506723
188360.0000000    0.1360207
188400.0000000    0.1377463
188440.0000000    0.1468772
188480.0000000    0.1604823
188520.0000000    0.1572581
188560.0000000    0.1625277
188600.0000000    0.1628525
188640.0000000    0.1510226
188680.0000000    0.1554329
188720.0000000    0.1609969
188760.0000000    0.1603498
188800.0000000    0.1467018
188840.0000000    0.1482638
188880.0000000    0.1526272
188920.0000000    0.1518384
188960.0000000    0.1609875
189000.0000000    0.1493053
189040.0000000    0.1436685
189080.0000000    0.1464557
189120.0000000    0.1493111
189160.0000000    0.1486413
189200.0000000    0.1518948
189240.0000000    0.1632036
189280.0000000    0.1570054
189320.0000000    0.1582147
189360.0000000    0.1663492
189400.0000000    0.1534597
189440.0000000    0.1570646
189480.0000000    0.1440581
189520.0000000    0.1475845
189560.0000000    0.1455009
189600.0000000    0.1453294
189640.0000000    0.1609738
189680.0000000    0.1651793
189720.0000000    0.1520599
189760.0000000    0.1564937
189800.0000000    0.1669394
189840.0000000    0.1589160
189880.0000000    0.1586436
189920.0000000    0.1626746
189960.0000000    0.1628638
190000.0000000    0.1530885
190040.0000000    0.1690044
190080.0000000    0.1609499
190120.0000000    0.1577893
190160.0000000    0.1399308
190200.0000000    0.1517724
190240.0000000    0.1592690
190280.0000000    0.1589056
190320.0000000    0.1530787
190360.0000000    0.1602360
190400.0000000    0.1653015
190440.0000000    0.1621377
190480.0000000    0.1482544
190520.0000000    0.1507198
190560.0000000    0.1570212
190600.0000000    0.1439037
190640.0000000    0.1592511
190680.0000000    0.1388006
190720.0000000    0.1382137
190760.0000000    0.1565014
190800.0000000    0.1527305
190840.0000000    0.1508797
190880.0000000    0.1554781
190920.0000000    0.1596699
190960.0000000    0.1506738
191000.0000000    0.1304200
191040.0000000    0.1577833
191080.0000000    0.1425479
191120.0000000    0.1495611
191160.0000000    0.1495044
191200.0000000    0.1510736
191240.0000000    0.1544320
191280.0000000    0.1398923
191320.0000000    0.1566953
191360.0000000    0.1589698
191400.0000000    0.1804373
191440.0000000    0.1581197
191480.0000000    0.1532432
191520.0000000    0.1581696
191560.0000000    0.1483579
191600.0000000    0.1576189
191640.0000000    0.1549645
191680.0000000    0.1725808
191720.0000000    0.1659530
191760.0000000    0.1606960
191800.0000000    0.1585463
191840.0000000    0.1570487
191880.0000000    0.1570503
191920.0000000    0.1529229
191960.0000000    0.1564110
192000.0000000    0.1711580
192040.0000000    0.1543547
192080.0000000    0.1640097
192120.0000000    0.1570929
192160.0000000    0.1415008
192200.0000000    0.1366841
192240.0000000    0.1435843
192280.0000000    0.1449528
192320.0000000    0.1558347
192360.0000000    0.1562720
192400.0000000    0.1534018
192440.0000000    0.1549787
192480.0000000    0.1882102
192520.0000000    0.1787968
192560.0000000    0.1672557
192600.0000000    0.1552913
192640.0000000    0.1615786
192680.0000000    0.1772482
192720.0000000    0.1777017
192760.0000000    0.1531286
192800.0000000    0.1631404
192840.0000000    0.1770918
192880.0000000    0.1546541
192920.0000000    0.1537141
192960.0000000    0.1549565
193000.0000000    0.1333562
193040.0000000    0.1484715
193080.0000000    0.1556174
193120.0000000    0.1628674
193160.0000000    0.1815172
193200.0000000    0.1626468
193240.0000000    0.1584973
193280.0000000    0.1519613
193320.0000000    0.1801828
193360.0000000    0.1703437
193400.0000000    0.1462613
193440.0000000    0.1613959
193480.0000000    0.1596767
193520.0000000    0.1585462
193560.0000000    0.1657539
193600.0000000    0.1495571
193640.0000000    0.1659800
193680.0000000    0.1605617
193720.0000000    0.1431688
193760.0000000    0.1592432
193800.0000000    0.1597211
193840.0000000    0.1614737
193880.0000000    0.1659555
193920.0000000    0.1670703
193960.0000000    0.1579893
194000.0000000    0.1540271
194040.0000000    0.1491369
194080.0000000    0.1490709
194120.0000000    0.1434793
194160.0000000    0.1438308
194200.0000000    0.1447823
194240.0000000    0.1503481
194280.0000000    0.1456130
194320.0000000    0.1593531
194360.0000000    0.1556506
194400.0000000    0.1330741
194440.0000000    0.1310286
194480.0000000    0.1258878
194520.0000000    0.1394971
194560.0000000    0.1490424
194600.0000000    0.1408908
194640.0000000    0.1389100
194680.0000000    0.1344074
194720.0000000    0.1565887
194760.0000000    0.1508273
194800.0000000    0.1330134
194840.0000000    0.1394698
194880.0000000    0.1471234
194920.0000000    0.1477160
194960.0000000    0.1472702
195000.0000000    0.1562901
195040.0000000    0.1455854
195080.0000000    0.1395191
195120.0000000    0.1560457
195160.0000000    0.1636901
195200.0000000    0.1397481
195240.0000000    0.1484568
195280.0000000    0.1418411
195320.0000000    0.1562233
195360.0000000    0.1451296
195400.0000000    0.1587460
195440.0000000    0.1475542
195480.0000000    0.1385084
195520.0000000    0.1582442
195560.0000000    0.1494811
195600.0000000    0.1727687
195640.0000000    0.1726823
195680.0000000    0.1479698
195720.0000000    0.1404471
195760.0000000    0.1499846
195800.0000000    0.1540104
195840.0000000    0.1552215
195880.0000000    0.1543170
195920.0000000    0.1610623
195960.0000000    0.1516466
196000.0000000    0.1609076
196040.0000000    0.1720356
196080.0000000    0.1750463
196120.0000000    0.1675550
196160.0000000    0.1783861
196200.0000000    0.1562264
196240.0000000    0.1548588
196280.0000000    0.1562624
196320.0000000    0.1432112
196360.0000000    0.1316288
196400.0000000    0.1382017
196440.0000000    0.1459132
196480.0000000    0.1439230
196520.0000000    0.1483870
196560.0000000    0.1392078
196600.0000000    0.1540427
196640.0000000    0.1677108
196680.0000000    0.1634517
196720.0000000    0.1504572
196760.0000000    0.1664249
196800.0000000    0.1596769
196840.0000000    0.1587691
196880.0000000    0.1572945
196920.0000000    0.1575977
196960.0000000    0.1644339
197000.0000000    0.1521094
197040.0000000    0.1497716
197080.0000000    0.1644316
197120.0000000    0.1568116
197160.0000000    0.1712466
197200.0000000    0.1600043
197240.0000000    0.1528362
197280.0000000    0.1543004
197320.0000000    0.1589591
197360.0000000    0.1637131
197400.0000000    0.1510355
197440.0000000    0.1496748
197480.0000000    0.1515002
197520.0000000    0.1442858
197560.0000000    0.1434253
197600.0000000    0.1597195
197640.0000000    0.1506172
197680.0000000    0.1550373
197720.0000000    0.1598424
197760.0000000    0.1496313
197800.0000000    0.1419923
197840.0000000    0.1562531
197880.0000000    0.1471850
197920.0000000    0.1666692
197960.0000000    0.1538173
198000.0000000    0.1594875
198040.0000000    0.1540063
198080.0000000    0.1516211
198120.0000000    0.1575652
198160.0000000    0.1717904
198200.0000000    0.1732803
198240.0000000    0.1620217
198280.0000000    0.1566126
198320.0000000    0.1816632
198360.0000000    0.1564196
198400.0000000    0.1448670
198440.0000000    0.1654070
198480.0000000    0.1599557
198520.0000000    0.1630357
198560.0000000    0.1672707
198600.0000000    0.1649569
198640.0000000    0.1488577
198680.0000000    0.1571098
198720.0000000    0.1526770
198760.0000000    0.1434774
198800.0000000    0.1644459
198840.0000000    0.1625634
198880.0000000    0.1653396
198920.0000000    0.1673651
198960.0000000    0.1747326
199000.0000000    0.1693704
199040.0000000    0.1861164
199080.0000000    0.1555495
199120.0000000    0.1658651
199160.0000000    0.1667690
199200.0000000    0.1664472
199240.0000000    0.1496209
199280.0000000    0.1662293
199320.0000000    0.1438576
199360.0000000    0.1456358
199400.0000000    0.1590846
199440.0000000    0.1627803
199480.0000000    0.1577758
199520.0000000    0.1527086
199560.0000000    0.1493010
199600.0000000    0.1534562
199640.0000000    0.1570660
199680.0000000    0.1388162
199720.0000000    0.1448803
199760.0000000    0.1511421
199800.0000000    0.1531349
199840.0000000    0.1508411
199880.0000000    0.1506678
199920.0000000    0.1562567
199960.0000000    0.1608574
200000.0000000    0.1482610
200040.0000000    0.1553140
200080.0000000    0.1589581
200120.0000000    0.1472160
200160.0000000    0.1486126
200200.0000000    0.1460764
200240.0000000    0.1417682
200280.0000000    0.1411226
200320.0000000    0.1471573
200360.0000000    0.1417960
200400.0000000    0.1418351
200440.0000000    0.1454446
200480.0000000    0.1375506
200520.0000000    0.1477903
200560.0000000    0.1463391
200600.0000000    0.1357794
200640.0000000    0.1422785
200680.0000000    0.1291694
200720.0000000    0.1336586
200760.0000000    0.1274320
200800.0000000    0.1288043
200840.0000000    0.1372202
200880.0000000    0.1378337
200920.0000000    0.1443439
200960.0000000    0.1357190
201000.0000000    0.1435385
201040.0000000    0.1563336
201080.0000000    0.1352990
201120.0000000    0.1440429
201160.0000000    0.1478906
201200.0000000    0.1474934
201240.0000000    0.1407398
201280.0000000    0.1463553
201320.0000000    0.1344856
201360.0000000    0.1440503
201400.0000000    0.1403452
201440.0000000    0.1466695
201480.0000000    0.1438269
201520.0000000    0.1291999
201560.0000000    0.1402406
201600.0000000    0.1494532
201640.0000000    0.1444905
201680.0000000    0.1303734
201720.0000000    0.1419097
201760.0000000    0.1444429
201800.0000000    0.1457679
201840.0000000    0.1574435
201880.0000000    0.1498243
201920.0000000    0.1381313
201960.0000000    0.1500142
202000.0000000    0.1492730
202040.0000000    0.1362808
202080.0000000    0.1375289
202120.0000000    0.1649047
202160.0000000    0.1477391
202200.0000000    0.1609564
202240.0000000    0.1527237
202280.0000000    0.1546693
202320.0000000    0.1375230
202360.0000000    0.1408489
202400.0000000    0.1365799
202440.0000000    0.1348751
202480.0000000    0.1349354
202520.0000000    0.1427803
202560.0000000    0.1355210
202600.0000000    0.1466925
202640.0000000    0.1435629
202680.0000000    0.1479849
202720.0000000    0.1449748
202760.0000000    0.1494013
202800.0000000    0.1471483
202840.0000000    0.1480216
202880.0000000    0.1664856
202920.0000000    0.1654676
202960.0000000    0.1564727
203000.0000000    0.1675682
203040.0000000    0.1597479
203080.0000000    0.1438539
203120.0000000    0.1524969
203160.0000000    0.1513036
203200.0000000    0.1378669
203240.0000000    0.1607356
203280.0000000    0.1702887
203320.0000000    0.1697757
203360.0000000    0.1631361
203400.0000000    0.1593654
203440.0000000    0.1803174
203480.0000000    0.1760801
203520.0000000    0.1681510
203560.0000000    0.1496701
203600.0000000    0.1576827
203640.0000000    0.1551440
203680.0000000    0.1699583
203720.0000000    0.1611602
203760.0000000    0.1801900
203800.0000000    0.1649550
203840.0000000    0.1710527
203880.0000000    0.1624573
203920.0000000    0.1534731
203960.0000000    0.1595231
204000.0000000    0.1546227
204040.0000000    0.1505751
204080.0000000    0.1608860
204120.0000000    0.1441872
204160.0000000    0.1690617
204200.0000000    0.1550045
204240.0000000    0.1720966
204280.0000000    0.1702055
204320.0000000    0.1713851
204360.0000000    0.1666314
204400.0000000    0.1530661
204440.0000000    0.1755451
204480.0000000    0.1622322
204520.0000000    0.1715638
204560.0000000    0.1603513
204600.0000000    0.1433675
204640.0000000    0.1606060
204680.0000000    0.1566158
204720.0000000    0.1607137
204760.0000000    0.1805963
204800.0000000    0.1729375
204840.0000000    0.1623304
204880.0000000    0.1634587
204920.0000000    0.1802726
204960.0000000    0.1936754
205000.0000000    0.1882234
205040.0000000    0.1716269
205080.0000000    0.1715947
205120.0000000    0.1789567
205160.0000000    0.1700529
205200.0000000    0.1569475
205240.0000000    0.1640341
205280.0000000    0.1499811
205320.0000000    0.1433682
205360.0000000    0.1548724
205400.0000000    0.1566545
205440.0000000    0.1641397
205480.0000000    0.1617089
205520.0000000    0.1589513
205560.0000000    0.1574184
205600.0000000    0.1588317
205640.0000000    0.1612246
205680.0000000    0.1531018
205720.0000000    0.1712044
205760.0000000    0.1761860
205800.0000000    0.1808210
205840.0000000    0.1767745
205880.0000000    0.1737509
205920.0000000    0.1693190
205960.0000000    0.1700709
206000.0000000    0.1723741
206040.0000000    0.1705860
206080.0000000    0.1854683
206120.0000000    0.1711265
206160.0000000    0.1586992
206200.0000000    0.1761415
206240.0000000    0.1618193
206280.0000000    0.1580761
206320.0000000    0.1626607
206360.0000000    0.1629948
206400.0000000    0.1677030
206440.0000000    0.1720864
206480.0000000    0.1556063
206520.0000000    0.1697182
206560.0000000    0.1549060
206600.0000000    0.1453625
206640.0000000    0.1645848
206680.0000000    0.1531032
206720.0000000    0.1541572
206760.0000000    0.1629366
206800.0000000    0.1634290
206840.0000000    0.1534952
206880.0000000    0.1516934
206920.0000000    0.1801907
206960.0000000    0.1599065
207000.0000000    0.1592295
207040.0000000    0.1659845
207080.0000000    0.1608896
207120.0000000    0.1606179
207160.0000000    0.1625459
207200.0000000    0.1537755
207240.0000000    0.1543570
207280.0000000    0.1718318
207320.0000000    0.1619710
207360.0000000    0.1615063
207400.0000000    0.1711245
207440.0000000    0.1860007
207480.0000000    0.1580573
207520.0000000    0.1748393
207560.0000000    0.1922111
207600.0000000    0.1852875
207640.0000000    0.1601796
207680.0000000    0.1578606
207720.0000000    0.1443896
207760.0000000    0.1532937
207800.0000000    0.1517859
207840.0000000    0.1707777
207880.0000000    0.1652888
207920.0000000    0.1408415
207960.0000000    0.1548207
208000.0000000    0.1599658
208040.0000000    0.1642538
208080.0000000    0.1607989
208120.0000000    0.1602574
208160.0000000    0.1564960
208200.0000000    0.1596101
208240.0000000    0.1706204
208280.0000000    0.1483026
208320.0000000    0.1647146
208360.0000000    0.1682334
208400.0000000    0.1515430
208440.0000000    0.1625281
208480.0000000    0.1587895
208520.0000000    0.1570115
208560.0000000    0.1761004
208600.0000000    0.1732548
208640.0000000    0.1696773
208680.0000000    0.1588723
208720.0000000    0.1776878
208760.0000000    0.1901624
208800.0000000    0.1880227
208840.0000000    0.1717066
208880.0000000    0.1707292
208920.0000000    0.1665941
208960.0000000    0.1533094
209000.0000000    0.1503738
209040.0000000    0.1666220
209080.0000000    0.1666093
209120.0000000    0.1579484
209160.0000000    0.1520268
209200.0000000    0.1640203
209240.0000000    0.1737950
209280.0000000    0.1651278
209320.0000000    0.1580338
209360.0000000    0.1440254
209400.0000000    0.1554871
209440.0000000    0.1565029
209480.0000000    0.1504280
209520.0000000    0.1500181
209560.0000000    0.1602922
209600.0000000    0.1462779
209640.0000000    0.1438755
209680.0000000    0.1402884
209720.0000000    0.1412143
209760.0000000    0.1517920
209800.0000000    0.1585295
209840.0000000    0.1538867
209880.0000000    0.1462550
209920.0000000    0.1544232
209960.0000000    0.1451388
210000.0000000    0.1333728
210040.0000000    0.1309357
210080.0000000    0.1402482
210120.0000000    0.1323566
210160.0000000    0.1323338
210200.0000000    0.1467384
210240.0000000    0.1581879
210280.0000000    0.1488700
210320.0000000    0.1460715
210360.0000000    0.1392596
210400.0000000    0.1314525
210440.0000000    0.1381592
210480.0000000    0.1381103
210520.0000000    0.1335783
210560.0000000    0.1371231
210600.0000000    0.1463320
210640.0000000    0.1390274
210680.0000000    0.1361669
210720.0000000    0.1380520
210760.0000000    0.1415989
210800.0000000    0.1243622
210840.0000000    0.1358794
210880.0000000    0.1284787
210920.0000000    0.1388393
210960.0000000    0.1319032
211000.0000000    0.1310641
211040.0000000    0.1309561
211080.0000000    0.1299858
211120.0000000    0.1352090
211160.0000000    0.1230242
211200.0000000    0.1306626
211240.0000000    0.1425786
211280.0000000    0.1374838
211320.0000000    0.1394886
211360.0000000    0.1443723
211400.0000000    0.1434132
211440.0000000    0.1382238
211480.0000000    0.1367212
211520.0000000    0.1288034
211560.0000000    0.1285355
211600.0000000    0.1272556
211640.0000000    0.1368851
211680.0000000    0.1310634
211720.0000000    0.1264731
211760.0000000    0.1352914
211800.0000000    0.1294445
211840.0000000    0.1289391
211880.0000000    0.1360438
211920.0000000    0.1347877
211960.0000000    0.1377839
212000.0000000    0.1313749
212040.0000000    0.1276067
212080.0000000    0.1271788
212120.0000000    0.1325275
212160.0000000    0.1407060
212200.0000000    0.1317291
212240.0000000    0.1493441
212280.0000000    0.1399675
212320.0000000    0.1320997
212360.0000000    0.1253838
212400.0000000    0.1262103
212440.0000000    0.1224108
212480.0000000    0.1489716
212520.0000000    0.1354812
212560.0000000    0.1344177
212600.0000000    0.1277025
212640.0000000    0.1328527
212680.0000000    0.1288554
212720.0000000    0.1291567
212760.0000000    0.1292670
212800.0000000    0.1304421
212840.0000000    0.1358256
212880.0000000    0.1505382
212920.0000000    0.1359065
212960.0000000    0.1412485
213000.0000000    0.1317997
213040.0000000    0.1275178
213080.0000000    0.1317326
213120.0000000    0.1260055
213160.0000000    0.1396942
213200.0000000    0.1287997
213240.0000000    0.1265685
213280.0000000    0.1246427
213320.0000000    0.1245623
213360.0000000    0.1258944
213400.0000000    0.1217541
213440.0000000    0.1258523
213480.0000000    0.1246177
213520.0000000    0.1264519
213560.0000000    0.1398956
213600.0000000    0.1340475
213640.0000000    0.1211863
213680.0000000    0.1287740
213720.0000000    0.1371657
213760.0000000    0.1345675
213800.0000000    0.1421220
213840.0000000    0.1270393
213880.0000000    0.1308492
213920.0000000    0.1229901
213960.0000000    0.1198501
214000.0000000    0.1311971
214040.0000000    0.1366570
214080.0000000    0.1251296
214120.0000000    0.1243412
214160.0000000    0.1230645
214200.0000000    0.1326418
214240.0000000    0.1313706
214280.0000000    0.1315164
214320.0000000    0.1313961
214360.0000000    0.1486395
214400.0000000    0.1356396
214440.0000000    0.1488771
214480.0000000    0.1442702
214520.0000000    0.1283300
214560.0000000    0.1260120
214600.0000000    0.1275612
214640.0000000    0.1245791
214680.0000000    0.1312263
214720.0000000    0.1285673
214760.0000000    0.1309116
214800.0000000    0.1322877
214840.0000000    0.1239919
214880.0000000    0.1257650
214920.0000000    0.1334059
214960.0000000    0.1377961
215000.0000000    0.1265924
215040.0000000    0.1330243
215080.0000000    0.1392729
215120.0000000    0.1399782
215160.0000000    0.1214933
215200.0000000    0.1188428
215240.0000000    0.1440011
215280.0000000    0.1241636
215320.0000000    0.1310456
215360.0000000    0.1214774
215400.0000000    0.1357871
215440.0000000    0.1479969
215480.0000000    0.1302801
215520.0000000    0.1265863
215560.0000000    0.1352979
215600.0000000    0.1332506
215640.0000000    0.1323300
215680.0000000    0.1253135
215720.0000000    0.1340707
215760.0000000    0.1450510
215800.0000000    0.1257872
215840.0000000    0.1272748
215880.0000000    0.1309702
215920.0000000    0.1324501
215960.0000000    0.1386860
216000.0000000    0.1391510
216040.0000000    0.1275831
216080.0000000    0.1334956
216120.0000000    0.1295357
216160.0000000    0.1299462
216200.0000000    0.1345302
216240.0000000    0.1455504
216280.0000000    0.1524328
216320.0000000    0.1377378
216360.0000000    0.1317663
216400.0000000    0.1609310
216440.0000000    0.1329600
216480.0000000    0.1472609
216520.0000000    0.1495307
216560.0000000    0.1485935
216600.0000000    0.1381577
216640.0000000    0.1456006
216680.0000000    0.1445096
216720.0000000    0.1400845
216760.0000000    0.1405655
216800.0000000    0.1437607
216840.0000000    0.1649815
216880.0000000    0.1462043
216920.0000000    0.1588412
216960.0000000    0.1533754
217000.0000000    0.1639202
217040.0000000    0.1645668
217080.0000000    0.1542118
217120.0000000    0.1487665
217160.0000000    0.1472588
217200.0000000    0.1374819
217240.0000000    0.1369235
217280.0000000    0.1321801
217320.0000000    0.1284914
217360.0000000    0.1364030
217400.0000000    0.1305262
217440.0000000    0.1298675
217480.0000000    0.1386251
217520.0000000    0.1368958
217560.0000000    0.1387897
217600.0000000    0.1429054
217640.0000000    0.1460699
217680.0000000    0.1559033
217720.0000000    0.1564264
217760.0000000    0.1470029
217800.0000000    0.1466038
217840.0000000    0.1657990
217880.0000000    0.1418026
217920.0000000    0.1333333
217960.0000000    0.1367827
218000.0000000    0.1266383
218040.0000000    0.1420445
218080.0000000    0.1344877
218120.0000000    0.1324145
218160.0000000    0.1500948
218200.0000000    0.1344615
218240.0000000    0.1337643
218280.0000000    0.1416792
218320.0000000    0.1359168
218360.0000000    0.1301439
218400.0000000    0.1392833
218440.0000000    0.1352648
218480.0000000    0.1469635
218520.0000000    0.1335406
218560.0000000    0.1438465
218600.0000000    0.1256355
218640.0000000    0.1432457
218680.0000000    0.1468503
218720.0000000    0.1513161
218760.0000000    0.1522435
218800.0000000    0.1249902
218840.0000000    0.1364389
218880.0000000    0.1431709
218920.0000000    0.1425135
218960.0000000    0.1348939
219000.0000000    0.1327637
219040.0000000    0.1411738
219080.0000000    0.1464797
219120.0000000    0.1335267
219160.0000000    0.1383379
219200.0000000    0.1456772
219240.0000000    0.1418233
219280.0000000    0.1336528
219320.0000000    0.1404163
219360.0000000    0.1312840
219400.0000000    0.1355668
219440.0000000    0.1310122
219480.0000000    0.1327577
219520.0000000    0.1372769
219560.0000000    0.1339575
219600.0000000    0.1261115
219640.0000000    0.1268369
219680.0000000    0.1271906
219720.0000000    0.1199882
219760.0000000    0.1242903
219800.0000000    0.1224686
219840.0000000    0.1221874
219880.0000000    0.1282755
219920.0000000    0.1424774
219960.0000000    0.1382852
220000.0000000    0.1263265
220040.0000000    0.1441916
220080.0000000    0.1354887
220120.0000000    0.1379584
220160.0000000    0.1326608
220200.0000000    0.1264679
220240.0000000    0.1376440
220280.0000000    0.1332185
220320.0000000    0.1321063
220360.0000000    0.1503852
220400.0000000    0.1437787
220440.0000000    0.1440504
220480.0000000    0.1363939
220520.0000000    0.1359556
220560.0000000    0.1385279
220600.0000000    0.1439655
220640.0000000    0.1394004
220680.0000000    0.1325181
220720.0000000    0.1308462
220760.0000000    0.1309786
220800.0000000    0.1357418
220840.0000000    0.1505417
220880.0000000    0.1365469
220920.0000000    0.1380439
220960.0000000    0.1434142
221000.0000000    0.1492492
221040.0000000    0.1444610
221080.0000000    0.1482848
221120.0000000    0.1401648
221160.0000000    0.1372169
221200.0000000    0.1377330
221240.0000000    0.1507347
221280.0000000    0.1488301
221320.0000000    0.1489597
221360.0000000    0.1397328
221400.0000000    0.1370107
221440.0000000    0.1433692
221480.0000000    0.1392522
221520.0000000    0.1388111
221560.0000000    0.1404575
221600.0000000    0.1498988
221640.0000000    0.1502134
221680.0000000    0.1504256
221720.0000000    0.1390543
221760.0000000    0.1393863
221800.0000000    0.1338246
221840.0000000    0.1448160
221880.0000000    0.1488367
221920.0000000    0.1419467
221960.0000000    0.1392449
222000.0000000    0.1411144
222040.0000000    0.1566291
222080.0000000    0.1687309
222120.0000000    0.1562616
222160.0000000    0.1606419
222200.0000000    0.1521284
222240.0000000    0.1603847
222280.0000000    0.1493260
222320.0000000    0.1352870
222360.0000000    0.1349615
222400.0000000    0.1521089
222440.0000000    0.1389553
222480.0000000    0.1321698
222520.0000000    0.1302393
222560.0000000    0.1423784
222600.0000000    0.1386292
222640.0000000    0.1387982
222680.0000000    0.1550776
222720.0000000    0.1381718
222760.0000000    0.1498896
222800.0000000    0.1525589
222840.0000000    0.1537276
222880.0000000    0.1452547
222920.0000000    0.1498690
222960.0000000    0.1332905
223000.0000000    0.1425995
223040.0000000    0.1442216
223080.0000000    0.1399950
223120.0000000    0.1524153
223160.0000000    0.1517286
223200.0000000    0.1578885
223240.0000000    0.1521129
223280.0000000    0.1322746
223320.0000000    0.1518430
223360.0000000    0.1505945
223400.0000000    0.1404749
223440.0000000    0.1457256
223480.0000000    0.1442016
223520.0000000    0.1471673
223560.0000000    0.1477818
223600.0000000    0.1516159
223640.0000000    0.1529485
223680.0000000    0.1484157
223720.0000000    0.1590226
223760.0000000    0.1518499
223800.0000000    0.1534953
223840.0000000    0.1632940
223880.0000000    0.1489877
223920.0000000    0.1402913
223960.0000000    0.1437854
224000.0000000    0.1554579
224040.0000000    0.1463031
224080.0000000    0.1416686
224120.0000000    0.1503272
224160.0000000    0.1470948
224200.0000000    0.1459341
224240.0000000    0.1474386
224280.0000000    0.1494517
224320.0000000    0.1459398
224360.0000000    0.1514498
224400.0000000    0.1465451
224440.0000000    0.1517395
224480.0000000    0.1365027
224520.0000000    0.1444964
224560.0000000    0.1437946
224600.0000000    0.1449219
224640.0000000    0.1381193
224680.0000000    0.1381164
224720.0000000    0.1529844
224760.0000000    0.1476971
224800.0000000    0.1330405
224840.0000000    0.1373303
224880.0000000    0.1456477
224920.0000000    0.1420549
224960.0000000    0.1376589
225000.0000000    0.1434692
225040.0000000    0.1338728
225080.0000000    0.1435952
225120.0000000    0.1498104
225160.0000000    0.1442069
225200.0000000    0.1466650
225240.0000000    0.1353427
225280.0000000    0.1347653
225320.0000000    0.1419507
225360.0000000    0.1408003
225400.0000000    0.1366988
225440.0000000    0.1475992
225480.0000000    0.1450347
225520.0000000    0.1397497
225560.0000000    0.1490377
225600.0000000    0.1517338
225640.0000000    0.1448376
225680.0000000    0.1508022
225720.0000000    0.1557527
225760.0000000    0.1418444
225800.0000000    0.1432909
225840.0000000    0.1424853
225880.0000000    0.1413632
225920.0000000    0.1452582
225960.0000000    0.1403650
226000.0000000    0.1398610
226040.0000000    0.1601394
226080.0000000    0.1460237
226120.0000000    0.1446816
226160.0000000    0.1445908
226200.0000000    0.1382337
226240.0000000    0.1410880
226280.0000000    0.1409266
226320.0000000    0.1433973
226360.0000000    0.1501286
226400.0000000    0.1430600
226440.0000000    0.1510584
226480.0000000    0.1496281
226520.0000000    0.1409725
226560.0000000    0.1404920
226600.0000000    0.1541081
226640.0000000    0.1462530
226680.0000000    0.1477221
226720.0000000    0.1394801
226760.0000000    0.1496645
226800.0000000    0.1484259
226840.0000000    0.1480237
226880.0000000    0.1483494
226920.0000000    0.1433233
226960.0000000    0.1404887
227000.0000000    0.1478841
227040.0000000    0.1441518
227080.0000000    0.1499425
227120.0000000    0.1443636
227160.0000000    0.1490171
227200.0000000    0.1526797
227240.0000000    0.1473750
227280.0000000    0.1492434
227320.0000000    0.1546418
227360.0000000    0.1431720
227400.0000000    0.1418574
227440.0000000    0.1387267
227480.0000000    0.1458774
227520.0000000    0.1439802
227560.0000000    0.1495843
227600.0000000    0.1480319
227640.0000000    0.1604281
227680.0000000    0.1467796
227720.0000000    0.1445847
227760.0000000    0.1496802
227800.0000000    0.1529526
227840.0000000    0.1584614
227880.0000000    0.1485304
227920.0000000    0.1426182
227960.0000000    0.1401819
228000.0000000    0.1396596
228040.0000000    0.1449410
228080.0000000    0.1463561
228120.0000000    0.1377796
228160.0000000    0.1294688
228200.0000000    0.1471960
228240.0000000    0.1392758
228280.0000000    0.1409595
228320.0000000    0.1602891
228360.0000000    0.1380783
228400.0000000    0.1604332
228440.0000000    0.1477151
228480.0000000    0.1535613
228520.0000000    0.1645403
228560.0000000    0.1628014
228600.0000000    0.1482623
228640.0000000    0.1513371
228680.0000000    0.1376216
228720.0000000    0.1302831
228760.0000000    0.1441581
228800.0000000    0.1292782
228840.0000000    0.1379926
228880.0000000    0.1554540
228920.0000000    0.1471727
228960.0000000    0.1437359
229000.0000000    0.1377342
229040.0000000    0.1525365
229080.0000000    0.1417033
229120.0000000    0.1475715
229160.0000000    0.1532843
229200.0000000    0.1539359
229240.0000000    0.1591473
229280.0000000    0.1484540
229320.0000000    0.1536270
229360.0000000    0.1523185
229400.0000000    0.1448869
229440.0000000    0.1517303
229480.0000000    0.1478262
229520.0000000    0.1504541
229560.0000000    0.1492995
229600.0000000    0.1518050
229640.0000000    0.1480057
229680.0000000    0.1686964
229720.0000000    0.1519905
229760.0000000    0.1435627
229800.0000000    0.1502050
229840.0000000    0.1515171
229880.0000000    0.1569371
229920.0000000    0.1571057
229960.0000000    0.1493413
230000.0000000    0.1468814
230040.0000000    0.1566710
230080.0000000    0.1577732
230120.0000000    0.1750394
230160.0000000    0.1668197
230200.0000000    0.1693010
230240.0000000    0.1701992
230280.0000000    0.1473897
230320.0000000    0.1579943
230360.0000000    0.1467330
230400.0000000    0.1605825
230440.0000000    0.1678725
230480.0000000    0.1615643
230520.0000000    0.1532929
230560.0000000    0.1565290
230600.0000000    0.1657428
230640.0000000    0.1656828
230680.0000000    0.1569253
230720.0000000    0.1654155
230760.0000000    0.1476629
230800.0000000    0.1494597
230840.0000000    0.1620937
230880.0000000    0.1450805
230920.0000000    0.1446187
230960.0000000    0.1496934
231000.0000000    0.1464263
231040.0000000    0.1456731
231080.0000000    0.1415556
231120.0000000    0.1578031
231160.0000000    0.1422327
231200.0000000    0.1511545
231240.0000000    0.1487351
231280.0000000    0.1509351
231320.0000000    0.1410504
231360.0000000    0.1500737
231400.0000000    0.1497286
231440.0000000    0.1503846
231480.0000000    0.1493778
231520.0000000    0.1547943
231560.0000000    0.1519855
231600.0000000    0.1456093
231640.0000000    0.1477699
231680.0000000    0.1409407
231720.0000000    0.1451783
231760.0000000    0.1375746
231800.0000000    0.1369811
231840.0000000    0.1465456
231880.0000000    0.1490300
231920.0000000    0.1315690
231960.0000000    0.1334326
232000.0000000    0.1365684
232040.0000000    0.1360515
232080.0000000    0.1397325
232120.0000000    0.1345858
232160.0000000    0.1326236
232200.0000000    0.1363323
232240.0000000    0.1358045
232280.0000000    0.1443877
232320.0000000    0.1466354
232360.0000000    0.1422747
232400.0000000    0.1401127
232440.0000000    0.1468440
232480.0000000    0.1504415
232520.0000000    0.1448535
232560.0000000    0.1460948
232600.0000000    0.1502431
232640.0000000    0.1605408
232680.0000000    0.1778182
232720.0000000    0.1713098
232760.0000000    0.1622678
232800.0000000    0.1649276
232840.0000000    0.1564839
232880.0000000    0.1632885
232920.0000000    0.1563961
232960.0000000    0.1573786
233000.0000000    0.1693552
233040.0000000    0.1546038
233080.0000000    0.1493088
233120.0000000    0.1613778
233160.0000000    0.1499819
233200.0000000    0.1536297
233240.0000000    0.1475419
233280.0000000    0.1479975
233320.0000000    0.1404830
233360.0000000    0.1503383
233400.0000000    0.1402696
233440.0000000    0.1405487
233480.0000000    0.1417219
233520.0000000    0.1404368
233560.0000000    0.1426714
233600.0000000    0.1492394
233640.0000000    0.1574956
233680.0000000    0.1655076
233720.0000000    0.1532307
233760.0000000    0.1562741
233800.0000000    0.1563646
233840.0000000    0.1610123
233880.0000000    0.1633818
233920.0000000    0.1642197
233960.0000000    0.1507685
234000.0000000    0.1461739
234040.0000000    0.1489200
234080.0000000    0.1499698
234120.0000000    0.1609599
234160.0000000    0.1501621
234200.0000000    0.1640972
234240.0000000    0.1559482
234280.0000000    0.1469091
234320.0000000    0.1422561
234360.0000000    0.1468517
234400.0000000    0.1370264
234440.0000000    0.1489677
234480.0000000    0.1491748
234520.0000000    0.1397876
234560.0000000    0.1463607
234600.0000000    0.1639214
234640.0000000    0.1570056
234680.0000000    0.1547117
234720.0000000    0.1570154
234760.0000000    0.1637256
234800.0000000    0.1703482
234840.0000000    0.1628937
234880.0000000    0.1738723
234920.0000000    0.1595867
234960.0000000    0.1538793
235000.0000000    0.1682242
235040.0000000    0.1576953
235080.0000000    0.1651202
235120.0000000    0.1501895
235160.0000000    0.1732927
235200.0000000    0.1708767
235240.0000000    0.1836971
235280.0000000    0.1780652
235320.0000000    0.1810820
235360.0000000    0.1684604
235400.0000000    0.1823108
235440.0000000    0.1756587
235480.0000000    0.1652740
235520.0000000    0.1611734
235560.0000000    0.1768203
235600.0000000    0.1808094
235640.0000000    0.1792845
235680.0000000    0.1774941
235720.0000000    0.1708232
235760.0000000    0.1876228
235800.0000000    0.1759983
235840.0000000    0.1716985
235880.0000000    0.1685267
235920.0000000    0.1905458
235960.0000000    0.1804756
236000.0000000    0.1844196
236040.0000000    0.1748463
236080.0000000    0.1871041
236120.0000000    0.1802131
236160.0000000    0.1775477
236200.0000000    0.1699714
236240.0000000    0.1803471
236280.0000000    0.1682077
236320.0000000    0.1576905
236360.0000000    0.1812116
236400.0000000    0.1825818
236440.0000000    0.2173461
236480.0000000    0.1830023
236520.0000000    0.1898143
236560.0000000    0.1913231
236600.0000000    0.1787538
236640.0000000    0.1893773
236680.0000000    0.1921402
236720.0000000    0.1732541
236760.0000000    0.1750749
236800.0000000    0.1852427
236840.0000000    0.1879252
236880.0000000    0.1942712
236920.0000000    0.2071056
236960.0000000    0.1939106
237000.0000000    0.2001665
237040.0000000    0.1933746
237080.0000000    0.1747121
237120.0000000    0.1775638
237160.0000000    0.1869096
237200.0000000    0.1962753
237240.0000000    0.1772485
237280.0000000    0.1802208
237320.0000000    0.1958252
237360.0000000    0.1857008
237400.0000000    0.1763948
237440.0000000    0.1764212
237480.0000000    0.1610370
237520.0000000    0.1739273
237560.0000000    0.1714610
237600.0000000    0.1706237
237640.0000000    0.1704969
237680.0000000    0.1783171
237720.0000000    0.1729139
237760.0000000    0.1698925
237800.0000000    0.1827509
237840.0000000    0.1686018
237880.0000000    0.1860968
237920.0000000    0.1757653
237960.0000000    0.1721560
238000.0000000    0.1771148
238040.0000000    0.1598949
238080.0000000    0.1729596
238120.0000000    0.1797912
238160.0000000    0.1616981
238200.0000000    0.1761692
238240.0000000    0.1954886
238280.0000000    0.2016094
238320.0000000    0.1927750
238360.0000000    0.1793707
238400.0000000    0.1986740
238440.0000000    0.1945061
238480.0000000    0.1935065
238520.0000000    0.2028937
238560.0000000    0.1969964
238600.0000000    0.1803790
238640.0000000    0.1972635
238680.0000000    0.1840134
238720.0000000    0.1725885
238760.0000000    0.1726607
238800.0000000    0.1763933
238840.0000000    0.1606089
238880.0000000    0.1595620
238920.0000000    0.1771727
238960.0000000    0.1727736
239000.0000000    0.1854275
239040.0000000    0.1740879
239080.0000000    0.1786317
239120.0000000    0.1884227
239160.0000000    0.1873123
239200.0000000    0.1822151
239240.0000000    0.1977627
239280.0000000    0.1830748
239320.0000000    0.1709822
239360.0000000    0.1653825
239400.0000000    0.1851501
239440.0000000    0.1805512
239480.0000000    0.1865693
239520.0000000    0.1816040
239560.0000000    0.1735267
239600.0000000    0.1660166
239640.0000000    0.1783411
239680.0000000    0.1840013
239720.0000000    0.1729750
239760.0000000    0.1555146
239800.0000000    0.1915560
239840.0000000    0.1642066
239880.0000000    0.1773772
239920.0000000    0.1791463
239960.0000000    0.1719824
240000.0000000    0.1544478
240040.0000000    0.1652373
240080.0000000    0.1743070
240120.0000000    0.1680412
240160.0000000    0.1692753
240200.0000000    0.1663424
240240.0000000    0.1830031
240280.0000000    0.1815560
240320.0000000    0.1745471
240360.0000000    0.1692256
240400.0000000    0.1693951
240440.0000000    0.1620519
240480.0000000    0.1674581
240520.0000000    0.1663537
240560.0000000    0.1787757
240600.0000000    0.1649033
240640.0000000    0.1615807
240680.0000000    0.1570427
240720.0000000    0.1660202
240760.0000000    0.1533385
240800.0000000    0.1585866
240840.0000000    0.1607776
240880.0000000    0.1585734
240920.0000000    0.1502478
240960.0000000    0.1600469
241000.0000000    0.1744713
241040.0000000    0.1632086
241080.0000000    0.1566688
241120.0000000    0.1675866
241160.0000000    0.1712067
241200.0000000    0.1603451
241240.0000000    0.1705693
241280.0000000    0.1767374
241320.0000000    0.1712407
241360.0000000    0.1794477
241400.0000000    0.1815444
241440.0000000    0.1795777
241480.0000000    0.1891960
241520.0000000    0.1873471
241560.0000000    0.1931173
241600.0000000    0.1837741
241640.0000000    0.1959525
241680.0000000    0.1768554
241720.0000000    0.1738030
241760.0000000    0.1779054
241800.0000000    0.1600609
241840.0000000    0.1622980
241880.0000000    0.1546625
241920.0000000    0.1551677
241960.0000000    0.1716933
242000.0000000    0.1709809
242040.0000000    0.1640316
242080.0000000    0.1656462
242120.0000000    0.1743627
242160.0000000    0.1520608
242200.0000000    0.1508894
242240.0000000    0.1770459
242280.0000000    0.1737623
242320.0000000    0.1727209
242360.0000000    0.1738951
242400.0000000    0.1707459
242440.0000000    0.1763841
242480.0000000    0.1744571
242520.0000000    0.1708307
242560.0000000    0.1753497
242600.0000000    0.1751327
242640.0000000    0.1758123
242680.0000000    0.1763769
242720.0000000    0.1587222
242760.0000000    0.1572873
242800.0000000    0.1601721
242840.0000000    0.1634069
242880.0000000    0.1668522
242920.0000000    0.1624080
242960.0000000    0.1648865
243000.0000000    0.1494720
243040.0000000    0.1644669
243080.0000000    0.1682536
243120.0000000    0.1698330
243160.0000000    0.1640183
243200.0000000    0.1718809
243240.0000000    0.1619563
243280.0000000    0.1732311
243320.0000000    0.1557817
243360.0000000    0.1555062
243400.0000000    0.1609128
243440.0000000    0.1568534
243480.0000000    0.1598679
243520.0000000    0.1608445
243560.0000000    0.1389516
243600.0000000    0.1668034
243640.0000000    0.1497924
243680.0000000    0.1702993
243720.0000000    0.1642038
243760.0000000    0.1610440
243800.0000000    0.1634569
243840.0000000    0.1702610
243880.0000000    0.1706080
243920.0000000    0.1723419
243960.0000000    0.1572536
244000.0000000    0.1646069
244040.0000000    0.1661744
244080.0000000    0.1658995
244120.0000000    0.1572327
244160.0000000    0.1637197
244200.0000000    0.1592211
244240.0000000    0.1751975
244280.0000000    0.1557375
244320.0000000    0.1614212
244360.0000000    0.1746272
244400.0000000    0.1810176
244440.0000000    0.1646854
244480.0000000    0.1722091
244520.0000000    0.1930622
244560.0000000    0.1610011
244600.0000000    0.1591453
244640.0000000    0.1512585
244680.0000000    0.1576958
244720.0000000    0.1608078
244760.0000000    0.1700511
244800.0000000    0.1599622
244840.0000000    0.1642968
244880.0000000    0.1580412
244920.0000000    0.1752369
244960.0000000    0.1570656
245000.0000000    0.1540924
245040.0000000    0.1504569
245080.0000000    0.1642118
245120.0000000    0.1545208
245160.0000000    0.1681553
245200.0000000    0.1738152
245240.0000000    0.1604796
245280.0000000    0.1478343
245320.0000000    0.1706893
245360.0000000    0.1582168
245400.0000000    0.1624330
245440.0000000    0.1684586
245480.0000000    0.1690559
245520.0000000    0.1562880
245560.0000000    0.1641778
245600.0000000    0.1685734
245640.0000000    0.1695236
245680.0000000    0.1585249
245720.0000000    0.1660098
245760.0000000    0.1558016
245800.0000000    0.1655916
245840.0000000    0.1824919
245880.0000000    0.1809826
245920.0000000    0.1677996
245960.0000000    0.1688369
246000.0000000    0.1652985
246040.0000000    0.1637626
246080.0000000    0.1631147
246120.0000000    0.1687283
246160.0000000    0.1656098
246200.0000000    0.1722939
246240.0000000    0.1700521
246280.0000000    0.1697140
246320.0000000    0.1741693
246360.0000000    0.1573919
246400.0000000    0.1717466
246440.0000000    0.1769671
246480.0000000    0.1780626
246520.0000000    0.1707878
246560.0000000    0.1723435
246600.0000000    0.1694057
246640.0000000    0.1639653
246680.0000000    0.1768100
246720.0000000    0.1633119
246760.0000000    0.1621818
246800.0000000    0.1728293
246840.0000000    0.1613480
246880.0000000    0.1589314
246920.0000000    0.1618575
246960.0000000    0.1668196
247000.0000000    0.1710708
247040.0000000    0.1713043
247080.0000000    0.1662457
247120.0000000    0.1755490
247160.0000000    0.1713855
247200.0000000    0.1882383
247240.0000000    0.1838166
247280.0000000    0.1675909
247320.0000000    0.1691544
247360.0000000    0.1589497
247400.0000000    0.1677716
247440.0000000    0.1786345
247480.0000000    0.1771096
247520.0000000    0.1676225
247560.0000000    0.1662680
247600.0000000    0.1643664
247640.0000000    0.1736925
247680.0000000    0.1638531
247720.0000000    0.1625058
247760.0000000    0.1628908
247800.0000000    0.1596204
247840.0000000    0.1640381
247880.0000000    0.1640916
247920.0000000    0.1774505
247960.0000000    0.1680547
248000.0000000    0.1703112
248040.0000000    0.1604739
248080.0000000    0.1607291
248120.0000000    0.1503135
248160.0000000    0.1554777
248200.0000000    0.1565889
248240.0000000    0.1650349
248280.0000000    0.1692797
248320.0000000    0.1692471
248360.0000000    0.1691745
248400.0000000    0.1590657
248440.0000000    0.1564308
248480.0000000    0.1668303
248520.0000000    0.1534509
248560.0000000    0.1627358
248600.0000000    0.1583327
248640.0000000    0.1581858
248680.0000000    0.1616824
248720.0000000    0.1620917
248760.0000000    0.1714468
248800.0000000    0.1760472
248840.0000000    0.1614842
248880.0000000    0.1597821
248920.0000000    0.1678660
248960.0000000    0.1573738
249000.0000000    0.1558706
249040.0000000    0.1610384
249080.0000000    0.1542533
249120.0000000    0.1643535
249160.0000000    0.1717005
249200.0000000    0.1637218
249240.0000000    0.1589115
249280.0000000    0.1757100
249320.0000000    0.1718367
249360.0000000    0.1605233
249400.0000000    0.1622867
249440.0000000    0.1671613
249480.0000000    0.1806380
249520.0000000    0.1893274
249560.0000000    0.1806102
249600.0000000    0.1817548
249640.0000000    0.1827241
249680.0000000    0.1648951
249720.0000000    0.1721735
249760.0000000    0.1658419
249800.0000000    0.1651728
249840.0000000    0.1562518
249880.0000000    0.1709582
249920.0000000    0.1696305
249960.0000000    0.1645402
250000.0000000    0.1781972
250040.0000000    0.1760524
250080.0000000    0.1727267
250120.0000000    0.1727939
250160.0000000    0.1770003
250200.0000000    0.1738775
250240.0000000    0.1786454
250280.0000000    0.1863020
250320.0000000    0.1764454
250360.0000000    0.1881838
250400.0000000    0.1709719
250440.0000000    0.1958877
250480.0000000    0.1807421
250520.0000000    0.1766035
250560.0000000    0.1744376
250600.0000000    0.1695139
250640.0000000    0.1624333
250680.0000000    0.1530437
250720.0000000    0.1660659
250760.0000000    0.1568292
250800.0000000    0.1649258
250840.0000000    0.1493936
250880.0000000    0.1526067
250920.0000000    0.1580865
250960.0000000    0.1644690
251000.0000000    0.1677177
251040.0000000    0.1716018
251080.0000000    0.1657778
251120.0000000    0.1697343
251160.0000000    0.1776497
251200.0000000    0.1676027
251240.0000000    0.1685915
251280.0000000    0.1600678
251320.0000000    0.1614605
251360.0000000    0.1590149
251400.0000000    0.1717937
251440.0000000    0.1909295
251480.0000000    0.1707806
251520.0000000    0.1655089
251560.0000000    0.1673723
251600.0000000    0.1560183
251640.0000000    0.1603693
251680.0000000    0.1602567
251720.0000000    0.1535808
251760.0000000    0.1589521
251800.0000000    0.1528794
251840.0000000    0.1558002
251880.0000000    0.1670312
251920.0000000    0.1677066
251960.0000000    0.1614105
252000.0000000    0.1674368
252040.0000000    0.1617770
252080.0000000    0.1686918
252120.0000000    0.1628488
252160.0000000    0.1680740
252200.0000000    0.1767022
252240.0000000    0.1733968
252280.0000000    0.1645315
252320.0000000    0.1522870
252360.0000000    0.1461485
252400.0000000    0.1466147
252440.0000000    0.1510839
252480.0000000    0.1607433
252520.0000000    0.1535021
252560.0000000    0.1496089
252600.0000000    0.1578598
252640.0000000    0.1537008
252680.0000000    0.1600819
252720.0000000    0.1493361
252760.0000000    0.1550890
252800.0000000    0.1660144
252840.0000000    0.1534655
252880.0000000    0.1664939
252920.0000000    0.1615638
252960.0000000    0.1642289
253000.0000000    0.1686332
253040.0000000    0.1713551
253080.0000000    0.1877862
253120.0000000    0.1639308
253160.0000000    0.1609958
253200.0000000    0.1684792
253240.0000000    0.1753638
253280.0000000    0.1703198
253320.0000000    0.1638898
253360.0000000    0.1633070
253400.0000000    0.1588594
253440.0000000    0.1582730
253480.0000000    0.1654035
253520.0000000    0.1565738
253560.0000000    0.1655675
253600.0000000    0.1592992
253640.0000000    0.1586015
253680.0000000    0.1579228
253720.0000000    0.1672327
253760.0000000    0.1583504
253800.0000000    0.1626393
253840.0000000    0.1493673
253880.0000000    0.1544030
253920.0000000    0.1611183
253960.0000000    0.1518847
254000.0000000    0.1700427
254040.0000000    0.1539599
254080.0000000    0.1587421
254120.0000000    0.1615400
254160.0000000    0.1520797
254200.0000000    0.1565654
254240.0000000    0.1604194
254280.0000000    0.1550288
254320.0000000    0.1648488
254360.0000000    0.1617069
254400.0000000    0.1706086
254440.0000000    0.1582380
254480.0000000    0.1602859
254520.0000000    0.1607952
254560.0000000    0.1578473
254600.0000000    0.1583742
254640.0000000    0.1578284
254680.0000000    0.1539415
254720.0000000    0.1492289
254760.0000000    0.1611914
254800.0000000    0.1630647
254840.0000000    0.1616319
254880.0000000    0.1589449
254920.0000000    0.1501048
254960.0000000    0.1707749
255000.0000000    0.1749467
255040.0000000    0.1641649
255080.0000000    0.1628191
255120.0000000    0.1719896
255160.0000000    0.1735847
255200.0000000    0.1574551
255240.0000000    0.1596024
255280.0000000    0.1572171
255320.0000000    0.1679079
255360.0000000    0.1569656
255400.0000000    0.1571540
255440.0000000    0.1446107
255480.0000000    0.1469215
255520.0000000    0.1561475
255560.0000000    0.1556045
255600.0000000    0.1553164
255640.0000000    0.1520875
255680.0000000    0.1596336
255720.0000000    0.1671430
255760.0000000    0.1728727
255800.0000000    0.1580660
255840.0000000    0.1544712
255880.0000000    0.1551919
255920.0000000    0.1476334
255960.0000000    0.1586881
256000.0000000    0.1390181
256040.0000000    0.1546344
256080.0000000    0.1524315
256120.0000000    0.1646819
256160.0000000    0.1657327
256200.0000000    0.1625618
256240.0000000    0.1645400
256280.0000000    0.1656469
256320.0000000    0.1722864
256360.0000000    0.1591240
256400.0000000    0.1648984
256440.0000000    0.1603861
256480.0000000    0.1544683
256520.0000000    0.1646069
256560.0000000    0.1576274
256600.0000000    0.1661474
256640.0000000    0.1540463
256680.0000000    0.1669848
256720.0000000    0.1581965
256760.0000000    0.1568941
256800.0000000    0.1563895
256840.0000000    0.1565266
256880.0000000    0.1646223
256920.0000000    0.1579030
256960.0000000    0.1533855
257000.0000000    0.1554828
257040.0000000    0.1557025
257080.0000000    0.1563189
257120.0000000    0.1569408
257160.0000000    0.1581243
257200.0000000    0.1750293
257240.0000000    0.1573940
257280.0000000    0.1642555
257320.0000000    0.1583890
257360.0000000    0.1501596
257400.0000000    0.1522479
257440.0000000    0.1612782
257480.0000000    0.1506581
257520.0000000    0.1461079
257560.0000000    0.1507492
257600.0000000    0.1539280
257640.0000000    0.1466738
257680.0000000    0.1532759
257720.0000000    0.1598690
257760.0000000    0.1544258
257800.0000000    0.1525867
257840.0000000    0.1467430
257880.0000000    0.1499728
257920.0000000    0.1542598
257960.0000000    0.1523687
258000.0000000    0.1705279
258040.0000000    0.1664197
258080.0000000    0.1669658
258120.0000000    0.1621864
258160.0000000    0.1766958
258200.0000000    0.1722524
258240.0000000    0.1543109
258280.0000000    0.1689324
258320.0000000    0.1689977
258360.0000000    0.1779364
258400.0000000    0.1747374
258440.0000000    0.1779453
258480.0000000    0.1754417
258520.0000000    0.1792847
258560.0000000    0.1725088
258600.0000000    0.1608909
258640.0000000    0.1791195
258680.0000000    0.1846979
258720.0000000    0.1875401
258760.0000000    0.1691266
258800.0000000    0.1776717
258840.0000000    0.1695245
258880.0000000    0.1704436
258920.0000000    0.1749814
258960.0000000    0.1673131
259000.0000000    0.1564507
259040.0000000    0.1846280
259080.0000000    0.1687149
259120.0000000    0.1848076
259160.0000000    0.1751145
259200.0000000    0.1718736
259240.0000000    0.1739880
259280.0000000    0.1888850
259320.0000000    0.1851307
259360.0000000    0.1711629
259400.0000000    0.1629768
259440.0000000    0.1774504
259480.0000000    0.1898542
259520.0000000    0.1793792
259560.0000000    0.1814417
259600.0000000    0.1745684
259640.0000000    0.1679331
259680.0000000    0.1664644
259720.0000000    0.1717782
259760.0000000    0.1758473
259800.0000000    0.1586285
259840.0000000    0.1758808
259880.0000000    0.1845924
259920.0000000    0.1833576
259960.0000000    0.1688906
260000.0000000    0.1695590
260040.0000000    0.1784681
260080.0000000    0.1743682
260120.0000000    0.1779076
260160.0000000    0.1830493
260200.0000000    0.1733133
260240.0000000    0.1766143
260280.0000000    0.1614475
260320.0000000    0.1616300
260360.0000000    0.1801288
260400.0000000    0.1738868
260440.0000000    0.1803994
260480.0000000    0.1891600
260520.0000000    0.1865113
260560.0000000    0.1656172
260600.0000000    0.1644017
260640.0000000    0.1838293
260680.0000000    0.1782230
260720.0000000    0.1687765
260760.0000000    0.1749582
260800.0000000    0.1821519
260840.0000000    0.1735251
260880.0000000    0.1793876
260920.0000000    0.1602360
260960.0000000    0.1724575
261000.0000000    0.1607462
261040.0000000    0.1749418
261080.0000000    0.1668902
261120.0000000    0.1778486
261160.0000000    0.1649259
261200.0000000    0.1800848
261240.0000000    0.1764653
261280.0000000    0.1775226
261320.0000000    0.1812291
261360.0000000    0.1710884
261400.0000000    0.1708347
261440.0000000    0.1763174
261480.0000000    0.1859728
261520.0000000    0.1748060
261560.0000000    0.1806861
261600.0000000    0.1638422
261640.0000000    0.1700712
261680.0000000    0.1770743
261720.0000000    0.1733225
261760.0000000    0.1787619
261800.0000000    0.1703195
261840.0000000    0.1661007
261880.0000000    0.1834861
261920.0000000    0.1850803
261960.0000000    0.1778398
262000.0000000    0.1826870
262040.0000000    0.1772629
262080.0000000    0.1780456
262120.0000000    0.1820264
262160.0000000    0.1787016
262200.0000000    0.1871175
262240.0000000    0.1611874
262280.0000000    0.1675571
262320.0000000    0.1635473
262360.0000000    0.1756482
262400.0000000    0.1642455
262440.0000000    0.1602192
262480.0000000    0.1651139
262520.0000000    0.1710308
262560.0000000    0.1763138
262600.0000000    0.1740978
262640.0000000    0.1736086
262680.0000000    0.1677551
262720.0000000    0.1538592
262760.0000000    0.1819069
262800.0000000    0.1892324
262840.0000000    0.1730949
262880.0000000    0.1657514
262920.0000000    0.1719113
262960.0000000    0.1849534
263000.0000000    0.1886187
263040.0000000    0.1744737
263080.0000000    0.1654050
263120.0000000    0.1683334
263160.0000000    0.1801391
263200.0000000    0.1600215
263240.0000000    0.1755340
263280.0000000    0.1696875
263320.0000000    0.1660775
263360.0000000    0.1696749
263400.0000000    0.1630714
263440.0000000    0.1732876
263480.0000000    0.1720224
263520.0000000    0.1732892
263560.0000000    0.1702938
263600.0000000    0.1786292
263640.0000000    0.1722581
263680.0000000    0.1730736
263720.0000000    0.1746257
263760.0000000    0.1625080
263800.0000000    0.1674647
263840.0000000    0.1642155
263880.0000000    0.1592019
263920.0000000    0.1645313
263960.0000000    0.1827696
264000.0000000    0.1743081
264040.0000000    0.1722247
264080.0000000    0.1768530
264120.0000000    0.1730558
264160.0000000    0.1667282
264200.0000000    0.1657382
264240.0000000    0.1611350
264280.0000000    0.1662595
264320.0000000    0.1550845
264360.0000000    0.1627991
264400.0000000    0.1671700
264440.0000000    0.1532992
264480.0000000    0.1677100
264520.0000000    0.1602394
264560.0000000    0.1524030
264600.0000000    0.1570504
264640.0000000    0.1571983
264680.0000000    0.1601130
264720.0000000    0.1650699
264760.0000000    0.1620744
264800.0000000    0.1563528
264840.0000000    0.1624613
264880.0000000    0.1642687
264920.0000000    0.1566952
264960.0000000    0.1629852
265000.0000000    0.1613633
265040.0000000    0.1680145
265080.0000000    0.1748283
265120.0000000    0.1642314
265160.0000000    0.1559072
265200.0000000    0.1714091
265240.0000000    0.1800325
265280.0000000    0.1688473
265320.0000000    0.1564749
265360.0000000    0.1540098
265400.0000000    0.1664973
265440.0000000    0.1656400
265480.0000000    0.1575014
265520.0000000    0.1562056
265560.0000000    0.1563528
265600.0000000    0.1719730
265640.0000000    0.1672436
265680.0000000    0.1664200
265720.0000000    0.1792521
265760.0000000    0.1797737
265800.0000000    0.1776676
265840.0000000    0.1877572
265880.0000000    0.1889323
265920.0000000    0.1936780
265960.0000000    0.1952932
266000.0000000    0.1835639
266040.0000000    0.1900623
266080.0000000    0.1956924
266120.0000000    0.1962873
266160.0000000    0.1924413
266200.0000000    0.1779428
266240.0000000    0.1781536
266280.0000000    0.1899250
266320.0000000    0.1887799
266360.0000000    0.1929241
266400.0000000    0.1852102
266440.0000000    0.1844593
266480.0000000    0.1988742
266520.0000000    0.1918948
266560.0000000    0.1733274
266600.0000000    0.1873546
266640.0000000    0.1828957
266680.0000000    0.1948888
266720.0000000    0.1909198
266760.0000000    0.1890102
266800.0000000    0.1821327
266840.0000000    0.1879919
266880.0000000    0.1870302
266920.0000000    0.1849583
266960.0000000    0.1992583
267000.0000000    0.1874390
267040.0000000    0.1934790
267080.0000000    0.2047896
267120.0000000    0.1950649
267160.0000000    0.1982372
267200.0000000    0.2075011
267240.0000000    0.2013861
267280.0000000    0.1848559
267320.0000000    0.1931176
267360.0000000    0.1938469
267400.0000000    0.1947420
267440.0000000    0.1879113
267480.0000000    0.1901878
267520.0000000    0.1897482
267560.0000000    0.1934367
267600.0000000    0.2003861
267640.0000000    0.1917841
267680.0000000    0.2001866
267720.0000000    0.1982099
267760.0000000    0.1994489
267800.0000000    0.1942252
267840.0000000    0.1937747
267880.0000000    0.2077938
267920.0000000    0.1994159
267960.0000000    0.1902783
268000.0000000    0.1956023
268040.0000000    0.1877703
268080.0000000    0.1899214
268120.0000000    0.1957401
268160.0000000    0.1895189
268200.0000000    0.1820990
268240.0000000    0.1887704
268280.0000000    0.1874417
268320.0000000    0.1872378
268360.0000000    0.1903205
268400.0000000    0.1795171
268440.0000000    0.1830950
268480.0000000    0.1915784
268520.0000000    0.1868035
268560.0000000    0.1804189
268600.0000000    0.1770187
268640.0000000    0.1753676
268680.0000000    0.1879067
268720.0000000    0.1754245
268760.0000000    0.1887305
268800.0000000    0.1913203
268840.0000000    0.1840377
268880.0000000    0.1763490
268920.0000000    0.1780396
268960.0000000    0.1755090
269000.0000000    0.1827024
269040.0000000    0.1721637
269080.0000000    0.1715430
269120.0000000    0.1854958
269160.0000000    0.1670761
269200.0000000    0.1681639
269240.0000000    0.1796460
269280.0000000    0.1895606
269320.0000000    0.1729216
269360.0000000    0.1612585
269400.0000000    0.1731392
269440.0000000    0.1709739
269480.0000000    0.1656098
269520.0000000    0.1758685
269560.0000000    0.1745831
269600.0000000    0.1631901
269640.0000000    0.1746162
269680.0000000    0.1665113
269720.0000000    0.1650843
269760.0000000    0.1693874
269800.0000000    0.1623463
269840.0000000    0.1836860
269880.0000000    0.1724124
269920.0000000    0.1580298
269960.0000000    0.1575976
270000.0000000    0.1660971
270040.0000000    0.1697574
270080.0000000    0.1652877
270120.0000000    0.1614893
270160.0000000    0.1801172
270200.0000000    0.1776858
270240.0000000    0.1698894
270280.0000000    0.1622459
270320.0000000    0.1543791
270360.0000000    0.1529699
270400.0000000    0.1516268
270440.0000000    0.1494401
270480.0000000    0.1591479
270520.0000000    0.1720013
270560.0000000    0.1609621
270600.0000000    0.1625819
270640.0000000    0.1707501
270680.0000000    0.1630397
270720.0000000    0.1581245
270760.0000000    0.1680708
270800.0000000    0.1655501
270840.0000000    0.1540110
270880.0000000    0.1557410
270920.0000000    0.1579599
270960.0000000    0.1685316
271000.0000000    0.1694302
271040.0000000    0.1675406
271080.0000000    0.1596884
271120.0000000    0.1610715
271160.0000000    0.1763676
271200.0000000    0.1784245
271240.0000000    0.1662435
271280.0000000    0.1753348
271320.0000000    0.1664142
271360.0000000    0.1575773
271400.0000000    0.1769443
271440.0000000    0.1817983
271480.0000000    0.1801776
271520.0000000    0.1907469
271560.0000000    0.1734617
271600.0000000    0.1756822
271640.0000000    0.1549799
271680.0000000    0.1789694
271720.0000000    0.1646543
271760.0000000    0.1710270
271800.0000000    0.1715591
271840.0000000    0.1936015
271880.0000000    0.1723002
271920.0000000    0.1701957
271960.0000000    0.1860559
272000.0000000    0.1853310
272040.0000000    0.1806324
272080.0000000    0.1776636
272120.0000000    0.1956614
272160.0000000    0.1841537
272200.0000000    0.1744763
272240.0000000    0.1750823
272280.0000000    0.1787172
272320.0000000    0.1854889
272360.0000000    0.1748435
272400.0000000    0.1712458
272440.0000000    0.1797698
272480.0000000    0.1783198
272520.0000000    0.1809352
272560.0000000    0.1674222
272600.0000000    0.1778311
272640.0000000    0.1660555
272680.0000000    0.1762529
272720.0000000    0.1710919
272760.0000000    0.1795124
272800.0000000    0.1723730
272840.0000000    0.1686489
272880.0000000    0.1757398
272920.0000000    0.1579263
272960.0000000    0.1898843
273000.0000000    0.1636475
273040.0000000    0.1573258
273080.0000000    0.1573189
273120.0000000    0.1691104
273160.0000000    0.1622324
273200.0000000    0.1662519
273240.0000000    0.1597301
273280.0000000    0.1748106
273320.0000000    0.1642772
273360.0000000    0.1582891
273400.0000000    0.1768979
273440.0000000    0.1808583
273480.0000000    0.1734398
273520.0000000    0.1683233
273560.0000000    0.1653836
273600.0000000    0.1747048
273640.0000000    0.1631438
273680.0000000    0.1562573
273720.0000000    0.1841879
273760.0000000    0.1808926
273800.0000000    0.1867093
273840.0000000    0.1740815
273880.0000000    0.1739534
273920.0000000    0.1971704
273960.0000000    0.1920106
274000.0000000    0.1680664
274040.0000000    0.1759558
274080.0000000    0.1773335
274120.0000000    0.1683183
274160.0000000    0.1779433
274200.0000000    0.1680364
274240.0000000    0.1658722
274280.0000000    0.1682206
274320.0000000    0.1745662
274360.0000000    0.1665528
274400.0000000    0.1641235
274440.0000000    0.1548741
274480.0000000    0.1706833
274520.0000000    0.1714868
274560.0000000    0.1818466
274600.0000000    0.1651585
274640.0000000    0.1721315
274680.0000000    0.1838341
274720.0000000    0.1691781
274760.0000000    0.1540968
274800.0000000    0.1756806
274840.0000000    0.1627037
274880.0000000    0.1727684
274920.0000000    0.1577434
274960.0000000    0.1603692
275000.0000000    0.1668528
275040.0000000    0.1505234
275080.0000000    0.1784576
275120.0000000    0.1678180
275160.0000000    0.1657206
275200.0000000    0.1528493
275240.0000000    0.1666528
275280.0000000    0.1509604
275320.0000000    0.1696963
275360.0000000    0.1584430
275400.0000000    0.1563019
275440.0000000    0.1739236
275480.0000000    0.1633830
275520.0000000    0.1679872
275560.0000000    0.1560239
275600.0000000    0.1583052
275640.0000000    0.1645204
275680.0000000    0.1706743
275720.0000000    0.1640717
275760.0000000    0.1511550
275800.0000000    0.1573893
275840.0000000    0.1435447
275880.0000000    0.1550337
275920.0000000    0.1534252
275960.0000000    0.1642040
276000.0000000    0.1734074
276040.0000000    0.1642199
276080.0000000    0.1556500
276120.0000000    0.1602983
276160.0000000    0.1589668
276200.0000000    0.1643537
276240.0000000    0.1738162
276280.0000000    0.1675004
276320.0000000    0.1776880
276360.0000000    0.1590798
276400.0000000    0.1579174
276440.0000000    0.1631643
276480.0000000    0.1698164
276520.0000000    0.1661585
276560.0000000    0.1611101
276600.0000000    0.1676629
276640.0000000    0.1617864
276680.0000000    0.1679866
276720.0000000    0.1627712
276760.0000000    0.1642246
276800.0000000    0.1596414
276840.0000000    0.1663277
276880.0000000    0.1668524
276920.0000000    0.1725960
276960.0000000    0.1598861
277000.0000000    0.1868927
277040.0000000    0.1653266
277080.0000000    0.1744905
277120.0000000    0.1724195
277160.0000000    0.1655672
277200.0000000    0.1653444
277240.0000000    0.1599773
277280.0000000    0.1721581
277320.0000000    0.1570958
277360.0000000    0.1666096
277400.0000000    0.1695522
277440.0000000    0.1709583
277480.0000000    0.1635225
277520.0000000    0.1614360
277560.0000000    0.1711501
277600.0000000    0.1662276
277640.0000000    0.1570215
277680.0000000    0.1641558
277720.0000000    0.1611917
277760.0000000    0.1733674
277800.0000000    0.1588872
277840.0000000    0.1503735
277880.0000000    0.1600524
277920.0000000    0.1704224
277960.0000000    0.1705261
278000.0000000    0.1713575
278040.0000000    0.1631253
278080.0000000    0.1877393
278120.0000000    0.1679412
278160.0000000    0.1711723
278200.0000000    0.1609920
278240.0000000    0.1693823
278280.0000000    0.1544925
278320.0000000    0.1615019
278360.0000000    0.1541314
278400.0000000    0.1693670
278440.0000000    0.1588315
278480.0000000    0.1498066
278520.0000000    0.1531170
278560.0000000    0.1503813
278600.0000000    0.1650871
278640.0000000    0.1589064
278680.0000000    0.1477358
278720.0000000    0.1470157
278760.0000000    0.1569035
278800.0000000    0.1470396
278840.0000000    0.1491951
278880.0000000    0.1593845
278920.0000000    0.1456713
278960.0000000    0.1503107
279000.0000000    0.1517754
279040.0000000    0.1525001
279080.0000000    0.1535379
279120.0000000    0.1507926
279160.0000000    0.1611194
279200.0000000    0.1643835
279240.0000000    0.1490493
279280.0000000    0.1676983
279320.0000000    0.1612945
279360.0000000    0.1598155
279400.0000000    0.1474739
279440.0000000    0.1466886
279480.0000000    0.1572259
279520.0000000    0.1595243
279560.0000000    0.1546728
279600.0000000    0.1543450
279640.0000000    0.1623911
279680.0000000    0.1540814
279720.0000000    0.1616974
279760.0000000    0.1584702
279800.0000000    0.1639839
279840.0000000    0.1629118
279880.0000000    0.1593097
279920.0000000    0.1611129
279960.0000000    0.1411993
280000.0000000    0.1589554
280040.0000000    0.1558194
280080.0000000    0.1496233
280120.0000000    0.1474325
280160.0000000    0.1521894
280200.0000000    0.1693636
280240.0000000    0.1654116
280280.0000000    0.1577771
280320.0000000    0.1493340
280360.0000000    0.1544724
280400.0000000    0.1562617
280440.0000000    0.1573474
280480.0000000    0.1545230
280520.0000000    0.1598364
280560.0000000    0.1587657
280600.0000000    0.1537758
280640.0000000    0.1577309
280680.0000000    0.1456351
280720.0000000    0.1478217
280760.0000000    0.1470319
280800.0000000    0.1465582
280840.0000000    0.1479498
280880.0000000    0.1538088
280920.0000000    0.1538488
280960.0000000    0.1634491
281000.0000000    0.1559626
281040.0000000    0.1511713
281080.0000000    0.1481617
281120.0000000    0.1581141
281160.0000000    0.1676484
281200.0000000    0.1610720
281240.0000000    0.1666086
281280.0000000    0.1455793
281320.0000000    0.1514266
281360.0000000    0.1518783
281400.0000000    0.1537562
281440.0000000    0.1581414
281480.0000000    0.1676654
281520.0000000    0.1546541
281560.0000000    0.1618039
281600.0000000    0.1506118
281640.0000000    0.1547969
281680.0000000    0.1709887
281720.0000000    0.1523582
281760.0000000    0.1815323
281800.0000000    0.1790534
281840.0000000    0.1708560
281880.0000000    0.1760211
281920.0000000    0.1710518
281960.0000000    0.1891621
282000.0000000    0.1965210
282040.0000000    0.1830373
282080.0000000    0.1742751
282120.0000000    0.1739039
282160.0000000    0.1527166
282200.0000000    0.1733095
282240.0000000    0.1668983
282280.0000000    0.1586239
282320.0000000    0.1613296
282360.0000000    0.1679394
282400.0000000    0.1568170
282440.0000000    0.1701749
282480.0000000    0.1758535
282520.0000000    0.1702662
282560.0000000    0.1630715
282600.0000000    0.1720797
282640.0000000    0.1850806
282680.0000000    0.1790046
282720.0000000    0.1723020
282760.0000000    0.1675447
282800.0000000    0.1714381
282840.0000000    0.1647747
282880.0000000    0.1852056
282920.0000000    0.1629174
282960.0000000    0.1695535
283000.0000000    0.1758266
283040.0000000    0.1742808
283080.0000000    0.1781359
283120.0000000    0.1742229
283160.0000000    0.1708853
283200.0000000    0.1714142
283240.0000000    0.1587939
283280.0000000    0.1624610
283320.0000000    0.1767832
283360.0000000    0.1713303
283400.0000000    0.1645645
283440.0000000    0.1743973
283480.0000000    0.1830348
283520.0000000    0.1798569
283560.0000000    0.1815071
283600.0000000    0.1790742
283640.0000000    0.1732604
283680.0000000    0.1893692
283720.0000000    0.2036117
283760.0000000    0.1984501
283800.0000000    0.1731295
283840.0000000    0.1757233
283880.0000000    0.1806495
283920.0000000    0.1629215
283960.0000000    0.1771064
284000.0000000    0.1751842
284040.0000000    0.1870217
284080.0000000    0.1856488
284120.0000000    0.1876595
284160.0000000    0.1853522
284200.0000000    0.1716483
284240.0000000    0.1872835
284280.0000000    0.1763727
284320.0000000    0.1817567
284360.0000000    0.1730118
284400.0000000    0.1694975
284440.0000000    0.1540566
284480.0000000    0.1736895
284520.0000000    0.1724309
284560.0000000    0.1790667
284600.0000000    0.1822698
284640.0000000    0.1643825
284680.0000000    0.1584644
284720.0000000    0.1665297
284760.0000000    0.1734372
284800.0000000    0.1772244
284840.0000000    0.1838207
284880.0000000    0.1787121
284920.0000000    0.1840925
284960.0000000    0.1774011
285000.0000000    0.1826821
285040.0000000    0.1725351
285080.0000000    0.1799636
285120.0000000    0.1898570
285160.0000000    0.1720281
285200.0000000    0.1780230
285240.0000000    0.1877974
285280.0000000    0.1640574
285320.0000000    0.1664278
285360.0000000    0.1686945
285400.0000000    0.1709503
285440.0000000    0.1749429
285480.0000000    0.1702646
285520.0000000    0.1814090
285560.0000000    0.1889162
285600.0000000    0.1867210
285640.0000000    0.1842711
285680.0000000    0.1641838
285720.0000000    0.1817156
285760.0000000    0.1842804
285800.0000000    0.1829890
285840.0000000    0.1679132
285880.0000000    0.1764386
285920.0000000    0.1674912
285960.0000000    0.1680000
286000.0000000    0.1807312
286040.0000000    0.1818359
286080.0000000    0.1601329
286120.0000000    0.1868469
286160.0000000    0.1841541
286200.0000000    0.1893702
286240.0000000    0.1843707
286280.0000000    0.1848187
286320.0000000    0.1906001
286360.0000000    0.1947946
286400.0000000    0.1846504
286440.0000000    0.1872668
286480.0000000    0.1817272
286520.0000000    0.1886817
286560.0000000    0.1808142
286600.0000000    0.1843717
286640.0000000    0.1975649
286680.0000000    0.1839659
286720.0000000    0.1572732
286760.0000000    0.1862199
286800.0000000    0.1859445
286840.0000000    0.1861508
286880.0000000    0.2007497
286920.0000000    0.1930862
286960.0000000    0.1753124
287000.0000000    0.1888964
287040.0000000    0.1783774
287080.0000000    0.1780933
287120.0000000    0.1909424
287160.0000000    0.1936637
287200.0000000    0.1952168
287240.0000000    0.1859225
287280.0000000    0.1933006
287320.0000000    0.1733825
287360.0000000    0.1757530
287400.0000000    0.1837716
287440.0000000    0.1890708
287480.0000000    0.1848330
287520.0000000    0.1939290
287560.0000000    0.1811779
287600.0000000    0.1789911
287640.0000000    0.1756605
287680.0000000    0.1957062
287720.0000000    0.1992747
287760.0000000    0.1817757
287800.0000000    0.1938626
287840.0000000    0.1866135
287880.0000000    0.1981701
287920.0000000    0.1983275
287960.0000000    0.1873398
288000.0000000    0.1871620
288040.0000000    0.1858247
288080.0000000    0.1885532
288120.0000000    0.1880816
288160.0000000    0.1940314
288200.0000000    0.1791585
288240.0000000    0.1714788
288280.0000000    0.1794127
288320.0000000    0.1895725
288360.0000000    0.1815546
288400.0000000    0.1831414
288440.0000000    0.1645781
288480.0000000    0.1667201
288520.0000000    0.1754268
288560.0000000    0.1995839
288600.0000000    0.1882261
288640.0000000    0.1958265
288680.0000000    0.1855190
288720.0000000    0.1822034
288760.0000000    0.1996251
288800.0000000    0.1912771
288840.0000000    0.1859067
288880.0000000    0.1922813
288920.0000000    0.1852977
288960.0000000    0.1727302
289000.0000000    0.1613002
289040.0000000    0.1811651
289080.0000000    0.1812690
289120.0000000    0.1721934
289160.0000000    0.1739720
289200.0000000    0.1629513
289240.0000000    0.1631672
289280.0000000    0.1681385
289320.0000000    0.1618557
289360.0000000    0.1680015
289400.0000000    0.1704396
289440.0000000    0.1915171
289480.0000000    0.1674814
289520.0000000    0.1658834
289560.0000000    0.1799617
289600.0000000    0.1613858
289640.0000000    0.1612835
289680.0000000    0.1576215
289720.0000000    0.1725445
289760.0000000    0.1683739
289800.0000000    0.1758791
289840.0000000    0.1723892
289880.0000000    0.1605953
289920.0000000    0.1599917
289960.0000000    0.1789589
290000.0000000    0.1773317
290040.0000000    0.1559579
290080.0000000    0.1766365
290120.0000000    0.1732119
290160.0000000    0.1774009
290200.0000000    0.1735152
290240.0000000    0.1903181
290280.0000000    0.1689425
290320.0000000    0.1778978
290360.0000000    0.1667429
290400.0000000    0.1741816
290440.0000000    0.1829974
290480.0000000    0.1839857
290520.0000000    0.1802640
290560.0000000    0.1814105
290600.0000000    0.1800207
290640.0000000    0.1607134
290680.0000000    0.1716335
290720.0000000    0.1777846
290760.0000000    0.1661638
290800.0000000    0.1730311
290840.0000000    0.1843133
290880.0000000    0.1612542
290920.0000000    0.1817994
290960.0000000    0.1697872
291000.0000000    0.1855992
291040.0000000    0.1751411
291080.0000000    0.1810079
291120.0000000    0.1766699
291160.0000000    0.1848619
291200.0000000    0.1753532
291240.0000000    0.1723847
291280.0000000    0.1594163
291320.0000000    0.1689004
291360.0000000    0.1701471
291400.0000000    0.1799928
291440.0000000    0.1699370
291480.0000000    0.1704761
291520.0000000    0.1661391
291560.0000000    0.1694132
291600.0000000    0.1532503
291640.0000000    0.1641505
291680.0000000    0.1542116
291720.0000000    0.1542921
291760.0000000    0.1556348
291800.0000000    0.1564602
291840.0000000    0.1593746
291880.0000000    0.1577628
291920.0000000    0.1563793
291960.0000000    0.1562205
292000.0000000    0.1573054
292040.0000000    0.1573629
292080.0000000    0.1624598
292120.0000000    0.1703557
292160.0000000    0.1725512
292200.0000000    0.1685291
292240.0000000    0.1719341
292280.0000000    0.1775275
292320.0000000    0.1688730
292360.0000000    0.1789311
292400.0000000    0.1866519
292440.0000000    0.1751564
292480.0000000    0.1641248
292520.0000000    0.1676862
292560.0000000    0.1657394
292600.0000000    0.1752318
292640.0000000    0.1728440
292680.0000000    0.1747360
292720.0000000    0.1631197
292760.0000000    0.1674560
292800.0000000    0.1639262
292840.0000000    0.1824008
292880.0000000    0.1699131
292920.0000000    0.1656881
292960.0000000    0.1675846
293000.0000000    0.1732367
293040.0000000    0.1585004
293080.0000000    0.1540430
293120.0000000    0.1593941
293160.0000000    0.1641714
293200.0000000    0.1716549
293240.0000000    0.1842994
293280.0000000    0.1562248
293320.0000000    0.1746350
293360.0000000    0.1654933
293400.0000000    0.1556914
293440.0000000    0.1637285
293480.0000000    0.1597647
293520.0000000    0.1600681
293560.0000000    0.1528534
293600.0000000    0.1680549
293640.0000000    0.1575241
293680.0000000    0.1527951
293720.0000000    0.1694913
293760.0000000    0.1624100
293800.0000000    0.1618565
293840.0000000    0.1783541
293880.0000000    0.1503937
293920.0000000    0.1786621
293960.0000000    0.1815707
294000.0000000    0.1802113
294040.0000000    0.1706822
294080.0000000    0.1672658
294120.0000000    0.1797625
294160.0000000    0.1695592
294200.0000000    0.1765910
294240.0000000    0.1777905
294280.0000000    0.1792362
294320.0000000    0.1815354
294360.0000000    0.1790169
294400.0000000    0.1814490
294440.0000000    0.1816310
294480.0000000    0.1779296
294520.0000000    0.1741657
294560.0000000    0.1746744
294600.0000000    0.1711401
294640.0000000    0.1798055
294680.0000000    0.1696990
294720.0000000    0.1589198
294760.0000000    0.1639942
294800.0000000    0.1676389
294840.0000000    0.1812168
294880.0000000    0.1758901
294920.0000000    0.1817745
294960.0000000    0.1697439
295000.0000000    0.1774910
295040.0000000    0.1796288
295080.0000000    0.1949391
295120.0000000    0.1926578
295160.0000000    0.1825416
295200.0000000    0.1783112
295240.0000000    0.1727125
295280.0000000    0.1915202
295320.0000000    0.1826382
295360.0000000    0.1778601
295400.0000000    0.1778697
295440.0000000    0.1753555
295480.0000000    0.1662833
295520.0000000    0.1714629
295560.0000000    0.1722230
295600.0000000    0.1607605
295640.0000000    0.1731219
295680.0000000    0.1796790
295720.0000000    0.1642314
295760.0000000    0.1699064
295800.0000000    0.1652236
295840.0000000    0.1751502
295880.0000000    0.1684071
295920.0000000    0.1710302
295960.0000000    0.1684831
296000.0000000    0.1667025
296040.0000000    0.1737943
296080.0000000    0.1676826
296120.0000000    0.1612519
296160.0000000    0.1668660
296200.0000000    0.1699397
296240.0000000    0.1658491
296280.0000000    0.1657079
296320.0000000    0.1706807
296360.0000000    0.1756042
296400.0000000    0.1518169
296440.0000000    0.1611498
296480.0000000    0.1626009
296520.0000000    0.1559292
296560.0000000    0.1686753
296600.0000000    0.1657418
296640.0000000    0.1761365
296680.0000000    0.1694709
296720.0000000    0.1656151
296760.0000000    0.1771033
296800.0000000    0.1743460
296840.0000000    0.1805488
296880.0000000    0.1869272
296920.0000000    0.1701939
296960.0000000    0.1704413
297000.0000000    0.1777471
297040.0000000    0.1714995
297080.0000000    0.1566989
297120.0000000    0.1773927
297160.0000000    0.1686024
297200.0000000    0.1693200
297240.0000000    0.1861672
297280.0000000    0.1814658
297320.0000000    0.1670164
297360.0000000    0.1691945
297400.0000000    0.1851878
297440.0000000    0.1691654
297480.0000000    0.1736137
297520.0000000    0.1762760
297560.0000000    0.1637818
297600.0000000    0.1704822
297640.0000000    0.1733919
297680.0000000    0.1673114
297720.0000000    0.1660469
297760.0000000    0.1602320
297800.0000000    0.1592537
297840.0000000    0.1603452
297880.0000000    0.1628401
297920.0000000    0.1642168
297960.0000000    0.1552704
298000.0000000    0.1599852
298040.0000000    0.1625741
298080.0000000    0.1594653
298120.0000000    0.1700993
298160.0000000    0.1677464
298200.0000000    0.1670165
298240.0000000    0.1690987
298280.0000000    0.1577565
298320.0000000    0.1579687
298360.0000000    0.1605951
298400.0000000    0.1662348
298440.0000000    0.1799752
298480.0000000    0.1547325
298520.0000000    0.1663399
298560.0000000    0.1764507
298600.0000000    0.1719559
298640.0000000    0.1790271
298680.0000000    0.1757838
298720.0000000    0.1842305
298760.0000000    0.1779018
298800.0000000    0.1799877
298840.0000000    0.1887891
298880.0000000    0.1921708
298920.0000000    0.1777030
298960.0000000    0.1815197
299000.0000000    0.1774731
299040.0000000    0.1666792
299080.0000000    0.1648491
299120.0000000    0.1680980
299160.0000000    0.1562836
299200.0000000    0.1561492
299240.0000000    0.1754178
299280.0000000    0.1754234
299320.0000000    0.1712412
299360.0000000    0.1657397
299400.0000000    0.1625801
299440.0000000    0.1665923
299480.0000000    0.1673352
299520.0000000    0.1559660
299560.0000000    0.1778718
299600.0000000    0.1536832
299640.0000000    0.1651846
299680.0000000    0.1568886
299720.0000000    0.1712806
299760.0000000    0.1622968
299800.0000000    0.1586726
299840.0000000    0.1663661
299880.0000000    0.1773517
299920.0000000    0.1628743
299960.0000000    0.1654004
300000.0000000    0.1648149
300040.0000000    0.1587203
300080.0000000    0.1607821
300120.0000000    0.1649540
300160.0000000    0.1682984
300200.0000000    0.1589941
300240.0000000    0.1662919
300280.0000000    0.1661885
300320.0000000    0.1681754
300360.0000000    0.1623716
300400.0000000    0.1753856
300440.0000000    0.1695296
300480.0000000    0.1736880
300520.0000000    0.1771135
300560.0000000    0.1707601
300600.0000000    0.1724217
300640.0000000    0.1682146
300680.0000000    0.1782428
300720.0000000    0.1537329
300760.0000000    0.1603937
300800.0000000    0.1499498
300840.0000000    0.1732265
300880.0000000    0.1727776
300920.0000000    0.1661576
300960.0000000    0.1630597
301000.0000000    0.1694049
301040.0000000    0.1666526
301080.0000000    0.1782578
301120.0000000    0.1652892
301160.0000000    0.1620754
301200.0000000    0.1754639
301240.0000000    0.1794705
301280.0000000    0.1608336
301320.0000000    0.1728179
301360.0000000    0.1763321
301400.0000000    0.1698788
301440.0000000    0.1890064
301480.0000000    0.1765836
301520.0000000    0.1621695
301560.0000000    0.1648182
301600.0000000    0.1698582
301640.0000000    0.1658705
301680.0000000    0.1732542
301720.0000000    0.1845627
301760.0000000    0.1773470
301800.0000000    0.1784953
301840.0000000    0.1745404
301880.0000000    0.1646481
301920.0000000    0.1650806
301960.0000000    0.1636537
302000.0000000    0.1713277
302040.0000000    0.1755963
302080.0000000    0.1681415
302120.0000000    0.1807260
302160.0000000    0.1599239
302200.0000000    0.1731031
302240.0000000    0.1658535
302280.0000000    0.1736862
302320.0000000    0.1806088
302360.0000000    0.1895773
302400.0000000    0.1753479
302440.0000000    0.1704162
302480.0000000    0.1901891
302520.0000000    0.1809631
302560.0000000    0.1731555
302600.0000000    0.1683380
302640.0000000    0.1780145
302680.0000000    0.1708996
302720.0000000    0.1611772
302760.0000000    0.1669061
302800.0000000    0.1634698
302840.0000000    0.1728966
302880.0000000    0.1733739
302920.0000000    0.1693696
302960.0000000    0.1703691
303000.0000000    0.1678894
303040.0000000    0.1804613
303080.0000000    0.1840788
303120.0000000    0.1649807
303160.0000000    0.1677617
303200.0000000    0.1624410
303240.0000000    0.1630063
303280.0000000    0.1724656
303320.0000000    0.1530036
303360.0000000    0.1621478
303400.0000000    0.1792128
303440.0000000    0.1723150
303480.0000000    0.1815837
303520.0000000    0.1766998
303560.0000000    0.1780660
303600.0000000    0.1774378
303640.0000000    0.1784120
303680.0000000    0.1726844
303720.0000000    0.1766573
303760.0000000    0.1685083
303800.0000000    0.1633406
303840.0000000    0.1700447
303880.0000000    0.1610115
303920.0000000    0.1619894
303960.0000000    0.1576137
304000.0000000    0.1558229
304040.0000000    0.1752240
304080.0000000    0.1858926
304120.0000000    0.1722969
304160.0000000    0.1547338
304200.0000000    0.1499722
304240.0000000    0.1639809
304280.0000000    0.1545004
304320.0000000    0.1622894
304360.0000000    0.1509562
304400.0000000    0.1644164
304440.0000000    0.1676157
304480.0000000    0.1540018
304520.0000000    0.1513563
304560.0000000    0.1576344
304600.0000000    0.1508148
304640.0000000    0.1429950
304680.0000000    0.1455047
304720.0000000    0.1441884
304760.0000000    0.1474645
304800.0000000    0.1500363
304840.0000000    0.1438424
304880.0000000    0.1500172
304920.0000000    0.1365569
304960.0000000    0.1490586
305000.0000000    0.1574578
305040.0000000    0.1638818
305080.0000000    0.1573661
305120.0000000    0.1506316
305160.0000000    0.1640825
305200.0000000    0.1618664
305240.0000000    0.1601430
305280.0000000    0.1665777
305320.0000000    0.1619780
305360.0000000    0.1729305
305400.0000000    0.1644095
305440.0000000    0.1917701
305480.0000000    0.1849750
305520.0000000    0.1911655
305560.0000000    0.1843712
305600.0000000    0.1800255
305640.0000000    0.1914804
305680.0000000    0.1908835
305720.0000000    0.1919537
305760.0000000    0.2096198
305800.0000000    0.2017519
305840.0000000    0.2004966
305880.0000000    0.1993338
305920.0000000    0.2044578
305960.0000000    0.2023698
306000.0000000    0.1976804
306040.0000000    0.1967903
306080.0000000    0.1960071
306120.0000000    0.1993636
306160.0000000    0.1991018
306200.0000000    0.1851883
306240.0000000    0.1965137
306280.0000000    0.1927864
306320.0000000    0.1927485
306360.0000000    0.1950320
306400.0000000    0.1834928
306440.0000000    0.1864534
306480.0000000    0.1892295
306520.0000000    0.1795262
306560.0000000    0.1775298
306600.0000000    0.1805557
306640.0000000    0.1900339
306680.0000000    0.1812249
306720.0000000    0.1743190
306760.0000000    0.1832009
306800.0000000    0.1918970
306840.0000000    0.1876240
306880.0000000    0.1811162
306920.0000000    0.1769224
306960.0000000    0.1862472
307000.0000000    0.1748696
307040.0000000    0.1749860
307080.0000000    0.1813403
307120.0000000    0.1774305
307160.0000000    0.1852141
307200.0000000    0.1906147
307240.0000000    0.1927761
307280.0000000    0.1704478
307320.0000000    0.1892339
307360.0000000    0.1863334
307400.0000000    0.1821418
307440.0000000    0.1883793
307480.0000000    0.1861717
307520.0000000    0.1878920
307560.0000000    0.1839165
307600.0000000    0.1811618
307640.0000000    0.1861434
307680.0000000    0.1928585
307720.0000000    0.1839055
307760.0000000    0.1788789
307800.0000000    0.1850108
307840.0000000    0.1889084
307880.0000000    0.1833176
307920.0000000    0.1980361
307960.0000000    0.1894502
308000.0000000    0.1813405
308040.0000000    0.1816358
308080.0000000    0.1966707
308120.0000000    0.1926007
308160.0000000    0.1836833
308200.0000000    0.1894259
308240.0000000    0.1947541
308280.0000000    0.1988062
308320.0000000    0.1980068
308360.0000000    0.1988076
308400.0000000    0.1901367
308440.0000000    0.1858100
308480.0000000    0.1983802
308520.0000000    0.1910502
308560.0000000    0.1942968
308600.0000000    0.1856416
308640.0000000    0.1781970
308680.0000000    0.1822484
308720.0000000    0.1806859
308760.0000000    0.1878492
308800.0000000    0.1893163
308840.0000000    0.1854513
308880.0000000    0.1772573
308920.0000000    0.1727658
308960.0000000    0.1714921
309000.0000000    0.1734363
309040.0000000    0.1509548
309080.0000000    0.1571346
309120.0000000    0.1549115
309160.0000000    0.1672377
309200.0000000    0.1635881
309240.0000000    0.1776812
309280.0000000    0.1685151
309320.0000000    0.1796902
309360.0000000    0.1905315
309400.0000000    0.1767399
309440.0000000    0.1678343
309480.0000000    0.1816048
309520.0000000    0.1724223
309560.0000000    0.1845912
309600.0000000    0.1905167
309640.0000000    0.1813573
309680.0000000    0.1779116
309720.0000000    0.1858770
309760.0000000    0.1843311
309800.0000000    0.1713178
309840.0000000    0.1716314
309880.0000000    0.1493954
309920.0000000    0.1756337
309960.0000000    0.1677010
310000.0000000    0.1687873
310040.0000000    0.1536542
310080.0000000    0.1624602
310120.0000000    0.1678202
310160.0000000    0.1680314
310200.0000000    0.1674213
310240.0000000    0.1656035
310280.0000000    0.1625119
310320.0000000    0.1578211
310360.0000000    0.1683203
310400.0000000    0.1613531
310440.0000000    0.1536564
310480.0000000    0.1517020
310520.0000000    0.1572062
310560.0000000    0.1500454
310600.0000000    0.1613178
310640.0000000    0.1628191
310680.0000000    0.1622646
310720.0000000    0.1496959
310760.0000000    0.1602672
310800.0000000    0.1589696
310840.0000000    0.1715827
310880.0000000    0.1638707
310920.0000000    0.1767742
310960.0000000    0.1826964
311000.0000000    0.1726973
311040.0000000    0.1621140
311080.0000000    0.1528038
311120.0000000    0.1513878
311160.0000000    0.1670194
311200.0000000    0.1568237
311240.0000000    0.1551941
311280.0000000    0.1504567
311320.0000000    0.1484379
311360.0000000    0.1435050
311400.0000000    0.1343942
311440.0000000    0.1476705
311480.0000000    0.1447117
311520.0000000    0.1529052
311560.0000000    0.1511668
311600.0000000    0.1617166
311640.0000000    0.1621637
311680.0000000    0.1666940
311720.0000000    0.1515674
311760.0000000    0.1578429
311800.0000000    0.1534136
311840.0000000    0.1381503
311880.0000000    0.1455017
311920.0000000    0.1616190
311960.0000000    0.1611322
312000.0000000    0.1589739
312040.0000000    0.1695055
312080.0000000    0.1550868
312120.0000000    0.1609892
312160.0000000    0.1640792
312200.0000000    0.1465458
312240.0000000    0.1510168
312280.0000000    0.1546229
312320.0000000    0.1552068
312360.0000000    0.1579065
312400.0000000    0.1538822
312440.0000000    0.1564997
312480.0000000    0.1603055
312520.0000000    0.1651079
312560.0000000    0.1586171
312600.0000000    0.1585200
312640.0000000    0.1531913
312680.0000000    0.1646730
312720.0000000    0.1684578
312760.0000000    0.1524564
312800.0000000    0.1507014
312840.0000000    0.1660289
312880.0000000    0.1685053
312920.0000000    0.1619032
312960.0000000    0.1511903
313000.0000000    0.1711524
313040.0000000    0.1649434
313080.0000000    0.1628329
313120.0000000    0.1599720
313160.0000000    0.1607092
313200.0000000    0.1628508
313240.0000000    0.1488586
313280.0000000    0.1578000
313320.0000000    0.1635832
313360.0000000    0.1556461
313400.0000000    0.1582865
313440.0000000    0.1568055
313480.0000000    0.1691379
313520.0000000    0.1542975
313560.0000000    0.1395396
313600.0000000    0.1571638
313640.0000000    0.1461379
313680.0000000    0.1544030
313720.0000000    0.1523479
313760.0000000    0.1462020
313800.0000000    0.1516198
313840.0000000    0.1470258
313880.0000000    0.1592579
313920.0000000    0.1565616
313960.0000000    0.1614431
314000.0000000    0.1666401
314040.0000000    0.1525753
314080.0000000    0.1526596
314120.0000000    0.1542335
314160.0000000    0.1539623
314200.0000000    0.1733294
314240.0000000    0.1719665
314280.0000000    0.1603486
314320.0000000    0.1598207
314360.0000000    0.1581951
314400.0000000    0.1583318
314440.0000000    0.1518491
314480.0000000    0.1480543
314520.0000000    0.1554912
314560.0000000    0.1708067
314600.0000000    0.1615458
314640.0000000    0.1619586
314680.0000000    0.1490810
314720.0000000    0.1433467
314760.0000000    0.1568691
314800.0000000    0.1589991
314840.0000000    0.1654866
314880.0000000    0.1584963
314920.0000000    0.1465835
314960.0000000    0.1609720
315000.0000000    0.1735826
315040.0000000    0.1632355
315080.0000000    0.1623475
315120.0000000    0.1612380
315160.0000000    0.1791991
315200.0000000    0.1617687
315240.0000000    0.1700177
315280.0000000    0.1638574
315320.0000000    0.1773289
315360.0000000    0.1840217
315400.0000000    0.1664099
315440.0000000    0.1708448
315480.0000000    0.1608428
315520.0000000    0.1500745
315560.0000000    0.1686587
315600.0000000    0.1545544
315640.0000000    0.1623852
315680.0000000    0.1621039
315720.0000000    0.1504009
315760.0000000    0.1626937
315800.0000000    0.1640952
315840.0000000    0.1611981
315880.0000000    0.1550542
315920.0000000    0.1602789
315960.0000000    0.1714472
316000.0000000    0.1706293
316040.0000000    0.1720832
316080.0000000    0.1685278
316120.0000000    0.1679867
316160.0000000    0.1572432
316200.0000000    0.1542444
316240.0000000    0.1652707
316280.0000000    0.1735028
316320.0000000    0.1756953
316360.0000000    0.1656972
316400.0000000    0.1688366
316440.0000000    0.1614574
316480.0000000    0.1575063
316520.0000000    0.1620402
316560.0000000    0.1607886
316600.0000000    0.1549954
316640.0000000    0.1536222
316680.0000000    0.1660387
316720.0000000    0.1610874
316760.0000000    0.1898886
316800.0000000    0.1623267
316840.0000000    0.1537237
316880.0000000    0.1809653
316920.0000000    0.1743521
316960.0000000    0.1675076
317000.0000000    0.1694791
317040.0000000    0.1777089
317080.0000000    0.1578716
317120.0000000    0.1691938
317160.0000000    0.1597958
317200.0000000    0.1633421
317240.0000000    0.1781220
317280.0000000    0.1818297
317320.0000000    0.1593863
317360.0000000    0.1661475
317400.0000000    0.1821762
317440.0000000    0.1742367
317480.0000000    0.1482977
317520.0000000    0.1653116
317560.0000000    0.1683791
317600.0000000    0.1573762
317640.0000000    0.1602481
317680.0000000    0.1804701
317720.0000000    0.1747350
317760.0000000    0.1770892
317800.0000000    0.1684298
317840.0000000    0.1628418
317880.0000000    0.1696423
317920.0000000    0.1826108
317960.0000000    0.1702428
318000.0000000    0.1710197
318040.0000000    0.1634445
318080.0000000    0.1812645
318120.0000000    0.1776201
318160.0000000    0.1777454
318200.0000000    0.1874834
318240.0000000    0.1796830
318280.0000000    0.1598288
318320.0000000    0.1594605
318360.0000000    0.1595835
318400.0000000    0.1687695
318440.0000000    0.1710944
318480.0000000    0.1582722
318520.0000000    0.1724326
318560.0000000    0.1705777
318600.0000000    0.1663357
318640.0000000    0.1520986
318680.0000000    0.1562645
318720.0000000    0.1605001
318760.0000000    0.1724447
318800.0000000    0.1651719
318840.0000000    0.1747215
318880.0000000    0.1706227
318920.0000000    0.1630854
318960.0000000    0.1847734
319000.0000000    0.1818284
319040.0000000    0.1817699
319080.0000000    0.1801316
319120.0000000    0.1841269
319160.0000000    0.1747814
319200.0000000    0.1828477
319240.0000000    0.1809675
319280.0000000    0.1928020
319320.0000000    0.1893650
319360.0000000    0.1868385
319400.0000000    0.1681030
319440.0000000    0.1680493
319480.0000000    0.1743630
319520.0000000    0.1750915
319560.0000000    0.1596437
319600.0000000    0.1652288
319640.0000000    0.1709205
319680.0000000    0.1755823
319720.0000000    0.1760334
319760.0000000    0.1656605
319800.0000000    0.1822592
319840.0000000    0.1752646
319880.0000000    0.1814474
319920.0000000    0.1782605
319960.0000000    0.1801182
320000.0000000    0.1895775
320040.0000000    0.1743189
320080.0000000    0.1670172
320120.0000000    0.1831202
320160.0000000    0.1711633
320200.0000000    0.1617972
320240.0000000    0.1762252
320280.0000000    0.1774746
320320.0000000    0.1715212
320360.0000000    0.1701564
320400.0000000    0.1821442
320440.0000000    0.1812383
320480.0000000    0.1759421
320520.0000000    0.1723431
320560.0000000    0.1759121
320600.0000000    0.1734700
320640.0000000    0.1703217
320680.0000000    0.1743815
320720.0000000    0.1775898
320760.0000000    0.1799912
320800.0000000    0.1768425
320840.0000000    0.1574117
320880.0000000    0.1578859
320920.0000000    0.1627942
320960.0000000    0.1620256
321000.0000000    0.1535823
321040.0000000    0.1632638
321080.0000000    0.1632475
321120.0000000    0.1628048
321160.0000000    0.1677411
321200.0000000    0.1621796
321240.0000000    0.1647668
321280.0000000    0.1703330
321320.0000000    0.1691994
321360.0000000    0.1660544
321400.0000000    0.1592306
321440.0000000    0.1706806
321480.0000000    0.1699266
321520.0000000    0.1673691
321560.0000000    0.1747521
321600.0000000    0.1719461
321640.0000000    0.1721502
321680.0000000    0.1776438
321720.0000000    0.1786343
321760.0000000    0.1761823
321800.0000000    0.1725553
321840.0000000    0.1765632
321880.0000000    0.1855896
321920.0000000    0.1765039
321960.0000000    0.1836208
322000.0000000    0.1790527
322040.0000000    0.1821622
322080.0000000    0.1757319
322120.0000000    0.1693690
322160.0000000    0.1808207
322200.0000000    0.1788772
322240.0000000    0.1754189
322280.0000000    0.1764277
322320.0000000    0.1760094
322360.0000000    0.1713219
322400.0000000    0.1680902
322440.0000000    0.1741264
322480.0000000    0.1577743
322520.0000000    0.1737898
322560.0000000    0.1853921
322600.0000000    0.1721956
322640.0000000    0.1760939
322680.0000000    0.1777342
322720.0000000    0.1826213
322760.0000000    0.1741629
322800.0000000    0.1788707
322840.0000000    0.1725914
322880.0000000    0.1685546
322920.0000000    0.1597513
322960.0000000    0.1740706
323000.0000000    0.1743812
323040.0000000    0.1780876
323080.0000000    0.1778080
323120.0000000    0.1571868
323160.0000000    0.1591383
323200.0000000    0.1779941
323240.0000000    0.1586009
323280.0000000    0.1656557
323320.0000000    0.1716650
323360.0000000    0.1684000
323400.0000000    0.1725345
323440.0000000    0.1592730
323480.0000000    0.1706363
323520.0000000    0.1774468
323560.0000000    0.1673919
323600.0000000    0.1634871
323640.0000000    0.1610744
323680.0000000    0.1607825
323720.0000000    0.1676950
323760.0000000    0.1770596
323800.0000000    0.1724974
323840.0000000    0.1736878
323880.0000000    0.1727936
323920.0000000    0.1696991
323960.0000000    0.1777013
324000.0000000    0.1728592
324040.0000000    0.1796649
324080.0000000    0.1704247
324120.0000000    0.1715837
324160.0000000    0.1763212
324200.0000000    0.1858761
324240.0000000    0.1777978
324280.0000000    0.1666384
324320.0000000    0.1771673
324360.0000000    0.1738703
324400.0000000    0.1697260
324440.0000000    0.1700930
324480.0000000    0.1642845
324520.0000000    0.1827867
324560.0000000    0.1716691
324600.0000000    0.1675065
324640.0000000    0.1823265
324680.0000000    0.1675390
324720.0000000    0.1802101
324760.0000000    0.1717875
324800.0000000    0.1626267
324840.0000000    0.1571883
324880.0000000    0.1612599
324920.0000000    0.1609956
324960.0000000    0.1593221
325000.0000000    0.1668544
325040.0000000    0.1747201
325080.0000000    0.1843565
325120.0000000    0.1760271
325160.0000000    0.1695290
325200.0000000    0.1610007
325240.0000000    0.1698870
325280.0000000    0.1663106
325320.0000000    0.1661638
325360.0000000    0.1644915
325400.0000000    0.1724356
325440.0000000    0.1732006
325480.0000000    0.1592164
325520.0000000    0.1656784
325560.0000000    0.1608640
325600.0000000    0.1630941
325640.0000000    0.1581281
325680.0000000    0.1821268
325720.0000000    0.1690324
325760.0000000    0.1719782
325800.0000000    0.1823934
325840.0000000    0.1760129
325880.0000000    0.1840335
325920.0000000    0.1909961
325960.0000000    0.1829286
326000.0000000    0.1909085
326040.0000000    0.1587392
326080.0000000    0.1730727
326120.0000000    0.1666731
326160.0000000    0.1589890
326200.0000000    0.1667678
326240.0000000    0.1702932
326280.0000000    0.1669627
326320.0000000    0.1712497
326360.0000000    0.1730373
326400.0000000    0.1765470
326440.0000000    0.1835961
326480.0000000    0.1602695
326520.0000000    0.1716500
326560.0000000    0.1711715
326600.0000000    0.1693705
326640.0000000    0.1715358
326680.0000000    0.1800410
326720.0000000    0.1715961
326760.0000000    0.1722263
326800.0000000    0.1746332
326840.0000000    0.1832901
326880.0000000    0.1751962
326920.0000000    0.1827697
326960.0000000    0.1666557
327000.0000000    0.1626202
327040.0000000    0.1820175
327080.0000000    0.1734904
327120.0000000    0.1607552
327160.0000000    0.1665455
327200.0000000    0.1688328
327240.0000000    0.1609473
327280.0000000    0.1728524
327320.0000000    0.1695680
327360.0000000    0.1659810
327400.0000000    0.1668902
327440.0000000    0.1666660
327480.0000000    0.1650337
327520.0000000    0.1714954
327560.0000000    0.1649146
327600.0000000    0.1767561
327640.0000000    0.1684445
327680.0000000    0.1590716
327720.0000000    0.1660483
327760.0000000    0.1659618
327800.0000000    0.1655637
327840.0000000    0.1660851
327880.0000000    0.1642956
327920.0000000    0.1640922
327960.0000000    0.1658507
328000.0000000    0.1758888
328040.0000000    0.1705715
328080.0000000    0.1695570
328120.0000000    0.1602060
328160.0000000    0.1565006
328200.0000000    0.1684761
328240.0000000    0.1664976
328280.0000000    0.1752625
328320.0000000    0.1733984
328360.0000000    0.1527724
328400.0000000    0.1618486
328440.0000000    0.1633202
328480.0000000    0.1598983
328520.0000000    0.1532080
328560.0000000    0.1665652
328600.0000000    0.1558357
328640.0000000    0.1580891
328680.0000000    0.1563955
328720.0000000    0.1588687
328760.0000000    0.1630176
328800.0000000    0.1562033
328840.0000000    0.1702227
328880.0000000    0.1544742
328920.0000000    0.1541049
328960.0000000    0.1643632
329000.0000000    0.1562190
329040.0000000    0.1566435
329080.0000000    0.1515493
329120.0000000    0.1601450
329160.0000000    0.1573402
329200.0000000    0.1642990
329240.0000000    0.1567154
329280.0000000    0.1602338
329320.0000000    0.1501710
329360.0000000    0.1589108
329400.0000000    0.1536598
329440.0000000    0.1527799
329480.0000000    0.1604130
329520.0000000    0.1615964
329560.0000000    0.1606062
329600.0000000    0.1557102
329640.0000000    0.1626897
329680.0000000    0.1604330
329720.0000000    0.1606695
329760.0000000    0.1666260
329800.0000000    0.1651834
329840.0000000    0.1671071
329880.0000000    0.1661816
329920.0000000    0.1635196
329960.0000000    0.1654930
330000.0000000    0.1601541
330040.0000000    0.1615261
330080.0000000    0.1577127
330120.0000000    0.1615493
330160.0000000    0.1649225
330200.0000000    0.1628968
330240.0000000    0.1488990
330280.0000000    0.1556008
330320.0000000    0.1750901
330360.0000000    0.1725415
330400.0000000    0.1655761
330440.0000000    0.1788337
330480.0000000    0.1765653
330520.0000000    0.1755648
330560.0000000    0.1591837
330600.0000000    0.1689994
330640.0000000    0.1799869
330680.0000000    0.1707779
330720.0000000    0.1721785
330760.0000000    0.1741968
330800.0000000    0.1661414
330840.0000000    0.1665382
330880.0000000    0.1623860
330920.0000000    0.1751001
330960.0000000    0.1725927
331000.0000000    0.1673272
331040.0000000    0.1728277
331080.0000000    0.1740513
331120.0000000    0.1629844
331160.0000000    0.1733756
331200.0000000    0.1650553
331240.0000000    0.1706853
331280.0000000    0.1690958
331320.0000000    0.1712595
331360.0000000    0.1738520
331400.0000000    0.1718721
331440.0000000    0.1720574
331480.0000000    0.1708657
331520.0000000    0.1763770
331560.0000000    0.1645310
331600.0000000    0.1680160
331640.0000000    0.1886287
331680.0000000    0.1674013
331720.0000000    0.1725715
331760.0000000    0.1695745
331800.0000000    0.1711433
331840.0000000    0.1745351
331880.0000000    0.1540630
331920.0000000    0.1702027
331960.0000000    0.1721095
332000.0000000    0.1828503
332040.0000000    0.1829412
332080.0000000    0.1709997
332120.0000000    0.1612684
332160.0000000    0.1660243
332200.0000000    0.1674781
332240.0000000    0.1723206
332280.0000000    0.1691422
332320.0000000    0.1703910
332360.0000000    0.1581648
332400.0000000    0.1613903
332440.0000000    0.1593586
332480.0000000    0.1620569
332520.0000000    0.1680225
332560.0000000    0.1634847
332600.0000000    0.1721159
332640.0000000    0.1804540
332680.0000000    0.1813342
332720.0000000    0.1714427
332760.0000000    0.1782607
332800.0000000    0.1718951
332840.0000000    0.1735809
332880.0000000    0.1605530
332920.0000000    0.1654518
332960.0000000    0.1635055
333000.0000000    0.1580480
333040.0000000    0.1594463
333080.0000000    0.1580833
333120.0000000    0.1576668
333160.0000000    0.1510727
333200.0000000    0.1628115
333240.0000000    0.1639459
333280.0000000    0.1608515
333320.0000000    0.1833242
333360.0000000    0.1743962
333400.0000000    0.1590793
333440.0000000    0.1514501
333480.0000000    0.1489833
333520.0000000    0.1598609
333560.0000000    0.1586094
333600.0000000    0.1601163
333640.0000000    0.1540709
333680.0000000    0.1632616
333720.0000000    0.1586822
333760.0000000    0.1636658
333800.0000000    0.1619949
333840.0000000    0.1648205
333880.0000000    0.1716742
333920.0000000    0.1720017
333960.0000000    0.1730508
334000.0000000    0.1594520
334040.0000000    0.1607446
334080.0000000    0.1638871
334120.0000000    0.1572334
334160.0000000    0.1551764
334200.0000000    0.1669394
334240.0000000    0.1645865
334280.0000000    0.1617526
334320.0000000    0.1584126
334360.0000000    0.1645958
334400.0000000    0.1737201
334440.0000000    0.1572075
334480.0000000    0.1662846
334520.0000000    0.1736207
334560.0000000    0.1706037
334600.0000000    0.1686879
334640.0000000    0.1695313
334680.0000000    0.1752763
334720.0000000    0.1752456
334760.0000000    0.1761336
334800.0000000    0.1592980
334840.0000000    0.1507506
334880.0000000    0.1635662
334920.0000000    0.1644879
334960.0000000    0.1712148
335000.0000000    0.1599916
335040.0000000    0.1637503
335080.0000000    0.1557997
335120.0000000    0.1505775
335160.0000000    0.1642309
335200.0000000    0.1528759
335240.0000000    0.1567453
335280.0000000    0.1440570
335320.0000000    0.1651027
335360.0000000    0.1556917
335400.0000000    0.1500658
335440.0000000    0.1503491
335480.0000000    0.1431261
335520.0000000    0.1605545
335560.0000000    0.1592582
335600.0000000    0.1582244
335640.0000000    0.1578612
335680.0000000    0.1550781
335720.0000000    0.1526405
335760.0000000    0.1561670
335800.0000000    0.1566336
335840.0000000    0.1440581
335880.0000000    0.1651613
335920.0000000    0.1643088
335960.0000000    0.1622077
336000.0000000    0.1584655
336040.0000000    0.1593485
336080.0000000    0.1611328
336120.0000000    0.1573523
336160.0000000    0.1567345
336200.0000000    0.1598134
336240.0000000    0.1486023
336280.0000000    0.1557195
336320.0000000    0.1654732
336360.0000000    0.1575928
336400.0000000    0.1609458
336440.0000000    0.1562049
336480.0000000    0.1555259
336520.0000000    0.1571950
336560.0000000    0.1566201
336600.0000000    0.1521704
336640.0000000    0.1539017
336680.0000000    0.1471383
336720.0000000    0.1527216
336760.0000000    0.1495921
336800.0000000    0.1511260
336840.0000000    0.1473132
336880.0000000    0.1514910
336920.0000000    0.1543820
336960.0000000    0.1556341
337000.0000000    0.1581267
337040.0000000    0.1496619
337080.0000000    0.1530083
337120.0000000    0.1582417
337160.0000000    0.1558657
337200.0000000    0.1526157
337240.0000000    0.1490394
337280.0000000    0.1508322
337320.0000000    0.1485290
337360.0000000    0.1436429
337400.0000000    0.1547982
337440.0000000    0.1484068
337480.0000000    0.1522659
337520.0000000    0.1621078
337560.0000000    0.1519262
337600.0000000    0.1450374
337640.0000000    0.1493642
337680.0000000    0.1569683
337720.0000000    0.1542443
337760.0000000    0.1476101
337800.0000000    0.1583228
337840.0000000    0.1485034
337880.0000000    0.1665026
337920.0000000    0.1677305
337960.0000000    0.1643485
338000.0000000    0.1599807
338040.0000000    0.1559726
338080.0000000    0.1499493
338120.0000000    0.1547138
338160.0000000    0.1590384
338200.0000000    0.1490868
338240.0000000    0.1634070
338280.0000000    0.1548160
338320.0000000    0.1508270
338360.0000000    0.1423700
338400.0000000    0.1541849
338440.0000000    0.1478425
338480.0000000    0.1544179
338520.0000000    0.1634313
338560.0000000    0.1678634
338600.0000000    0.1691517
338640.0000000    0.1727674
338680.0000000    0.1779938
338720.0000000    0.1669357
338760.0000000    0.1763389
338800.0000000    0.1787605
338840.0000000    0.1735878
338880.0000000    0.1643611
338920.0000000    0.1780110
338960.0000000    0.1675553
339000.0000000    0.1678882
339040.0000000    0.1561327
339080.0000000    0.1645337
339120.0000000    0.1642798
339160.0000000    0.1575351
339200.0000000    0.1664893
339240.0000000    0.1841304
339280.0000000    0.1631623
339320.0000000    0.1587022
339360.0000000    0.1713925
339400.0000000    0.1611434
339440.0000000    0.1523706
339480.0000000    0.1574259
339520.0000000    0.1654039
339560.0000000    0.1521797
339600.0000000    0.1657067
339640.0000000    0.1522238
339680.0000000    0.1612584
339720.0000000    0.1548589
339760.0000000    0.1637710
339800.0000000    0.1612723
339840.0000000    0.1626683
339880.0000000    0.1655557
339920.0000000    0.1707209
339960.0000000    0.1634831
340000.0000000    0.1541632
340040.0000000    0.1633533
340080.0000000    0.1528814
340120.0000000    0.1639571
340160.0000000    0.1720882
340200.0000000    0.1774982
340240.0000000    0.1760205
340280.0000000    0.1832407
340320.0000000    0.1745681
340360.0000000    0.1552606
340400.0000000    0.1642759
340440.0000000    0.1641480
340480.0000000    0.1624981
340520.0000000    0.1733971
340560.0000000    0.1707753
340600.0000000    0.1616415
340640.0000000    0.1591472
340680.0000000    0.1718481
340720.0000000    0.1841713
340760.0000000    0.1768183
340800.0000000    0.1607674
340840.0000000    0.1704519
340880.0000000    0.1705641
340920.0000000    0.1851613
340960.0000000    0.1701097
341000.0000000    0.1643048
341040.0000000    0.1781617
341080.0000000    0.1895342
341120.0000000    0.1750551
341160.0000000    0.1680231
341200.0000000    0.1689504
341240.0000000    0.1590042
341280.0000000    0.1683649
341320.0000000    0.1847658
341360.0000000    0.1883468
341400.0000000    0.1918191
341440.0000000    0.1889699
341480.0000000    0.1963378
341520.0000000    0.1867749
341560.0000000    0.1974355
341600.0000000    0.1851376
341640.0000000    0.1921102
341680.0000000    0.2052542
341720.0000000    0.2048714
341760.0000000    0.1865154
341800.0000000    0.1772726
341840.0000000    0.1743890
341880.0000000    0.1611151
341920.0000000    0.1705450
341960.0000000    0.1615883
342000.0000000    0.1719587
342040.0000000    0.1813916
342080.0000000    0.1675873
342120.0000000    0.1771392
342160.0000000    0.1813690
342200.0000000    0.1643699
342240.0000000    0.1716447
342280.0000000    0.1842612
342320.0000000    0.1876367
342360.0000000    0.1828465
342400.0000000    0.1672032
342440.0000000    0.1744921
342480.0000000    0.1869772
342520.0000000    0.1732199
342560.0000000    0.1720978
342600.0000000    0.1747636
342640.0000000    0.1777646
342680.0000000    0.1586368
342720.0000000    0.1599112
342760.0000000    0.1534540
342800.0000000    0.1512062
342840.0000000    0.1632092
342880.0000000    0.1880136
342920.0000000    0.1630964
342960.0000000    0.1669492
343000.0000000    0.1606183
343040.0000000    0.1703175
343080.0000000    0.1575875
343120.0000000    0.1671502
343160.0000000    0.1588697
343200.0000000    0.1807238
343240.0000000    0.1878502
343280.0000000    0.1677697
343320.0000000    0.1765463
343360.0000000    0.1832523
343400.0000000    0.1818796
343440.0000000    0.1670779
343480.0000000    0.1617517
343520.0000000    0.1688714
343560.0000000    0.1599368
343600.0000000    0.1606758
343640.0000000    0.1699013
343680.0000000    0.1831432
343720.0000000    0.1680955
343760.0000000    0.1759963
343800.0000000    0.1804133
343840.0000000    0.1815320
343880.0000000    0.1924270
343920.0000000    0.1808634
343960.0000000    0.1595223
344000.0000000    0.1705530
344040.0000000    0.1570934
344080.0000000    0.1583296
344120.0000000    0.1586209
344160.0000000    0.1651336
344200.0000000    0.1560805
344240.0000000    0.1643244
344280.0000000    0.1510830
344320.0000000    0.1471282
344360.0000000    0.1756850
344400.0000000    0.1776441
344440.0000000    0.1741520
344480.0000000    0.1743933
344520.0000000    0.1687222
344560.0000000    0.1679296
344600.0000000    0.1707477
344640.0000000    0.1714235
344680.0000000    0.1725130
344720.0000000    0.1651776
344760.0000000    0.1761301
344800.0000000    0.1507334
344840.0000000    0.1574306
344880.0000000    0.1716045
344920.0000000    0.1514057
344960.0000000    0.1488854
345000.0000000    0.1546041
345040.0000000    0.1715472
345080.0000000    0.1582134
345120.0000000    0.1535182
345160.0000000    0.1634334
345200.0000000    0.1631310
345240.0000000    0.1568428
345280.0000000    0.1696805
345320.0000000    0.1651923
345360.0000000    0.1815353
345400.0000000    0.1833414
345440.0000000    0.1985846
345480.0000000    0.1869780
345520.0000000    0.1848248
345560.0000000    0.1732649
345600.0000000    0.1802081
345640.0000000    0.1723579
345680.0000000    0.1738674
345720.0000000    0.1637069
345760.0000000    0.1628899
345800.0000000    0.1790569
345840.0000000    0.1657637
345880.0000000    0.1671857
345920.0000000    0.1674075
345960.0000000    0.1640810
346000.0000000    0.1713248
346040.0000000    0.1757419
346080.0000000    0.1633812
346120.0000000    0.1594745
346160.0000000    0.1645618
346200.0000000    0.1537552
346240.0000000    0.1607760
346280.0000000    0.1531143
346320.0000000    0.1513225
346360.0000000    0.1621321
346400.0000000    0.1706086
346440.0000000    0.1651384
346480.0000000    0.1626310
346520.0000000    0.1626966
346560.0000000    0.1724333
346600.0000000    0.1770227
346640.0000000    0.1654848
346680.0000000    0.1757646
346720.0000000    0.1753795
346760.0000000    0.1695962
346800.0000000    0.1700979
346840.0000000    0.1591188
346880.0000000    0.1651833
346920.0000000    0.1700690
346960.0000000    0.1593154
347000.0000000    0.1806778
347040.0000000    0.1685317
347080.0000000    0.1766592
347120.0000000    0.1617245
347160.0000000    0.1509723
347200.0000000    0.1552015
347240.0000000    0.1663760
347280.0000000    0.1604015
347320.0000000    0.1611324
347360.0000000    0.1574106
347400.0000000    0.1586012
347440.0000000    0.1529620
347480.0000000    0.1660553
347520.0000000    0.1595331
347560.0000000    0.1572901
347600.0000000    0.1722182
347640.0000000    0.1711920
347680.0000000    0.1618375
347720.0000000    0.1667400
347760.0000000    0.1683441
347800.0000000    0.1823163
347840.0000000    0.1715631
347880.0000000    0.1681949
347920.0000000    0.1719296
347960.0000000    0.1645888
348000.0000000    0.1635325
348040.0000000    0.1550014
348080.0000000    0.1588775
348120.0000000    0.1625193
348160.0000000    0.1654940
348200.0000000    0.1671982
348240.0000000    0.1646452
348280.0000000    0.1631829
348320.0000000    0.1701236
348360.0000000    0.1629147
348400.0000000    0.1641260
348440.0000000    0.1729665
348480.0000000    0.1659403
348520.0000000    0.1740148
348560.0000000    0.1663280
348600.0000000    0.1770346
348640.0000000    0.1973210
348680.0000000    0.1902353
348720.0000000    0.1862302
348760.0000000    0.2004329
348800.0000000    0.1902849
348840.0000000    0.1718040
348880.0000000    0.1705022
348920.0000000    0.1793825
348960.0000000    0.1750262
349000.0000000    0.1792513
349040.0000000    0.1808870
349080.0000000    0.2106140
349120.0000000    0.2035144
349160.0000000    0.1962095
349200.0000000    0.1902838
349240.0000000    0.1941171
349280.0000000    0.1856554
349320.0000000    0.1938221
349360.0000000    0.1967486
349400.0000000    0.1896420
349440.0000000    0.1977498
349480.0000000    0.1961700
349520.0000000    0.1849620
349560.0000000    0.1912870
349600.0000000    0.1834853
349640.0000000    0.1958516
349680.0000000    0.1932055
349720.0000000    0.1803647
349760.0000000    0.1870795
349800.0000000    0.1799206
349840.0000000    0.1700978
349880.0000000    0.1919978
349920.0000000    0.1718490
349960.0000000    0.1818530
350000.0000000    0.1794806
350040.0000000    0.1844939
350080.0000000    0.1805104
350120.0000000    0.1888402
350160.0000000    0.1856957
350200.0000000    0.1767885
350240.0000000    0.1828610
350280.0000000    0.1734948
350320.0000000    0.1862323
350360.0000000    0.1853949
350400.0000000    0.1998972
350440.0000000    0.1980632
350480.0000000    0.1921111
350520.0000000    0.1925229
350560.0000000    0.1901062
350600.0000000    0.1988195
350640.0000000    0.1997959
350680.0000000    0.1830894
350720.0000000    0.1960546
350760.0000000    0.1821839
350800.0000000    0.1881832
350840.0000000    0.2108695
350880.0000000    0.1993808
350920.0000000    0.1911979
350960.0000000    0.1776835
351000.0000000    0.1822329
351040.0000000    0.1879560
351080.0000000    0.1874847
351120.0000000    0.1896282
351160.0000000    0.1947688
351200.0000000    0.1898458
351240.0000000    0.1725964
351280.0000000    0.1674843
351320.0000000    0.1723606
351360.0000000    0.1703460
351400.0000000    0.1798682
351440.0000000    0.1781013
351480.0000000    0.1741401
351520.0000000    0.1832065
351560.0000000    0.1848297
351600.0000000    0.1964545
351640.0000000    0.2036615
351680.0000000    0.2029003
351720.0000000    0.1931646
351760.0000000    0.2064293
351800.0000000    0.1975847
351840.0000000    0.2066975
351880.0000000    0.2054349
351920.0000000    0.1908858
351960.0000000    0.1879379
352000.0000000    0.1870159
352040.0000000    0.1918773
352080.0000000    0.1931845
352120.0000000    0.1828798
352160.0000000    0.1944330
352200.0000000    0.2084110
352240.0000000    0.1963499
352280.0000000    0.2011730
352320.0000000    0.2052995
352360.0000000    0.2074537
352400.0000000    0.1933277
352440.0000000    0.2064712
352480.0000000    0.1836577
352520.0000000    0.1891106
352560.0000000    0.1895847
352600.0000000    0.1984292
352640.0000000    0.1964209
352680.0000000    0.1927857
352720.0000000    0.1925407
352760.0000000    0.1713248
352800.0000000    0.1909948
352840.0000000    0.1953138
352880.0000000    0.1877885
352920.0000000    0.1817405
352960.0000000    0.1748808
353000.0000000    0.1896104
353040.0000000    0.1973760
353080.0000000    0.1918346
353120.0000000    0.1864508
353160.0000000    0.1828111
353200.0000000    0.1837467
353240.0000000    0.1802388
353280.0000000    0.1845266
353320.0000000    0.1726933
353360.0000000    0.1827193
353400.0000000    0.1798898
353440.0000000    0.1796983
353480.0000000    0.1829326
353520.0000000    0.1854781
353560.0000000    0.1755840
353600.0000000    0.1733596
353640.0000000    0.1754158
353680.0000000    0.1873162
353720.0000000    0.1899915
353760.0000000    0.1786587
353800.0000000    0.1868858
353840.0000000    0.1816571
353880.0000000    0.1698943
353920.0000000    0.1867299
353960.0000000    0.1776017
354000.0000000    0.1755445
354040.0000000    0.1918568
354080.0000000    0.1906518
354120.0000000    0.2002896
354160.0000000    0.1867291
354200.0000000    0.1977909
354240.0000000    0.1856893
354280.0000000    0.1994878
354320.0000000    0.1965087
354360.0000000    0.1832823
354400.0000000    0.1947805
354440.0000000    0.1779964
354480.0000000    0.1786275
354520.0000000    0.1882432
354560.0000000    0.1738083
354600.0000000    0.1785644
354640.0000000    0.1795583
354680.0000000    0.1738151
354720.0000000    0.1797616
354760.0000000    0.1777238
354800.0000000    0.1773065
354840.0000000    0.1772469
354880.0000000    0.1722446
354920.0000000    0.1811827
354960.0000000    0.1727478
355000.0000000    0.1745568
355040.0000000    0.1703112
355080.0000000    0.1617556
355120.0000000    0.1716440
355160.0000000    0.1845871
355200.0000000    0.1837460
355240.0000000    0.1739148
355280.0000000    0.1744582
355320.0000000    0.1700107
355360.0000000    0.1709619
355400.0000000    0.1739035
355440.0000000    0.1748137
355480.0000000    0.1616415
355520.0000000    0.1618463
355560.0000000    0.1631269
355600.0000000    0.1705350
355640.0000000    0.1698757
355680.0000000    0.1901289
355720.0000000    0.1758210
355760.0000000    0.1808834
355800.0000000    0.1818835
355840.0000000    0.1674592
355880.0000000    0.1738524
355920.0000000    0.1697146
355960.0000000    0.1797423
356000.0000000    0.1702771
356040.0000000    0.1831791
356080.0000000    0.1790811
356120.0000000    0.1647011
356160.0000000    0.1829729
356200.0000000    0.1740322
356240.0000000    0.1699153
356280.0000000    0.1801748
356320.0000000    0.1667124
356360.0000000    0.1924434
356400.0000000    0.1792020
356440.0000000    0.1815333
356480.0000000    0.1871476
356520.0000000    0.1822252
356560.0000000    0.1841391
356600.0000000    0.1884921
356640.0000000    0.1761249
356680.0000000    0.1953790
356720.0000000    0.1743187
356760.0000000    0.1658840
356800.0000000    0.1868549
356840.0000000    0.1675386
356880.0000000    0.1830852
356920.0000000    0.1669975
356960.0000000    0.1927537
357000.0000000    0.1845548
357040.0000000    0.1715904
357080.0000000    0.1753884
357120.0000000    0.1742571
357160.0000000    0.1753591
357200.0000000    0.1826037
357240.0000000    0.1838394
357280.0000000    0.1780124
357320.0000000    0.1867780
357360.0000000    0.1739735
357400.0000000    0.1930490
357440.0000000    0.1875633
357480.0000000    0.1840178
357520.0000000    0.1884246
357560.0000000    0.1885136
357600.0000000    0.1860076
357640.0000000    0.2018727
357680.0000000    0.1961665
357720.0000000    0.1851024
357760.0000000    0.1783970
357800.0000000    0.1795678
357840.0000000    0.1868849
357880.0000000    0.1830520
357920.0000000    0.1742525
357960.0000000    0.1783104
358000.0000000    0.1933573
358040.0000000    0.1779373
358080.0000000    0.1860036
358120.0000000    0.1770834
358160.0000000    0.1833493
358200.0000000    0.1718227
358240.0000000    0.1706394
358280.0000000    0.1824204
358320.0000000    0.1856451
358360.0000000    0.1874693
358400.0000000    0.1795059
358440.0000000    0.1711757
358480.0000000    0.1812605
358520.0000000    0.1796260
358560.0000000    0.1692666
358600.0000000    0.1704269
358640.0000000    0.1686094
358680.0000000    0.1698121
358720.0000000    0.1756537
358760.0000000    0.1784819
358800.0000000    0.1609721
358840.0000000    0.1824287
358880.0000000    0.1796184
358920.0000000    0.1809897
358960.0000000    0.1861989
359000.0000000    0.1911046
359040.0000000    0.1889171
359080.0000000    0.1792076
359120.0000000    0.1862600
359160.0000000    0.1780996
359200.0000000    0.1806253
359240.0000000    0.1757437
359280.0000000    0.1836485
359320.0000000    0.1916864
359360.0000000    0.1992927
359400.0000000    0.1853825
359440.0000000    0.1827556
359480.0000000    0.1879604
359520.0000000    0.1774419
359560.0000000    0.1710290
359600.0000000    0.1707824
359640.0000000    0.1832119
359680.0000000    0.1915535
359720.0000000    0.1775103
359760.0000000    0.1719961
359800.0000000    0.1898036
359840.0000000    0.1694511
359880.0000000    0.1865710
359920.0000000    0.1733283
359960.0000000    0.1826415
360000.0000000    0.1735316
360040.0000000    0.1755047
360080.0000000    0.1838359
360120.0000000    0.1789110
360160.0000000    0.1741610
360200.0000000    0.1870705
360240.0000000    0.1769584
360280.0000000    0.1917688
360320.0000000    0.1834271
360360.0000000    0.1865631
360400.0000000    0.1733369
360440.0000000    0.1844368
360480.0000000    0.1750638
360520.0000000    0.1747314
360560.0000000    0.1790354
360600.0000000    0.1828996
360640.0000000    0.1896926
360680.0000000    0.1927728
360720.0000000    0.1962676
360760.0000000    0.1958361
360800.0000000    0.1914506
360840.0000000    0.1983639
360880.0000000    0.1985286
360920.0000000    0.1915984
360960.0000000    0.1992333
361000.0000000    0.1826320
361040.0000000    0.1959540
361080.0000000    0.1963751
361120.0000000    0.1929978
361160.0000000    0.1845938
361200.0000000    0.1857047
361240.0000000    0.1720346
361280.0000000    0.1648732
361320.0000000    0.1866297
361360.0000000    0.1783462
361400.0000000    0.1707685
361440.0000000    0.1796300
361480.0000000    0.1846919
361520.0000000    0.1611568
361560.0000000    0.1760955
361600.0000000    0.1741982
361640.0000000    0.1845607
361680.0000000    0.1833095
361720.0000000    0.1786476
361760.0000000    0.1734958
361800.0000000    0.1724437
361840.0000000    0.1844442
361880.0000000    0.1816914
361920.0000000    0.1835920
361960.0000000    0.1861878
362000.0000000    0.1634636
362040.0000000    0.1751831
362080.0000000    0.1613399
362120.0000000    0.1645635
362160.0000000    0.1654058
362200.0000000    0.1827217
362240.0000000    0.1688980
362280.0000000    0.1695288
362320.0000000    0.1758122
362360.0000000    0.1836230
362400.0000000    0.1531941
362440.0000000    0.1801085
362480.0000000    0.1674011
362520.0000000    0.1665553
362560.0000000    0.1674952
362600.0000000    0.1659465
362640.0000000    0.1572833
362680.0000000    0.1669262
362720.0000000    0.1597913
362760.0000000    0.1638055
362800.0000000    0.1873314
362840.0000000    0.1762966
362880.0000000    0.1776284
362920.0000000    0.1800518
362960.0000000    0.1724604
363000.0000000    0.1766669
363040.0000000    0.1943482
363080.0000000    0.1806349
363120.0000000    0.1643899
363160.0000000    0.1756508
363200.0000000    0.1828690
363240.0000000    0.1828663
363280.0000000    0.1735986
363320.0000000    0.1792326
363360.0000000    0.2083051
363400.0000000    0.1888599
363440.0000000    0.2012030
363480.0000000    0.2007614
363520.0000000    0.1979541
363560.0000000    0.2147599
363600.0000000    0.2069570
363640.0000000    0.2098855
363680.0000000    0.2068641
363720.0000000    0.1983537
363760.0000000    0.2107034
363800.0000000    0.2109597
363840.0000000    0.2060011
363880.0000000    0.2099459
363920.0000000    0.2291573
363960.0000000    0.2037191
364000.0000000    0.2201504
364040.0000000    0.2206995
364080.0000000    0.2188812
364120.0000000    0.2197252
364160.0000000    0.2192581
364200.0000000    0.2074167
364240.0000000    0.2195426
364280.0000000    0.2184877
364320.0000000    0.2069979
364360.0000000    0.2015104
364400.0000000    0.2054016
364440.0000000    0.2162877
364480.0000000    0.2141979
364520.0000000    0.2058225
364560.0000000    0.2072002
364600.0000000    0.2003355
364640.0000000    0.2012544
364680.0000000    0.1906070
364720.0000000    0.2025114
364760.0000000    0.1930761
364800.0000000    0.1912014
364840.0000000    0.2172538
364880.0000000    0.2018064
364920.0000000    0.1976507
364960.0000000    0.2033824
365000.0000000    0.2020235
365040.0000000    0.2029315
365080.0000000    0.2025532
365120.0000000    0.2106599
365160.0000000    0.2100807
365200.0000000    0.2057596
365240.0000000    0.2007028
365280.0000000    0.2023454
365320.0000000    0.2024969
365360.0000000    0.1932607
365400.0000000    0.2125568
365440.0000000    0.2061203
365480.0000000    0.2007522
365520.0000000    0.2028724
365560.0000000    0.2091048
365600.0000000    0.2081348
365640.0000000    0.2047686
365680.0000000    0.1925507
365720.0000000    0.1995692
365760.0000000    0.2190632
365800.0000000    0.1984849
365840.0000000    0.1931974
365880.0000000    0.2119085
365920.0000000    0.2046025
365960.0000000    0.2076586
366000.0000000    0.2094152
366040.0000000    0.2195030
366080.0000000    0.2001389
366120.0000000    0.2182426
366160.0000000    0.2060659
366200.0000000    0.2037819
366240.0000000    0.2034240
366280.0000000    0.2067846
366320.0000000    0.2155216
366360.0000000    0.2036482
366400.0000000    0.2081709
366440.0000000    0.2089705
366480.0000000    0.1992461
366520.0000000    0.2059605
366560.0000000    0.1998885
366600.0000000    0.2086890
366640.0000000    0.2064187
366680.0000000    0.2128006
366720.0000000    0.2209282
366760.0000000    0.2197425
366800.0000000    0.2211829
366840.0000000    0.2293952
366880.0000000    0.2170023
366920.0000000    0.2130381
366960.0000000    0.2200545
367000.0000000    0.2168619
367040.0000000    0.2211758
367080.0000000    0.2032345
367120.0000000    0.2101513
367160.0000000    0.2097591
367200.0000000    0.2138686
367240.0000000    0.2087164
367280.0000000    0.2054926
367320.0000000    0.2142241
367360.0000000    0.2168101
367400.0000000    0.2174743
367440.0000000    0.2200711
367480.0000000    0.2068841
367520.0000000    0.2031880
367560.0000000    0.2019303
367600.0000000    0.2139336
367640.0000000    0.2009951
367680.0000000    0.2009185
367720.0000000    0.2139111
367760.0000000    0.2245224
367800.0000000    0.2196504
367840.0000000    0.2115601
367880.0000000    0.2106905
367920.0000000    0.2046502
367960.0000000    0.2187550
368000.0000000    0.2222531
368040.0000000    0.2067455
368080.0000000    0.2121220
368120.0000000    0.2131717
368160.0000000    0.2092678
368200.0000000    0.2074895
368240.0000000    0.2040064
368280.0000000    0.2093311
368320.0000000    0.2081360
368360.0000000    0.2158306
368400.0000000    0.2061653
368440.0000000    0.2087517
368480.0000000    0.2034601
368520.0000000    0.2085929
368560.0000000    0.2114077
368600.0000000    0.2113700
368640.0000000    0.1974107
368680.0000000    0.2064203
368720.0000000    0.2149287
368760.0000000    0.2059741
368800.0000000    0.1989573
368840.0000000    0.2025776
368880.0000000    0.1969829
368920.0000000    0.2073583
368960.0000000    0.2136838
369000.0000000    0.2010749
369040.0000000    0.2394520
369080.0000000    0.2232350
369120.0000000    0.2289850
369160.0000000    0.2210527
369200.0000000    0.2272567
369240.0000000    0.2238830
369280.0000000    0.2269896
369320.0000000    0.2235635
369360.0000000    0.2295468
369400.0000000    0.2191748
369440.0000000    0.2164680
369480.0000000    0.2254425
369520.0000000    0.2150233
369560.0000000    0.2287841
369600.0000000    0.2198967
369640.0000000    0.2210820
369680.0000000    0.2227272
369720.0000000    0.2324610
369760.0000000    0.2166702
369800.0000000    0.2378380
369840.0000000    0.2238847
369880.0000000    0.2183013
369920.0000000    0.2099360
369960.0000000    0.2056800
370000.0000000    0.2234653
370040.0000000    0.2232713
370080.0000000    0.2137391
370120.0000000    0.2187721
370160.0000000    0.2107025
370200.0000000    0.2093300
370240.0000000    0.2177102
370280.0000000    0.2193078
370320.0000000    0.2237823
370360.0000000    0.2186560
370400.0000000    0.2268572
370440.0000000    0.2254808
370480.0000000    0.2184280
370520.0000000    0.2260859
370560.0000000    0.2333123
370600.0000000    0.2312784
370640.0000000    0.2241243
370680.0000000    0.2199572
370720.0000000    0.2155671
370760.0000000    0.2128868
370800.0000000    0.2135526
370840.0000000    0.2142992
370880.0000000    0.2067195
370920.0000000    0.2179588
370960.0000000    0.2160701
371000.0000000    0.2203212
371040.0000000    0.2040994
371080.0000000    0.1947098
371120.0000000    0.2036873
371160.0000000    0.1992941
371200.0000000    0.1967495
371240.0000000    0.1959558
371280.0000000    0.2130270
371320.0000000    0.2048648
371360.0000000    0.2036033
371400.0000000    0.2003021
371440.0000000    0.1905661
371480.0000000    0.1870910
371520.0000000    0.1908857
371560.0000000    0.2122676
371600.0000000    0.2020102
371640.0000000    0.1983918
371680.0000000    0.2037264
371720.0000000    0.1927036
371760.0000000    0.2063330
371800.0000000    0.2004991
371840.0000000    0.1983074
371880.0000000    0.2006188
371920.0000000    0.2007604
371960.0000000    0.2035886
372000.0000000    0.2086880
372040.0000000    0.2156276
372080.0000000    0.2117163
372120.0000000    0.2114652
372160.0000000    0.2024566
372200.0000000    0.1987721
372240.0000000    0.2163669
372280.0000000    0.2118383
372320.0000000    0.2100280
372360.0000000    0.2109223
372400.0000000    0.2157340
372440.0000000    0.2163218
372480.0000000    0.2072590
372520.0000000    0.2053645
372560.0000000    0.2110955
372600.0000000    0.2153539
372640.0000000    0.2135243
372680.0000000    0.2127413
372720.0000000    0.2111482
372760.0000000    0.2093995
372800.0000000    0.1993682
372840.0000000    0.1964815
372880.0000000    0.1950341
372920.0000000    0.2086720
372960.0000000    0.2062693
373000.0000000    0.2086872
373040.0000000    0.2337729
373080.0000000    0.2176794
373120.0000000    0.2072628
373160.0000000    0.2242483
373200.0000000    0.2146704
373240.0000000    0.2217271
373280.0000000    0.2215317
373320.0000000    0.2127386
373360.0000000    0.2145305
373400.0000000    0.2108068
373440.0000000    0.2236379
373480.0000000    0.2148586
373520.0000000    0.2284653
373560.0000000    0.2287151
373600.0000000    0.2223378
373640.0000000    0.2245402
373680.0000000    0.2259781
373720.0000000    0.2186989
373760.0000000    0.2269161
373800.0000000    0.2078636
373840.0000000    0.2070830
373880.0000000    0.2153672
373920.0000000    0.2196323
373960.0000000    0.2145276
374000.0000000    0.1983624
374040.0000000    0.2142097
374080.0000000    0.2071142
374120.0000000    0.2091168
374160.0000000    0.2147529
374200.0000000    0.2100146
374240.0000000    0.2169837
374280.0000000    0.2204640
374320.0000000    0.2136631
374360.0000000    0.2177065
374400.0000000    0.2179078
374440.0000000    0.2237518
374480.0000000    0.2121839
374520.0000000    0.2108091
374560.0000000    0.2270030
374600.0000000    0.2212900
374640.0000000    0.2264085
374680.0000000    0.2286307
374720.0000000    0.2399855
374760.0000000    0.2216710
374800.0000000    0.2311474
374840.0000000    0.2261828
374880.0000000    0.2339391
374920.0000000    0.2331180
374960.0000000    0.2270502
375000.0000000    0.2281893
375040.0000000    0.2331789
375080.0000000    0.2253662
375120.0000000    0.2218220
375160.0000000    0.2301757
375200.0000000    0.2390839
375240.0000000    0.2439508
375280.0000000    0.2275857
375320.0000000    0.2333596
375360.0000000    0.2379097
375400.0000000    0.2323505
375440.0000000    0.2370714
375480.0000000    0.2331842
375520.0000000    0.2441973
375560.0000000    0.2377916
375600.0000000    0.2241868
375640.0000000    0.2295058
375680.0000000    0.2157630
375720.0000000    0.2364186
375760.0000000    0.2121062
375800.0000000    0.2263662
375840.0000000    0.2294224
375880.0000000    0.2360801
375920.0000000    0.2207345
375960.0000000    0.2345740
376000.0000000    0.2272593
376040.0000000    0.2324364
376080.0000000    0.2360677
376120.0000000    0.2418590
376160.0000000    0.2151400
376200.0000000    0.2248441
376240.0000000    0.2148976
376280.0000000    0.2221452
376320.0000000    0.2253425
376360.0000000    0.2206409
376400.0000000    0.2141807
376440.0000000    0.2192674
376480.0000000    0.2182407
376520.0000000    0.2095892
376560.0000000    0.2288818
376600.0000000    0.2061208
376640.0000000    0.1942419
376680.0000000    0.2053446
376720.0000000    0.2078568
376760.0000000    0.2160141
376800.0000000    0.2113571
376840.0000000    0.2212286
376880.0000000    0.2085550
376920.0000000    0.2065757
376960.0000000    0.2139491
377000.0000000    0.2065836
377040.0000000    0.2213697
377080.0000000    0.2137935
377120.0000000    0.2326466
377160.0000000    0.2174890
377200.0000000    0.2190222
377240.0000000    0.2229011
377280.0000000    0.2138654
377320.0000000    0.2163426
377360.0000000    0.2085435
377400.0000000    0.2251595
377440.0000000    0.2124582
377480.0000000    0.2165214
377520.0000000    0.2004490
377560.0000000    0.2131234
377600.0000000    0.2205413
377640.0000000    0.2076795
377680.0000000    0.2062136
377720.0000000    0.2216214
377760.0000000    0.2172133
377800.0000000    0.2159497
377840.0000000    0.2133477
377880.0000000    0.2105585
377920.0000000    0.2278243
377960.0000000    0.2164191
378000.0000000    0.2319988
378040.0000000    0.2233880
378080.0000000    0.2368611
378120.0000000    0.2286012
378160.0000000    0.2269487
378200.0000000    0.2389125
378240.0000000    0.2265278
378280.0000000    0.2340357
378320.0000000    0.2284376
378360.0000000    0.2433863
378400.0000000    0.2335919
378440.0000000    0.2394229
378480.0000000    0.2430312
378520.0000000    0.2315316
378560.0000000    0.2405895
378600.0000000    0.2544526
378640.0000000    0.2350348
378680.0000000    0.2481220
378720.0000000    0.2319935
378760.0000000    0.2313660
378800.0000000    0.2344241
378840.0000000    0.2412534
378880.0000000    0.2438588
378920.0000000    0.2503093
378960.0000000    0.2557825
379000.0000000    0.2600025
379040.0000000    0.2577996
379080.0000000    0.2462696
379120.0000000    0.2516767
379160.0000000    0.2508466
379200.0000000    0.2327303
379240.0000000    0.2489474
379280.0000000    0.2299134
379320.0000000    0.2223827
379360.0000000    0.2147089
379400.0000000    0.2179018
379440.0000000    0.2204405
379480.0000000    0.2362343
379520.0000000    0.2325248
379560.0000000    0.2242124
379600.0000000    0.2319426
379640.0000000    0.2336049
379680.0000000    0.2429937
379720.0000000    0.2235484
379760.0000000    0.2180122
379800.0000000    0.2093111
379840.0000000    0.2117286
379880.0000000    0.2138969
379920.0000000    0.2109783
379960.0000000    0.2269637
380000.0000000    0.2273210
380040.0000000    0.2309151
380080.0000000    0.2245235
380120.0000000    0.2144347
380160.0000000    0.2261396
380200.0000000    0.2244593
380240.0000000    0.2251171
380280.0000000    0.2353826
380320.0000000    0.2308215
380360.0000000    0.2150429
380400.0000000    0.2132459
380440.0000000    0.2203237
380480.0000000    0.2152683
380520.0000000    0.2170387
380560.0000000    0.2157384
380600.0000000    0.2333161
380640.0000000    0.2167239
380680.0000000    0.2262716
380720.0000000    0.2268673
380760.0000000    0.2245342
380800.0000000    0.2218219
380840.0000000    0.2112445
380880.0000000    0.2273009
380920.0000000    0.2260411
380960.0000000    0.2217979
381000.0000000    0.2307348
381040.0000000    0.2428544
381080.0000000    0.2263414
381120.0000000    0.2313491
381160.0000000    0.2231742
381200.0000000    0.2192666
381240.0000000    0.2267371
381280.0000000    0.2143893
381320.0000000    0.2194067
381360.0000000    0.2239567
381400.0000000    0.2346644
381440.0000000    0.2098286
381480.0000000    0.2171561
381520.0000000    0.2128953
381560.0000000    0.2216093
381600.0000000    0.2258034
381640.0000000    0.2240346
381680.0000000    0.2006807
381720.0000000    0.2212997
381760.0000000    0.2284652
381800.0000000    0.2306925
381840.0000000    0.2181874
381880.0000000    0.2246187
381920.0000000    0.2326598
381960.0000000    0.2337226
382000.0000000    0.2291435
382040.0000000    0.2253742
382080.0000000    0.2280402
382120.0000000    0.2259971
382160.0000000    0.2272954
382200.0000000    0.2212142
382240.0000000    0.2311814
382280.0000000    0.2223962
382320.0000000    0.2326858
382360.0000000    0.2337602
382400.0000000    0.2214769
382440.0000000    0.2235021
382480.0000000    0.2351096
382520.0000000    0.2260977
382560.0000000    0.2216805
382600.0000000    0.2157054
382640.0000000    0.2155888
382680.0000000    0.2119844
382720.0000000    0.2128450
382760.0000000    0.2169968
382800.0000000    0.2250563
382840.0000000    0.2195926
382880.0000000    0.2071600
382920.0000000    0.2102564
382960.0000000    0.2102017
383000.0000000    0.2054699
383040.0000000    0.2101150
383080.0000000    0.2177529
383120.0000000    0.2132924
383160.0000000    0.2101442
383200.0000000    0.2182398
383240.0000000    0.2219892
383280.0000000    0.2261219
383320.0000000    0.2307181
383360.0000000    0.2225367
383400.0000000    0.2365525
383440.0000000    0.2170575
383480.0000000    0.2052119
383520.0000000    0.2208917
383560.0000000    0.2313792
383600.0000000    0.2215565
383640.0000000    0.2205658
383680.0000000    0.2270081
383720.0000000    0.2187433
383760.0000000    0.2125341
383800.0000000    0.2101412
383840.0000000    0.2228171
383880.0000000    0.2294719
383920.0000000    0.2152588
383960.0000000    0.2299129
384000.0000000    0.2264165
384040.0000000    0.2161725
384080.0000000    0.2185879
384120.0000000    0.2192499
384160.0000000    0.2155282
384200.0000000    0.2196778
384240.0000000    0.2392963
384280.0000000    0.2353387
384320.0000000    0.2245226
384360.0000000    0.2234042
384400.0000000    0.2331011
384440.0000000    0.2269205
384480.0000000    0.2267133
384520.0000000    0.2266026
384560.0000000    0.2167404
384600.0000000    0.2222010
384640.0000000    0.2172081
384680.0000000    0.2301310
384720.0000000    0.2205181
384760.0000000    0.2205092
384800.0000000    0.2308797
384840.0000000    0.2198671
384880.0000000    0.2321354
384920.0000000    0.2355998
384960.0000000    0.2321676
385000.0000000    0.2353240
385040.0000000    0.2357626
385080.0000000    0.2107415
385120.0000000    0.2243344
385160.0000000    0.2064584
385200.0000000    0.2194079
385240.0000000    0.2339688
385280.0000000    0.2345301
385320.0000000    0.2299104
385360.0000000    0.2328656
385400.0000000    0.2276255
385440.0000000    0.2333830
385480.0000000    0.2231180
385520.0000000    0.2126856
385560.0000000    0.2033591
385600.0000000    0.2233845
385640.0000000    0.2282815
385680.0000000    0.2113020
385720.0000000    0.2030133
385760.0000000    0.1979775
385800.0000000    0.2267287
385840.0000000    0.2132709
385880.0000000    0.2162321
385920.0000000    0.2109302
385960.0000000    0.2181905
386000.0000000    0.2103036
386040.0000000    0.1960962
386080.0000000    0.2225099
386120.0000000    0.2202897
386160.0000000    0.2172953
386200.0000000    0.2156963
386240.0000000    0.2143038
386280.0000000    0.2154606
386320.0000000    0.2102247
386360.0000000    0.2127601
386400.0000000    0.2194652
386440.0000000    0.2390061
386480.0000000    0.2316947
386520.0000000    0.2215742
386560.0000000    0.2130826
386600.0000000    0.2116082
386640.0000000    0.2108514
386680.0000000    0.2123715
386720.0000000    0.1900535
386760.0000000    0.2175738
386800.0000000    0.2026869
386840.0000000    0.2219512
386880.0000000    0.2071136
386920.0000000    0.2033323
386960.0000000    0.1927642
387000.0000000    0.2040719
387040.0000000    0.2050804
387080.0000000    0.1972099
387120.0000000    0.1991540
387160.0000000    0.1915311
387200.0000000    0.1970521
387240.0000000    0.1958291
387280.0000000    0.1963118
387320.0000000    0.1990818
387360.0000000    0.2069301
387400.0000000    0.2019784
387440.0000000    0.1943122
387480.0000000    0.1925196
387520.0000000    0.1902351
387560.0000000    0.1930011
387600.0000000    0.1993720
387640.0000000    0.2023350
387680.0000000    0.2083541
387720.0000000    0.2075806
387760.0000000    0.2108763
387800.0000000    0.2168612
387840.0000000    0.1971005
387880.0000000    0.2139536
387920.0000000    0.1992887
387960.0000000    0.2044268
388000.0000000    0.2221655
388040.0000000    0.2120735
388080.0000000    0.2096499
388120.0000000    0.2082296
388160.0000000    0.1933154
388200.0000000    0.1943927
388240.0000000    0.1970866
388280.0000000    0.2011972
388320.0000000    0.2079299
388360.0000000    0.2046853
388400.0000000    0.2038148
388440.0000000    0.2067487
388480.0000000    0.2257026
388520.0000000    0.2180365
388560.0000000    0.2220753
388600.0000000    0.2249225
388640.0000000    0.1991689
388680.0000000    0.2083784
388720.0000000    0.2177796
388760.0000000    0.2052635
388800.0000000    0.2051953
388840.0000000    0.2086753
388880.0000000    0.2280731
388920.0000000    0.2099330
388960.0000000    0.2090039
389000.0000000    0.2047797
389040.0000000    0.2162897
389080.0000000    0.2221691
389120.0000000    0.2043734
389160.0000000    0.2091421
389200.0000000    0.2091745
389240.0000000    0.2071332
389280.0000000    0.2029089
389320.0000000    0.2032331
389360.0000000    0.2136505
389400.0000000    0.2072901
389440.0000000    0.2163085
389480.0000000    0.2239461
389520.0000000    0.2265427
389560.0000000    0.2198360
389600.0000000    0.2232702
389640.0000000    0.2230220
389680.0000000    0.2190291
389720.0000000    0.2133562
389760.0000000    0.2019214
389800.0000000    0.2004907
389840.0000000    0.1981596
389880.0000000    0.2043349
389920.0000000    0.1893387
389960.0000000    0.1953965
390000.0000000    0.2104129
390040.0000000    0.2171335
390080.0000000    0.2160804
390120.0000000    0.2080469
390160.0000000    0.2110834
390200.0000000    0.2075776
390240.0000000    0.1995411
390280.0000000    0.2141609
390320.0000000    0.2266948
390360.0000000    0.1937935
390400.0000000    0.1989540
390440.0000000    0.1971241
390480.0000000    0.1958760
390520.0000000    0.1939087
390560.0000000    0.1955728
390600.0000000    0.2035173
390640.0000000    0.2047568
390680.0000000    0.2017931
390720.0000000    0.2087175
390760.0000000    0.2078539
390800.0000000    0.2020407
390840.0000000    0.1836966
390880.0000000    0.2033961
390920.0000000    0.2016358
390960.0000000    0.2079771
391000.0000000    0.2144501
391040.0000000    0.2197660
391080.0000000    0.2112909
391120.0000000    0.2175974
391160.0000000    0.2075485
391200.0000000    0.2240206
391240.0000000    0.2175951
391280.0000000    0.2246599
391320.0000000    0.2196192
391360.0000000    0.2106885
391400.0000000    0.2193010
391440.0000000    0.2092096
391480.0000000    0.2240637
391520.0000000    0.2142575
391560.0000000    0.2157145
391600.0000000    0.2131383
391640.0000000    0.2147559
391680.0000000    0.2041005
391720.0000000    0.2091483
391760.0000000    0.2008758
391800.0000000    0.2125858
391840.0000000    0.2252285
391880.0000000    0.2066522
391920.0000000    0.2141375
391960.0000000    0.2027407
392000.0000000    0.2098561
392040.0000000    0.2155374
392080.0000000    0.2111730
392120.0000000    0.2163650
392160.0000000    0.2112338
392200.0000000    0.2121273
392240.0000000    0.2313835
392280.0000000    0.2174962
392320.0000000    0.2294732
392360.0000000    0.2140005
392400.0000000    0.2235938
392440.0000000    0.2103245
392480.0000000    0.2167473
392520.0000000    0.2159767
392560.0000000    0.2136025
392600.0000000    0.2168735
392640.0000000    0.2155558
392680.0000000    0.2216352
392720.0000000    0.2011077
392760.0000000    0.2179955
392800.0000000    0.2249745
392840.0000000    0.2091221
392880.0000000    0.2112968
392920.0000000    0.2186852
392960.0000000    0.2227889
393000.0000000    0.2233037
393040.0000000    0.2173794
393080.0000000    0.2224274
393120.0000000    0.2185508
393160.0000000    0.2301930
393200.0000000    0.2183822
393240.0000000    0.2075580
393280.0000000    0.2164310
393320.0000000    0.2048351
393360.0000000    0.2153178
393400.0000000    0.2079524
393440.0000000    0.2248594
393480.0000000    0.2107945
393520.0000000    0.2152929
393560.0000000    0.2217348
393600.0000000    0.2050734
393640.0000000    0.2214306
393680.0000000    0.2038244
393720.0000000    0.2106685
393760.0000000    0.2160837
393800.0000000    0.2232574
393840.0000000    0.2148694
393880.0000000    0.2229200
393920.0000000    0.2102675
393960.0000000    0.2081736
394000.0000000    0.2187785
394040.0000000    0.2171206
394080.0000000    0.2159401
394120.0000000    0.2210213
394160.0000000    0.2042464
394200.0000000    0.2156606
394240.0000000    0.2219231
394280.0000000    0.2078982
394320.0000000    0.2118990
394360.0000000    0.2162236
394400.0000000    0.2246694
394440.0000000    0.2141299
394480.0000000    0.2067160
394520.0000000    0.2160441
394560.0000000    0.2082672
394600.0000000    0.2104552
394640.0000000    0.2147085
394680.0000000    0.2167787
394720.0000000    0.2130814
394760.0000000    0.2050476
394800.0000000    0.2105566
394840.0000000    0.2022844
394880.0000000    0.2154541
394920.0000000    0.2033885
394960.0000000    0.2021321
395000.0000000    0.2135140
395040.0000000    0.1918816
395080.0000000    0.1875163
395120.0000000    0.2077617
395160.0000000    0.2127197
395200.0000000    0.2016578
395240.0000000    0.1948581
395280.0000000    0.2030746
395320.0000000    0.2062535
395360.0000000    0.2067890
395400.0000000    0.2107420
395440.0000000    0.2002892
395480.0000000    0.2067647
395520.0000000    0.2241526
395560.0000000    0.2115738
395600.0000000    0.2077718
395640.0000000    0.2007282
395680.0000000    0.2066708
395720.0000000    0.2105525
395760.0000000    0.2180112
395800.0000000    0.2241091
395840.0000000    0.2413881
395880.0000000    0.2353016
395920.0000000    0.2288726
395960.0000000    0.2157191
396000.0000000    0.2172631
396040.0000000    0.2004503
396080.0000000    0.2083893
396120.0000000    0.2037812
396160.0000000    0.1978493
396200.0000000    0.1900402
396240.0000000    0.1970083
396280.0000000    0.2042651
396320.0000000    0.2001450
396360.0000000    0.1883467
396400.0000000    0.1967892
396440.0000000    0.2081817
396480.0000000    0.2110311
396520.0000000    0.2106878
396560.0000000    0.2058431
396600.0000000    0.2018545
396640.0000000    0.1864347
396680.0000000    0.1926361
396720.0000000    0.1979021
396760.0000000    0.1984805
396800.0000000    0.1921126
396840.0000000    0.1863478
396880.0000000    0.1854254
396920.0000000    0.1724715
396960.0000000    0.1709975
397000.0000000    0.1975440
397040.0000000    0.2066913
397080.0000000    0.1890493
397120.0000000    0.2060283
397160.0000000    0.2067850
397200.0000000    0.1849187
397240.0000000    0.1915497
397280.0000000    0.1984709
397320.0000000    0.2034154
397360.0000000    0.1950961
397400.0000000    0.1959772
397440.0000000    0.2013801
397480.0000000    0.1994867
397520.0000000    0.1920536
397560.0000000    0.1876801
397600.0000000    0.2045341
397640.0000000    0.1890880
397680.0000000    0.2107013
397720.0000000    0.2068050
397760.0000000    0.2050166
397800.0000000    0.2114794
397840.0000000    0.2049044
397880.0000000    0.1960088
397920.0000000    0.1985090
397960.0000000    0.1768387
398000.0000000    0.1953026
398040.0000000    0.1831776
398080.0000000    0.1753249
398120.0000000    0.1633206
398160.0000000    0.1863403
398200.0000000    0.1808548
398240.0000000    0.1796209
398280.0000000    0.1877900
398320.0000000    0.1809299
398360.0000000    0.1972492
398400.0000000    0.1872492
398440.0000000    0.2037753
398480.0000000    0.1905160
398520.0000000    0.1917391
398560.0000000    0.1871953
398600.0000000    0.1864531
398640.0000000    0.1918715
398680.0000000    0.1903777
398720.0000000    0.1810972
398760.0000000    0.2014150
398800.0000000    0.1972325
398840.0000000    0.1912186
398880.0000000    0.1850028
398920.0000000    0.1801598
398960.0000000    0.1854553
399000.0000000    0.1802979
399040.0000000    0.1864034
399080.0000000    0.1925818
399120.0000000    0.2026525
399160.0000000    0.1903371
399200.0000000    0.1890665
399240.0000000    0.1667513
399280.0000000    0.1889688
399320.0000000    0.2035843
399360.0000000    0.1828274
399400.0000000    0.1858246
399440.0000000    0.1913732
399480.0000000    0.1843536
399520.0000000    0.1993328
399560.0000000    0.1866374
399600.0000000    0.1840716
399640.0000000    0.1991994
399680.0000000    0.1751683
399720.0000000    0.1714417
399760.0000000    0.1836688
399800.0000000    0.1769898
399840.0000000    0.1846836
399880.0000000    0.1861538
399920.0000000    0.2005615
399960.0000000    0.2003662
400000.0000000    0.1878868
400040.0000000    0.2078895
400080.0000000    0.1901786
400120.0000000    0.1990909
400160.0000000    0.1986149
400200.0000000    0.2070956
400240.0000000    0.1944469
400280.0000000    0.1892630
400320.0000000    0.1868205
400360.0000000    0.1990421
400400.0000000    0.1915278
400440.0000000    0.1905046
400480.0000000    0.2013297
400520.0000000    0.2143749
400560.0000000    0.2158409
400600.0000000    0.2205625
400640.0000000    0.1947181
400680.0000000    0.2142846
400720.0000000    0.2066181
400760.0000000    0.2145235
400800.0000000    0.2168006
400840.0000000    0.2264369
400880.0000000    0.2026465
400920.0000000    0.1940429
400960.0000000    0.1986499
401000.0000000    0.1879311
401040.0000000    0.1899636
401080.0000000    0.1866725
401120.0000000    0.1986387
401160.0000000    0.1966618
401200.0000000    0.1875691
401240.0000000    0.1888542
401280.0000000    0.2011531
401320.0000000    0.1956099
401360.0000000    0.2034965
401400.0000000    0.1828869
401440.0000000    0.1920268
401480.0000000    0.1924171
401520.0000000    0.1999962
401560.0000000    0.1883031
401600.0000000    0.1928424
401640.0000000    0.2120798
401680.0000000    0.1856838
401720.0000000    0.1951398
401760.0000000    0.1968164
401800.0000000    0.1892027
401840.0000000    0.1896836
401880.0000000    0.2066563
401920.0000000    0.1819131
401960.0000000    0.2074727
402000.0000000    0.2057743
402040.0000000    0.1802528
402080.0000000    0.1900297
402120.0000000    0.1724073
402160.0000000    0.1831887
402200.0000000    0.1804114
402240.0000000    0.2126962
402280.0000000    0.1976012
402320.0000000    0.1952947
402360.0000000    0.1938136
402400.0000000    0.2043832
402440.0000000    0.1871684
402480.0000000    0.1963069
402520.0000000    0.1858427
402560.0000000    0.1806097
402600.0000000    0.1921075
402640.0000000    0.1798520
402680.0000000    0.2011234
402720.0000000    0.2063524
402760.0000000    0.2043646
402800.0000000    0.2035647
402840.0000000    0.2103143
402880.0000000    0.2077946
402920.0000000    0.1993414
402960.0000000    0.1938342
403000.0000000    0.1981391
403040.0000000    0.1939229
403080.0000000    0.1962407
403120.0000000    0.1853046
403160.0000000    0.1990550
403200.0000000    0.2006512
403240.0000000    0.1871211
403280.0000000    0.1932452
403320.0000000    0.2020798
403360.0000000    0.2001491
403400.0000000    0.1793343
403440.0000000    0.1874152
403480.0000000    0.2095159
403520.0000000    0.1859196
403560.0000000    0.1853984
403600.0000000    0.1950133
403640.0000000    0.1722527
403680.0000000    0.1925289
403720.0000000    0.1835486
403760.0000000    0.1812409
403800.0000000    0.1756743
403840.0000000    0.1873535
403880.0000000    0.1790918
403920.0000000    0.1888537
403960.0000000    0.1951809
404000.0000000    0.1964241
404040.0000000    0.1928245
404080.0000000    0.1879812
404120.0000000    0.1913646
404160.0000000    0.1925688
404200.0000000    0.2246501
404240.0000000    0.2116539
404280.0000000    0.2008346
404320.0000000    0.1763974
404360.0000000    0.1955204
404400.0000000    0.1992373
404440.0000000    0.2034684
404480.0000000    0.1942888
404520.0000000    0.1911282
404560.0000000    0.2184802
404600.0000000    0.1975758
404640.0000000    0.1893080
404680.0000000    0.1968910
404720.0000000    0.1955875
404760.0000000    0.1972144
404800.0000000    0.1922723
404840.0000000    0.2060620
404880.0000000    0.1910660
404920.0000000    0.1844551
404960.0000000    0.1871300
405000.0000000    0.1816934
405040.0000000    0.1865111
405080.0000000    0.1858197
405120.0000000    0.1723254
405160.0000000    0.1737173
405200.0000000    0.1985169
405240.0000000    0.2040768
405280.0000000    0.1919745
405320.0000000    0.1898800
405360.0000000    0.2054569
405400.0000000    0.1993379
405440.0000000    0.1912101
405480.0000000    0.1999560
405520.0000000    0.1926186
405560.0000000    0.2018055
405600.0000000    0.2055855
405640.0000000    0.1868792
405680.0000000    0.1989650
405720.0000000    0.2092687
405760.0000000    0.1922028
405800.0000000    0.2016956
405840.0000000    0.1837353
405880.0000000    0.1747252
405920.0000000    0.1772815
405960.0000000    0.1887621
406000.0000000    0.1792239
406040.0000000    0.1839828
406080.0000000    0.1872160
406120.0000000    0.1879868
406160.0000000    0.1782797
406200.0000000    0.1776574
406240.0000000    0.1896506
406280.0000000    0.1816002
406320.0000000    0.1865520
406360.0000000    0.1861063
406400.0000000    0.1819251
406440.0000000    0.1826345
406480.0000000    0.1920175
406520.0000000    0.1828375
406560.0000000    0.1902804
406600.0000000    0.1962840
406640.0000000    0.1906963
406680.0000000    0.1772543
406720.0000000    0.1742929
406760.0000000    0.1903677
406800.0000000    0.1883003
406840.0000000    0.1964273
406880.0000000    0.1827811
406920.0000000    0.1880949
406960.0000000    0.1957987
407000.0000000    0.2061517
407040.0000000    0.2075000
407080.0000000    0.1855696
407120.0000000    0.1971801
407160.0000000    0.1853902
407200.0000000    0.2110318
407240.0000000    0.1865337
407280.0000000    0.1993968
407320.0000000    0.1934408
407360.0000000    0.1745522
407400.0000000    0.1886457
407440.0000000    0.1749501
407480.0000000    0.1986589
407520.0000000    0.1924434
407560.0000000    0.1814774
407600.0000000    0.1912632
407640.0000000    0.1880717
407680.0000000    0.1971171
407720.0000000    0.1854445
407760.0000000    0.2033640
407800.0000000    0.1833950
407840.0000000    0.2075421
407880.0000000    0.2119268
407920.0000000    0.2203071
407960.0000000    0.2116730
408000.0000000    0.2155706
408040.0000000    0.1983432
408080.0000000    0.2001984
408120.0000000    0.2022508
408160.0000000    0.1841398
408200.0000000    0.1897012
408240.0000000    0.1998520
408280.0000000    0.2054712
408320.0000000    0.1996731
408360.0000000    0.1997098
408400.0000000    0.2109199
408440.0000000    0.2220041
408480.0000000    0.2316298
408520.0000000    0.2148224
408560.0000000    0.2133340
408600.0000000    0.2061797
408640.0000000    0.2093945
408680.0000000    0.1989677
408720.0000000    0.1991651
408760.0000000    0.2146988
408800.0000000    0.2026041
408840.0000000    0.1998822
408880.0000000    0.2072636
408920.0000000    0.1967521
408960.0000000    0.2039009
409000.0000000    0.2163450
409040.0000000    0.2061847
409080.0000000    0.2073345
409120.0000000    0.2128979
409160.0000000    0.2135348
409200.0000000    0.1928462
409240.0000000    0.2125987
409280.0000000    0.2002062
409320.0000000    0.2013449
409360.0000000    0.2027659
409400.0000000    0.2146547
409440.0000000    0.2140851
409480.0000000    0.2137590
409520.0000000    0.2087074
409560.0000000    0.2175258
409600.0000000    0.2240558
409640.0000000    0.2087303
409680.0000000    0.2137455
409720.0000000    0.2268118
409760.0000000    0.2006589
409800.0000000    0.1976863
409840.0000000    0.1999811
409880.0000000    0.2031173
409920.0000000    0.2128750
409960.0000000    0.2069749
410000.0000000    0.2181759
410040.0000000    0.2093277
410080.0000000    0.1994888
410120.0000000    0.2166985
410160.0000000    0.2119996
410200.0000000    0.2179019
410240.0000000    0.2004279
410280.0000000    0.1955608
410320.0000000    0.2015015
410360.0000000    0.2026830
410400.0000000    0.2006520
410440.0000000    0.2001403
410480.0000000    0.1908871
410520.0000000    0.2095193
410560.0000000    0.1967651
410600.0000000    0.1692372
410640.0000000    0.1958496
410680.0000000    0.1750022
410720.0000000    0.2174189
410760.0000000    0.2048639
410800.0000000    0.2019029
410840.0000000    0.2037323
410880.0000000    0.2088199
410920.0000000    0.1967638
410960.0000000    0.1893224
411000.0000000    0.1955862
411040.0000000    0.1939598
411080.0000000    0.2097095
411120.0000000    0.2040243
411160.0000000    0.2032847
411200.0000000    0.2024341
411240.0000000    0.2031556
411280.0000000    0.1930908
411320.0000000    0.1688329
411360.0000000    0.1811263
411400.0000000    0.1877955
411440.0000000    0.1926173
411480.0000000    0.1973517
411520.0000000    0.1958018
411560.0000000    0.1917243
411600.0000000    0.2037313
411640.0000000    0.1966985
411680.0000000    0.1996803
411720.0000000    0.2034384
411760.0000000    0.2014430
411800.0000000    0.1905592
411840.0000000    0.1709641
411880.0000000    0.2017124
411920.0000000    0.1828864
411960.0000000    0.1804995
412000.0000000    0.1645457
412040.0000000    0.1768797
412080.0000000    0.2065255
412120.0000000    0.2175000
412160.0000000    0.2079033
412200.0000000    0.1994662
412240.0000000    0.1897423
412280.0000000    0.2106454
412320.0000000    0.1848655
412360.0000000    0.1930081
412400.0000000    0.1998501
412440.0000000    0.1966566
412480.0000000    0.1921295
412520.0000000    0.2005663
412560.0000000    0.1884574
412600.0000000    0.2008563
412640.0000000    0.2039772
412680.0000000    0.2057969
412720.0000000    0.1952178
412760.0000000    0.1725351
412800.0000000    0.1875150
412840.0000000    0.1868040
412880.0000000    0.1872137
412920.0000000    0.1744319
412960.0000000    0.1817014
413000.0000000    0.1874171
413040.0000000    0.1834771
413080.0000000    0.1780152
413120.0000000    0.1798776
413160.0000000    0.1876357
413200.0000000    0.1834415
413240.0000000    0.1844717
413280.0000000    0.1787210
413320.0000000    0.1673699
413360.0000000    0.1898357
413400.0000000    0.1775786
413440.0000000    0.1882811
413480.0000000    0.2098386
413520.0000000    0.2094633
413560.0000000    0.1994430
413600.0000000    0.2147092
413640.0000000    0.2045032
413680.0000000    0.2093883
413720.0000000    0.2023737
413760.0000000    0.2019890
413800.0000000    0.1955590
413840.0000000    0.1935512
413880.0000000    0.1958981
413920.0000000    0.2167502
413960.0000000    0.2068934
414000.0000000    0.2067684
414040.0000000    0.1978085
414080.0000000    0.1956336
414120.0000000    0.2119817
414160.0000000    0.2073109
414200.0000000    0.2178814
414240.0000000    0.2105868
414280.0000000    0.2195329
414320.0000000    0.2030282
414360.0000000    0.2205477
414400.0000000    0.2316024
414440.0000000    0.2050245
414480.0000000    0.2101486
414520.0000000    0.2220198
414560.0000000    0.2175796
414600.0000000    0.2105623
414640.0000000    0.2130731
414680.0000000    0.2167928
414720.0000000    0.2230536
414760.0000000    0.2184991
414800.0000000    0.1986089
414840.0000000    0.2109824
414880.0000000    0.2109348
414920.0000000    0.2248512
414960.0000000    0.2297225
415000.0000000    0.2179899
415040.0000000    0.2089539
415080.0000000    0.2127231
415120.0000000    0.2111414
415160.0000000    0.2148231
415200.0000000    0.2072301
415240.0000000    0.2079708
415280.0000000    0.2140594
415320.0000000    0.2010032
415360.0000000    0.2046808
415400.0000000    0.1939936
415440.0000000    0.1985189
415480.0000000    0.2065034
415520.0000000    0.2161388
415560.0000000    0.1940329
415600.0000000    0.1936701
415640.0000000    0.1939278
415680.0000000    0.1912939
415720.0000000    0.2276165
415760.0000000    0.1999274
415800.0000000    0.2175400
415840.0000000    0.2018173
415880.0000000    0.2068029
415920.0000000    0.1987528
415960.0000000    0.1979582
416000.0000000    0.2075985
416040.0000000    0.1979153
416080.0000000    0.1884803
416120.0000000    0.2210988
416160.0000000    0.2192441
416200.0000000    0.2043175
416240.0000000    0.2089027
416280.0000000    0.2125010
416320.0000000    0.2079732
416360.0000000    0.1961249
416400.0000000    0.2107816
416440.0000000    0.2171909
416480.0000000    0.2070110
416520.0000000    0.2093276
416560.0000000    0.2071070
416600.0000000    0.2043022
416640.0000000    0.2028115
416680.0000000    0.2044377
416720.0000000    0.2089281
416760.0000000    0.1998012
416800.0000000    0.2110941
416840.0000000    0.2090463
416880.0000000    0.2200789
416920.0000000    0.1909070
416960.0000000    0.2032996
417000.0000000    0.2076624
417040.0000000    0.1868649
417080.0000000    0.2064303
417120.0000000    0.1923145
417160.0000000    0.1984430
417200.0000000    0.2130057
417240.0000000    0.2086424
417280.0000000    0.1961728
417320.0000000    0.1970057
417360.0000000    0.1905983
417400.0000000    0.2185882
417440.0000000    0.2046910
417480.0000000    0.2120955
417520.0000000    0.2173662
417560.0000000    0.2080698
417600.0000000    0.2112729
417640.0000000    0.2051481
417680.0000000    0.2058952
417720.0000000    0.2213271
417760.0000000    0.2276745
417800.0000000    0.2140105
417840.0000000    0.2016875
417880.0000000    0.2211784
417920.0000000    0.2023934
417960.0000000    0.1981465
418000.0000000    0.2022571
418040.0000000    0.2001765
418080.0000000    0.2070464
418120.0000000    0.2068941
418160.0000000    0.2041469
418200.0000000    0.1972900
418240.0000000    0.2240905
418280.0000000    0.2103603
418320.0000000    0.2251918
418360.0000000    0.2205650
418400.0000000    0.2111504
418440.0000000    0.1973736
418480.0000000    0.1965961
418520.0000000    0.2191785
418560.0000000    0.2155517
418600.0000000    0.2089254
418640.0000000    0.1951945
418680.0000000    0.1926960
418720.0000000    0.1909900
418760.0000000    0.1799481
418800.0000000    0.1978171
418840.0000000    0.1817698
418880.0000000    0.1936286
418920.0000000    0.1864035
418960.0000000    0.2047369
419000.0000000    0.2019708
419040.0000000    0.1867089
419080.0000000    0.1994138
419120.0000000    0.1931300
419160.0000000    0.1998232
419200.0000000    0.1968361
419240.0000000    0.2009477
419280.0000000    0.1877167
419320.0000000    0.1919632
419360.0000000    0.1998958
419400.0000000    0.2000789
419440.0000000    0.2013523
419480.0000000    0.1986029
419520.0000000    0.1943975
419560.0000000    0.1973443
419600.0000000    0.2120002
419640.0000000    0.1885844
419680.0000000    0.2113499
419720.0000000    0.1868331
419760.0000000    0.1930211
419800.0000000    0.1967624
419840.0000000    0.1931392
419880.0000000    0.2071052
419920.0000000    0.2060162
419960.0000000    0.2102195
420000.0000000    0.1998056
420040.0000000    0.2052878
420080.0000000    0.1958138
420120.0000000    0.1868231
420160.0000000    0.2020773
420200.0000000    0.1951163
420240.0000000    0.1966480
420280.0000000    0.2119883
420320.0000000    0.2251667
420360.0000000    0.2253485
420400.0000000    0.1972269
420440.0000000    0.2066150
420480.0000000    0.2035784
420520.0000000    0.2036249
420560.0000000    0.2072414
420600.0000000    0.2042409
420640.0000000    0.2029450
420680.0000000    0.1977982
420720.0000000    0.2012865
420760.0000000    0.2026651
420800.0000000    0.2071113
420840.0000000    0.2050108
420880.0000000    0.1989626
420920.0000000    0.2009702
420960.0000000    0.2267338
421000.0000000    0.2117149
421040.0000000    0.2025869
421080.0000000    0.2112171
421120.0000000    0.2233601
421160.0000000    0.2157767
421200.0000000    0.2163481
421240.0000000    0.2299892
421280.0000000    0.2134084
421320.0000000    0.2029376
421360.0000000    0.2092821
421400.0000000    0.1962378
421440.0000000    0.2139240
421480.0000000    0.2101410
421520.0000000    0.2198768
421560.0000000    0.2056106
421600.0000000    0.2110407
421640.0000000    0.2180467
421680.0000000    0.2133912
421720.0000000    0.2203512
421760.0000000    0.2020103
421800.0000000    0.2041155
421840.0000000    0.2007518
421880.0000000    0.1972992
421920.0000000    0.2344801
421960.0000000    0.2183954
422000.0000000    0.2090432
422040.0000000    0.1928038
422080.0000000    0.1905118
422120.0000000    0.2050255
422160.0000000    0.2197554
422200.0000000    0.2066128
422240.0000000    0.2234488
422280.0000000    0.2185436
422320.0000000    0.2045703
422360.0000000    0.2097466
422400.0000000    0.2070597
422440.0000000    0.2022915
422480.0000000    0.2016551
422520.0000000    0.1929169
422560.0000000    0.1979238
422600.0000000    0.2111251
422640.0000000    0.2015520
422680.0000000    0.2005260
422720.0000000    0.2011545
422760.0000000    0.2067480
422800.0000000    0.2153208
422840.0000000    0.1991986
422880.0000000    0.2150542
422920.0000000    0.1941993
422960.0000000    0.2020295
423000.0000000    0.2106410
423040.0000000    0.2015656
423080.0000000    0.2070348
423120.0000000    0.2017227
423160.0000000    0.1962101
423200.0000000    0.1922101
423240.0000000    0.1975574
423280.0000000    0.2027033
423320.0000000    0.2043154
423360.0000000    0.1934975
423400.0000000    0.2076995
423440.0000000    0.2020793
423480.0000000    0.1948842
423520.0000000    0.1957273
423560.0000000    0.2000885
423600.0000000    0.2011598
423640.0000000    0.1986355
423680.0000000    0.1964463
423720.0000000    0.1930422
423760.0000000    0.1712770
423800.0000000    0.1948829
423840.0000000    0.1987077
423880.0000000    0.1958944
423920.0000000    0.1968151
423960.0000000    0.1915779
424000.0000000    0.2014468
424040.0000000    0.1976504
424080.0000000    0.2058005
424120.0000000    0.1965539
424160.0000000    0.1897647
424200.0000000    0.1807572
424240.0000000    0.1926789
424280.0000000    0.1992768
424320.0000000    0.2091277
424360.0000000    0.1835183
424400.0000000    0.1890658
424440.0000000    0.1952529
424480.0000000    0.1856777
424520.0000000    0.1951090
424560.0000000    0.1991349
424600.0000000    0.1916296
424640.0000000    0.1970644
424680.0000000    0.1931299
424720.0000000    0.1867553
424760.0000000    0.1992819
424800.0000000    0.1913092
424840.0000000    0.2003376
424880.0000000    0.2013791
424920.0000000    0.2081678
424960.0000000    0.1836260
425000.0000000    0.1972234
425040.0000000    0.1978436
425080.0000000    0.2010697
425120.0000000    0.2036054
425160.0000000    0.2010544
425200.0000000    0.1998463
425240.0000000    0.2029121
425280.0000000    0.1932112
425320.0000000    0.1930225
425360.0000000    0.1894446
425400.0000000    0.2091882
425440.0000000    0.1903442
425480.0000000    0.2020257
425520.0000000    0.1738096
425560.0000000    0.1783551
425600.0000000    0.1950063
425640.0000000    0.1874883
425680.0000000    0.1985617
425720.0000000    0.2002332
425760.0000000    0.2032530
425800.0000000    0.1831393
425840.0000000    0.1854911
425880.0000000    0.2036155
425920.0000000    0.2119248
425960.0000000    0.1929303
426000.0000000    0.2195743
426040.0000000    0.2168348
426080.0000000    0.2000990
426120.0000000    0.1948538
426160.0000000    0.2001345
426200.0000000    0.1994826
426240.0000000    0.2010094
426280.0000000    0.1896876
426320.0000000    0.2054051
426360.0000000    0.1891662
426400.0000000    0.1813371
426440.0000000    0.1915815
426480.0000000    0.2074805
426520.0000000    0.1774767
426560.0000000    0.1926287
426600.0000000    0.1855331
426640.0000000    0.1939615
426680.0000000    0.2071310
426720.0000000    0.1839806
426760.0000000    0.1939108
426800.0000000    0.2002415
426840.0000000    0.2032860
426880.0000000    0.1922869
426920.0000000    0.2041913
426960.0000000    0.2022480
427000.0000000    0.2020262
427040.0000000    0.2093645
427080.0000000    0.2087520
427120.0000000    0.2154382
427160.0000000    0.2153220
427200.0000000    0.2127363
427240.0000000    0.2194311
427280.0000000    0.2067212
427320.0000000    0.1981334
427360.0000000    0.1985088
427400.0000000    0.2057256
427440.0000000    0.1883659
427480.0000000    0.2108020
427520.0000000    0.1873988
427560.0000000    0.2035317
427600.0000000    0.2131069
427640.0000000    0.2157567
427680.0000000    0.2149338
427720.0000000    0.2096373
427760.0000000    0.1912804
427800.0000000    0.2171243
427840.0000000    0.2051435
427880.0000000    0.1952107
427920.0000000    0.2170264
427960.0000000    0.2021724
428000.0000000    0.1988441
428040.0000000    0.1979402
428080.0000000    0.2006921
428120.0000000    0.1922156
428160.0000000    0.1983105
428200.0000000    0.1995240
428240.0000000    0.2069794
428280.0000000    0.1963625
428320.0000000    0.1950650
428360.0000000    0.1976786
428400.0000000    0.1998505
428440.0000000    0.1884746
428480.0000000    0.1851847
428520.0000000    0.2078434
428560.0000000    0.1912509
428600.0000000    0.1926482
428640.0000000    0.1969799
428680.0000000    0.1877838
428720.0000000    0.1819446
428760.0000000    0.1922249
428800.0000000    0.1907424
428840.0000000    0.2123842
428880.0000000    0.2031908
428920.0000000    0.1973250
428960.0000000    0.2068168
429000.0000000    0.1902785
429040.0000000    0.1984547
429080.0000000    0.1924196
429120.0000000    0.1826299
429160.0000000    0.1989691
429200.0000000    0.2077734
429240.0000000    0.1946176
429280.0000000    0.1995550
429320.0000000    0.2174308
429360.0000000    0.2124093
429400.0000000    0.2022728
429440.0000000    0.1999477
429480.0000000    0.2045733
429520.0000000    0.2173095
429560.0000000    0.2149738
429600.0000000    0.2131224
429640.0000000    0.1946504
429680.0000000    0.2063821
429720.0000000    0.2064922
429760.0000000    0.2039028
429800.0000000    0.2202134
429840.0000000    0.2207750
429880.0000000    0.2094175
429920.0000000    0.2091271
429960.0000000    0.2054373
430000.0000000    0.2220331
430040.0000000    0.2223741
430080.0000000    0.2257362
430120.0000000    0.2315020
430160.0000000    0.2263812
430200.0000000    0.2216510
430240.0000000    0.2215507
430280.0000000    0.2080298
430320.0000000    0.2255549
430360.0000000    0.1867318
430400.0000000    0.2020392
430440.0000000    0.1804488
430480.0000000    0.1908648
430520.0000000    0.1793041
430560.0000000    0.1869002
430600.0000000    0.1921926
430640.0000000    0.1840326
430680.0000000    0.1892903
430720.0000000    0.1838927
430760.0000000    0.1929950
430800.0000000    0.1896292
430840.0000000    0.1966516
430880.0000000    0.2053412
430920.0000000    0.2156418
430960.0000000    0.2138529
431000.0000000    0.2181647
431040.0000000    0.2004314
431080.0000000    0.2055306
431120.0000000    0.2138186
431160.0000000    0.1989373
431200.0000000    0.2057232
431240.0000000    0.1948069
431280.0000000    0.1960266
431320.0000000    0.2103401
431360.0000000    0.1968686
431400.0000000    0.1980741
431440.0000000    0.1885775
431480.0000000    0.2014181
431520.0000000    0.1970056
431560.0000000    0.1919281
431600.0000000    0.2048301
431640.0000000    0.1956612
431680.0000000    0.2168832
431720.0000000    0.2112031
431760.0000000    0.2135287
431800.0000000    0.2129978
431840.0000000    0.2053465
431880.0000000    0.2163057
431920.0000000    0.2078956
431960.0000000    0.2169516
432000.0000000    0.2178272
432040.0000000    0.2029971
432080.0000000    0.1989741
432120.0000000    0.2032654
432160.0000000    0.2076789
432200.0000000    0.2114281
432240.0000000    0.2153115
432280.0000000    0.2125305
432320.0000000    0.2032148
432360.0000000    0.2000489
432400.0000000    0.2011289
432440.0000000    0.2084836
432480.0000000    0.2053140
432520.0000000    0.2061940
432560.0000000    0.1979472
432600.0000000    0.2281733
432640.0000000    0.2253730
432680.0000000    0.2060028
432720.0000000    0.2037883
432760.0000000    0.2007294
432800.0000000    0.2007339
432840.0000000    0.2190862
432880.0000000    0.2069776
432920.0000000    0.2021767
432960.0000000    0.2127622
433000.0000000    0.2003747
433040.0000000    0.2081656
433080.0000000    0.2050234
433120.0000000    0.1976241
433160.0000000    0.2002126
433200.0000000    0.2082319
433240.0000000    0.1957287
433280.0000000    0.2022652
433320.0000000    0.2060242
433360.0000000    0.2138581
433400.0000000    0.2119880
433440.0000000    0.2077617
433480.0000000    0.1960373
433520.0000000    0.2201981
433560.0000000    0.1958558
433600.0000000    0.1999398
433640.0000000    0.1998093
433680.0000000    0.1982726
433720.0000000    0.2198500
433760.0000000    0.2136398
433800.0000000    0.2095149
433840.0000000    0.2048481
433880.0000000    0.2065303
433920.0000000    0.2145549
433960.0000000    0.1990578
434000.0000000    0.1996447
434040.0000000    0.2124032
434080.0000000    0.2193682
434120.0000000    0.2182027
434160.0000000    0.2026467
434200.0000000    0.2049242
434240.0000000    0.2173419
434280.0000000    0.2086299
434320.0000000    0.2126102
434360.0000000    0.2007979
434400.0000000    0.2001842
434440.0000000    0.2132930
434480.0000000    0.2005641
434520.0000000    0.2085858
434560.0000000    0.2004182
434600.0000000    0.2008157
434640.0000000    0.1926185
434680.0000000    0.1957435
434720.0000000    0.1941400
434760.0000000    0.1926631
434800.0000000    0.2061200
434840.0000000    0.2010954
434880.0000000    0.1950201
434920.0000000    0.2121578
434960.0000000    0.2079264
435000.0000000    0.2033835
435040.0000000    0.2099175
435080.0000000    0.1915165
435120.0000000    0.2089290
435160.0000000    0.1971238
435200.0000000    0.1944208
435240.0000000    0.2028748
435280.0000000    0.2060778
435320.0000000    0.2135080
435360.0000000    0.2100068
435400.0000000    0.2046259
435440.0000000    0.1998227
435480.0000000    0.2041424
435520.0000000    0.2050024
435560.0000000    0.1989060
435600.0000000    0.1957425
435640.0000000    0.2019584
435680.0000000    0.2113416
435720.0000000    0.2107751
435760.0000000    0.2083196
435800.0000000    0.2082511
435840.0000000    0.2179429
435880.0000000    0.2061496
435920.0000000    0.2016831
435960.0000000    0.1999747
436000.0000000    0.1970294
436040.0000000    0.2048213
436080.0000000    0.2033123
436120.0000000    0.1955899
436160.0000000    0.2063423
436200.0000000    0.1862748
436240.0000000    0.1984517
436280.0000000    0.2080291
436320.0000000    0.2090824
436360.0000000    0.2140135
436400.0000000    0.2055352
436440.0000000    0.2093326
436480.0000000    0.2125336
436520.0000000    0.2078284
436560.0000000    0.2323086
436600.0000000    0.2140447
436640.0000000    0.2123228
436680.0000000    0.2177251
436720.0000000    0.2221887
436760.0000000    0.1962170
436800.0000000    0.2086935
436840.0000000    0.2147271
436880.0000000    0.1959242
436920.0000000    0.2054140
436960.0000000    0.1906616
437000.0000000    0.1956044
437040.0000000    0.1963295
437080.0000000    0.1958750
437120.0000000    0.2045151
437160.0000000    0.2006236
437200.0000000    0.1966994
437240.0000000    0.2055691
437280.0000000    0.2086139
437320.0000000    0.2115515
437360.0000000    0.2009673
437400.0000000    0.2104730
437440.0000000    0.2023330
437480.0000000    0.2133408
437520.0000000    0.1998015
437560.0000000    0.1859468
437600.0000000    0.2013974
437640.0000000    0.1979230
437680.0000000    0.2020428
437720.0000000    0.1997464
437760.0000000    0.2108563
437800.0000000    0.2002720
437840.0000000    0.1912572
437880.0000000    0.2185638
437920.0000000    0.1920089
437960.0000000    0.2072493
438000.0000000    0.2080479
438040.0000000    0.1950502
438080.0000000    0.1910346
438120.0000000    0.1855786
438160.0000000    0.2127771
438200.0000000    0.2024781
438240.0000000    0.1984966
438280.0000000    0.2034436
438320.0000000    0.2049724
438360.0000000    0.2102664
438400.0000000    0.2141463
438440.0000000    0.2035688
438480.0000000    0.2089026
438520.0000000    0.2093616
438560.0000000    0.2116258
438600.0000000    0.2061250
438640.0000000    0.2032732
438680.0000000    0.1991921
438720.0000000    0.2155778
438760.0000000    0.1997136
438800.0000000    0.1955473
438840.0000000    0.2065155
438880.0000000    0.1984924
438920.0000000    0.2032832
438960.0000000    0.2023906
439000.0000000    0.2040979
439040.0000000    0.2069220
439080.0000000    0.2044519
439120.0000000    0.2067810
439160.0000000    0.1904475
439200.0000000    0.1929932
439240.0000000    0.1907326
439280.0000000    0.1973346
439320.0000000    0.1898670
439360.0000000    0.1815186
439400.0000000    0.1979778
439440.0000000    0.1903558
439480.0000000    0.1899050
439520.0000000    0.1885018
439560.0000000    0.2062768
439600.0000000    0.1938713
439640.0000000    0.2046122
439680.0000000    0.1931676
439720.0000000    0.2013560
439760.0000000    0.1874614
439800.0000000    0.1881396
439840.0000000    0.1885884
439880.0000000    0.2007895
439920.0000000    0.2021440
439960.0000000    0.1995437
440000.0000000    0.2054380
440040.0000000    0.2070866
440080.0000000    0.2133919
440120.0000000    0.2003530
440160.0000000    0.2061527
440200.0000000    0.1872626
440240.0000000    0.1867576
440280.0000000    0.2012579
440320.0000000    0.2120357
440360.0000000    0.1911703
440400.0000000    0.2007506
440440.0000000    0.1930588
440480.0000000    0.2097598
440520.0000000    0.2027152
440560.0000000    0.2030889
440600.0000000    0.2046005
440640.0000000    0.2089741
440680.0000000    0.2017745
440720.0000000    0.1999263
440760.0000000    0.2136326
440800.0000000    0.2175202
440840.0000000    0.2165876
440880.0000000    0.2104100
440920.0000000    0.2071715
440960.0000000    0.2064130
441000.0000000    0.2090585
441040.0000000    0.2063578
441080.0000000    0.2041514
441120.0000000    0.2265273
441160.0000000    0.2032750
441200.0000000    0.2112347
441240.0000000    0.2202144
441280.0000000    0.2114460
441320.0000000    0.2139530
441360.0000000    0.1990028
441400.0000000    0.2037096
441440.0000000    0.2161962
441480.0000000    0.2140903
441520.0000000    0.2090631
441560.0000000    0.2141699
441600.0000000    0.2191610
441640.0000000    0.1906428
441680.0000000    0.2079546
441720.0000000    0.2160036
441760.0000000    0.2197945
441800.0000000    0.2082627
441840.0000000    0.1969907
441880.0000000    0.2156814
441920.0000000    0.2133248
441960.0000000    0.1811188
442000.0000000    0.2039619
442040.0000000    0.2101559
442080.0000000    0.1927133
442120.0000000    0.1935041
442160.0000000    0.1959798
442200.0000000    0.1872920
442240.0000000    0.2056734
442280.0000000    0.2014908
442320.0000000    0.2002722
442360.0000000    0.1896932
442400.0000000    0.2081122
442440.0000000    0.1967633
442480.0000000    0.1884294
442520.0000000    0.1848159
442560.0000000    0.1831222
442600.0000000    0.1883224
442640.0000000    0.1819478
442680.0000000    0.1715306
442720.0000000    0.1899954
442760.0000000    0.1855593
442800.0000000    0.1891506
442840.0000000    0.1980402
442880.0000000    0.1879201
442920.0000000    0.1917675
442960.0000000    0.1759290
443000.0000000    0.1955105
443040.0000000    0.1901406
443080.0000000    0.1813872
443120.0000000    0.1992132
443160.0000000    0.1812435
443200.0000000    0.1886242
443240.0000000    0.1907314
443280.0000000    0.1881065
443320.0000000    0.1972931
443360.0000000    0.1958916
443400.0000000    0.2102049
443440.0000000    0.2040448
443480.0000000    0.1841712
443520.0000000    0.1851953
443560.0000000    0.1868452
443600.0000000    0.1925170
443640.0000000    0.1966109
443680.0000000    0.1851470
443720.0000000    0.1822372
443760.0000000    0.1880130
443800.0000000    0.1902283
443840.0000000    0.1899035
443880.0000000    0.1906309
443920.0000000    0.1836272
443960.0000000    0.1802445
444000.0000000    0.1869847
444040.0000000    0.1913569
444080.0000000    0.1926306
444120.0000000    0.2005408
444160.0000000    0.1897494
444200.0000000    0.1913835
444240.0000000    0.1895248
444280.0000000    0.1989089
444320.0000000    0.1878842
444360.0000000    0.1782661
444400.0000000    0.1816179
444440.0000000    0.1873326
444480.0000000    0.1961197
444520.0000000    0.2026141
444560.0000000    0.1963018
444600.0000000    0.2004161
444640.0000000    0.2021273
444680.0000000    0.1933619
444720.0000000    0.1671923
444760.0000000    0.1848410
444800.0000000    0.1882545
444840.0000000    0.2045873
444880.0000000    0.2000322
444920.0000000    0.2036762
444960.0000000    0.1818864
445000.0000000    0.1887445
445040.0000000    0.1781891
445080.0000000    0.1695339
445120.0000000    0.1998342
445160.0000000    0.1830118
445200.0000000    0.1998615
445240.0000000    0.1992202
445280.0000000    0.1879702
445320.0000000    0.1911363
445360.0000000    0.1839794
445400.0000000    0.1752678
445440.0000000    0.1851836
445480.0000000    0.1948791
445520.0000000    0.1917255
445560.0000000    0.1987728
445600.0000000    0.2044161
445640.0000000    0.1870717
445680.0000000    0.2113334
445720.0000000    0.2139598
445760.0000000    0.2055049
445800.0000000    0.1913261
445840.0000000    0.2030131
445880.0000000    0.2013515
445920.0000000    0.2039151
445960.0000000    0.2072807
446000.0000000    0.2073406
446040.0000000    0.1997786
446080.0000000    0.1952199
446120.0000000    0.1927322
446160.0000000    0.1717971
446200.0000000    0.1999816
446240.0000000    0.1826682
446280.0000000    0.1923460
446320.0000000    0.1936787
446360.0000000    0.1912746
446400.0000000    0.1836229
446440.0000000    0.1756328
446480.0000000    0.1708188
446520.0000000    0.1925590
446560.0000000    0.1767931
446600.0000000    0.1930812
446640.0000000    0.1901830
446680.0000000    0.2019230
446720.0000000    0.1908891
446760.0000000    0.1838395
446800.0000000    0.1804757
446840.0000000    0.1903217
446880.0000000    0.1857733
446920.0000000    0.1796241
446960.0000000    0.1932074
447000.0000000    0.1890763
447040.0000000    0.1865663
447080.0000000    0.1966752
447120.0000000    0.1900346
447160.0000000    0.1805493
447200.0000000    0.1726968
447240.0000000    0.1763525
447280.0000000    0.1993249
447320.0000000    0.1818902
447360.0000000    0.1783889
447400.0000000    0.1711926
447440.0000000    0.1684795
447480.0000000    0.1741085
447520.0000000    0.1666869
447560.0000000    0.1688438
447600.0000000    0.1708262
447640.0000000    0.1654496
447680.0000000    0.1698648
447720.0000000    0.1821666
447760.0000000    0.1814331
447800.0000000    0.1878857
447840.0000000    0.1775477
447880.0000000    0.1894438
447920.0000000    0.1855219
447960.0000000    0.1774768
448000.0000000    0.1657224
448040.0000000    0.1840427
448080.0000000    0.1726640
448120.0000000    0.1835922
448160.0000000    0.1732791
448200.0000000    0.1645931
448240.0000000    0.1696172
448280.0000000    0.1729269
448320.0000000    0.1629058
448360.0000000    0.1660508
448400.0000000    0.1677595
448440.0000000    0.1730095
448480.0000000    0.1623528
448520.0000000    0.1636393
448560.0000000    0.1816591
448600.0000000    0.1910695
448640.0000000    0.1935044
448680.0000000    0.1921162
448720.0000000    0.1910305
448760.0000000    0.1860996
448800.0000000    0.1909690
448840.0000000    0.1848504
448880.0000000    0.1903567
448920.0000000    0.1748905
448960.0000000    0.1654629
449000.0000000    0.1710660
449040.0000000    0.1654682
449080.0000000    0.1619619
449120.0000000    0.1709121
449160.0000000    0.1549508
449200.0000000    0.1541261
449240.0000000    0.1594612
449280.0000000    0.1448749
449320.0000000    0.1609558
449360.0000000    0.1661616
449400.0000000    0.1706669
449440.0000000    0.1634032
449480.0000000    0.1649032
449520.0000000    0.1656496
449560.0000000    0.1768439
449600.0000000    0.1684701
449640.0000000    0.1739967
449680.0000000    0.1672580
449720.0000000    0.1620603
449760.0000000    0.1649797
449800.0000000    0.1619003
449840.0000000    0.1502426
449880.0000000    0.1645402
449920.0000000    0.1570096
449960.0000000    0.1638507
450000.0000000    0.1544713
450040.0000000    0.1541659
450080.0000000    0.1583627
450120.0000000    0.1695386
450160.0000000    0.1654266
450200.0000000    0.1637490
450240.0000000    0.1636310
450280.0000000    0.1652891
450320.0000000    0.1603264
450360.0000000    0.1541173
450400.0000000    0.1532581
450440.0000000    0.1588805
450480.0000000    0.1665738
450520.0000000    0.1613141
450560.0000000    0.1753036
450600.0000000    0.1782124
450640.0000000    0.1766482
450680.0000000    0.1864599
450720.0000000    0.1769936
450760.0000000    0.1859519
450800.0000000    0.1857977
450840.0000000    0.1797893
450880.0000000    0.1817874
450920.0000000    0.1944644
450960.0000000    0.1738866
451000.0000000    0.1805902
451040.0000000    0.1807389
451080.0000000    0.1778594
451120.0000000    0.1799689
451160.0000000    0.1898352
451200.0000000    0.1968277
451240.0000000    0.2053343
451280.0000000    0.1903386
451320.0000000    0.1918955
451360.0000000    0.1768684
451400.0000000    0.1849816
451440.0000000    0.1841377
451480.0000000    0.1762471
451520.0000000    0.1614601
451560.0000000    0.1598915
451600.0000000    0.1596843
451640.0000000    0.1693495
451680.0000000    0.1697498
451720.0000000    0.1630650
451760.0000000    0.1709092
451800.0000000    0.1760412
451840.0000000    0.1815822
451880.0000000    0.1810705
451920.0000000    0.1919873
451960.0000000    0.1764107
452000.0000000    0.1829628
452040.0000000    0.1812562
452080.0000000    0.1874007
452120.0000000    0.1777297
452160.0000000    0.1931483
452200.0000000    0.1737927
452240.0000000    0.1856252
452280.0000000    0.1872886
452320.0000000    0.1793883
452360.0000000    0.1863050
452400.0000000    0.1767233
452440.0000000    0.1899521
452480.0000000    0.1806713
452520.0000000    0.1800528
452560.0000000    0.1801245
452600.0000000    0.1811638
452640.0000000    0.1728168
452680.0000000    0.1773914
452720.0000000    0.1788896
452760.0000000    0.1684483
452800.0000000    0.1717667
452840.0000000    0.1876940
452880.0000000    0.1716009
452920.0000000    0.1767254
452960.0000000    0.1789104
453000.0000000    0.1884039
453040.0000000    0.1834866
453080.0000000    0.1792108
453120.0000000    0.1934836
453160.0000000    0.1995963
453200.0000000    0.1950267
453240.0000000    0.1876747
453280.0000000    0.1954895
453320.0000000    0.1828890
453360.0000000    0.1927891
453400.0000000    0.2015671
453440.0000000    0.1911297
453480.0000000    0.2049000
453520.0000000    0.1887659
453560.0000000    0.1898770
453600.0000000    0.1875535
453640.0000000    0.1799112
453680.0000000    0.1946054
453720.0000000    0.1996019
453760.0000000    0.1930858
453800.0000000    0.1843675
453840.0000000    0.1905581
453880.0000000    0.1891787
453920.0000000    0.1913182
453960.0000000    0.1929785
454000.0000000    0.1863988
454040.0000000    0.1763319
454080.0000000    0.1926386
454120.0000000    0.1931328
454160.0000000    0.1856333
454200.0000000    0.1722473
454240.0000000    0.1878665
454280.0000000    0.1719852
454320.0000000    0.1940187
454360.0000000    0.1862481
454400.0000000    0.1733606
454440.0000000    0.1908013
454480.0000000    0.1762279
454520.0000000    0.1736755
454560.0000000    0.1871563
454600.0000000    0.1971946
454640.0000000    0.1886345
454680.0000000    0.1887107
454720.0000000    0.1685942
454760.0000000    0.1885317
454800.0000000    0.1836949
454840.0000000    0.1709424
454880.0000000    0.1698640
454920.0000000    0.1867564
454960.0000000    0.1856540
455000.0000000    0.1758576
455040.0000000    0.1783199
455080.0000000    0.1699213
455120.0000000    0.1678165
455160.0000000    0.1824219
455200.0000000    0.1743294
455240.0000000    0.1861695
455280.0000000    0.1836702
455320.0000000    0.1698940
455360.0000000    0.1811320
455400.0000000    0.1687077
455440.0000000    0.1852615
455480.0000000    0.1807208
455520.0000000    0.1683846
455560.0000000    0.1697285
455600.0000000    0.1826569
455640.0000000    0.1757140
455680.0000000    0.1667315
455720.0000000    0.1782816
455760.0000000    0.1641341
455800.0000000    0.1768592
455840.0000000    0.1703635
455880.0000000    0.1814709
455920.0000000    0.1705138
455960.0000000    0.1815585
456000.0000000    0.1766014
456040.0000000    0.1819971
456080.0000000    0.1665737
456120.0000000    0.1659053
456160.0000000    0.1805466
456200.0000000    0.1818362
456240.0000000    0.1676867
456280.0000000    0.1688337
456320.0000000    0.1707404
456360.0000000    0.1851247
456400.0000000    0.1678290
456440.0000000    0.1639760
456480.0000000    0.1868743
456520.0000000    0.1736365
456560.0000000    0.1880963
456600.0000000    0.1744036
456640.0000000    0.1759882
456680.0000000    0.1752979
456720.0000000    0.1719140
456760.0000000    0.1632449
456800.0000000    0.1890019
456840.0000000    0.1786788
456880.0000000    0.1798902
456920.0000000    0.1877357
456960.0000000    0.1910067
457000.0000000    0.1858550
457040.0000000    0.1982437
457080.0000000    0.1987802
457120.0000000    0.1913638
457160.0000000    0.1921751
457200.0000000    0.1865859
457240.0000000    0.1903509
457280.0000000    0.1929534
457320.0000000    0.2039921
457360.0000000    0.1771041
457400.0000000    0.1852450
457440.0000000    0.1824318
457480.0000000    0.1959260
457520.0000000    0.1891573
457560.0000000    0.1913105
457600.0000000    0.2037471
457640.0000000    0.1956400
457680.0000000    0.2253733
457720.0000000    0.2128520
457760.0000000    0.1877393
457800.0000000    0.2088836
457840.0000000    0.2106233
457880.0000000    0.1837533
457920.0000000    0.1969332
457960.0000000    0.1991242
458000.0000000    0.1895165
458040.0000000    0.1847491
458080.0000000    0.1889656
458120.0000000    0.1937458
458160.0000000    0.2031799
458200.0000000    0.1991426
458240.0000000    0.1777980
458280.0000000    0.1772694
458320.0000000    0.1930082
458360.0000000    0.1824698
458400.0000000    0.1908559
458440.0000000    0.1915557
458480.0000000    0.1749061
458520.0000000    0.1762444
458560.0000000    0.1802301
458600.0000000    0.1666163
458640.0000000    0.1724385
458680.0000000    0.1713731
458720.0000000    0.1770747
458760.0000000    0.1705875
458800.0000000    0.1724966
458840.0000000    0.1743420
458880.0000000    0.1773121
458920.0000000    0.1716072
458960.0000000    0.1670488
459000.0000000    0.1656613
459040.0000000    0.1713625
459080.0000000    0.1699456
459120.0000000    0.1631048
459160.0000000    0.1567401
459200.0000000    0.1720097
459240.0000000    0.1639393
459280.0000000    0.1887868
459320.0000000    0.1719010
459360.0000000    0.1696477
459400.0000000    0.1670815
459440.0000000    0.1599540
459480.0000000    0.1648229
459520.0000000    0.1771951
459560.0000000    0.1702914
459600.0000000    0.1693473
459640.0000000    0.1851948
459680.0000000    0.1802874
459720.0000000    0.1741329
459760.0000000    0.1837663
459800.0000000    0.2092107
459840.0000000    0.2051096
459880.0000000    0.1937449
459920.0000000    0.1920275
459960.0000000    0.1763745
460000.0000000    0.1784827
460040.0000000    0.1808327
460080.0000000    0.1963853
460120.0000000    0.1722283
460160.0000000    0.1812738
460200.0000000    0.1752654
460240.0000000    0.1599342
460280.0000000    0.1769611
460320.0000000    0.1684190
460360.0000000    0.1760358
460400.0000000    0.1735438
460440.0000000    0.1727782
460480.0000000    0.1785232
460520.0000000    0.1845027
460560.0000000    0.1911621
460600.0000000    0.1921038
460640.0000000    0.1805968
460680.0000000    0.1964176
460720.0000000    0.1737140
460760.0000000    0.1707035
460800.0000000    0.1930671
460840.0000000    0.2119679
460880.0000000    0.2084236
460920.0000000    0.2175013
460960.0000000    0.2212183
461000.0000000    0.2018040
461040.0000000    0.1739200
461080.0000000    0.1715115
461120.0000000    0.1805422
461160.0000000    0.1708745
461200.0000000    0.1624438
461240.0000000    0.1879746
461280.0000000    0.1859884
461320.0000000    0.1857358
461360.0000000    0.1845633
461400.0000000    0.1872968
461440.0000000    0.1775767
461480.0000000    0.1860079
461520.0000000    0.1878465
461560.0000000    0.1894749
461600.0000000    0.1765894
461640.0000000    0.1636792
461680.0000000    0.1713576
461720.0000000    0.1776557
461760.0000000    0.1694772
461800.0000000    0.1834801
461840.0000000    0.1911490
461880.0000000    0.1837372
461920.0000000    0.1938288
461960.0000000    0.1797126
462000.0000000    0.1743339
462040.0000000    0.1865824
462080.0000000    0.1794890
462120.0000000    0.1833749
462160.0000000    0.1934643
462200.0000000    0.1849702
462240.0000000    0.1836941
462280.0000000    0.1908387
462320.0000000    0.1964493
462360.0000000    0.2004253
462400.0000000    0.1751995
462440.0000000    0.2069867
462480.0000000    0.2033262
462520.0000000    0.2228258
462560.0000000    0.1988416
462600.0000000    0.1957681
462640.0000000    0.1886021
462680.0000000    0.2003628
462720.0000000    0.1970215
462760.0000000    0.1980421
462800.0000000    0.2139377
462840.0000000    0.2151918
462880.0000000    0.2154797
462920.0000000    0.2128455
462960.0000000    0.2194105
463000.0000000    0.2077266
463040.0000000    0.2161481
463080.0000000    0.2159508
463120.0000000    0.2204177
463160.0000000    0.2073709
463200.0000000    0.2199435
463240.0000000    0.2194975
463280.0000000    0.2062508
463320.0000000    0.2083310
463360.0000000    0.2208038
463400.0000000    0.2156247
463440.0000000    0.2165580
463480.0000000    0.2096872
463520.0000000    0.2245862
463560.0000000    0.2033479
463600.0000000    0.2179628
463640.0000000    0.2183305
463680.0000000    0.2423055
463720.0000000    0.2281969
463760.0000000    0.2346654
463800.0000000    0.2217332
463840.0000000    0.2092912
463880.0000000    0.2113327
463920.0000000    0.2037989
463960.0000000    0.2053560
464000.0000000    0.2018031
464040.0000000    0.2075877
464080.0000000    0.1921947
464120.0000000    0.1881947
464160.0000000    0.1913255
464200.0000000    0.2047905
464240.0000000    0.1991833
464280.0000000    0.1932813
464320.0000000    0.2071614
464360.0000000    0.2065970
464400.0000000    0.2091761
464440.0000000    0.2023831
464480.0000000    0.1863147
464520.0000000    0.1925196
464560.0000000    0.1934699
464600.0000000    0.1871451
464640.0000000    0.2050360
464680.0000000    0.1922901
464720.0000000    0.1930598
464760.0000000    0.1882715
464800.0000000    0.1734148
464840.0000000    0.1673709
464880.0000000    0.1730158
464920.0000000    0.1712456
464960.0000000    0.1710972
465000.0000000    0.1697156
465040.0000000    0.1579361
465080.0000000    0.1661670
465120.0000000    0.1720624
465160.0000000    0.1721892
465200.0000000    0.1828886
465240.0000000    0.1736696
465280.0000000    0.1586826
465320.0000000    0.1726439
465360.0000000    0.1775778
465400.0000000    0.1873555
465440.0000000    0.1684108
465480.0000000    0.1824463
465520.0000000    0.1721792
465560.0000000    0.1582330
465600.0000000    0.1640491
465640.0000000    0.1829607
465680.0000000    0.1824715
465720.0000000    0.1996366
465760.0000000    0.1728593
465800.0000000    0.1685511
465840.0000000    0.1729895
465880.0000000    0.1647784
465920.0000000    0.1643734
465960.0000000    0.1642317
466000.0000000    0.1636622
466040.0000000    0.1558708
466080.0000000    0.1795034
466120.0000000    0.1786214
466160.0000000    0.1629737
466200.0000000    0.1588403
466240.0000000    0.1791274
466280.0000000    0.1801278
466320.0000000    0.1711215
466360.0000000    0.1863510
466400.0000000    0.1799178
466440.0000000    0.1805888
466480.0000000    0.1747662
466520.0000000    0.1645867
466560.0000000    0.1720360
466600.0000000    0.1908226
466640.0000000    0.1858817
466680.0000000    0.1868203
466720.0000000    0.1833600
466760.0000000    0.1812664
466800.0000000    0.1675330
466840.0000000    0.1748608
466880.0000000    0.1673388
466920.0000000    0.1648051
466960.0000000    0.1504909
467000.0000000    0.1672376
467040.0000000    0.1691871
467080.0000000    0.1565740
467120.0000000    0.1665328
467160.0000000    0.1464111
467200.0000000    0.1510531
467240.0000000    0.1533380
467280.0000000    0.1578045
467320.0000000    0.1598590
467360.0000000    0.1678110
467400.0000000    0.1630807
467440.0000000    0.1632801
467480.0000000    0.1722796
467520.0000000    0.1666913
467560.0000000    0.1542878
467600.0000000    0.1748583
467640.0000000    0.1772300
467680.0000000    0.1498452
467720.0000000    0.1709085
467760.0000000    0.1617671
467800.0000000    0.1574817
467840.0000000    0.1720302
467880.0000000    0.1663681
467920.0000000    0.1776376
467960.0000000    0.1704137
468000.0000000    0.1674292
468040.0000000    0.1832937
468080.0000000    0.1747230
468120.0000000    0.1786326
468160.0000000    0.1808687
468200.0000000    0.1754555
468240.0000000    0.1881017
468280.0000000    0.1780548
468320.0000000    0.1816428
468360.0000000    0.1805771
468400.0000000    0.1686369
468440.0000000    0.1724734
468480.0000000    0.1815113
468520.0000000    0.2021662
468560.0000000    0.1877019
468600.0000000    0.1874906
468640.0000000    0.1604817
468680.0000000    0.1718740
468720.0000000    0.1561663
468760.0000000    0.1673976
468800.0000000    0.1744104
468840.0000000    0.1713649
468880.0000000    0.1757633
468920.0000000    0.1673472
468960.0000000    0.1832500
469000.0000000    0.1738646
469040.0000000    0.1841332
469080.0000000    0.1741281
469120.0000000    0.1724029
469160.0000000    0.1588336
469200.0000000    0.1586655
469240.0000000    0.1674262
469280.0000000    0.1708274
469320.0000000    0.1794834
469360.0000000    0.1734113
469400.0000000    0.1784847
469440.0000000    0.1807100
469480.0000000    0.1744774
469520.0000000    0.1665558
469560.0000000    0.1712532
469600.0000000    0.1861513
469640.0000000    0.1814495
469680.0000000    0.1881581
469720.0000000    0.1702420
469760.0000000    0.1748355
469800.0000000    0.1896082
469840.0000000    0.1744989
469880.0000000    0.1838713
469920.0000000    0.1799476
469960.0000000    0.1790063
470000.0000000    0.1789618
470040.0000000    0.1771888
470080.0000000    0.1669526
470120.0000000    0.1776206
470160.0000000    0.1785879
470200.0000000    0.1858193
470240.0000000    0.1656851
470280.0000000    0.1795134
470320.0000000    0.1815931
470360.0000000    0.1817534
470400.0000000    0.1824405
470440.0000000    0.1906868
470480.0000000    0.1733554
470520.0000000    0.1924834
470560.0000000    0.1812397
470600.0000000    0.1853640
470640.0000000    0.1817591
470680.0000000    0.1716647
470720.0000000    0.1946976
470760.0000000    0.1807429
470800.0000000    0.1879167
470840.0000000    0.1701223
470880.0000000    0.1587537
470920.0000000    0.1795343
470960.0000000    0.1663698
471000.0000000    0.1835039
471040.0000000    0.1953396
471080.0000000    0.1933862
471120.0000000    0.1902511
471160.0000000    0.1870080
471200.0000000    0.1819367
471240.0000000    0.1799578
471280.0000000    0.1800663
471320.0000000    0.1787807
471360.0000000    0.1913218
471400.0000000    0.1887113
471440.0000000    0.1790534
471480.0000000    0.1867366
471520.0000000    0.1893303
471560.0000000    0.1876976
471600.0000000    0.1811868
471640.0000000    0.1678832
471680.0000000    0.1884703
471720.0000000    0.1815065
471760.0000000    0.1989086
471800.0000000    0.1842077
471840.0000000    0.1832965
471880.0000000    0.1914325
471920.0000000    0.1700104
471960.0000000    0.1781876
472000.0000000    0.1852853
472040.0000000    0.1765357
472080.0000000    0.1851442
472120.0000000    0.1844580
472160.0000000    0.1852230
472200.0000000    0.1812647
472240.0000000    0.1931532
472280.0000000    0.1942997
472320.0000000    0.1776881
472360.0000000    0.1765423
472400.0000000    0.1836742
472440.0000000    0.1837031
472480.0000000    0.1833336
472520.0000000    0.1840010
472560.0000000    0.1795737
472600.0000000    0.1744527
472640.0000000    0.1909013
472680.0000000    0.1862867
472720.0000000    0.1836477
472760.0000000    0.1777224
472800.0000000    0.1696971
472840.0000000    0.1913876
472880.0000000    0.1860748
472920.0000000    0.1820391
472960.0000000    0.1805224
473000.0000000    0.1722096
473040.0000000    0.1688290
473080.0000000    0.1957040
473120.0000000    0.1773642
473160.0000000    0.1922021
473200.0000000    0.1843618
473240.0000000    0.1795464
473280.0000000    0.1677541
473320.0000000    0.1662121
473360.0000000    0.1695570
473400.0000000    0.1835116
473440.0000000    0.1710064
473480.0000000    0.1809374
473520.0000000    0.1872764
473560.0000000    0.1710485
473600.0000000    0.1783724
473640.0000000    0.1771841
473680.0000000    0.1777092
473720.0000000    0.1728506
473760.0000000    0.1672995
473800.0000000    0.1768913
473840.0000000    0.1700355
473880.0000000    0.1844150
473920.0000000    0.1849685
473960.0000000    0.1802545
474000.0000000    0.1831831
474040.0000000    0.1836469
474080.0000000    0.1865485
474120.0000000    0.1942829
474160.0000000    0.1887345
474200.0000000    0.1822803
474240.0000000    0.1940096
474280.0000000    0.1816605
474320.0000000    0.1912538
474360.0000000    0.1826931
474400.0000000    0.2009171
474440.0000000    0.2011995
474480.0000000    0.1972315
474520.0000000    0.1774326
474560.0000000    0.1727650
474600.0000000    0.1836317
474640.0000000    0.1803434
474680.0000000    0.1958648
474720.0000000    0.2000815
474760.0000000    0.1955037
474800.0000000    0.1834679
474840.0000000    0.1781701
474880.0000000    0.1829828
474920.0000000    0.1903968
474960.0000000    0.1946698
475000.0000000    0.1963620
475040.0000000    0.1840636
475080.0000000    0.1931806
475120.0000000    0.1854570
475160.0000000    0.1779283
475200.0000000    0.1845414
475240.0000000    0.1841729
475280.0000000    0.1919328
475320.0000000    0.1781303
475360.0000000    0.1890437
475400.0000000    0.1794184
475440.0000000    0.1686420
475480.0000000    0.1773899
475520.0000000    0.1709017
475560.0000000    0.1821689
475600.0000000    0.1816840
475640.0000000    0.1747150
475680.0000000    0.1731578
475720.0000000    0.1596631
475760.0000000    0.1765184
475800.0000000    0.1723108
475840.0000000    0.1692428
475880.0000000    0.1654725
475920.0000000    0.1670131
475960.0000000    0.1705671
476000.0000000    0.1683049
476040.0000000    0.1601981
476080.0000000    0.1693450
476120.0000000    0.1716515
476160.0000000    0.1618343
476200.0000000    0.1760813
476240.0000000    0.1879402
476280.0000000    0.1714818
476320.0000000    0.1642846
476360.0000000    0.1792885
476400.0000000    0.1534140
476440.0000000    0.1616966
476480.0000000    0.1665351
476520.0000000    0.1586689
476560.0000000    0.1621861
476600.0000000    0.1555189
476640.0000000    0.1637080
476680.0000000    0.1557834
476720.0000000    0.1769620
476760.0000000    0.1687033
476800.0000000    0.1649237
476840.0000000    0.1740973
476880.0000000    0.1808126
476920.0000000    0.1610118
476960.0000000    0.1455779
477000.0000000    0.1561428
477040.0000000    0.1584314
477080.0000000    0.1649200
477120.0000000    0.1653653
477160.0000000    0.1541254
477200.0000000    0.1647664
477240.0000000    0.1615981
477280.0000000    0.1557167
477320.0000000    0.1497085
477360.0000000    0.1703737
477400.0000000    0.1719840
477440.0000000    0.1680238
477480.0000000    0.1627988
477520.0000000    0.1635397
477560.0000000    0.1707570
477600.0000000    0.1752107
477640.0000000    0.1672868
477680.0000000    0.1575800
477720.0000000    0.1571052
477760.0000000    0.1527875
477800.0000000    0.1702267
477840.0000000    0.1630781
477880.0000000    0.1674615
477920.0000000    0.1525138
477960.0000000    0.1613706
478000.0000000    0.1450039
478040.0000000    0.1450900
478080.0000000    0.1613032
478120.0000000    0.1598382
478160.0000000    0.1660776
478200.0000000    0.1576678
478240.0000000    0.1679102
478280.0000000    0.1578387
478320.0000000    0.1632833
478360.0000000    0.1567226
478400.0000000    0.1595029
478440.0000000    0.1600863
478480.0000000    0.1599416
478520.0000000    0.1511927
478560.0000000    0.1545421
478600.0000000    0.1694970
478640.0000000    0.1534646
478680.0000000    0.1468334
478720.0000000    0.1607778
478760.0000000    0.1636639
478800.0000000    0.1513818
478840.0000000    0.1662858
478880.0000000    0.1593965
478920.0000000    0.1599909
478960.0000000    0.1731888
479000.0000000    0.1687397
479040.0000000    0.1611491
479080.0000000    0.1754397
479120.0000000    0.1671784
479160.0000000    0.1817398
479200.0000000    0.1688448
479240.0000000    0.1766035
479280.0000000    0.1739459
479320.0000000    0.1615155
479360.0000000    0.1704638
479400.0000000    0.1667828
479440.0000000    0.1592207
479480.0000000    0.1655396
479520.0000000    0.1850217
479560.0000000    0.1553659
479600.0000000    0.1705739
479640.0000000    0.1625019
479680.0000000    0.1622244
479720.0000000    0.1724499
479760.0000000    0.1702729
479800.0000000    0.1722826
479840.0000000    0.1813579
479880.0000000    0.1723086
479920.0000000    0.1758907
479960.0000000    0.1811742
480000.0000000    0.1717147
480040.0000000    0.1798739
480080.0000000    0.1817771
480120.0000000    0.1713250
480160.0000000    0.1726744
480200.0000000    0.1591885
480240.0000000    0.1630556
480280.0000000    0.1727917
480320.0000000    0.1766598
480360.0000000    0.1985722
480400.0000000    0.1878304
480440.0000000    0.1927160
480480.0000000    0.1805910
480520.0000000    0.1682077
480560.0000000    0.1626521
480600.0000000    0.1663481
480640.0000000    0.1731719
480680.0000000    0.1734384
480720.0000000    0.1780331
480760.0000000    0.1800705
480800.0000000    0.1701470
480840.0000000    0.1724508
480880.0000000    0.1708789
480920.0000000    0.1688410
480960.0000000    0.1875668
481000.0000000    0.1802388
481040.0000000    0.1680724
481080.0000000    0.1761582
481120.0000000    0.1602523
481160.0000000    0.1680659
481200.0000000    0.1530668
481240.0000000    0.1768505
481280.0000000    0.1756777
481320.0000000    0.1756577
481360.0000000    0.1760403
481400.0000000    0.1876652
481440.0000000    0.1693462
481480.0000000    0.1723926
481520.0000000    0.1741178
481560.0000000    0.1874791
481600.0000000    0.1634381
481640.0000000    0.1684898
481680.0000000    0.1695954
481720.0000000    0.1731727
481760.0000000    0.1798925
481800.0000000    0.1818437
481840.0000000    0.1794907
481880.0000000    0.1841867
481920.0000000    0.1755690
481960.0000000    0.1730258
482000.0000000    0.1842184
482040.0000000    0.1756108
482080.0000000    0.1812937
482120.0000000    0.1654610
482160.0000000    0.1777257
482200.0000000    0.1744860
482240.0000000    0.1779424
482280.0000000    0.1684373
482320.0000000    0.1724629
482360.0000000    0.1810877
482400.0000000    0.1664955
482440.0000000    0.1668513
482480.0000000    0.1708292
482520.0000000    0.1908719
482560.0000000    0.1740889
482600.0000000    0.1781248
482640.0000000    0.1669836
482680.0000000    0.1749677
482720.0000000    0.1706788
482760.0000000    0.1855890
482800.0000000    0.1764393
482840.0000000    0.2184643
482880.0000000    0.1935639
482920.0000000    0.2127402
482960.0000000    0.1993248
483000.0000000    0.1990013
483040.0000000    0.1930972
483080.0000000    0.1767116
483120.0000000    0.1680721
483160.0000000    0.1669023
483200.0000000    0.1619430
483240.0000000    0.1723443
483280.0000000    0.1771851
483320.0000000    0.1765419
483360.0000000    0.1659540
483400.0000000    0.1796464
483440.0000000    0.1861206
483480.0000000    0.1907695
483520.0000000    0.1792924
483560.0000000    0.1805256
483600.0000000    0.1831554
483640.0000000    0.1703047
483680.0000000    0.1640218
483720.0000000    0.1750396
483760.0000000    0.1837439
483800.0000000    0.1758128
483840.0000000    0.1722230
483880.0000000    0.1629197
483920.0000000    0.1801165
483960.0000000    0.1693055
484000.0000000    0.1819873
484040.0000000    0.1732636
484080.0000000    0.1762385
484120.0000000    0.1746973
484160.0000000    0.1691521
484200.0000000    0.1788583
484240.0000000    0.1751073
484280.0000000    0.1685445
484320.0000000    0.1703685
484360.0000000    0.1768681
484400.0000000    0.1684336
484440.0000000    0.1620268
484480.0000000    0.1865902
484520.0000000    0.1802059
484560.0000000    0.1695671
484600.0000000    0.1639432
484640.0000000    0.1686602
484680.0000000    0.1727763
484720.0000000    0.1716613
484760.0000000    0.1740979
484800.0000000    0.1752330
484840.0000000    0.1720123
484880.0000000    0.1595551
484920.0000000    0.1718124
484960.0000000    0.1724044
485000.0000000    0.1616945
485040.0000000    0.1684294
485080.0000000    0.1574782
485120.0000000    0.1604175
485160.0000000    0.1589158
485200.0000000    0.1654163
485240.0000000    0.1620008
485280.0000000    0.1747482
485320.0000000    0.1657604
485360.0000000    0.1777575
485400.0000000    0.1812006
485440.0000000    0.1608990
485480.0000000    0.1674375
485520.0000000    0.1654794
485560.0000000    0.1621794
485600.0000000    0.1659557
485640.0000000    0.1636306
485680.0000000    0.1611247
485720.0000000    0.1717580
485760.0000000    0.1778354
485800.0000000    0.1749533
485840.0000000    0.1692294
485880.0000000    0.1554504
485920.0000000    0.1608514
485960.0000000    0.1671010
486000.0000000    0.1615003
486040.0000000    0.1698739
486080.0000000    0.1666036
486120.0000000    0.1596257
486160.0000000    0.1650003
486200.0000000    0.1678968
486240.0000000    0.1728721
486280.0000000    0.1826794
486320.0000000    0.1613432
486360.0000000    0.1587848
486400.0000000    0.1584754
486440.0000000    0.1556849
486480.0000000    0.1586407
486520.0000000    0.1601219
486560.0000000    0.1673527
486600.0000000    0.1636132
486640.0000000    0.1548799
486680.0000000    0.1555097
486720.0000000    0.1510141
486760.0000000    0.1618008
486800.0000000    0.1662381
486840.0000000    0.1612104
486880.0000000    0.1559920
486920.0000000    0.1559615
486960.0000000    0.1590415
487000.0000000    0.1664220
487040.0000000    0.1753284
487080.0000000    0.1649409
487120.0000000    0.1769110
487160.0000000    0.1646436
487200.0000000    0.1736589
487240.0000000    0.1597846
487280.0000000    0.1712269
487320.0000000    0.1713404
487360.0000000    0.1626537
487400.0000000    0.1802476
487440.0000000    0.1779977
487480.0000000    0.1771312
487520.0000000    0.1760554
487560.0000000    0.1499659
487600.0000000    0.1546416
487640.0000000    0.1631212
487680.0000000    0.1652500
487720.0000000    0.1486109
487760.0000000    0.1607440
487800.0000000    0.1552442
487840.0000000    0.1579019
487880.0000000    0.1807717
487920.0000000    0.1739258
487960.0000000    0.1675873
488000.0000000    0.1799718
488040.0000000    0.1578707
488080.0000000    0.1570384
488120.0000000    0.1670066
488160.0000000    0.1654933
488200.0000000    0.1709507
488240.0000000    0.1730619
488280.0000000    0.1717158
488320.0000000    0.1690755
488360.0000000    0.1513428
488400.0000000    0.1506813
488440.0000000    0.1545906
488480.0000000    0.1573650
488520.0000000    0.1657830
488560.0000000    0.1572578
488600.0000000    0.1642265
488640.0000000    0.1613732
488680.0000000    0.1614099
488720.0000000    0.1539592
488760.0000000    0.1520780
488800.0000000    0.1579463
488840.0000000    0.1577064
488880.0000000    0.1568998
488920.0000000    0.1531933
488960.0000000    0.1509508
489000.0000000    0.1555716
489040.0000000    0.1667577
489080.0000000    0.1644989
489120.0000000    0.1750899
489160.0000000    0.1701511
489200.0000000    0.1591772
489240.0000000    0.1670019
489280.0000000    0.1644737
489320.0000000    0.1588746
489360.0000000    0.1633610
489400.0000000    0.1677558
489440.0000000    0.1594409
489480.0000000    0.1744702
489520.0000000    0.1714163
489560.0000000    0.1680728
489600.0000000    0.1593444
489640.0000000    0.1552915
489680.0000000    0.1696872
489720.0000000    0.1683234
489760.0000000    0.1730285
489800.0000000    0.1711950
489840.0000000    0.1669099
489880.0000000    0.1517512
489920.0000000    0.1665220
489960.0000000    0.1685117
490000.0000000    0.1655922
490040.0000000    0.1448871
490080.0000000    0.1572464
490120.0000000    0.1568083
490160.0000000    0.1542808
490200.0000000    0.1560197
490240.0000000    0.1709957
490280.0000000    0.1669043
490320.0000000    0.1581284
490360.0000000    0.1587996
490400.0000000    0.1630781
490440.0000000    0.1567540
490480.0000000    0.1569386
490520.0000000    0.1576793
490560.0000000    0.1629176
490600.0000000    0.1532577
490640.0000000    0.1591356
490680.0000000    0.1703753
490720.0000000    0.1728102
490760.0000000    0.1622237
490800.0000000    0.1675756
490840.0000000    0.1823221
490880.0000000    0.1757726
490920.0000000    0.1624756
490960.0000000    0.1667174
491000.0000000    0.1623647
491040.0000000    0.1635391
491080.0000000    0.1587073
491120.0000000    0.1784000
491160.0000000    0.1528294
491200.0000000    0.1594823
491240.0000000    0.1520685
491280.0000000    0.1576526
491320.0000000    0.1590137
491360.0000000    0.1444645
491400.0000000    0.1532527
491440.0000000    0.1562336
491480.0000000    0.1490160
491520.0000000    0.1437915
491560.0000000    0.1438104
491600.0000000    0.1602321
491640.0000000    0.1448991
491680.0000000    0.1469421
491720.0000000    0.1598869
491760.0000000    0.1576664
491800.0000000    0.1426964
491840.0000000    0.1430371
491880.0000000    0.1517929
491920.0000000    0.1581764
491960.0000000    0.1551307
492000.0000000    0.1391139
492040.0000000    0.1444383
492080.0000000    0.1483144
492120.0000000    0.1558153
492160.0000000    0.1628723
492200.0000000    0.1560625
492240.0000000    0.1546243
492280.0000000    0.1395836
492320.0000000    0.1576805
492360.0000000    0.1586458
492400.0000000    0.1566100
492440.0000000    0.1425679
492480.0000000    0.1628412
492520.0000000    0.1663827
492560.0000000    0.1473448
492600.0000000    0.1545684
492640.0000000    0.1584118
492680.0000000    0.1535348
492720.0000000    0.1530146
492760.0000000    0.1655154
492800.0000000    0.1708852
492840.0000000    0.1637454
492880.0000000    0.1645092
492920.0000000    0.1651063
492960.0000000    0.1749562
493000.0000000    0.1652609
493040.0000000    0.1505605
493080.0000000    0.1554385
493120.0000000    0.1495462
493160.0000000    0.1515952
493200.0000000    0.1631860
493240.0000000    0.1513338
493280.0000000    0.1625380
493320.0000000    0.1683311
493360.0000000    0.1608869
493400.0000000    0.1552326
493440.0000000    0.1466789
493480.0000000    0.1519525
493520.0000000    0.1603110
493560.0000000    0.1513292
493600.0000000    0.1484049
493640.0000000    0.1403526
493680.0000000    0.1454907
493720.0000000    0.1605400
493760.0000000    0.1653287
493800.0000000    0.1694336
493840.0000000    0.1665023
493880.0000000    0.1547339
493920.0000000    0.1724064
493960.0000000    0.1629123
494000.0000000    0.1694588
494040.0000000    0.1627141
494080.0000000    0.1712147
494120.0000000    0.1792775
494160.0000000    0.1753951
494200.0000000    0.1665940
494240.0000000    0.1705893
494280.0000000    0.1733437
494320.0000000    0.1553672
494360.0000000    0.1737180
494400.0000000    0.1605420
494440.0000000    0.1656931
494480.0000000    0.1714231
494520.0000000    0.1706383
494560.0000000    0.1534463
494600.0000000    0.1645834
494640.0000000    0.1597376
494680.0000000    0.1699191
494720.0000000    0.1692096
494760.0000000    0.1559531
494800.0000000    0.1564807
494840.0000000    0.1531372
494880.0000000    0.1723191
494920.0000000    0.1573832
494960.0000000    0.1652136
495000.0000000    0.1550360
495040.0000000    0.1496672
495080.0000000    0.1555570
495120.0000000    0.1561610
495160.0000000    0.1555722
495200.0000000    0.1664659
495240.0000000    0.1681993
495280.0000000    0.1750383
495320.0000000    0.1761997
495360.0000000    0.1562627
495400.0000000    0.1649637
495440.0000000    0.1587140
495480.0000000    0.1699053
495520.0000000    0.1552114
495560.0000000    0.1784913
495600.0000000    0.1736814
495640.0000000    0.1655854
495680.0000000    0.1748438
495720.0000000    0.1629403
495760.0000000    0.1696016
495800.0000000    0.1616025
495840.0000000    0.1549414
495880.0000000    0.1829259
495920.0000000    0.1636141
495960.0000000    0.1605497
496000.0000000    0.1637227
496040.0000000    0.1573298
496080.0000000    0.1841427
496120.0000000    0.1594231
496160.0000000    0.1738426
496200.0000000    0.1723596
496240.0000000    0.1864582
496280.0000000    0.1714685
496320.0000000    0.1838847
496360.0000000    0.1917413
496400.0000000    0.1806079
496440.0000000    0.1791955
496480.0000000    0.1766732
496520.0000000    0.1845625
496560.0000000    0.1609365
496600.0000000    0.1822041
496640.0000000    0.1886802
496680.0000000    0.1714415
496720.0000000    0.1650566
496760.0000000    0.1668378
496800.0000000    0.1533551
496840.0000000    0.1716541
496880.0000000    0.1697385
496920.0000000    0.1766799
496960.0000000    0.1889272
497000.0000000    0.1759484
497040.0000000    0.1801765
497080.0000000    0.1630153
497120.0000000    0.1811085
497160.0000000    0.1799140
497200.0000000    0.1612718
497240.0000000    0.1651759
497280.0000000    0.1756094
497320.0000000    0.1922365
497360.0000000    0.1725205
497400.0000000    0.1931189
497440.0000000    0.1924942
497480.0000000    0.1926727
497520.0000000    0.1794504
497560.0000000    0.1765043
497600.0000000    0.1849252
497640.0000000    0.1637546
497680.0000000    0.1638211
497720.0000000    0.1860269
497760.0000000    0.1748608
497800.0000000    0.1705297
497840.0000000    0.1693216
497880.0000000    0.1837807
497920.0000000    0.1780598
497960.0000000    0.1738866
498000.0000000    0.1722540
498040.0000000    0.1702202
498080.0000000    0.1592580
498120.0000000    0.1731320
498160.0000000    0.1793811
498200.0000000    0.1653392
498240.0000000    0.1785320
498280.0000000    0.1772300
498320.0000000    0.1691045
498360.0000000    0.1817950
498400.0000000    0.1844355
498440.0000000    0.1598146
498480.0000000    0.1601128
498520.0000000    0.1469342
498560.0000000    0.1742267
498600.0000000    0.1906031
498640.0000000    0.1799931
498680.0000000    0.1686431
498720.0000000    0.1739708
498760.0000000    0.1681335
498800.0000000    0.1917385
498840.0000000    0.1689888
498880.0000000    0.1683213
498920.0000000    0.1690852
498960.0000000    0.1607074
499000.0000000    0.1743668
499040.0000000    0.1798857
499080.0000000    0.1627042
499120.0000000    0.1743271
499160.0000000    0.1663046
499200.0000000    0.1641223
499240.0000000    0.1789997
499280.0000000    0.1612399
499320.0000000    0.1576253
499360.0000000    0.1590161
499400.0000000    0.1576119
499440.0000000    0.1718358
499480.0000000    0.1607894
499520.0000000    0.1500635
499560.0000000    0.1582085
499600.0000000    0.1599753
499640.0000000    0.1561574
499680.0000000    0.1640624
499720.0000000    0.1639162
499760.0000000    0.1484074
499800.0000000    0.1634499
499840.0000000    0.1715619
499880.0000000    0.1650651
499920.0000000    0.1642703
499960.0000000    0.1533247
500000.0000000    0.1519544
500040.0000000    0.1621388
500080.0000000    0.1663973
500120.0000000    0.1617312
500160.0000000    0.1669473
500200.0000000    0.1684566
500240.0000000    0.1691846
500280.0000000    0.1632248
500320.0000000    0.1931560
500360.0000000    0.1734226
500400.0000000    0.1793374
500440.0000000    0.1799515
500480.0000000    0.1762647
500520.0000000    0.1870704
500560.0000000    0.1728622
500600.0000000    0.1764828
500640.0000000    0.1647603
500680.0000000    0.1696649
500720.0000000    0.1638864
500760.0000000    0.1670653
500800.0000000    0.1689917
500840.0000000    0.1820234
500880.0000000    0.1798369
500920.0000000    0.1785588
500960.0000000    0.1582781
501000.0000000    0.1795496
501040.0000000    0.1717758
501080.0000000    0.1769457
501120.0000000    0.1744746
501160.0000000    0.1788242
501200.0000000    0.1773821
501240.0000000    0.1772747
501280.0000000    0.1580426
501320.0000000    0.1637205
501360.0000000    0.1468697
501400.0000000    0.1752954
501440.0000000    0.1618484
501480.0000000    0.1662201
501520.0000000    0.1667098
501560.0000000    0.1669147
501600.0000000    0.1733804
501640.0000000    0.1707841
501680.0000000    0.1717035
501720.0000000    0.1638455
501760.0000000    0.1660157
501800.0000000    0.1540857
501840.0000000    0.1585811
501880.0000000    0.1632365
501920.0000000    0.1571396
501960.0000000    0.1754730
502000.0000000    0.1782826
502040.0000000    0.1638153
502080.0000000    0.1779609
502120.0000000    0.1725452
502160.0000000    0.1717896
502200.0000000    0.1679655
502240.0000000    0.1775616
502280.0000000    0.1746124
502320.0000000    0.1784463
502360.0000000    0.1816064
502400.0000000    0.1655634
502440.0000000    0.1673309
502480.0000000    0.1706536
502520.0000000    0.1730508
502560.0000000    0.1673149
502600.0000000    0.1855828
502640.0000000    0.1591317
502680.0000000    0.1582038
502720.0000000    0.1535741
502760.0000000    0.1747881
502800.0000000    0.1623907
502840.0000000    0.1542147
502880.0000000    0.1577243
502920.0000000    0.1484522
502960.0000000    0.1708575
503000.0000000    0.1724613
503040.0000000    0.1688399
503080.0000000    0.1671633
503120.0000000    0.1666975
503160.0000000    0.1577590
503200.0000000    0.1539650
503240.0000000    0.1586362
503280.0000000    0.1489044
503320.0000000    0.1637918
503360.0000000    0.1654249
503400.0000000    0.1576128
503440.0000000    0.1695518
503480.0000000    0.1687562
503520.0000000    0.1739322
503560.0000000    0.1649139
503600.0000000    0.1617979
503640.0000000    0.1565788
503680.0000000    0.1609729
503720.0000000    0.1782377
503760.0000000    0.1517484
503800.0000000    0.1733060
503840.0000000    0.1623620
503880.0000000    0.1631021
503920.0000000    0.1641324
503960.0000000    0.1621185
504000.0000000    0.1510364
504040.0000000    0.1656218
504080.0000000    0.1671627
504120.0000000    0.1604574
504160.0000000    0.1582609
504200.0000000    0.1662340
504240.0000000    0.1663832
504280.0000000    0.1644510
504320.0000000    0.1619989
504360.0000000    0.1633266
504400.0000000    0.1573678
504440.0000000    0.1656781
504480.0000000    0.1545656
504520.0000000    0.1496391
504560.0000000    0.1670599
504600.0000000    0.1734679
504640.0000000    0.1551181
504680.0000000    0.1737508
504720.0000000    0.1546663
504760.0000000    0.1607008
504800.0000000    0.1727084
504840.0000000    0.1717005
504880.0000000    0.1617829
504920.0000000    0.1587621
504960.0000000    0.1630803
505000.0000000    0.1486771
505040.0000000    0.1569749
505080.0000000    0.1609115
505120.0000000    0.1502225
505160.0000000    0.1547794
505200.0000000    0.1512714
505240.0000000    0.1607253
505280.0000000    0.1522637
505320.0000000    0.1604499
505360.0000000    0.1494713
505400.0000000    0.1708227
505440.0000000    0.1589210
505480.0000000    0.1519567
505520.0000000    0.1452206
505560.0000000    0.1508316
505600.0000000    0.1609582
505640.0000000    0.1649544
505680.0000000    0.1772598
505720.0000000    0.1776516
505760.0000000    0.1591987
505800.0000000    0.1599265
505840.0000000    0.1707004
505880.0000000    0.1765662
505920.0000000    0.1769119
505960.0000000    0.1686369
506000.0000000    0.1668391
506040.0000000    0.1615955
506080.0000000    0.1559906
506120.0000000    0.1575678
506160.0000000    0.1480504
506200.0000000    0.1565613
506240.0000000    0.1583762
506280.0000000    0.1589942
506320.0000000    0.1619579
506360.0000000    0.1620773
506400.0000000    0.1645325
506440.0000000    0.1688653
506480.0000000    0.1617252
506520.0000000    0.1941209
506560.0000000    0.1852106
506600.0000000    0.1773891
506640.0000000    0.1608015
506680.0000000    0.1752785
506720.0000000    0.1823616
506760.0000000    0.1844453
506800.0000000    0.1708397
506840.0000000    0.1664247
506880.0000000    0.1640610
506920.0000000    0.1732950
506960.0000000    0.1751922
507000.0000000    0.1752322
507040.0000000    0.1683371
507080.0000000    0.1672321
507120.0000000    0.1740983
507160.0000000    0.1668323
507200.0000000    0.1698934
507240.0000000    0.1722397
507280.0000000    0.1641600
507320.0000000    0.1777958
507360.0000000    0.1626003
507400.0000000    0.1797042
507440.0000000    0.1779202
507480.0000000    0.1650432
507520.0000000    0.1603635
507560.0000000    0.1638337
507600.0000000    0.1816481
507640.0000000    0.1654851
507680.0000000    0.1637952
507720.0000000    0.1604025
507760.0000000    0.1727379
507800.0000000    0.1671059
507840.0000000    0.1750249
507880.0000000    0.1708035
507920.0000000    0.1787240
507960.0000000    0.1655920
508000.0000000    0.1882288
508040.0000000    0.1663996
508080.0000000    0.1578052
508120.0000000    0.1740413
508160.0000000    0.1766310
508200.0000000    0.1749808
508240.0000000    0.1703144
508280.0000000    0.1541698
508320.0000000    0.1634920
508360.0000000    0.1708617
508400.0000000    0.1609387
508440.0000000    0.1641862
508480.0000000    0.1757031
508520.0000000    0.1787118
508560.0000000    0.1687831
508600.0000000    0.1729429
508640.0000000    0.1599655
508680.0000000    0.1718891
508720.0000000    0.1867075
508760.0000000    0.1796146
508800.0000000    0.1744512
508840.0000000    0.1790596
508880.0000000    0.1797357
508920.0000000    0.1789872
508960.0000000    0.1645055
509000.0000000    0.1657574
509040.0000000    0.1781276
509080.0000000    0.1792617
509120.0000000    0.1719714
509160.0000000    0.1693886
509200.0000000    0.1733928
509240.0000000    0.1805464
509280.0000000    0.1659566
509320.0000000    0.1809065
509360.0000000    0.1750908
509400.0000000    0.1817292
509440.0000000    0.1723018
509480.0000000    0.1800457
509520.0000000    0.1747639
509560.0000000    0.1694658
509600.0000000    0.1784482
509640.0000000    0.1785016
509680.0000000    0.1688427
509720.0000000    0.1648633
509760.0000000    0.1840161
509800.0000000    0.1711756
509840.0000000    0.1690532
509880.0000000    0.1767256
509920.0000000    0.1769846
509960.0000000    0.1646627
510000.0000000    0.1705692
510040.0000000    0.1567722
510080.0000000    0.1774773
510120.0000000    0.1804254
510160.0000000    0.1696324
510200.0000000    0.1928266
510240.0000000    0.1794677
510280.0000000    0.1776680
510320.0000000    0.1776628
510360.0000000    0.1834237
510400.0000000    0.1639009
510440.0000000    0.1754886
510480.0000000    0.1690988
510520.0000000    0.1689227
510560.0000000    0.1574987
510600.0000000    0.1684487
510640.0000000    0.1599927
510680.0000000    0.1737445
510720.0000000    0.1653129
510760.0000000    0.1854952
510800.0000000    0.1903552
510840.0000000    0.1693390
510880.0000000    0.1821943
510920.0000000    0.1622341
510960.0000000    0.1698271
511000.0000000    0.1554077
511040.0000000    0.1601323
511080.0000000    0.1688302
511120.0000000    0.1652253
511160.0000000    0.1837381
511200.0000000    0.1822813
511240.0000000    0.1696311
511280.0000000    0.1704466
511320.0000000    0.1784302
511360.0000000    0.1681133
511400.0000000    0.1743476
511440.0000000    0.1732243
511480.0000000    0.1693613
511520.0000000    0.1847062
511560.0000000    0.1749222
511600.0000000    0.1893292
511640.0000000    0.1873322
511680.0000000    0.1774995
511720.0000000    0.1874805
511760.0000000    0.1765559
511800.0000000    0.1873432
511840.0000000    0.1741995
511880.0000000    0.1732291
511920.0000000    0.1759986
511960.0000000    0.1706260
512000.0000000    0.1786507
512040.0000000    0.1791659
512080.0000000    0.1771809
512120.0000000    0.1767374
512160.0000000    0.1745818
512200.0000000    0.1748702
512240.0000000    0.1849970
512280.0000000    0.1826024
512320.0000000    0.1958238
512360.0000000    0.1872256
512400.0000000    0.1921054
512440.0000000    0.2089952
512480.0000000    0.1743732
512520.0000000    0.1875023
512560.0000000    0.1818302
512600.0000000    0.1807168
512640.0000000    0.1773780
512680.0000000    0.1854604
512720.0000000    0.1883142
512760.0000000    0.1865965
512800.0000000    0.1865290
512840.0000000    0.1807264
512880.0000000    0.1848247
512920.0000000    0.1797088
512960.0000000    0.1854295
513000.0000000    0.1970256
513040.0000000    0.1793005
513080.0000000    0.1825696
513120.0000000    0.1923662
513160.0000000    0.1869508
513200.0000000    0.1810570
513240.0000000    0.1993299
513280.0000000    0.1967506
513320.0000000    0.1711484
513360.0000000    0.1905589
513400.0000000    0.1873962
513440.0000000    0.1926219
513480.0000000    0.1896679
513520.0000000    0.1723768
513560.0000000    0.1711262
513600.0000000    0.1849997
513640.0000000    0.1812554
513680.0000000    0.1867145
513720.0000000    0.1811854
513760.0000000    0.1851612
513800.0000000    0.1835041
513840.0000000    0.1787904
513880.0000000    0.1808988
513920.0000000    0.1917692
513960.0000000    0.1985794
514000.0000000    0.1871418
514040.0000000    0.2027434
514080.0000000    0.1822225
514120.0000000    0.1781332
514160.0000000    0.1917424
514200.0000000    0.1741594
514240.0000000    0.1727322
514280.0000000    0.1869026
514320.0000000    0.2006611
514360.0000000    0.1768309
514400.0000000    0.1869628
514440.0000000    0.1770339
514480.0000000    0.1796693
514520.0000000    0.1955444
514560.0000000    0.1770786
514600.0000000    0.1954952
514640.0000000    0.1923488
514680.0000000    0.2024501
514720.0000000    0.1931765
514760.0000000    0.2000783
514800.0000000    0.1960673
514840.0000000    0.1884830
514880.0000000    0.1851434
514920.0000000    0.1954375
514960.0000000    0.1918159
515000.0000000    0.1805818
515040.0000000    0.1817879
515080.0000000    0.1814354
515120.0000000    0.1924385
515160.0000000    0.1921566
515200.0000000    0.1955674
515240.0000000    0.1865022
515280.0000000    0.1858102
515320.0000000    0.1856653
515360.0000000    0.1768972
515400.0000000    0.1928068
515440.0000000    0.1909542
515480.0000000    0.1746035
515520.0000000    0.1979340
515560.0000000    0.1759299
515600.0000000    0.1863914
515640.0000000    0.1926447
515680.0000000    0.1959334
515720.0000000    0.1764370
515760.0000000    0.1835652
515800.0000000    0.1742210
515840.0000000    0.1814018
515880.0000000    0.2019233
515920.0000000    0.1895146
515960.0000000    0.1903347
516000.0000000    0.1913932
516040.0000000    0.1938428
516080.0000000    0.1799491
516120.0000000    0.1892861
516160.0000000    0.1723894
516200.0000000    0.1852021
516240.0000000    0.2032942
516280.0000000    0.1967234
516320.0000000    0.1898285
516360.0000000    0.1957227
516400.0000000    0.1847276
516440.0000000    0.1808604
516480.0000000    0.1965401
516520.0000000    0.1852755
516560.0000000    0.1834955
516600.0000000    0.1843432
516640.0000000    0.2015488
516680.0000000    0.1850382
516720.0000000    0.1943520
516760.0000000    0.1849594
516800.0000000    0.1752284
516840.0000000    0.1815673
516880.0000000    0.1930468
516920.0000000    0.1868518
516960.0000000    0.1803706
517000.0000000    0.1990498
517040.0000000    0.1783122
517080.0000000    0.1781286
517120.0000000    0.1788285
517160.0000000    0.1829753
517200.0000000    0.1805360
517240.0000000    0.1929162
517280.0000000    0.1669237
517320.0000000    0.1778640
517360.0000000    0.1797167
517400.0000000    0.1811041
517440.0000000    0.1806978
517480.0000000    0.1789508
517520.0000000    0.1746450
517560.0000000    0.1762072
517600.0000000    0.1708644
517640.0000000    0.1768401
517680.0000000    0.1766492
517720.0000000    0.1656504
517760.0000000    0.1791321
517800.0000000    0.1693060
517840.0000000    0.1728445
517880.0000000    0.1807728
517920.0000000    0.1867022
517960.0000000    0.1838230
518000.0000000    0.1828550
518040.0000000    0.1949321
518080.0000000    0.1889439
518120.0000000    0.1845049
518160.0000000    0.1889993
518200.0000000    0.1802286
518240.0000000    0.1939036
518280.0000000    0.1873974
518320.0000000    0.1881519
518360.0000000    0.1817351
518400.0000000    0.1862357
518440.0000000    0.1744182
518480.0000000    0.1687734
518520.0000000    0.1778239
518560.0000000    0.1842262
518600.0000000    0.1825508
518640.0000000    0.1938474
518680.0000000    0.1796005
518720.0000000    0.1670301
518760.0000000    0.1667263
518800.0000000    0.1849745
518840.0000000    0.1857226
518880.0000000    0.1754404
518920.0000000    0.1971614
518960.0000000    0.1893715
519000.0000000    0.1709230
519040.0000000    0.1802745
519080.0000000    0.1734237
519120.0000000    0.1745639
519160.0000000    0.1802631
519200.0000000    0.1843399
519240.0000000    0.2038539
519280.0000000    0.1925716
519320.0000000    0.1982155
519360.0000000    0.2020643
519400.0000000    0.1826379
519440.0000000    0.1837784
519480.0000000    0.1990128
519520.0000000    0.1808648
519560.0000000    0.1886897
519600.0000000    0.1932698
519640.0000000    0.1956663
519680.0000000    0.1969241
519720.0000000    0.1721607
519760.0000000    0.1883884
519800.0000000    0.1913514
519840.0000000    0.1949271
519880.0000000    0.1852908
519920.0000000    0.1865203
519960.0000000    0.1803511
520000.0000000    0.1776758
520040.0000000    0.2034915
520080.0000000    0.1994052
520120.0000000    0.1859892
520160.0000000    0.1941676
520200.0000000    0.1867368
520240.0000000    0.1841884
520280.0000000    0.1831547
520320.0000000    0.2011359
520360.0000000    0.1821899
520400.0000000    0.1930513
520440.0000000    0.1940303
520480.0000000    0.1752160
520520.0000000    0.1870742
520560.0000000    0.1951375
520600.0000000    0.1778835
520640.0000000    0.1742253
520680.0000000    0.1782108
520720.0000000    0.1850911
520760.0000000    0.1819727
520800.0000000    0.1859889
520840.0000000    0.1756633
520880.0000000    0.1753904
520920.0000000    0.1647244
520960.0000000    0.1877036
521000.0000000    0.1857878
521040.0000000    0.1810340
521080.0000000    0.1838096
521120.0000000    0.1855805
521160.0000000    0.1819100
521200.0000000    0.1678333
521240.0000000    0.1728569
521280.0000000    0.1704699
521320.0000000    0.1677903
521360.0000000    0.1663183
521400.0000000    0.1717786
521440.0000000    0.1757421
521480.0000000    0.1710751
521520.0000000    0.1919438
521560.0000000    0.1803469
521600.0000000    0.1891593
521640.0000000    0.1736969
521680.0000000    0.1736743
521720.0000000    0.1690473
521760.0000000    0.1899063
521800.0000000    0.1662698
521840.0000000    0.1819302
521880.0000000    0.1868441
521920.0000000    0.1970629
521960.0000000    0.1738710
522000.0000000    0.1922341
522040.0000000    0.1854021
522080.0000000    0.1753079
522120.0000000    0.1798896
522160.0000000    0.1746869
522200.0000000    0.1863632
522240.0000000    0.1779966
522280.0000000    0.1776659
522320.0000000    0.1775918
522360.0000000    0.1661568
522400.0000000    0.1703175
522440.0000000    0.1795132
522480.0000000    0.1853857
522520.0000000    0.1875332
522560.0000000    0.1777640
522600.0000000    0.1877396
522640.0000000    0.1771130
522680.0000000    0.1639717
522720.0000000    0.1826569
522760.0000000    0.1882409
522800.0000000    0.1769204
522840.0000000    0.1669102
522880.0000000    0.1806285
522920.0000000    0.1646859
522960.0000000    0.1743911
523000.0000000    0.1657989
523040.0000000    0.1718675
523080.0000000    0.1755011
523120.0000000    0.1622394
523160.0000000    0.1776260
523200.0000000    0.1793688
523240.0000000    0.1781751
523280.0000000    0.1756867
523320.0000000    0.1774180
523360.0000000    0.1724093
523400.0000000    0.1722888
523440.0000000    0.1667590
523480.0000000    0.1842497
523520.0000000    0.1724069
523560.0000000    0.1833168
523600.0000000    0.1894323
523640.0000000    0.1788195
523680.0000000    0.1735078
523720.0000000    0.1785575
523760.0000000    0.1817013
523800.0000000    0.1672416
523840.0000000    0.1824875
523880.0000000    0.1791272
523920.0000000    0.1747700
523960.0000000    0.1840334
524000.0000000    0.1795048
524040.0000000    0.1861292
524080.0000000    0.1722286
524120.0000000    0.1733597
524160.0000000    0.1853076
524200.0000000    0.1980210
524240.0000000    0.1931113
524280.0000000    0.1767141
524320.0000000    0.1803188
524360.0000000    0.1875715
524400.0000000    0.1836129
524440.0000000    0.1772998
524480.0000000    0.1756794
524520.0000000    0.1692341
524560.0000000    0.1803096
524600.0000000    0.1838512
524640.0000000    0.1891390
524680.0000000    0.2007659
524720.0000000    0.1980721
524760.0000000    0.1962121
524800.0000000    0.1930028
524840.0000000    0.1765073
524880.0000000    0.1902222
524920.0000000    0.1944949
524960.0000000    0.1776052
525000.0000000    0.2033698
525040.0000000    0.1857115
525080.0000000    0.1842349
525120.0000000    0.1815896
525160.0000000    0.1867183
525200.0000000    0.1734428
525240.0000000    0.1846006
525280.0000000    0.1834380
525320.0000000    0.1803746
525360.0000000    0.1711375
525400.0000000    0.1798551
525440.0000000    0.1895128
525480.0000000    0.1804512
525520.0000000    0.1834906
525560.0000000    0.1961159
525600.0000000    0.1915227
525640.0000000    0.1960108
525680.0000000    0.1740714
525720.0000000    0.1676198
525760.0000000    0.1807102
525800.0000000    0.1769118
525840.0000000    0.1789656
525880.0000000    0.1828053
525920.0000000    0.1783383
525960.0000000    0.1768335
526000.0000000    0.1925083
526040.0000000    0.2026462
526080.0000000    0.1773224
526120.0000000    0.1892547
526160.0000000    0.1932634
526200.0000000    0.1795046
526240.0000000    0.1760617
526280.0000000    0.1680305
526320.0000000    0.1816070
526360.0000000    0.1862669
526400.0000000    0.1634200
526440.0000000    0.1766270
526480.0000000    0.1785956
526520.0000000    0.1793150
526560.0000000    0.1767818
526600.0000000    0.1810069
526640.0000000    0.1685726
526680.0000000    0.1736311
526720.0000000    0.1701772
526760.0000000    0.1869598
526800.0000000    0.1692894
526840.0000000    0.1863400
526880.0000000    0.1798071
526920.0000000    0.1722993
526960.0000000    0.1759890
527000.0000000    0.1891648
527040.0000000    0.1745573
527080.0000000    0.1890058
527120.0000000    0.1940800
527160.0000000    0.1826910
527200.0000000    0.1871153
527240.0000000    0.2077700
527280.0000000    0.1858367
527320.0000000    0.1800757
527360.0000000    0.1869746
527400.0000000    0.1802436
527440.0000000    0.1820803
527480.0000000    0.1783817
527520.0000000    0.1850269
527560.0000000    0.1816528
527600.0000000    0.1815995
527640.0000000    0.1924736
527680.0000000    0.1912704
527720.0000000    0.1833403
527760.0000000    0.1881950
527800.0000000    0.1758215
527840.0000000    0.1666448
527880.0000000    0.1703093
527920.0000000    0.1733427
527960.0000000    0.1804901
528000.0000000    0.1683530
528040.0000000    0.1597332
528080.0000000    0.1691801
528120.0000000    0.1623642
528160.0000000    0.1684731
528200.0000000    0.1721515
528240.0000000    0.1732835
528280.0000000    0.1709933
528320.0000000    0.1651053
528360.0000000    0.1796409
528400.0000000    0.1766102
528440.0000000    0.1740392
528480.0000000    0.1839842
528520.0000000    0.1788635
528560.0000000    0.1734483
528600.0000000    0.1613711
528640.0000000    0.1690503
528680.0000000    0.1783396
528720.0000000    0.1686263
528760.0000000    0.1488521
528800.0000000    0.1602473
528840.0000000    0.1559849
528880.0000000    0.1571107
528920.0000000    0.1613283
528960.0000000    0.1654627
529000.0000000    0.1663861
529040.0000000    0.1534303
529080.0000000    0.1576595
529120.0000000    0.1612965
529160.0000000    0.1510212
529200.0000000    0.1424930
529240.0000000    0.1629694
529280.0000000    0.1577456
529320.0000000    0.1720058
529360.0000000    0.1639698
529400.0000000    0.1679622
529440.0000000    0.1680196
529480.0000000    0.1547124
529520.0000000    0.1649872
529560.0000000    0.1711920
529600.0000000    0.1646097
529640.0000000    0.1751103
529680.0000000    0.1823001
529720.0000000    0.1640587
529760.0000000    0.1618309
529800.0000000    0.1682176
529840.0000000    0.1706517
529880.0000000    0.1718533
529920.0000000    0.1728427
529960.0000000    0.1693888
530000.0000000    0.1649235
530040.0000000    0.1716583
530080.0000000    0.1628892
530120.0000000    0.1783776
530160.0000000    0.1879701
530200.0000000    0.1827001
530240.0000000    0.1677256
530280.0000000    0.1713914
530320.0000000    0.1806082
530360.0000000    0.1813220
530400.0000000    0.1860089
530440.0000000    0.1988319
530480.0000000    0.1920655
530520.0000000    0.1957041
530560.0000000    0.1866296
530600.0000000    0.1657705
530640.0000000    0.1727789
530680.0000000    0.1805549
530720.0000000    0.1696922
530760.0000000    0.1875113
530800.0000000    0.1883463
530840.0000000    0.1994098
530880.0000000    0.1956558
530920.0000000    0.2009586
530960.0000000    0.2056473
531000.0000000    0.1850449
531040.0000000    0.1854612
531080.0000000    0.1938045
531120.0000000    0.1847970
531160.0000000    0.1754834
531200.0000000    0.1555914
531240.0000000    0.1750274
531280.0000000    0.1719358
531320.0000000    0.1894643
531360.0000000    0.1591078
531400.0000000    0.1747784
531440.0000000    0.1678750
531480.0000000    0.1780924
531520.0000000    0.1707052
531560.0000000    0.1912937
531600.0000000    0.1846077
531640.0000000    0.1820752
531680.0000000    0.1871449
531720.0000000    0.1886348
531760.0000000    0.1806983
531800.0000000    0.1971082
531840.0000000    0.1868569
531880.0000000    0.1867529
531920.0000000    0.1743992
531960.0000000    0.1683141
532000.0000000    0.1715382
532040.0000000    0.1860355
532080.0000000    0.1610989
532120.0000000    0.1834517
532160.0000000    0.1816207
532200.0000000    0.1680955
532240.0000000    0.1672684
532280.0000000    0.1855943
532320.0000000    0.1778415
532360.0000000    0.1852693
532400.0000000    0.1996722
532440.0000000    0.1792327
532480.0000000    0.1837276
532520.0000000    0.1772520
532560.0000000    0.1741202
532600.0000000    0.1822285
532640.0000000    0.1753391
532680.0000000    0.1836837
532720.0000000    0.1779775
532760.0000000    0.1713942
532800.0000000    0.1724198
532840.0000000    0.1687014
532880.0000000    0.1726830
532920.0000000    0.1682384
532960.0000000    0.1811543
533000.0000000    0.1867653
533040.0000000    0.1681200
533080.0000000    0.1774807
533120.0000000    0.1795698
533160.0000000    0.1794859
533200.0000000    0.1937439
533240.0000000    0.1789026
533280.0000000    0.1775569
533320.0000000    0.1853461
533360.0000000    0.1928942
533400.0000000    0.1817860
533440.0000000    0.1934532
533480.0000000    0.1773495
533520.0000000    0.1954554
533560.0000000    0.1906172
533600.0000000    0.1766727
533640.0000000    0.2020839
533680.0000000    0.1978796
533720.0000000    0.1990306
533760.0000000    0.1744565
533800.0000000    0.1924363
533840.0000000    0.1859571
533880.0000000    0.1961246
533920.0000000    0.2017062
533960.0000000    0.1837654
534000.0000000    0.1949762
534040.0000000    0.1857140
534080.0000000    0.1934934
534120.0000000    0.1869412
534160.0000000    0.1990733
534200.0000000    0.1786334
534240.0000000    0.2017761
534280.0000000    0.1966845
534320.0000000    0.1953082
534360.0000000    0.1819611
534400.0000000    0.1738705
534440.0000000    0.1924850
534480.0000000    0.1838981
534520.0000000    0.1765219
534560.0000000    0.1791437
534600.0000000    0.1715338
534640.0000000    0.1907830
534680.0000000    0.1864271
534720.0000000    0.2012538
534760.0000000    0.1765565
534800.0000000    0.1866508
534840.0000000    0.1818552
534880.0000000    0.1820009
534920.0000000    0.1821539
534960.0000000    0.1905672
535000.0000000    0.1709956
535040.0000000    0.1785734
535080.0000000    0.1768875
535120.0000000    0.1917701
535160.0000000    0.1896949
535200.0000000    0.1918999
535240.0000000    0.1766232
535280.0000000    0.1834096
535320.0000000    0.1830112
535360.0000000    0.1831217
535400.0000000    0.1755556
535440.0000000    0.1844062
535480.0000000    0.1634152
535520.0000000    0.1701295
535560.0000000    0.1770690
535600.0000000    0.1705290
535640.0000000    0.1709125
535680.0000000    0.1713171
535720.0000000    0.1581978
535760.0000000    0.1568270
535800.0000000    0.1538723
535840.0000000    0.1538430
535880.0000000    0.1697223
535920.0000000    0.1505124
535960.0000000    0.1860545
536000.0000000    0.1852848
536040.0000000    0.1958259
536080.0000000    0.1927742
536120.0000000    0.2010651
536160.0000000    0.1919784
536200.0000000    0.1861843
536240.0000000    0.1926950
536280.0000000    0.1880930
536320.0000000    0.1692156
536360.0000000    0.1637994
536400.0000000    0.1796492
536440.0000000    0.1894070
536480.0000000    0.1813037
536520.0000000    0.1887109
536560.0000000    0.1885026
536600.0000000    0.1839847
536640.0000000    0.1909146
536680.0000000    0.1943396
536720.0000000    0.1974085
536760.0000000    0.1825669
536800.0000000    0.1809695
536840.0000000    0.1825961
536880.0000000    0.1677098
536920.0000000    0.1647406
536960.0000000    0.1815072
537000.0000000    0.1843828
537040.0000000    0.1810314
537080.0000000    0.1688777
537120.0000000    0.1704976
537160.0000000    0.1809008
537200.0000000    0.1859970
537240.0000000    0.1896853
537280.0000000    0.1891483
537320.0000000    0.1746613
537360.0000000    0.1735042
537400.0000000    0.1805740
537440.0000000    0.1720587
537480.0000000    0.1757881
537520.0000000    0.1821356
537560.0000000    0.1757592
537600.0000000    0.1846659
537640.0000000    0.1771501
537680.0000000    0.1837890
537720.0000000    0.1801590
537760.0000000    0.1828333
537800.0000000    0.1822931
537840.0000000    0.1736591
537880.0000000    0.1687265
537920.0000000    0.1704540
537960.0000000    0.1817267
538000.0000000    0.1705579
538040.0000000    0.1661066
538080.0000000    0.1934228
538120.0000000    0.1719833
538160.0000000    0.1788625
538200.0000000    0.1846080
538240.0000000    0.1678955
538280.0000000    0.1771819
538320.0000000    0.1916982
538360.0000000    0.1863074
538400.0000000    0.1809158
538440.0000000    0.1889553
538480.0000000    0.1716513
538520.0000000    0.1741265
538560.0000000    0.1881052
538600.0000000    0.1785244
538640.0000000    0.1886584
538680.0000000    0.2008099
538720.0000000    0.1912086
538760.0000000    0.2021957
538800.0000000    0.1906332
538840.0000000    0.1813889
538880.0000000    0.2134318
538920.0000000    0.1886532
538960.0000000    0.1942783
539000.0000000    0.1917391
539040.0000000    0.1976606
539080.0000000    0.1897063
539120.0000000    0.1995139
539160.0000000    0.1929818
539200.0000000    0.1984935
539240.0000000    0.1842779
539280.0000000    0.1963118
539320.0000000    0.1914054
539360.0000000    0.1968620
539400.0000000    0.1923661
539440.0000000    0.2087876
539480.0000000    0.1785460
539520.0000000    0.1873310
539560.0000000    0.1975482
539600.0000000    0.1956078
539640.0000000    0.2081474
539680.0000000    0.1913836
539720.0000000    0.1979264
539760.0000000    0.2067070
539800.0000000    0.2054480
539840.0000000    0.2034374
539880.0000000    0.2036387
539920.0000000    0.1972584
539960.0000000    0.1888802
540000.0000000    0.2110873
540040.0000000    0.1957700
540080.0000000    0.2014274
540120.0000000    0.1936831
540160.0000000    0.2079725
540200.0000000    0.1715792
540240.0000000    0.1873610
540280.0000000    0.1952282
540320.0000000    0.1777031
540360.0000000    0.1867046
540400.0000000    0.1719287
540440.0000000    0.1877475
540480.0000000    0.1895339
540520.0000000    0.1748060
540560.0000000    0.1731382
540600.0000000    0.1797085
540640.0000000    0.1941947
540680.0000000    0.1747915
540720.0000000    0.1859506
540760.0000000    0.1879861
540800.0000000    0.1865722
540840.0000000    0.1917806
540880.0000000    0.1934287
540920.0000000    0.1752868
540960.0000000    0.1994335
541000.0000000    0.1796269
541040.0000000    0.1940002
541080.0000000    0.1939104
541120.0000000    0.1864398
541160.0000000    0.1881022
541200.0000000    0.2018600
541240.0000000    0.1973563
541280.0000000    0.2003596
541320.0000000    0.2028458
541360.0000000    0.1861872
541400.0000000    0.1900823
541440.0000000    0.1839481
541480.0000000    0.1813931
541520.0000000    0.1772348
541560.0000000    0.1899032
541600.0000000    0.1936348
541640.0000000    0.1862073
541680.0000000    0.1911626
541720.0000000    0.1897661
541760.0000000    0.1884282
541800.0000000    0.1995874
541840.0000000    0.2006255
541880.0000000    0.1890254
541920.0000000    0.1951079
541960.0000000    0.2122834
542000.0000000    0.2109313
542040.0000000    0.1985734
542080.0000000    0.1880203
542120.0000000    0.1941369
542160.0000000    0.1919663
542200.0000000    0.1947737
542240.0000000    0.1983541
542280.0000000    0.1906145
542320.0000000    0.1903168
542360.0000000    0.1973183
542400.0000000    0.1878841
542440.0000000    0.1816864
542480.0000000    0.1875126
542520.0000000    0.1826221
542560.0000000    0.2062418
542600.0000000    0.1865315
542640.0000000    0.2005005
542680.0000000    0.2141533
542720.0000000    0.2002653
542760.0000000    0.1978381
542800.0000000    0.2197044
542840.0000000    0.2170624
542880.0000000    0.2125366
542920.0000000    0.2044289
542960.0000000    0.1871231
543000.0000000    0.1893091
543040.0000000    0.1952399
543080.0000000    0.2088932
543120.0000000    0.1912158
543160.0000000    0.2069242
543200.0000000    0.2017304
543240.0000000    0.1997535
543280.0000000    0.1946349
543320.0000000    0.1938061
543360.0000000    0.2014525
543400.0000000    0.2009608
543440.0000000    0.1862375
543480.0000000    0.1891913
543520.0000000    0.1942714
543560.0000000    0.2071883
543600.0000000    0.1982852
543640.0000000    0.2019569
543680.0000000    0.2054140
543720.0000000    0.1873341
543760.0000000    0.1902097
543800.0000000    0.1816428
543840.0000000    0.1927935
543880.0000000    0.1677461
543920.0000000    0.1797056
543960.0000000    0.1846730
544000.0000000    0.1860944
544040.0000000    0.1941014
544080.0000000    0.1808092
544120.0000000    0.1964637
544160.0000000    0.2025301
544200.0000000    0.1860755
544240.0000000    0.1857990
544280.0000000    0.1931481
544320.0000000    0.1948233
544360.0000000    0.1934813
544400.0000000    0.2208689
544440.0000000    0.2025969
544480.0000000    0.1981093
544520.0000000    0.1966296
544560.0000000    0.1977402
544600.0000000    0.1796856
544640.0000000    0.1806778
544680.0000000    0.1815965
544720.0000000    0.1862808
544760.0000000    0.1827642
544800.0000000    0.1843340
544840.0000000    0.1720296
544880.0000000    0.1711945
544920.0000000    0.1606782
544960.0000000    0.1642423
545000.0000000    0.1634720
545040.0000000    0.1539688
545080.0000000    0.1617171
545120.0000000    0.1856346
545160.0000000    0.1841794
545200.0000000    0.1785604
545240.0000000    0.1806566
545280.0000000    0.1709849
545320.0000000    0.1575758
545360.0000000    0.1665488
545400.0000000    0.1821827
545440.0000000    0.1780058
545480.0000000    0.1667339
545520.0000000    0.1588764
545560.0000000    0.1588141
545600.0000000    0.1778123
545640.0000000    0.1578191
545680.0000000    0.1648317
545720.0000000    0.1741618
545760.0000000    0.1840000
545800.0000000    0.1738595
545840.0000000    0.1758202
545880.0000000    0.1819434
545920.0000000    0.1923649
545960.0000000    0.1611135
546000.0000000    0.1696401
546040.0000000    0.1834177
546080.0000000    0.1714759
546120.0000000    0.1638149
546160.0000000    0.1843594
546200.0000000    0.1649092
546240.0000000    0.1638104
546280.0000000    0.1645624
546320.0000000    0.1652473
546360.0000000    0.1679783
546400.0000000    0.1692863
546440.0000000    0.1773414
546480.0000000    0.1566538
546520.0000000    0.1602211
546560.0000000    0.1606073
546600.0000000    0.1619695
546640.0000000    0.1733721
546680.0000000    0.1669519
546720.0000000    0.1466301
546760.0000000    0.1565519
546800.0000000    0.1546490
546840.0000000    0.1711752
546880.0000000    0.1697394
546920.0000000    0.1711026
546960.0000000    0.1665678
547000.0000000    0.1870571
547040.0000000    0.1713287
547080.0000000    0.1719117
547120.0000000    0.1839703
547160.0000000    0.1825173
547200.0000000    0.1924926
547240.0000000    0.1786269
547280.0000000    0.1888530
547320.0000000    0.1816276
547360.0000000    0.1832121
547400.0000000    0.1627916
547440.0000000    0.1668805
547480.0000000    0.1753192
547520.0000000    0.1727372
547560.0000000    0.1709397
547600.0000000    0.1629242
547640.0000000    0.1624959
547680.0000000    0.1608922
547720.0000000    0.1521746
547760.0000000    0.1795516
547800.0000000    0.1707610
547840.0000000    0.1797151
547880.0000000    0.1800596
547920.0000000    0.1954879
547960.0000000    0.1859187
548000.0000000    0.1938512
548040.0000000    0.1853034
548080.0000000    0.1909602
548120.0000000    0.1830887
548160.0000000    0.1923130
548200.0000000    0.1943641
548240.0000000    0.1850314
548280.0000000    0.1828881
548320.0000000    0.1830331
548360.0000000    0.1892847
548400.0000000    0.1912700
548440.0000000    0.1940266
548480.0000000    0.1825009
548520.0000000    0.1892919
548560.0000000    0.1848374
548600.0000000    0.1764301
548640.0000000    0.1653383
548680.0000000    0.1870835
548720.0000000    0.1613877
548760.0000000    0.1851147
548800.0000000    0.1712058
548840.0000000    0.1675986
548880.0000000    0.1662008
548920.0000000    0.1678241
548960.0000000    0.1688660
549000.0000000    0.1722877
549040.0000000    0.1718593
549080.0000000    0.1688088
549120.0000000    0.1707421
549160.0000000    0.1683435
549200.0000000    0.1610026
549240.0000000    0.1619244
549280.0000000    0.1647623
549320.0000000    0.1491986
549360.0000000    0.1651148
549400.0000000    0.1658934
549440.0000000    0.1858694
549480.0000000    0.1785856
549520.0000000    0.1780052
549560.0000000    0.1787362
549600.0000000    0.1616269
549640.0000000    0.1793163
549680.0000000    0.1808404
549720.0000000    0.1983385
549760.0000000    0.1753259
549800.0000000    0.1649844
549840.0000000    0.1712605
549880.0000000    0.1863659
549920.0000000    0.1897365
549960.0000000    0.1825228
550000.0000000    0.2027168
550040.0000000    0.1906153
550080.0000000    0.1965435
550120.0000000    0.1828434
550160.0000000    0.1740411
550200.0000000    0.1665270
550240.0000000    0.1870503
550280.0000000    0.1676996
550320.0000000    0.1830117
550360.0000000    0.1875564
550400.0000000    0.1957477
550440.0000000    0.1896345
550480.0000000    0.1829318
550520.0000000    0.1599907
550560.0000000    0.1845311
550600.0000000    0.1868965
550640.0000000    0.1954032
550680.0000000    0.1912848
550720.0000000    0.1899450
550760.0000000    0.1925333
550800.0000000    0.1985207
550840.0000000    0.2062457
550880.0000000    0.1941965
550920.0000000    0.1847723
550960.0000000    0.1878321
551000.0000000    0.1827631
551040.0000000    0.1985678
551080.0000000    0.1824381
551120.0000000    0.1941308
551160.0000000    0.1815713
551200.0000000    0.1681332
551240.0000000    0.1666741
551280.0000000    0.1923527
551320.0000000    0.1692840
551360.0000000    0.1757415
551400.0000000    0.1902154
551440.0000000    0.1967317
551480.0000000    0.1800224
551520.0000000    0.2014111
551560.0000000    0.1804443
551600.0000000    0.1891906
551640.0000000    0.2047699
551680.0000000    0.1687120
551720.0000000    0.1894802
551760.0000000    0.1960475
551800.0000000    0.2003968
551840.0000000    0.1923148
551880.0000000    0.1890724
551920.0000000    0.1776078
551960.0000000    0.1898593
552000.0000000    0.1858620
552040.0000000    0.1977649
552080.0000000    0.1751752
552120.0000000    0.1651518
552160.0000000    0.1746157
552200.0000000    0.1721411
552240.0000000    0.1885255
552280.0000000    0.1848544
552320.0000000    0.1720972
552360.0000000    0.1761165
552400.0000000    0.1903708
552440.0000000    0.1943023
552480.0000000    0.1777905
552520.0000000    0.1796111
552560.0000000    0.1880154
552600.0000000    0.1814364
552640.0000000    0.1774564
552680.0000000    0.1609327
552720.0000000    0.1777954
552760.0000000    0.1612228
552800.0000000    0.1781492
552840.0000000    0.1748162
552880.0000000    0.1802440
552920.0000000    0.1973720
552960.0000000    0.1961114
553000.0000000    0.1954545
553040.0000000    0.1821423
553080.0000000    0.1860203
553120.0000000    0.2057850
553160.0000000    0.1923768
553200.0000000    0.1864445
553240.0000000    0.1852990
553280.0000000    0.1826479
553320.0000000    0.2019567
553360.0000000    0.1918368
553400.0000000    0.1875108
553440.0000000    0.1960220
553480.0000000    0.1927610
553520.0000000    0.2028065
553560.0000000    0.1733558
553600.0000000    0.1910934
553640.0000000    0.1950072
553680.0000000    0.1936630
553720.0000000    0.1948839
553760.0000000    0.1949723
553800.0000000    0.1957809
553840.0000000    0.2013553
553880.0000000    0.2027127
553920.0000000    0.1974489
553960.0000000    0.2001610
554000.0000000    0.2147556
554040.0000000    0.2021744
554080.0000000    0.2204368
554120.0000000    0.2075524
554160.0000000    0.2113721
554200.0000000    0.2066005
554240.0000000    0.2053567
554280.0000000    0.2113110
554320.0000000    0.2157847
554360.0000000    0.2140773
554400.0000000    0.2086995
554440.0000000    0.2231372
554480.0000000    0.1919067
554520.0000000    0.1982296
554560.0000000    0.2070684
554600.0000000    0.2084814
554640.0000000    0.2240744
554680.0000000    0.2031331
554720.0000000    0.2072648
554760.0000000    0.2155012
554800.0000000    0.2102476
554840.0000000    0.2177032
554880.0000000    0.2098227
554920.0000000    0.2003940
554960.0000000    0.2058695
555000.0000000    0.1996304
555040.0000000    0.2118748
555080.0000000    0.2074982
555120.0000000    0.2018048
555160.0000000    0.2029648
555200.0000000    0.2090213
555240.0000000    0.1903391
555280.0000000    0.1957493
555320.0000000    0.1763667
555360.0000000    0.1867014
555400.0000000    0.2179957
555440.0000000    0.2019820
555480.0000000    0.2033890
555520.0000000    0.1964170
555560.0000000    0.2046591
555600.0000000    0.1955902
555640.0000000    0.2118631
555680.0000000    0.2194194
555720.0000000    0.1929662
555760.0000000    0.2057010
555800.0000000    0.2148224
555840.0000000    0.1825286
555880.0000000    0.1675511
555920.0000000    0.1994663
555960.0000000    0.2045117
556000.0000000    0.1958837
556040.0000000    0.1913318
556080.0000000    0.1859713
556120.0000000    0.1755838
556160.0000000    0.1951929
556200.0000000    0.1905102
556240.0000000    0.1936895
556280.0000000    0.1937914
556320.0000000    0.1997090
556360.0000000    0.1915818
556400.0000000    0.1810483
556440.0000000    0.1968190
556480.0000000    0.2013570
556520.0000000    0.2086874
556560.0000000    0.2111394
556600.0000000    0.2062833
556640.0000000    0.2221460
556680.0000000    0.2193131
556720.0000000    0.1979074
556760.0000000    0.2049692
556800.0000000    0.1987941
556840.0000000    0.2133641
556880.0000000    0.2002993
556920.0000000    0.2193861
556960.0000000    0.2039682
557000.0000000    0.1943583
557040.0000000    0.1890533
557080.0000000    0.1842274
557120.0000000    0.1917093
557160.0000000    0.1982329
557200.0000000    0.1916083
557240.0000000    0.1986112
557280.0000000    0.2044553
557320.0000000    0.2075446
557360.0000000    0.1870181
557400.0000000    0.1983704
557440.0000000    0.2038330
557480.0000000    0.2022760
557520.0000000    0.1930559
557560.0000000    0.1917281
557600.0000000    0.1995205
557640.0000000    0.2043950
557680.0000000    0.1839051
557720.0000000    0.1921933
557760.0000000    0.1932477
557800.0000000    0.1752781
557840.0000000    0.1983709
557880.0000000    0.1817990
557920.0000000    0.1998248
557960.0000000    0.2013788
558000.0000000    0.2212327
558040.0000000    0.2220203
558080.0000000    0.2081408
558120.0000000    0.2065092
558160.0000000    0.2031252
558200.0000000    0.2000175
558240.0000000    0.2144474
558280.0000000    0.1948377
558320.0000000    0.1876905
558360.0000000    0.1917060
558400.0000000    0.1889406
558440.0000000    0.2016004
558480.0000000    0.2070424
558520.0000000    0.1929345
558560.0000000    0.1878792
558600.0000000    0.1947528
558640.0000000    0.1760397
558680.0000000    0.1977435
558720.0000000    0.1835063
558760.0000000    0.1927641
558800.0000000    0.2054868
558840.0000000    0.1903243
558880.0000000    0.1926088
558920.0000000    0.1783804
558960.0000000    0.1901094
559000.0000000    0.2054205
559040.0000000    0.1786653
559080.0000000    0.1990814
559120.0000000    0.1928497
559160.0000000    0.1977471
559200.0000000    0.1975708
559240.0000000    0.1849567
559280.0000000    0.1786363
559320.0000000    0.1909419
559360.0000000    0.1899596
559400.0000000    0.1846360
559440.0000000    0.2047635
559480.0000000    0.2131082
559520.0000000    0.2005073
559560.0000000    0.1816607
559600.0000000    0.2048657
559640.0000000    0.2074576
559680.0000000    0.2070360
559720.0000000    0.1915143
559760.0000000    0.2022800
559800.0000000    0.2044246
559840.0000000    0.1965115
559880.0000000    0.1914971
559920.0000000    0.2108164
559960.0000000    0.2031718
560000.0000000    0.2030206
560040.0000000    0.2056313
560080.0000000    0.1938891
560120.0000000    0.1983747
560160.0000000    0.2100870
560200.0000000    0.1925051
560240.0000000    0.2144508
560280.0000000    0.2118492
560320.0000000    0.2100489
560360.0000000    0.2311191
560400.0000000    0.2077839
560440.0000000    0.2219064
560480.0000000    0.2050341
560520.0000000    0.1949862
560560.0000000    0.2064378
560600.0000000    0.2131652
560640.0000000    0.2098892
560680.0000000    0.1960013
560720.0000000    0.1881879
560760.0000000    0.2063823
560800.0000000    0.2199593
560840.0000000    0.2089499
560880.0000000    0.2232287
560920.0000000    0.1999429
560960.0000000    0.2011974
561000.0000000    0.1932635
561040.0000000    0.1935520
561080.0000000    0.1933929
561120.0000000    0.2112918
561160.0000000    0.2212724
561200.0000000    0.1958451
561240.0000000    0.1969196
561280.0000000    0.2064159
561320.0000000    0.2045531
561360.0000000    0.2096921
561400.0000000    0.2279163
561440.0000000    0.2088708
561480.0000000    0.1877898
561520.0000000    0.1989269
561560.0000000    0.2037395
561600.0000000    0.2069252
561640.0000000    0.1855877
561680.0000000    0.2067402
561720.0000000    0.2097420
561760.0000000    0.2143485
561800.0000000    0.2003507
561840.0000000    0.1989400
561880.0000000    0.2026960
561920.0000000    0.2109881
561960.0000000    0.1976380
562000.0000000    0.1942390
562040.0000000    0.2000246
562080.0000000    0.1953735
562120.0000000    0.2071694
562160.0000000    0.2050490
562200.0000000    0.2008650
562240.0000000    0.1932583
562280.0000000    0.2010067
562320.0000000    0.2232030
562360.0000000    0.2190812
562400.0000000    0.1999317
562440.0000000    0.2052716
562480.0000000    0.2115099
562520.0000000    0.1996012
562560.0000000    0.2146223
562600.0000000    0.1994085
562640.0000000    0.2168054
562680.0000000    0.2103074
562720.0000000    0.2081627
562760.0000000    0.1953469
562800.0000000    0.1933962
562840.0000000    0.1924925
562880.0000000    0.1926560
562920.0000000    0.1851060
562960.0000000    0.1893846
563000.0000000    0.1869674
563040.0000000    0.1940175
563080.0000000    0.2001692
563120.0000000    0.2123911
563160.0000000    0.2090947
563200.0000000    0.2220417
563240.0000000    0.2146655
563280.0000000    0.2039823
563320.0000000    0.1942232
563360.0000000    0.1870729
563400.0000000    0.1889177
563440.0000000    0.2058309
563480.0000000    0.1794652
563520.0000000    0.1922056
563560.0000000    0.1837954
563600.0000000    0.1691880
563640.0000000    0.1881792
563680.0000000    0.1790882
563720.0000000    0.1839283
563760.0000000    0.1885992
563800.0000000    0.1999069
563840.0000000    0.1993535
563880.0000000    0.1936402
563920.0000000    0.2021141
563960.0000000    0.2069626
564000.0000000    0.2210369
564040.0000000    0.2055881
564080.0000000    0.1982351
564120.0000000    0.1984494
564160.0000000    0.2096441
564200.0000000    0.2004220
564240.0000000    0.2035165
564280.0000000    0.2009838
564320.0000000    0.1883788
564360.0000000    0.2148790
564400.0000000    0.2008464
564440.0000000    0.2010411
564480.0000000    0.1967216
564520.0000000    0.2198646
564560.0000000    0.2088606
564600.0000000    0.2065866
564640.0000000    0.2016930
564680.0000000    0.1939755
564720.0000000    0.1969563
564760.0000000    0.2022227
564800.0000000    0.2110124
564840.0000000    0.2023917
564880.0000000    0.2074114
564920.0000000    0.2106153
564960.0000000    0.2154085
565000.0000000    0.2078259
565040.0000000    0.2071214
565080.0000000    0.2130741
565120.0000000    0.1986858
565160.0000000    0.2014325
565200.0000000    0.2020485
565240.0000000    0.2043972
565280.0000000    0.2068967
565320.0000000    0.2113443
565360.0000000    0.1955131
565400.0000000    0.2040728
565440.0000000    0.1937164
565480.0000000    0.2079638
565520.0000000    0.2099793
565560.0000000    0.2141121
565600.0000000    0.2080331
565640.0000000    0.2069070
565680.0000000    0.2017775
565720.0000000    0.2111024
565760.0000000    0.2055050
565800.0000000    0.2079555
565840.0000000    0.2116526
565880.0000000    0.2137772
565920.0000000    0.1993268
565960.0000000    0.1989354
566000.0000000    0.2094533
566040.0000000    0.2210061
566080.0000000    0.2091160
566120.0000000    0.2076953
566160.0000000    0.2067119
566200.0000000    0.2056690
566240.0000000    0.2038614
566280.0000000    0.1883855
566320.0000000    0.2097326
566360.0000000    0.2041811
566400.0000000    0.2020288
566440.0000000    0.2116642
566480.0000000    0.2107082
566520.0000000    0.1978356
566560.0000000    0.2082613
566600.0000000    0.2153727
566640.0000000    0.2070467
566680.0000000    0.2168751
566720.0000000    0.2151417
566760.0000000    0.1964023
566800.0000000    0.2006901
566840.0000000    0.2105817
566880.0000000    0.2025265
566920.0000000    0.1985695
566960.0000000    0.1928526
567000.0000000    0.1945447
567040.0000000    0.2057282
567080.0000000    0.2120125
567120.0000000    0.2031584
567160.0000000    0.2004555
567200.0000000    0.1872032
567240.0000000    0.1971854
567280.0000000    0.2083838
567320.0000000    0.1954637
567360.0000000    0.1878091
567400.0000000    0.1969392
567440.0000000    0.1976038
567480.0000000    0.1959125
567520.0000000    0.1990771
567560.0000000    0.2010794
567600.0000000    0.2114557
567640.0000000    0.1919298
567680.0000000    0.2042435
567720.0000000    0.2132753
567760.0000000    0.2119021
567800.0000000    0.2128413
567840.0000000    0.2043068
567880.0000000    0.2116663
567920.0000000    0.2095486
567960.0000000    0.2012853
568000.0000000    0.1941552
568040.0000000    0.1991329
568080.0000000    0.1900835
568120.0000000    0.1874821
568160.0000000    0.1843303
568200.0000000    0.1836062
568240.0000000    0.1867201
568280.0000000    0.1796060
568320.0000000    0.1830512
568360.0000000    0.1801271
568400.0000000    0.1739897
568440.0000000    0.1712900
568480.0000000    0.1809514
568520.0000000    0.1949700
568560.0000000    0.1739367
568600.0000000    0.1853627
568640.0000000    0.1916239
568680.0000000    0.1907754
568720.0000000    0.1923703
568760.0000000    0.1862010
568800.0000000    0.1845207
568840.0000000    0.1865105
568880.0000000    0.1783904
568920.0000000    0.1840023
568960.0000000    0.1873624
569000.0000000    0.1808867
569040.0000000    0.1830487
569080.0000000    0.1859852
569120.0000000    0.1849764
569160.0000000    0.1845491
569200.0000000    0.1699727
569240.0000000    0.1854665
569280.0000000    0.1877001
569320.0000000    0.1990969
569360.0000000    0.1966331
569400.0000000    0.1876604
569440.0000000    0.1905693
569480.0000000    0.1983634
569520.0000000    0.1927803
569560.0000000    0.1891929
569600.0000000    0.1792078
569640.0000000    0.1875757
569680.0000000    0.1951672
569720.0000000    0.1835125
569760.0000000    0.1838053
569800.0000000    0.1825586
569840.0000000    0.1732740
569880.0000000    0.1791114
569920.0000000    0.1835492
569960.0000000    0.1873954
570000.0000000    0.1798878
570040.0000000    0.1683530
570080.0000000    0.1701725
570120.0000000    0.1832603
570160.0000000    0.1960521
570200.0000000    0.1849785
570240.0000000    0.1870389
570280.0000000    0.1778812
570320.0000000    0.1947060
570360.0000000    0.1720697
570400.0000000    0.1673808
570440.0000000    0.1818575
570480.0000000    0.1782327
570520.0000000    0.1766196
570560.0000000    0.1803557
570600.0000000    0.1832408
570640.0000000    0.1782964
570680.0000000    0.1771121
570720.0000000    0.1853430
570760.0000000    0.1732372
570800.0000000    0.1690182
570840.0000000    0.1889720
570880.0000000    0.1770258
570920.0000000    0.1723596
570960.0000000    0.1938705
571000.0000000    0.1861003
571040.0000000    0.1820936
571080.0000000    0.1721696
571120.0000000    0.1890744
571160.0000000    0.1897292
571200.0000000    0.1738352
571240.0000000    0.1776471
571280.0000000    0.1751503
571320.0000000    0.1704350
571360.0000000    0.1895519
571400.0000000    0.1892849
571440.0000000    0.1811094
571480.0000000    0.1891175
571520.0000000    0.1762153
571560.0000000    0.2001349
571600.0000000    0.1776164
571640.0000000    0.1757140
571680.0000000    0.1744394
571720.0000000    0.1837410
571760.0000000    0.1926325
571800.0000000    0.1874559
571840.0000000    0.1717473
571880.0000000    0.1846511
571920.0000000    0.1867976
571960.0000000    0.1787127
572000.0000000    0.1842693
572040.0000000    0.1746849
572080.0000000    0.1802453
572120.0000000    0.1843089
572160.0000000    0.1735988
572200.0000000    0.1819126
572240.0000000    0.1741165
572280.0000000    0.1797473
572320.0000000    0.1749506
572360.0000000    0.1936875
572400.0000000    0.1809630
572440.0000000    0.1783514
572480.0000000    0.1731975
572520.0000000    0.1870707
572560.0000000    0.1754893
572600.0000000    0.1824832
572640.0000000    0.1783706
572680.0000000    0.1966084
572720.0000000    0.1787778
572760.0000000    0.1823867
572800.0000000    0.1835581
572840.0000000    0.1777314
572880.0000000    0.1810243
572920.0000000    0.1827724
572960.0000000    0.1839277
573000.0000000    0.1988663
573040.0000000    0.1905987
573080.0000000    0.1931899
573120.0000000    0.1881657
573160.0000000    0.1789487
573200.0000000    0.1817633
573240.0000000    0.1773939
573280.0000000    0.1896540
573320.0000000    0.1763576
573360.0000000    0.1670687
573400.0000000    0.1902864
573440.0000000    0.2029597
573480.0000000    0.2014537
573520.0000000    0.1872094
573560.0000000    0.1842968
573600.0000000    0.1861667
573640.0000000    0.1903906
573680.0000000    0.2051187
573720.0000000    0.1936093
573760.0000000    0.1816063
573800.0000000    0.1869403
573840.0000000    0.1670744
573880.0000000    0.1876095
573920.0000000    0.1914211
573960.0000000    0.1936427
574000.0000000    0.1762685
574040.0000000    0.1975907
574080.0000000    0.1946781
574120.0000000    0.1984369
574160.0000000    0.1876896
574200.0000000    0.1834189
574240.0000000    0.1964332
574280.0000000    0.1813802
574320.0000000    0.1860380
574360.0000000    0.1970831
[truncated: 297,950 more chars]
