# Supplementary material for: Comment on 'Valid molecular dynamics simulations of human hemoglobin require a surprisingly large box size'
Source: eLife. 2019 Jun 20;8:e44718. doi: 10.7554/eLife.44718 (PMC6586461; doi:10.7554/eLife.44718)
Supplement: Figure 1—source data 1. — The zip archive contains a README file describing which source files correspond to the different panels. [file elife-44718-fig1-data1.zip › figure1/panels_AB/150A/6/rmsd_2dn2.xvg]

# This file was created Thu Jan 24 11:18:02 2019
# Created by:
#             :-) GROMACS - gmx rms, 2018.5-dev-20181129-d5972f7 (-:
# 
# Executable:   /usr/local/gromacs/2018/2018.4-impi2017-fftw337-gcc640-cuda91/bin/gmx
# Data prefix:  /usr/local/gromacs/2018/2018.4-impi2017-fftw337-gcc640-cuda91
# Working dir:  /home/degroot/hb/2dn2/Meuwly/150a-elife/6
# Command line:
#   gmx rms -s ../topol.tpr -f x.xtc -nice 0 -o rmsd_2dn2.xvg
# gmx rms is part of G R O M A C S:
#
# Grunge ROck MAChoS
#
@    title "RMSD"
@    xaxis  label "Time (ps)"
@    yaxis  label "RMSD (nm)"
@TYPE xy
@ subtitle "Backbone after lsq fit to Backbone"
   0.0000000    0.0004973
  40.0000000    0.0933131
  80.0000000    0.0876825
 120.0000000    0.0935958
 160.0000000    0.1041006
 200.0000000    0.0915573
 240.0000000    0.0966930
 280.0000000    0.1089038
 320.0000000    0.0984303
 360.0000000    0.1027814
 400.0000000    0.0893160
 440.0000000    0.1006464
 480.0000000    0.1092365
 520.0000000    0.0929317
 560.0000000    0.1001791
 600.0000000    0.1016161
 640.0000000    0.1023518
 680.0000000    0.1002363
 720.0000000    0.0915544
 760.0000000    0.1032858
 800.0000000    0.0917609
 840.0000000    0.0923177
 880.0000000    0.0922377
 920.0000000    0.1007680
 960.0000000    0.1083743
1000.0000000    0.0914689
1040.0000000    0.0895967
1080.0000000    0.0974934
1120.0000000    0.0873132
1160.0000000    0.0841519
1200.0000000    0.0936504
1240.0000000    0.0914621
1280.0000000    0.0807812
1320.0000000    0.0896942
1360.0000000    0.1003585
1400.0000000    0.0901029
1440.0000000    0.1114299
1480.0000000    0.0997206
1520.0000000    0.0954276
1560.0000000    0.1098802
1600.0000000    0.1006025
1640.0000000    0.0871970
1680.0000000    0.1015576
1720.0000000    0.0957205
1760.0000000    0.1039803
1800.0000000    0.1004103
1840.0000000    0.0895223
1880.0000000    0.0922038
1920.0000000    0.0887139
1960.0000000    0.1036639
2000.0000000    0.0972455
2040.0000000    0.0960718
2080.0000000    0.0957680
2120.0000000    0.0877303
2160.0000000    0.0833739
2200.0000000    0.0993170
2240.0000000    0.0882848
2280.0000000    0.0917157
2320.0000000    0.0984736
2360.0000000    0.0960917
2400.0000000    0.0900256
2440.0000000    0.0919824
2480.0000000    0.1043399
2520.0000000    0.0994593
2560.0000000    0.0971674
2600.0000000    0.1022251
2640.0000000    0.1023377
2680.0000000    0.1005762
2720.0000000    0.1111634
2760.0000000    0.1138411
2800.0000000    0.1153473
2840.0000000    0.1084845
2880.0000000    0.1123239
2920.0000000    0.1122285
2960.0000000    0.0953264
3000.0000000    0.0967891
3040.0000000    0.1056235
3080.0000000    0.0970998
3120.0000000    0.0957118
3160.0000000    0.0913538
3200.0000000    0.1032308
3240.0000000    0.1004540
3280.0000000    0.0999761
3320.0000000    0.1097566
3360.0000000    0.1067263
3400.0000000    0.1026416
3440.0000000    0.0932694
3480.0000000    0.0925022
3520.0000000    0.0927381
3560.0000000    0.0973591
3600.0000000    0.1094509
3640.0000000    0.0961663
3680.0000000    0.0910268
3720.0000000    0.0957556
3760.0000000    0.0990948
3800.0000000    0.1035208
3840.0000000    0.1121971
3880.0000000    0.1024783
3920.0000000    0.1094543
3960.0000000    0.1146653
4000.0000000    0.1031912
4040.0000000    0.1168135
4080.0000000    0.1003155
4120.0000000    0.1062818
4160.0000000    0.0988941
4200.0000000    0.1110281
4240.0000000    0.1035251
4280.0000000    0.1185411
4320.0000000    0.1147549
4360.0000000    0.1230483
4400.0000000    0.1086305
4440.0000000    0.1125301
4480.0000000    0.1147796
4520.0000000    0.1201943
4560.0000000    0.1156140
4600.0000000    0.1033329
4640.0000000    0.1024544
4680.0000000    0.1292750
4720.0000000    0.1209382
4760.0000000    0.1203987
4800.0000000    0.1181476
4840.0000000    0.1087503
4880.0000000    0.1049054
4920.0000000    0.1161638
4960.0000000    0.1049527
5000.0000000    0.1054620
5040.0000000    0.1013963
5080.0000000    0.1015463
5120.0000000    0.0957990
5160.0000000    0.0987519
5200.0000000    0.0954599
5240.0000000    0.0977770
5280.0000000    0.0983017
5320.0000000    0.1123917
5360.0000000    0.1120499
5400.0000000    0.1068025
5440.0000000    0.1084845
5480.0000000    0.1070969
5520.0000000    0.1059215
5560.0000000    0.0961514
5600.0000000    0.1053500
5640.0000000    0.1003673
5680.0000000    0.1166563
5720.0000000    0.1051694
5760.0000000    0.1033062
5800.0000000    0.1052431
5840.0000000    0.1076147
5880.0000000    0.1080387
5920.0000000    0.1124167
5960.0000000    0.1063594
6000.0000000    0.1002730
6040.0000000    0.0963313
6080.0000000    0.1026796
6120.0000000    0.1042504
6160.0000000    0.0988698
6200.0000000    0.1173115
6240.0000000    0.1044696
6280.0000000    0.1093894
6320.0000000    0.1005635
6360.0000000    0.0950292
6400.0000000    0.0935132
6440.0000000    0.0959784
6480.0000000    0.0948688
6520.0000000    0.0902501
6560.0000000    0.0928808
6600.0000000    0.1070261
6640.0000000    0.1074125
6680.0000000    0.0998605
6720.0000000    0.1021547
6760.0000000    0.1014032
6800.0000000    0.0987459
6840.0000000    0.0937177
6880.0000000    0.1002188
6920.0000000    0.0931712
6960.0000000    0.1012623
7000.0000000    0.1106589
7040.0000000    0.0995964
7080.0000000    0.1021120
7120.0000000    0.0983782
7160.0000000    0.1094899
7200.0000000    0.1005029
7240.0000000    0.0979111
7280.0000000    0.0970522
7320.0000000    0.0934799
7360.0000000    0.0868954
7400.0000000    0.0872887
7440.0000000    0.1017848
7480.0000000    0.1036339
7520.0000000    0.0975451
7560.0000000    0.1017072
7600.0000000    0.1005659
7640.0000000    0.0937051
7680.0000000    0.1093314
7720.0000000    0.1095187
7760.0000000    0.1114014
7800.0000000    0.1079367
7840.0000000    0.1037213
7880.0000000    0.1027386
7920.0000000    0.1066041
7960.0000000    0.1030017
8000.0000000    0.1153133
8040.0000000    0.1116488
8080.0000000    0.1107844
8120.0000000    0.1064216
8160.0000000    0.0974162
8200.0000000    0.1084999
8240.0000000    0.0976450
8280.0000000    0.0965602
8320.0000000    0.0901482
8360.0000000    0.0975332
8400.0000000    0.0941577
8440.0000000    0.0968145
8480.0000000    0.0987362
8520.0000000    0.1013433
8560.0000000    0.0979451
8600.0000000    0.1014367
8640.0000000    0.1010820
8680.0000000    0.0891528
8720.0000000    0.0864159
8760.0000000    0.0948619
8800.0000000    0.0889086
8840.0000000    0.0986377
8880.0000000    0.1000379
8920.0000000    0.0996483
8960.0000000    0.0985572
9000.0000000    0.0929488
9040.0000000    0.0946619
9080.0000000    0.0845138
9120.0000000    0.0901782
9160.0000000    0.0926714
9200.0000000    0.0980027
9240.0000000    0.0993522
9280.0000000    0.0908224
9320.0000000    0.0911120
9360.0000000    0.0881510
9400.0000000    0.0924539
9440.0000000    0.0962280
9480.0000000    0.0954233
9520.0000000    0.0975025
9560.0000000    0.1068769
9600.0000000    0.0911818
9640.0000000    0.0863461
9680.0000000    0.0953765
9720.0000000    0.0865209
9760.0000000    0.0817561
9800.0000000    0.0956974
9840.0000000    0.0892301
9880.0000000    0.0914819
9920.0000000    0.0974368
9960.0000000    0.0999170
10000.0000000    0.0989749
10040.0000000    0.0903892
10080.0000000    0.0979866
10120.0000000    0.0984319
10160.0000000    0.0946469
10200.0000000    0.0927659
10240.0000000    0.1007608
10280.0000000    0.1005769
10320.0000000    0.0934856
10360.0000000    0.0909020
10400.0000000    0.0897825
10440.0000000    0.0951116
10480.0000000    0.0987695
10520.0000000    0.0976317
10560.0000000    0.0924637
10600.0000000    0.0911433
10640.0000000    0.0993003
10680.0000000    0.0963926
10720.0000000    0.0998911
10760.0000000    0.1051474
10800.0000000    0.1004977
10840.0000000    0.1083750
10880.0000000    0.0944263
10920.0000000    0.1097143
10960.0000000    0.1019087
11000.0000000    0.0969855
11040.0000000    0.0954357
11080.0000000    0.1013869
11120.0000000    0.0943417
11160.0000000    0.0980143
11200.0000000    0.0910608
11240.0000000    0.0991055
11280.0000000    0.0975701
11320.0000000    0.0964605
11360.0000000    0.0983437
11400.0000000    0.0992674
11440.0000000    0.0994973
11480.0000000    0.0955574
11520.0000000    0.0954892
11560.0000000    0.0990447
11600.0000000    0.1008988
11640.0000000    0.0988918
11680.0000000    0.1092439
11720.0000000    0.0999213
11760.0000000    0.1035624
11800.0000000    0.0950619
11840.0000000    0.0897743
11880.0000000    0.0983699
11920.0000000    0.0885304
11960.0000000    0.0979282
12000.0000000    0.0944402
12040.0000000    0.0953598
12080.0000000    0.1023026
12120.0000000    0.0904308
12160.0000000    0.0982329
12200.0000000    0.0985195
12240.0000000    0.0944816
12280.0000000    0.1002199
12320.0000000    0.0919984
12360.0000000    0.0982387
12400.0000000    0.0944886
12440.0000000    0.0955805
12480.0000000    0.0972946
12520.0000000    0.0892690
12560.0000000    0.0954167
12600.0000000    0.1145665
12640.0000000    0.0994667
12680.0000000    0.0956898
12720.0000000    0.0972979
12760.0000000    0.1010674
12800.0000000    0.0974188
12840.0000000    0.1108753
12880.0000000    0.0971906
12920.0000000    0.0925822
12960.0000000    0.0967633
13000.0000000    0.1102629
13040.0000000    0.1020462
13080.0000000    0.1018866
13120.0000000    0.0889771
13160.0000000    0.0919404
13200.0000000    0.0949762
13240.0000000    0.1072349
13280.0000000    0.1034589
13320.0000000    0.1023391
13360.0000000    0.1090065
13400.0000000    0.0957700
13440.0000000    0.0997205
13480.0000000    0.0950659
13520.0000000    0.0984636
13560.0000000    0.1055584
13600.0000000    0.1079979
13640.0000000    0.1085233
13680.0000000    0.1184272
13720.0000000    0.1043151
13760.0000000    0.0992417
13800.0000000    0.1035570
13840.0000000    0.1071568
13880.0000000    0.1197587
13920.0000000    0.1191210
13960.0000000    0.1074384
14000.0000000    0.1028062
14040.0000000    0.1089012
14080.0000000    0.1001668
14120.0000000    0.1011820
14160.0000000    0.0941417
14200.0000000    0.1038102
14240.0000000    0.0913273
14280.0000000    0.1065452
14320.0000000    0.0970375
14360.0000000    0.0946434
14400.0000000    0.1046841
14440.0000000    0.1095353
14480.0000000    0.0974243
14520.0000000    0.0975428
14560.0000000    0.1088169
14600.0000000    0.0995150
14640.0000000    0.0901240
14680.0000000    0.0900865
14720.0000000    0.0932061
14760.0000000    0.1007049
14800.0000000    0.0982788
14840.0000000    0.0862664
14880.0000000    0.0828214
14920.0000000    0.0989526
14960.0000000    0.0991491
15000.0000000    0.0937305
15040.0000000    0.1010231
15080.0000000    0.1025127
15120.0000000    0.1007319
15160.0000000    0.0987965
15200.0000000    0.0896695
15240.0000000    0.0952974
15280.0000000    0.0878889
15320.0000000    0.0928445
15360.0000000    0.0937879
15400.0000000    0.1023659
15440.0000000    0.0899951
15480.0000000    0.0894311
15520.0000000    0.0930958
15560.0000000    0.1123726
15600.0000000    0.1004051
15640.0000000    0.1091735
15680.0000000    0.1002849
15720.0000000    0.0956872
15760.0000000    0.0896810
15800.0000000    0.0953161
15840.0000000    0.0912256
15880.0000000    0.0904914
15920.0000000    0.0964106
15960.0000000    0.1039127
16000.0000000    0.0917888
16040.0000000    0.0888805
16080.0000000    0.0948505
16120.0000000    0.0948458
16160.0000000    0.0901020
16200.0000000    0.0923723
16240.0000000    0.0857769
16280.0000000    0.0932527
16320.0000000    0.0848022
16360.0000000    0.0909929
16400.0000000    0.0915844
16440.0000000    0.1018408
16480.0000000    0.1128557
16520.0000000    0.1069703
16560.0000000    0.0997151
16600.0000000    0.1087541
16640.0000000    0.1162518
16680.0000000    0.1092480
16720.0000000    0.0948186
16760.0000000    0.1005289
16800.0000000    0.0960853
16840.0000000    0.0925465
16880.0000000    0.0930260
16920.0000000    0.0962091
16960.0000000    0.0986929
17000.0000000    0.0954029
17040.0000000    0.0959105
17080.0000000    0.1047369
17120.0000000    0.0988371
17160.0000000    0.0976174
17200.0000000    0.0957525
17240.0000000    0.1025773
17280.0000000    0.0945805
17320.0000000    0.1098755
17360.0000000    0.0990297
17400.0000000    0.0996463
17440.0000000    0.1052263
17480.0000000    0.1128400
17520.0000000    0.1064902
17560.0000000    0.1031099
17600.0000000    0.1145613
17640.0000000    0.1028856
17680.0000000    0.1141857
17720.0000000    0.1247281
17760.0000000    0.1148548
17800.0000000    0.0992004
17840.0000000    0.1110602
17880.0000000    0.1045053
17920.0000000    0.1014957
17960.0000000    0.0946862
18000.0000000    0.1004140
18040.0000000    0.1002465
18080.0000000    0.0974833
18120.0000000    0.1025671
18160.0000000    0.1073876
18200.0000000    0.1035059
18240.0000000    0.1092696
18280.0000000    0.1040936
18320.0000000    0.1007017
18360.0000000    0.1019449
18400.0000000    0.1067252
18440.0000000    0.0910335
18480.0000000    0.0935303
18520.0000000    0.0932365
18560.0000000    0.0862309
18600.0000000    0.0953693
18640.0000000    0.0923640
18680.0000000    0.0965207
18720.0000000    0.0918302
18760.0000000    0.0908861
18800.0000000    0.0930801
18840.0000000    0.0823419
18880.0000000    0.0942993
18920.0000000    0.0948165
18960.0000000    0.0944842
19000.0000000    0.0987347
19040.0000000    0.0907512
19080.0000000    0.0943293
19120.0000000    0.0995172
19160.0000000    0.0890729
19200.0000000    0.0886481
19240.0000000    0.0945821
19280.0000000    0.0973451
19320.0000000    0.0953053
19360.0000000    0.1004682
19400.0000000    0.0969576
19440.0000000    0.1036196
19480.0000000    0.1096511
19520.0000000    0.1052496
19560.0000000    0.0969694
19600.0000000    0.1162304
19640.0000000    0.1112760
19680.0000000    0.1063098
19720.0000000    0.1088452
19760.0000000    0.1003396
19800.0000000    0.0929394
19840.0000000    0.1019683
19880.0000000    0.1073782
19920.0000000    0.0986036
19960.0000000    0.1080674
20000.0000000    0.1049018
20040.0000000    0.1079482
20080.0000000    0.1185105
20120.0000000    0.1182509
20160.0000000    0.1095002
20200.0000000    0.1231435
20240.0000000    0.1014807
20280.0000000    0.1193430
20320.0000000    0.1117802
20360.0000000    0.1046863
20400.0000000    0.1200433
20440.0000000    0.1193560
20480.0000000    0.1157092
20520.0000000    0.1138280
20560.0000000    0.1058096
20600.0000000    0.1104607
20640.0000000    0.1137924
20680.0000000    0.1024971
20720.0000000    0.1005352
20760.0000000    0.1208111
20800.0000000    0.1196395
20840.0000000    0.1138730
20880.0000000    0.1126538
20920.0000000    0.1183610
20960.0000000    0.1119655
21000.0000000    0.1049853
21040.0000000    0.1166513
21080.0000000    0.1153390
21120.0000000    0.1094471
21160.0000000    0.1040066
21200.0000000    0.1079675
21240.0000000    0.1079159
21280.0000000    0.1054111
21320.0000000    0.1168822
21360.0000000    0.1166373
21400.0000000    0.1100086
21440.0000000    0.1126374
21480.0000000    0.1172206
21520.0000000    0.1095416
21560.0000000    0.1138014
21600.0000000    0.1007372
21640.0000000    0.1103293
21680.0000000    0.1020323
21720.0000000    0.1069012
21760.0000000    0.0988511
21800.0000000    0.1079133
21840.0000000    0.1034433
21880.0000000    0.1217151
21920.0000000    0.1119532
21960.0000000    0.0986246
22000.0000000    0.1071224
22040.0000000    0.1100179
22080.0000000    0.1203112
22120.0000000    0.1139420
22160.0000000    0.1144975
22200.0000000    0.1121054
22240.0000000    0.1080008
22280.0000000    0.1071190
22320.0000000    0.1071638
22360.0000000    0.1120298
22400.0000000    0.1168130
22440.0000000    0.1187698
22480.0000000    0.1019262
22520.0000000    0.1050971
22560.0000000    0.1095579
22600.0000000    0.1119403
22640.0000000    0.1043301
22680.0000000    0.0981251
22720.0000000    0.0906195
22760.0000000    0.0886570
22800.0000000    0.0921593
22840.0000000    0.0849692
22880.0000000    0.0893804
22920.0000000    0.0960109
22960.0000000    0.1005328
23000.0000000    0.0956748
23040.0000000    0.0898752
23080.0000000    0.1006692
23120.0000000    0.0950940
23160.0000000    0.0954888
23200.0000000    0.0919244
23240.0000000    0.0931010
23280.0000000    0.0987608
23320.0000000    0.0958401
23360.0000000    0.0988342
23400.0000000    0.0977999
23440.0000000    0.1035999
23480.0000000    0.1033559
23520.0000000    0.0985646
23560.0000000    0.0995667
23600.0000000    0.0869392
23640.0000000    0.0868774
23680.0000000    0.0901700
23720.0000000    0.0922575
23760.0000000    0.0924841
23800.0000000    0.0863231
23840.0000000    0.0903678
23880.0000000    0.0882594
23920.0000000    0.0848476
23960.0000000    0.0940663
24000.0000000    0.1056321
24040.0000000    0.1019338
24080.0000000    0.0998729
24120.0000000    0.0975343
24160.0000000    0.1010901
24200.0000000    0.0951899
24240.0000000    0.1073694
24280.0000000    0.1193947
24320.0000000    0.1078211
24360.0000000    0.1228388
24400.0000000    0.1152494
24440.0000000    0.1086515
24480.0000000    0.1021851
24520.0000000    0.1135211
24560.0000000    0.1131699
24600.0000000    0.1010991
24640.0000000    0.0984868
24680.0000000    0.0856131
24720.0000000    0.0844949
24760.0000000    0.0982499
24800.0000000    0.1032398
24840.0000000    0.0874074
24880.0000000    0.0987428
24920.0000000    0.1085943
24960.0000000    0.1068551
25000.0000000    0.1068872
25040.0000000    0.1094806
25080.0000000    0.1148113
25120.0000000    0.1068648
25160.0000000    0.1086117
25200.0000000    0.1092351
25240.0000000    0.1052976
25280.0000000    0.0967712
25320.0000000    0.0965780
25360.0000000    0.1086618
25400.0000000    0.1114518
25440.0000000    0.1106258
25480.0000000    0.1022632
25520.0000000    0.1024275
25560.0000000    0.1125703
25600.0000000    0.1020823
25640.0000000    0.0994936
25680.0000000    0.1038697
25720.0000000    0.1054169
25760.0000000    0.1137154
25800.0000000    0.1125167
25840.0000000    0.1100040
25880.0000000    0.1184983
25920.0000000    0.1209862
25960.0000000    0.0989850
26000.0000000    0.1096636
26040.0000000    0.1052739
26080.0000000    0.1182141
26120.0000000    0.1065851
26160.0000000    0.1156873
26200.0000000    0.1146953
26240.0000000    0.1144979
26280.0000000    0.1146358
26320.0000000    0.1230420
26360.0000000    0.1059114
26400.0000000    0.1095867
26440.0000000    0.1125368
26480.0000000    0.1045857
26520.0000000    0.1109936
26560.0000000    0.1196786
26600.0000000    0.1200604
26640.0000000    0.1056963
26680.0000000    0.1056837
26720.0000000    0.0983741
26760.0000000    0.1003590
26800.0000000    0.0997389
26840.0000000    0.1101841
26880.0000000    0.1139279
26920.0000000    0.1114036
26960.0000000    0.1058663
27000.0000000    0.1100360
27040.0000000    0.1070320
27080.0000000    0.1003149
27120.0000000    0.0983857
27160.0000000    0.0957253
27200.0000000    0.1078052
27240.0000000    0.1090282
27280.0000000    0.1022959
27320.0000000    0.1087963
27360.0000000    0.1074977
27400.0000000    0.1052150
27440.0000000    0.1155263
27480.0000000    0.1201881
27520.0000000    0.1059626
27560.0000000    0.1047997
27600.0000000    0.1127652
27640.0000000    0.1302032
27680.0000000    0.1249687
27720.0000000    0.1073628
27760.0000000    0.0961060
27800.0000000    0.1086744
27840.0000000    0.1029021
27880.0000000    0.0960522
27920.0000000    0.1040071
27960.0000000    0.1060753
28000.0000000    0.0897410
28040.0000000    0.0954358
28080.0000000    0.1016846
28120.0000000    0.0976513
28160.0000000    0.1078827
28200.0000000    0.0985355
28240.0000000    0.1168322
28280.0000000    0.1153297
28320.0000000    0.1044607
28360.0000000    0.1066310
28400.0000000    0.1221168
28440.0000000    0.1091798
28480.0000000    0.1259051
28520.0000000    0.1160620
28560.0000000    0.1120796
28600.0000000    0.1026587
28640.0000000    0.1030309
28680.0000000    0.1147236
28720.0000000    0.1295359
28760.0000000    0.1066319
28800.0000000    0.0990531
28840.0000000    0.1167334
28880.0000000    0.1040506
28920.0000000    0.0930745
28960.0000000    0.1014339
29000.0000000    0.0977090
29040.0000000    0.0962494
29080.0000000    0.1133777
29120.0000000    0.0966486
29160.0000000    0.1034395
29200.0000000    0.1038691
29240.0000000    0.1146864
29280.0000000    0.1157893
29320.0000000    0.0999134
29360.0000000    0.1030686
29400.0000000    0.1161868
29440.0000000    0.1019108
29480.0000000    0.1019944
29520.0000000    0.1054035
29560.0000000    0.1160913
29600.0000000    0.1066558
29640.0000000    0.1020546
29680.0000000    0.1158970
29720.0000000    0.1306294
29760.0000000    0.1118201
29800.0000000    0.1120565
29840.0000000    0.1068864
29880.0000000    0.1130541
29920.0000000    0.1137202
29960.0000000    0.1113370
30000.0000000    0.1074492
30040.0000000    0.0946968
30080.0000000    0.1128936
30120.0000000    0.1042979
30160.0000000    0.1061814
30200.0000000    0.1007445
30240.0000000    0.1046663
30280.0000000    0.0915753
30320.0000000    0.0976246
30360.0000000    0.1016435
30400.0000000    0.0952551
30440.0000000    0.0917745
30480.0000000    0.0964444
30520.0000000    0.0935150
30560.0000000    0.0999622
30600.0000000    0.0982659
30640.0000000    0.0973854
30680.0000000    0.0973790
30720.0000000    0.1060002
30760.0000000    0.0954797
30800.0000000    0.1044043
30840.0000000    0.0924635
30880.0000000    0.0928402
30920.0000000    0.0994636
30960.0000000    0.1017437
31000.0000000    0.0908674
31040.0000000    0.0918358
31080.0000000    0.0885186
31120.0000000    0.1006394
31160.0000000    0.0863158
31200.0000000    0.0979809
31240.0000000    0.0947447
31280.0000000    0.1018311
31320.0000000    0.0978377
31360.0000000    0.0997928
31400.0000000    0.0952381
31440.0000000    0.0854943
31480.0000000    0.0968250
31520.0000000    0.0920210
31560.0000000    0.0857698
31600.0000000    0.0916339
31640.0000000    0.0878009
31680.0000000    0.0857996
31720.0000000    0.0909981
31760.0000000    0.0980994
31800.0000000    0.0918139
31840.0000000    0.0898653
31880.0000000    0.0947723
31920.0000000    0.0920944
31960.0000000    0.0849017
32000.0000000    0.0872547
32040.0000000    0.0922613
32080.0000000    0.0928415
32120.0000000    0.1005978
32160.0000000    0.0919590
32200.0000000    0.0976765
32240.0000000    0.1069341
32280.0000000    0.1135104
32320.0000000    0.0958507
32360.0000000    0.0913575
32400.0000000    0.1057803
32440.0000000    0.0961759
32480.0000000    0.0922565
32520.0000000    0.1128854
32560.0000000    0.1112087
32600.0000000    0.1057349
32640.0000000    0.1065583
32680.0000000    0.1088276
32720.0000000    0.0960694
32760.0000000    0.1023164
32800.0000000    0.1099651
32840.0000000    0.1011793
32880.0000000    0.1080369
32920.0000000    0.1039179
32960.0000000    0.1087203
33000.0000000    0.1080032
33040.0000000    0.1215521
33080.0000000    0.1060434
33120.0000000    0.1058084
33160.0000000    0.1052163
33200.0000000    0.1060121
33240.0000000    0.1085069
33280.0000000    0.1146254
33320.0000000    0.1116259
33360.0000000    0.1157387
33400.0000000    0.1039327
33440.0000000    0.0977097
33480.0000000    0.0956237
33520.0000000    0.1076321
33560.0000000    0.1100933
33600.0000000    0.0909813
33640.0000000    0.1124186
33680.0000000    0.0989080
33720.0000000    0.0999455
33760.0000000    0.1039880
33800.0000000    0.1000327
33840.0000000    0.1022763
33880.0000000    0.0926225
33920.0000000    0.1001775
33960.0000000    0.1001309
34000.0000000    0.0871016
34040.0000000    0.1016273
34080.0000000    0.0975164
34120.0000000    0.0962196
34160.0000000    0.0904765
34200.0000000    0.0980355
34240.0000000    0.0914384
34280.0000000    0.0942033
34320.0000000    0.0990208
34360.0000000    0.0996510
34400.0000000    0.1014294
34440.0000000    0.0872179
34480.0000000    0.1012091
34520.0000000    0.0986032
34560.0000000    0.0914608
34600.0000000    0.0931967
34640.0000000    0.0986269
34680.0000000    0.0922662
34720.0000000    0.0886880
34760.0000000    0.1020460
34800.0000000    0.1005005
34840.0000000    0.1046025
34880.0000000    0.1068637
34920.0000000    0.1041779
34960.0000000    0.0965474
35000.0000000    0.0957028
35040.0000000    0.0957775
35080.0000000    0.0943812
35120.0000000    0.0929111
35160.0000000    0.1030790
35200.0000000    0.0998041
35240.0000000    0.1005404
35280.0000000    0.0929738
35320.0000000    0.0963817
35360.0000000    0.1011881
35400.0000000    0.0863259
35440.0000000    0.0967051
35480.0000000    0.0919016
35520.0000000    0.1061819
35560.0000000    0.1012450
35600.0000000    0.0852322
35640.0000000    0.0959455
35680.0000000    0.0928379
35720.0000000    0.0961422
35760.0000000    0.1066104
35800.0000000    0.1107566
35840.0000000    0.0997326
35880.0000000    0.1000393
35920.0000000    0.0991613
35960.0000000    0.1021563
36000.0000000    0.1003787
36040.0000000    0.0992215
36080.0000000    0.0904035
36120.0000000    0.1001527
36160.0000000    0.0985349
36200.0000000    0.0922205
36240.0000000    0.0971746
36280.0000000    0.0909505
36320.0000000    0.0976942
36360.0000000    0.0901502
36400.0000000    0.0955219
36440.0000000    0.0925399
36480.0000000    0.0981381
36520.0000000    0.0969557
36560.0000000    0.0938114
36600.0000000    0.0943622
36640.0000000    0.1024351
36680.0000000    0.0998368
36720.0000000    0.0999366
36760.0000000    0.1025791
36800.0000000    0.0974574
36840.0000000    0.0975642
36880.0000000    0.1011534
36920.0000000    0.0898405
36960.0000000    0.0913260
37000.0000000    0.0940010
37040.0000000    0.0891173
37080.0000000    0.0876238
37120.0000000    0.0940740
37160.0000000    0.0884893
37200.0000000    0.0948159
37240.0000000    0.0964154
37280.0000000    0.0941063
37320.0000000    0.0959784
37360.0000000    0.0946674
37400.0000000    0.0975969
37440.0000000    0.1003411
37480.0000000    0.0982144
37520.0000000    0.0977749
37560.0000000    0.0962785
37600.0000000    0.0864082
37640.0000000    0.0923973
37680.0000000    0.1066874
37720.0000000    0.0988380
37760.0000000    0.1033124
37800.0000000    0.0991432
37840.0000000    0.0966487
37880.0000000    0.0984246
37920.0000000    0.1025209
37960.0000000    0.1009780
38000.0000000    0.0999037
38040.0000000    0.1049687
38080.0000000    0.0956105
38120.0000000    0.0908225
38160.0000000    0.1048632
38200.0000000    0.0987240
38240.0000000    0.1074049
38280.0000000    0.1017142
38320.0000000    0.0996951
38360.0000000    0.0941121
38400.0000000    0.0939287
38440.0000000    0.0964928
38480.0000000    0.0930323
38520.0000000    0.1022339
38560.0000000    0.0969256
38600.0000000    0.0910061
38640.0000000    0.1000884
38680.0000000    0.0847725
38720.0000000    0.0937882
38760.0000000    0.0913676
38800.0000000    0.1033098
38840.0000000    0.1043224
38880.0000000    0.1000267
38920.0000000    0.1060624
38960.0000000    0.1011909
39000.0000000    0.0959777
39040.0000000    0.1023620
39080.0000000    0.0956645
39120.0000000    0.1133133
39160.0000000    0.0989036
39200.0000000    0.1054727
39240.0000000    0.1072693
39280.0000000    0.0926567
39320.0000000    0.0970885
39360.0000000    0.1027054
39400.0000000    0.0901571
39440.0000000    0.1031954
39480.0000000    0.1008318
39520.0000000    0.1130123
39560.0000000    0.1071320
39600.0000000    0.0961897
39640.0000000    0.1016711
39680.0000000    0.1051398
39720.0000000    0.1017913
39760.0000000    0.1057653
39800.0000000    0.0997574
39840.0000000    0.1145754
39880.0000000    0.1073421
39920.0000000    0.1068387
39960.0000000    0.1020624
40000.0000000    0.1035515
40040.0000000    0.1120635
40080.0000000    0.1078717
40120.0000000    0.1090421
40160.0000000    0.0977042
40200.0000000    0.1080937
40240.0000000    0.1009706
40280.0000000    0.1048757
40320.0000000    0.0997716
40360.0000000    0.1039977
40400.0000000    0.1104742
40440.0000000    0.1189145
40480.0000000    0.1028022
40520.0000000    0.1040164
40560.0000000    0.1008174
40600.0000000    0.1065960
40640.0000000    0.0998217
40680.0000000    0.0952785
40720.0000000    0.1017161
40760.0000000    0.1043456
40800.0000000    0.1050092
40840.0000000    0.1027911
40880.0000000    0.1081123
40920.0000000    0.1049903
40960.0000000    0.1105391
41000.0000000    0.1145208
41040.0000000    0.1097872
41080.0000000    0.1044813
41120.0000000    0.1131775
41160.0000000    0.1020046
41200.0000000    0.1007448
41240.0000000    0.1081560
41280.0000000    0.1008417
41320.0000000    0.1071832
41360.0000000    0.1034720
41400.0000000    0.1060394
41440.0000000    0.1096359
41480.0000000    0.1045440
41520.0000000    0.1184939
41560.0000000    0.1055359
41600.0000000    0.1053167
41640.0000000    0.1057765
41680.0000000    0.1133323
41720.0000000    0.1004888
41760.0000000    0.1121148
41800.0000000    0.1109857
41840.0000000    0.1034155
41880.0000000    0.1048413
41920.0000000    0.1065507
41960.0000000    0.1025592
42000.0000000    0.1053333
42040.0000000    0.1045927
42080.0000000    0.1067374
42120.0000000    0.0991720
42160.0000000    0.0982103
42200.0000000    0.1009969
42240.0000000    0.1061419
42280.0000000    0.1097580
42320.0000000    0.0937323
42360.0000000    0.0983051
42400.0000000    0.1077079
42440.0000000    0.1061819
42480.0000000    0.1043382
42520.0000000    0.1027689
42560.0000000    0.0983673
42600.0000000    0.1109126
42640.0000000    0.1056867
42680.0000000    0.0972813
42720.0000000    0.1025227
42760.0000000    0.0997114
42800.0000000    0.1022753
42840.0000000    0.1039985
42880.0000000    0.0995433
42920.0000000    0.1149962
42960.0000000    0.1038885
43000.0000000    0.1015745
43040.0000000    0.1057618
43080.0000000    0.1036263
43120.0000000    0.1042495
43160.0000000    0.1095977
43200.0000000    0.1097019
43240.0000000    0.1080138
43280.0000000    0.1061280
43320.0000000    0.1182291
43360.0000000    0.1096095
43400.0000000    0.1103477
43440.0000000    0.0992649
43480.0000000    0.0990115
43520.0000000    0.0988258
43560.0000000    0.1000751
43600.0000000    0.0984982
43640.0000000    0.0999126
43680.0000000    0.1035631
43720.0000000    0.1017997
43760.0000000    0.1080232
43800.0000000    0.0992704
43840.0000000    0.0909192
43880.0000000    0.0928418
43920.0000000    0.1023312
43960.0000000    0.0967293
44000.0000000    0.0941947
44040.0000000    0.0978813
44080.0000000    0.0936733
44120.0000000    0.0947587
44160.0000000    0.0987071
44200.0000000    0.0924488
44240.0000000    0.0974726
44280.0000000    0.0943860
44320.0000000    0.0970316
44360.0000000    0.1100607
44400.0000000    0.1022601
44440.0000000    0.0981853
44480.0000000    0.1075883
44520.0000000    0.1014893
44560.0000000    0.1091145
44600.0000000    0.1095306
44640.0000000    0.0954829
44680.0000000    0.0971501
44720.0000000    0.1058334
44760.0000000    0.1150806
44800.0000000    0.1002863
44840.0000000    0.0974447
44880.0000000    0.0983328
44920.0000000    0.1086900
44960.0000000    0.1032887
45000.0000000    0.1003817
45040.0000000    0.1019322
45080.0000000    0.0960778
45120.0000000    0.1104454
45160.0000000    0.1047932
45200.0000000    0.1063214
45240.0000000    0.1043090
45280.0000000    0.1004812
45320.0000000    0.0964379
45360.0000000    0.1012147
45400.0000000    0.1029579
45440.0000000    0.1015035
45480.0000000    0.0921751
45520.0000000    0.1085147
45560.0000000    0.1099507
45600.0000000    0.1000178
45640.0000000    0.1029549
45680.0000000    0.1020225
45720.0000000    0.1075260
45760.0000000    0.0959705
45800.0000000    0.1013664
45840.0000000    0.0994872
45880.0000000    0.1012810
45920.0000000    0.1024778
45960.0000000    0.0998435
46000.0000000    0.1041705
46040.0000000    0.0941823
46080.0000000    0.0933935
46120.0000000    0.1005104
46160.0000000    0.0990252
46200.0000000    0.0961060
46240.0000000    0.0964914
46280.0000000    0.0966675
46320.0000000    0.1003926
46360.0000000    0.0945685
46400.0000000    0.0975371
46440.0000000    0.0978730
46480.0000000    0.1026913
46520.0000000    0.1121073
46560.0000000    0.0937456
46600.0000000    0.0935237
46640.0000000    0.1008537
46680.0000000    0.1090799
46720.0000000    0.1006632
46760.0000000    0.1054846
46800.0000000    0.0929801
46840.0000000    0.0999496
46880.0000000    0.1014725
46920.0000000    0.0994465
46960.0000000    0.1060478
47000.0000000    0.0951677
47040.0000000    0.1019950
47080.0000000    0.1012896
47120.0000000    0.1016094
47160.0000000    0.1038257
47200.0000000    0.0990901
47240.0000000    0.0993956
47280.0000000    0.1088812
47320.0000000    0.1045653
47360.0000000    0.1073935
47400.0000000    0.1064135
47440.0000000    0.0989309
47480.0000000    0.1162605
47520.0000000    0.1115099
47560.0000000    0.1067847
47600.0000000    0.1152811
47640.0000000    0.1170560
47680.0000000    0.1082342
47720.0000000    0.1010601
47760.0000000    0.1211005
47800.0000000    0.1195769
47840.0000000    0.1120750
47880.0000000    0.1074785
47920.0000000    0.1085791
47960.0000000    0.1046160
48000.0000000    0.1138904
48040.0000000    0.1209797
48080.0000000    0.1123760
48120.0000000    0.1340555
48160.0000000    0.1158707
48200.0000000    0.1148572
48240.0000000    0.1145291
48280.0000000    0.1150485
48320.0000000    0.1138643
48360.0000000    0.1167795
48400.0000000    0.1071934
48440.0000000    0.1022121
48480.0000000    0.1072016
48520.0000000    0.1086994
48560.0000000    0.1062207
48600.0000000    0.1167915
48640.0000000    0.1129015
48680.0000000    0.1110292
48720.0000000    0.1085939
48760.0000000    0.1106641
48800.0000000    0.1191285
48840.0000000    0.1142397
48880.0000000    0.1053752
48920.0000000    0.1216269
48960.0000000    0.1050715
49000.0000000    0.1142160
49040.0000000    0.1029669
49080.0000000    0.1050109
49120.0000000    0.1007806
49160.0000000    0.1084634
49200.0000000    0.0995550
49240.0000000    0.1128381
49280.0000000    0.1102382
49320.0000000    0.1118245
49360.0000000    0.1026756
49400.0000000    0.1007770
49440.0000000    0.1074332
49480.0000000    0.0973547
49520.0000000    0.0948080
49560.0000000    0.1026461
49600.0000000    0.0916644
49640.0000000    0.0956838
49680.0000000    0.0944255
49720.0000000    0.1104705
49760.0000000    0.1088021
49800.0000000    0.1083739
49840.0000000    0.1102751
49880.0000000    0.1071948
49920.0000000    0.1075832
49960.0000000    0.1009029
50000.0000000    0.1026247
50040.0000000    0.1059065
50080.0000000    0.1060320
50120.0000000    0.1055573
50160.0000000    0.1024270
50200.0000000    0.1031144
50240.0000000    0.1096670
50280.0000000    0.1043560
50320.0000000    0.1053934
50360.0000000    0.1072342
50400.0000000    0.1001556
50440.0000000    0.0998491
50480.0000000    0.1060727
50520.0000000    0.1112109
50560.0000000    0.1110287
50600.0000000    0.1140129
50640.0000000    0.0994333
50680.0000000    0.1104174
50720.0000000    0.1023646
50760.0000000    0.1006450
50800.0000000    0.1026482
50840.0000000    0.1011671
50880.0000000    0.1055695
50920.0000000    0.1017201
50960.0000000    0.1121494
51000.0000000    0.1035630
51040.0000000    0.1045111
51080.0000000    0.1102155
51120.0000000    0.1100717
51160.0000000    0.1055583
51200.0000000    0.1097665
51240.0000000    0.0973839
51280.0000000    0.1120181
51320.0000000    0.1086835
51360.0000000    0.1133299
51400.0000000    0.1236593
51440.0000000    0.1119687
51480.0000000    0.1140240
51520.0000000    0.1169521
51560.0000000    0.1098968
51600.0000000    0.1098712
51640.0000000    0.1097081
51680.0000000    0.1078512
51720.0000000    0.1067526
51760.0000000    0.1088284
51800.0000000    0.1015753
51840.0000000    0.0995617
51880.0000000    0.0922365
51920.0000000    0.0925623
51960.0000000    0.0892154
52000.0000000    0.1047842
52040.0000000    0.0978953
52080.0000000    0.0995248
52120.0000000    0.1033640
52160.0000000    0.1071831
52200.0000000    0.1068797
52240.0000000    0.1089374
52280.0000000    0.0980897
52320.0000000    0.0983228
52360.0000000    0.0917133
52400.0000000    0.0918958
52440.0000000    0.1032862
52480.0000000    0.1046702
52520.0000000    0.0989564
52560.0000000    0.0980872
52600.0000000    0.0924702
52640.0000000    0.0973954
52680.0000000    0.0964935
52720.0000000    0.1016373
52760.0000000    0.1007614
52800.0000000    0.0986115
52840.0000000    0.1061496
52880.0000000    0.0946108
52920.0000000    0.0981031
52960.0000000    0.0915660
53000.0000000    0.1012255
53040.0000000    0.1024003
53080.0000000    0.1040114
53120.0000000    0.0969872
53160.0000000    0.0950030
53200.0000000    0.0993807
53240.0000000    0.0923207
53280.0000000    0.0913177
53320.0000000    0.1024871
53360.0000000    0.0893199
53400.0000000    0.1018455
53440.0000000    0.0920611
53480.0000000    0.0962484
53520.0000000    0.0943605
53560.0000000    0.0885112
53600.0000000    0.1001048
53640.0000000    0.0845659
53680.0000000    0.0905387
53720.0000000    0.1000225
53760.0000000    0.0976391
53800.0000000    0.0995399
53840.0000000    0.0952112
53880.0000000    0.0923649
53920.0000000    0.0991754
53960.0000000    0.0969360
54000.0000000    0.0963130
54040.0000000    0.0928270
54080.0000000    0.0972908
54120.0000000    0.1008516
54160.0000000    0.1036414
54200.0000000    0.1055555
54240.0000000    0.1076595
54280.0000000    0.1090066
54320.0000000    0.1021229
54360.0000000    0.0995042
54400.0000000    0.1012259
54440.0000000    0.1081719
54480.0000000    0.0949747
54520.0000000    0.0878971
54560.0000000    0.0931461
54600.0000000    0.1056148
54640.0000000    0.1067681
54680.0000000    0.1050305
54720.0000000    0.0949658
54760.0000000    0.0986306
54800.0000000    0.1087348
54840.0000000    0.1070535
54880.0000000    0.1064622
54920.0000000    0.1093773
54960.0000000    0.1108721
55000.0000000    0.0849183
55040.0000000    0.1015409
55080.0000000    0.1083208
55120.0000000    0.1080080
55160.0000000    0.1109391
55200.0000000    0.1059289
55240.0000000    0.0902277
55280.0000000    0.0852286
55320.0000000    0.0980981
55360.0000000    0.0988964
55400.0000000    0.1054575
55440.0000000    0.1061566
55480.0000000    0.1053822
55520.0000000    0.1180737
55560.0000000    0.0953051
55600.0000000    0.0942324
55640.0000000    0.0972048
55680.0000000    0.0958857
55720.0000000    0.0975302
55760.0000000    0.1015542
55800.0000000    0.0873377
55840.0000000    0.0920492
55880.0000000    0.0932386
55920.0000000    0.0902310
55960.0000000    0.0951832
56000.0000000    0.0949427
56040.0000000    0.0947108
56080.0000000    0.0904747
56120.0000000    0.0968573
56160.0000000    0.0944732
56200.0000000    0.1015728
56240.0000000    0.1043096
56280.0000000    0.0911894
56320.0000000    0.0910313
56360.0000000    0.0955009
56400.0000000    0.0989182
56440.0000000    0.0948899
56480.0000000    0.0969058
56520.0000000    0.0990159
56560.0000000    0.0922292
56600.0000000    0.0976491
56640.0000000    0.1030114
56680.0000000    0.1099318
56720.0000000    0.1087809
56760.0000000    0.1039277
56800.0000000    0.1117060
56840.0000000    0.1043501
56880.0000000    0.1146613
56920.0000000    0.1050312
56960.0000000    0.1026535
57000.0000000    0.0985793
57040.0000000    0.1108367
57080.0000000    0.0967144
57120.0000000    0.1090965
57160.0000000    0.1150807
57200.0000000    0.1011796
57240.0000000    0.0956125
57280.0000000    0.0924400
57320.0000000    0.1027506
57360.0000000    0.0976897
57400.0000000    0.1055440
57440.0000000    0.1002750
57480.0000000    0.0946004
57520.0000000    0.0999683
57560.0000000    0.0992701
57600.0000000    0.1020692
57640.0000000    0.1040043
57680.0000000    0.1139446
57720.0000000    0.0968326
57760.0000000    0.1007624
57800.0000000    0.0951999
57840.0000000    0.0998476
57880.0000000    0.1084462
57920.0000000    0.1028966
57960.0000000    0.0957003
58000.0000000    0.1002687
58040.0000000    0.1011323
58080.0000000    0.0974955
58120.0000000    0.0983420
58160.0000000    0.0983744
58200.0000000    0.1036284
58240.0000000    0.1054739
58280.0000000    0.1005062
58320.0000000    0.0990237
58360.0000000    0.1077250
58400.0000000    0.1080715
58440.0000000    0.1144467
58480.0000000    0.1099620
58520.0000000    0.1092628
58560.0000000    0.1068027
58600.0000000    0.1044478
58640.0000000    0.0961919
58680.0000000    0.0909328
58720.0000000    0.1035434
58760.0000000    0.0975733
58800.0000000    0.1044656
58840.0000000    0.1058042
58880.0000000    0.1039356
58920.0000000    0.1020487
58960.0000000    0.0977724
59000.0000000    0.0957583
59040.0000000    0.0968584
59080.0000000    0.1069369
59120.0000000    0.0880465
59160.0000000    0.1004772
59200.0000000    0.0961956
59240.0000000    0.0985635
59280.0000000    0.1025691
59320.0000000    0.1003453
59360.0000000    0.1025613
59400.0000000    0.1049892
59440.0000000    0.0964160
59480.0000000    0.0999496
59520.0000000    0.0879615
59560.0000000    0.0922142
59600.0000000    0.1007811
59640.0000000    0.0934231
59680.0000000    0.0971108
59720.0000000    0.0950322
59760.0000000    0.1030616
59800.0000000    0.1031343
59840.0000000    0.0988797
59880.0000000    0.0969974
59920.0000000    0.1024308
59960.0000000    0.1004125
60000.0000000    0.0996603
60040.0000000    0.0981527
60080.0000000    0.0969948
60120.0000000    0.0983374
60160.0000000    0.0917337
60200.0000000    0.0858909
60240.0000000    0.1003243
60280.0000000    0.1001933
60320.0000000    0.0892757
60360.0000000    0.0940193
60400.0000000    0.0932338
60440.0000000    0.0897432
60480.0000000    0.0935027
60520.0000000    0.0975996
60560.0000000    0.0988383
60600.0000000    0.1016139
60640.0000000    0.0941258
60680.0000000    0.1019234
60720.0000000    0.1004517
60760.0000000    0.0915743
60800.0000000    0.0981904
60840.0000000    0.1038664
60880.0000000    0.1016126
60920.0000000    0.0989827
60960.0000000    0.0981546
61000.0000000    0.0903104
61040.0000000    0.0922122
61080.0000000    0.0995109
61120.0000000    0.0903963
61160.0000000    0.0965806
61200.0000000    0.0933287
61240.0000000    0.0943693
61280.0000000    0.0874478
61320.0000000    0.0931286
61360.0000000    0.1016332
61400.0000000    0.0891914
61440.0000000    0.1001169
61480.0000000    0.0900103
61520.0000000    0.0922093
61560.0000000    0.1045981
61600.0000000    0.0959524
61640.0000000    0.1008235
61680.0000000    0.0981622
61720.0000000    0.1048927
61760.0000000    0.1022909
61800.0000000    0.0945734
61840.0000000    0.0970341
61880.0000000    0.0958562
61920.0000000    0.0928166
61960.0000000    0.0980301
62000.0000000    0.0964474
62040.0000000    0.0935488
62080.0000000    0.0973805
62120.0000000    0.0928558
62160.0000000    0.0971117
62200.0000000    0.0938518
62240.0000000    0.0890311
62280.0000000    0.0903266
62320.0000000    0.0971907
62360.0000000    0.0919447
62400.0000000    0.0873890
62440.0000000    0.0881815
62480.0000000    0.0972215
62520.0000000    0.0979206
62560.0000000    0.0898314
62600.0000000    0.0953060
62640.0000000    0.0910393
62680.0000000    0.0821104
62720.0000000    0.0905256
62760.0000000    0.0905878
62800.0000000    0.0884200
62840.0000000    0.0832395
62880.0000000    0.0915633
62920.0000000    0.0920411
62960.0000000    0.0931583
63000.0000000    0.0882244
63040.0000000    0.0902503
63080.0000000    0.0913498
63120.0000000    0.0965273
63160.0000000    0.0987904
63200.0000000    0.1027822
63240.0000000    0.1023200
63280.0000000    0.0905509
63320.0000000    0.0919352
63360.0000000    0.0874510
63400.0000000    0.1005597
63440.0000000    0.0867860
63480.0000000    0.0841538
63520.0000000    0.0889497
63560.0000000    0.1003742
63600.0000000    0.0976976
63640.0000000    0.0980733
63680.0000000    0.0947913
63720.0000000    0.1130419
63760.0000000    0.0845519
63800.0000000    0.0901087
63840.0000000    0.0946826
63880.0000000    0.0871856
63920.0000000    0.1010498
63960.0000000    0.0861674
64000.0000000    0.0927329
64040.0000000    0.0897845
64080.0000000    0.0965310
64120.0000000    0.0982963
64160.0000000    0.0990845
64200.0000000    0.1025443
64240.0000000    0.1008210
64280.0000000    0.1070844
64320.0000000    0.1055242
64360.0000000    0.1040156
64400.0000000    0.1098013
64440.0000000    0.1006953
64480.0000000    0.0923553
64520.0000000    0.0930510
64560.0000000    0.0886290
64600.0000000    0.0971623
64640.0000000    0.0886862
64680.0000000    0.0973919
64720.0000000    0.1238091
64760.0000000    0.1169511
64800.0000000    0.0958433
64840.0000000    0.1002932
64880.0000000    0.0995836
64920.0000000    0.0958448
64960.0000000    0.0958717
65000.0000000    0.1201200
65040.0000000    0.0980189
65080.0000000    0.0934894
65120.0000000    0.0999945
65160.0000000    0.0958818
65200.0000000    0.0971863
65240.0000000    0.1030709
65280.0000000    0.1013949
65320.0000000    0.0892368
65360.0000000    0.0980950
65400.0000000    0.0939323
65440.0000000    0.0964285
65480.0000000    0.0941455
65520.0000000    0.0980322
65560.0000000    0.1025760
65600.0000000    0.0960416
65640.0000000    0.0976773
65680.0000000    0.1028506
65720.0000000    0.0879845
65760.0000000    0.0997289
65800.0000000    0.0911074
65840.0000000    0.0949041
65880.0000000    0.0936162
65920.0000000    0.0966830
65960.0000000    0.0902850
66000.0000000    0.0993216
66040.0000000    0.0941811
66080.0000000    0.0926158
66120.0000000    0.0910601
66160.0000000    0.0895731
66200.0000000    0.1020763
66240.0000000    0.0995451
66280.0000000    0.0957146
66320.0000000    0.1016050
66360.0000000    0.0897448
66400.0000000    0.0936407
66440.0000000    0.0837456
66480.0000000    0.0896899
66520.0000000    0.0927255
66560.0000000    0.0980346
66600.0000000    0.1013805
66640.0000000    0.0974283
66680.0000000    0.1015677
66720.0000000    0.0970846
66760.0000000    0.0951946
66800.0000000    0.0943866
66840.0000000    0.0967559
66880.0000000    0.1013289
66920.0000000    0.0931962
66960.0000000    0.0897387
67000.0000000    0.0889884
67040.0000000    0.0890135
67080.0000000    0.0839192
67120.0000000    0.0966747
67160.0000000    0.0915367
67200.0000000    0.0863749
67240.0000000    0.0850623
67280.0000000    0.0985069
67320.0000000    0.0838952
67360.0000000    0.1037328
67400.0000000    0.0877375
67440.0000000    0.0902605
67480.0000000    0.0964607
67520.0000000    0.1056470
67560.0000000    0.0877917
67600.0000000    0.0910105
67640.0000000    0.0926673
67680.0000000    0.0987340
67720.0000000    0.0976921
67760.0000000    0.0964685
67800.0000000    0.0975152
67840.0000000    0.0929884
67880.0000000    0.0998493
67920.0000000    0.0998157
67960.0000000    0.0949722
68000.0000000    0.0941765
68040.0000000    0.0937432
68080.0000000    0.0965681
68120.0000000    0.1029461
68160.0000000    0.0912774
68200.0000000    0.0938446
68240.0000000    0.0954984
68280.0000000    0.0937204
68320.0000000    0.0883412
68360.0000000    0.0978113
68400.0000000    0.0906030
68440.0000000    0.0987719
68480.0000000    0.0977328
68520.0000000    0.0875093
68560.0000000    0.1013075
68600.0000000    0.0943643
68640.0000000    0.1060774
68680.0000000    0.0826821
68720.0000000    0.0979671
68760.0000000    0.0999467
68800.0000000    0.0977432
68840.0000000    0.0907371
68880.0000000    0.1077259
68920.0000000    0.0927840
68960.0000000    0.1073156
69000.0000000    0.1164389
69040.0000000    0.1247247
69080.0000000    0.1173870
69120.0000000    0.1057736
69160.0000000    0.1039993
69200.0000000    0.1122463
69240.0000000    0.1158137
69280.0000000    0.1144511
69320.0000000    0.1236883
69360.0000000    0.1007681
69400.0000000    0.0954441
69440.0000000    0.1071700
69480.0000000    0.1049882
69520.0000000    0.1115594
69560.0000000    0.1062711
69600.0000000    0.1271431
69640.0000000    0.1050614
69680.0000000    0.1108478
69720.0000000    0.1073422
69760.0000000    0.1017665
69800.0000000    0.1132926
69840.0000000    0.1094908
69880.0000000    0.1175120
69920.0000000    0.1118302
69960.0000000    0.1195558
70000.0000000    0.1046014
70040.0000000    0.1097574
70080.0000000    0.1145423
70120.0000000    0.1087547
70160.0000000    0.1145007
70200.0000000    0.1171668
70240.0000000    0.1195230
70280.0000000    0.1184433
70320.0000000    0.1097735
70360.0000000    0.1176949
70400.0000000    0.1262112
70440.0000000    0.1104065
70480.0000000    0.1098525
70520.0000000    0.1128604
70560.0000000    0.1073088
70600.0000000    0.1047807
70640.0000000    0.1163601
70680.0000000    0.1298148
70720.0000000    0.1349249
70760.0000000    0.1279732
70800.0000000    0.1247296
70840.0000000    0.1178220
70880.0000000    0.1230786
70920.0000000    0.1307912
70960.0000000    0.1275218
71000.0000000    0.1135073
71040.0000000    0.1270464
71080.0000000    0.1069434
71120.0000000    0.1160958
71160.0000000    0.1084540
71200.0000000    0.1036172
71240.0000000    0.1143157
71280.0000000    0.1061294
71320.0000000    0.1080069
71360.0000000    0.1032179
71400.0000000    0.1052744
71440.0000000    0.1002243
71480.0000000    0.0978994
71520.0000000    0.0942143
71560.0000000    0.0959979
71600.0000000    0.0935463
71640.0000000    0.0931122
71680.0000000    0.1090831
71720.0000000    0.0973024
71760.0000000    0.0924600
71800.0000000    0.0920663
71840.0000000    0.1057303
71880.0000000    0.0905351
71920.0000000    0.1002612
71960.0000000    0.1069743
72000.0000000    0.0933034
72040.0000000    0.0933974
72080.0000000    0.0941084
72120.0000000    0.0941170
72160.0000000    0.0910652
72200.0000000    0.1029782
72240.0000000    0.0944635
72280.0000000    0.0948381
72320.0000000    0.1004815
72360.0000000    0.0935915
72400.0000000    0.1027205
72440.0000000    0.1086625
72480.0000000    0.1015454
72520.0000000    0.0983632
72560.0000000    0.1020590
72600.0000000    0.0991082
72640.0000000    0.1001208
72680.0000000    0.0965151
72720.0000000    0.1034480
72760.0000000    0.0934440
72800.0000000    0.0952212
72840.0000000    0.1011275
72880.0000000    0.1019219
72920.0000000    0.0993808
72960.0000000    0.1032638
73000.0000000    0.0997388
73040.0000000    0.1049597
73080.0000000    0.1011527
73120.0000000    0.1031846
73160.0000000    0.0970063
73200.0000000    0.1030605
73240.0000000    0.0877161
73280.0000000    0.0944965
73320.0000000    0.1004148
73360.0000000    0.0955784
73400.0000000    0.0910516
73440.0000000    0.0904973
73480.0000000    0.0950365
73520.0000000    0.0989498
73560.0000000    0.0917428
73600.0000000    0.0946624
73640.0000000    0.0885512
73680.0000000    0.0979074
73720.0000000    0.0946713
73760.0000000    0.0964825
73800.0000000    0.0980350
73840.0000000    0.0937248
73880.0000000    0.1040853
73920.0000000    0.0957369
73960.0000000    0.0906338
74000.0000000    0.0910164
74040.0000000    0.0880438
74080.0000000    0.0893319
74120.0000000    0.0952383
74160.0000000    0.0934033
74200.0000000    0.1064212
74240.0000000    0.1008255
74280.0000000    0.0893088
74320.0000000    0.1060895
74360.0000000    0.0899661
74400.0000000    0.0983614
74440.0000000    0.0977462
74480.0000000    0.1051351
74520.0000000    0.1128012
74560.0000000    0.1076888
74600.0000000    0.0993445
74640.0000000    0.1022817
74680.0000000    0.0994909
74720.0000000    0.1087831
74760.0000000    0.0988887
74800.0000000    0.1069378
74840.0000000    0.1058252
74880.0000000    0.1003465
74920.0000000    0.1085751
74960.0000000    0.1088245
75000.0000000    0.0969966
75040.0000000    0.0955172
75080.0000000    0.0973271
75120.0000000    0.0900610
75160.0000000    0.1015164
75200.0000000    0.0987789
75240.0000000    0.1022594
75280.0000000    0.0944842
75320.0000000    0.0931050
75360.0000000    0.1000567
75400.0000000    0.0964463
75440.0000000    0.0961466
75480.0000000    0.0918042
75520.0000000    0.0918344
75560.0000000    0.1053493
75600.0000000    0.0963250
75640.0000000    0.1000394
75680.0000000    0.0961094
75720.0000000    0.0894763
75760.0000000    0.1116980
75800.0000000    0.0925467
75840.0000000    0.0975754
75880.0000000    0.0936227
75920.0000000    0.1025167
75960.0000000    0.1069894
76000.0000000    0.1005129
76040.0000000    0.1061709
76080.0000000    0.1023249
76120.0000000    0.1082403
76160.0000000    0.1069209
76200.0000000    0.1034219
76240.0000000    0.0964131
76280.0000000    0.1009118
76320.0000000    0.1164482
76360.0000000    0.0984073
76400.0000000    0.0993916
76440.0000000    0.0944098
76480.0000000    0.0999445
76520.0000000    0.0917762
76560.0000000    0.0984349
76600.0000000    0.0987724
76640.0000000    0.1022255
76680.0000000    0.0947028
76720.0000000    0.1032695
76760.0000000    0.0984822
76800.0000000    0.0983699
76840.0000000    0.0988180
76880.0000000    0.1078694
76920.0000000    0.1028612
76960.0000000    0.1022277
77000.0000000    0.0938897
77040.0000000    0.0903460
77080.0000000    0.0949700
77120.0000000    0.0905485
77160.0000000    0.0937031
77200.0000000    0.0942930
77240.0000000    0.0934323
77280.0000000    0.0997795
77320.0000000    0.0932430
77360.0000000    0.0922375
77400.0000000    0.0965617
77440.0000000    0.1041073
77480.0000000    0.0959295
77520.0000000    0.0856206
77560.0000000    0.0844428
77600.0000000    0.0860405
77640.0000000    0.0955629
77680.0000000    0.0928937
77720.0000000    0.0844718
77760.0000000    0.1008376
77800.0000000    0.0848369
77840.0000000    0.0863783
77880.0000000    0.0859615
77920.0000000    0.0943753
77960.0000000    0.0925942
78000.0000000    0.0954612
78040.0000000    0.1037865
78080.0000000    0.0954164
78120.0000000    0.0912932
78160.0000000    0.0950656
78200.0000000    0.0897314
78240.0000000    0.0949315
78280.0000000    0.0944352
78320.0000000    0.1017070
78360.0000000    0.0964929
78400.0000000    0.0899384
78440.0000000    0.0899276
78480.0000000    0.1031277
78520.0000000    0.1005923
78560.0000000    0.1028592
78600.0000000    0.0996041
78640.0000000    0.0964459
78680.0000000    0.1036444
78720.0000000    0.1129442
78760.0000000    0.1056006
78800.0000000    0.1023116
78840.0000000    0.1081678
78880.0000000    0.0973425
78920.0000000    0.0952870
78960.0000000    0.0943068
79000.0000000    0.0965229
79040.0000000    0.0946499
79080.0000000    0.1048744
79120.0000000    0.1034108
79160.0000000    0.1089981
79200.0000000    0.0995954
79240.0000000    0.1087970
79280.0000000    0.1011609
79320.0000000    0.0963756
79360.0000000    0.0989280
79400.0000000    0.1050848
79440.0000000    0.1018181
79480.0000000    0.1074164
79520.0000000    0.1039705
79560.0000000    0.1089789
79600.0000000    0.1165295
79640.0000000    0.1134191
79680.0000000    0.1135947
79720.0000000    0.1115497
79760.0000000    0.1115128
79800.0000000    0.1047905
79840.0000000    0.1178997
79880.0000000    0.1110656
79920.0000000    0.1197282
79960.0000000    0.1011879
80000.0000000    0.1096698
80040.0000000    0.1127398
80080.0000000    0.0984600
80120.0000000    0.1018260
80160.0000000    0.0981047
80200.0000000    0.1093330
80240.0000000    0.1027541
80280.0000000    0.0938047
80320.0000000    0.0995052
80360.0000000    0.1128384
80400.0000000    0.1066167
80440.0000000    0.1029459
80480.0000000    0.0976676
80520.0000000    0.1053991
80560.0000000    0.0996517
80600.0000000    0.1019740
80640.0000000    0.1051278
80680.0000000    0.1038110
80720.0000000    0.1005011
80760.0000000    0.1151429
80800.0000000    0.1093601
80840.0000000    0.1001919
80880.0000000    0.0999675
80920.0000000    0.0950371
80960.0000000    0.0964573
81000.0000000    0.0984146
81040.0000000    0.0885117
81080.0000000    0.1033615
81120.0000000    0.1112793
81160.0000000    0.1071565
81200.0000000    0.0877517
81240.0000000    0.0983052
81280.0000000    0.1089565
81320.0000000    0.0958431
81360.0000000    0.1027787
81400.0000000    0.0986798
81440.0000000    0.0994631
81480.0000000    0.0995684
81520.0000000    0.1027364
81560.0000000    0.0959836
81600.0000000    0.1073195
81640.0000000    0.1011478
81680.0000000    0.0917991
81720.0000000    0.1022387
81760.0000000    0.0930744
81800.0000000    0.0919822
81840.0000000    0.0908093
81880.0000000    0.0977956
81920.0000000    0.0946067
81960.0000000    0.0947006
82000.0000000    0.1011888
82040.0000000    0.1060751
82080.0000000    0.1016322
82120.0000000    0.0939964
82160.0000000    0.1029917
82200.0000000    0.0996446
82240.0000000    0.1015450
82280.0000000    0.1018290
82320.0000000    0.0988723
82360.0000000    0.1054927
82400.0000000    0.0925586
82440.0000000    0.0951937
82480.0000000    0.0977943
82520.0000000    0.1091657
82560.0000000    0.1078689
82600.0000000    0.0982169
82640.0000000    0.1043357
82680.0000000    0.0975317
82720.0000000    0.0981651
82760.0000000    0.0943479
82800.0000000    0.0960333
82840.0000000    0.0992591
82880.0000000    0.1098635
82920.0000000    0.1028163
82960.0000000    0.0940078
83000.0000000    0.1015276
83040.0000000    0.1074304
83080.0000000    0.1004357
83120.0000000    0.0998045
83160.0000000    0.1000793
83200.0000000    0.1108806
83240.0000000    0.1005281
83280.0000000    0.1031975
83320.0000000    0.1014945
83360.0000000    0.1015655
83400.0000000    0.0999645
83440.0000000    0.1177176
83480.0000000    0.1088402
83520.0000000    0.1094547
83560.0000000    0.1121736
83600.0000000    0.1054911
83640.0000000    0.1071864
83680.0000000    0.1116450
83720.0000000    0.1073293
83760.0000000    0.1026961
83800.0000000    0.0993587
83840.0000000    0.1098788
83880.0000000    0.1034693
83920.0000000    0.1070577
83960.0000000    0.1102799
84000.0000000    0.1120429
84040.0000000    0.1094262
84080.0000000    0.1068378
84120.0000000    0.1064321
84160.0000000    0.1000825
84200.0000000    0.0998142
84240.0000000    0.0953155
84280.0000000    0.0996479
84320.0000000    0.0973057
84360.0000000    0.1119601
84400.0000000    0.0960749
84440.0000000    0.1022996
84480.0000000    0.1064037
84520.0000000    0.0999427
84560.0000000    0.1118465
84600.0000000    0.0924962
84640.0000000    0.1009506
84680.0000000    0.1075787
84720.0000000    0.1078498
84760.0000000    0.1045551
84800.0000000    0.1011920
84840.0000000    0.1055544
84880.0000000    0.1021465
84920.0000000    0.0997706
84960.0000000    0.0986849
85000.0000000    0.0967662
85040.0000000    0.0994376
85080.0000000    0.1011443
85120.0000000    0.0988645
85160.0000000    0.1043867
85200.0000000    0.1023128
85240.0000000    0.1060583
85280.0000000    0.1090761
85320.0000000    0.1112321
85360.0000000    0.1012150
85400.0000000    0.1195674
85440.0000000    0.1122392
85480.0000000    0.1096525
85520.0000000    0.1049241
85560.0000000    0.1131324
85600.0000000    0.1012249
85640.0000000    0.1189269
85680.0000000    0.1022853
85720.0000000    0.0984335
85760.0000000    0.1132715
85800.0000000    0.1136181
85840.0000000    0.1120563
85880.0000000    0.1133438
85920.0000000    0.1176151
85960.0000000    0.1162507
86000.0000000    0.1062274
86040.0000000    0.1008906
86080.0000000    0.1039814
86120.0000000    0.1003701
86160.0000000    0.1076567
86200.0000000    0.1110907
86240.0000000    0.1075005
86280.0000000    0.1145167
86320.0000000    0.1049087
86360.0000000    0.1154719
86400.0000000    0.1012282
86440.0000000    0.1124026
86480.0000000    0.1111707
86520.0000000    0.1106631
86560.0000000    0.1127547
86600.0000000    0.1099384
86640.0000000    0.1052159
86680.0000000    0.1144046
86720.0000000    0.1178138
86760.0000000    0.1148006
86800.0000000    0.1311414
86840.0000000    0.1272889
86880.0000000    0.1273805
86920.0000000    0.1201881
86960.0000000    0.1183118
87000.0000000    0.1340314
87040.0000000    0.1171735
87080.0000000    0.1237618
87120.0000000    0.1161120
87160.0000000    0.1112724
87200.0000000    0.1087728
87240.0000000    0.1094526
87280.0000000    0.1116977
87320.0000000    0.1109082
87360.0000000    0.1203002
87400.0000000    0.1232751
87440.0000000    0.1254729
87480.0000000    0.1162548
87520.0000000    0.1078492
87560.0000000    0.1135063
87600.0000000    0.1303058
87640.0000000    0.1239402
87680.0000000    0.1231955
87720.0000000    0.1244558
87760.0000000    0.1142761
87800.0000000    0.1235922
87840.0000000    0.1169824
87880.0000000    0.1088264
87920.0000000    0.1134994
87960.0000000    0.1024480
88000.0000000    0.1160495
88040.0000000    0.1208948
88080.0000000    0.1075683
88120.0000000    0.1161990
88160.0000000    0.1131968
88200.0000000    0.1152965
88240.0000000    0.1127945
88280.0000000    0.1051305
88320.0000000    0.1042353
88360.0000000    0.1111714
88400.0000000    0.1108346
88440.0000000    0.1165456
88480.0000000    0.1063553
88520.0000000    0.1086047
88560.0000000    0.1170214
88600.0000000    0.1116436
88640.0000000    0.1077752
88680.0000000    0.1122803
88720.0000000    0.1193651
88760.0000000    0.1082397
88800.0000000    0.1202378
88840.0000000    0.1133054
88880.0000000    0.1061617
88920.0000000    0.1168215
88960.0000000    0.1139627
89000.0000000    0.1113940
89040.0000000    0.0976858
89080.0000000    0.1068016
89120.0000000    0.1052736
89160.0000000    0.1010729
89200.0000000    0.1071157
89240.0000000    0.1010794
89280.0000000    0.1125489
89320.0000000    0.1076980
89360.0000000    0.1092261
89400.0000000    0.1111285
89440.0000000    0.1047842
89480.0000000    0.0959187
89520.0000000    0.1075782
89560.0000000    0.1108055
89600.0000000    0.1095975
89640.0000000    0.1057751
89680.0000000    0.0951450
89720.0000000    0.1031867
89760.0000000    0.1037133
89800.0000000    0.1089069
89840.0000000    0.1067574
89880.0000000    0.1051627
89920.0000000    0.1172850
89960.0000000    0.1067188
90000.0000000    0.1001546
90040.0000000    0.0981660
90080.0000000    0.0982635
90120.0000000    0.0987368
90160.0000000    0.1044406
90200.0000000    0.1069590
90240.0000000    0.1050635
90280.0000000    0.0930168
90320.0000000    0.0979254
90360.0000000    0.1028219
90400.0000000    0.1029247
90440.0000000    0.1007074
90480.0000000    0.1101851
90520.0000000    0.1147407
90560.0000000    0.1058558
90600.0000000    0.0998574
90640.0000000    0.1085468
90680.0000000    0.1012095
90720.0000000    0.1047389
90760.0000000    0.1066444
90800.0000000    0.1022039
90840.0000000    0.1095852
90880.0000000    0.1099116
90920.0000000    0.1035182
90960.0000000    0.1184458
91000.0000000    0.1103715
91040.0000000    0.1066907
91080.0000000    0.1069188
91120.0000000    0.1241956
91160.0000000    0.1039739
91200.0000000    0.1094594
91240.0000000    0.1203424
91280.0000000    0.1156664
91320.0000000    0.1060952
91360.0000000    0.1012933
91400.0000000    0.1002638
91440.0000000    0.1020363
91480.0000000    0.1054849
91520.0000000    0.0975571
91560.0000000    0.1050894
91600.0000000    0.1006740
91640.0000000    0.1047721
91680.0000000    0.0966831
91720.0000000    0.1035092
91760.0000000    0.0997349
91800.0000000    0.1098653
91840.0000000    0.1045502
91880.0000000    0.0939021
91920.0000000    0.1035633
91960.0000000    0.1019168
92000.0000000    0.1024923
92040.0000000    0.1045385
92080.0000000    0.1028604
92120.0000000    0.1021405
92160.0000000    0.1093994
92200.0000000    0.1027232
92240.0000000    0.0951160
92280.0000000    0.1002455
92320.0000000    0.0980450
92360.0000000    0.1065378
92400.0000000    0.0941548
92440.0000000    0.0949962
92480.0000000    0.0994777
92520.0000000    0.0967981
92560.0000000    0.1027816
92600.0000000    0.0970444
92640.0000000    0.0925416
92680.0000000    0.1010654
92720.0000000    0.1004029
92760.0000000    0.1099532
92800.0000000    0.1030429
92840.0000000    0.1089428
92880.0000000    0.1069954
92920.0000000    0.1190064
92960.0000000    0.1159806
93000.0000000    0.1091428
93040.0000000    0.1048378
93080.0000000    0.0973235
93120.0000000    0.0976949
93160.0000000    0.1012864
93200.0000000    0.0997261
93240.0000000    0.1072842
93280.0000000    0.0979084
93320.0000000    0.0970051
93360.0000000    0.1072086
93400.0000000    0.0997336
93440.0000000    0.1023906
93480.0000000    0.1074936
93520.0000000    0.0918195
93560.0000000    0.0886418
93600.0000000    0.0946580
93640.0000000    0.0979766
93680.0000000    0.0966469
93720.0000000    0.0889581
93760.0000000    0.1049610
93800.0000000    0.0973906
93840.0000000    0.0967483
93880.0000000    0.0855375
93920.0000000    0.0982038
93960.0000000    0.1012451
94000.0000000    0.1043081
94040.0000000    0.1068892
94080.0000000    0.1069493
94120.0000000    0.1137009
94160.0000000    0.1009783
94200.0000000    0.1058199
94240.0000000    0.0972484
94280.0000000    0.0946961
94320.0000000    0.0962291
94360.0000000    0.1107906
94400.0000000    0.1011287
94440.0000000    0.0882534
94480.0000000    0.0966337
94520.0000000    0.0883077
94560.0000000    0.0936519
94600.0000000    0.0906975
94640.0000000    0.0894497
94680.0000000    0.0949657
94720.0000000    0.0893834
94760.0000000    0.0871431
94800.0000000    0.0972808
94840.0000000    0.0911991
94880.0000000    0.0935412
94920.0000000    0.0862508
94960.0000000    0.0969817
95000.0000000    0.0910786
95040.0000000    0.0965961
95080.0000000    0.0976646
95120.0000000    0.0897208
95160.0000000    0.0965138
95200.0000000    0.0947283
95240.0000000    0.0843555
95280.0000000    0.0945816
95320.0000000    0.1037754
95360.0000000    0.0895339
95400.0000000    0.0898110
95440.0000000    0.0903368
95480.0000000    0.0884940
95520.0000000    0.1022900
95560.0000000    0.0886208
95600.0000000    0.0921703
95640.0000000    0.0964183
95680.0000000    0.1008638
95720.0000000    0.0975680
95760.0000000    0.0925342
95800.0000000    0.0913087
95840.0000000    0.0909232
95880.0000000    0.0907710
95920.0000000    0.0929311
95960.0000000    0.0864489
96000.0000000    0.0924889
96040.0000000    0.0959514
96080.0000000    0.0931631
96120.0000000    0.0922821
96160.0000000    0.1025262
96200.0000000    0.1024204
96240.0000000    0.1112158
96280.0000000    0.1009930
96320.0000000    0.0968706
96360.0000000    0.1027202
96400.0000000    0.0911239
96440.0000000    0.0876905
96480.0000000    0.0925119
96520.0000000    0.0873634
96560.0000000    0.0892927
96600.0000000    0.0878964
96640.0000000    0.0875011
96680.0000000    0.0908808
96720.0000000    0.0872408
96760.0000000    0.0851718
96800.0000000    0.0958345
96840.0000000    0.0840710
96880.0000000    0.0874419
96920.0000000    0.0913332
96960.0000000    0.0853575
97000.0000000    0.0863763
97040.0000000    0.0921729
97080.0000000    0.0949669
97120.0000000    0.0878510
97160.0000000    0.0909362
97200.0000000    0.0920872
97240.0000000    0.0984296
97280.0000000    0.0941629
97320.0000000    0.0986750
97360.0000000    0.0988927
97400.0000000    0.1007014
97440.0000000    0.0959435
97480.0000000    0.1020500
97520.0000000    0.0954391
97560.0000000    0.0864442
97600.0000000    0.0997686
97640.0000000    0.0959710
97680.0000000    0.0912001
97720.0000000    0.0918552
97760.0000000    0.0997784
97800.0000000    0.1024660
97840.0000000    0.0952523
97880.0000000    0.0905786
97920.0000000    0.1051205
97960.0000000    0.0945289
98000.0000000    0.0965851
98040.0000000    0.0903085
98080.0000000    0.0986643
98120.0000000    0.0864375
98160.0000000    0.0817743
98200.0000000    0.0881338
98240.0000000    0.1042911
98280.0000000    0.0927838
98320.0000000    0.0899113
98360.0000000    0.0936382
98400.0000000    0.0974324
98440.0000000    0.0876480
98480.0000000    0.0914579
98520.0000000    0.0849170
98560.0000000    0.0911524
98600.0000000    0.0858325
98640.0000000    0.0929632
98680.0000000    0.0910067
98720.0000000    0.0938180
98760.0000000    0.0972428
98800.0000000    0.0907382
98840.0000000    0.0970779
98880.0000000    0.0910346
98920.0000000    0.0893164
98960.0000000    0.0899565
99000.0000000    0.0946669
99040.0000000    0.0934521
99080.0000000    0.0906663
99120.0000000    0.0903999
99160.0000000    0.0914121
99200.0000000    0.0825420
99240.0000000    0.0935660
99280.0000000    0.0964937
99320.0000000    0.0931977
99360.0000000    0.0883459
99400.0000000    0.0985523
99440.0000000    0.0907950
99480.0000000    0.0989196
99520.0000000    0.1021532
99560.0000000    0.0903231
99600.0000000    0.0946279
99640.0000000    0.0824131
99680.0000000    0.0823025
99720.0000000    0.0891794
99760.0000000    0.0928037
99800.0000000    0.0855286
99840.0000000    0.0871151
99880.0000000    0.0784364
99920.0000000    0.0833155
99960.0000000    0.0871125
100000.0000000    0.0886296
100040.0000000    0.0919722
100080.0000000    0.0990909
100120.0000000    0.0985251
100160.0000000    0.0952763
100200.0000000    0.1081878
100240.0000000    0.0981319
100280.0000000    0.1078289
100320.0000000    0.0983136
100360.0000000    0.1006724
100400.0000000    0.1008065
100440.0000000    0.1058473
100480.0000000    0.1013793
100520.0000000    0.1000829
100560.0000000    0.1139234
100600.0000000    0.1039664
100640.0000000    0.0956466
100680.0000000    0.1004256
100720.0000000    0.1015878
100760.0000000    0.0955581
100800.0000000    0.1000836
100840.0000000    0.1072250
100880.0000000    0.0964834
100920.0000000    0.1025121
100960.0000000    0.0984089
101000.0000000    0.0987920
101040.0000000    0.0988368
101080.0000000    0.0980985
101120.0000000    0.0940091
101160.0000000    0.0855319
101200.0000000    0.0945238
101240.0000000    0.0819764
101280.0000000    0.0974786
101320.0000000    0.1082404
101360.0000000    0.0986957
101400.0000000    0.0959485
101440.0000000    0.0886967
101480.0000000    0.0939674
101520.0000000    0.0918077
101560.0000000    0.0920287
101600.0000000    0.1040205
101640.0000000    0.1042254
101680.0000000    0.0911165
101720.0000000    0.0921016
101760.0000000    0.1037447
101800.0000000    0.1016978
101840.0000000    0.1079850
101880.0000000    0.1077858
101920.0000000    0.0918784
101960.0000000    0.0913408
102000.0000000    0.0953457
102040.0000000    0.0956277
102080.0000000    0.1046044
102120.0000000    0.0977018
102160.0000000    0.0950705
102200.0000000    0.1015422
102240.0000000    0.0947634
102280.0000000    0.0946610
102320.0000000    0.0915115
102360.0000000    0.0907467
102400.0000000    0.0959091
102440.0000000    0.0966533
102480.0000000    0.0954842
102520.0000000    0.0971921
102560.0000000    0.0969637
102600.0000000    0.1010931
102640.0000000    0.0918255
102680.0000000    0.0911898
102720.0000000    0.1026856
102760.0000000    0.1039239
102800.0000000    0.0964230
102840.0000000    0.1047108
102880.0000000    0.1014366
102920.0000000    0.1058839
102960.0000000    0.0942905
103000.0000000    0.0967691
103040.0000000    0.1004061
103080.0000000    0.1008027
103120.0000000    0.1099137
103160.0000000    0.1024822
103200.0000000    0.1058569
103240.0000000    0.0976243
103280.0000000    0.1061002
103320.0000000    0.1047247
103360.0000000    0.1000485
103400.0000000    0.0981465
103440.0000000    0.0988442
103480.0000000    0.0906241
103520.0000000    0.0942740
103560.0000000    0.0905526
103600.0000000    0.0940781
103640.0000000    0.1070083
103680.0000000    0.0949935
103720.0000000    0.1019665
103760.0000000    0.0963453
103800.0000000    0.0879399
103840.0000000    0.0972315
103880.0000000    0.1019104
103920.0000000    0.0995428
103960.0000000    0.1047244
104000.0000000    0.1149494
104040.0000000    0.1037882
104080.0000000    0.0977501
104120.0000000    0.0952354
104160.0000000    0.0970682
104200.0000000    0.0921735
104240.0000000    0.0903325
104280.0000000    0.1004011
104320.0000000    0.0925379
104360.0000000    0.0955884
104400.0000000    0.0922552
104440.0000000    0.0925040
104480.0000000    0.0889139
104520.0000000    0.0982730
104560.0000000    0.0993710
104600.0000000    0.1139095
104640.0000000    0.1083418
104680.0000000    0.1010200
104720.0000000    0.0930636
104760.0000000    0.0954817
104800.0000000    0.0963048
104840.0000000    0.0925454
104880.0000000    0.0991341
104920.0000000    0.0941346
104960.0000000    0.0950311
105000.0000000    0.1006651
105040.0000000    0.0901141
105080.0000000    0.0987045
105120.0000000    0.0995159
105160.0000000    0.0894038
105200.0000000    0.0916912
105240.0000000    0.0955560
105280.0000000    0.0904334
105320.0000000    0.0980091
105360.0000000    0.1027065
105400.0000000    0.0917169
105440.0000000    0.0877990
105480.0000000    0.0934143
105520.0000000    0.0900628
105560.0000000    0.0928905
105600.0000000    0.0874802
105640.0000000    0.1007865
105680.0000000    0.0938032
105720.0000000    0.0955144
105760.0000000    0.0979275
105800.0000000    0.0937832
105840.0000000    0.0954405
105880.0000000    0.0948143
105920.0000000    0.0960741
105960.0000000    0.1011879
106000.0000000    0.0922858
106040.0000000    0.0923642
106080.0000000    0.0883151
106120.0000000    0.1038909
106160.0000000    0.0940168
106200.0000000    0.0941020
106240.0000000    0.0835183
106280.0000000    0.0931999
106320.0000000    0.1096819
106360.0000000    0.1153778
106400.0000000    0.0937299
106440.0000000    0.1034190
106480.0000000    0.1092950
106520.0000000    0.0867325
106560.0000000    0.1016886
106600.0000000    0.1017084
106640.0000000    0.1081656
106680.0000000    0.0974717
106720.0000000    0.0970675
106760.0000000    0.0937526
106800.0000000    0.1005247
106840.0000000    0.1064371
106880.0000000    0.0903258
106920.0000000    0.0918770
106960.0000000    0.0965249
107000.0000000    0.0967810
107040.0000000    0.0911107
107080.0000000    0.0970181
107120.0000000    0.0967900
107160.0000000    0.0952987
107200.0000000    0.0911857
107240.0000000    0.0925173
107280.0000000    0.0996623
107320.0000000    0.1001666
107360.0000000    0.1067369
107400.0000000    0.0949441
107440.0000000    0.0907376
107480.0000000    0.0949782
107520.0000000    0.1056593
107560.0000000    0.0983578
107600.0000000    0.0971044
107640.0000000    0.0932976
107680.0000000    0.0979101
107720.0000000    0.0924500
107760.0000000    0.0911511
107800.0000000    0.0924743
107840.0000000    0.1005157
107880.0000000    0.0967249
107920.0000000    0.0917316
107960.0000000    0.0955670
108000.0000000    0.0973165
108040.0000000    0.0891266
108080.0000000    0.0925252
108120.0000000    0.0895493
108160.0000000    0.1026996
108200.0000000    0.1048026
108240.0000000    0.0982745
108280.0000000    0.1005713
108320.0000000    0.1052587
108360.0000000    0.0950495
108400.0000000    0.1007826
108440.0000000    0.0892434
108480.0000000    0.0963814
108520.0000000    0.0995521
108560.0000000    0.0960057
108600.0000000    0.1009743
108640.0000000    0.0917419
108680.0000000    0.0927337
108720.0000000    0.0970747
108760.0000000    0.1035929
108800.0000000    0.0966044
108840.0000000    0.0841069
108880.0000000    0.0851575
108920.0000000    0.0944196
108960.0000000    0.0886029
109000.0000000    0.0856040
109040.0000000    0.0960354
109080.0000000    0.0941936
109120.0000000    0.1003145
109160.0000000    0.0865322
109200.0000000    0.0860884
109240.0000000    0.0867211
109280.0000000    0.0980826
109320.0000000    0.0968591
109360.0000000    0.0963803
109400.0000000    0.0950446
109440.0000000    0.0991519
109480.0000000    0.1018532
109520.0000000    0.0935540
109560.0000000    0.0920076
109600.0000000    0.0946880
109640.0000000    0.0932909
109680.0000000    0.0922911
109720.0000000    0.0934677
109760.0000000    0.0931802
109800.0000000    0.0910828
109840.0000000    0.0936190
109880.0000000    0.0917957
109920.0000000    0.0927325
109960.0000000    0.0912556
110000.0000000    0.0842420
110040.0000000    0.0897934
110080.0000000    0.1038896
110120.0000000    0.0904709
110160.0000000    0.0874210
110200.0000000    0.0929501
110240.0000000    0.0959624
110280.0000000    0.0917717
110320.0000000    0.0866681
110360.0000000    0.0822313
110400.0000000    0.0861606
110440.0000000    0.0901855
110480.0000000    0.0915780
110520.0000000    0.1004787
110560.0000000    0.0906699
110600.0000000    0.0938241
110640.0000000    0.0946838
110680.0000000    0.0902720
110720.0000000    0.0888380
110760.0000000    0.0881223
110800.0000000    0.0943811
110840.0000000    0.0920529
110880.0000000    0.0870891
110920.0000000    0.0961616
110960.0000000    0.0920047
111000.0000000    0.0904812
111040.0000000    0.0866904
111080.0000000    0.0988056
111120.0000000    0.0932056
111160.0000000    0.0893064
111200.0000000    0.0968496
111240.0000000    0.0994147
111280.0000000    0.0938512
111320.0000000    0.0985706
111360.0000000    0.0958598
111400.0000000    0.1046943
111440.0000000    0.0975405
111480.0000000    0.0978300
111520.0000000    0.0959783
111560.0000000    0.0857497
111600.0000000    0.0939841
111640.0000000    0.0969844
111680.0000000    0.1012747
111720.0000000    0.1019233
111760.0000000    0.0961826
111800.0000000    0.0986127
111840.0000000    0.0991644
111880.0000000    0.0986908
111920.0000000    0.0966381
111960.0000000    0.1028619
112000.0000000    0.0988377
112040.0000000    0.0980628
112080.0000000    0.1064006
112120.0000000    0.1107248
112160.0000000    0.0883442
112200.0000000    0.1030501
112240.0000000    0.1009035
112280.0000000    0.1137607
112320.0000000    0.1077918
112360.0000000    0.1081533
112400.0000000    0.1041006
112440.0000000    0.1168251
112480.0000000    0.1093376
112520.0000000    0.1030319
112560.0000000    0.0978917
112600.0000000    0.1057786
112640.0000000    0.1008827
112680.0000000    0.1007097
112720.0000000    0.1101226
112760.0000000    0.1070415
112800.0000000    0.1034170
112840.0000000    0.0955402
112880.0000000    0.0992161
112920.0000000    0.0968443
112960.0000000    0.0966594
113000.0000000    0.0933818
113040.0000000    0.1028332
113080.0000000    0.0941311
113120.0000000    0.1096806
113160.0000000    0.0928825
113200.0000000    0.0995089
113240.0000000    0.1036608
113280.0000000    0.1013206
113320.0000000    0.0957419
113360.0000000    0.0880233
113400.0000000    0.0920830
113440.0000000    0.1037038
113480.0000000    0.0843408
113520.0000000    0.0925854
113560.0000000    0.0897623
113600.0000000    0.0904515
113640.0000000    0.0947156
113680.0000000    0.0896787
113720.0000000    0.0884794
113760.0000000    0.0850891
113800.0000000    0.0919060
113840.0000000    0.0933599
113880.0000000    0.0874065
113920.0000000    0.0983864
113960.0000000    0.0921250
114000.0000000    0.0959361
114040.0000000    0.0882101
114080.0000000    0.0995481
114120.0000000    0.0885839
114160.0000000    0.0980632
114200.0000000    0.0951404
114240.0000000    0.1130682
114280.0000000    0.1094497
114320.0000000    0.1040852
114360.0000000    0.0950120
114400.0000000    0.0900960
114440.0000000    0.0932797
114480.0000000    0.1001366
114520.0000000    0.1007115
114560.0000000    0.1003707
114600.0000000    0.0975622
114640.0000000    0.0904415
114680.0000000    0.0973685
114720.0000000    0.0999728
114760.0000000    0.0897048
114800.0000000    0.1034289
114840.0000000    0.1035107
114880.0000000    0.1012964
114920.0000000    0.1018085
114960.0000000    0.0980573
115000.0000000    0.0943321
115040.0000000    0.1020963
115080.0000000    0.0855081
115120.0000000    0.0965111
115160.0000000    0.0889238
115200.0000000    0.0852314
115240.0000000    0.0927667
115280.0000000    0.0971576
115320.0000000    0.0971055
115360.0000000    0.0966313
115400.0000000    0.0897037
115440.0000000    0.0893749
115480.0000000    0.0899886
115520.0000000    0.0993787
115560.0000000    0.1024038
115600.0000000    0.0999266
115640.0000000    0.1146928
115680.0000000    0.1054311
115720.0000000    0.1114833
115760.0000000    0.1071803
115800.0000000    0.0988200
115840.0000000    0.1018014
115880.0000000    0.0917129
115920.0000000    0.0935309
115960.0000000    0.0951980
116000.0000000    0.1023735
116040.0000000    0.0965878
116080.0000000    0.0935229
116120.0000000    0.0964149
116160.0000000    0.0950250
116200.0000000    0.0968765
116240.0000000    0.0987854
116280.0000000    0.0975129
116320.0000000    0.0977723
116360.0000000    0.0974276
116400.0000000    0.0897616
116440.0000000    0.0882413
116480.0000000    0.0936790
116520.0000000    0.0961872
116560.0000000    0.0938136
116600.0000000    0.0899957
116640.0000000    0.0938586
116680.0000000    0.0967250
116720.0000000    0.1113940
116760.0000000    0.1035072
116800.0000000    0.0963101
116840.0000000    0.1026071
116880.0000000    0.0952341
116920.0000000    0.0940171
116960.0000000    0.0900882
117000.0000000    0.0910832
117040.0000000    0.0868158
117080.0000000    0.0901100
117120.0000000    0.0899649
117160.0000000    0.0987381
117200.0000000    0.0942386
117240.0000000    0.0905196
117280.0000000    0.0942695
117320.0000000    0.0956184
117360.0000000    0.0917730
117400.0000000    0.0976731
117440.0000000    0.1058162
117480.0000000    0.0979209
117520.0000000    0.0999993
117560.0000000    0.0933846
117600.0000000    0.0946535
117640.0000000    0.0815307
117680.0000000    0.0870947
117720.0000000    0.0916002
117760.0000000    0.0980178
117800.0000000    0.0840622
117840.0000000    0.0995847
117880.0000000    0.0915473
117920.0000000    0.0867309
117960.0000000    0.0873286
118000.0000000    0.0953632
118040.0000000    0.0911899
118080.0000000    0.0830579
118120.0000000    0.0950388
118160.0000000    0.0997519
118200.0000000    0.0960903
118240.0000000    0.0863893
118280.0000000    0.0960123
118320.0000000    0.1008018
118360.0000000    0.0887437
118400.0000000    0.0900868
118440.0000000    0.0948213
118480.0000000    0.0879903
118520.0000000    0.0886944
118560.0000000    0.0859421
118600.0000000    0.0922536
118640.0000000    0.0904794
118680.0000000    0.0886249
118720.0000000    0.0846010
118760.0000000    0.0896441
118800.0000000    0.0960544
118840.0000000    0.0956456
118880.0000000    0.0920991
118920.0000000    0.0946274
118960.0000000    0.0907881
119000.0000000    0.0873856
119040.0000000    0.0943252
119080.0000000    0.0911307
119120.0000000    0.0942622
119160.0000000    0.0987824
119200.0000000    0.0978744
119240.0000000    0.0968687
119280.0000000    0.1000696
119320.0000000    0.0948068
119360.0000000    0.0952446
119400.0000000    0.0965746
119440.0000000    0.0931421
119480.0000000    0.0953731
119520.0000000    0.0977447
119560.0000000    0.0915621
119600.0000000    0.1045258
119640.0000000    0.0990744
119680.0000000    0.0992098
119720.0000000    0.0966816
119760.0000000    0.1043467
119800.0000000    0.1047239
119840.0000000    0.1009607
119880.0000000    0.1125554
119920.0000000    0.1109281
119960.0000000    0.1030691
120000.0000000    0.0988712
120040.0000000    0.0945183
120080.0000000    0.0991627
120120.0000000    0.1036758
120160.0000000    0.0956760
120200.0000000    0.1018248
120240.0000000    0.1039325
120280.0000000    0.0913691
120320.0000000    0.0965301
120360.0000000    0.0893211
120400.0000000    0.0895928
120440.0000000    0.0900567
120480.0000000    0.0934064
120520.0000000    0.0885584
120560.0000000    0.0894747
120600.0000000    0.0999039
120640.0000000    0.0855890
120680.0000000    0.0809473
120720.0000000    0.0966688
120760.0000000    0.0865480
120800.0000000    0.0855348
120840.0000000    0.0832815
120880.0000000    0.0858022
120920.0000000    0.0881158
120960.0000000    0.0953701
121000.0000000    0.0870091
121040.0000000    0.0900229
121080.0000000    0.0880222
121120.0000000    0.0862328
121160.0000000    0.0894383
121200.0000000    0.0849341
121240.0000000    0.0887934
121280.0000000    0.0910868
121320.0000000    0.0884559
121360.0000000    0.0906400
121400.0000000    0.0922675
121440.0000000    0.0908884
121480.0000000    0.0979739
121520.0000000    0.0864574
121560.0000000    0.0950595
121600.0000000    0.0924306
121640.0000000    0.0843563
121680.0000000    0.0841198
121720.0000000    0.0978664
121760.0000000    0.0877326
121800.0000000    0.0963350
121840.0000000    0.0956001
121880.0000000    0.0865390
121920.0000000    0.0972393
121960.0000000    0.0896922
122000.0000000    0.0894671
122040.0000000    0.0875904
122080.0000000    0.0966573
122120.0000000    0.0879054
122160.0000000    0.0851847
122200.0000000    0.0892669
122240.0000000    0.0964425
122280.0000000    0.0876059
122320.0000000    0.0934563
122360.0000000    0.0886478
122400.0000000    0.0970487
122440.0000000    0.0897784
122480.0000000    0.0903186
122520.0000000    0.0925955
122560.0000000    0.0886459
122600.0000000    0.0795351
122640.0000000    0.0891006
122680.0000000    0.0944017
122720.0000000    0.0847619
122760.0000000    0.0898728
122800.0000000    0.0867854
122840.0000000    0.0935781
122880.0000000    0.1007876
122920.0000000    0.1042120
122960.0000000    0.0975191
123000.0000000    0.0958014
123040.0000000    0.0933613
123080.0000000    0.1048800
123120.0000000    0.0897145
123160.0000000    0.0866486
123200.0000000    0.0886488
123240.0000000    0.0980481
123280.0000000    0.0936020
123320.0000000    0.0991773
123360.0000000    0.0972198
123400.0000000    0.0882852
123440.0000000    0.0985595
123480.0000000    0.0962503
123520.0000000    0.0845940
123560.0000000    0.0921070
123600.0000000    0.0873043
123640.0000000    0.0866738
123680.0000000    0.0959063
123720.0000000    0.0864216
123760.0000000    0.0891252
123800.0000000    0.0917290
123840.0000000    0.0932181
123880.0000000    0.0899132
123920.0000000    0.0887027
123960.0000000    0.0955988
124000.0000000    0.0901530
124040.0000000    0.0979634
124080.0000000    0.0920067
124120.0000000    0.0909207
124160.0000000    0.0896493
124200.0000000    0.0859490
124240.0000000    0.0886756
124280.0000000    0.0949743
124320.0000000    0.0952966
124360.0000000    0.1024508
124400.0000000    0.0878452
124440.0000000    0.0962249
124480.0000000    0.0922586
124520.0000000    0.0973009
124560.0000000    0.0918912
124600.0000000    0.0903986
124640.0000000    0.0991051
124680.0000000    0.1002281
124720.0000000    0.0976474
124760.0000000    0.0998103
124800.0000000    0.1162262
124840.0000000    0.0965347
124880.0000000    0.0933028
124920.0000000    0.0973150
124960.0000000    0.1011057
125000.0000000    0.1014079
125040.0000000    0.1000994
125080.0000000    0.1030421
125120.0000000    0.0902106
125160.0000000    0.0927895
125200.0000000    0.1102178
125240.0000000    0.0998923
125280.0000000    0.1008493
125320.0000000    0.0948068
125360.0000000    0.0912847
125400.0000000    0.1021837
125440.0000000    0.1069116
125480.0000000    0.0902312
125520.0000000    0.1004726
125560.0000000    0.0906672
125600.0000000    0.0921073
125640.0000000    0.0914544
125680.0000000    0.0892375
125720.0000000    0.0842225
125760.0000000    0.0957003
125800.0000000    0.0959034
125840.0000000    0.0943806
125880.0000000    0.0912009
125920.0000000    0.0940360
125960.0000000    0.0876424
126000.0000000    0.0877991
126040.0000000    0.0996743
126080.0000000    0.0967150
126120.0000000    0.1012725
126160.0000000    0.0883426
126200.0000000    0.0865073
126240.0000000    0.0952706
126280.0000000    0.1024246
126320.0000000    0.0964987
126360.0000000    0.1042047
126400.0000000    0.0964424
126440.0000000    0.1063329
126480.0000000    0.1048616
126520.0000000    0.0950401
126560.0000000    0.0943590
126600.0000000    0.0926665
126640.0000000    0.0982110
126680.0000000    0.0981282
126720.0000000    0.0989081
126760.0000000    0.1030883
126800.0000000    0.0994020
126840.0000000    0.1056085
126880.0000000    0.0896084
126920.0000000    0.0894165
126960.0000000    0.0959918
127000.0000000    0.1027399
127040.0000000    0.0889943
127080.0000000    0.1020658
127120.0000000    0.0922869
127160.0000000    0.0924401
127200.0000000    0.0927639
127240.0000000    0.1038895
127280.0000000    0.1014934
127320.0000000    0.1000569
127360.0000000    0.0993920
127400.0000000    0.0937740
127440.0000000    0.1010287
127480.0000000    0.0974434
127520.0000000    0.1006653
127560.0000000    0.0950952
127600.0000000    0.0985830
127640.0000000    0.0950416
127680.0000000    0.0897883
127720.0000000    0.0920337
127760.0000000    0.0935020
127800.0000000    0.0964199
127840.0000000    0.0987521
127880.0000000    0.1014062
127920.0000000    0.1015070
127960.0000000    0.0907554
128000.0000000    0.0882340
128040.0000000    0.0912722
128080.0000000    0.0962251
128120.0000000    0.1028912
128160.0000000    0.0946677
128200.0000000    0.0988412
128240.0000000    0.0942768
128280.0000000    0.0976789
128320.0000000    0.1017183
128360.0000000    0.0983918
128400.0000000    0.0970811
128440.0000000    0.0941325
128480.0000000    0.0950099
128520.0000000    0.0981518
128560.0000000    0.0877881
128600.0000000    0.0991408
128640.0000000    0.0885943
128680.0000000    0.0983419
128720.0000000    0.0972224
128760.0000000    0.0973653
128800.0000000    0.1005839
128840.0000000    0.0967751
128880.0000000    0.0975129
128920.0000000    0.0919724
128960.0000000    0.1012766
129000.0000000    0.0866517
129040.0000000    0.0907804
129080.0000000    0.1001376
129120.0000000    0.0894239
129160.0000000    0.0948445
129200.0000000    0.0886113
129240.0000000    0.0994363
129280.0000000    0.1037414
129320.0000000    0.0890708
129360.0000000    0.0887633
129400.0000000    0.1010845
129440.0000000    0.0899020
129480.0000000    0.0996986
129520.0000000    0.1024489
129560.0000000    0.0940088
129600.0000000    0.1058349
129640.0000000    0.0904791
129680.0000000    0.1030317
129720.0000000    0.0980324
129760.0000000    0.0948045
129800.0000000    0.0956528
129840.0000000    0.0845307
129880.0000000    0.0947070
129920.0000000    0.1019567
129960.0000000    0.0952181
130000.0000000    0.0892348
130040.0000000    0.0920823
130080.0000000    0.0900295
130120.0000000    0.0840689
130160.0000000    0.0899276
130200.0000000    0.0944053
130240.0000000    0.1132307
130280.0000000    0.1088435
130320.0000000    0.0909148
130360.0000000    0.0917395
130400.0000000    0.0913670
130440.0000000    0.0991947
130480.0000000    0.0943251
130520.0000000    0.1001801
130560.0000000    0.1046353
130600.0000000    0.1045531
130640.0000000    0.0952209
130680.0000000    0.0982627
130720.0000000    0.0946438
130760.0000000    0.1049062
130800.0000000    0.0976900
130840.0000000    0.0992658
130880.0000000    0.0935778
130920.0000000    0.0905173
130960.0000000    0.0936457
131000.0000000    0.0942436
131040.0000000    0.0920790
131080.0000000    0.0964111
131120.0000000    0.0942115
131160.0000000    0.0906472
131200.0000000    0.0910744
131240.0000000    0.1002591
131280.0000000    0.0986581
131320.0000000    0.1003362
131360.0000000    0.1032140
131400.0000000    0.1044383
131440.0000000    0.1123006
131480.0000000    0.1094307
131520.0000000    0.1017722
131560.0000000    0.1126243
131600.0000000    0.1124859
131640.0000000    0.1059467
131680.0000000    0.1040859
131720.0000000    0.1058014
131760.0000000    0.1048656
131800.0000000    0.1092907
131840.0000000    0.1166301
131880.0000000    0.0993553
131920.0000000    0.0876600
131960.0000000    0.0931068
132000.0000000    0.0942503
132040.0000000    0.0950481
132080.0000000    0.0957293
132120.0000000    0.0958078
132160.0000000    0.0861010
132200.0000000    0.0932598
132240.0000000    0.1040779
132280.0000000    0.1035175
132320.0000000    0.0954910
132360.0000000    0.0944778
132400.0000000    0.1023975
132440.0000000    0.0975934
132480.0000000    0.0991638
132520.0000000    0.1104110
132560.0000000    0.1070483
132600.0000000    0.1038962
132640.0000000    0.1008476
132680.0000000    0.1039190
132720.0000000    0.0983730
132760.0000000    0.0973465
132800.0000000    0.0927193
132840.0000000    0.0911281
132880.0000000    0.0962068
132920.0000000    0.1041405
132960.0000000    0.1065798
133000.0000000    0.1004451
133040.0000000    0.1014817
133080.0000000    0.0957786
133120.0000000    0.1145162
133160.0000000    0.1065091
133200.0000000    0.1261401
133240.0000000    0.1049847
133280.0000000    0.1062668
133320.0000000    0.0968041
133360.0000000    0.1045604
133400.0000000    0.1014722
133440.0000000    0.0984277
133480.0000000    0.1003882
133520.0000000    0.1063255
133560.0000000    0.1047433
133600.0000000    0.1046803
133640.0000000    0.1054106
133680.0000000    0.1038495
133720.0000000    0.1026767
133760.0000000    0.1018256
133800.0000000    0.1004797
133840.0000000    0.1008734
133880.0000000    0.0976665
133920.0000000    0.1017913
133960.0000000    0.0940468
134000.0000000    0.1127249
134040.0000000    0.1129056
134080.0000000    0.1190651
134120.0000000    0.1179022
134160.0000000    0.1030741
134200.0000000    0.0981364
134240.0000000    0.1037497
134280.0000000    0.1117309
134320.0000000    0.1053282
134360.0000000    0.0996584
134400.0000000    0.1124376
134440.0000000    0.1055085
134480.0000000    0.0968870
134520.0000000    0.1031608
134560.0000000    0.1015122
134600.0000000    0.0994732
134640.0000000    0.0975421
134680.0000000    0.1025380
134720.0000000    0.1001491
134760.0000000    0.0998589
134800.0000000    0.1022515
134840.0000000    0.1055057
134880.0000000    0.1147316
134920.0000000    0.1077549
134960.0000000    0.1144823
135000.0000000    0.1130610
135040.0000000    0.1046672
135080.0000000    0.1071593
135120.0000000    0.0972070
135160.0000000    0.1032659
135200.0000000    0.1083010
135240.0000000    0.1021307
135280.0000000    0.1063062
135320.0000000    0.1144398
135360.0000000    0.1121179
135400.0000000    0.1048019
135440.0000000    0.0919637
135480.0000000    0.0991877
135520.0000000    0.1037589
135560.0000000    0.0996352
135600.0000000    0.1027850
135640.0000000    0.1022137
135680.0000000    0.1075489
135720.0000000    0.1131763
135760.0000000    0.1114324
135800.0000000    0.0949675
135840.0000000    0.1123653
135880.0000000    0.1066929
135920.0000000    0.1067890
135960.0000000    0.1024242
136000.0000000    0.1030563
136040.0000000    0.1048500
136080.0000000    0.0880895
136120.0000000    0.0936101
136160.0000000    0.0984858
136200.0000000    0.1020066
136240.0000000    0.1128022
136280.0000000    0.1023897
136320.0000000    0.1016346
136360.0000000    0.1096214
136400.0000000    0.0939068
136440.0000000    0.0933798
136480.0000000    0.0956962
136520.0000000    0.0941605
136560.0000000    0.0953498
136600.0000000    0.1004472
136640.0000000    0.1047435
136680.0000000    0.1041465
136720.0000000    0.1020453
136760.0000000    0.1044621
136800.0000000    0.1044856
136840.0000000    0.0917691
136880.0000000    0.0892637
136920.0000000    0.0904740
136960.0000000    0.0931957
137000.0000000    0.0951308
137040.0000000    0.0932188
137080.0000000    0.0943916
137120.0000000    0.0962750
137160.0000000    0.0942270
137200.0000000    0.1009667
137240.0000000    0.0931632
137280.0000000    0.0955631
137320.0000000    0.0973295
137360.0000000    0.1041554
137400.0000000    0.0996779
137440.0000000    0.1063570
137480.0000000    0.1137040
137520.0000000    0.1000810
137560.0000000    0.0961208
137600.0000000    0.0976570
137640.0000000    0.1049444
137680.0000000    0.0972738
137720.0000000    0.0977262
137760.0000000    0.0957156
137800.0000000    0.1003132
137840.0000000    0.0955315
137880.0000000    0.1003903
137920.0000000    0.0975435
137960.0000000    0.1045359
138000.0000000    0.1015957
138040.0000000    0.1034449
138080.0000000    0.0961464
138120.0000000    0.1022962
138160.0000000    0.0926706
138200.0000000    0.0961117
138240.0000000    0.0978457
138280.0000000    0.0987831
138320.0000000    0.0982345
138360.0000000    0.1130562
138400.0000000    0.1000352
138440.0000000    0.0910381
138480.0000000    0.0965437
138520.0000000    0.1000270
138560.0000000    0.1068817
138600.0000000    0.1048183
138640.0000000    0.1002700
138680.0000000    0.1004748
138720.0000000    0.1082284
138760.0000000    0.0930258
138800.0000000    0.0887616
138840.0000000    0.0932726
138880.0000000    0.0992442
138920.0000000    0.0922879
138960.0000000    0.0999801
139000.0000000    0.1050568
139040.0000000    0.0940901
139080.0000000    0.1017410
139120.0000000    0.1028905
139160.0000000    0.0943405
139200.0000000    0.0987526
139240.0000000    0.0973080
139280.0000000    0.1032170
139320.0000000    0.1000866
139360.0000000    0.0997730
139400.0000000    0.1032424
139440.0000000    0.0996690
139480.0000000    0.0977604
139520.0000000    0.0885509
139560.0000000    0.0987692
139600.0000000    0.0954394
139640.0000000    0.0959931
139680.0000000    0.0989390
139720.0000000    0.0882774
139760.0000000    0.1019279
139800.0000000    0.0923690
139840.0000000    0.0947808
139880.0000000    0.0989200
139920.0000000    0.0893432
139960.0000000    0.0900650
140000.0000000    0.0930760
140040.0000000    0.0958948
140080.0000000    0.0935637
140120.0000000    0.0959360
140160.0000000    0.0969450
140200.0000000    0.0974889
140240.0000000    0.0974365
140280.0000000    0.0883258
140320.0000000    0.0943671
140360.0000000    0.0988195
140400.0000000    0.1020008
140440.0000000    0.0976784
140480.0000000    0.0924353
140520.0000000    0.0876015
140560.0000000    0.0901916
140600.0000000    0.0926476
140640.0000000    0.1038916
140680.0000000    0.1016378
140720.0000000    0.1023233
140760.0000000    0.0982405
140800.0000000    0.0907397
140840.0000000    0.0902261
140880.0000000    0.1031096
140920.0000000    0.0969962
140960.0000000    0.0957239
141000.0000000    0.1065521
141040.0000000    0.0910439
141080.0000000    0.1038035
141120.0000000    0.0901503
141160.0000000    0.0914900
141200.0000000    0.0980485
141240.0000000    0.0866989
141280.0000000    0.0904568
141320.0000000    0.0954602
141360.0000000    0.1073848
141400.0000000    0.0881272
141440.0000000    0.0934221
141480.0000000    0.0924777
141520.0000000    0.0894000
141560.0000000    0.0917074
141600.0000000    0.0937776
141640.0000000    0.0924644
141680.0000000    0.0930457
141720.0000000    0.0982777
141760.0000000    0.0982619
141800.0000000    0.1021721
141840.0000000    0.0962557
141880.0000000    0.0942720
141920.0000000    0.0982971
141960.0000000    0.1013309
142000.0000000    0.0961246
142040.0000000    0.0886104
142080.0000000    0.0980714
142120.0000000    0.0994605
142160.0000000    0.0970903
142200.0000000    0.0948602
142240.0000000    0.0902796
142280.0000000    0.0953349
142320.0000000    0.0868898
142360.0000000    0.0971003
142400.0000000    0.0945062
142440.0000000    0.0924636
142480.0000000    0.0894947
142520.0000000    0.0844947
142560.0000000    0.0923609
142600.0000000    0.0865708
142640.0000000    0.0927048
142680.0000000    0.0932364
142720.0000000    0.0982116
142760.0000000    0.0970388
142800.0000000    0.0982896
142840.0000000    0.0944619
142880.0000000    0.0831163
142920.0000000    0.0932422
142960.0000000    0.0935617
143000.0000000    0.0889376
143040.0000000    0.1045384
143080.0000000    0.0998692
143120.0000000    0.0963969
143160.0000000    0.0976992
143200.0000000    0.0905052
143240.0000000    0.1009149
143280.0000000    0.0955196
143320.0000000    0.0909016
143360.0000000    0.0959179
143400.0000000    0.1006002
143440.0000000    0.1061472
143480.0000000    0.0958424
143520.0000000    0.0933390
143560.0000000    0.0964143
143600.0000000    0.1022233
143640.0000000    0.0988328
143680.0000000    0.1023103
143720.0000000    0.1042013
143760.0000000    0.1006460
143800.0000000    0.0980829
143840.0000000    0.0893986
143880.0000000    0.0996601
143920.0000000    0.0972734
143960.0000000    0.0972307
144000.0000000    0.0959537
144040.0000000    0.0965355
144080.0000000    0.0915837
144120.0000000    0.1008940
144160.0000000    0.1033730
144200.0000000    0.1007292
144240.0000000    0.0968784
144280.0000000    0.0913673
144320.0000000    0.0917682
144360.0000000    0.0989434
144400.0000000    0.0843502
144440.0000000    0.0972635
144480.0000000    0.0898364
144520.0000000    0.0887063
144560.0000000    0.0913211
144600.0000000    0.0925700
144640.0000000    0.0804237
144680.0000000    0.0886825
144720.0000000    0.0891855
144760.0000000    0.0928432
144800.0000000    0.0853742
144840.0000000    0.0865740
144880.0000000    0.0825138
144920.0000000    0.0877680
144960.0000000    0.0972727
145000.0000000    0.0857097
145040.0000000    0.0950784
145080.0000000    0.0930616
145120.0000000    0.0934337
145160.0000000    0.0969776
145200.0000000    0.0951062
145240.0000000    0.0936968
145280.0000000    0.0948926
145320.0000000    0.0971336
145360.0000000    0.0945171
145400.0000000    0.1009565
145440.0000000    0.0955320
145480.0000000    0.0958136
145520.0000000    0.0909221
145560.0000000    0.0965130
145600.0000000    0.0938893
145640.0000000    0.0982047
145680.0000000    0.0955684
145720.0000000    0.1101029
145760.0000000    0.0968038
145800.0000000    0.0908376
145840.0000000    0.0967760
145880.0000000    0.0814162
145920.0000000    0.0981860
145960.0000000    0.0932395
146000.0000000    0.0979552
146040.0000000    0.0951143
146080.0000000    0.0903468
146120.0000000    0.0874395
146160.0000000    0.0892632
146200.0000000    0.0926095
146240.0000000    0.0944827
146280.0000000    0.0943719
146320.0000000    0.0914241
146360.0000000    0.0921097
146400.0000000    0.0933218
146440.0000000    0.0974719
146480.0000000    0.0962591
146520.0000000    0.0957661
146560.0000000    0.1072127
146600.0000000    0.1123568
146640.0000000    0.0962028
146680.0000000    0.1017493
146720.0000000    0.1045256
146760.0000000    0.0950947
146800.0000000    0.0955973
146840.0000000    0.0958981
146880.0000000    0.0994551
146920.0000000    0.1002950
146960.0000000    0.0989219
147000.0000000    0.1013600
147040.0000000    0.1027059
147080.0000000    0.1068669
147120.0000000    0.1074081
147160.0000000    0.1032117
147200.0000000    0.1025532
147240.0000000    0.1033324
147280.0000000    0.1035806
147320.0000000    0.1098702
147360.0000000    0.1122864
147400.0000000    0.0983088
147440.0000000    0.0989359
147480.0000000    0.1019380
147520.0000000    0.0890926
147560.0000000    0.1023937
147600.0000000    0.0905578
147640.0000000    0.1047725
147680.0000000    0.1034955
147720.0000000    0.0920470
147760.0000000    0.0888176
147800.0000000    0.0925609
147840.0000000    0.0963472
147880.0000000    0.1005365
147920.0000000    0.1031417
147960.0000000    0.0998627
148000.0000000    0.0969468
148040.0000000    0.1024333
148080.0000000    0.1076614
148120.0000000    0.1008566
148160.0000000    0.0973563
148200.0000000    0.0926882
148240.0000000    0.0962413
148280.0000000    0.0988721
148320.0000000    0.1003036
148360.0000000    0.1056895
148400.0000000    0.1094959
148440.0000000    0.1077706
148480.0000000    0.0924375
148520.0000000    0.1081590
148560.0000000    0.0904085
148600.0000000    0.1025894
148640.0000000    0.0967618
148680.0000000    0.1155975
148720.0000000    0.0988227
148760.0000000    0.0990258
148800.0000000    0.0892216
148840.0000000    0.1073613
148880.0000000    0.0906375
148920.0000000    0.0933963
148960.0000000    0.0987391
149000.0000000    0.0983956
149040.0000000    0.1099169
149080.0000000    0.0989826
149120.0000000    0.1051477
149160.0000000    0.0976395
149200.0000000    0.0990169
149240.0000000    0.1018371
149280.0000000    0.1008855
149320.0000000    0.1033255
149360.0000000    0.0946214
149400.0000000    0.0964639
149440.0000000    0.1008577
149480.0000000    0.0994959
149520.0000000    0.0965977
149560.0000000    0.0945344
149600.0000000    0.0891631
149640.0000000    0.0965038
149680.0000000    0.0958863
149720.0000000    0.0926237
149760.0000000    0.0973348
149800.0000000    0.0926976
149840.0000000    0.1016286
149880.0000000    0.1001334
149920.0000000    0.1038469
149960.0000000    0.0866382
150000.0000000    0.0919176
150040.0000000    0.0952515
150080.0000000    0.0923711
150120.0000000    0.1037739
150160.0000000    0.0868460
150200.0000000    0.1133911
150240.0000000    0.1006100
150280.0000000    0.1013034
150320.0000000    0.1126104
150360.0000000    0.1013344
150400.0000000    0.1089128
150440.0000000    0.1025083
150480.0000000    0.1005630
150520.0000000    0.0946408
150560.0000000    0.1015810
150600.0000000    0.0940784
150640.0000000    0.0989303
150680.0000000    0.0929673
150720.0000000    0.0987256
150760.0000000    0.0883545
150800.0000000    0.0924582
150840.0000000    0.1000113
150880.0000000    0.0928610
150920.0000000    0.1122002
150960.0000000    0.0943111
151000.0000000    0.0900126
151040.0000000    0.0997412
151080.0000000    0.0900972
151120.0000000    0.0926261
151160.0000000    0.1024825
151200.0000000    0.1042848
151240.0000000    0.0947585
151280.0000000    0.0976406
151320.0000000    0.1054018
151360.0000000    0.1014994
151400.0000000    0.1057965
151440.0000000    0.1085632
151480.0000000    0.1038206
151520.0000000    0.1012737
151560.0000000    0.0945034
151600.0000000    0.0985459
151640.0000000    0.1003529
151680.0000000    0.0880666
151720.0000000    0.0880447
151760.0000000    0.0943996
151800.0000000    0.1074805
151840.0000000    0.0949604
151880.0000000    0.0962010
151920.0000000    0.1096912
151960.0000000    0.1000613
152000.0000000    0.1043407
152040.0000000    0.0980552
152080.0000000    0.0923813
152120.0000000    0.1026879
152160.0000000    0.1036014
152200.0000000    0.1010422
152240.0000000    0.1065990
152280.0000000    0.1013092
152320.0000000    0.1077097
152360.0000000    0.1040251
152400.0000000    0.1003519
152440.0000000    0.0974560
152480.0000000    0.0945972
152520.0000000    0.0983159
152560.0000000    0.1091094
152600.0000000    0.1024119
152640.0000000    0.1040385
152680.0000000    0.0944666
152720.0000000    0.0875898
152760.0000000    0.1040798
152800.0000000    0.0992494
152840.0000000    0.0981053
152880.0000000    0.0972026
152920.0000000    0.0980950
152960.0000000    0.1030920
153000.0000000    0.0931435
153040.0000000    0.0937811
153080.0000000    0.0906910
153120.0000000    0.0870132
153160.0000000    0.0896586
153200.0000000    0.0913216
153240.0000000    0.0920699
153280.0000000    0.0941546
153320.0000000    0.0917404
153360.0000000    0.0989612
153400.0000000    0.0921091
153440.0000000    0.0939432
153480.0000000    0.0880592
153520.0000000    0.1005309
153560.0000000    0.1012590
153600.0000000    0.0899535
153640.0000000    0.0912073
153680.0000000    0.0858149
153720.0000000    0.0914986
153760.0000000    0.0927901
153800.0000000    0.0973550
153840.0000000    0.1018421
153880.0000000    0.0963533
153920.0000000    0.1003716
153960.0000000    0.0990524
154000.0000000    0.0955161
154040.0000000    0.0998956
154080.0000000    0.0973684
154120.0000000    0.1123501
154160.0000000    0.0973764
154200.0000000    0.1020394
154240.0000000    0.0963148
154280.0000000    0.0982731
154320.0000000    0.0969660
154360.0000000    0.0989647
154400.0000000    0.0916323
154440.0000000    0.0970592
154480.0000000    0.1004499
154520.0000000    0.0920848
154560.0000000    0.0914332
154600.0000000    0.0960125
154640.0000000    0.0989517
154680.0000000    0.0943291
154720.0000000    0.1000259
154760.0000000    0.0943276
154800.0000000    0.0953431
154840.0000000    0.1018311
154880.0000000    0.0992626
154920.0000000    0.0976618
154960.0000000    0.0875583
155000.0000000    0.1051659
155040.0000000    0.0963466
155080.0000000    0.1073523
155120.0000000    0.0960094
155160.0000000    0.1052863
155200.0000000    0.0969462
155240.0000000    0.0969251
155280.0000000    0.0971749
155320.0000000    0.0974099
155360.0000000    0.1038950
155400.0000000    0.0930025
155440.0000000    0.1025516
155480.0000000    0.0969332
155520.0000000    0.1042862
155560.0000000    0.0964998
155600.0000000    0.0909887
155640.0000000    0.0968414
155680.0000000    0.0966549
155720.0000000    0.0943273
155760.0000000    0.1015500
155800.0000000    0.0991638
155840.0000000    0.1045587
155880.0000000    0.0943417
155920.0000000    0.0994840
155960.0000000    0.0995777
156000.0000000    0.1049761
156040.0000000    0.0972534
156080.0000000    0.0900856
156120.0000000    0.0994629
156160.0000000    0.0912168
156200.0000000    0.0832187
156240.0000000    0.0833566
156280.0000000    0.0973421
156320.0000000    0.0906206
156360.0000000    0.1004301
156400.0000000    0.0995829
156440.0000000    0.1058650
156480.0000000    0.0994391
156520.0000000    0.0940946
156560.0000000    0.0935686
156600.0000000    0.0883375
156640.0000000    0.0896705
156680.0000000    0.0876933
156720.0000000    0.0925949
156760.0000000    0.0910094
156800.0000000    0.0845476
156840.0000000    0.0866567
156880.0000000    0.0975354
156920.0000000    0.1038439
156960.0000000    0.0925158
157000.0000000    0.0973669
157040.0000000    0.1174403
157080.0000000    0.0974125
157120.0000000    0.1081789
157160.0000000    0.1042767
157200.0000000    0.0973506
157240.0000000    0.0891522
157280.0000000    0.0917216
157320.0000000    0.0947775
157360.0000000    0.0962198
157400.0000000    0.1057120
157440.0000000    0.0957086
157480.0000000    0.1009352
157520.0000000    0.0926943
157560.0000000    0.0965318
157600.0000000    0.0966536
157640.0000000    0.0938198
157680.0000000    0.0903139
157720.0000000    0.0922150
157760.0000000    0.1036360
157800.0000000    0.0883045
157840.0000000    0.0847966
157880.0000000    0.0925217
157920.0000000    0.0964733
157960.0000000    0.0997112
158000.0000000    0.0972314
158040.0000000    0.0928288
158080.0000000    0.0872273
158120.0000000    0.0938908
158160.0000000    0.0995598
158200.0000000    0.0978530
158240.0000000    0.0922551
158280.0000000    0.0920826
158320.0000000    0.1137658
158360.0000000    0.1042278
158400.0000000    0.0994743
158440.0000000    0.1077855
158480.0000000    0.1012489
158520.0000000    0.0940533
158560.0000000    0.0900885
158600.0000000    0.0949577
158640.0000000    0.0989381
158680.0000000    0.1037312
158720.0000000    0.0917895
158760.0000000    0.0903734
158800.0000000    0.1073235
158840.0000000    0.1045126
158880.0000000    0.1012081
158920.0000000    0.1071089
158960.0000000    0.0933933
159000.0000000    0.0952519
159040.0000000    0.0948092
159080.0000000    0.0932169
159120.0000000    0.1059179
159160.0000000    0.0992020
159200.0000000    0.1136713
159240.0000000    0.1163258
159280.0000000    0.1150987
159320.0000000    0.0929808
159360.0000000    0.1084779
159400.0000000    0.0935450
159440.0000000    0.1001857
159480.0000000    0.0941356
159520.0000000    0.1015617
159560.0000000    0.0964165
159600.0000000    0.1001714
159640.0000000    0.1066475
159680.0000000    0.0962630
159720.0000000    0.1017034
159760.0000000    0.1007406
159800.0000000    0.0970997
159840.0000000    0.0873524
159880.0000000    0.0930267
159920.0000000    0.1002727
159960.0000000    0.1178409
160000.0000000    0.1076916
160040.0000000    0.0925461
160080.0000000    0.1049289
160120.0000000    0.1008159
160160.0000000    0.1062186
160200.0000000    0.1116904
160240.0000000    0.1113514
160280.0000000    0.1081796
160320.0000000    0.1157650
160360.0000000    0.1143566
160400.0000000    0.1049757
160440.0000000    0.1086958
160480.0000000    0.1160301
160520.0000000    0.1136892
160560.0000000    0.1078280
160600.0000000    0.1069630
160640.0000000    0.0932528
160680.0000000    0.0985901
160720.0000000    0.1178068
160760.0000000    0.1127881
160800.0000000    0.1143220
160840.0000000    0.1092964
160880.0000000    0.0980870
160920.0000000    0.0986422
160960.0000000    0.0985897
161000.0000000    0.0993780
161040.0000000    0.1095282
161080.0000000    0.0965430
161120.0000000    0.0991990
161160.0000000    0.0996733
161200.0000000    0.0904091
161240.0000000    0.0964570
161280.0000000    0.0932502
161320.0000000    0.0979149
161360.0000000    0.1039101
161400.0000000    0.0876902
161440.0000000    0.0928398
161480.0000000    0.0996290
161520.0000000    0.0905363
161560.0000000    0.0932679
161600.0000000    0.0955406
161640.0000000    0.0921146
161680.0000000    0.0997393
161720.0000000    0.0925466
161760.0000000    0.1025167
161800.0000000    0.1044007
161840.0000000    0.1045864
161880.0000000    0.1001414
161920.0000000    0.1026440
161960.0000000    0.0961144
162000.0000000    0.1115986
162040.0000000    0.0984264
162080.0000000    0.1029439
162120.0000000    0.1067494
162160.0000000    0.0946977
162200.0000000    0.0955819
162240.0000000    0.0963072
162280.0000000    0.1002574
162320.0000000    0.0946635
162360.0000000    0.0928105
162400.0000000    0.0912372
162440.0000000    0.0897483
162480.0000000    0.0887071
162520.0000000    0.0998414
162560.0000000    0.1099278
162600.0000000    0.1066120
162640.0000000    0.1013361
162680.0000000    0.0980084
162720.0000000    0.1145915
162760.0000000    0.0907977
162800.0000000    0.0908676
162840.0000000    0.0994010
162880.0000000    0.1101391
162920.0000000    0.0810942
162960.0000000    0.0943439
163000.0000000    0.0953935
163040.0000000    0.0955437
163080.0000000    0.0932575
163120.0000000    0.0893268
163160.0000000    0.0976395
163200.0000000    0.0971520
163240.0000000    0.1054397
163280.0000000    0.0935014
163320.0000000    0.0965188
163360.0000000    0.0887161
163400.0000000    0.0953443
163440.0000000    0.0963643
163480.0000000    0.0895135
163520.0000000    0.0894698
163560.0000000    0.1048545
163600.0000000    0.1092322
163640.0000000    0.1040109
163680.0000000    0.0998305
163720.0000000    0.1016285
163760.0000000    0.1057125
163800.0000000    0.0974746
163840.0000000    0.0988461
163880.0000000    0.0994515
163920.0000000    0.0958554
163960.0000000    0.1010175
164000.0000000    0.1003222
164040.0000000    0.1086505
164080.0000000    0.1000711
164120.0000000    0.0917361
164160.0000000    0.0879787
164200.0000000    0.0959977
164240.0000000    0.0908287
164280.0000000    0.0963002
164320.0000000    0.0907483
164360.0000000    0.0988098
164400.0000000    0.0878795
164440.0000000    0.0848402
164480.0000000    0.0909948
164520.0000000    0.0885930
164560.0000000    0.0883112
164600.0000000    0.0965609
164640.0000000    0.0964966
164680.0000000    0.0972950
164720.0000000    0.0980875
164760.0000000    0.1015907
164800.0000000    0.1050204
164840.0000000    0.0887507
164880.0000000    0.0965513
164920.0000000    0.1029085
164960.0000000    0.0985639
165000.0000000    0.1058516
165040.0000000    0.0998934
165080.0000000    0.1090833
165120.0000000    0.1078670
165160.0000000    0.1107411
165200.0000000    0.1035304
165240.0000000    0.0922576
165280.0000000    0.0981855
165320.0000000    0.1005268
165360.0000000    0.1043206
165400.0000000    0.1015704
165440.0000000    0.0922853
165480.0000000    0.1014189
165520.0000000    0.0971310
165560.0000000    0.0965872
165600.0000000    0.0838783
165640.0000000    0.0905581
165680.0000000    0.0895036
165720.0000000    0.0999544
165760.0000000    0.0903867
165800.0000000    0.0809011
165840.0000000    0.0809297
165880.0000000    0.0968898
165920.0000000    0.0945864
165960.0000000    0.0889986
166000.0000000    0.0975485
166040.0000000    0.1085781
166080.0000000    0.1113213
166120.0000000    0.1107057
166160.0000000    0.1214743
166200.0000000    0.1069915
166240.0000000    0.1064629
166280.0000000    0.1116648
166320.0000000    0.0999641
166360.0000000    0.1137031
166400.0000000    0.1084608
166440.0000000    0.1042706
166480.0000000    0.1113358
166520.0000000    0.1087270
166560.0000000    0.1091492
166600.0000000    0.1021974
166640.0000000    0.1226981
166680.0000000    0.1117914
166720.0000000    0.1103760
166760.0000000    0.1102098
166800.0000000    0.0928237
166840.0000000    0.1076062
166880.0000000    0.1102366
166920.0000000    0.1101796
166960.0000000    0.1057914
167000.0000000    0.1031555
167040.0000000    0.1036028
167080.0000000    0.1164243
167120.0000000    0.1106030
167160.0000000    0.1025121
167200.0000000    0.1045007
167240.0000000    0.0994921
167280.0000000    0.0972124
167320.0000000    0.0977240
167360.0000000    0.0987200
167400.0000000    0.0922714
167440.0000000    0.0839154
167480.0000000    0.0841711
167520.0000000    0.0938833
167560.0000000    0.0877971
167600.0000000    0.0878029
167640.0000000    0.0955595
167680.0000000    0.0888470
167720.0000000    0.0897700
167760.0000000    0.0897992
167800.0000000    0.0927665
167840.0000000    0.0832299
167880.0000000    0.0866589
167920.0000000    0.0853118
167960.0000000    0.0876324
168000.0000000    0.0874553
168040.0000000    0.0798144
168080.0000000    0.0875760
168120.0000000    0.0884314
168160.0000000    0.0853417
168200.0000000    0.0852342
168240.0000000    0.0960933
168280.0000000    0.0843886
168320.0000000    0.0823589
168360.0000000    0.0817866
168400.0000000    0.0909174
168440.0000000    0.0949873
168480.0000000    0.0921380
168520.0000000    0.0997779
168560.0000000    0.0983718
168600.0000000    0.0951492
168640.0000000    0.0945346
168680.0000000    0.0948112
168720.0000000    0.0876025
168760.0000000    0.0895954
168800.0000000    0.0922638
168840.0000000    0.0885598
168880.0000000    0.0913854
168920.0000000    0.0923019
168960.0000000    0.0937656
169000.0000000    0.0963819
169040.0000000    0.0893101
169080.0000000    0.0875841
169120.0000000    0.0911734
169160.0000000    0.0871630
169200.0000000    0.0914801
169240.0000000    0.0988281
169280.0000000    0.0888773
169320.0000000    0.0920737
169360.0000000    0.0924554
169400.0000000    0.0852678
169440.0000000    0.0859798
169480.0000000    0.0848811
169520.0000000    0.0837985
169560.0000000    0.0989917
169600.0000000    0.0909539
169640.0000000    0.0947436
169680.0000000    0.0966495
169720.0000000    0.0915805
169760.0000000    0.0864516
169800.0000000    0.0914332
169840.0000000    0.1023494
169880.0000000    0.0918575
169920.0000000    0.0989138
169960.0000000    0.0940597
170000.0000000    0.1090258
170040.0000000    0.1029518
170080.0000000    0.1059880
170120.0000000    0.1009247
170160.0000000    0.1016088
170200.0000000    0.1035650
170240.0000000    0.1116976
170280.0000000    0.1111914
170320.0000000    0.0988004
170360.0000000    0.1027726
170400.0000000    0.0939314
170440.0000000    0.0795951
170480.0000000    0.0819818
170520.0000000    0.0874361
170560.0000000    0.0839638
170600.0000000    0.0860298
170640.0000000    0.0880509
170680.0000000    0.0921068
170720.0000000    0.0900879
170760.0000000    0.0877620
170800.0000000    0.0980400
170840.0000000    0.0975571
170880.0000000    0.0889276
170920.0000000    0.0924078
170960.0000000    0.1029716
171000.0000000    0.0946129
171040.0000000    0.0997106
171080.0000000    0.1019676
171120.0000000    0.1056028
171160.0000000    0.0994214
171200.0000000    0.1043040
171240.0000000    0.1003615
171280.0000000    0.1002252
171320.0000000    0.0972858
171360.0000000    0.1006995
171400.0000000    0.1075149
171440.0000000    0.1045311
171480.0000000    0.0990660
171520.0000000    0.0978156
171560.0000000    0.0944577
171600.0000000    0.1001237
171640.0000000    0.1033522
171680.0000000    0.0979437
171720.0000000    0.0962867
171760.0000000    0.0922120
171800.0000000    0.0946351
171840.0000000    0.0877798
171880.0000000    0.1053516
171920.0000000    0.0901650
171960.0000000    0.1022500
172000.0000000    0.0959097
172040.0000000    0.0863231
172080.0000000    0.0932880
172120.0000000    0.0927931
172160.0000000    0.1023587
172200.0000000    0.1122910
172240.0000000    0.1036486
172280.0000000    0.1126906
172320.0000000    0.1051467
172360.0000000    0.1089131
172400.0000000    0.0964167
172440.0000000    0.0975572
172480.0000000    0.1020032
172520.0000000    0.1041161
172560.0000000    0.1083220
172600.0000000    0.1032824
172640.0000000    0.1133131
172680.0000000    0.1105532
172720.0000000    0.1069797
172760.0000000    0.1014695
172800.0000000    0.1000837
172840.0000000    0.1039250
172880.0000000    0.1026459
172920.0000000    0.0983298
172960.0000000    0.1039739
173000.0000000    0.1030257
173040.0000000    0.0910180
173080.0000000    0.1033975
173120.0000000    0.1014787
173160.0000000    0.1098639
173200.0000000    0.1060644
173240.0000000    0.1037918
173280.0000000    0.1055277
173320.0000000    0.1094596
173360.0000000    0.1048822
173400.0000000    0.0970878
173440.0000000    0.1041706
173480.0000000    0.1161100
173520.0000000    0.1053670
173560.0000000    0.1076117
173600.0000000    0.1040022
173640.0000000    0.1068927
173680.0000000    0.0997804
173720.0000000    0.1038007
173760.0000000    0.1019432
173800.0000000    0.1042957
173840.0000000    0.1012481
173880.0000000    0.0976267
173920.0000000    0.0974226
173960.0000000    0.0955948
174000.0000000    0.1071322
174040.0000000    0.0971784
174080.0000000    0.0845716
174120.0000000    0.0914861
174160.0000000    0.0990910
174200.0000000    0.0908144
174240.0000000    0.0998095
174280.0000000    0.0916812
174320.0000000    0.1076295
174360.0000000    0.1013016
174400.0000000    0.0951007
174440.0000000    0.0985745
174480.0000000    0.0930349
174520.0000000    0.0907259
174560.0000000    0.0910457
174600.0000000    0.0898974
174640.0000000    0.0929068
174680.0000000    0.0946872
174720.0000000    0.0886222
174760.0000000    0.0937254
174800.0000000    0.0875576
174840.0000000    0.0965078
174880.0000000    0.0994216
174920.0000000    0.0871859
174960.0000000    0.0987961
175000.0000000    0.1088162
175040.0000000    0.0910924
175080.0000000    0.0877758
175120.0000000    0.0983562
175160.0000000    0.1023335
175200.0000000    0.1016912
175240.0000000    0.1013064
175280.0000000    0.0911827
175320.0000000    0.0868090
175360.0000000    0.0994494
175400.0000000    0.0857728
175440.0000000    0.0877649
175480.0000000    0.0934275
175520.0000000    0.0948200
175560.0000000    0.0853491
175600.0000000    0.0970084
175640.0000000    0.0969423
175680.0000000    0.0944070
175720.0000000    0.0936395
175760.0000000    0.0910360
175800.0000000    0.0912904
175840.0000000    0.0918687
175880.0000000    0.0887634
175920.0000000    0.0957990
175960.0000000    0.0927795
176000.0000000    0.1001458
176040.0000000    0.0982748
176080.0000000    0.1129095
176120.0000000    0.0896237
176160.0000000    0.0938669
176200.0000000    0.0963750
176240.0000000    0.0957998
176280.0000000    0.0956550
176320.0000000    0.0916457
176360.0000000    0.0977385
176400.0000000    0.1003861
176440.0000000    0.0902966
176480.0000000    0.0901653
176520.0000000    0.0881723
176560.0000000    0.1100185
176600.0000000    0.1026566
176640.0000000    0.0905155
176680.0000000    0.0890271
176720.0000000    0.0921376
176760.0000000    0.1049312
176800.0000000    0.0938210
176840.0000000    0.1064683
176880.0000000    0.0957442
176920.0000000    0.0989125
176960.0000000    0.0969675
177000.0000000    0.1016436
177040.0000000    0.0979050
177080.0000000    0.0914722
177120.0000000    0.0971548
177160.0000000    0.1109588
177200.0000000    0.0992452
177240.0000000    0.1052104
177280.0000000    0.0971642
177320.0000000    0.1034967
177360.0000000    0.1027887
177400.0000000    0.0994814
177440.0000000    0.1003200
177480.0000000    0.0859513
177520.0000000    0.0882642
177560.0000000    0.0921240
177600.0000000    0.0937964
177640.0000000    0.0988612
177680.0000000    0.0974439
177720.0000000    0.0992042
177760.0000000    0.0912331
177800.0000000    0.0995689
177840.0000000    0.1065083
177880.0000000    0.1010223
177920.0000000    0.0988745
177960.0000000    0.1077856
178000.0000000    0.0996263
178040.0000000    0.1006118
178080.0000000    0.1018050
178120.0000000    0.0959742
178160.0000000    0.1035331
178200.0000000    0.1004118
178240.0000000    0.1042489
178280.0000000    0.0996767
178320.0000000    0.1061739
178360.0000000    0.1067593
178400.0000000    0.1098672
178440.0000000    0.1082723
178480.0000000    0.1102583
178520.0000000    0.1007649
178560.0000000    0.0988381
178600.0000000    0.0949275
178640.0000000    0.1031496
178680.0000000    0.1062197
178720.0000000    0.0942654
178760.0000000    0.1107246
178800.0000000    0.1040790
178840.0000000    0.1215669
178880.0000000    0.1113509
178920.0000000    0.1092139
178960.0000000    0.1096765
179000.0000000    0.0955431
179040.0000000    0.0974353
179080.0000000    0.0939144
179120.0000000    0.0954567
179160.0000000    0.0907642
179200.0000000    0.0958444
179240.0000000    0.0888148
179280.0000000    0.0956893
179320.0000000    0.0986615
179360.0000000    0.0990342
179400.0000000    0.0897814
179440.0000000    0.0950615
179480.0000000    0.0992936
179520.0000000    0.0888555
179560.0000000    0.1035445
179600.0000000    0.0992696
179640.0000000    0.0952422
179680.0000000    0.1060787
179720.0000000    0.1029302
179760.0000000    0.0987932
179800.0000000    0.1011624
179840.0000000    0.1002254
179880.0000000    0.0987390
179920.0000000    0.1017242
179960.0000000    0.0941676
180000.0000000    0.1100301
180040.0000000    0.1029015
180080.0000000    0.1109002
180120.0000000    0.1041030
180160.0000000    0.0969473
180200.0000000    0.1003553
180240.0000000    0.1064275
180280.0000000    0.1042988
180320.0000000    0.1005793
180360.0000000    0.0983355
180400.0000000    0.1035894
180440.0000000    0.1092943
180480.0000000    0.1102892
180520.0000000    0.1006903
180560.0000000    0.1076873
180600.0000000    0.1049322
180640.0000000    0.1101736
180680.0000000    0.1040263
180720.0000000    0.0999004
180760.0000000    0.1115366
180800.0000000    0.1182232
180840.0000000    0.1107792
180880.0000000    0.1060092
180920.0000000    0.1086903
180960.0000000    0.1014187
181000.0000000    0.0945162
181040.0000000    0.0962620
181080.0000000    0.1128996
181120.0000000    0.1116740
181160.0000000    0.0945498
181200.0000000    0.0912179
181240.0000000    0.0917117
181280.0000000    0.0966888
181320.0000000    0.1049275
181360.0000000    0.1066146
181400.0000000    0.1036419
181440.0000000    0.1007291
181480.0000000    0.0994255
181520.0000000    0.0912070
181560.0000000    0.1017150
181600.0000000    0.0913641
181640.0000000    0.0998340
181680.0000000    0.0985199
181720.0000000    0.1028538
181760.0000000    0.1063201
181800.0000000    0.0999607
181840.0000000    0.1049528
181880.0000000    0.1028484
181920.0000000    0.1003583
181960.0000000    0.1035647
182000.0000000    0.1012915
182040.0000000    0.0986120
182080.0000000    0.0991717
182120.0000000    0.0982028
182160.0000000    0.0953073
182200.0000000    0.1092319
182240.0000000    0.1052410
182280.0000000    0.1053318
182320.0000000    0.1108529
182360.0000000    0.1105912
182400.0000000    0.1057109
182440.0000000    0.1076775
182480.0000000    0.1086114
182520.0000000    0.1048541
182560.0000000    0.1126968
182600.0000000    0.0946649
182640.0000000    0.1058039
182680.0000000    0.1156339
182720.0000000    0.1007657
182760.0000000    0.1018903
182800.0000000    0.1047153
182840.0000000    0.1037900
182880.0000000    0.0971706
182920.0000000    0.1100505
182960.0000000    0.1095956
183000.0000000    0.1008904
183040.0000000    0.1085063
183080.0000000    0.1034239
183120.0000000    0.1082798
183160.0000000    0.1060406
183200.0000000    0.1016012
183240.0000000    0.1061571
183280.0000000    0.0928876
183320.0000000    0.1033014
183360.0000000    0.0957448
183400.0000000    0.0994021
183440.0000000    0.1021932
183480.0000000    0.1073470
183520.0000000    0.1178405
183560.0000000    0.1146929
183600.0000000    0.1103208
183640.0000000    0.1095206
183680.0000000    0.1122597
183720.0000000    0.1076445
183760.0000000    0.1074590
183800.0000000    0.1030176
183840.0000000    0.0959541
183880.0000000    0.0920725
183920.0000000    0.1046620
183960.0000000    0.1056424
184000.0000000    0.1062144
184040.0000000    0.0990381
184080.0000000    0.1056257
184120.0000000    0.1080797
184160.0000000    0.1000196
184200.0000000    0.1112853
184240.0000000    0.1075537
184280.0000000    0.1041674
184320.0000000    0.1052521
184360.0000000    0.0904921
184400.0000000    0.0953335
184440.0000000    0.1049096
184480.0000000    0.0986891
184520.0000000    0.1102170
184560.0000000    0.1005736
184600.0000000    0.0975548
184640.0000000    0.1014877
184680.0000000    0.0941422
184720.0000000    0.0935901
184760.0000000    0.0938587
184800.0000000    0.0946310
184840.0000000    0.1022864
184880.0000000    0.0943810
184920.0000000    0.0984832
184960.0000000    0.0949820
185000.0000000    0.0964763
185040.0000000    0.0993154
185080.0000000    0.0982682
185120.0000000    0.1020427
185160.0000000    0.0860399
185200.0000000    0.1077018
185240.0000000    0.1029060
185280.0000000    0.0888221
185320.0000000    0.0994561
185360.0000000    0.0996146
185400.0000000    0.0869431
185440.0000000    0.0953899
185480.0000000    0.0927458
185520.0000000    0.0818535
185560.0000000    0.1010433
185600.0000000    0.1017995
185640.0000000    0.0848027
185680.0000000    0.0862802
185720.0000000    0.0913064
185760.0000000    0.0972752
185800.0000000    0.1007646
185840.0000000    0.1005231
185880.0000000    0.1062352
185920.0000000    0.1001270
185960.0000000    0.0981446
186000.0000000    0.0954789
186040.0000000    0.0976053
186080.0000000    0.1011763
186120.0000000    0.0959616
186160.0000000    0.0954335
186200.0000000    0.0945724
186240.0000000    0.0949283
186280.0000000    0.0946667
186320.0000000    0.0925020
186360.0000000    0.0936522
186400.0000000    0.0949168
186440.0000000    0.1035172
186480.0000000    0.1000450
186520.0000000    0.1046228
186560.0000000    0.1112807
186600.0000000    0.1192791
186640.0000000    0.1045653
186680.0000000    0.1119529
186720.0000000    0.1146487
186760.0000000    0.0953638
186800.0000000    0.1146355
186840.0000000    0.0991398
186880.0000000    0.1023353
186920.0000000    0.1069802
186960.0000000    0.1006343
187000.0000000    0.0970293
187040.0000000    0.1053638
187080.0000000    0.0916911
187120.0000000    0.0886436
187160.0000000    0.0959458
187200.0000000    0.0989790
187240.0000000    0.0928654
187280.0000000    0.0967781
187320.0000000    0.0955110
187360.0000000    0.0983169
187400.0000000    0.1019422
187440.0000000    0.0917331
187480.0000000    0.0945674
187520.0000000    0.1024758
187560.0000000    0.0957701
187600.0000000    0.1102307
187640.0000000    0.1011510
187680.0000000    0.0966400
187720.0000000    0.0938990
187760.0000000    0.0971046
187800.0000000    0.0935435
187840.0000000    0.0993932
187880.0000000    0.0974325
187920.0000000    0.0998481
187960.0000000    0.0968754
188000.0000000    0.1078640
188040.0000000    0.1148804
188080.0000000    0.1167336
188120.0000000    0.1071801
188160.0000000    0.0990018
188200.0000000    0.1133175
188240.0000000    0.1052306
188280.0000000    0.1139685
188320.0000000    0.1096345
188360.0000000    0.1019338
188400.0000000    0.1066031
188440.0000000    0.1001581
188480.0000000    0.1036443
188520.0000000    0.0973885
188560.0000000    0.0970989
188600.0000000    0.1110924
188640.0000000    0.1032846
188680.0000000    0.1028821
188720.0000000    0.1084977
188760.0000000    0.1047330
188800.0000000    0.0957480
188840.0000000    0.0983750
188880.0000000    0.0987563
188920.0000000    0.1025675
188960.0000000    0.1029968
189000.0000000    0.0915347
189040.0000000    0.0905932
189080.0000000    0.0916493
189120.0000000    0.0868950
189160.0000000    0.0976348
189200.0000000    0.0997942
189240.0000000    0.1046221
189280.0000000    0.0954093
189320.0000000    0.0967140
189360.0000000    0.0996076
189400.0000000    0.1078447
189440.0000000    0.1054427
189480.0000000    0.0944688
189520.0000000    0.1029048
189560.0000000    0.1024383
189600.0000000    0.1018814
189640.0000000    0.1004766
189680.0000000    0.1031689
189720.0000000    0.1037881
189760.0000000    0.0961192
189800.0000000    0.1009349
189840.0000000    0.1026055
189880.0000000    0.1098497
189920.0000000    0.1189029
189960.0000000    0.1147399
190000.0000000    0.0964082
190040.0000000    0.0918600
190080.0000000    0.0972758
190120.0000000    0.0953514
190160.0000000    0.0977904
190200.0000000    0.0923076
190240.0000000    0.0901643
190280.0000000    0.0870933
190320.0000000    0.0934358
190360.0000000    0.0994383
190400.0000000    0.0953335
190440.0000000    0.0991386
190480.0000000    0.1010129
190520.0000000    0.1041529
190560.0000000    0.0899270
190600.0000000    0.0923643
190640.0000000    0.0964704
190680.0000000    0.1046714
190720.0000000    0.0999830
190760.0000000    0.1099207
190800.0000000    0.0904707
190840.0000000    0.0947139
190880.0000000    0.0921502
190920.0000000    0.0900091
190960.0000000    0.0958382
191000.0000000    0.0866662
191040.0000000    0.1013188
191080.0000000    0.0974136
191120.0000000    0.0999102
191160.0000000    0.0968181
191200.0000000    0.0998954
191240.0000000    0.0902467
191280.0000000    0.0906849
191320.0000000    0.0933558
191360.0000000    0.0876817
191400.0000000    0.0866826
191440.0000000    0.0951618
191480.0000000    0.0965970
191520.0000000    0.0959000
191560.0000000    0.0909129
191600.0000000    0.0962785
191640.0000000    0.0968412
191680.0000000    0.1000326
191720.0000000    0.0926046
191760.0000000    0.0962563
191800.0000000    0.0976470
191840.0000000    0.1002298
191880.0000000    0.1019080
191920.0000000    0.0960240
191960.0000000    0.1039045
192000.0000000    0.0898715
192040.0000000    0.0876590
192080.0000000    0.0964436
192120.0000000    0.0966461
192160.0000000    0.0958111
192200.0000000    0.0903884
192240.0000000    0.0876702
192280.0000000    0.0913096
192320.0000000    0.0908687
192360.0000000    0.0859932
192400.0000000    0.0934296
192440.0000000    0.0851305
192480.0000000    0.0939560
192520.0000000    0.1007378
192560.0000000    0.0985501
192600.0000000    0.0938222
192640.0000000    0.0915864
192680.0000000    0.0910720
192720.0000000    0.0903447
192760.0000000    0.0911605
192800.0000000    0.0860214
192840.0000000    0.0950941
192880.0000000    0.0879429
192920.0000000    0.0968635
192960.0000000    0.0944401
193000.0000000    0.0972465
193040.0000000    0.1041483
193080.0000000    0.1034814
193120.0000000    0.1020864
193160.0000000    0.1004894
193200.0000000    0.1006133
193240.0000000    0.1050728
193280.0000000    0.0883220
193320.0000000    0.0828933
193360.0000000    0.0828078
193400.0000000    0.0954432
193440.0000000    0.1027338
193480.0000000    0.0949465
193520.0000000    0.0896144
193560.0000000    0.0892639
193600.0000000    0.0884164
193640.0000000    0.0878505
193680.0000000    0.0849277
193720.0000000    0.0851225
193760.0000000    0.0875995
193800.0000000    0.0870965
193840.0000000    0.0934762
193880.0000000    0.0920358
193920.0000000    0.0829152
193960.0000000    0.0867365
194000.0000000    0.0803528
194040.0000000    0.0899830
194080.0000000    0.0866196
194120.0000000    0.0907208
194160.0000000    0.0908077
194200.0000000    0.0933737
194240.0000000    0.0921392
194280.0000000    0.0915760
194320.0000000    0.0988623
194360.0000000    0.0911295
194400.0000000    0.0950163
194440.0000000    0.0900033
194480.0000000    0.0924062
194520.0000000    0.0962208
194560.0000000    0.0883960
194600.0000000    0.0887296
194640.0000000    0.0884644
194680.0000000    0.1125121
194720.0000000    0.0908879
194760.0000000    0.1045592
194800.0000000    0.0925314
194840.0000000    0.0889690
194880.0000000    0.0852420
194920.0000000    0.0917060
194960.0000000    0.1012973
195000.0000000    0.0999586
195040.0000000    0.0958407
195080.0000000    0.0962539
195120.0000000    0.0921858
195160.0000000    0.0941656
195200.0000000    0.1060151
195240.0000000    0.0952731
195280.0000000    0.0942382
195320.0000000    0.1057786
195360.0000000    0.0946970
195400.0000000    0.0937026
195440.0000000    0.0882327
195480.0000000    0.0967299
195520.0000000    0.1095338
195560.0000000    0.0994117
195600.0000000    0.0960694
195640.0000000    0.1077884
195680.0000000    0.1107380
195720.0000000    0.1046683
195760.0000000    0.0944335
195800.0000000    0.0958714
195840.0000000    0.0934046
195880.0000000    0.0969533
195920.0000000    0.1028400
195960.0000000    0.0881712
196000.0000000    0.1057470
196040.0000000    0.1016768
196080.0000000    0.0904271
196120.0000000    0.0801278
196160.0000000    0.0857806
196200.0000000    0.0821545
196240.0000000    0.0835211
196280.0000000    0.0904291
196320.0000000    0.1021906
196360.0000000    0.0988210
196400.0000000    0.0942214
196440.0000000    0.1047846
196480.0000000    0.1000034
196520.0000000    0.0895062
196560.0000000    0.0890049
196600.0000000    0.0799120
196640.0000000    0.0915419
196680.0000000    0.0871247
196720.0000000    0.0912373
196760.0000000    0.0917313
196800.0000000    0.0986121
196840.0000000    0.1041849
196880.0000000    0.1007045
196920.0000000    0.1071600
196960.0000000    0.0985481
197000.0000000    0.1063909
197040.0000000    0.0866889
197080.0000000    0.0967918
197120.0000000    0.0978047
197160.0000000    0.0964791
197200.0000000    0.0970031
197240.0000000    0.0972667
197280.0000000    0.0973930
197320.0000000    0.0957040
197360.0000000    0.0921814
197400.0000000    0.0983158
197440.0000000    0.0955414
197480.0000000    0.0993258
197520.0000000    0.0971615
197560.0000000    0.0948020
197600.0000000    0.0996219
197640.0000000    0.1042285
197680.0000000    0.0932642
197720.0000000    0.0950847
197760.0000000    0.0892966
197800.0000000    0.1021693
197840.0000000    0.0936868
197880.0000000    0.0911936
197920.0000000    0.1078576
197960.0000000    0.0979968
198000.0000000    0.0903603
198040.0000000    0.0893361
198080.0000000    0.0881814
198120.0000000    0.0885745
198160.0000000    0.0926748
198200.0000000    0.1051645
198240.0000000    0.0921020
198280.0000000    0.0948412
198320.0000000    0.0999572
198360.0000000    0.0925985
198400.0000000    0.0984826
198440.0000000    0.0964411
198480.0000000    0.0923790
198520.0000000    0.0940057
198560.0000000    0.0976852
198600.0000000    0.0960637
198640.0000000    0.1080395
198680.0000000    0.1060348
198720.0000000    0.0980808
198760.0000000    0.0985503
198800.0000000    0.0986735
198840.0000000    0.0956157
198880.0000000    0.0887826
198920.0000000    0.0998590
198960.0000000    0.1015849
199000.0000000    0.0946617
199040.0000000    0.0985978
199080.0000000    0.0929231
199120.0000000    0.0929679
199160.0000000    0.0957182
199200.0000000    0.1024654
199240.0000000    0.1060775
199280.0000000    0.1146237
199320.0000000    0.1026156
199360.0000000    0.1053618
199400.0000000    0.1029808
199440.0000000    0.1053553
199480.0000000    0.1035697
199520.0000000    0.0945837
199560.0000000    0.1048388
199600.0000000    0.1033900
199640.0000000    0.1044657
199680.0000000    0.1094313
199720.0000000    0.1002786
199760.0000000    0.1026586
199800.0000000    0.1014143
199840.0000000    0.0966307
199880.0000000    0.0976528
199920.0000000    0.0847268
199960.0000000    0.0964680
200000.0000000    0.0953113
200040.0000000    0.0932447
200080.0000000    0.0926756
200120.0000000    0.0885180
200160.0000000    0.0914093
200200.0000000    0.0869669
200240.0000000    0.0938514
200280.0000000    0.0958820
200320.0000000    0.0917108
200360.0000000    0.0935900
200400.0000000    0.0925256
200440.0000000    0.0910832
200480.0000000    0.0942595
200520.0000000    0.0979636
200560.0000000    0.0960990
200600.0000000    0.0957802
200640.0000000    0.1004535
200680.0000000    0.0921099
200720.0000000    0.0959182
200760.0000000    0.1066943
200800.0000000    0.1016174
200840.0000000    0.1019869
200880.0000000    0.1010225
200920.0000000    0.1111795
200960.0000000    0.1047990
201000.0000000    0.1123567
201040.0000000    0.0976085
201080.0000000    0.1104717
201120.0000000    0.0932328
201160.0000000    0.1145980
201200.0000000    0.1058658
201240.0000000    0.0991620
201280.0000000    0.1121053
201320.0000000    0.1060220
201360.0000000    0.1002691
201400.0000000    0.1057607
201440.0000000    0.1052049
201480.0000000    0.0981321
201520.0000000    0.1149858
201560.0000000    0.1118749
201600.0000000    0.1011814
201640.0000000    0.1078274
201680.0000000    0.1118870
201720.0000000    0.1100527
201760.0000000    0.0999161
201800.0000000    0.1055577
201840.0000000    0.0964643
201880.0000000    0.1119964
201920.0000000    0.1093302
201960.0000000    0.1085929
202000.0000000    0.1021997
202040.0000000    0.1082153
202080.0000000    0.1045512
202120.0000000    0.0974804
202160.0000000    0.0993446
202200.0000000    0.1034650
202240.0000000    0.0986551
202280.0000000    0.1100409
202320.0000000    0.1067302
202360.0000000    0.0992650
202400.0000000    0.0950614
202440.0000000    0.1046090
202480.0000000    0.1161710
202520.0000000    0.1116279
202560.0000000    0.1083932
202600.0000000    0.1023460
202640.0000000    0.1117062
202680.0000000    0.1007115
202720.0000000    0.1011320
202760.0000000    0.1003106
202800.0000000    0.1011922
202840.0000000    0.0977418
202880.0000000    0.1082617
202920.0000000    0.1178282
202960.0000000    0.1126991
203000.0000000    0.1051135
203040.0000000    0.1063435
203080.0000000    0.1015362
203120.0000000    0.1063793
203160.0000000    0.1073245
203200.0000000    0.1088009
203240.0000000    0.1012087
203280.0000000    0.1021716
203320.0000000    0.1130066
203360.0000000    0.1022529
203400.0000000    0.0977893
203440.0000000    0.1034707
203480.0000000    0.1074609
203520.0000000    0.0981525
203560.0000000    0.0963392
203600.0000000    0.0946564
203640.0000000    0.0957586
203680.0000000    0.0963047
203720.0000000    0.0974333
203760.0000000    0.0913342
203800.0000000    0.0880219
203840.0000000    0.0928605
203880.0000000    0.0956364
203920.0000000    0.0956791
203960.0000000    0.0995435
204000.0000000    0.0975357
204040.0000000    0.1111140
204080.0000000    0.0983247
204120.0000000    0.1024230
204160.0000000    0.0985816
204200.0000000    0.0919297
204240.0000000    0.0974088
204280.0000000    0.0946998
204320.0000000    0.0928435
204360.0000000    0.1021293
204400.0000000    0.0890295
204440.0000000    0.0985022
204480.0000000    0.0865388
204520.0000000    0.0937461
204560.0000000    0.0867841
204600.0000000    0.1073375
204640.0000000    0.1033026
204680.0000000    0.0903341
204720.0000000    0.0953468
204760.0000000    0.0887558
204800.0000000    0.0920132
204840.0000000    0.0896399
204880.0000000    0.0925931
204920.0000000    0.0902321
204960.0000000    0.0873749
205000.0000000    0.0842461
205040.0000000    0.0832615
205080.0000000    0.0906816
205120.0000000    0.0908769
205160.0000000    0.0960872
205200.0000000    0.0827322
205240.0000000    0.0961747
205280.0000000    0.0937664
205320.0000000    0.0857728
205360.0000000    0.0892206
205400.0000000    0.0881784
205440.0000000    0.0921861
205480.0000000    0.0880577
205520.0000000    0.0847556
205560.0000000    0.0952500
205600.0000000    0.1039068
205640.0000000    0.0989411
205680.0000000    0.0919336
205720.0000000    0.0866507
205760.0000000    0.0841593
205800.0000000    0.0956953
205840.0000000    0.0900331
205880.0000000    0.1017269
205920.0000000    0.0942274
205960.0000000    0.0904686
206000.0000000    0.1029061
206040.0000000    0.0935938
206080.0000000    0.1135156
206120.0000000    0.0999349
206160.0000000    0.0890987
206200.0000000    0.0899119
206240.0000000    0.1002997
206280.0000000    0.0947729
206320.0000000    0.0927974
206360.0000000    0.0993707
206400.0000000    0.0872265
206440.0000000    0.0880532
206480.0000000    0.0933330
206520.0000000    0.0929223
206560.0000000    0.0919310
206600.0000000    0.0866759
206640.0000000    0.0966830
206680.0000000    0.0951727
206720.0000000    0.0892333
206760.0000000    0.0924487
206800.0000000    0.0936706
206840.0000000    0.0919831
206880.0000000    0.0974692
206920.0000000    0.0842347
206960.0000000    0.0828825
207000.0000000    0.0919878
207040.0000000    0.0972947
207080.0000000    0.0940348
207120.0000000    0.0973756
207160.0000000    0.0908037
207200.0000000    0.0948050
207240.0000000    0.0842833
207280.0000000    0.0842289
207320.0000000    0.0933272
207360.0000000    0.0961953
207400.0000000    0.0939788
207440.0000000    0.0840567
207480.0000000    0.0941646
207520.0000000    0.0962664
207560.0000000    0.0950883
207600.0000000    0.0811081
207640.0000000    0.0876367
207680.0000000    0.0876197
207720.0000000    0.0978912
207760.0000000    0.0895610
207800.0000000    0.0835140
207840.0000000    0.0974187
207880.0000000    0.0931687
207920.0000000    0.0882589
207960.0000000    0.0906030
208000.0000000    0.0861312
208040.0000000    0.0823304
208080.0000000    0.0904704
208120.0000000    0.1011827
208160.0000000    0.0911703
208200.0000000    0.0900864
208240.0000000    0.0946505
208280.0000000    0.0895274
208320.0000000    0.0997320
208360.0000000    0.0942694
208400.0000000    0.0911027
208440.0000000    0.0995766
208480.0000000    0.0997230
208520.0000000    0.0913721
208560.0000000    0.0973063
208600.0000000    0.1044353
208640.0000000    0.1064155
208680.0000000    0.0945826
208720.0000000    0.0954865
208760.0000000    0.0970094
208800.0000000    0.0994256
208840.0000000    0.1036092
208880.0000000    0.0990426
208920.0000000    0.0931252
208960.0000000    0.0986993
209000.0000000    0.0955411
209040.0000000    0.0953293
209080.0000000    0.0843979
209120.0000000    0.0895744
209160.0000000    0.0886284
209200.0000000    0.0937941
209240.0000000    0.0902768
209280.0000000    0.0941792
209320.0000000    0.0973070
209360.0000000    0.0974803
209400.0000000    0.0951160
209440.0000000    0.0863329
209480.0000000    0.0953794
209520.0000000    0.0914009
209560.0000000    0.0912555
209600.0000000    0.0905846
209640.0000000    0.1023230
209680.0000000    0.0886516
209720.0000000    0.0898037
209760.0000000    0.0963473
209800.0000000    0.0987093
209840.0000000    0.0865100
209880.0000000    0.0900071
209920.0000000    0.0932660
209960.0000000    0.0930220
210000.0000000    0.0875324
210040.0000000    0.0864109
210080.0000000    0.0883860
210120.0000000    0.0878632
210160.0000000    0.0945952
210200.0000000    0.0973451
210240.0000000    0.0930322
210280.0000000    0.0862869
210320.0000000    0.0888624
210360.0000000    0.0901620
210400.0000000    0.0850789
210440.0000000    0.0901051
210480.0000000    0.0877142
210520.0000000    0.0930059
210560.0000000    0.1048512
210600.0000000    0.0973062
210640.0000000    0.0914156
210680.0000000    0.0868058
210720.0000000    0.0949692
210760.0000000    0.0919080
210800.0000000    0.0899748
210840.0000000    0.0969475
210880.0000000    0.0903849
210920.0000000    0.0817281
210960.0000000    0.0841400
211000.0000000    0.1029294
211040.0000000    0.0834894
211080.0000000    0.0851643
211120.0000000    0.0795373
211160.0000000    0.0877101
211200.0000000    0.0858729
211240.0000000    0.0902462
211280.0000000    0.0876501
211320.0000000    0.0957776
211360.0000000    0.0926040
211400.0000000    0.1041497
211440.0000000    0.0847236
211480.0000000    0.0972685
211520.0000000    0.0842164
211560.0000000    0.0858553
211600.0000000    0.0900805
211640.0000000    0.0891081
211680.0000000    0.0871062
211720.0000000    0.0991299
211760.0000000    0.0926102
211800.0000000    0.0949430
211840.0000000    0.0973885
211880.0000000    0.0919951
211920.0000000    0.0928146
211960.0000000    0.0929142
212000.0000000    0.1011180
212040.0000000    0.0989506
212080.0000000    0.1002054
212120.0000000    0.0932082
212160.0000000    0.0923857
212200.0000000    0.0894000
212240.0000000    0.0834151
212280.0000000    0.0969994
212320.0000000    0.0829885
212360.0000000    0.0996984
212400.0000000    0.1084444
212440.0000000    0.0924603
212480.0000000    0.0865153
212520.0000000    0.0914145
212560.0000000    0.0936647
212600.0000000    0.0899945
212640.0000000    0.0933212
212680.0000000    0.1011972
212720.0000000    0.0906520
212760.0000000    0.0885363
212800.0000000    0.0906971
212840.0000000    0.0918507
212880.0000000    0.0867464
212920.0000000    0.0819406
212960.0000000    0.0848424
213000.0000000    0.0921743
213040.0000000    0.0891853
213080.0000000    0.0972195
213120.0000000    0.0967607
213160.0000000    0.0934735
213200.0000000    0.0954431
213240.0000000    0.0993707
213280.0000000    0.0974124
213320.0000000    0.0925928
213360.0000000    0.0875790
213400.0000000    0.0963808
213440.0000000    0.0933375
213480.0000000    0.0937375
213520.0000000    0.1021443
213560.0000000    0.0969493
213600.0000000    0.1011862
213640.0000000    0.1009185
213680.0000000    0.0916585
213720.0000000    0.1009448
213760.0000000    0.0946904
213800.0000000    0.0949398
213840.0000000    0.0951523
213880.0000000    0.0927469
213920.0000000    0.0997201
213960.0000000    0.1024285
214000.0000000    0.1037665
214040.0000000    0.0979248
214080.0000000    0.1047470
214120.0000000    0.1051046
214160.0000000    0.0950259
214200.0000000    0.0974661
214240.0000000    0.1045376
214280.0000000    0.1050338
214320.0000000    0.0987118
214360.0000000    0.0982622
214400.0000000    0.0986919
214440.0000000    0.0991206
214480.0000000    0.0977481
214520.0000000    0.0940247
214560.0000000    0.1027811
214600.0000000    0.0960453
214640.0000000    0.1000788
214680.0000000    0.1026071
214720.0000000    0.0990210
214760.0000000    0.1017931
214800.0000000    0.1001563
214840.0000000    0.0914798
214880.0000000    0.0954017
214920.0000000    0.0883589
214960.0000000    0.0913227
215000.0000000    0.1002892
215040.0000000    0.0991709
215080.0000000    0.0974831
215120.0000000    0.0967813
215160.0000000    0.1093729
215200.0000000    0.0967703
215240.0000000    0.0994203
215280.0000000    0.0883749
215320.0000000    0.1043179
215360.0000000    0.0966836
215400.0000000    0.1071470
215440.0000000    0.1009955
215480.0000000    0.0906853
215520.0000000    0.1053589
215560.0000000    0.1059855
215600.0000000    0.1109878
215640.0000000    0.1023601
215680.0000000    0.1104679
215720.0000000    0.1079899
215760.0000000    0.1010762
215800.0000000    0.1067360
215840.0000000    0.1013756
215880.0000000    0.1017571
215920.0000000    0.1007094
215960.0000000    0.1005120
216000.0000000    0.0963620
216040.0000000    0.0985594
216080.0000000    0.0922187
216120.0000000    0.0952517
216160.0000000    0.0958856
216200.0000000    0.1007682
216240.0000000    0.0933730
216280.0000000    0.1054569
216320.0000000    0.1084228
216360.0000000    0.1071454
216400.0000000    0.0937764
216440.0000000    0.0917490
216480.0000000    0.1015124
216520.0000000    0.0902519
216560.0000000    0.1081379
216600.0000000    0.0928282
216640.0000000    0.1093626
216680.0000000    0.0948516
216720.0000000    0.1005256
216760.0000000    0.1059378
216800.0000000    0.1014025
216840.0000000    0.1004122
216880.0000000    0.0978239
216920.0000000    0.1052039
216960.0000000    0.1014725
217000.0000000    0.0992078
217040.0000000    0.0974420
217080.0000000    0.0915479
217120.0000000    0.1001694
217160.0000000    0.0916917
217200.0000000    0.0946231
217240.0000000    0.0960201
217280.0000000    0.0928773
217320.0000000    0.0986942
217360.0000000    0.0890611
217400.0000000    0.0891662
217440.0000000    0.0885215
217480.0000000    0.0811865
217520.0000000    0.0880433
217560.0000000    0.0855006
217600.0000000    0.0901682
217640.0000000    0.0874616
217680.0000000    0.0968450
217720.0000000    0.0906302
217760.0000000    0.0853603
217800.0000000    0.0842583
217840.0000000    0.0894024
217880.0000000    0.0962528
217920.0000000    0.0942876
217960.0000000    0.0897814
218000.0000000    0.0993743
218040.0000000    0.0949643
218080.0000000    0.0981361
218120.0000000    0.0862767
218160.0000000    0.0890068
218200.0000000    0.0931570
218240.0000000    0.0968278
218280.0000000    0.0914710
218320.0000000    0.0975107
218360.0000000    0.0976691
218400.0000000    0.0898577
218440.0000000    0.0858074
218480.0000000    0.0993834
218520.0000000    0.0899669
218560.0000000    0.0854162
218600.0000000    0.0890305
218640.0000000    0.0874986
218680.0000000    0.0905905
218720.0000000    0.0911711
218760.0000000    0.0929256
218800.0000000    0.0892361
218840.0000000    0.0900515
218880.0000000    0.0880189
218920.0000000    0.0935604
218960.0000000    0.0904662
219000.0000000    0.0829103
219040.0000000    0.0909110
219080.0000000    0.0962640
219120.0000000    0.0859029
219160.0000000    0.1050609
219200.0000000    0.0844673
219240.0000000    0.0884594
219280.0000000    0.0902693
219320.0000000    0.0909175
219360.0000000    0.0829342
219400.0000000    0.0884634
219440.0000000    0.1097053
219480.0000000    0.0942341
219520.0000000    0.0926788
219560.0000000    0.0942069
219600.0000000    0.0923745
219640.0000000    0.0815118
219680.0000000    0.0915337
219720.0000000    0.0863979
219760.0000000    0.1004623
219800.0000000    0.0964740
219840.0000000    0.1012063
219880.0000000    0.0843519
219920.0000000    0.0979835
219960.0000000    0.1038316
220000.0000000    0.0889367
220040.0000000    0.0930264
220080.0000000    0.0919788
220120.0000000    0.0854206
220160.0000000    0.0964552
220200.0000000    0.0920619
220240.0000000    0.0904611
220280.0000000    0.1086999
220320.0000000    0.1002480
220360.0000000    0.1087633
220400.0000000    0.1160048
220440.0000000    0.0991372
220480.0000000    0.0987878
220520.0000000    0.1048968
220560.0000000    0.1059523
220600.0000000    0.1125100
220640.0000000    0.1113461
220680.0000000    0.0992152
220720.0000000    0.1025988
220760.0000000    0.0965280
220800.0000000    0.0996614
220840.0000000    0.1000720
220880.0000000    0.0947711
220920.0000000    0.0984906
220960.0000000    0.0882813
221000.0000000    0.0882909
221040.0000000    0.0987416
221080.0000000    0.1009536
221120.0000000    0.0981226
221160.0000000    0.1085568
221200.0000000    0.0948664
221240.0000000    0.1040829
221280.0000000    0.0996495
221320.0000000    0.1028474
221360.0000000    0.0916799
221400.0000000    0.0972895
221440.0000000    0.0974205
221480.0000000    0.0857459
221520.0000000    0.0900993
221560.0000000    0.0916489
221600.0000000    0.1019252
221640.0000000    0.0862580
221680.0000000    0.0899824
221720.0000000    0.0974023
221760.0000000    0.1077113
221800.0000000    0.0975298
221840.0000000    0.0827134
221880.0000000    0.0891264
221920.0000000    0.1101921
221960.0000000    0.0989235
222000.0000000    0.0958269
222040.0000000    0.0866369
222080.0000000    0.0898844
222120.0000000    0.0931099
222160.0000000    0.0933462
222200.0000000    0.0960748
222240.0000000    0.0913610
222280.0000000    0.0854415
222320.0000000    0.0821484
222360.0000000    0.0794849
222400.0000000    0.0886969
222440.0000000    0.0805847
222480.0000000    0.0868412
222520.0000000    0.0920656
222560.0000000    0.0834101
222600.0000000    0.0868929
222640.0000000    0.0921310
222680.0000000    0.0817753
222720.0000000    0.0889304
222760.0000000    0.0891008
222800.0000000    0.0877147
222840.0000000    0.0896879
222880.0000000    0.0936575
222920.0000000    0.0846007
222960.0000000    0.0907240
223000.0000000    0.0913673
223040.0000000    0.0862846
223080.0000000    0.0914658
223120.0000000    0.0890842
223160.0000000    0.1163304
223200.0000000    0.0944397
223240.0000000    0.0951094
223280.0000000    0.0812562
223320.0000000    0.0982985
223360.0000000    0.0910799
223400.0000000    0.0875866
223440.0000000    0.0954929
223480.0000000    0.0948937
223520.0000000    0.0927687
223560.0000000    0.0884477
223600.0000000    0.0931767
223640.0000000    0.1008825
223680.0000000    0.0925121
223720.0000000    0.0931926
223760.0000000    0.0898366
223800.0000000    0.0907509
223840.0000000    0.0864330
223880.0000000    0.0931797
223920.0000000    0.0870803
223960.0000000    0.0856101
224000.0000000    0.0897889
224040.0000000    0.0997298
224080.0000000    0.0933035
224120.0000000    0.0917039
224160.0000000    0.0880814
224200.0000000    0.0827676
224240.0000000    0.0917456
224280.0000000    0.0868292
224320.0000000    0.1047056
224360.0000000    0.0919739
224400.0000000    0.0986105
224440.0000000    0.0918397
224480.0000000    0.0905888
224520.0000000    0.0949842
224560.0000000    0.0931906
224600.0000000    0.0939972
224640.0000000    0.0916954
224680.0000000    0.0995029
224720.0000000    0.1012823
224760.0000000    0.0968381
224800.0000000    0.0927229
224840.0000000    0.0921555
224880.0000000    0.0939864
224920.0000000    0.0894859
224960.0000000    0.0923594
225000.0000000    0.0904405
225040.0000000    0.0915666
225080.0000000    0.0881942
225120.0000000    0.0916517
225160.0000000    0.0807872
225200.0000000    0.0862258
225240.0000000    0.0976063
225280.0000000    0.0991092
225320.0000000    0.0970545
225360.0000000    0.0939028
225400.0000000    0.0965373
225440.0000000    0.0937806
225480.0000000    0.0854882
225520.0000000    0.1006688
225560.0000000    0.0921490
225600.0000000    0.1009316
225640.0000000    0.0830779
225680.0000000    0.0919819
225720.0000000    0.0887643
225760.0000000    0.0833148
225800.0000000    0.0942731
225840.0000000    0.0881981
225880.0000000    0.0940800
225920.0000000    0.0831876
225960.0000000    0.0928803
226000.0000000    0.0840676
226040.0000000    0.0790179
226080.0000000    0.0913931
226120.0000000    0.0838432
226160.0000000    0.0856520
226200.0000000    0.0871329
226240.0000000    0.0839404
226280.0000000    0.0972328
226320.0000000    0.0862968
226360.0000000    0.1003463
226400.0000000    0.0878845
226440.0000000    0.0903654
226480.0000000    0.0764809
226520.0000000    0.0805548
226560.0000000    0.0879156
226600.0000000    0.0899748
226640.0000000    0.0926247
226680.0000000    0.0819272
226720.0000000    0.0842935
226760.0000000    0.0928613
226800.0000000    0.0834071
226840.0000000    0.0872023
226880.0000000    0.0838023
226920.0000000    0.0875341
226960.0000000    0.0975400
227000.0000000    0.0839423
227040.0000000    0.0889219
227080.0000000    0.0969048
227120.0000000    0.0902921
227160.0000000    0.0889462
227200.0000000    0.0922904
227240.0000000    0.0875088
227280.0000000    0.0860092
227320.0000000    0.0955490
227360.0000000    0.0888086
227400.0000000    0.0945027
227440.0000000    0.1017779
227480.0000000    0.0921604
227520.0000000    0.0936978
227560.0000000    0.0918944
227600.0000000    0.0990691
227640.0000000    0.0903617
227680.0000000    0.0952284
227720.0000000    0.0945009
227760.0000000    0.0957813
227800.0000000    0.0875724
227840.0000000    0.0860596
227880.0000000    0.0888115
227920.0000000    0.1015260
227960.0000000    0.0967333
228000.0000000    0.0999303
228040.0000000    0.0997726
228080.0000000    0.0930172
228120.0000000    0.0945231
228160.0000000    0.1038376
228200.0000000    0.1029873
228240.0000000    0.0904088
228280.0000000    0.0965435
228320.0000000    0.0927388
228360.0000000    0.0858390
228400.0000000    0.0978358
228440.0000000    0.0835491
228480.0000000    0.0907660
228520.0000000    0.1025589
228560.0000000    0.0934914
228600.0000000    0.0878120
228640.0000000    0.0928233
228680.0000000    0.0958446
228720.0000000    0.1011068
228760.0000000    0.0943530
228800.0000000    0.0932310
228840.0000000    0.0971524
228880.0000000    0.0890026
228920.0000000    0.0907926
228960.0000000    0.0985554
229000.0000000    0.1014599
229040.0000000    0.0907284
229080.0000000    0.0924749
229120.0000000    0.0969197
229160.0000000    0.0983098
229200.0000000    0.0831013
229240.0000000    0.0909911
229280.0000000    0.0942000
229320.0000000    0.0902817
229360.0000000    0.0990245
229400.0000000    0.1038356
229440.0000000    0.0967133
229480.0000000    0.0973778
229520.0000000    0.0992170
229560.0000000    0.1054498
229600.0000000    0.1156391
229640.0000000    0.1096281
229680.0000000    0.1042918
229720.0000000    0.0966223
229760.0000000    0.1060063
229800.0000000    0.1098637
229840.0000000    0.1021625
229880.0000000    0.1004489
229920.0000000    0.1091652
229960.0000000    0.0952892
230000.0000000    0.0952294
230040.0000000    0.0921605
230080.0000000    0.0853818
230120.0000000    0.0991924
230160.0000000    0.0809588
230200.0000000    0.0929806
230240.0000000    0.0869230
230280.0000000    0.0930882
230320.0000000    0.0933027
230360.0000000    0.0945482
230400.0000000    0.0880886
230440.0000000    0.0838058
230480.0000000    0.0784135
230520.0000000    0.0817963
230560.0000000    0.0842051
230600.0000000    0.0858374
230640.0000000    0.0883078
230680.0000000    0.0855791
230720.0000000    0.0960540
230760.0000000    0.0915169
230800.0000000    0.0927311
230840.0000000    0.0938424
230880.0000000    0.0909226
230920.0000000    0.0989639
230960.0000000    0.0894028
231000.0000000    0.0876047
231040.0000000    0.0891627
231080.0000000    0.0992810
231120.0000000    0.1027947
231160.0000000    0.0890073
231200.0000000    0.0994986
231240.0000000    0.0991785
231280.0000000    0.1030958
231320.0000000    0.0905219
231360.0000000    0.0965957
231400.0000000    0.0982190
231440.0000000    0.1120981
231480.0000000    0.0965279
231520.0000000    0.0982209
231560.0000000    0.0994001
231600.0000000    0.0981689
231640.0000000    0.0933357
231680.0000000    0.0985594
231720.0000000    0.0869153
231760.0000000    0.0823857
231800.0000000    0.0916105
231840.0000000    0.0863433
231880.0000000    0.0864040
231920.0000000    0.0882823
231960.0000000    0.0913199
232000.0000000    0.0982896
232040.0000000    0.0879642
232080.0000000    0.0841716
232120.0000000    0.0788284
232160.0000000    0.0819326
232200.0000000    0.0887722
232240.0000000    0.0906343
232280.0000000    0.0949307
232320.0000000    0.0879169
232360.0000000    0.0883665
232400.0000000    0.0948251
232440.0000000    0.0994791
232480.0000000    0.0922808
232520.0000000    0.0818921
232560.0000000    0.1037405
232600.0000000    0.0862473
232640.0000000    0.0980897
232680.0000000    0.0880099
232720.0000000    0.0856713
232760.0000000    0.0952010
232800.0000000    0.0955698
232840.0000000    0.0981603
232880.0000000    0.0930152
232920.0000000    0.0859824
232960.0000000    0.0827356
233000.0000000    0.0805157
233040.0000000    0.0908098
233080.0000000    0.0975954
233120.0000000    0.0872839
233160.0000000    0.0926118
233200.0000000    0.0951392
233240.0000000    0.0960184
233280.0000000    0.0887196
233320.0000000    0.0924519
233360.0000000    0.1033848
233400.0000000    0.1122672
233440.0000000    0.0948384
233480.0000000    0.0968010
233520.0000000    0.0873758
233560.0000000    0.1051227
233600.0000000    0.0960443
233640.0000000    0.0877268
233680.0000000    0.0884207
233720.0000000    0.0959034
233760.0000000    0.1092472
233800.0000000    0.0976285
233840.0000000    0.1039211
233880.0000000    0.1055093
233920.0000000    0.0980546
233960.0000000    0.1065035
234000.0000000    0.1034912
234040.0000000    0.1002579
234080.0000000    0.1083837
234120.0000000    0.1037239
234160.0000000    0.1090850
234200.0000000    0.0902295
234240.0000000    0.0952823
234280.0000000    0.0930370
234320.0000000    0.0886799
234360.0000000    0.0954023
234400.0000000    0.0902509
234440.0000000    0.0955761
234480.0000000    0.0988675
234520.0000000    0.0926134
234560.0000000    0.0925628
234600.0000000    0.1029154
234640.0000000    0.0798585
234680.0000000    0.0905315
234720.0000000    0.0927503
234760.0000000    0.1003706
234800.0000000    0.0888035
234840.0000000    0.0975144
234880.0000000    0.0940126
234920.0000000    0.0944992
234960.0000000    0.0917942
235000.0000000    0.0982349
235040.0000000    0.0905356
235080.0000000    0.1052114
235120.0000000    0.0928704
235160.0000000    0.1078761
235200.0000000    0.1012556
235240.0000000    0.0940436
235280.0000000    0.0996252
235320.0000000    0.0962507
235360.0000000    0.0882086
235400.0000000    0.0914509
235440.0000000    0.0922652
235480.0000000    0.1019671
235520.0000000    0.0901889
235560.0000000    0.0911935
235600.0000000    0.0937850
235640.0000000    0.0901010
235680.0000000    0.0978637
235720.0000000    0.0924202
235760.0000000    0.0851773
235800.0000000    0.0896426
235840.0000000    0.0908802
235880.0000000    0.0894853
235920.0000000    0.0820133
235960.0000000    0.0930773
236000.0000000    0.0910832
236040.0000000    0.0920187
236080.0000000    0.1005114
236120.0000000    0.1066379
236160.0000000    0.0914856
236200.0000000    0.0933434
236240.0000000    0.0891279
236280.0000000    0.0939480
236320.0000000    0.0943016
236360.0000000    0.0908482
236400.0000000    0.1058420
236440.0000000    0.0896096
236480.0000000    0.0922731
236520.0000000    0.0907111
236560.0000000    0.0889509
236600.0000000    0.0856953
236640.0000000    0.0818694
236680.0000000    0.0935850
236720.0000000    0.0841289
236760.0000000    0.0946293
236800.0000000    0.0995506
236840.0000000    0.0911109
236880.0000000    0.0916962
236920.0000000    0.1009801
236960.0000000    0.1003531
237000.0000000    0.0984674
237040.0000000    0.0852409
237080.0000000    0.1027151
237120.0000000    0.0974069
237160.0000000    0.0878004
237200.0000000    0.0936836
237240.0000000    0.0820895
237280.0000000    0.0895234
237320.0000000    0.0986821
237360.0000000    0.0951516
237400.0000000    0.0860883
237440.0000000    0.0853799
237480.0000000    0.0924450
237520.0000000    0.0919535
237560.0000000    0.0942247
237600.0000000    0.0902070
237640.0000000    0.0936544
237680.0000000    0.1123566
237720.0000000    0.0974709
237760.0000000    0.1074380
237800.0000000    0.0832739
237840.0000000    0.0960183
237880.0000000    0.0912447
237920.0000000    0.0901529
237960.0000000    0.0848697
238000.0000000    0.0888580
238040.0000000    0.1006691
238080.0000000    0.0925270
238120.0000000    0.1077482
238160.0000000    0.1003721
238200.0000000    0.0958756
238240.0000000    0.0970205
238280.0000000    0.0829809
238320.0000000    0.0896674
238360.0000000    0.0869892
238400.0000000    0.0869618
238440.0000000    0.0896249
238480.0000000    0.0882894
238520.0000000    0.0947538
238560.0000000    0.0842607
238600.0000000    0.0843729
238640.0000000    0.0837662
238680.0000000    0.0865889
238720.0000000    0.0928332
238760.0000000    0.0913002
238800.0000000    0.0903695
238840.0000000    0.0912502
238880.0000000    0.0948834
238920.0000000    0.0947869
238960.0000000    0.0882948
239000.0000000    0.0966171
239040.0000000    0.0933706
239080.0000000    0.0890338
239120.0000000    0.0945857
239160.0000000    0.0918685
239200.0000000    0.0797317
239240.0000000    0.0852574
239280.0000000    0.0936869
239320.0000000    0.0954370
239360.0000000    0.0918050
239400.0000000    0.0954859
239440.0000000    0.0961443
239480.0000000    0.0899138
239520.0000000    0.0903365
239560.0000000    0.0849621
239600.0000000    0.0953627
239640.0000000    0.1001869
239680.0000000    0.0973372
239720.0000000    0.0856003
239760.0000000    0.0974725
239800.0000000    0.0945816
239840.0000000    0.0918275
239880.0000000    0.0971756
239920.0000000    0.0946975
239960.0000000    0.0935047
240000.0000000    0.0969111
240040.0000000    0.0884587
240080.0000000    0.0928929
240120.0000000    0.0926481
240160.0000000    0.0945780
240200.0000000    0.0972029
240240.0000000    0.0984474
240280.0000000    0.0947143
240320.0000000    0.0915424
240360.0000000    0.0903150
240400.0000000    0.1029608
240440.0000000    0.0929922
240480.0000000    0.0945873
240520.0000000    0.0944411
240560.0000000    0.0952595
240600.0000000    0.0989751
240640.0000000    0.0959154
240680.0000000    0.0977459
240720.0000000    0.0997542
240760.0000000    0.1030728
240800.0000000    0.1071845
240840.0000000    0.1002007
240880.0000000    0.1010973
240920.0000000    0.1003437
240960.0000000    0.0913074
241000.0000000    0.0906765
241040.0000000    0.1007775
241080.0000000    0.1001033
241120.0000000    0.0983882
241160.0000000    0.0965836
241200.0000000    0.0991054
241240.0000000    0.0998416
241280.0000000    0.1028590
241320.0000000    0.0935164
241360.0000000    0.0920735
241400.0000000    0.0923346
241440.0000000    0.0987267
241480.0000000    0.0997429
241520.0000000    0.1080791
241560.0000000    0.1016765
241600.0000000    0.0900177
241640.0000000    0.0963418
241680.0000000    0.1045480
241720.0000000    0.0932326
241760.0000000    0.0917672
241800.0000000    0.0892574
241840.0000000    0.0940643
241880.0000000    0.0962647
241920.0000000    0.0928738
241960.0000000    0.0820276
242000.0000000    0.0955936
242040.0000000    0.1038737
242080.0000000    0.1021386
242120.0000000    0.1022875
242160.0000000    0.1049710
242200.0000000    0.0974046
242240.0000000    0.1045898
242280.0000000    0.1002469
242320.0000000    0.1116704
242360.0000000    0.0925350
242400.0000000    0.0999068
242440.0000000    0.0958822
242480.0000000    0.0894025
242520.0000000    0.0890053
242560.0000000    0.0965311
242600.0000000    0.1016773
242640.0000000    0.0923066
242680.0000000    0.1011142
242720.0000000    0.0943505
242760.0000000    0.0904788
242800.0000000    0.1010939
242840.0000000    0.0996249
242880.0000000    0.1014919
242920.0000000    0.1014666
242960.0000000    0.1062676
243000.0000000    0.0909489
243040.0000000    0.0924382
243080.0000000    0.0933993
243120.0000000    0.1099576
243160.0000000    0.1081161
243200.0000000    0.0937905
243240.0000000    0.1048181
243280.0000000    0.1033458
243320.0000000    0.0948593
243360.0000000    0.0990584
243400.0000000    0.1066787
243440.0000000    0.1212440
243480.0000000    0.1006525
243520.0000000    0.0989324
243560.0000000    0.1089998
243600.0000000    0.1046310
243640.0000000    0.0940527
243680.0000000    0.1005787
243720.0000000    0.1060746
243760.0000000    0.0961330
243800.0000000    0.0990024
243840.0000000    0.0988078
243880.0000000    0.1014818
243920.0000000    0.1094270
243960.0000000    0.1140255
244000.0000000    0.1018410
244040.0000000    0.1001646
244080.0000000    0.0949309
244120.0000000    0.1008531
244160.0000000    0.0930687
244200.0000000    0.1049548
244240.0000000    0.0969427
244280.0000000    0.0944013
244320.0000000    0.0853885
244360.0000000    0.0853137
244400.0000000    0.0914993
244440.0000000    0.1009609
244480.0000000    0.0909070
244520.0000000    0.0849613
244560.0000000    0.0906376
244600.0000000    0.0868788
244640.0000000    0.0955223
244680.0000000    0.0892335
244720.0000000    0.0960496
244760.0000000    0.0978830
244800.0000000    0.0958088
244840.0000000    0.0966923
244880.0000000    0.0968694
244920.0000000    0.1017742
244960.0000000    0.0977925
245000.0000000    0.1031799
245040.0000000    0.0990357
245080.0000000    0.1025827
245120.0000000    0.0994472
245160.0000000    0.1052687
245200.0000000    0.0994959
245240.0000000    0.0928629
245280.0000000    0.0986077
245320.0000000    0.0880660
245360.0000000    0.0941412
245400.0000000    0.0828785
245440.0000000    0.0877400
245480.0000000    0.0865401
245520.0000000    0.0937654
245560.0000000    0.0890122
245600.0000000    0.0939857
245640.0000000    0.0939799
245680.0000000    0.1014531
245720.0000000    0.1093153
245760.0000000    0.0912235
245800.0000000    0.0909612
245840.0000000    0.0978816
245880.0000000    0.0963638
245920.0000000    0.0947706
245960.0000000    0.0924259
246000.0000000    0.0896359
246040.0000000    0.0973847
246080.0000000    0.0896266
246120.0000000    0.0915027
246160.0000000    0.1005053
246200.0000000    0.0945458
246240.0000000    0.0894939
246280.0000000    0.1007399
246320.0000000    0.1029819
246360.0000000    0.0987590
246400.0000000    0.0918942
246440.0000000    0.0948070
246480.0000000    0.0840772
246520.0000000    0.0824061
246560.0000000    0.0937316
246600.0000000    0.0992856
246640.0000000    0.0965521
246680.0000000    0.0904569
246720.0000000    0.0866610
246760.0000000    0.0834055
246800.0000000    0.0853916
246840.0000000    0.0826668
246880.0000000    0.0873942
246920.0000000    0.0844990
246960.0000000    0.0867580
247000.0000000    0.0780264
247040.0000000    0.0943492
247080.0000000    0.0984147
247120.0000000    0.0887567
247160.0000000    0.0969345
247200.0000000    0.0929420
247240.0000000    0.0964319
247280.0000000    0.0962774
247320.0000000    0.0954709
247360.0000000    0.0864835
247400.0000000    0.0851071
247440.0000000    0.0909401
247480.0000000    0.0913910
247520.0000000    0.0866261
247560.0000000    0.0947905
247600.0000000    0.0907630
247640.0000000    0.0915818
247680.0000000    0.0886321
247720.0000000    0.0930742
247760.0000000    0.0945705
247800.0000000    0.1009944
247840.0000000    0.0848050
247880.0000000    0.0939629
247920.0000000    0.0933350
247960.0000000    0.1000899
248000.0000000    0.1025451
248040.0000000    0.0968030
248080.0000000    0.1066761
248120.0000000    0.0936786
248160.0000000    0.0966962
248200.0000000    0.0984141
248240.0000000    0.1052717
248280.0000000    0.0966724
248320.0000000    0.0910096
248360.0000000    0.0923204
248400.0000000    0.1001298
248440.0000000    0.0831384
248480.0000000    0.1027898
248520.0000000    0.0850394
248560.0000000    0.1031362
248600.0000000    0.0888825
248640.0000000    0.0914868
248680.0000000    0.0999256
248720.0000000    0.0913292
248760.0000000    0.0990989
248800.0000000    0.0981441
248840.0000000    0.0944624
248880.0000000    0.1013733
248920.0000000    0.1012578
248960.0000000    0.0948745
249000.0000000    0.0932994
249040.0000000    0.0825416
249080.0000000    0.0947161
249120.0000000    0.0880699
249160.0000000    0.0981643
249200.0000000    0.0983809
249240.0000000    0.0943737
249280.0000000    0.0999849
249320.0000000    0.0868593
249360.0000000    0.0924340
249400.0000000    0.1033961
249440.0000000    0.0882261
249480.0000000    0.1031721
249520.0000000    0.0938057
249560.0000000    0.0993481
249600.0000000    0.1041448
249640.0000000    0.0984839
249680.0000000    0.0917715
249720.0000000    0.0896446
249760.0000000    0.0884797
249800.0000000    0.0959232
249840.0000000    0.0921909
249880.0000000    0.1025430
249920.0000000    0.0956723
249960.0000000    0.1115061
250000.0000000    0.0999518
250040.0000000    0.1013257
250080.0000000    0.0911393
250120.0000000    0.0933319
250160.0000000    0.1017904
250200.0000000    0.0938685
250240.0000000    0.0933084
250280.0000000    0.0889948
250320.0000000    0.0854533
250360.0000000    0.0915283
250400.0000000    0.0938224
250440.0000000    0.0877076
250480.0000000    0.1023409
250520.0000000    0.0905720
250560.0000000    0.0953908
250600.0000000    0.0870957
250640.0000000    0.0851786
250680.0000000    0.0919487
250720.0000000    0.0944949
250760.0000000    0.0878036
250800.0000000    0.0924781
250840.0000000    0.0793372
250880.0000000    0.0827822
250920.0000000    0.0807600
250960.0000000    0.0960029
251000.0000000    0.1059968
251040.0000000    0.0933374
251080.0000000    0.1061938
251120.0000000    0.1006182
251160.0000000    0.0924421
251200.0000000    0.0900995
251240.0000000    0.0931370
251280.0000000    0.1018602
251320.0000000    0.0878942
251360.0000000    0.0959531
251400.0000000    0.0882264
251440.0000000    0.0889847
251480.0000000    0.0927293
251520.0000000    0.1003731
251560.0000000    0.0931424
251600.0000000    0.1036695
251640.0000000    0.0973154
251680.0000000    0.0909930
251720.0000000    0.0969310
251760.0000000    0.1004927
251800.0000000    0.1117459
251840.0000000    0.1013970
251880.0000000    0.1063656
251920.0000000    0.0957453
251960.0000000    0.0927145
252000.0000000    0.1025393
252040.0000000    0.0886580
252080.0000000    0.1077496
252120.0000000    0.1002553
252160.0000000    0.0915104
252200.0000000    0.0928836
252240.0000000    0.0896019
252280.0000000    0.0909075
252320.0000000    0.0960286
252360.0000000    0.0879309
252400.0000000    0.0899206
252440.0000000    0.0937490
252480.0000000    0.0854614
252520.0000000    0.0903869
252560.0000000    0.0949647
252600.0000000    0.0933768
252640.0000000    0.0875369
252680.0000000    0.1002234
252720.0000000    0.1124106
252760.0000000    0.0926422
252800.0000000    0.1010078
252840.0000000    0.1019513
252880.0000000    0.0898884
252920.0000000    0.0893245
252960.0000000    0.0995763
253000.0000000    0.0935658
253040.0000000    0.0959254
253080.0000000    0.0967652
253120.0000000    0.0907621
253160.0000000    0.0854717
253200.0000000    0.0834493
253240.0000000    0.0939139
253280.0000000    0.0923347
253320.0000000    0.0891640
253360.0000000    0.0983687
253400.0000000    0.1002098
253440.0000000    0.0937154
253480.0000000    0.0941972
253520.0000000    0.0902628
253560.0000000    0.0929931
253600.0000000    0.0914216
253640.0000000    0.0857843
253680.0000000    0.0999866
253720.0000000    0.0885868
253760.0000000    0.0847068
253800.0000000    0.0930774
253840.0000000    0.0886074
253880.0000000    0.0862325
253920.0000000    0.0915720
253960.0000000    0.0957377
254000.0000000    0.0920831
254040.0000000    0.0878849
254080.0000000    0.1016798
254120.0000000    0.0919879
254160.0000000    0.1001723
254200.0000000    0.0961161
254240.0000000    0.1002432
254280.0000000    0.0994626
254320.0000000    0.0987894
254360.0000000    0.1022863
254400.0000000    0.1030993
254440.0000000    0.0921076
254480.0000000    0.1035906
254520.0000000    0.1059638
254560.0000000    0.0950872
254600.0000000    0.0901879
254640.0000000    0.1019572
254680.0000000    0.0982062
254720.0000000    0.0973831
254760.0000000    0.0939716
254800.0000000    0.0998911
254840.0000000    0.0911415
254880.0000000    0.0908047
254920.0000000    0.0914905
254960.0000000    0.1069077
255000.0000000    0.1048183
255040.0000000    0.0906555
255080.0000000    0.0934583
255120.0000000    0.0886661
255160.0000000    0.0944028
255200.0000000    0.0924899
255240.0000000    0.0915129
255280.0000000    0.0965953
255320.0000000    0.0905972
255360.0000000    0.0894238
255400.0000000    0.0870441
255440.0000000    0.0799726
255480.0000000    0.0953784
255520.0000000    0.0944739
255560.0000000    0.1109065
255600.0000000    0.1018385
255640.0000000    0.0965341
255680.0000000    0.1094732
255720.0000000    0.1015513
255760.0000000    0.0974310
255800.0000000    0.1037282
255840.0000000    0.1028309
255880.0000000    0.1124277
255920.0000000    0.0935615
255960.0000000    0.1030999
256000.0000000    0.1010443
256040.0000000    0.0954367
256080.0000000    0.1073371
256120.0000000    0.1033559
256160.0000000    0.1077377
256200.0000000    0.1052526
256240.0000000    0.0970480
256280.0000000    0.1131141
256320.0000000    0.1101753
256360.0000000    0.0986854
256400.0000000    0.1026510
256440.0000000    0.1069003
256480.0000000    0.1112622
256520.0000000    0.1042517
256560.0000000    0.1079595
256600.0000000    0.0979519
256640.0000000    0.0925125
256680.0000000    0.0908659
256720.0000000    0.0926560
256760.0000000    0.0932959
256800.0000000    0.0891815
256840.0000000    0.0973384
256880.0000000    0.0931270
256920.0000000    0.0959631
256960.0000000    0.1047492
257000.0000000    0.1030379
257040.0000000    0.0996801
257080.0000000    0.0971342
257120.0000000    0.0929340
257160.0000000    0.1025921
257200.0000000    0.0841839
257240.0000000    0.0867960
257280.0000000    0.1018686
257320.0000000    0.0878494
257360.0000000    0.0906293
257400.0000000    0.0938718
257440.0000000    0.0912606
257480.0000000    0.0946193
257520.0000000    0.0906198
257560.0000000    0.0850866
257600.0000000    0.0859548
257640.0000000    0.0904447
257680.0000000    0.0863904
257720.0000000    0.0918226
257760.0000000    0.0929111
257800.0000000    0.0909905
257840.0000000    0.0951847
257880.0000000    0.1000554
257920.0000000    0.0944487
257960.0000000    0.0916007
258000.0000000    0.0915775
258040.0000000    0.1058673
258080.0000000    0.0955714
258120.0000000    0.0921390
258160.0000000    0.0920710
258200.0000000    0.0859940
258240.0000000    0.0950418
258280.0000000    0.0895708
258320.0000000    0.0907778
258360.0000000    0.0879190
258400.0000000    0.0867590
258440.0000000    0.0916234
258480.0000000    0.0851211
258520.0000000    0.0792114
258560.0000000    0.0837620
258600.0000000    0.0866831
258640.0000000    0.0978653
258680.0000000    0.0887730
258720.0000000    0.0914079
258760.0000000    0.0847414
258800.0000000    0.0977781
258840.0000000    0.0971453
258880.0000000    0.0941491
258920.0000000    0.0875893
258960.0000000    0.0772075
259000.0000000    0.0855480
259040.0000000    0.0932806
259080.0000000    0.0976694
259120.0000000    0.0967467
259160.0000000    0.0796273
259200.0000000    0.0951994
259240.0000000    0.0887953
259280.0000000    0.0830640
259320.0000000    0.1044264
259360.0000000    0.1007670
259400.0000000    0.1024095
259440.0000000    0.0915266
259480.0000000    0.0916600
259520.0000000    0.0971274
259560.0000000    0.0843902
259600.0000000    0.0858599
259640.0000000    0.0922928
259680.0000000    0.0825610
259720.0000000    0.0941997
259760.0000000    0.0960045
259800.0000000    0.1009149
259840.0000000    0.1028426
259880.0000000    0.0988176
259920.0000000    0.0874585
259960.0000000    0.0930416
260000.0000000    0.0978703
260040.0000000    0.1018901
260080.0000000    0.0982004
260120.0000000    0.1052406
260160.0000000    0.1222156
260200.0000000    0.1184237
260240.0000000    0.1052801
260280.0000000    0.1071333
260320.0000000    0.0923764
260360.0000000    0.1021354
260400.0000000    0.0973966
260440.0000000    0.1017514
260480.0000000    0.1017398
260520.0000000    0.0964382
260560.0000000    0.0987348
260600.0000000    0.0995821
260640.0000000    0.0992256
260680.0000000    0.0945544
260720.0000000    0.0869990
260760.0000000    0.0992475
260800.0000000    0.0907919
260840.0000000    0.0945223
260880.0000000    0.0968792
260920.0000000    0.1032626
260960.0000000    0.0967826
261000.0000000    0.1148071
261040.0000000    0.0921140
261080.0000000    0.1061638
261120.0000000    0.1030505
261160.0000000    0.1040362
261200.0000000    0.1097039
261240.0000000    0.0947176
261280.0000000    0.0882850
261320.0000000    0.0969435
261360.0000000    0.1001289
261400.0000000    0.0974802
261440.0000000    0.0933813
261480.0000000    0.0942638
261520.0000000    0.1006796
261560.0000000    0.0957841
261600.0000000    0.0993261
261640.0000000    0.1002384
261680.0000000    0.1031591
261720.0000000    0.0962323
261760.0000000    0.0972423
261800.0000000    0.1135516
261840.0000000    0.1000741
261880.0000000    0.0882309
261920.0000000    0.0971781
261960.0000000    0.0967797
262000.0000000    0.0963968
262040.0000000    0.0928774
262080.0000000    0.0969026
262120.0000000    0.1138773
262160.0000000    0.1034409
262200.0000000    0.1047064
262240.0000000    0.0876714
262280.0000000    0.0927050
262320.0000000    0.0959656
262360.0000000    0.0903951
262400.0000000    0.1019401
262440.0000000    0.1086113
262480.0000000    0.1043486
262520.0000000    0.1047552
262560.0000000    0.1054924
262600.0000000    0.1038742
262640.0000000    0.0941982
262680.0000000    0.0910877
262720.0000000    0.0962796
262760.0000000    0.1103148
262800.0000000    0.1017915
262840.0000000    0.0984483
262880.0000000    0.1123870
262920.0000000    0.0987056
262960.0000000    0.1037914
263000.0000000    0.1079943
263040.0000000    0.0983486
263080.0000000    0.1040766
263120.0000000    0.0963286
263160.0000000    0.0989953
263200.0000000    0.1000803
263240.0000000    0.0998818
263280.0000000    0.0936825
263320.0000000    0.1047297
263360.0000000    0.1049766
263400.0000000    0.1071966
263440.0000000    0.1040765
263480.0000000    0.0957100
263520.0000000    0.0980681
263560.0000000    0.0968633
263600.0000000    0.0939821
263640.0000000    0.0941821
263680.0000000    0.1044971
263720.0000000    0.0935048
263760.0000000    0.1041741
263800.0000000    0.0961700
263840.0000000    0.1082213
263880.0000000    0.0916106
263920.0000000    0.1022657
263960.0000000    0.0980501
264000.0000000    0.1019171
264040.0000000    0.0998630
264080.0000000    0.0967201
264120.0000000    0.0950468
264160.0000000    0.0998137
264200.0000000    0.0933026
264240.0000000    0.0979639
264280.0000000    0.0937943
264320.0000000    0.0978588
264360.0000000    0.0912363
264400.0000000    0.1039362
264440.0000000    0.1040440
264480.0000000    0.0977577
264520.0000000    0.1108139
264560.0000000    0.0957042
264600.0000000    0.0985591
264640.0000000    0.0953460
264680.0000000    0.0903893
264720.0000000    0.0956928
264760.0000000    0.1058115
264800.0000000    0.0977769
264840.0000000    0.1102463
264880.0000000    0.1002447
264920.0000000    0.0999829
264960.0000000    0.1219101
265000.0000000    0.1120038
265040.0000000    0.1111657
265080.0000000    0.1229337
265120.0000000    0.1094420
265160.0000000    0.1068651
265200.0000000    0.1140644
265240.0000000    0.1127490
265280.0000000    0.1139482
265320.0000000    0.1142193
265360.0000000    0.1204096
265400.0000000    0.1138001
265440.0000000    0.1155562
265480.0000000    0.1285564
265520.0000000    0.1241807
265560.0000000    0.1187318
265600.0000000    0.1265755
265640.0000000    0.1206077
265680.0000000    0.1139635
265720.0000000    0.1048775
265760.0000000    0.1096309
265800.0000000    0.0988559
265840.0000000    0.0906508
265880.0000000    0.0991176
265920.0000000    0.1021225
265960.0000000    0.1022743
266000.0000000    0.0912466
266040.0000000    0.1071026
266080.0000000    0.1043821
266120.0000000    0.1105656
266160.0000000    0.1207661
266200.0000000    0.1085259
266240.0000000    0.1098801
266280.0000000    0.1208721
266320.0000000    0.1190630
266360.0000000    0.1091181
266400.0000000    0.1059260
266440.0000000    0.1050366
266480.0000000    0.1204408
266520.0000000    0.1089597
266560.0000000    0.1126589
266600.0000000    0.1280308
266640.0000000    0.1220528
266680.0000000    0.1165617
266720.0000000    0.1183052
266760.0000000    0.1107427
266800.0000000    0.1180437
266840.0000000    0.1257667
266880.0000000    0.1211396
266920.0000000    0.1065762
266960.0000000    0.0958099
267000.0000000    0.1063744
267040.0000000    0.1001211
267080.0000000    0.1015325
267120.0000000    0.0961043
267160.0000000    0.1088518
267200.0000000    0.0987662
267240.0000000    0.1001788
267280.0000000    0.0981569
267320.0000000    0.0947319
267360.0000000    0.0923530
267400.0000000    0.0920596
267440.0000000    0.0973985
267480.0000000    0.0951127
267520.0000000    0.0918073
267560.0000000    0.0909779
267600.0000000    0.0864861
267640.0000000    0.0932369
267680.0000000    0.0944503
267720.0000000    0.0993805
267760.0000000    0.0947939
267800.0000000    0.1055314
267840.0000000    0.1087774
267880.0000000    0.0917392
267920.0000000    0.1076685
267960.0000000    0.1005136
268000.0000000    0.1015701
268040.0000000    0.0910324
268080.0000000    0.0992523
268120.0000000    0.0999459
268160.0000000    0.0899153
268200.0000000    0.1017674
268240.0000000    0.0937757
268280.0000000    0.0972653
268320.0000000    0.1035451
268360.0000000    0.0955595
268400.0000000    0.1026891
268440.0000000    0.0946997
268480.0000000    0.0934645
268520.0000000    0.0909033
268560.0000000    0.0952621
268600.0000000    0.0971479
268640.0000000    0.1005603
268680.0000000    0.1078113
268720.0000000    0.0939462
268760.0000000    0.0953398
268800.0000000    0.0902745
268840.0000000    0.0990267
268880.0000000    0.0973020
268920.0000000    0.0898435
268960.0000000    0.1071340
269000.0000000    0.0911268
269040.0000000    0.0924367
269080.0000000    0.0954176
269120.0000000    0.0895359
269160.0000000    0.0993039
269200.0000000    0.1045401
269240.0000000    0.0940179
269280.0000000    0.0809636
269320.0000000    0.0786426
269360.0000000    0.0924504
269400.0000000    0.0867329
269440.0000000    0.0886968
269480.0000000    0.1017588
269520.0000000    0.0940482
269560.0000000    0.0854605
269600.0000000    0.0931477
269640.0000000    0.0965125
269680.0000000    0.0875070
269720.0000000    0.0895791
269760.0000000    0.0898364
269800.0000000    0.0940866
269840.0000000    0.0808980
269880.0000000    0.0893541
269920.0000000    0.0861136
269960.0000000    0.0905899
270000.0000000    0.0894323
270040.0000000    0.0843458
270080.0000000    0.0936867
270120.0000000    0.0972051
270160.0000000    0.0838597
270200.0000000    0.0890971
270240.0000000    0.0910788
270280.0000000    0.0934907
270320.0000000    0.1110653
270360.0000000    0.1029039
270400.0000000    0.0840802
270440.0000000    0.0864291
270480.0000000    0.0875586
270520.0000000    0.0934880
270560.0000000    0.0898938
270600.0000000    0.0874952
270640.0000000    0.0859976
270680.0000000    0.0943915
270720.0000000    0.0912328
270760.0000000    0.1128367
270800.0000000    0.1119346
270840.0000000    0.0966503
270880.0000000    0.0859612
270920.0000000    0.0982229
270960.0000000    0.1172182
271000.0000000    0.1034114
271040.0000000    0.1133576
271080.0000000    0.1006148
271120.0000000    0.1082913
271160.0000000    0.0974412
271200.0000000    0.1018004
271240.0000000    0.1022082
271280.0000000    0.1115724
271320.0000000    0.0991293
271360.0000000    0.0960750
271400.0000000    0.1002952
271440.0000000    0.0853155
271480.0000000    0.1014090
271520.0000000    0.1066919
271560.0000000    0.0957261
271600.0000000    0.0987365
271640.0000000    0.0958770
271680.0000000    0.0922901
271720.0000000    0.0975355
271760.0000000    0.0938370
271800.0000000    0.0875381
271840.0000000    0.0974615
271880.0000000    0.0962375
271920.0000000    0.0972063
271960.0000000    0.0970692
272000.0000000    0.1014683
272040.0000000    0.0977257
272080.0000000    0.1148379
272120.0000000    0.1021442
272160.0000000    0.0910130
272200.0000000    0.0933147
272240.0000000    0.0961333
272280.0000000    0.0951053
272320.0000000    0.0985121
272360.0000000    0.0981498
272400.0000000    0.0899801
272440.0000000    0.0967364
272480.0000000    0.0903773
272520.0000000    0.0900389
272560.0000000    0.0898153
272600.0000000    0.1010390
272640.0000000    0.1004072
272680.0000000    0.0979498
272720.0000000    0.1003572
272760.0000000    0.1050168
272800.0000000    0.0951617
272840.0000000    0.0952246
272880.0000000    0.1077477
272920.0000000    0.1046036
272960.0000000    0.0985880
273000.0000000    0.0964493
273040.0000000    0.0926369
273080.0000000    0.1032743
273120.0000000    0.1031940
273160.0000000    0.1017594
273200.0000000    0.0946597
273240.0000000    0.0928284
273280.0000000    0.1073802
273320.0000000    0.1088150
273360.0000000    0.0915888
273400.0000000    0.0971433
273440.0000000    0.0898038
273480.0000000    0.0938001
273520.0000000    0.0911173
273560.0000000    0.0929602
273600.0000000    0.0940499
273640.0000000    0.0927749
273680.0000000    0.0967018
273720.0000000    0.0997151
273760.0000000    0.1076013
273800.0000000    0.1037587
273840.0000000    0.0994233
273880.0000000    0.0854050
273920.0000000    0.0946271
273960.0000000    0.0851005
274000.0000000    0.0847999
274040.0000000    0.0874452
274080.0000000    0.0868492
274120.0000000    0.0808661
274160.0000000    0.0902352
274200.0000000    0.0968408
274240.0000000    0.0947246
274280.0000000    0.0894774
274320.0000000    0.0970631
274360.0000000    0.0860362
274400.0000000    0.0899505
274440.0000000    0.0929161
274480.0000000    0.0960845
274520.0000000    0.0883367
274560.0000000    0.0848131
274600.0000000    0.0885683
274640.0000000    0.0878700
274680.0000000    0.0823761
274720.0000000    0.0837178
274760.0000000    0.0913454
274800.0000000    0.0962362
274840.0000000    0.0859970
274880.0000000    0.0904164
274920.0000000    0.0951746
274960.0000000    0.0971331
275000.0000000    0.1022909
275040.0000000    0.0901520
275080.0000000    0.0935372
275120.0000000    0.0894332
275160.0000000    0.0985578
275200.0000000    0.1056423
275240.0000000    0.0957401
275280.0000000    0.0953152
275320.0000000    0.0907233
275360.0000000    0.1044266
275400.0000000    0.0977030
275440.0000000    0.0931316
275480.0000000    0.0981703
275520.0000000    0.0906988
275560.0000000    0.0912816
275600.0000000    0.0874839
275640.0000000    0.0826206
275680.0000000    0.0892719
275720.0000000    0.0921010
275760.0000000    0.0980057
275800.0000000    0.0862940
275840.0000000    0.0986674
275880.0000000    0.0994600
275920.0000000    0.0957744
275960.0000000    0.1069855
276000.0000000    0.0936015
276040.0000000    0.0865023
276080.0000000    0.0973243
276120.0000000    0.0877147
276160.0000000    0.0816843
276200.0000000    0.0929333
276240.0000000    0.0914232
276280.0000000    0.0915185
276320.0000000    0.0971306
276360.0000000    0.1187643
276400.0000000    0.0866641
276440.0000000    0.0910406
276480.0000000    0.1061177
276520.0000000    0.0891121
276560.0000000    0.0941419
276600.0000000    0.0994453
276640.0000000    0.1009768
276680.0000000    0.1103692
276720.0000000    0.0890947
276760.0000000    0.0945554
276800.0000000    0.0975315
276840.0000000    0.1099287
276880.0000000    0.0833066
276920.0000000    0.1061303
276960.0000000    0.0892931
277000.0000000    0.0959674
277040.0000000    0.1021010
277080.0000000    0.1035232
277120.0000000    0.0960637
277160.0000000    0.0844004
277200.0000000    0.0848120
277240.0000000    0.0947836
277280.0000000    0.0909368
277320.0000000    0.0827752
277360.0000000    0.0903591
277400.0000000    0.0956091
277440.0000000    0.0939414
277480.0000000    0.1022679
277520.0000000    0.0935073
277560.0000000    0.0869319
277600.0000000    0.0927631
277640.0000000    0.0987852
277680.0000000    0.0923255
277720.0000000    0.0903133
277760.0000000    0.0950718
277800.0000000    0.0986545
277840.0000000    0.1043690
277880.0000000    0.0992933
277920.0000000    0.1140342
277960.0000000    0.0959377
278000.0000000    0.0875909
278040.0000000    0.0886252
278080.0000000    0.0876116
278120.0000000    0.0963732
278160.0000000    0.0914322
278200.0000000    0.0997186
278240.0000000    0.0967865
278280.0000000    0.0988816
278320.0000000    0.0924566
278360.0000000    0.1007781
278400.0000000    0.1010827
278440.0000000    0.0946112
278480.0000000    0.0890993
278520.0000000    0.0939952
278560.0000000    0.0922297
278600.0000000    0.0954075
278640.0000000    0.0868570
278680.0000000    0.0928567
278720.0000000    0.0994587
278760.0000000    0.0849405
278800.0000000    0.0902361
278840.0000000    0.0971829
278880.0000000    0.0953162
278920.0000000    0.1159848
278960.0000000    0.0985053
279000.0000000    0.1215891
279040.0000000    0.1101956
279080.0000000    0.1036397
279120.0000000    0.1145683
279160.0000000    0.1073337
279200.0000000    0.1066364
279240.0000000    0.1008214
279280.0000000    0.1168121
279320.0000000    0.1246150
279360.0000000    0.1152800
279400.0000000    0.1081341
279440.0000000    0.1085952
279480.0000000    0.1131639
279520.0000000    0.1154687
279560.0000000    0.1243380
279600.0000000    0.1127317
279640.0000000    0.1214763
279680.0000000    0.1179528
279720.0000000    0.1105002
279760.0000000    0.1143288
279800.0000000    0.1006453
279840.0000000    0.1051543
279880.0000000    0.1138423
279920.0000000    0.1087206
279960.0000000    0.0912145
280000.0000000    0.0923756
280040.0000000    0.0983810
280080.0000000    0.0989540
280120.0000000    0.0903785
280160.0000000    0.0881566
280200.0000000    0.0853005
280240.0000000    0.0975256
280280.0000000    0.0898657
280320.0000000    0.0940435
280360.0000000    0.0943777
280400.0000000    0.1006367
280440.0000000    0.0973241
280480.0000000    0.1018754
280520.0000000    0.0921081
280560.0000000    0.0980647
280600.0000000    0.0981996
280640.0000000    0.0900055
280680.0000000    0.0946012
280720.0000000    0.0865864
280760.0000000    0.0947052
280800.0000000    0.0999112
280840.0000000    0.1012972
280880.0000000    0.0942906
280920.0000000    0.0999674
280960.0000000    0.0907130
281000.0000000    0.1009019
281040.0000000    0.0935434
281080.0000000    0.0886321
281120.0000000    0.0858274
281160.0000000    0.1020304
281200.0000000    0.0927439
281240.0000000    0.0929352
281280.0000000    0.0973247
281320.0000000    0.1097995
281360.0000000    0.0904290
281400.0000000    0.0899734
281440.0000000    0.0967421
281480.0000000    0.0838651
281520.0000000    0.0881951
281560.0000000    0.0907348
281600.0000000    0.0950471
281640.0000000    0.0805927
281680.0000000    0.0828121
281720.0000000    0.0900373
281760.0000000    0.0908544
281800.0000000    0.0997168
281840.0000000    0.0848162
281880.0000000    0.0853280
281920.0000000    0.1025733
281960.0000000    0.0928183
282000.0000000    0.0916949
282040.0000000    0.0841305
282080.0000000    0.0913643
282120.0000000    0.0922695
282160.0000000    0.0908839
282200.0000000    0.0870576
282240.0000000    0.1015082
282280.0000000    0.0855358
282320.0000000    0.0928233
282360.0000000    0.0975029
282400.0000000    0.0844624
282440.0000000    0.0959837
282480.0000000    0.1047174
282520.0000000    0.0966854
282560.0000000    0.0904311
282600.0000000    0.0851817
282640.0000000    0.0886319
282680.0000000    0.0843895
282720.0000000    0.0952618
282760.0000000    0.0853089
282800.0000000    0.0919068
282840.0000000    0.0820742
282880.0000000    0.0846945
282920.0000000    0.0985334
282960.0000000    0.1008428
283000.0000000    0.0934186
283040.0000000    0.0953670
283080.0000000    0.0946317
283120.0000000    0.1020038
283160.0000000    0.0953135
283200.0000000    0.0892245
283240.0000000    0.0930043
283280.0000000    0.0939362
283320.0000000    0.0964538
283360.0000000    0.0933848
283400.0000000    0.0851638
283440.0000000    0.0825543
283480.0000000    0.0784765
283520.0000000    0.0837529
283560.0000000    0.0901601
283600.0000000    0.0942265
283640.0000000    0.0885357
283680.0000000    0.0886967
283720.0000000    0.0959459
283760.0000000    0.1037214
283800.0000000    0.1090435
283840.0000000    0.0907116
283880.0000000    0.0811893
283920.0000000    0.0936313
283960.0000000    0.0909704
284000.0000000    0.0856322
284040.0000000    0.0838060
284080.0000000    0.0798915
284120.0000000    0.0870024
284160.0000000    0.0806196
284200.0000000    0.0911535
284240.0000000    0.1091079
284280.0000000    0.0916385
284320.0000000    0.0898012
284360.0000000    0.0944680
284400.0000000    0.1044305
284440.0000000    0.0904162
284480.0000000    0.0940707
284520.0000000    0.0937476
284560.0000000    0.0879979
284600.0000000    0.0913656
284640.0000000    0.0949989
284680.0000000    0.0863676
284720.0000000    0.0802909
284760.0000000    0.0874365
284800.0000000    0.0900008
284840.0000000    0.0982721
284880.0000000    0.0846336
284920.0000000    0.0886642
284960.0000000    0.0893655
285000.0000000    0.0866899
285040.0000000    0.0951947
285080.0000000    0.1010683
285120.0000000    0.1000114
285160.0000000    0.0965842
285200.0000000    0.0935422
285240.0000000    0.0990423
285280.0000000    0.0979944
285320.0000000    0.0994265
285360.0000000    0.0952362
285400.0000000    0.1040577
285440.0000000    0.0950302
285480.0000000    0.0956610
285520.0000000    0.0919582
285560.0000000    0.0916504
285600.0000000    0.0972350
285640.0000000    0.0868747
285680.0000000    0.0990855
285720.0000000    0.1020136
285760.0000000    0.0960402
285800.0000000    0.0969373
285840.0000000    0.0927369
285880.0000000    0.0943349
285920.0000000    0.1018254
285960.0000000    0.0869836
286000.0000000    0.1047434
286040.0000000    0.0990102
286080.0000000    0.0928931
286120.0000000    0.0791335
286160.0000000    0.0941241
286200.0000000    0.0857821
286240.0000000    0.0853899
286280.0000000    0.0992552
286320.0000000    0.0781960
286360.0000000    0.0940478
286400.0000000    0.0911494
286440.0000000    0.0854790
286480.0000000    0.0854003
286520.0000000    0.0896532
286560.0000000    0.0886408
286600.0000000    0.0878777
286640.0000000    0.0822710
286680.0000000    0.0796411
286720.0000000    0.0824351
286760.0000000    0.0798639
286800.0000000    0.0807878
286840.0000000    0.0881277
286880.0000000    0.0842711
286920.0000000    0.0834403
286960.0000000    0.0904242
287000.0000000    0.0840747
287040.0000000    0.0877448
287080.0000000    0.1021467
287120.0000000    0.0964239
287160.0000000    0.0855382
287200.0000000    0.0921014
287240.0000000    0.0844883
287280.0000000    0.0900207
287320.0000000    0.0952269
287360.0000000    0.0882298
287400.0000000    0.0876182
287440.0000000    0.0934030
287480.0000000    0.0824223
287520.0000000    0.0941592
287560.0000000    0.0891429
287600.0000000    0.0811967
287640.0000000    0.0860186
287680.0000000    0.0913754
287720.0000000    0.0875234
287760.0000000    0.0823208
287800.0000000    0.0879351
287840.0000000    0.0775804
287880.0000000    0.0858468
287920.0000000    0.0824314
287960.0000000    0.0914303
288000.0000000    0.0899391
288040.0000000    0.0802718
288080.0000000    0.0965798
288120.0000000    0.0991220
288160.0000000    0.0899171
288200.0000000    0.0908919
288240.0000000    0.0834529
288280.0000000    0.1006325
288320.0000000    0.0972254
288360.0000000    0.0934647
288400.0000000    0.0910583
288440.0000000    0.1006077
288480.0000000    0.1048940
288520.0000000    0.1024112
288560.0000000    0.0863497
288600.0000000    0.0922006
288640.0000000    0.1041315
288680.0000000    0.0952051
288720.0000000    0.0953419
288760.0000000    0.0901896
288800.0000000    0.0923228
288840.0000000    0.0923189
288880.0000000    0.0925905
288920.0000000    0.0878517
288960.0000000    0.0876779
289000.0000000    0.0915564
289040.0000000    0.0943741
289080.0000000    0.0953395
289120.0000000    0.0979968
289160.0000000    0.1053014
289200.0000000    0.0877911
289240.0000000    0.1024295
289280.0000000    0.0938864
289320.0000000    0.0866720
289360.0000000    0.0893887
289400.0000000    0.0972183
289440.0000000    0.1022635
289480.0000000    0.0963571
289520.0000000    0.0963982
289560.0000000    0.1044692
289600.0000000    0.0899043
289640.0000000    0.1106908
289680.0000000    0.1061893
289720.0000000    0.0922084
289760.0000000    0.1011683
289800.0000000    0.0956797
289840.0000000    0.0940344
289880.0000000    0.0877136
289920.0000000    0.0821414
289960.0000000    0.0917003
290000.0000000    0.0992684
290040.0000000    0.1033025
290080.0000000    0.1064822
290120.0000000    0.1159730
290160.0000000    0.1074070
290200.0000000    0.1021626
290240.0000000    0.1110169
290280.0000000    0.1012956
290320.0000000    0.0982688
290360.0000000    0.1151062
290400.0000000    0.1180433
290440.0000000    0.1081278
290480.0000000    0.1031584
290520.0000000    0.0945199
290560.0000000    0.1005762
290600.0000000    0.1024626
290640.0000000    0.1071822
290680.0000000    0.0953605
290720.0000000    0.0953222
290760.0000000    0.0948816
290800.0000000    0.0941541
290840.0000000    0.0983868
290880.0000000    0.0958470
290920.0000000    0.0917830
290960.0000000    0.0967588
291000.0000000    0.0965448
291040.0000000    0.0954513
291080.0000000    0.1030961
291120.0000000    0.0942279
291160.0000000    0.0914100
291200.0000000    0.0895291
291240.0000000    0.0918622
291280.0000000    0.1010131
291320.0000000    0.0946475
291360.0000000    0.0891331
291400.0000000    0.1012641
291440.0000000    0.0985805
291480.0000000    0.1040161
291520.0000000    0.1060450
291560.0000000    0.1072726
291600.0000000    0.1028713
291640.0000000    0.1062557
291680.0000000    0.1027652
291720.0000000    0.0985321
291760.0000000    0.0989709
291800.0000000    0.1080213
291840.0000000    0.1036657
291880.0000000    0.1098218
291920.0000000    0.1146672
291960.0000000    0.1089070
292000.0000000    0.1171283
292040.0000000    0.1153202
292080.0000000    0.1050535
292120.0000000    0.1046949
292160.0000000    0.1032632
292200.0000000    0.1237344
292240.0000000    0.1142321
292280.0000000    0.1057893
292320.0000000    0.1154808
292360.0000000    0.1216406
292400.0000000    0.1119071
292440.0000000    0.1037105
292480.0000000    0.1007019
292520.0000000    0.1098706
292560.0000000    0.1044319
292600.0000000    0.1065617
292640.0000000    0.1146005
292680.0000000    0.0948054
292720.0000000    0.1172026
292760.0000000    0.0966692
292800.0000000    0.1063632
292840.0000000    0.0894638
292880.0000000    0.0965857
292920.0000000    0.0978609
292960.0000000    0.1021526
293000.0000000    0.1028548
293040.0000000    0.1028471
293080.0000000    0.1087667
293120.0000000    0.1005382
293160.0000000    0.1126135
293200.0000000    0.1007562
293240.0000000    0.1003692
293280.0000000    0.0997491
293320.0000000    0.1097792
293360.0000000    0.1076572
293400.0000000    0.1024841
293440.0000000    0.1070297
293480.0000000    0.0893467
293520.0000000    0.0995328
293560.0000000    0.0910913
293600.0000000    0.1004712
293640.0000000    0.0965010
293680.0000000    0.0889430
293720.0000000    0.0964021
293760.0000000    0.0964903
293800.0000000    0.0969888
293840.0000000    0.1010802
293880.0000000    0.1008826
293920.0000000    0.1014424
293960.0000000    0.0978242
294000.0000000    0.1050979
294040.0000000    0.1008626
294080.0000000    0.1094416
294120.0000000    0.1128922
294160.0000000    0.1103044
294200.0000000    0.1013067
294240.0000000    0.1119692
294280.0000000    0.1060669
294320.0000000    0.0974398
294360.0000000    0.0984759
294400.0000000    0.0904813
294440.0000000    0.1062821
294480.0000000    0.1179950
294520.0000000    0.1108469
294560.0000000    0.1056674
294600.0000000    0.1071990
294640.0000000    0.1089037
294680.0000000    0.0969394
294720.0000000    0.1154761
294760.0000000    0.0966374
294800.0000000    0.1117991
294840.0000000    0.0968507
294880.0000000    0.1021955
294920.0000000    0.1041383
294960.0000000    0.1093323
295000.0000000    0.1122269
295040.0000000    0.0960211
295080.0000000    0.0983520
295120.0000000    0.1048181
295160.0000000    0.0995256
295200.0000000    0.1029406
295240.0000000    0.1110375
295280.0000000    0.1072729
295320.0000000    0.1122722
295360.0000000    0.1001689
295400.0000000    0.1017951
295440.0000000    0.0985107
295480.0000000    0.0995740
295520.0000000    0.0980417
295560.0000000    0.0985757
295600.0000000    0.0936245
295640.0000000    0.0965872
295680.0000000    0.1040213
295720.0000000    0.0881478
295760.0000000    0.0941286
295800.0000000    0.1087105
295840.0000000    0.1055804
295880.0000000    0.0910537
295920.0000000    0.1003859
295960.0000000    0.1014807
296000.0000000    0.1045774
296040.0000000    0.1064319
296080.0000000    0.0927783
296120.0000000    0.1002821
296160.0000000    0.0860455
296200.0000000    0.0940242
296240.0000000    0.0937701
296280.0000000    0.0910944
296320.0000000    0.0923524
296360.0000000    0.0914371
296400.0000000    0.0994167
296440.0000000    0.0969507
296480.0000000    0.1065218
296520.0000000    0.1046391
296560.0000000    0.0980051
296600.0000000    0.1040813
296640.0000000    0.0998685
296680.0000000    0.1079301
296720.0000000    0.0981748
296760.0000000    0.1057933
296800.0000000    0.1028255
296840.0000000    0.0997773
296880.0000000    0.1009514
296920.0000000    0.0971028
296960.0000000    0.1071716
297000.0000000    0.1013020
297040.0000000    0.1088506
297080.0000000    0.0972525
297120.0000000    0.1029965
297160.0000000    0.1027145
297200.0000000    0.0979641
297240.0000000    0.0949550
297280.0000000    0.1003717
297320.0000000    0.1050624
297360.0000000    0.1053274
297400.0000000    0.1026269
297440.0000000    0.1062670
297480.0000000    0.0980505
297520.0000000    0.0981864
297560.0000000    0.0930128
297600.0000000    0.1136394
297640.0000000    0.1051179
297680.0000000    0.1048156
297720.0000000    0.1017141
297760.0000000    0.1066884
297800.0000000    0.1029918
297840.0000000    0.1068028
297880.0000000    0.1072064
297920.0000000    0.0985623
297960.0000000    0.1059516
298000.0000000    0.1003757
298040.0000000    0.0968348
298080.0000000    0.1059531
298120.0000000    0.0926419
298160.0000000    0.0916037
298200.0000000    0.1131393
298240.0000000    0.1087625
298280.0000000    0.1097862
298320.0000000    0.0983943
298360.0000000    0.1263415
298400.0000000    0.1104779
298440.0000000    0.0962426
298480.0000000    0.0956843
298520.0000000    0.0995388
298560.0000000    0.0955435
298600.0000000    0.0959868
298640.0000000    0.1032683
298680.0000000    0.1036236
298720.0000000    0.0942702
298760.0000000    0.0932290
298800.0000000    0.0899698
298840.0000000    0.1024145
298880.0000000    0.0990811
298920.0000000    0.1001664
298960.0000000    0.1080200
299000.0000000    0.1039195
299040.0000000    0.1021848
299080.0000000    0.1011836
299120.0000000    0.1047642
299160.0000000    0.0995246
299200.0000000    0.1053501
299240.0000000    0.1000900
299280.0000000    0.0997138
299320.0000000    0.1116144
299360.0000000    0.1158134
299400.0000000    0.0988219
299440.0000000    0.0879295
299480.0000000    0.0946558
299520.0000000    0.1048120
299560.0000000    0.1020554
299600.0000000    0.0993606
299640.0000000    0.1028956
299680.0000000    0.1007836
299720.0000000    0.0988158
299760.0000000    0.1038919
299800.0000000    0.1096540
299840.0000000    0.1076513
299880.0000000    0.0993952
299920.0000000    0.1043964
299960.0000000    0.1102010
300000.0000000    0.0982471
300040.0000000    0.0927387
300080.0000000    0.0965140
300120.0000000    0.1002678
300160.0000000    0.0963541
300200.0000000    0.1027941
300240.0000000    0.1026608
300280.0000000    0.1073882
300320.0000000    0.1079286
300360.0000000    0.1040344
300400.0000000    0.1092114
300440.0000000    0.1115216
300480.0000000    0.1030027
300520.0000000    0.1083686
300560.0000000    0.1050997
300600.0000000    0.1101360
300640.0000000    0.1217235
300680.0000000    0.1170044
300720.0000000    0.1255959
300760.0000000    0.1119537
300800.0000000    0.1144602
300840.0000000    0.1104762
300880.0000000    0.1116930
300920.0000000    0.1100471
300960.0000000    0.1080731
301000.0000000    0.0984875
301040.0000000    0.1218480
301080.0000000    0.1164331
301120.0000000    0.1198746
301160.0000000    0.1132106
301200.0000000    0.1228163
301240.0000000    0.1068516
301280.0000000    0.1067595
301320.0000000    0.1102120
301360.0000000    0.1101324
301400.0000000    0.1255726
301440.0000000    0.1195102
301480.0000000    0.1162321
301520.0000000    0.1138402
301560.0000000    0.1129447
301600.0000000    0.1118140
301640.0000000    0.1153126
301680.0000000    0.1171393
301720.0000000    0.1086184
301760.0000000    0.1132209
301800.0000000    0.1212506
301840.0000000    0.1048516
301880.0000000    0.1082840
301920.0000000    0.1194798
301960.0000000    0.1062712
302000.0000000    0.1111954
302040.0000000    0.1270792
302080.0000000    0.1312456
302120.0000000    0.1228251
302160.0000000    0.1283091
302200.0000000    0.1132978
302240.0000000    0.1266648
302280.0000000    0.1307392
302320.0000000    0.1300005
302360.0000000    0.1293624
302400.0000000    0.1200740
302440.0000000    0.1105810
302480.0000000    0.1108925
302520.0000000    0.1182946
302560.0000000    0.1026322
302600.0000000    0.1161804
302640.0000000    0.1137092
302680.0000000    0.1119176
302720.0000000    0.1230324
302760.0000000    0.1209885
302800.0000000    0.1150786
302840.0000000    0.1021655
302880.0000000    0.1028005
302920.0000000    0.1050561
302960.0000000    0.1123264
303000.0000000    0.0978757
303040.0000000    0.1051425
303080.0000000    0.1080356
303120.0000000    0.0974243
303160.0000000    0.1052039
303200.0000000    0.1030924
303240.0000000    0.0951993
303280.0000000    0.0939506
303320.0000000    0.1066087
303360.0000000    0.1100998
303400.0000000    0.1141937
303440.0000000    0.1014915
303480.0000000    0.1050902
303520.0000000    0.1057877
303560.0000000    0.0992120
303600.0000000    0.1061123
303640.0000000    0.1179910
303680.0000000    0.1116633
303720.0000000    0.1038927
303760.0000000    0.1060417
303800.0000000    0.1118207
303840.0000000    0.1116478
303880.0000000    0.1082257
303920.0000000    0.1100488
303960.0000000    0.1129551
304000.0000000    0.1135269
304040.0000000    0.1133428
304080.0000000    0.1026018
304120.0000000    0.1026703
304160.0000000    0.1082231
304200.0000000    0.1100503
304240.0000000    0.1063381
304280.0000000    0.1040011
304320.0000000    0.0916300
304360.0000000    0.0988003
304400.0000000    0.1003371
304440.0000000    0.1091038
304480.0000000    0.0984483
304520.0000000    0.1004846
304560.0000000    0.1099690
304600.0000000    0.1071867
304640.0000000    0.0951405
304680.0000000    0.1036204
304720.0000000    0.1053800
304760.0000000    0.1100136
304800.0000000    0.1078890
304840.0000000    0.1030828
304880.0000000    0.1011881
304920.0000000    0.1026279
304960.0000000    0.0929414
305000.0000000    0.1015198
305040.0000000    0.0990604
305080.0000000    0.1046970
305120.0000000    0.1069204
305160.0000000    0.0976473
305200.0000000    0.0987037
305240.0000000    0.0971903
305280.0000000    0.0904475
305320.0000000    0.0933461
305360.0000000    0.1002752
305400.0000000    0.1068244
305440.0000000    0.1060103
305480.0000000    0.0969218
305520.0000000    0.0983219
305560.0000000    0.0912230
305600.0000000    0.0844740
305640.0000000    0.1067291
305680.0000000    0.0957384
305720.0000000    0.1033810
305760.0000000    0.1128297
305800.0000000    0.1094437
305840.0000000    0.1045589
305880.0000000    0.0945383
305920.0000000    0.1104601
305960.0000000    0.1057526
306000.0000000    0.1160989
306040.0000000    0.1080416
306080.0000000    0.1077499
306120.0000000    0.1037116
306160.0000000    0.1040013
306200.0000000    0.1067061
306240.0000000    0.1073201
306280.0000000    0.1087708
306320.0000000    0.1027572
306360.0000000    0.1093259
306400.0000000    0.1021276
306440.0000000    0.1096197
306480.0000000    0.1050598
306520.0000000    0.1072490
306560.0000000    0.1064608
306600.0000000    0.1004594
306640.0000000    0.1084558
306680.0000000    0.1077752
306720.0000000    0.1079102
306760.0000000    0.1190313
306800.0000000    0.1136732
306840.0000000    0.1123199
306880.0000000    0.1243876
306920.0000000    0.1304993
306960.0000000    0.1261645
307000.0000000    0.1239218
307040.0000000    0.1114717
307080.0000000    0.1114595
307120.0000000    0.1101409
307160.0000000    0.1093707
307200.0000000    0.1186121
307240.0000000    0.1062025
307280.0000000    0.1078858
307320.0000000    0.1123409
307360.0000000    0.1080543
307400.0000000    0.1088262
307440.0000000    0.1019603
307480.0000000    0.1077745
307520.0000000    0.1152303
307560.0000000    0.1099617
307600.0000000    0.1276003
307640.0000000    0.1132168
307680.0000000    0.1123976
307720.0000000    0.1080403
307760.0000000    0.1116101
307800.0000000    0.1145487
307840.0000000    0.1079566
307880.0000000    0.1099597
307920.0000000    0.1092419
307960.0000000    0.0960585
308000.0000000    0.1107215
308040.0000000    0.0981281
308080.0000000    0.1124414
308120.0000000    0.1052058
308160.0000000    0.1087646
308200.0000000    0.0980947
308240.0000000    0.1075196
308280.0000000    0.1030605
308320.0000000    0.1127572
308360.0000000    0.1148068
308400.0000000    0.1081151
308440.0000000    0.1092501
308480.0000000    0.1072647
308520.0000000    0.1059942
308560.0000000    0.1141653
308600.0000000    0.1112622
308640.0000000    0.1084906
308680.0000000    0.1062648
308720.0000000    0.1053747
308760.0000000    0.1074688
308800.0000000    0.0905776
308840.0000000    0.1034626
308880.0000000    0.1043280
308920.0000000    0.1038393
308960.0000000    0.1019790
309000.0000000    0.1084053
309040.0000000    0.1104056
309080.0000000    0.1086952
309120.0000000    0.1024465
309160.0000000    0.1041026
309200.0000000    0.1043274
309240.0000000    0.1014075
309280.0000000    0.1014379
309320.0000000    0.1056267
309360.0000000    0.0982540
309400.0000000    0.0975654
309440.0000000    0.1007686
309480.0000000    0.1103092
309520.0000000    0.1143765
309560.0000000    0.1083430
309600.0000000    0.0988660
309640.0000000    0.1140891
309680.0000000    0.1161451
309720.0000000    0.1164475
309760.0000000    0.1104485
309800.0000000    0.1085341
309840.0000000    0.1118479
309880.0000000    0.1070442
309920.0000000    0.1081968
309960.0000000    0.1100802
310000.0000000    0.1197514
310040.0000000    0.1196569
310080.0000000    0.1249098
310120.0000000    0.1112710
310160.0000000    0.1208042
310200.0000000    0.1119117
310240.0000000    0.1063096
310280.0000000    0.0961423
310320.0000000    0.0998355
310360.0000000    0.1048138
310400.0000000    0.1003640
310440.0000000    0.0938231
310480.0000000    0.1013017
310520.0000000    0.1015687
310560.0000000    0.0943604
310600.0000000    0.1145375
310640.0000000    0.1066721
310680.0000000    0.0886730
310720.0000000    0.0992244
310760.0000000    0.0996344
310800.0000000    0.0948663
310840.0000000    0.1028134
310880.0000000    0.1010388
310920.0000000    0.0977959
310960.0000000    0.1008496
311000.0000000    0.1067831
311040.0000000    0.1136288
311080.0000000    0.1107339
311120.0000000    0.1101013
311160.0000000    0.1014192
311200.0000000    0.1087377
311240.0000000    0.1014898
311280.0000000    0.1077966
311320.0000000    0.0934132
311360.0000000    0.0925992
311400.0000000    0.0912692
311440.0000000    0.0980339
311480.0000000    0.1000576
311520.0000000    0.0929109
311560.0000000    0.1045710
311600.0000000    0.0919147
311640.0000000    0.1056699
311680.0000000    0.0982143
311720.0000000    0.0982678
311760.0000000    0.0960503
311800.0000000    0.0996518
311840.0000000    0.0991839
311880.0000000    0.0970412
311920.0000000    0.1032945
311960.0000000    0.0936436
312000.0000000    0.1059259
312040.0000000    0.0992668
312080.0000000    0.0967727
312120.0000000    0.0899659
312160.0000000    0.0997350
312200.0000000    0.0993889
312240.0000000    0.0957142
312280.0000000    0.0915292
312320.0000000    0.0979273
312360.0000000    0.0942298
312400.0000000    0.0976458
312440.0000000    0.0961050
312480.0000000    0.0965788
312520.0000000    0.1054701
312560.0000000    0.0984070
312600.0000000    0.1062980
312640.0000000    0.1076680
312680.0000000    0.1041441
312720.0000000    0.1044455
312760.0000000    0.1053058
312800.0000000    0.1114015
312840.0000000    0.1149238
312880.0000000    0.1077805
312920.0000000    0.1047340
312960.0000000    0.1192504
313000.0000000    0.1178847
313040.0000000    0.1123817
313080.0000000    0.0939720
313120.0000000    0.1053727
313160.0000000    0.1149938
313200.0000000    0.1198554
313240.0000000    0.1032749
313280.0000000    0.1172875
313320.0000000    0.1103561
313360.0000000    0.1204639
313400.0000000    0.1151123
313440.0000000    0.1253371
313480.0000000    0.1145547
313520.0000000    0.1132463
313560.0000000    0.1044817
313600.0000000    0.1045846
313640.0000000    0.0961346
313680.0000000    0.1060119
313720.0000000    0.1106473
313760.0000000    0.1028766
313800.0000000    0.1121735
313840.0000000    0.0980707
313880.0000000    0.1070316
313920.0000000    0.1085169
313960.0000000    0.1107441
314000.0000000    0.1052684
314040.0000000    0.1080495
314080.0000000    0.0909569
314120.0000000    0.1056369
314160.0000000    0.0980145
314200.0000000    0.0893844
314240.0000000    0.0995303
314280.0000000    0.0967336
314320.0000000    0.1015359
314360.0000000    0.1024358
314400.0000000    0.0954469
314440.0000000    0.1030889
314480.0000000    0.1039838
314520.0000000    0.0926815
314560.0000000    0.0870636
314600.0000000    0.0929604
314640.0000000    0.0969578
314680.0000000    0.0914255
314720.0000000    0.1030047
314760.0000000    0.0939002
314800.0000000    0.1006270
314840.0000000    0.0934544
314880.0000000    0.0974948
314920.0000000    0.0993127
314960.0000000    0.0983267
315000.0000000    0.0878537
315040.0000000    0.1008703
315080.0000000    0.0981604
315120.0000000    0.1029386
315160.0000000    0.1068429
315200.0000000    0.0987698
315240.0000000    0.0995041
315280.0000000    0.1149535
315320.0000000    0.1111512
315360.0000000    0.1135168
315400.0000000    0.1142249
315440.0000000    0.1048230
315480.0000000    0.1010804
315520.0000000    0.1071786
315560.0000000    0.1008846
315600.0000000    0.0971966
315640.0000000    0.1046497
315680.0000000    0.1057588
315720.0000000    0.0984203
315760.0000000    0.1099809
315800.0000000    0.1130494
315840.0000000    0.1154298
315880.0000000    0.1122980
315920.0000000    0.1077443
315960.0000000    0.1142615
316000.0000000    0.1171680
316040.0000000    0.1285629
316080.0000000    0.1075255
316120.0000000    0.1147758
316160.0000000    0.1048657
316200.0000000    0.1122325
316240.0000000    0.1056911
316280.0000000    0.0982827
316320.0000000    0.1090861
316360.0000000    0.1020322
316400.0000000    0.1059403
316440.0000000    0.1055163
316480.0000000    0.1080780
316520.0000000    0.1105042
316560.0000000    0.1132505
316600.0000000    0.1138800
316640.0000000    0.1109397
316680.0000000    0.1145942
316720.0000000    0.1050593
316760.0000000    0.1087789
316800.0000000    0.1088691
316840.0000000    0.1064217
316880.0000000    0.1087756
316920.0000000    0.1071133
316960.0000000    0.1119686
317000.0000000    0.1054604
317040.0000000    0.1188474
317080.0000000    0.1081485
317120.0000000    0.1087400
317160.0000000    0.1021250
317200.0000000    0.0994707
317240.0000000    0.1078043
317280.0000000    0.1018152
317320.0000000    0.0993918
317360.0000000    0.1065114
317400.0000000    0.1061963
317440.0000000    0.1023529
317480.0000000    0.1028446
317520.0000000    0.0990083
317560.0000000    0.1188935
317600.0000000    0.1050257
317640.0000000    0.0990204
317680.0000000    0.0944697
317720.0000000    0.1055477
317760.0000000    0.1011075
317800.0000000    0.1047885
317840.0000000    0.1065544
317880.0000000    0.1127989
317920.0000000    0.1080113
317960.0000000    0.1134692
318000.0000000    0.1069301
318040.0000000    0.1193997
318080.0000000    0.1116048
318120.0000000    0.1061007
318160.0000000    0.1111674
318200.0000000    0.1179160
318240.0000000    0.1155394
318280.0000000    0.1176044
318320.0000000    0.1186369
318360.0000000    0.1068004
318400.0000000    0.1134001
318440.0000000    0.1114923
318480.0000000    0.1114470
318520.0000000    0.1178206
318560.0000000    0.1131474
318600.0000000    0.1024807
318640.0000000    0.1023303
318680.0000000    0.1119112
318720.0000000    0.0934349
318760.0000000    0.0963285
318800.0000000    0.0924410
318840.0000000    0.0967298
318880.0000000    0.1053067
318920.0000000    0.0993185
318960.0000000    0.0990335
319000.0000000    0.1118565
319040.0000000    0.1000245
319080.0000000    0.1013642
319120.0000000    0.1022940
319160.0000000    0.1055392
319200.0000000    0.0934428
319240.0000000    0.0942435
319280.0000000    0.1011615
319320.0000000    0.1014588
319360.0000000    0.1008945
319400.0000000    0.1010462
319440.0000000    0.1140242
319480.0000000    0.1068984
319520.0000000    0.1026878
319560.0000000    0.1026636
319600.0000000    0.1135651
319640.0000000    0.0994716
319680.0000000    0.0898072
319720.0000000    0.1004689
319760.0000000    0.0927857
319800.0000000    0.1000159
319840.0000000    0.0929977
319880.0000000    0.0979614
319920.0000000    0.0930038
319960.0000000    0.1110726
320000.0000000    0.1003004
320040.0000000    0.1030425
320080.0000000    0.1029254
320120.0000000    0.1072393
320160.0000000    0.1094204
320200.0000000    0.1165404
320240.0000000    0.1032720
320280.0000000    0.1142050
320320.0000000    0.1132060
320360.0000000    0.1161038
320400.0000000    0.1075663
320440.0000000    0.1021676
320480.0000000    0.1099470
320520.0000000    0.1043771
320560.0000000    0.0988242
320600.0000000    0.0966745
320640.0000000    0.0907733
320680.0000000    0.0967582
320720.0000000    0.0890912
320760.0000000    0.0968106
320800.0000000    0.0974078
320840.0000000    0.1015479
320880.0000000    0.0964261
320920.0000000    0.0996604
320960.0000000    0.1078466
321000.0000000    0.1043709
321040.0000000    0.1012478
321080.0000000    0.1091222
321120.0000000    0.1039099
321160.0000000    0.0944715
321200.0000000    0.0961516
321240.0000000    0.1022533
321280.0000000    0.1090415
321320.0000000    0.0997923
321360.0000000    0.0920838
321400.0000000    0.0870785
321440.0000000    0.0948212
321480.0000000    0.0816317
321520.0000000    0.0832743
321560.0000000    0.0902768
321600.0000000    0.0836146
321640.0000000    0.0867410
321680.0000000    0.0988418
321720.0000000    0.0877402
321760.0000000    0.0918845
321800.0000000    0.0930721
321840.0000000    0.0959153
321880.0000000    0.0850552
321920.0000000    0.0988684
321960.0000000    0.0946643
322000.0000000    0.0862679
322040.0000000    0.0877035
322080.0000000    0.0919290
322120.0000000    0.0912091
322160.0000000    0.0887272
322200.0000000    0.0951867
322240.0000000    0.0915215
322280.0000000    0.0880479
322320.0000000    0.0946757
322360.0000000    0.0941368
322400.0000000    0.1057246
322440.0000000    0.0986687
322480.0000000    0.0980024
322520.0000000    0.0922223
322560.0000000    0.0891638
322600.0000000    0.0903362
322640.0000000    0.1011651
322680.0000000    0.0937107
322720.0000000    0.0942907
322760.0000000    0.1059343
322800.0000000    0.1057836
322840.0000000    0.0950254
322880.0000000    0.0900503
322920.0000000    0.0988931
322960.0000000    0.0953733
323000.0000000    0.0940568
323040.0000000    0.0896305
323080.0000000    0.1037675
323120.0000000    0.1020023
323160.0000000    0.0969176
323200.0000000    0.0997341
323240.0000000    0.0930781
323280.0000000    0.1020075
323320.0000000    0.1013950
323360.0000000    0.0983182
323400.0000000    0.0940936
323440.0000000    0.1016787
323480.0000000    0.0989660
323520.0000000    0.0936420
323560.0000000    0.0867053
323600.0000000    0.0899151
323640.0000000    0.0904642
323680.0000000    0.0967104
323720.0000000    0.0947266
323760.0000000    0.0923909
323800.0000000    0.0906538
323840.0000000    0.0898716
323880.0000000    0.0928415
323920.0000000    0.0892429
323960.0000000    0.0953252
324000.0000000    0.1016855
324040.0000000    0.1024007
324080.0000000    0.1042019
324120.0000000    0.0957163
324160.0000000    0.0986118
324200.0000000    0.1018816
324240.0000000    0.0934934
324280.0000000    0.1054593
324320.0000000    0.0997547
324360.0000000    0.0988549
324400.0000000    0.1006982
324440.0000000    0.0915614
324480.0000000    0.0983248
324520.0000000    0.1137233
324560.0000000    0.1155155
324600.0000000    0.1131304
324640.0000000    0.1000271
324680.0000000    0.0952075
324720.0000000    0.1015828
324760.0000000    0.1102700
324800.0000000    0.1043159
324840.0000000    0.1078869
324880.0000000    0.1133961
324920.0000000    0.1124528
324960.0000000    0.1134853
325000.0000000    0.0944805
325040.0000000    0.0902164
325080.0000000    0.0976011
325120.0000000    0.1002410
325160.0000000    0.0977334
325200.0000000    0.1051550
325240.0000000    0.1007185
325280.0000000    0.1050110
325320.0000000    0.1006554
325360.0000000    0.1028857
325400.0000000    0.0948983
325440.0000000    0.1054681
325480.0000000    0.1076448
325520.0000000    0.1122362
325560.0000000    0.1060430
325600.0000000    0.1049746
325640.0000000    0.1091351
325680.0000000    0.0942448
325720.0000000    0.0862240
325760.0000000    0.0909711
325800.0000000    0.0977611
325840.0000000    0.1005665
325880.0000000    0.1025615
325920.0000000    0.0982527
325960.0000000    0.1149396
326000.0000000    0.1042611
326040.0000000    0.0995417
326080.0000000    0.0948623
326120.0000000    0.1042364
326160.0000000    0.0943084
326200.0000000    0.0959659
326240.0000000    0.1014281
326280.0000000    0.0999333
326320.0000000    0.0891602
326360.0000000    0.0923654
326400.0000000    0.1087646
326440.0000000    0.0980157
326480.0000000    0.1057485
326520.0000000    0.0909090
326560.0000000    0.0966088
326600.0000000    0.1010088
326640.0000000    0.0908894
326680.0000000    0.0873019
326720.0000000    0.1074387
326760.0000000    0.1050347
326800.0000000    0.1036331
326840.0000000    0.1133237
326880.0000000    0.1035393
326920.0000000    0.1127374
326960.0000000    0.1192214
327000.0000000    0.1186130
327040.0000000    0.1152331
327080.0000000    0.1076331
327120.0000000    0.1036217
327160.0000000    0.1006226
327200.0000000    0.1154758
327240.0000000    0.1095928
327280.0000000    0.1016347
327320.0000000    0.1041622
327360.0000000    0.1035402
327400.0000000    0.1078532
327440.0000000    0.0959205
327480.0000000    0.0946610
327520.0000000    0.1017320
327560.0000000    0.0904750
327600.0000000    0.0986878
327640.0000000    0.0894339
327680.0000000    0.0962806
327720.0000000    0.0940222
327760.0000000    0.0990122
327800.0000000    0.0979705
327840.0000000    0.0938980
327880.0000000    0.1052543
327920.0000000    0.1042308
327960.0000000    0.0959150
328000.0000000    0.1053742
328040.0000000    0.0976531
328080.0000000    0.1185729
328120.0000000    0.1130292
328160.0000000    0.1095923
328200.0000000    0.1076664
328240.0000000    0.1076883
328280.0000000    0.1021772
328320.0000000    0.1013686
328360.0000000    0.1047878
328400.0000000    0.1139579
328440.0000000    0.1148300
328480.0000000    0.1190086
328520.0000000    0.1095331
328560.0000000    0.0987392
328600.0000000    0.1179005
328640.0000000    0.0973934
328680.0000000    0.1055722
328720.0000000    0.1081230
328760.0000000    0.1102437
328800.0000000    0.1044048
328840.0000000    0.1060323
328880.0000000    0.1109799
328920.0000000    0.0996418
328960.0000000    0.1145453
329000.0000000    0.1134972
329040.0000000    0.1103563
329080.0000000    0.1005593
329120.0000000    0.1085049
329160.0000000    0.1251056
329200.0000000    0.1127171
329240.0000000    0.1124128
329280.0000000    0.1122855
329320.0000000    0.1046604
329360.0000000    0.1098461
329400.0000000    0.1144466
329440.0000000    0.1187919
329480.0000000    0.1116391
329520.0000000    0.1160948
329560.0000000    0.1019801
329600.0000000    0.1077618
329640.0000000    0.1032526
329680.0000000    0.1145491
329720.0000000    0.1099427
329760.0000000    0.1084829
329800.0000000    0.1071197
329840.0000000    0.1029161
329880.0000000    0.1023517
329920.0000000    0.1091183
329960.0000000    0.1108699
330000.0000000    0.1105793
330040.0000000    0.1092171
330080.0000000    0.1110721
330120.0000000    0.1037060
330160.0000000    0.1032889
330200.0000000    0.1195760
330240.0000000    0.1244454
330280.0000000    0.1287014
330320.0000000    0.1165795
330360.0000000    0.1059440
330400.0000000    0.1170411
330440.0000000    0.1189265
330480.0000000    0.1083686
330520.0000000    0.1205673
330560.0000000    0.1125277
330600.0000000    0.1286528
330640.0000000    0.1173455
330680.0000000    0.1230687
330720.0000000    0.1120334
330760.0000000    0.1134752
330800.0000000    0.1095994
330840.0000000    0.1111648
330880.0000000    0.1166212
330920.0000000    0.1111011
330960.0000000    0.1152255
331000.0000000    0.1139909
331040.0000000    0.1239351
331080.0000000    0.1299531
331120.0000000    0.1138094
331160.0000000    0.1155065
331200.0000000    0.1105384
331240.0000000    0.1182631
331280.0000000    0.1160500
331320.0000000    0.1204264
331360.0000000    0.1166921
331400.0000000    0.1154071
331440.0000000    0.1182057
331480.0000000    0.1182313
331520.0000000    0.1247690
331560.0000000    0.1152149
331600.0000000    0.1169873
331640.0000000    0.1235566
331680.0000000    0.1216212
331720.0000000    0.1165112
331760.0000000    0.1090502
331800.0000000    0.1053603
331840.0000000    0.1154739
331880.0000000    0.1202582
331920.0000000    0.1202636
331960.0000000    0.1215369
332000.0000000    0.1126935
332040.0000000    0.1211971
332080.0000000    0.1141678
332120.0000000    0.1128517
332160.0000000    0.1179630
332200.0000000    0.1046109
332240.0000000    0.1228827
332280.0000000    0.1197729
332320.0000000    0.1041628
332360.0000000    0.1056784
332400.0000000    0.1081621
332440.0000000    0.1148489
332480.0000000    0.1060399
332520.0000000    0.1180139
332560.0000000    0.1109849
332600.0000000    0.1133000
332640.0000000    0.1247815
332680.0000000    0.1064170
332720.0000000    0.1059748
332760.0000000    0.1157491
332800.0000000    0.1227857
332840.0000000    0.1229123
332880.0000000    0.1243351
332920.0000000    0.1222417
332960.0000000    0.1141129
333000.0000000    0.1213674
333040.0000000    0.1299831
333080.0000000    0.1219979
333120.0000000    0.1176921
333160.0000000    0.1142898
333200.0000000    0.1150819
333240.0000000    0.1184723
333280.0000000    0.1119381
333320.0000000    0.1198073
333360.0000000    0.1179460
333400.0000000    0.1196210
333440.0000000    0.1267514
333480.0000000    0.1224009
333520.0000000    0.1123910
333560.0000000    0.1166271
333600.0000000    0.1153597
333640.0000000    0.1187795
333680.0000000    0.1273293
333720.0000000    0.1104991
333760.0000000    0.1204278
333800.0000000    0.1196963
333840.0000000    0.1221629
333880.0000000    0.1211454
333920.0000000    0.1077286
333960.0000000    0.1138218
334000.0000000    0.1205006
334040.0000000    0.1137375
334080.0000000    0.1199016
334120.0000000    0.1302094
334160.0000000    0.1215314
334200.0000000    0.1176099
334240.0000000    0.1201994
334280.0000000    0.1155817
334320.0000000    0.1161741
334360.0000000    0.1080013
334400.0000000    0.1229343
334440.0000000    0.1137554
334480.0000000    0.1190106
334520.0000000    0.1150121
334560.0000000    0.1137343
334600.0000000    0.1141647
334640.0000000    0.1258018
334680.0000000    0.1186238
334720.0000000    0.1225925
334760.0000000    0.1223103
334800.0000000    0.1141303
334840.0000000    0.1042150
334880.0000000    0.1114934
334920.0000000    0.1145996
334960.0000000    0.1109051
335000.0000000    0.1251485
335040.0000000    0.1128462
335080.0000000    0.1103057
335120.0000000    0.1097039
335160.0000000    0.1090535
335200.0000000    0.1060463
335240.0000000    0.1120345
335280.0000000    0.1165680
335320.0000000    0.1063092
335360.0000000    0.1098904
335400.0000000    0.1121598
335440.0000000    0.1124137
335480.0000000    0.1075816
335520.0000000    0.1094215
335560.0000000    0.1159239
335600.0000000    0.1104443
335640.0000000    0.1113326
335680.0000000    0.1112339
335720.0000000    0.1014128
335760.0000000    0.1084484
335800.0000000    0.1216939
335840.0000000    0.1225929
335880.0000000    0.1045316
335920.0000000    0.1078393
335960.0000000    0.1185847
336000.0000000    0.1120054
336040.0000000    0.1098781
336080.0000000    0.1087769
336120.0000000    0.1213079
336160.0000000    0.1137746
336200.0000000    0.1161540
336240.0000000    0.1157625
336280.0000000    0.1127777
336320.0000000    0.1044412
336360.0000000    0.1080347
336400.0000000    0.1098078
336440.0000000    0.1145189
336480.0000000    0.1059645
336520.0000000    0.0875433
336560.0000000    0.1025581
336600.0000000    0.1011914
336640.0000000    0.0961672
336680.0000000    0.0962118
336720.0000000    0.1025311
336760.0000000    0.0967996
336800.0000000    0.1163647
336840.0000000    0.1121984
336880.0000000    0.1070658
336920.0000000    0.1138742
336960.0000000    0.1114690
337000.0000000    0.1192571
337040.0000000    0.1191843
337080.0000000    0.1153127
337120.0000000    0.1103794
337160.0000000    0.1162058
337200.0000000    0.1117655
337240.0000000    0.1176858
337280.0000000    0.1207912
337320.0000000    0.1172692
337360.0000000    0.1282101
337400.0000000    0.1276661
337440.0000000    0.1188720
337480.0000000    0.1299101
337520.0000000    0.1259336
337560.0000000    0.1169918
337600.0000000    0.1140438
337640.0000000    0.1177829
337680.0000000    0.1180221
337720.0000000    0.1168224
337760.0000000    0.1197727
337800.0000000    0.1112498
337840.0000000    0.1120953
337880.0000000    0.1126657
337920.0000000    0.1119893
337960.0000000    0.1185015
338000.0000000    0.1115865
338040.0000000    0.1210324
338080.0000000    0.1054170
338120.0000000    0.1124262
338160.0000000    0.1146549
338200.0000000    0.1139821
338240.0000000    0.1142057
338280.0000000    0.1207121
338320.0000000    0.1098438
338360.0000000    0.1152305
338400.0000000    0.1183997
338440.0000000    0.1148879
338480.0000000    0.1165796
338520.0000000    0.1136504
338560.0000000    0.1281883
338600.0000000    0.1159993
338640.0000000    0.1110190
338680.0000000    0.1126407
338720.0000000    0.1312426
338760.0000000    0.1243528
338800.0000000    0.1205084
338840.0000000    0.1097238
338880.0000000    0.1133560
338920.0000000    0.1119692
338960.0000000    0.0986215
339000.0000000    0.1126742
339040.0000000    0.1038867
339080.0000000    0.1028227
339120.0000000    0.1059411
339160.0000000    0.1070696
339200.0000000    0.1053960
339240.0000000    0.1174957
339280.0000000    0.1053589
339320.0000000    0.1064028
339360.0000000    0.1087976
339400.0000000    0.1079160
339440.0000000    0.1163744
339480.0000000    0.1018383
339520.0000000    0.1112587
339560.0000000    0.1096874
339600.0000000    0.1065368
339640.0000000    0.1232704
339680.0000000    0.1113463
339720.0000000    0.1119073
339760.0000000    0.1084668
339800.0000000    0.1096188
339840.0000000    0.1104143
339880.0000000    0.1116214
339920.0000000    0.0978327
339960.0000000    0.1073406
340000.0000000    0.1149099
340040.0000000    0.0979661
340080.0000000    0.1080492
340120.0000000    0.1080536
340160.0000000    0.1098606
340200.0000000    0.1022389
340240.0000000    0.1063787
340280.0000000    0.1071902
340320.0000000    0.1106995
340360.0000000    0.1099501
340400.0000000    0.1063168
340440.0000000    0.1070689
340480.0000000    0.1165605
340520.0000000    0.1062411
340560.0000000    0.1169922
340600.0000000    0.1017178
340640.0000000    0.1059602
340680.0000000    0.1059128
340720.0000000    0.0882406
340760.0000000    0.0919337
340800.0000000    0.0969871
340840.0000000    0.1059059
340880.0000000    0.1049812
340920.0000000    0.1107405
340960.0000000    0.0999368
341000.0000000    0.1078684
341040.0000000    0.1052856
341080.0000000    0.1072257
341120.0000000    0.1103749
341160.0000000    0.1040261
341200.0000000    0.1056038
341240.0000000    0.1027254
341280.0000000    0.1072017
341320.0000000    0.0984368
341360.0000000    0.1024495
341400.0000000    0.0987828
341440.0000000    0.1177786
341480.0000000    0.0991229
341520.0000000    0.1065858
341560.0000000    0.1054011
341600.0000000    0.1074751
341640.0000000    0.1046946
341680.0000000    0.1045600
341720.0000000    0.1193048
341760.0000000    0.1067502
341800.0000000    0.1070366
341840.0000000    0.1118728
341880.0000000    0.0998059
341920.0000000    0.1090294
341960.0000000    0.0996680
342000.0000000    0.1089050
342040.0000000    0.0999331
342080.0000000    0.1051661
342120.0000000    0.0948564
342160.0000000    0.0969940
342200.0000000    0.0961772
342240.0000000    0.1003603
342280.0000000    0.1106052
342320.0000000    0.0964064
342360.0000000    0.1090416
342400.0000000    0.1052437
342440.0000000    0.1017361
342480.0000000    0.1031643
342520.0000000    0.0957939
342560.0000000    0.1028295
342600.0000000    0.1167307
342640.0000000    0.1167465
342680.0000000    0.0952586
342720.0000000    0.1154805
342760.0000000    0.1048619
342800.0000000    0.1075463
342840.0000000    0.0990440
342880.0000000    0.1071123
342920.0000000    0.1084927
342960.0000000    0.0970700
343000.0000000    0.0929115
343040.0000000    0.1071600
343080.0000000    0.1023849
343120.0000000    0.0956005
343160.0000000    0.0951833
343200.0000000    0.0958212
343240.0000000    0.1026169
343280.0000000    0.0977931
343320.0000000    0.0932314
343360.0000000    0.1002841
343400.0000000    0.1031849
343440.0000000    0.1086845
343480.0000000    0.1012364
343520.0000000    0.1057050
343560.0000000    0.1016475
343600.0000000    0.0989104
343640.0000000    0.1023815
343680.0000000    0.1060277
343720.0000000    0.1061032
343760.0000000    0.1127112
343800.0000000    0.1061846
343840.0000000    0.1173007
343880.0000000    0.1167352
343920.0000000    0.1256366
343960.0000000    0.1154074
344000.0000000    0.1173839
344040.0000000    0.1185337
344080.0000000    0.1061698
344120.0000000    0.1067272
344160.0000000    0.1160177
344200.0000000    0.1294025
344240.0000000    0.1190859
344280.0000000    0.1181044
344320.0000000    0.1117599
344360.0000000    0.1131469
344400.0000000    0.1185559
344440.0000000    0.1140746
344480.0000000    0.1193091
344520.0000000    0.1086002
344560.0000000    0.1229607
344600.0000000    0.1238461
344640.0000000    0.1109474
344680.0000000    0.1114220
344720.0000000    0.1242992
344760.0000000    0.1112913
344800.0000000    0.1174306
344840.0000000    0.1242271
344880.0000000    0.1116866
344920.0000000    0.1126076
344960.0000000    0.1154087
345000.0000000    0.1299611
345040.0000000    0.1128991
345080.0000000    0.1187122
345120.0000000    0.1146340
345160.0000000    0.1128824
345200.0000000    0.1209737
345240.0000000    0.1305385
345280.0000000    0.1224958
345320.0000000    0.1174657
345360.0000000    0.1190252
345400.0000000    0.1191838
345440.0000000    0.1270688
345480.0000000    0.1228592
345520.0000000    0.1166284
345560.0000000    0.1205642
345600.0000000    0.1190828
345640.0000000    0.1345779
345680.0000000    0.1179130
345720.0000000    0.1217461
345760.0000000    0.1287024
345800.0000000    0.1268356
345840.0000000    0.1180611
345880.0000000    0.1195698
345920.0000000    0.1279029
345960.0000000    0.1296917
346000.0000000    0.1284264
346040.0000000    0.1202758
346080.0000000    0.1285115
346120.0000000    0.1165960
346160.0000000    0.1233065
346200.0000000    0.1180132
346240.0000000    0.1364734
346280.0000000    0.1202611
346320.0000000    0.1177228
346360.0000000    0.1108924
346400.0000000    0.1142387
346440.0000000    0.1112474
346480.0000000    0.1129975
346520.0000000    0.1054713
346560.0000000    0.1186747
346600.0000000    0.1223450
346640.0000000    0.1207823
346680.0000000    0.1218646
346720.0000000    0.1136262
346760.0000000    0.1178395
346800.0000000    0.1064005
346840.0000000    0.1128551
346880.0000000    0.1145410
346920.0000000    0.1146438
346960.0000000    0.1126902
347000.0000000    0.1055499
347040.0000000    0.1158936
347080.0000000    0.1077665
347120.0000000    0.1217982
347160.0000000    0.1162856
347200.0000000    0.1134251
347240.0000000    0.1046327
347280.0000000    0.0948605
347320.0000000    0.0977226
347360.0000000    0.1050182
347400.0000000    0.0993429
347440.0000000    0.1012983
347480.0000000    0.1122968
347520.0000000    0.1026530
347560.0000000    0.0943299
347600.0000000    0.1086657
347640.0000000    0.0971608
347680.0000000    0.1054176
347720.0000000    0.1008458
347760.0000000    0.1194774
347800.0000000    0.1180735
347840.0000000    0.1204816
347880.0000000    0.1160895
347920.0000000    0.1101808
347960.0000000    0.1081540
348000.0000000    0.0990478
348040.0000000    0.0964093
348080.0000000    0.1040161
348120.0000000    0.1047780
348160.0000000    0.1130145
348200.0000000    0.1148454
348240.0000000    0.1078382
348280.0000000    0.1031875
348320.0000000    0.1166377
348360.0000000    0.1068061
348400.0000000    0.1097285
348440.0000000    0.1179955
348480.0000000    0.1067004
348520.0000000    0.1134259
348560.0000000    0.1133170
348600.0000000    0.1129799
348640.0000000    0.1138657
348680.0000000    0.1046284
348720.0000000    0.1054267
348760.0000000    0.1170366
348800.0000000    0.1175471
348840.0000000    0.1064264
348880.0000000    0.1050987
348920.0000000    0.1114617
348960.0000000    0.1114786
349000.0000000    0.1044627
349040.0000000    0.1048433
349080.0000000    0.1080168
349120.0000000    0.1062062
349160.0000000    0.0996399
349200.0000000    0.1062685
349240.0000000    0.1077474
349280.0000000    0.1074260
349320.0000000    0.1022402
349360.0000000    0.1144988
349400.0000000    0.1176104
349440.0000000    0.1076236
349480.0000000    0.1112092
349520.0000000    0.1120365
349560.0000000    0.1066248
349600.0000000    0.1151477
349640.0000000    0.1100360
349680.0000000    0.1129680
349720.0000000    0.1033607
349760.0000000    0.1190986
349800.0000000    0.1087006
349840.0000000    0.1110265
349880.0000000    0.1157786
349920.0000000    0.1020318
349960.0000000    0.0964538
350000.0000000    0.1017818
350040.0000000    0.1079307
350080.0000000    0.1046113
350120.0000000    0.1021126
350160.0000000    0.0970972
350200.0000000    0.0906419
350240.0000000    0.1068138
350280.0000000    0.0947288
350320.0000000    0.1092194
350360.0000000    0.1120135
350400.0000000    0.1066124
350440.0000000    0.1015640
350480.0000000    0.1011341
350520.0000000    0.1052886
350560.0000000    0.1068923
350600.0000000    0.1061869
350640.0000000    0.1009278
350680.0000000    0.1135193
350720.0000000    0.1178682
350760.0000000    0.1156049
350800.0000000    0.1145256
350840.0000000    0.1065992
350880.0000000    0.1024794
350920.0000000    0.1009948
350960.0000000    0.1053088
351000.0000000    0.1017079
351040.0000000    0.1111510
351080.0000000    0.0954992
351120.0000000    0.1010179
351160.0000000    0.1083685
351200.0000000    0.1071687
351240.0000000    0.1055127
351280.0000000    0.0933746
351320.0000000    0.1018940
351360.0000000    0.1068810
351400.0000000    0.1002953
351440.0000000    0.0967875
351480.0000000    0.1067252
351520.0000000    0.1053605
351560.0000000    0.1014947
351600.0000000    0.0976146
351640.0000000    0.0926567
351680.0000000    0.1013616
351720.0000000    0.1040290
351760.0000000    0.1014701
351800.0000000    0.0861810
351840.0000000    0.1026648
351880.0000000    0.0994513
351920.0000000    0.0966939
351960.0000000    0.0944352
352000.0000000    0.1063290
352040.0000000    0.0903146
352080.0000000    0.0918405
352120.0000000    0.0943072
352160.0000000    0.0941401
352200.0000000    0.0961985
352240.0000000    0.1009989
352280.0000000    0.1113099
352320.0000000    0.0949225
352360.0000000    0.1067984
352400.0000000    0.1010777
352440.0000000    0.1024879
352480.0000000    0.1103504
352520.0000000    0.1226194
352560.0000000    0.1152120
352600.0000000    0.1132636
352640.0000000    0.1073492
352680.0000000    0.1062090
352720.0000000    0.1157200
352760.0000000    0.1061039
352800.0000000    0.1109656
352840.0000000    0.1113139
352880.0000000    0.1134520
352920.0000000    0.1130579
352960.0000000    0.1047833
353000.0000000    0.1260476
353040.0000000    0.1298143
353080.0000000    0.1215037
353120.0000000    0.1258459
353160.0000000    0.1234282
353200.0000000    0.1135934
353240.0000000    0.1281397
353280.0000000    0.1150876
353320.0000000    0.1193396
353360.0000000    0.1144831
353400.0000000    0.1160352
353440.0000000    0.1170018
353480.0000000    0.1048062
353520.0000000    0.1176925
353560.0000000    0.1187286
353600.0000000    0.1135463
353640.0000000    0.1197149
353680.0000000    0.1114708
353720.0000000    0.1123390
353760.0000000    0.1201049
353800.0000000    0.1102892
353840.0000000    0.1055078
353880.0000000    0.1107717
353920.0000000    0.1037961
353960.0000000    0.1086934
354000.0000000    0.1104779
354040.0000000    0.1152631
354080.0000000    0.1161707
354120.0000000    0.1143090
354160.0000000    0.1202755
354200.0000000    0.1167007
354240.0000000    0.1143370
354280.0000000    0.0990589
354320.0000000    0.0992688
354360.0000000    0.0988650
354400.0000000    0.1097592
354440.0000000    0.1108054
354480.0000000    0.1076095
354520.0000000    0.1022322
354560.0000000    0.1056646
354600.0000000    0.1054846
354640.0000000    0.1092202
354680.0000000    0.1092434
354720.0000000    0.1089890
354760.0000000    0.1041900
354800.0000000    0.1077050
354840.0000000    0.1022273
354880.0000000    0.1052543
354920.0000000    0.1109060
354960.0000000    0.1140637
355000.0000000    0.1092139
355040.0000000    0.1024071
355080.0000000    0.1020893
355120.0000000    0.1017831
355160.0000000    0.0988883
355200.0000000    0.1041235
355240.0000000    0.1178420
355280.0000000    0.1029926
355320.0000000    0.1110979
355360.0000000    0.1104038
355400.0000000    0.1106369
355440.0000000    0.1068828
355480.0000000    0.1029161
355520.0000000    0.1146217
355560.0000000    0.1191865
355600.0000000    0.1137859
355640.0000000    0.1001789
355680.0000000    0.1011339
355720.0000000    0.1197400
355760.0000000    0.1056367
355800.0000000    0.1237165
355840.0000000    0.1247954
355880.0000000    0.1213915
355920.0000000    0.1194180
355960.0000000    0.1194848
356000.0000000    0.1196686
356040.0000000    0.1169734
356080.0000000    0.1195482
356120.0000000    0.1150650
356160.0000000    0.1167758
356200.0000000    0.1125987
356240.0000000    0.1105653
356280.0000000    0.0995327
356320.0000000    0.1067005
356360.0000000    0.1043826
356400.0000000    0.1014818
356440.0000000    0.0993735
356480.0000000    0.1069410
356520.0000000    0.1033376
356560.0000000    0.0914566
356600.0000000    0.0970440
356640.0000000    0.0929402
356680.0000000    0.0958450
356720.0000000    0.0989982
356760.0000000    0.0964149
356800.0000000    0.0993694
356840.0000000    0.0951617
356880.0000000    0.0893683
356920.0000000    0.0878947
356960.0000000    0.0861740
357000.0000000    0.0959173
357040.0000000    0.0968110
357080.0000000    0.0987910
357120.0000000    0.1043463
357160.0000000    0.0905730
357200.0000000    0.0896934
357240.0000000    0.0971156
357280.0000000    0.1001114
357320.0000000    0.0951919
357360.0000000    0.0984389
357400.0000000    0.0980512
357440.0000000    0.0947814
357480.0000000    0.1010549
357520.0000000    0.0990942
357560.0000000    0.1016019
357600.0000000    0.1002948
357640.0000000    0.0950672
357680.0000000    0.1009788
357720.0000000    0.0913067
357760.0000000    0.0903143
357800.0000000    0.0905422
357840.0000000    0.0864886
357880.0000000    0.0846140
357920.0000000    0.0850718
357960.0000000    0.0917054
358000.0000000    0.0929562
358040.0000000    0.1029654
358080.0000000    0.0925055
358120.0000000    0.0903044
358160.0000000    0.0877119
358200.0000000    0.0947265
358240.0000000    0.0943976
358280.0000000    0.0827157
358320.0000000    0.0947821
358360.0000000    0.0957199
358400.0000000    0.0938229
358440.0000000    0.0940918
358480.0000000    0.0915975
358520.0000000    0.0875929
358560.0000000    0.0969562
358600.0000000    0.0914426
358640.0000000    0.0969879
358680.0000000    0.0945713
358720.0000000    0.0875826
358760.0000000    0.0960003
358800.0000000    0.0986977
358840.0000000    0.0920095
358880.0000000    0.0955848
358920.0000000    0.0932783
358960.0000000    0.0929183
359000.0000000    0.1001325
359040.0000000    0.1079343
359080.0000000    0.0947247
359120.0000000    0.1046295
359160.0000000    0.1098320
359200.0000000    0.1015370
359240.0000000    0.0899662
359280.0000000    0.0954263
359320.0000000    0.0909277
359360.0000000    0.0935406
359400.0000000    0.1044871
359440.0000000    0.1062245
359480.0000000    0.1082992
359520.0000000    0.1081796
359560.0000000    0.1065811
359600.0000000    0.0980095
359640.0000000    0.1088470
359680.0000000    0.0949032
359720.0000000    0.1010672
359760.0000000    0.1217243
359800.0000000    0.1068436
359840.0000000    0.1136652
359880.0000000    0.1163750
359920.0000000    0.1039829
359960.0000000    0.1080216
360000.0000000    0.1055187
360040.0000000    0.1044558
360080.0000000    0.1005366
360120.0000000    0.1051943
360160.0000000    0.0990304
360200.0000000    0.0970736
360240.0000000    0.0915947
360280.0000000    0.0966735
360320.0000000    0.0971325
360360.0000000    0.0994337
360400.0000000    0.0993551
360440.0000000    0.1010328
360480.0000000    0.1019317
360520.0000000    0.0948975
360560.0000000    0.0999866
360600.0000000    0.0978822
360640.0000000    0.0890159
360680.0000000    0.0989067
360720.0000000    0.1041547
360760.0000000    0.1059493
360800.0000000    0.1106862
360840.0000000    0.0977136
360880.0000000    0.0955766
360920.0000000    0.1080899
360960.0000000    0.1063892
361000.0000000    0.1031317
361040.0000000    0.1038986
361080.0000000    0.1093093
361120.0000000    0.1011205
361160.0000000    0.0989133
361200.0000000    0.0861627
361240.0000000    0.0960566
361280.0000000    0.0877509
361320.0000000    0.0925551
361360.0000000    0.0949722
361400.0000000    0.1054518
361440.0000000    0.1026467
361480.0000000    0.0920377
361520.0000000    0.1056666
361560.0000000    0.1050293
361600.0000000    0.1057235
361640.0000000    0.1162378
361680.0000000    0.1028157
361720.0000000    0.0939750
361760.0000000    0.0953318
361800.0000000    0.0954639
361840.0000000    0.1052784
361880.0000000    0.1149329
361920.0000000    0.1080304
361960.0000000    0.1202094
362000.0000000    0.1206078
362040.0000000    0.1094522
362080.0000000    0.1072509
362120.0000000    0.1049884
362160.0000000    0.1076848
362200.0000000    0.1194769
362240.0000000    0.1168221
362280.0000000    0.1262670
362320.0000000    0.1354506
362360.0000000    0.1240706
362400.0000000    0.1247715
362440.0000000    0.1346373
362480.0000000    0.1301747
362520.0000000    0.1199401
362560.0000000    0.1241613
362600.0000000    0.1208541
362640.0000000    0.1166020
362680.0000000    0.1120548
362720.0000000    0.1076108
362760.0000000    0.1017591
362800.0000000    0.1033887
362840.0000000    0.1021490
362880.0000000    0.1159324
362920.0000000    0.1072003
362960.0000000    0.1146242
363000.0000000    0.1133204
363040.0000000    0.1250287
363080.0000000    0.1190188
363120.0000000    0.1178618
363160.0000000    0.1001367
363200.0000000    0.1109201
363240.0000000    0.1157125
363280.0000000    0.1104916
363320.0000000    0.1034250
363360.0000000    0.1041645
363400.0000000    0.1048713
363440.0000000    0.1091473
363480.0000000    0.1135583
363520.0000000    0.1118228
363560.0000000    0.1209769
363600.0000000    0.1126582
363640.0000000    0.1063642
363680.0000000    0.1220475
363720.0000000    0.1103277
363760.0000000    0.1316760
363800.0000000    0.1114480
363840.0000000    0.1022195
363880.0000000    0.1128993
363920.0000000    0.1067619
363960.0000000    0.1102006
364000.0000000    0.1128837
364040.0000000    0.1206737
364080.0000000    0.1129509
364120.0000000    0.1030409
364160.0000000    0.1147990
364200.0000000    0.1240961
364240.0000000    0.1205473
364280.0000000    0.1094959
364320.0000000    0.1188802
364360.0000000    0.1204006
364400.0000000    0.1178430
364440.0000000    0.1088704
364480.0000000    0.1035644
364520.0000000    0.1065335
364560.0000000    0.1034977
364600.0000000    0.0996452
364640.0000000    0.1113141
364680.0000000    0.1069720
364720.0000000    0.1003485
364760.0000000    0.1051082
364800.0000000    0.1114453
364840.0000000    0.1060658
364880.0000000    0.1093317
364920.0000000    0.0998730
364960.0000000    0.1013615
365000.0000000    0.1122351
365040.0000000    0.1147520
365080.0000000    0.1100857
365120.0000000    0.1155987
365160.0000000    0.1039522
365200.0000000    0.1133974
365240.0000000    0.1175543
365280.0000000    0.1181557
365320.0000000    0.1193464
365360.0000000    0.1226285
365400.0000000    0.1262276
365440.0000000    0.1314705
365480.0000000    0.1159987
365520.0000000    0.1266322
365560.0000000    0.1193753
365600.0000000    0.1179765
365640.0000000    0.1316927
365680.0000000    0.1248293
365720.0000000    0.1183544
365760.0000000    0.1251550
365800.0000000    0.1206594
365840.0000000    0.1138055
365880.0000000    0.1070788
365920.0000000    0.1141875
365960.0000000    0.1138821
366000.0000000    0.1033927
366040.0000000    0.1136177
366080.0000000    0.1053964
366120.0000000    0.1012980
366160.0000000    0.1173546
366200.0000000    0.1141279
366240.0000000    0.1071425
366280.0000000    0.1157978
366320.0000000    0.1140695
366360.0000000    0.1255213
366400.0000000    0.1169686
366440.0000000    0.1135590
366480.0000000    0.1058269
366520.0000000    0.1132303
366560.0000000    0.1111981
366600.0000000    0.1077371
366640.0000000    0.1080323
366680.0000000    0.1114185
366720.0000000    0.1074957
366760.0000000    0.1113982
366800.0000000    0.1032420
366840.0000000    0.0945963
366880.0000000    0.1044611
366920.0000000    0.1074935
366960.0000000    0.1020327
367000.0000000    0.1030172
367040.0000000    0.1201112
367080.0000000    0.1105575
367120.0000000    0.1207619
367160.0000000    0.1147834
367200.0000000    0.1180821
367240.0000000    0.1058301
367280.0000000    0.1067421
367320.0000000    0.1076729
367360.0000000    0.0993386
367400.0000000    0.0997380
367440.0000000    0.1004507
367480.0000000    0.1061039
367520.0000000    0.0957038
367560.0000000    0.1176036
367600.0000000    0.1121542
367640.0000000    0.1040042
367680.0000000    0.1051312
367720.0000000    0.0967390
367760.0000000    0.1037844
367800.0000000    0.1101940
367840.0000000    0.1017189
367880.0000000    0.1012741
367920.0000000    0.1067971
367960.0000000    0.0995404
368000.0000000    0.1043430
368040.0000000    0.0940350
368080.0000000    0.1095777
368120.0000000    0.1186198
368160.0000000    0.1148236
368200.0000000    0.1053218
368240.0000000    0.1094117
368280.0000000    0.1276386
368320.0000000    0.1203728
368360.0000000    0.1153504
368400.0000000    0.1209469
368440.0000000    0.1137294
368480.0000000    0.1280475
368520.0000000    0.1163352
368560.0000000    0.1136863
368600.0000000    0.1155244
368640.0000000    0.1259547
368680.0000000    0.1309330
368720.0000000    0.1262652
368760.0000000    0.1153737
368800.0000000    0.1178379
368840.0000000    0.1235774
368880.0000000    0.1078017
368920.0000000    0.1103311
368960.0000000    0.1061812
369000.0000000    0.1183897
369040.0000000    0.1156242
369080.0000000    0.1171880
369120.0000000    0.1097372
369160.0000000    0.1227106
369200.0000000    0.1107244
369240.0000000    0.1225378
369280.0000000    0.1141650
369320.0000000    0.1098466
369360.0000000    0.1177893
369400.0000000    0.1224371
369440.0000000    0.1142028
369480.0000000    0.1158038
369520.0000000    0.1236930
369560.0000000    0.1114114
369600.0000000    0.1226292
369640.0000000    0.1172445
369680.0000000    0.1158748
369720.0000000    0.1229547
369760.0000000    0.1038529
369800.0000000    0.1246053
369840.0000000    0.1190833
369880.0000000    0.1164493
369920.0000000    0.1257450
369960.0000000    0.1254805
370000.0000000    0.1232680
370040.0000000    0.1157264
370080.0000000    0.1217163
370120.0000000    0.1255472
370160.0000000    0.1156619
370200.0000000    0.1223827
370240.0000000    0.1203464
370280.0000000    0.1181990
370320.0000000    0.1183818
370360.0000000    0.1184774
370400.0000000    0.1096358
370440.0000000    0.1166058
370480.0000000    0.1110599
370520.0000000    0.1154451
370560.0000000    0.1141172
370600.0000000    0.1159543
370640.0000000    0.1153811
370680.0000000    0.1173544
370720.0000000    0.1143880
370760.0000000    0.1225080
370800.0000000    0.1171483
370840.0000000    0.1021853
370880.0000000    0.1104372
370920.0000000    0.1187873
370960.0000000    0.1140769
371000.0000000    0.1129233
371040.0000000    0.1139307
371080.0000000    0.1211408
371120.0000000    0.1179218
371160.0000000    0.1219400
371200.0000000    0.1154413
371240.0000000    0.1192470
371280.0000000    0.1100267
371320.0000000    0.1249891
371360.0000000    0.1141450
371400.0000000    0.1144791
371440.0000000    0.1150918
371480.0000000    0.1220764
371520.0000000    0.1180319
371560.0000000    0.1264209
371600.0000000    0.1183547
371640.0000000    0.1126723
371680.0000000    0.1262288
371720.0000000    0.1180732
371760.0000000    0.1268090
371800.0000000    0.1265457
371840.0000000    0.1268639
371880.0000000    0.1283488
371920.0000000    0.1385587
371960.0000000    0.1187289
372000.0000000    0.1374224
372040.0000000    0.1211300
372080.0000000    0.1163012
372120.0000000    0.1232745
372160.0000000    0.1162860
372200.0000000    0.1199521
372240.0000000    0.1138178
372280.0000000    0.1094385
372320.0000000    0.1094471
372360.0000000    0.1109346
372400.0000000    0.1157579
372440.0000000    0.1201155
372480.0000000    0.1237737
372520.0000000    0.1284603
372560.0000000    0.1229163
372600.0000000    0.1176479
372640.0000000    0.1306651
372680.0000000    0.1278305
372720.0000000    0.1348418
372760.0000000    0.1364016
372800.0000000    0.1316108
372840.0000000    0.1155461
372880.0000000    0.1244537
372920.0000000    0.1239273
372960.0000000    0.1168252
373000.0000000    0.1089460
373040.0000000    0.1221501
373080.0000000    0.1235887
373120.0000000    0.1306176
373160.0000000    0.1197241
373200.0000000    0.1172515
373240.0000000    0.1101620
373280.0000000    0.1223905
373320.0000000    0.1209538
373360.0000000    0.1240580
373400.0000000    0.1129812
373440.0000000    0.1163287
373480.0000000    0.1108507
373520.0000000    0.1182953
373560.0000000    0.1065116
373600.0000000    0.1143479
373640.0000000    0.1219641
373680.0000000    0.1198957
373720.0000000    0.1128012
373760.0000000    0.1166921
373800.0000000    0.1099059
373840.0000000    0.1108484
373880.0000000    0.1102571
373920.0000000    0.1110536
373960.0000000    0.1155199
374000.0000000    0.1163854
374040.0000000    0.1141973
374080.0000000    0.1180726
374120.0000000    0.1115801
374160.0000000    0.1221300
374200.0000000    0.1148407
374240.0000000    0.1147580
374280.0000000    0.1130383
374320.0000000    0.1287466
374360.0000000    0.1459563
374400.0000000    0.1202443
374440.0000000    0.1199428
374480.0000000    0.1131365
374520.0000000    0.1187590
374560.0000000    0.1171723
374600.0000000    0.1240941
374640.0000000    0.1147882
374680.0000000    0.1302446
374720.0000000    0.1280069
374760.0000000    0.1250672
374800.0000000    0.1293919
374840.0000000    0.1269157
374880.0000000    0.1161273
374920.0000000    0.1295466
374960.0000000    0.1243882
375000.0000000    0.1131080
375040.0000000    0.1132550
375080.0000000    0.1120705
375120.0000000    0.1186330
375160.0000000    0.1154416
375200.0000000    0.1108608
375240.0000000    0.1129597
375280.0000000    0.1217759
375320.0000000    0.1224166
375360.0000000    0.1258315
375400.0000000    0.1088300
375440.0000000    0.1116774
375480.0000000    0.1154505
375520.0000000    0.1249212
375560.0000000    0.1259168
375600.0000000    0.1245005
375640.0000000    0.1284513
375680.0000000    0.1259852
375720.0000000    0.1257781
375760.0000000    0.1207955
375800.0000000    0.1285190
375840.0000000    0.1292381
375880.0000000    0.1269193
375920.0000000    0.1355499
375960.0000000    0.1285195
376000.0000000    0.1355162
376040.0000000    0.1252882
376080.0000000    0.1294502
376120.0000000    0.1128775
376160.0000000    0.1320478
376200.0000000    0.1277875
376240.0000000    0.1314137
376280.0000000    0.1356588
376320.0000000    0.1305260
376360.0000000    0.1446175
376400.0000000    0.1388286
376440.0000000    0.1314703
376480.0000000    0.1268389
376520.0000000    0.1360566
376560.0000000    0.1269108
376600.0000000    0.1227381
376640.0000000    0.1269645
376680.0000000    0.1275651
376720.0000000    0.1154301
376760.0000000    0.1164878
376800.0000000    0.1077183
376840.0000000    0.1120947
376880.0000000    0.1062785
376920.0000000    0.1100707
376960.0000000    0.1075894
377000.0000000    0.1154278
377040.0000000    0.1136740
377080.0000000    0.0988470
377120.0000000    0.0951098
377160.0000000    0.1079785
377200.0000000    0.1087781
377240.0000000    0.1157184
377280.0000000    0.1098236
377320.0000000    0.1107702
377360.0000000    0.1084746
377400.0000000    0.1073626
377440.0000000    0.1144505
377480.0000000    0.1217298
377520.0000000    0.1173946
377560.0000000    0.1203622
377600.0000000    0.1098053
377640.0000000    0.1099568
377680.0000000    0.1033355
377720.0000000    0.1020070
377760.0000000    0.0987764
377800.0000000    0.1007857
377840.0000000    0.1053885
377880.0000000    0.1164001
377920.0000000    0.1136262
377960.0000000    0.1134295
378000.0000000    0.1138061
378040.0000000    0.1303095
378080.0000000    0.1138293
378120.0000000    0.1124680
378160.0000000    0.1206912
378200.0000000    0.1244530
378240.0000000    0.1122729
378280.0000000    0.1135300
378320.0000000    0.1101869
378360.0000000    0.1000046
378400.0000000    0.1033937
378440.0000000    0.1093249
378480.0000000    0.1037185
378520.0000000    0.1127441
378560.0000000    0.1158141
378600.0000000    0.1122180
378640.0000000    0.1205659
378680.0000000    0.1063378
378720.0000000    0.1111426
378760.0000000    0.1009263
378800.0000000    0.1061265
378840.0000000    0.1091193
378880.0000000    0.1152727
378920.0000000    0.1112157
378960.0000000    0.1114492
379000.0000000    0.1118207
379040.0000000    0.1234481
379080.0000000    0.1202647
379120.0000000    0.1198933
379160.0000000    0.1163218
379200.0000000    0.1134144
379240.0000000    0.1188328
379280.0000000    0.1100610
379320.0000000    0.1218860
379360.0000000    0.1224739
379400.0000000    0.1146978
379440.0000000    0.1145752
379480.0000000    0.1266370
379520.0000000    0.1174558
379560.0000000    0.1209181
379600.0000000    0.1219051
379640.0000000    0.1104711
379680.0000000    0.1252618
379720.0000000    0.1170930
379760.0000000    0.1020898
379800.0000000    0.1040601
379840.0000000    0.1092382
379880.0000000    0.1083414
379920.0000000    0.1106087
379960.0000000    0.1168669
380000.0000000    0.0932181
380040.0000000    0.1081814
380080.0000000    0.1079259
380120.0000000    0.1108510
380160.0000000    0.1080563
380200.0000000    0.1166997
380240.0000000    0.1145207
380280.0000000    0.1170251
380320.0000000    0.1145815
380360.0000000    0.1117704
380400.0000000    0.1129838
380440.0000000    0.1047925
380480.0000000    0.1170813
380520.0000000    0.1087073
380560.0000000    0.1256040
380600.0000000    0.1086335
380640.0000000    0.1088500
380680.0000000    0.1204957
380720.0000000    0.1150590
380760.0000000    0.1190184
380800.0000000    0.1233336
380840.0000000    0.1314564
380880.0000000    0.1086851
380920.0000000    0.1216029
380960.0000000    0.1256833
381000.0000000    0.1230197
381040.0000000    0.1255740
381080.0000000    0.1116348
381120.0000000    0.1098764
381160.0000000    0.1151042
381200.0000000    0.1091520
381240.0000000    0.1174443
381280.0000000    0.0976219
381320.0000000    0.1052100
381360.0000000    0.1034854
381400.0000000    0.1133515
381440.0000000    0.1118582
381480.0000000    0.1131835
381520.0000000    0.1135211
381560.0000000    0.1070791
381600.0000000    0.1128902
381640.0000000    0.1186089
381680.0000000    0.1097372
381720.0000000    0.1041324
381760.0000000    0.1104752
381800.0000000    0.1129470
381840.0000000    0.1206849
381880.0000000    0.1187544
381920.0000000    0.1107904
381960.0000000    0.1073049
382000.0000000    0.0997491
382040.0000000    0.1066666
382080.0000000    0.1085844
382120.0000000    0.1050219
382160.0000000    0.1000225
382200.0000000    0.1013743
382240.0000000    0.1015045
382280.0000000    0.1072431
382320.0000000    0.1015825
382360.0000000    0.0999150
382400.0000000    0.1104279
382440.0000000    0.0950155
382480.0000000    0.1042223
382520.0000000    0.1121781
382560.0000000    0.1158734
382600.0000000    0.1164357
382640.0000000    0.1103944
382680.0000000    0.1062020
382720.0000000    0.1058264
382760.0000000    0.1086699
382800.0000000    0.1106361
382840.0000000    0.1084758
382880.0000000    0.1057641
382920.0000000    0.1093345
382960.0000000    0.1128671
383000.0000000    0.1108252
383040.0000000    0.1093114
383080.0000000    0.0964241
383120.0000000    0.0982141
383160.0000000    0.1101236
383200.0000000    0.0955090
383240.0000000    0.1021376
383280.0000000    0.0991041
383320.0000000    0.0933066
383360.0000000    0.1017438
383400.0000000    0.1096332
383440.0000000    0.0992331
383480.0000000    0.0970554
383520.0000000    0.1008977
383560.0000000    0.1095848
383600.0000000    0.0999976
383640.0000000    0.1062581
383680.0000000    0.0963053
383720.0000000    0.1060863
383760.0000000    0.0994414
383800.0000000    0.1029161
383840.0000000    0.1002272
383880.0000000    0.0981284
383920.0000000    0.0895632
383960.0000000    0.0896622
384000.0000000    0.0898618
384040.0000000    0.1010416
384080.0000000    0.0891149
384120.0000000    0.0894488
384160.0000000    0.0833601
384200.0000000    0.0862604
384240.0000000    0.0889605
384280.0000000    0.0879461
384320.0000000    0.0931548
384360.0000000    0.1007661
384400.0000000    0.0988616
384440.0000000    0.0896159
384480.0000000    0.0899972
384520.0000000    0.0965799
384560.0000000    0.0845081
384600.0000000    0.0947742
384640.0000000    0.0864362
384680.0000000    0.0924185
384720.0000000    0.0955482
384760.0000000    0.0899560
384800.0000000    0.0939690
384840.0000000    0.1038773
384880.0000000    0.0920333
384920.0000000    0.0901922
384960.0000000    0.0881363
385000.0000000    0.0815233
385040.0000000    0.1021802
385080.0000000    0.0868640
385120.0000000    0.0980720
385160.0000000    0.1027598
385200.0000000    0.0996156
385240.0000000    0.0934140
385280.0000000    0.1021252
385320.0000000    0.0980218
385360.0000000    0.0997839
385400.0000000    0.0959863
385440.0000000    0.0806773
385480.0000000    0.0833659
385520.0000000    0.0846302
385560.0000000    0.0888799
385600.0000000    0.0849283
385640.0000000    0.0870661
385680.0000000    0.0846867
385720.0000000    0.1005717
385760.0000000    0.0882431
385800.0000000    0.0962108
385840.0000000    0.0947328
385880.0000000    0.0889264
385920.0000000    0.0999507
385960.0000000    0.0809769
386000.0000000    0.0884729
386040.0000000    0.0892394
386080.0000000    0.0932455
386120.0000000    0.0791468
386160.0000000    0.0920728
386200.0000000    0.0865088
386240.0000000    0.0859592
386280.0000000    0.0880861
386320.0000000    0.0894347
386360.0000000    0.0935264
386400.0000000    0.0974210
386440.0000000    0.0802194
386480.0000000    0.0896215
386520.0000000    0.0945917
386560.0000000    0.0917194
386600.0000000    0.0941336
386640.0000000    0.0943782
386680.0000000    0.0975627
386720.0000000    0.0866248
386760.0000000    0.0913142
386800.0000000    0.0840603
386840.0000000    0.0837866
386880.0000000    0.0876489
386920.0000000    0.0910010
386960.0000000    0.0788436
387000.0000000    0.0814421
387040.0000000    0.0840129
387080.0000000    0.0932001
387120.0000000    0.0875436
387160.0000000    0.0912768
387200.0000000    0.0776101
387240.0000000    0.0844881
387280.0000000    0.0908099
387320.0000000    0.0931096
387360.0000000    0.0938586
387400.0000000    0.0905851
387440.0000000    0.0861132
387480.0000000    0.0885749
387520.0000000    0.0891501
387560.0000000    0.0864125
387600.0000000    0.0867988
387640.0000000    0.0909657
387680.0000000    0.0914069
387720.0000000    0.1009167
387760.0000000    0.0865063
387800.0000000    0.0851739
387840.0000000    0.0882638
387880.0000000    0.0945977
387920.0000000    0.1005511
387960.0000000    0.0960118
388000.0000000    0.0960230
388040.0000000    0.0922318
388080.0000000    0.0840837
388120.0000000    0.0851339
388160.0000000    0.0908138
388200.0000000    0.0878221
388240.0000000    0.0960929
388280.0000000    0.1074725
388320.0000000    0.0937519
388360.0000000    0.0921489
388400.0000000    0.0912799
388440.0000000    0.0921322
388480.0000000    0.0953698
388520.0000000    0.0936889
388560.0000000    0.0943960
388600.0000000    0.0936319
388640.0000000    0.0887660
388680.0000000    0.0936418
388720.0000000    0.0928036
388760.0000000    0.1020801
388800.0000000    0.1011356
388840.0000000    0.1062486
388880.0000000    0.1053366
388920.0000000    0.1112259
388960.0000000    0.1042686
389000.0000000    0.1058561
389040.0000000    0.1040606
389080.0000000    0.0980496
389120.0000000    0.1129451
389160.0000000    0.1148185
389200.0000000    0.1024927
389240.0000000    0.1167865
389280.0000000    0.1103550
389320.0000000    0.1020912
389360.0000000    0.1042084
389400.0000000    0.1033801
389440.0000000    0.1086380
389480.0000000    0.1076635
389520.0000000    0.1249170
389560.0000000    0.1124632
389600.0000000    0.1029067
389640.0000000    0.1077674
389680.0000000    0.1218552
389720.0000000    0.1252873
389760.0000000    0.1138492
389800.0000000    0.1113360
389840.0000000    0.1083645
389880.0000000    0.1158298
389920.0000000    0.1175438
389960.0000000    0.1336293
390000.0000000    0.1182256
390040.0000000    0.1110093
390080.0000000    0.1113043
390120.0000000    0.1008604
390160.0000000    0.0967908
390200.0000000    0.1123099
390240.0000000    0.1011102
390280.0000000    0.0973146
390320.0000000    0.1078214
390360.0000000    0.1138333
390400.0000000    0.1077066
390440.0000000    0.1075978
390480.0000000    0.1064226
390520.0000000    0.1092772
390560.0000000    0.1073127
390600.0000000    0.1113428
390640.0000000    0.1042599
390680.0000000    0.1092199
390720.0000000    0.1059213
390760.0000000    0.1040643
390800.0000000    0.0991106
390840.0000000    0.1092265
390880.0000000    0.1106667
390920.0000000    0.1084976
390960.0000000    0.1098785
391000.0000000    0.0903511
391040.0000000    0.0996280
391080.0000000    0.1005676
391120.0000000    0.0959645
391160.0000000    0.0883736
391200.0000000    0.0959374
391240.0000000    0.0926211
391280.0000000    0.1001609
391320.0000000    0.0923099
391360.0000000    0.1025173
391400.0000000    0.1063165
391440.0000000    0.0953305
391480.0000000    0.0991814
391520.0000000    0.0975075
391560.0000000    0.0902890
391600.0000000    0.0909140
391640.0000000    0.1005148
391680.0000000    0.0875281
391720.0000000    0.0882821
391760.0000000    0.0869625
391800.0000000    0.0985546
391840.0000000    0.0887164
391880.0000000    0.0904896
391920.0000000    0.0947785
391960.0000000    0.0862319
392000.0000000    0.1044407
392040.0000000    0.1093942
392080.0000000    0.1032067
392120.0000000    0.0960927
392160.0000000    0.0996507
392200.0000000    0.0920078
392240.0000000    0.0947158
392280.0000000    0.0931166
392320.0000000    0.0881104
392360.0000000    0.0894890
392400.0000000    0.0885269
392440.0000000    0.0928666
392480.0000000    0.0923943
392520.0000000    0.0952186
392560.0000000    0.0871569
392600.0000000    0.0954773
392640.0000000    0.0983474
392680.0000000    0.1065551
392720.0000000    0.0951469
392760.0000000    0.1110663
392800.0000000    0.0951740
392840.0000000    0.1001122
392880.0000000    0.0949680
392920.0000000    0.0930336
392960.0000000    0.0895832
393000.0000000    0.0834938
393040.0000000    0.0924397
393080.0000000    0.0966237
393120.0000000    0.0908084
393160.0000000    0.1094335
393200.0000000    0.0924895
393240.0000000    0.0910445
393280.0000000    0.0852792
393320.0000000    0.0887745
393360.0000000    0.0955579
393400.0000000    0.0934990
393440.0000000    0.0953131
393480.0000000    0.0890329
393520.0000000    0.0894547
393560.0000000    0.0881459
393600.0000000    0.0962037
393640.0000000    0.1018714
393680.0000000    0.0853241
393720.0000000    0.0907197
393760.0000000    0.0974520
393800.0000000    0.1033628
393840.0000000    0.0978562
393880.0000000    0.0964046
393920.0000000    0.1135771
393960.0000000    0.1038690
394000.0000000    0.0980685
394040.0000000    0.0958751
394080.0000000    0.0980546
394120.0000000    0.1018456
394160.0000000    0.0928558
394200.0000000    0.0952890
394240.0000000    0.0917532
394280.0000000    0.1050114
394320.0000000    0.0899783
394360.0000000    0.0882398
394400.0000000    0.0993602
394440.0000000    0.1010620
394480.0000000    0.0873924
394520.0000000    0.0903656
394560.0000000    0.0923054
394600.0000000    0.0912481
394640.0000000    0.0984491
394680.0000000    0.0931294
394720.0000000    0.0863637
394760.0000000    0.1038962
394800.0000000    0.0951601
394840.0000000    0.0999938
394880.0000000    0.1009065
394920.0000000    0.0964751
394960.0000000    0.1030462
395000.0000000    0.0892081
395040.0000000    0.1103029
395080.0000000    0.1010671
395120.0000000    0.1041404
395160.0000000    0.0997476
395200.0000000    0.0888728
395240.0000000    0.0963595
395280.0000000    0.0899048
395320.0000000    0.0957831
395360.0000000    0.0888618
395400.0000000    0.0979960
395440.0000000    0.1097811
395480.0000000    0.1120009
395520.0000000    0.1065170
395560.0000000    0.1071948
395600.0000000    0.1013778
395640.0000000    0.1030013
395680.0000000    0.1010086
395720.0000000    0.1100397
395760.0000000    0.1045507
395800.0000000    0.0939774
395840.0000000    0.0968977
395880.0000000    0.1016197
395920.0000000    0.1043089
395960.0000000    0.1069985
396000.0000000    0.1024893
396040.0000000    0.1025204
396080.0000000    0.0965624
396120.0000000    0.1002993
396160.0000000    0.1007715
396200.0000000    0.1103906
396240.0000000    0.1143268
396280.0000000    0.1049907
396320.0000000    0.1077466
396360.0000000    0.0958600
396400.0000000    0.1116311
396440.0000000    0.1022615
396480.0000000    0.1044111
396520.0000000    0.0911414
396560.0000000    0.1055215
396600.0000000    0.1110541
396640.0000000    0.1004184
396680.0000000    0.0989764
396720.0000000    0.0985942
396760.0000000    0.0951560
396800.0000000    0.1033764
396840.0000000    0.0881338
396880.0000000    0.0918392
396920.0000000    0.0982694
396960.0000000    0.0951054
397000.0000000    0.0881989
397040.0000000    0.0949061
397080.0000000    0.0823519
397120.0000000    0.1071414
397160.0000000    0.1032935
397200.0000000    0.0909733
397240.0000000    0.0871952
397280.0000000    0.0910478
397320.0000000    0.0932974
397360.0000000    0.0911055
397400.0000000    0.0877686
397440.0000000    0.0960505
397480.0000000    0.0890351
397520.0000000    0.0975948
397560.0000000    0.0936026
397600.0000000    0.0955612
397640.0000000    0.1015402
397680.0000000    0.1085700
397720.0000000    0.1076448
397760.0000000    0.0939208
397800.0000000    0.0991373
397840.0000000    0.0963322
397880.0000000    0.0983081
397920.0000000    0.0967557
397960.0000000    0.1012840
398000.0000000    0.1045535
398040.0000000    0.0928221
398080.0000000    0.0923642
398120.0000000    0.0998717
398160.0000000    0.1005875
398200.0000000    0.0980170
398240.0000000    0.1042893
398280.0000000    0.1106210
398320.0000000    0.1226371
398360.0000000    0.1055283
398400.0000000    0.0977552
398440.0000000    0.1015843
398480.0000000    0.1024140
398520.0000000    0.1214250
398560.0000000    0.1020300
398600.0000000    0.1018745
398640.0000000    0.0958381
398680.0000000    0.1017204
398720.0000000    0.1004747
398760.0000000    0.1024486
398800.0000000    0.1179771
398840.0000000    0.1140998
398880.0000000    0.1179665
398920.0000000    0.1076848
398960.0000000    0.1036391
399000.0000000    0.1039621
399040.0000000    0.1080074
399080.0000000    0.1028345
399120.0000000    0.1081102
399160.0000000    0.1013153
399200.0000000    0.1071947
399240.0000000    0.1063997
399280.0000000    0.1171974
399320.0000000    0.1159133
399360.0000000    0.1174422
399400.0000000    0.1205172
399440.0000000    0.1257716
399480.0000000    0.1182142
399520.0000000    0.1097183
399560.0000000    0.1025435
399600.0000000    0.1028990
399640.0000000    0.1147700
399680.0000000    0.1111980
399720.0000000    0.1132277
399760.0000000    0.1165454
399800.0000000    0.1164081
399840.0000000    0.1108519
399880.0000000    0.1154998
399920.0000000    0.1122241
399960.0000000    0.1197809
400000.0000000    0.1239155
400040.0000000    0.1152317
400080.0000000    0.1103421
400120.0000000    0.1128651
400160.0000000    0.1061758
400200.0000000    0.1085869
400240.0000000    0.1095254
400280.0000000    0.1194055
400320.0000000    0.1056414
400360.0000000    0.1143433
400400.0000000    0.1175160
400440.0000000    0.1185115
400480.0000000    0.1188086
400520.0000000    0.1019998
400560.0000000    0.1023123
400600.0000000    0.1058547
400640.0000000    0.1032789
400680.0000000    0.1146906
400720.0000000    0.1088258
400760.0000000    0.1073533
400800.0000000    0.1132947
400840.0000000    0.1101375
400880.0000000    0.1088480
400920.0000000    0.1180392
400960.0000000    0.1235154
401000.0000000    0.1156940
401040.0000000    0.1066219
401080.0000000    0.1059944
401120.0000000    0.1227218
401160.0000000    0.1117849
401200.0000000    0.1182696
401240.0000000    0.1070436
401280.0000000    0.1092140
401320.0000000    0.1056306
401360.0000000    0.1046277
401400.0000000    0.1089819
401440.0000000    0.0959705
401480.0000000    0.0963054
401520.0000000    0.1021003
401560.0000000    0.0992169
401600.0000000    0.0978668
401640.0000000    0.1070716
401680.0000000    0.0917420
401720.0000000    0.0930658
401760.0000000    0.0941487
401800.0000000    0.1012764
401840.0000000    0.0956428
401880.0000000    0.0885210
401920.0000000    0.0907537
401960.0000000    0.0993767
402000.0000000    0.0902683
402040.0000000    0.0900457
402080.0000000    0.0930737
402120.0000000    0.1031299
402160.0000000    0.1104706
402200.0000000    0.1030999
402240.0000000    0.0925249
402280.0000000    0.0962937
402320.0000000    0.0946722
402360.0000000    0.1004999
402400.0000000    0.1017825
402440.0000000    0.1101830
402480.0000000    0.1038607
402520.0000000    0.1086277
402560.0000000    0.1062080
402600.0000000    0.1096630
402640.0000000    0.1011444
402680.0000000    0.1041958
402720.0000000    0.1125531
402760.0000000    0.1147896
402800.0000000    0.1281449
402840.0000000    0.1084860
402880.0000000    0.1192400
402920.0000000    0.1107658
402960.0000000    0.1155254
403000.0000000    0.1028983
403040.0000000    0.1028511
403080.0000000    0.1053238
403120.0000000    0.1055767
403160.0000000    0.1166041
403200.0000000    0.1151028
403240.0000000    0.1085899
403280.0000000    0.1034951
403320.0000000    0.1078687
403360.0000000    0.0996439
403400.0000000    0.1127652
403440.0000000    0.1168752
403480.0000000    0.1114429
403520.0000000    0.0963953
403560.0000000    0.1030984
403600.0000000    0.1110901
403640.0000000    0.0993091
403680.0000000    0.0935576
403720.0000000    0.1061255
403760.0000000    0.1224486
403800.0000000    0.1062423
403840.0000000    0.0950598
403880.0000000    0.0997280
403920.0000000    0.1061822
403960.0000000    0.0987427
404000.0000000    0.1014787
404040.0000000    0.0943735
404080.0000000    0.1080975
404120.0000000    0.1004068
404160.0000000    0.1047513
404200.0000000    0.1072234
404240.0000000    0.1168874
404280.0000000    0.1031062
404320.0000000    0.1044278
404360.0000000    0.0910674
404400.0000000    0.0921073
404440.0000000    0.0974191
404480.0000000    0.1042186
404520.0000000    0.1036345
404560.0000000    0.0992990
404600.0000000    0.1043199
404640.0000000    0.1011491
404680.0000000    0.0979641
404720.0000000    0.1199121
404760.0000000    0.1181786
404800.0000000    0.1004456
404840.0000000    0.1027549
404880.0000000    0.1004282
404920.0000000    0.1157691
404960.0000000    0.0999171
405000.0000000    0.0992395
405040.0000000    0.0992879
405080.0000000    0.0917606
405120.0000000    0.0976279
405160.0000000    0.0905904
405200.0000000    0.0900043
405240.0000000    0.0880507
405280.0000000    0.0841203
405320.0000000    0.0891562
405360.0000000    0.0961948
405400.0000000    0.0943401
405440.0000000    0.0901504
405480.0000000    0.0979516
405520.0000000    0.1031759
405560.0000000    0.0980069
405600.0000000    0.0852552
405640.0000000    0.0887628
405680.0000000    0.0925909
405720.0000000    0.0923138
405760.0000000    0.0882731
405800.0000000    0.0918104
405840.0000000    0.0853929
405880.0000000    0.0874666
405920.0000000    0.0937488
405960.0000000    0.0884308
406000.0000000    0.0832740
406040.0000000    0.0851102
406080.0000000    0.0887130
406120.0000000    0.0863425
406160.0000000    0.0945183
406200.0000000    0.0962710
406240.0000000    0.0980936
406280.0000000    0.0988708
406320.0000000    0.1013168
406360.0000000    0.0881420
406400.0000000    0.1062360
406440.0000000    0.1048796
406480.0000000    0.0904529
406520.0000000    0.0947586
406560.0000000    0.0935707
406600.0000000    0.0927197
406640.0000000    0.0964098
406680.0000000    0.1022929
406720.0000000    0.0957847
406760.0000000    0.0994348
406800.0000000    0.0956713
406840.0000000    0.0964225
406880.0000000    0.1117291
406920.0000000    0.1049587
406960.0000000    0.1081450
407000.0000000    0.1072303
407040.0000000    0.1094053
407080.0000000    0.0981205
407120.0000000    0.1025326
407160.0000000    0.1016927
407200.0000000    0.1048956
407240.0000000    0.0898060
407280.0000000    0.0995945
407320.0000000    0.1090124
407360.0000000    0.1163852
407400.0000000    0.0872300
407440.0000000    0.0965818
407480.0000000    0.0965195
407520.0000000    0.1027438
407560.0000000    0.1120260
407600.0000000    0.1167181
407640.0000000    0.1098931
407680.0000000    0.1173450
407720.0000000    0.1281903
407760.0000000    0.1204560
407800.0000000    0.1143045
407840.0000000    0.1123480
407880.0000000    0.1158118
407920.0000000    0.1158035
407960.0000000    0.1110607
408000.0000000    0.1109552
408040.0000000    0.1147359
408080.0000000    0.1153122
408120.0000000    0.1127976
408160.0000000    0.1078095
408200.0000000    0.1077176
408240.0000000    0.0935081
408280.0000000    0.0960055
408320.0000000    0.0992248
408360.0000000    0.0999195
408400.0000000    0.0998899
408440.0000000    0.1029827
408480.0000000    0.0962351
408520.0000000    0.1100429
408560.0000000    0.1088138
408600.0000000    0.1027515
408640.0000000    0.1034094
408680.0000000    0.1101332
408720.0000000    0.1118700
408760.0000000    0.1220160
408800.0000000    0.1137786
408840.0000000    0.1139336
408880.0000000    0.1169009
408920.0000000    0.1132874
408960.0000000    0.1101637
409000.0000000    0.1088648
409040.0000000    0.1118695
409080.0000000    0.1158927
409120.0000000    0.1016574
409160.0000000    0.0944679
409200.0000000    0.0996334
409240.0000000    0.0878731
409280.0000000    0.0954952
409320.0000000    0.0967479
409360.0000000    0.1050247
409400.0000000    0.0969341
409440.0000000    0.1127785
409480.0000000    0.1092714
409520.0000000    0.1003652
409560.0000000    0.1018619
409600.0000000    0.1148155
409640.0000000    0.1191046
409680.0000000    0.1121528
409720.0000000    0.1016899
409760.0000000    0.1011316
409800.0000000    0.1085709
409840.0000000    0.1024234
409880.0000000    0.1151732
409920.0000000    0.1184182
409960.0000000    0.1197942
410000.0000000    0.1110892
410040.0000000    0.1094038
410080.0000000    0.1024847
410120.0000000    0.1028985
410160.0000000    0.1018728
410200.0000000    0.1016295
410240.0000000    0.1087788
410280.0000000    0.0975387
410320.0000000    0.1032190
410360.0000000    0.1002724
410400.0000000    0.0954790
410440.0000000    0.0928169
410480.0000000    0.0999497
410520.0000000    0.1046977
410560.0000000    0.1074325
410600.0000000    0.1073661
410640.0000000    0.1060016
410680.0000000    0.1121230
410720.0000000    0.1077789
410760.0000000    0.1055946
410800.0000000    0.0945425
410840.0000000    0.1127691
410880.0000000    0.1079331
410920.0000000    0.1093720
410960.0000000    0.1040367
411000.0000000    0.1102970
411040.0000000    0.1145817
411080.0000000    0.1203028
411120.0000000    0.1298921
411160.0000000    0.1121044
411200.0000000    0.1159912
411240.0000000    0.0993720
411280.0000000    0.1005873
411320.0000000    0.1055049
411360.0000000    0.1112807
411400.0000000    0.1076667
411440.0000000    0.0997744
411480.0000000    0.1026074
411520.0000000    0.1039869
411560.0000000    0.0954900
411600.0000000    0.0976038
411640.0000000    0.0970302
411680.0000000    0.0898306
411720.0000000    0.0884225
411760.0000000    0.0943489
411800.0000000    0.1007839
411840.0000000    0.1003623
411880.0000000    0.1001758
411920.0000000    0.0879008
411960.0000000    0.0912337
412000.0000000    0.0930829
412040.0000000    0.0895723
412080.0000000    0.0906093
412120.0000000    0.0985628
412160.0000000    0.0923792
412200.0000000    0.0925325
412240.0000000    0.1011657
412280.0000000    0.1001314
412320.0000000    0.1116553
412360.0000000    0.1223087
412400.0000000    0.1057536
412440.0000000    0.1108513
412480.0000000    0.1131642
412520.0000000    0.1107644
412560.0000000    0.1173797
412600.0000000    0.1155339
412640.0000000    0.1268681
412680.0000000    0.1170598
412720.0000000    0.1084556
412760.0000000    0.1032277
412800.0000000    0.0986449
412840.0000000    0.1017071
412880.0000000    0.1094723
412920.0000000    0.1031015
412960.0000000    0.0950341
413000.0000000    0.1054399
413040.0000000    0.1009367
413080.0000000    0.0940072
413120.0000000    0.0956821
413160.0000000    0.0969196
413200.0000000    0.0846263
413240.0000000    0.0906360
413280.0000000    0.0946548
413320.0000000    0.1012516
413360.0000000    0.1011542
413400.0000000    0.0983929
413440.0000000    0.0897289
413480.0000000    0.0965536
413520.0000000    0.0970898
413560.0000000    0.0934667
413600.0000000    0.0978126
413640.0000000    0.0917733
413680.0000000    0.0918432
413720.0000000    0.0981127
413760.0000000    0.0913023
413800.0000000    0.0986641
413840.0000000    0.0936802
413880.0000000    0.0882059
413920.0000000    0.0997759
413960.0000000    0.0964008
414000.0000000    0.0842787
414040.0000000    0.0950306
414080.0000000    0.0925590
414120.0000000    0.0899643
414160.0000000    0.0958621
414200.0000000    0.0964159
414240.0000000    0.0864448
414280.0000000    0.0925471
414320.0000000    0.0879497
414360.0000000    0.0894745
414400.0000000    0.0880454
414440.0000000    0.1000024
414480.0000000    0.0815269
414520.0000000    0.0899031
414560.0000000    0.0861998
414600.0000000    0.0932969
414640.0000000    0.0959387
414680.0000000    0.0865131
414720.0000000    0.0895336
414760.0000000    0.0980654
414800.0000000    0.0883073
414840.0000000    0.1017921
414880.0000000    0.0926237
414920.0000000    0.0901778
414960.0000000    0.0906810
415000.0000000    0.0880071
415040.0000000    0.0856529
415080.0000000    0.0894097
415120.0000000    0.0817214
415160.0000000    0.0969768
415200.0000000    0.0908991
415240.0000000    0.0927381
415280.0000000    0.0949015
415320.0000000    0.0855415
415360.0000000    0.0967083
415400.0000000    0.0953035
415440.0000000    0.0806935
415480.0000000    0.0952550
415520.0000000    0.0907862
415560.0000000    0.0852579
415600.0000000    0.0956956
415640.0000000    0.0907419
415680.0000000    0.0834414
415720.0000000    0.0834597
415760.0000000    0.0941359
415800.0000000    0.0920844
415840.0000000    0.0891978
415880.0000000    0.0916428
415920.0000000    0.0894553
415960.0000000    0.0913043
416000.0000000    0.0935128
416040.0000000    0.0957043
416080.0000000    0.0907397
416120.0000000    0.0923915
416160.0000000    0.0913125
416200.0000000    0.0930823
416240.0000000    0.0961269
416280.0000000    0.0990256
416320.0000000    0.1030304
416360.0000000    0.1014389
416400.0000000    0.0918170
416440.0000000    0.0933781
416480.0000000    0.1008091
416520.0000000    0.0992756
416560.0000000    0.0979249
416600.0000000    0.1029000
416640.0000000    0.1005485
416680.0000000    0.1183247
416720.0000000    0.1080516
416760.0000000    0.1080501
416800.0000000    0.0963608
416840.0000000    0.1044561
416880.0000000    0.1071960
416920.0000000    0.1094149
416960.0000000    0.1068786
417000.0000000    0.0971345
417040.0000000    0.1156113
417080.0000000    0.1173347
417120.0000000    0.1187361
417160.0000000    0.1066441
417200.0000000    0.1071012
417240.0000000    0.1076334
417280.0000000    0.1069743
417320.0000000    0.1068427
417360.0000000    0.1104615
417400.0000000    0.1059484
417440.0000000    0.1020642
417480.0000000    0.1161704
417520.0000000    0.1322961
417560.0000000    0.1335362
417600.0000000    0.1114442
417640.0000000    0.1102479
417680.0000000    0.1127180
417720.0000000    0.1096335
417760.0000000    0.1149742
417800.0000000    0.1175385
417840.0000000    0.1074658
417880.0000000    0.1278734
417920.0000000    0.1098987
417960.0000000    0.1154129
418000.0000000    0.0984968
418040.0000000    0.0991070
418080.0000000    0.1091286
418120.0000000    0.0982740
418160.0000000    0.1039655
418200.0000000    0.1106050
418240.0000000    0.1117557
418280.0000000    0.0980237
418320.0000000    0.1101083
418360.0000000    0.1125805
418400.0000000    0.1046682
418440.0000000    0.1207939
418480.0000000    0.0975748
418520.0000000    0.1098719
418560.0000000    0.1035717
418600.0000000    0.1023626
418640.0000000    0.1096101
418680.0000000    0.1042461
418720.0000000    0.1248326
418760.0000000    0.1089935
418800.0000000    0.1085227
418840.0000000    0.1133934
418880.0000000    0.1009271
418920.0000000    0.1007544
418960.0000000    0.1019454
419000.0000000    0.1036561
419040.0000000    0.1059676
419080.0000000    0.1091657
419120.0000000    0.1031590
419160.0000000    0.1039951
419200.0000000    0.1047437
419240.0000000    0.1036158
419280.0000000    0.1059674
419320.0000000    0.0971779
419360.0000000    0.1006295
419400.0000000    0.0978669
419440.0000000    0.1116476
419480.0000000    0.1072356
419520.0000000    0.1140838
419560.0000000    0.1087066
419600.0000000    0.0940657
419640.0000000    0.1039832
419680.0000000    0.1180284
419720.0000000    0.1156777
419760.0000000    0.1081591
419800.0000000    0.1239620
419840.0000000    0.1063687
419880.0000000    0.0999202
419920.0000000    0.1017628
419960.0000000    0.1150319
420000.0000000    0.1131067
420040.0000000    0.1068356
420080.0000000    0.1171698
420120.0000000    0.1012718
420160.0000000    0.1146368
420200.0000000    0.1007499
420240.0000000    0.0997297
420280.0000000    0.0950284
420320.0000000    0.1119207
420360.0000000    0.1199008
420400.0000000    0.1123854
420440.0000000    0.1122509
420480.0000000    0.1133727
420520.0000000    0.1215754
420560.0000000    0.1174320
420600.0000000    0.1352724
420640.0000000    0.1160776
420680.0000000    0.1190961
420720.0000000    0.1232459
420760.0000000    0.1209914
420800.0000000    0.1220729
420840.0000000    0.1092702
420880.0000000    0.1242200
420920.0000000    0.1205066
420960.0000000    0.1123308
421000.0000000    0.1235760
421040.0000000    0.1169058
421080.0000000    0.1167444
421120.0000000    0.1133604
421160.0000000    0.1261708
421200.0000000    0.1334033
421240.0000000    0.1269914
421280.0000000    0.1188724
421320.0000000    0.1191963
421360.0000000    0.1246668
421400.0000000    0.1184858
421440.0000000    0.1396267
421480.0000000    0.1395219
421520.0000000    0.1224362
421560.0000000    0.1215397
421600.0000000    0.1136790
421640.0000000    0.1269224
421680.0000000    0.1263383
421720.0000000    0.1193212
421760.0000000    0.1303528
421800.0000000    0.1279020
421840.0000000    0.1158110
421880.0000000    0.1133202
421920.0000000    0.1140812
421960.0000000    0.1043331
422000.0000000    0.1039922
422040.0000000    0.1127992
422080.0000000    0.1062692
422120.0000000    0.1082842
422160.0000000    0.0887810
422200.0000000    0.0985724
422240.0000000    0.1151967
422280.0000000    0.1176820
422320.0000000    0.1039741
422360.0000000    0.1095125
422400.0000000    0.1149653
422440.0000000    0.1131913
422480.0000000    0.1050270
422520.0000000    0.1145477
422560.0000000    0.1172554
422600.0000000    0.1175928
422640.0000000    0.1148959
422680.0000000    0.1017264
422720.0000000    0.1157581
422760.0000000    0.1140575
422800.0000000    0.1101395
422840.0000000    0.1051078
422880.0000000    0.1035938
422920.0000000    0.1064278
422960.0000000    0.0979486
423000.0000000    0.1046076
423040.0000000    0.1041298
423080.0000000    0.1109772
423120.0000000    0.1217727
423160.0000000    0.1203423
423200.0000000    0.1207572
423240.0000000    0.1150682
423280.0000000    0.1274811
423320.0000000    0.1208524
423360.0000000    0.1163372
423400.0000000    0.1175443
423440.0000000    0.1265067
423480.0000000    0.1218519
423520.0000000    0.1124500
423560.0000000    0.1213191
423600.0000000    0.1174584
423640.0000000    0.1121633
423680.0000000    0.1157780
423720.0000000    0.1246566
423760.0000000    0.1230277
423800.0000000    0.1298241
423840.0000000    0.1244449
423880.0000000    0.1119618
423920.0000000    0.1263690
423960.0000000    0.1261654
424000.0000000    0.1272182
424040.0000000    0.1396486
424080.0000000    0.1247568
424120.0000000    0.1221924
424160.0000000    0.1167460
424200.0000000    0.1203686
424240.0000000    0.1135892
424280.0000000    0.1229232
424320.0000000    0.1141030
424360.0000000    0.1215804
424400.0000000    0.1091952
424440.0000000    0.1000938
424480.0000000    0.1099485
424520.0000000    0.1050538
424560.0000000    0.1232897
424600.0000000    0.1126198
424640.0000000    0.1211649
424680.0000000    0.1258190
424720.0000000    0.1217616
424760.0000000    0.1259917
424800.0000000    0.1244835
424840.0000000    0.1203933
424880.0000000    0.1225530
424920.0000000    0.1170335
424960.0000000    0.1339287
425000.0000000    0.1227250
425040.0000000    0.1152911
425080.0000000    0.1297079
425120.0000000    0.1200481
425160.0000000    0.1468394
425200.0000000    0.1338825
425240.0000000    0.1254343
425280.0000000    0.1352570
425320.0000000    0.1281708
425360.0000000    0.1209959
425400.0000000    0.1380627
425440.0000000    0.1303447
425480.0000000    0.1255954
425520.0000000    0.1244390
425560.0000000    0.1214807
425600.0000000    0.1253349
425640.0000000    0.1156534
425680.0000000    0.1201781
425720.0000000    0.1106435
425760.0000000    0.1136650
425800.0000000    0.1134742
425840.0000000    0.1114574
425880.0000000    0.1178456
425920.0000000    0.1079788
425960.0000000    0.1046743
426000.0000000    0.1241757
426040.0000000    0.1149292
426080.0000000    0.1104933
426120.0000000    0.1040922
426160.0000000    0.1256664
426200.0000000    0.1181560
426240.0000000    0.1315193
426280.0000000    0.1239451
426320.0000000    0.1275099
426360.0000000    0.1297535
426400.0000000    0.1251579
426440.0000000    0.1306496
426480.0000000    0.1256636
426520.0000000    0.1254526
426560.0000000    0.1268194
426600.0000000    0.1198675
426640.0000000    0.1268505
426680.0000000    0.1200007
426720.0000000    0.1169062
426760.0000000    0.1244689
426800.0000000    0.1230235
426840.0000000    0.1209996
426880.0000000    0.1187924
426920.0000000    0.1209616
426960.0000000    0.1074968
427000.0000000    0.1152387
427040.0000000    0.1100549
427080.0000000    0.1261852
427120.0000000    0.1335694
427160.0000000    0.1247410
427200.0000000    0.1241713
427240.0000000    0.1194915
427280.0000000    0.1235645
427320.0000000    0.1134582
427360.0000000    0.1169781
427400.0000000    0.1209108
427440.0000000    0.1108633
427480.0000000    0.1151956
427520.0000000    0.1187640
427560.0000000    0.1188060
427600.0000000    0.1084057
427640.0000000    0.1194929
427680.0000000    0.1071174
427720.0000000    0.1245762
427760.0000000    0.1248378
427800.0000000    0.1277262
427840.0000000    0.1334482
427880.0000000    0.1210864
427920.0000000    0.1258954
427960.0000000    0.1277423
428000.0000000    0.1253797
428040.0000000    0.1252451
428080.0000000    0.1193591
428120.0000000    0.1192738
428160.0000000    0.1266860
428200.0000000    0.1218852
428240.0000000    0.1235644
428280.0000000    0.1183477
428320.0000000    0.1118582
428360.0000000    0.1201297
428400.0000000    0.1290340
428440.0000000    0.1309629
428480.0000000    0.1226297
428520.0000000    0.1167593
428560.0000000    0.1280822
428600.0000000    0.1373236
428640.0000000    0.1360585
428680.0000000    0.1337868
428720.0000000    0.1380855
428760.0000000    0.1464343
428800.0000000    0.1480681
428840.0000000    0.1304064
428880.0000000    0.1291299
428920.0000000    0.1195844
428960.0000000    0.1161250
429000.0000000    0.1245323
429040.0000000    0.1225293
429080.0000000    0.1282223
429120.0000000    0.1277452
429160.0000000    0.1245632
429200.0000000    0.1220982
429240.0000000    0.1303567
429280.0000000    0.1421409
429320.0000000    0.1441347
429360.0000000    0.1243754
429400.0000000    0.1276397
429440.0000000    0.1410418
429480.0000000    0.1527554
429520.0000000    0.1463720
429560.0000000    0.1332221
429600.0000000    0.1319346
429640.0000000    0.1338935
429680.0000000    0.1231493
429720.0000000    0.1253424
429760.0000000    0.1343615
429800.0000000    0.1272741
429840.0000000    0.1359534
429880.0000000    0.1276421
429920.0000000    0.1278000
429960.0000000    0.1381908
430000.0000000    0.1464110
430040.0000000    0.1336150
430080.0000000    0.1316731
430120.0000000    0.1361147
430160.0000000    0.1408583
430200.0000000    0.1434406
430240.0000000    0.1269383
430280.0000000    0.1313224
430320.0000000    0.1153200
430360.0000000    0.1292743
430400.0000000    0.1101639
430440.0000000    0.1118693
430480.0000000    0.1252861
430520.0000000    0.1120406
430560.0000000    0.1097207
430600.0000000    0.1226311
430640.0000000    0.1230914
430680.0000000    0.1284782
430720.0000000    0.1130885
430760.0000000    0.1201520
430800.0000000    0.1176793
430840.0000000    0.1267134
430880.0000000    0.1284673
430920.0000000    0.1198525
430960.0000000    0.1364209
431000.0000000    0.1231041
431040.0000000    0.1373007
431080.0000000    0.1352535
431120.0000000    0.1315215
431160.0000000    0.1247788
431200.0000000    0.1191803
431240.0000000    0.1131421
431280.0000000    0.1228436
431320.0000000    0.1301906
431360.0000000    0.1338042
431400.0000000    0.1323507
431440.0000000    0.1197145
431480.0000000    0.1180873
431520.0000000    0.1247241
431560.0000000    0.1148480
431600.0000000    0.1221544
431640.0000000    0.1236387
431680.0000000    0.1206075
431720.0000000    0.1155711
431760.0000000    0.1174329
431800.0000000    0.1129166
431840.0000000    0.1305780
431880.0000000    0.1379541
431920.0000000    0.1248286
431960.0000000    0.1361350
432000.0000000    0.1331771
432040.0000000    0.1331581
432080.0000000    0.1202226
432120.0000000    0.1116085
432160.0000000    0.1176441
432200.0000000    0.1238185
432240.0000000    0.1345860
432280.0000000    0.1293126
432320.0000000    0.1355308
432360.0000000    0.1241309
432400.0000000    0.1272333
432440.0000000    0.1199418
432480.0000000    0.1162894
432520.0000000    0.1095568
432560.0000000    0.1182180
432600.0000000    0.1188592
432640.0000000    0.1119224
432680.0000000    0.1147958
432720.0000000    0.1157980
432760.0000000    0.1219416
432800.0000000    0.1062252
432840.0000000    0.1263006
432880.0000000    0.1119417
432920.0000000    0.1117791
432960.0000000    0.1209563
433000.0000000    0.1117998
433040.0000000    0.1124832
433080.0000000    0.1154237
433120.0000000    0.1166788
433160.0000000    0.1120306
433200.0000000    0.1123079
433240.0000000    0.1299154
433280.0000000    0.1151863
433320.0000000    0.1287747
433360.0000000    0.1178415
433400.0000000    0.1336474
433440.0000000    0.1303515
433480.0000000    0.1300002
433520.0000000    0.1235188
433560.0000000    0.1343147
433600.0000000    0.1377260
433640.0000000    0.1273973
433680.0000000    0.1292182
433720.0000000    0.1254691
433760.0000000    0.1207085
433800.0000000    0.1269014
433840.0000000    0.1311338
433880.0000000    0.1295880
433920.0000000    0.1264775
433960.0000000    0.1222599
434000.0000000    0.1278776
434040.0000000    0.1070026
434080.0000000    0.1072998
434120.0000000    0.1258520
434160.0000000    0.1187463
434200.0000000    0.1093572
434240.0000000    0.1152108
434280.0000000    0.1109699
434320.0000000    0.0978243
434360.0000000    0.1091516
434400.0000000    0.1162598
434440.0000000    0.1097280
434480.0000000    0.1258031
434520.0000000    0.1165474
434560.0000000    0.1128407
434600.0000000    0.1095857
434640.0000000    0.1147913
434680.0000000    0.1209860
434720.0000000    0.1167999
434760.0000000    0.1196573
434800.0000000    0.1187484
434840.0000000    0.1042120
434880.0000000    0.1106973
434920.0000000    0.1136578
434960.0000000    0.1272107
435000.0000000    0.1247498
435040.0000000    0.1103801
435080.0000000    0.1096756
435120.0000000    0.1069102
435160.0000000    0.1334396
435200.0000000    0.1324242
435240.0000000    0.1213563
435280.0000000    0.1276042
435320.0000000    0.1307989
435360.0000000    0.1190992
435400.0000000    0.1275986
435440.0000000    0.1237243
435480.0000000    0.1223778
435520.0000000    0.1213292
435560.0000000    0.1181298
435600.0000000    0.1202672
435640.0000000    0.1166454
435680.0000000    0.1207207
435720.0000000    0.1199204
435760.0000000    0.1249910
435800.0000000    0.1187433
435840.0000000    0.1175955
435880.0000000    0.1199984
435920.0000000    0.1223794
435960.0000000    0.1280700
436000.0000000    0.1265750
436040.0000000    0.1198721
436080.0000000    0.1252323
436120.0000000    0.1190632
436160.0000000    0.1146439
436200.0000000    0.1091348
436240.0000000    0.1258537
436280.0000000    0.1224980
436320.0000000    0.1244117
436360.0000000    0.1188353
436400.0000000    0.1191374
436440.0000000    0.1259547
436480.0000000    0.1254334
436520.0000000    0.1318039
436560.0000000    0.1260222
436600.0000000    0.1261780
436640.0000000    0.1295351
436680.0000000    0.1174353
436720.0000000    0.1383067
436760.0000000    0.1405144
436800.0000000    0.1271711
436840.0000000    0.1322337
436880.0000000    0.1317525
436920.0000000    0.1299087
436960.0000000    0.1224911
437000.0000000    0.1106204
437040.0000000    0.1096126
437080.0000000    0.1216858
437120.0000000    0.1190753
437160.0000000    0.1160337
437200.0000000    0.1293905
437240.0000000    0.1292902
437280.0000000    0.1256489
437320.0000000    0.1369515
437360.0000000    0.1303144
437400.0000000    0.1193142
437440.0000000    0.1332230
437480.0000000    0.1275049
437520.0000000    0.1348569
437560.0000000    0.1373864
437600.0000000    0.1208856
437640.0000000    0.1092870
437680.0000000    0.1068660
437720.0000000    0.1148333
437760.0000000    0.1179693
437800.0000000    0.1122813
437840.0000000    0.1109885
437880.0000000    0.1148268
437920.0000000    0.1112659
437960.0000000    0.1194871
438000.0000000    0.1279351
438040.0000000    0.1155782
438080.0000000    0.1161226
438120.0000000    0.1192689
438160.0000000    0.1320250
438200.0000000    0.1128689
438240.0000000    0.1177103
438280.0000000    0.1226405
438320.0000000    0.1203211
438360.0000000    0.1215343
438400.0000000    0.1164417
438440.0000000    0.1206338
438480.0000000    0.1142732
438520.0000000    0.1168798
438560.0000000    0.1212629
438600.0000000    0.1223025
438640.0000000    0.1152470
438680.0000000    0.1217904
438720.0000000    0.1250981
438760.0000000    0.1304750
438800.0000000    0.1307222
438840.0000000    0.1369107
438880.0000000    0.1409130
438920.0000000    0.1362367
438960.0000000    0.1259672
439000.0000000    0.1179072
439040.0000000    0.1167520
439080.0000000    0.1262536
439120.0000000    0.1142514
439160.0000000    0.1217229
439200.0000000    0.1204738
439240.0000000    0.1139742
439280.0000000    0.1375553
439320.0000000    0.1214936
439360.0000000    0.1387507
439400.0000000    0.1250077
439440.0000000    0.1180374
439480.0000000    0.1280981
439520.0000000    0.1261247
439560.0000000    0.1311177
439600.0000000    0.1200178
439640.0000000    0.1148869
439680.0000000    0.1117133
439720.0000000    0.1160041
439760.0000000    0.1128131
439800.0000000    0.1144718
439840.0000000    0.1198276
439880.0000000    0.1134833
439920.0000000    0.1147660
439960.0000000    0.1190277
440000.0000000    0.1023977
440040.0000000    0.1047686
440080.0000000    0.1155976
440120.0000000    0.1193167
440160.0000000    0.1094787
440200.0000000    0.1121369
440240.0000000    0.1093013
440280.0000000    0.1041412
440320.0000000    0.1215206
440360.0000000    0.1211962
440400.0000000    0.1115732
440440.0000000    0.1049952
440480.0000000    0.1122740
440520.0000000    0.1173474
440560.0000000    0.1287890
440600.0000000    0.1303549
440640.0000000    0.1371271
440680.0000000    0.1234959
440720.0000000    0.1236333
440760.0000000    0.1167992
440800.0000000    0.1267073
440840.0000000    0.1339713
440880.0000000    0.1329926
440920.0000000    0.1391784
440960.0000000    0.1360394
441000.0000000    0.1185043
441040.0000000    0.1258601
441080.0000000    0.1175427
441120.0000000    0.1201144
441160.0000000    0.1209204
441200.0000000    0.1327700
441240.0000000    0.1134314
441280.0000000    0.1067387
441320.0000000    0.1067691
441360.0000000    0.1217328
441400.0000000    0.1113249
441440.0000000    0.1174853
441480.0000000    0.1096528
441520.0000000    0.1184894
441560.0000000    0.1273701
441600.0000000    0.1193889
441640.0000000    0.1180941
441680.0000000    0.1044996
441720.0000000    0.1278706
441760.0000000    0.1218543
441800.0000000    0.1341822
441840.0000000    0.1324769
441880.0000000    0.1029469
441920.0000000    0.1148007
441960.0000000    0.0969741
442000.0000000    0.1054318
442040.0000000    0.1075754
442080.0000000    0.0971142
442120.0000000    0.1009549
442160.0000000    0.1095422
442200.0000000    0.1129321
442240.0000000    0.1214580
442280.0000000    0.1335355
442320.0000000    0.1216383
442360.0000000    0.1212196
442400.0000000    0.1361782
442440.0000000    0.1302699
442480.0000000    0.1196221
442520.0000000    0.1200771
442560.0000000    0.1328878
442600.0000000    0.1171822
442640.0000000    0.1151700
442680.0000000    0.1148162
442720.0000000    0.1175422
442760.0000000    0.1175442
442800.0000000    0.1192404
442840.0000000    0.1209050
442880.0000000    0.1158873
442920.0000000    0.1206704
442960.0000000    0.1143702
443000.0000000    0.1140476
443040.0000000    0.1235107
443080.0000000    0.1116985
443120.0000000    0.1146661
443160.0000000    0.1125215
443200.0000000    0.1148113
443240.0000000    0.1121947
443280.0000000    0.1042421
443320.0000000    0.1144582
443360.0000000    0.1245296
443400.0000000    0.1230619
443440.0000000    0.0996159
443480.0000000    0.1048414
443520.0000000    0.0999350
443560.0000000    0.0989255
443600.0000000    0.1059685
443640.0000000    0.1058632
443680.0000000    0.1114690
443720.0000000    0.1078181
443760.0000000    0.0911176
443800.0000000    0.0986390
443840.0000000    0.1068651
443880.0000000    0.0995864
443920.0000000    0.1033870
443960.0000000    0.1011489
444000.0000000    0.1022988
444040.0000000    0.1112247
444080.0000000    0.1053782
444120.0000000    0.1008835
444160.0000000    0.1026797
444200.0000000    0.0968415
444240.0000000    0.1092349
444280.0000000    0.1146150
444320.0000000    0.1075749
444360.0000000    0.1147722
444400.0000000    0.1123996
444440.0000000    0.1345505
444480.0000000    0.1348148
444520.0000000    0.1304813
444560.0000000    0.1319709
444600.0000000    0.1204117
444640.0000000    0.1152967
444680.0000000    0.1263494
444720.0000000    0.1217544
444760.0000000    0.1228504
444800.0000000    0.1164032
444840.0000000    0.1231946
444880.0000000    0.1233953
444920.0000000    0.1159260
444960.0000000    0.1146359
445000.0000000    0.1272926
445040.0000000    0.1216939
445080.0000000    0.1331093
445120.0000000    0.1137946
445160.0000000    0.1180876
445200.0000000    0.1182022
445240.0000000    0.1280913
445280.0000000    0.1264608
445320.0000000    0.1204345
445360.0000000    0.1157165
445400.0000000    0.1192697
445440.0000000    0.1247362
445480.0000000    0.1243999
445520.0000000    0.1286738
445560.0000000    0.1426778
445600.0000000    0.1281028
445640.0000000    0.1171636
445680.0000000    0.1166975
445720.0000000    0.1204730
445760.0000000    0.1203427
445800.0000000    0.1121539
445840.0000000    0.1211987
445880.0000000    0.1351372
445920.0000000    0.1312342
445960.0000000    0.1374570
446000.0000000    0.1450983
446040.0000000    0.1402923
446080.0000000    0.1446281
446120.0000000    0.1300228
446160.0000000    0.1389318
446200.0000000    0.1347985
446240.0000000    0.1349640
446280.0000000    0.1477270
446320.0000000    0.1295476
446360.0000000    0.1350919
446400.0000000    0.1385308
446440.0000000    0.1464673
446480.0000000    0.1394420
446520.0000000    0.1265643
446560.0000000    0.1261066
446600.0000000    0.1305388
446640.0000000    0.1444773
446680.0000000    0.1469855
446720.0000000    0.1275603
446760.0000000    0.1368841
446800.0000000    0.1289795
446840.0000000    0.1297166
446880.0000000    0.1251719
446920.0000000    0.1405762
446960.0000000    0.1281891
447000.0000000    0.1301013
447040.0000000    0.1268501
447080.0000000    0.1160629
447120.0000000    0.1192575
447160.0000000    0.1167164
447200.0000000    0.1149178
447240.0000000    0.1106631
447280.0000000    0.1275221
447320.0000000    0.1108283
447360.0000000    0.1159315
447400.0000000    0.1206526
447440.0000000    0.1117979
447480.0000000    0.1044554
447520.0000000    0.1091592
447560.0000000    0.1138053
447600.0000000    0.1187706
447640.0000000    0.1150247
447680.0000000    0.1164548
447720.0000000    0.1284534
447760.0000000    0.1199755
447800.0000000    0.1291331
447840.0000000    0.1251599
447880.0000000    0.1145498
447920.0000000    0.1133233
447960.0000000    0.1326483
448000.0000000    0.1144582
448040.0000000    0.1204284
448080.0000000    0.1221064
448120.0000000    0.1230579
448160.0000000    0.1040989
448200.0000000    0.1016360
448240.0000000    0.1148725
448280.0000000    0.1068354
448320.0000000    0.1211680
448360.0000000    0.1098878
448400.0000000    0.1156456
448440.0000000    0.1212766
448480.0000000    0.1178425
448520.0000000    0.1145017
448560.0000000    0.1242867
448600.0000000    0.1085649
448640.0000000    0.1071464
448680.0000000    0.1357015
448720.0000000    0.1269237
448760.0000000    0.1447320
448800.0000000    0.1207490
448840.0000000    0.1274529
448880.0000000    0.1253564
448920.0000000    0.1452060
448960.0000000    0.1160598
449000.0000000    0.1189240
449040.0000000    0.1144989
449080.0000000    0.1118200
449120.0000000    0.1136179
449160.0000000    0.1155609
449200.0000000    0.1077154
449240.0000000    0.1144078
449280.0000000    0.1244393
449320.0000000    0.1182133
449360.0000000    0.1114412
449400.0000000    0.1261461
449440.0000000    0.1152619
449480.0000000    0.1156214
449520.0000000    0.1128948
449560.0000000    0.1080030
449600.0000000    0.1196294
449640.0000000    0.1059882
449680.0000000    0.1050586
449720.0000000    0.1002076
449760.0000000    0.1034115
449800.0000000    0.1197609
449840.0000000    0.1144402
449880.0000000    0.1110256
449920.0000000    0.1280770
449960.0000000    0.1311275
450000.0000000    0.1278931
450040.0000000    0.1323876
450080.0000000    0.1384028
450120.0000000    0.1293596
450160.0000000    0.1368024
450200.0000000    0.1349493
450240.0000000    0.1422684
450280.0000000    0.1415873
450320.0000000    0.1515502
450360.0000000    0.1478240
450400.0000000    0.1405785
450440.0000000    0.1423482
450480.0000000    0.1300471
450520.0000000    0.1259621
450560.0000000    0.1371561
450600.0000000    0.1258850
450640.0000000    0.1314761
450680.0000000    0.1236061
450720.0000000    0.1171705
450760.0000000    0.1257266
450800.0000000    0.1184434
450840.0000000    0.1195842
450880.0000000    0.1094464
450920.0000000    0.1214390
450960.0000000    0.1418712
451000.0000000    0.1257905
451040.0000000    0.1435449
451080.0000000    0.1378581
451120.0000000    0.1367780
451160.0000000    0.1241513
451200.0000000    0.1229581
451240.0000000    0.1451636
451280.0000000    0.1344900
451320.0000000    0.1279052
451360.0000000    0.1240704
451400.0000000    0.1176789
451440.0000000    0.1194686
451480.0000000    0.1162857
451520.0000000    0.1233453
451560.0000000    0.1226425
451600.0000000    0.1258460
451640.0000000    0.1266779
451680.0000000    0.1232990
451720.0000000    0.1247400
451760.0000000    0.1066984
451800.0000000    0.1179815
451840.0000000    0.1110055
451880.0000000    0.1281489
451920.0000000    0.1207919
451960.0000000    0.1346984
452000.0000000    0.1253176
452040.0000000    0.1314572
452080.0000000    0.1212233
452120.0000000    0.1188924
452160.0000000    0.1242698
452200.0000000    0.1266862
452240.0000000    0.1456752
452280.0000000    0.1303363
452320.0000000    0.1121065
452360.0000000    0.1194244
452400.0000000    0.1242094
452440.0000000    0.1184906
452480.0000000    0.1062756
452520.0000000    0.1218807
452560.0000000    0.1283744
452600.0000000    0.1134946
452640.0000000    0.1236054
452680.0000000    0.1157897
452720.0000000    0.1105981
452760.0000000    0.1156233
452800.0000000    0.1302747
452840.0000000    0.1374969
452880.0000000    0.1201204
452920.0000000    0.1269795
452960.0000000    0.1262791
453000.0000000    0.1397523
453040.0000000    0.1438252
453080.0000000    0.1358840
453120.0000000    0.1289678
453160.0000000    0.1371126
453200.0000000    0.1358915
453240.0000000    0.1341194
453280.0000000    0.1344545
453320.0000000    0.1211515
453360.0000000    0.1415475
453400.0000000    0.1445709
453440.0000000    0.1284698
453480.0000000    0.1326549
453520.0000000    0.1206909
453560.0000000    0.1299263
453600.0000000    0.1311383
453640.0000000    0.1446695
453680.0000000    0.1299499
453720.0000000    0.1407453
453760.0000000    0.1295107
453800.0000000    0.1303269
453840.0000000    0.1285222
453880.0000000    0.1373722
453920.0000000    0.1381966
453960.0000000    0.1453100
454000.0000000    0.1316791
454040.0000000    0.1272585
454080.0000000    0.1319777
454120.0000000    0.1250139
454160.0000000    0.1324965
454200.0000000    0.1389112
454240.0000000    0.1137951
454280.0000000    0.1030356
454320.0000000    0.0980535
454360.0000000    0.1145559
454400.0000000    0.1148950
454440.0000000    0.1352937
454480.0000000    0.1246501
454520.0000000    0.1142219
454560.0000000    0.1296541
454600.0000000    0.1284898
454640.0000000    0.1166327
454680.0000000    0.1205144
454720.0000000    0.1235776
454760.0000000    0.1115102
454800.0000000    0.1230024
454840.0000000    0.1110030
454880.0000000    0.1205060
454920.0000000    0.1322024
454960.0000000    0.1292209
455000.0000000    0.1404992
455040.0000000    0.1409305
455080.0000000    0.1502670
455120.0000000    0.1383786
455160.0000000    0.1477209
455200.0000000    0.1323548
455240.0000000    0.1326181
455280.0000000    0.1242896
455320.0000000    0.1344104
455360.0000000    0.1225384
455400.0000000    0.1393503
455440.0000000    0.1261352
455480.0000000    0.1084803
455520.0000000    0.1246984
455560.0000000    0.1240891
455600.0000000    0.1308113
455640.0000000    0.1232067
455680.0000000    0.1200156
455720.0000000    0.1271747
455760.0000000    0.1265808
455800.0000000    0.1246018
455840.0000000    0.1426288
455880.0000000    0.1205173
455920.0000000    0.1155708
455960.0000000    0.1330168
456000.0000000    0.1110910
456040.0000000    0.1205963
456080.0000000    0.1257098
456120.0000000    0.1150597
456160.0000000    0.1202372
456200.0000000    0.1194310
456240.0000000    0.1312270
456280.0000000    0.1246009
456320.0000000    0.1306629
456360.0000000    0.1291760
456400.0000000    0.1179253
456440.0000000    0.1228365
456480.0000000    0.1215981
456520.0000000    0.1158068
456560.0000000    0.1222336
456600.0000000    0.1189744
456640.0000000    0.1167937
456680.0000000    0.1330136
456720.0000000    0.1337268
456760.0000000    0.1307724
456800.0000000    0.1199649
456840.0000000    0.1191299
456880.0000000    0.1278202
456920.0000000    0.1292308
456960.0000000    0.1274263
457000.0000000    0.1188349
457040.0000000    0.1175769
457080.0000000    0.1092897
457120.0000000    0.1223979
457160.0000000    0.1208086
457200.0000000    0.1296974
457240.0000000    0.1286729
457280.0000000    0.1191127
457320.0000000    0.1393822
457360.0000000    0.1266615
457400.0000000    0.1228341
457440.0000000    0.1209538
457480.0000000    0.1223110
457520.0000000    0.1240252
457560.0000000    0.1250896
457600.0000000    0.1270922
457640.0000000    0.1178444
457680.0000000    0.1194201
457720.0000000    0.1225279
457760.0000000    0.1158925
457800.0000000    0.1102962
457840.0000000    0.1146894
457880.0000000    0.1137082
457920.0000000    0.1254509
457960.0000000    0.1172576
458000.0000000    0.1134665
458040.0000000    0.1243699
458080.0000000    0.1101756
458120.0000000    0.1116858
458160.0000000    0.1198480
458200.0000000    0.1369844
458240.0000000    0.1152684
458280.0000000    0.1162552
458320.0000000    0.1157085
458360.0000000    0.1156434
458400.0000000    0.1184081
458440.0000000    0.1248572
458480.0000000    0.1229806
458520.0000000    0.1205701
458560.0000000    0.1304391
458600.0000000    0.1356494
458640.0000000    0.1155471
458680.0000000    0.1198911
458720.0000000    0.1227350
458760.0000000    0.1195025
458800.0000000    0.1140097
458840.0000000    0.1117935
458880.0000000    0.1215136
458920.0000000    0.1205357
458960.0000000    0.1192461
459000.0000000    0.1179423
459040.0000000    0.1295312
459080.0000000    0.1360035
459120.0000000    0.1319609
459160.0000000    0.1246569
459200.0000000    0.1272510
459240.0000000    0.1107527
459280.0000000    0.1284875
459320.0000000    0.1321052
459360.0000000    0.1404658
459400.0000000    0.1558684
459440.0000000    0.1581131
459480.0000000    0.1451478
459520.0000000    0.1554834
459560.0000000    0.1450759
459600.0000000    0.1430481
459640.0000000    0.1437903
459680.0000000    0.1431635
459720.0000000    0.1431749
459760.0000000    0.1372646
459800.0000000    0.1481538
459840.0000000    0.1274852
459880.0000000    0.1513267
459920.0000000    0.1633497
459960.0000000    0.1358968
460000.0000000    0.1404777
460040.0000000    0.1328319
460080.0000000    0.1193192
460120.0000000    0.1466203
460160.0000000    0.1210526
460200.0000000    0.1295603
460240.0000000    0.1175623
460280.0000000    0.1384849
460320.0000000    0.1347170
460360.0000000    0.1173066
460400.0000000    0.1159066
460440.0000000    0.1203076
460480.0000000    0.1170123
460520.0000000    0.1112520
460560.0000000    0.1239075
460600.0000000    0.1124977
460640.0000000    0.1211062
460680.0000000    0.1189604
460720.0000000    0.1177120
460760.0000000    0.1120537
460800.0000000    0.1022086
460840.0000000    0.1207214
460880.0000000    0.1155528
460920.0000000    0.1089368
460960.0000000    0.1096791
461000.0000000    0.1108472
461040.0000000    0.1145087
461080.0000000    0.1121628
461120.0000000    0.1156316
461160.0000000    0.1146966
461200.0000000    0.1164301
461240.0000000    0.1184622
461280.0000000    0.1192068
461320.0000000    0.1181918
461360.0000000    0.1161938
461400.0000000    0.0990535
461440.0000000    0.1201210
461480.0000000    0.1173158
461520.0000000    0.1053019
461560.0000000    0.1092514
461600.0000000    0.1185060
461640.0000000    0.1216850
461680.0000000    0.0981664
461720.0000000    0.1077052
461760.0000000    0.1015319
461800.0000000    0.1060709
461840.0000000    0.1000983
461880.0000000    0.1052542
461920.0000000    0.1150449
461960.0000000    0.1081529
462000.0000000    0.1220683
462040.0000000    0.1233339
462080.0000000    0.1119265
462120.0000000    0.1210048
462160.0000000    0.1114776
462200.0000000    0.1182731
462240.0000000    0.1246048
462280.0000000    0.1162799
462320.0000000    0.1241626
462360.0000000    0.1169838
462400.0000000    0.1243301
462440.0000000    0.1318296
462480.0000000    0.1294336
462520.0000000    0.1235109
462560.0000000    0.1408257
462600.0000000    0.1272865
462640.0000000    0.1250259
462680.0000000    0.1102646
462720.0000000    0.1225473
462760.0000000    0.1373503
462800.0000000    0.1405858
462840.0000000    0.1235558
462880.0000000    0.1185853
462920.0000000    0.1192025
462960.0000000    0.1115968
463000.0000000    0.1075370
463040.0000000    0.1157499
463080.0000000    0.1214691
463120.0000000    0.1216789
463160.0000000    0.1137429
463200.0000000    0.1036137
463240.0000000    0.1145652
463280.0000000    0.1103939
463320.0000000    0.1177714
463360.0000000    0.1175314
463400.0000000    0.1271237
463440.0000000    0.1157521
463480.0000000    0.1305424
463520.0000000    0.1131881
463560.0000000    0.1124236
463600.0000000    0.1100519
463640.0000000    0.1185143
463680.0000000    0.1185881
463720.0000000    0.1091925
463760.0000000    0.1263559
463800.0000000    0.1221352
463840.0000000    0.1112142
463880.0000000    0.1097737
463920.0000000    0.1054129
463960.0000000    0.1132771
464000.0000000    0.1152587
464040.0000000    0.1153302
464080.0000000    0.1227012
464120.0000000    0.1089507
464160.0000000    0.1216864
464200.0000000    0.1024637
464240.0000000    0.1164813
464280.0000000    0.1138218
464320.0000000    0.1089405
464360.0000000    0.1080441
464400.0000000    0.1132395
464440.0000000    0.1161673
464480.0000000    0.1231152
464520.0000000    0.1197090
464560.0000000    0.1150959
464600.0000000    0.1192640
464640.0000000    0.1129023
464680.0000000    0.1122262
464720.0000000    0.1195880
464760.0000000    0.1127062
464800.0000000    0.1112969
464840.0000000    0.1106727
464880.0000000    0.1093621
464920.0000000    0.1041533
464960.0000000    0.1042054
465000.0000000    0.1016703
465040.0000000    0.1119061
465080.0000000    0.1057695
465120.0000000    0.1061446
465160.0000000    0.1047402
465200.0000000    0.1001914
465240.0000000    0.1088852
465280.0000000    0.1081797
465320.0000000    0.1197657
465360.0000000    0.1170600
465400.0000000    0.1165688
465440.0000000    0.1146642
465480.0000000    0.1118998
465520.0000000    0.1159080
465560.0000000    0.1121534
465600.0000000    0.1118911
465640.0000000    0.1013930
465680.0000000    0.1112400
465720.0000000    0.1022993
465760.0000000    0.1052699
465800.0000000    0.0996955
465840.0000000    0.1011733
465880.0000000    0.1087432
465920.0000000    0.1015597
465960.0000000    0.1048636
466000.0000000    0.1039294
466040.0000000    0.1116794
466080.0000000    0.1074552
466120.0000000    0.1023763
466160.0000000    0.0983847
466200.0000000    0.1022280
466240.0000000    0.1144633
466280.0000000    0.1196065
466320.0000000    0.1147336
466360.0000000    0.1221247
466400.0000000    0.1143713
466440.0000000    0.1254459
466480.0000000    0.1172288
466520.0000000    0.1144355
466560.0000000    0.1101370
466600.0000000    0.1152606
466640.0000000    0.1160584
466680.0000000    0.1200091
466720.0000000    0.1172977
466760.0000000    0.1122874
466800.0000000    0.1161468
466840.0000000    0.1230926
466880.0000000    0.1337566
466920.0000000    0.1177039
466960.0000000    0.1260278
467000.0000000    0.1098221
467040.0000000    0.1165520
467080.0000000    0.1206377
467120.0000000    0.1098384
467160.0000000    0.1138278
467200.0000000    0.1140965
467240.0000000    0.1098918
467280.0000000    0.1129090
467320.0000000    0.1191680
467360.0000000    0.1162778
467400.0000000    0.1215283
467440.0000000    0.1164184
467480.0000000    0.1148707
467520.0000000    0.1125366
467560.0000000    0.1142584
467600.0000000    0.1174526
467640.0000000    0.1226605
467680.0000000    0.1159510
467720.0000000    0.1292830
467760.0000000    0.1196376
467800.0000000    0.1155271
467840.0000000    0.1230247
467880.0000000    0.1109141
467920.0000000    0.1056842
467960.0000000    0.1056254
468000.0000000    0.1178700
468040.0000000    0.1119705
468080.0000000    0.1055140
468120.0000000    0.1056536
468160.0000000    0.1034597
468200.0000000    0.1117599
468240.0000000    0.1078044
468280.0000000    0.0991786
468320.0000000    0.0997149
468360.0000000    0.1123718
468400.0000000    0.1061213
468440.0000000    0.1030281
468480.0000000    0.1111694
468520.0000000    0.1101436
468560.0000000    0.1097030
468600.0000000    0.1226533
468640.0000000    0.1226628
468680.0000000    0.1095276
468720.0000000    0.1149244
468760.0000000    0.1137636
468800.0000000    0.1209454
468840.0000000    0.1215103
468880.0000000    0.1249569
468920.0000000    0.1283971
468960.0000000    0.1321335
469000.0000000    0.1116229
469040.0000000    0.1228186
469080.0000000    0.1266148
469120.0000000    0.1219368
469160.0000000    0.1282628
469200.0000000    0.1137277
469240.0000000    0.1146067
469280.0000000    0.1152601
469320.0000000    0.1217185
469360.0000000    0.1243971
469400.0000000    0.1081528
469440.0000000    0.1220898
469480.0000000    0.1240918
469520.0000000    0.1174574
469560.0000000    0.1249515
469600.0000000    0.1198338
469640.0000000    0.1226507
469680.0000000    0.1089747
469720.0000000    0.1185737
469760.0000000    0.1204447
469800.0000000    0.1367652
469840.0000000    0.1207467
469880.0000000    0.1164846
469920.0000000    0.1115897
469960.0000000    0.1200149
470000.0000000    0.1103506
470040.0000000    0.1214283
470080.0000000    0.1221164
470120.0000000    0.1163924
470160.0000000    0.1118127
470200.0000000    0.1141522
470240.0000000    0.1092847
470280.0000000    0.1036659
470320.0000000    0.1121413
470360.0000000    0.1199759
470400.0000000    0.1096527
470440.0000000    0.1142746
470480.0000000    0.1152564
470520.0000000    0.1028540
470560.0000000    0.0978384
470600.0000000    0.1073985
470640.0000000    0.1114650
470680.0000000    0.1118942
470720.0000000    0.1202978
470760.0000000    0.1046348
470800.0000000    0.1026680
470840.0000000    0.1006462
470880.0000000    0.1029940
470920.0000000    0.1115796
470960.0000000    0.1076233
471000.0000000    0.1047005
471040.0000000    0.0990181
471080.0000000    0.1125494
471120.0000000    0.1061052
471160.0000000    0.1105196
471200.0000000    0.1148445
471240.0000000    0.1032402
471280.0000000    0.1126855
471320.0000000    0.1166244
471360.0000000    0.1023778
471400.0000000    0.1113862
471440.0000000    0.1085940
471480.0000000    0.1099380
471520.0000000    0.1125466
471560.0000000    0.1145379
471600.0000000    0.1006988
471640.0000000    0.1109200
471680.0000000    0.1067383
471720.0000000    0.1247825
471760.0000000    0.1092673
471800.0000000    0.1190077
471840.0000000    0.1156101
471880.0000000    0.1178777
471920.0000000    0.1250038
471960.0000000    0.1153284
472000.0000000    0.1126315
472040.0000000    0.1169644
472080.0000000    0.1164286
472120.0000000    0.1171039
472160.0000000    0.1129416
472200.0000000    0.1165575
472240.0000000    0.1137437
472280.0000000    0.1172984
472320.0000000    0.1096879
472360.0000000    0.1154940
472400.0000000    0.1146914
472440.0000000    0.1077639
472480.0000000    0.1012638
472520.0000000    0.0984045
472560.0000000    0.1051975
472600.0000000    0.1082194
472640.0000000    0.1117534
472680.0000000    0.1019744
472720.0000000    0.1005812
472760.0000000    0.1094091
472800.0000000    0.1034469
472840.0000000    0.1045724
472880.0000000    0.1063403
472920.0000000    0.1067021
472960.0000000    0.1049508
473000.0000000    0.1169168
473040.0000000    0.1277202
473080.0000000    0.1151224
473120.0000000    0.1092256
473160.0000000    0.1043240
473200.0000000    0.1165885
473240.0000000    0.1162320
473280.0000000    0.1179454
473320.0000000    0.1277214
473360.0000000    0.1136902
473400.0000000    0.1216470
473440.0000000    0.1219089
473480.0000000    0.1304587
473520.0000000    0.1216543
473560.0000000    0.1080207
473600.0000000    0.1066210
473640.0000000    0.1141122
473680.0000000    0.1112925
473720.0000000    0.0979484
473760.0000000    0.1042256
473800.0000000    0.1088644
473840.0000000    0.1045639
473880.0000000    0.0984859
473920.0000000    0.1021095
473960.0000000    0.0984657
474000.0000000    0.0968121
474040.0000000    0.1059687
474080.0000000    0.0943465
474120.0000000    0.1041069
474160.0000000    0.1069671
474200.0000000    0.0989239
474240.0000000    0.1032969
474280.0000000    0.1117718
474320.0000000    0.1198593
474360.0000000    0.1222135
474400.0000000    0.1240983
474440.0000000    0.1257171
474480.0000000    0.1322218
474520.0000000    0.1357165
474560.0000000    0.1322756
474600.0000000    0.1322424
474640.0000000    0.1257410
474680.0000000    0.1192600
474720.0000000    0.1255424
474760.0000000    0.1218567
474800.0000000    0.1201824
474840.0000000    0.1239318
474880.0000000    0.1221358
474920.0000000    0.1134723
474960.0000000    0.1144730
475000.0000000    0.1185045
475040.0000000    0.1272989
475080.0000000    0.1238764
475120.0000000    0.1327027
475160.0000000    0.1260388
475200.0000000    0.1238756
475240.0000000    0.1267828
475280.0000000    0.1305763
475320.0000000    0.1250541
475360.0000000    0.1219697
475400.0000000    0.1340413
475440.0000000    0.1266776
475480.0000000    0.1335994
475520.0000000    0.1372958
475560.0000000    0.1191174
475600.0000000    0.1538618
475640.0000000    0.1275003
475680.0000000    0.1332714
475720.0000000    0.1286297
475760.0000000    0.1285875
475800.0000000    0.1335066
475840.0000000    0.1232193
475880.0000000    0.1256396
475920.0000000    0.1242733
475960.0000000    0.1197220
476000.0000000    0.1271148
476040.0000000    0.1356793
476080.0000000    0.1336777
476120.0000000    0.1277998
476160.0000000    0.1324945
476200.0000000    0.1383411
476240.0000000    0.1304676
476280.0000000    0.1262878
476320.0000000    0.1236205
476360.0000000    0.1331070
476400.0000000    0.1333242
476440.0000000    0.1264823
476480.0000000    0.1342497
476520.0000000    0.1272260
476560.0000000    0.1182830
476600.0000000    0.1218436
476640.0000000    0.1184104
476680.0000000    0.1144921
476720.0000000    0.1148643
476760.0000000    0.1099989
476800.0000000    0.1050166
476840.0000000    0.1184461
476880.0000000    0.1067558
476920.0000000    0.1108048
476960.0000000    0.1088930
477000.0000000    0.1121331
477040.0000000    0.0997384
477080.0000000    0.1140213
477120.0000000    0.1115131
477160.0000000    0.1007428
477200.0000000    0.0996526
477240.0000000    0.1066583
477280.0000000    0.1022051
477320.0000000    0.0991697
477360.0000000    0.0915488
477400.0000000    0.1003270
477440.0000000    0.1105499
477480.0000000    0.1043708
477520.0000000    0.0964058
477560.0000000    0.1202210
477600.0000000    0.1122183
477640.0000000    0.1071009
477680.0000000    0.1095592
477720.0000000    0.1218363
477760.0000000    0.1064540
477800.0000000    0.1024924
477840.0000000    0.1079375
477880.0000000    0.1085455
477920.0000000    0.0990263
477960.0000000    0.1256904
478000.0000000    0.1157587
478040.0000000    0.1163014
478080.0000000    0.0985520
478120.0000000    0.1069291
478160.0000000    0.1101589
478200.0000000    0.1141962
478240.0000000    0.1171045
478280.0000000    0.1222657
478320.0000000    0.1243667
478360.0000000    0.1163175
478400.0000000    0.1088406
478440.0000000    0.1119721
478480.0000000    0.1150827
478520.0000000    0.1157112
478560.0000000    0.1170625
478600.0000000    0.1207685
478640.0000000    0.1168822
478680.0000000    0.1161719
478720.0000000    0.1149067
478760.0000000    0.1256105
478800.0000000    0.1261628
478840.0000000    0.1110575
478880.0000000    0.1151148
478920.0000000    0.1214098
478960.0000000    0.1062495
479000.0000000    0.1098787
479040.0000000    0.1169033
479080.0000000    0.1085225
479120.0000000    0.1028576
479160.0000000    0.1076719
479200.0000000    0.1086787
479240.0000000    0.1033727
479280.0000000    0.1077409
479320.0000000    0.1060522
479360.0000000    0.1085387
479400.0000000    0.1225603
479440.0000000    0.1093984
479480.0000000    0.1159280
479520.0000000    0.1005263
479560.0000000    0.1209332
479600.0000000    0.1108964
479640.0000000    0.0964879
479680.0000000    0.0952643
479720.0000000    0.1171141
479760.0000000    0.1159769
479800.0000000    0.1047831
479840.0000000    0.1153632
479880.0000000    0.1217168
479920.0000000    0.1161481
479960.0000000    0.1096354
480000.0000000    0.1169290
480040.0000000    0.1011347
480080.0000000    0.1072518
480120.0000000    0.1133061
480160.0000000    0.1102876
480200.0000000    0.1145375
480240.0000000    0.1146019
480280.0000000    0.1156394
480320.0000000    0.1156991
480360.0000000    0.1112876
480400.0000000    0.1208859
480440.0000000    0.1154753
480480.0000000    0.1005475
480520.0000000    0.1108674
480560.0000000    0.1010395
480600.0000000    0.0923010
480640.0000000    0.1003523
480680.0000000    0.1040924
480720.0000000    0.1035405
480760.0000000    0.0950850
480800.0000000    0.1076045
480840.0000000    0.0982385
480880.0000000    0.1064929
480920.0000000    0.0962181
480960.0000000    0.0929342
481000.0000000    0.0915561
481040.0000000    0.1016071
481080.0000000    0.1024446
481120.0000000    0.0976553
481160.0000000    0.0930784
481200.0000000    0.0984381
481240.0000000    0.0927538
481280.0000000    0.0981423
481320.0000000    0.1012080
481360.0000000    0.1065814
481400.0000000    0.1074538
481440.0000000    0.1039929
481480.0000000    0.1055119
481520.0000000    0.0893699
481560.0000000    0.0821745
481600.0000000    0.0918950
481640.0000000    0.1018833
481680.0000000    0.1074091
481720.0000000    0.1012245
481760.0000000    0.1124690
481800.0000000    0.1049640
481840.0000000    0.1066401
481880.0000000    0.1130354
481920.0000000    0.1104710
481960.0000000    0.1077388
482000.0000000    0.0943203
482040.0000000    0.0895408
482080.0000000    0.0873925
482120.0000000    0.0839846
482160.0000000    0.0854805
482200.0000000    0.0896830
482240.0000000    0.0961764
482280.0000000    0.0886554
482320.0000000    0.0918283
482360.0000000    0.0942332
482400.0000000    0.0978468
482440.0000000    0.1010820
482480.0000000    0.0965500
482520.0000000    0.1003350
482560.0000000    0.0932239
482600.0000000    0.0974889
482640.0000000    0.1149803
482680.0000000    0.0968039
482720.0000000    0.0885745
482760.0000000    0.1045604
482800.0000000    0.0894022
482840.0000000    0.1147903
482880.0000000    0.1014855
482920.0000000    0.0970540
482960.0000000    0.0924519
483000.0000000    0.0965159
483040.0000000    0.1080136
483080.0000000    0.0891455
483120.0000000    0.0950527
483160.0000000    0.0882416
483200.0000000    0.0894255
483240.0000000    0.0989244
483280.0000000    0.1001777
483320.0000000    0.0960508
483360.0000000    0.0967719
483400.0000000    0.1130748
483440.0000000    0.1057802
483480.0000000    0.0984713
483520.0000000    0.1049418
483560.0000000    0.0964226
483600.0000000    0.1002157
483640.0000000    0.0917865
483680.0000000    0.0881272
483720.0000000    0.0953967
483760.0000000    0.0988282
483800.0000000    0.1100644
483840.0000000    0.0844637
483880.0000000    0.0919312
483920.0000000    0.0822584
483960.0000000    0.0908961
484000.0000000    0.0932146
484040.0000000    0.0948697
484080.0000000    0.0896011
484120.0000000    0.0864031
484160.0000000    0.0917678
484200.0000000    0.1086611
484240.0000000    0.1062698
484280.0000000    0.1004474
484320.0000000    0.1131116
484360.0000000    0.1164567
484400.0000000    0.1091990
484440.0000000    0.1034316
484480.0000000    0.0886809
484520.0000000    0.1035687
484560.0000000    0.1005516
484600.0000000    0.1060276
484640.0000000    0.1024971
484680.0000000    0.1124690
484720.0000000    0.1079659
484760.0000000    0.1070021
484800.0000000    0.1060363
484840.0000000    0.1220228
484880.0000000    0.1197642
484920.0000000    0.1085299
484960.0000000    0.1160832
485000.0000000    0.1103510
485040.0000000    0.1115440
485080.0000000    0.1142247
485120.0000000    0.1252893
485160.0000000    0.1377081
485200.0000000    0.1186000
485240.0000000    0.1145008
485280.0000000    0.1221312
485320.0000000    0.1244802
485360.0000000    0.1250507
485400.0000000    0.1222045
485440.0000000    0.1270586
485480.0000000    0.1291809
485520.0000000    0.1256212
485560.0000000    0.1191191
485600.0000000    0.1105496
485640.0000000    0.1184442
485680.0000000    0.1131077
485720.0000000    0.1100870
485760.0000000    0.1135750
485800.0000000    0.1113660
485840.0000000    0.1091147
485880.0000000    0.1144775
485920.0000000    0.1104603
485960.0000000    0.1108949
486000.0000000    0.1034398
486040.0000000    0.1286680
486080.0000000    0.1240458
486120.0000000    0.1202862
486160.0000000    0.1150453
486200.0000000    0.1035640
486240.0000000    0.1042663
486280.0000000    0.1106385
486320.0000000    0.1103180
486360.0000000    0.1126481
486400.0000000    0.1028354
486440.0000000    0.1098610
486480.0000000    0.1080613
486520.0000000    0.1077801
486560.0000000    0.1113536
486600.0000000    0.1131650
486640.0000000    0.1163250
486680.0000000    0.1105976
486720.0000000    0.1020099
486760.0000000    0.1101197
486800.0000000    0.1050422
486840.0000000    0.1074273
486880.0000000    0.1077397
486920.0000000    0.1036909
486960.0000000    0.1230576
487000.0000000    0.1176787
487040.0000000    0.1241767
487080.0000000    0.1098671
487120.0000000    0.1054005
487160.0000000    0.1136761
487200.0000000    0.1059101
487240.0000000    0.1133385
487280.0000000    0.1065921
487320.0000000    0.1079287
487360.0000000    0.1067026
487400.0000000    0.1055382
487440.0000000    0.0951343
487480.0000000    0.0948634
487520.0000000    0.0995343
487560.0000000    0.0949748
487600.0000000    0.0977831
487640.0000000    0.1045945
487680.0000000    0.1073840
487720.0000000    0.1049980
487760.0000000    0.1092017
487800.0000000    0.1086986
487840.0000000    0.1249090
487880.0000000    0.1175313
487920.0000000    0.1132866
487960.0000000    0.1053296
488000.0000000    0.1085913
488040.0000000    0.1102184
488080.0000000    0.1159718
488120.0000000    0.1029228
488160.0000000    0.1161473
488200.0000000    0.1059927
488240.0000000    0.1130947
488280.0000000    0.1116445
488320.0000000    0.0949471
488360.0000000    0.0963461
488400.0000000    0.0997942
488440.0000000    0.1029264
488480.0000000    0.1048655
488520.0000000    0.0965182
488560.0000000    0.1094148
488600.0000000    0.1010996
488640.0000000    0.0990820
488680.0000000    0.0968772
488720.0000000    0.0975896
488760.0000000    0.1086683
488800.0000000    0.1159120
488840.0000000    0.1150156
488880.0000000    0.1105983
488920.0000000    0.1111486
488960.0000000    0.1194237
489000.0000000    0.1170368
489040.0000000    0.1174014
489080.0000000    0.1138802
489120.0000000    0.1276993
489160.0000000    0.1187307
489200.0000000    0.1114530
489240.0000000    0.1099256
489280.0000000    0.1179313
489320.0000000    0.1076565
489360.0000000    0.0994837
489400.0000000    0.1119524
489440.0000000    0.1186657
489480.0000000    0.1082093
489520.0000000    0.1107630
489560.0000000    0.1199955
489600.0000000    0.1145313
489640.0000000    0.1167874
489680.0000000    0.1111091
489720.0000000    0.1180727
489760.0000000    0.1176991
489800.0000000    0.1210265
489840.0000000    0.1169002
489880.0000000    0.1156219
489920.0000000    0.1200906
489960.0000000    0.1162244
490000.0000000    0.1150750
490040.0000000    0.1093420
490080.0000000    0.1075967
490120.0000000    0.1084381
490160.0000000    0.1145284
490200.0000000    0.1162136
490240.0000000    0.1106475
490280.0000000    0.1049084
490320.0000000    0.1119109
490360.0000000    0.1105585
490400.0000000    0.1116369
490440.0000000    0.1129617
490480.0000000    0.1012124
490520.0000000    0.1077932
490560.0000000    0.1094014
490600.0000000    0.1072149
490640.0000000    0.1077879
490680.0000000    0.0987221
490720.0000000    0.1121941
490760.0000000    0.1070015
490800.0000000    0.1055040
490840.0000000    0.1111976
490880.0000000    0.1047367
490920.0000000    0.1083209
490960.0000000    0.0959453
491000.0000000    0.0917342
491040.0000000    0.0977099
491080.0000000    0.0950086
491120.0000000    0.0974399
491160.0000000    0.1084650
491200.0000000    0.1081040
491240.0000000    0.1066139
491280.0000000    0.1110712
491320.0000000    0.1107631
491360.0000000    0.1046415
491400.0000000    0.1081539
491440.0000000    0.1075524
491480.0000000    0.1066482
491520.0000000    0.1028978
491560.0000000    0.1023362
491600.0000000    0.1128710
491640.0000000    0.1071909
491680.0000000    0.1124575
491720.0000000    0.1072800
491760.0000000    0.1109746
491800.0000000    0.0992239
491840.0000000    0.1047111
491880.0000000    0.1099856
491920.0000000    0.1069064
491960.0000000    0.1113740
492000.0000000    0.1024107
492040.0000000    0.1071795
492080.0000000    0.0998406
492120.0000000    0.1068484
492160.0000000    0.1193469
492200.0000000    0.1106034
492240.0000000    0.1161117
492280.0000000    0.1140627
492320.0000000    0.1192823
492360.0000000    0.1103736
492400.0000000    0.1061640
492440.0000000    0.1059707
492480.0000000    0.1012765
492520.0000000    0.1050407
492560.0000000    0.1189480
492600.0000000    0.1082563
492640.0000000    0.1081402
492680.0000000    0.1082508
492720.0000000    0.1187880
492760.0000000    0.1116940
492800.0000000    0.1159133
492840.0000000    0.1109880
492880.0000000    0.1097835
492920.0000000    0.0944593
492960.0000000    0.1119535
493000.0000000    0.0967777
493040.0000000    0.1018029
493080.0000000    0.1056776
493120.0000000    0.1188529
493160.0000000    0.1036785
493200.0000000    0.1118706
493240.0000000    0.1153175
493280.0000000    0.1148204
493320.0000000    0.1113805
493360.0000000    0.1184140
493400.0000000    0.1167118
493440.0000000    0.1175683
493480.0000000    0.1182396
493520.0000000    0.1134475
493560.0000000    0.1110398
493600.0000000    0.1134505
493640.0000000    0.1160441
493680.0000000    0.1077232
493720.0000000    0.1048173
493760.0000000    0.1067701
493800.0000000    0.1040929
493840.0000000    0.0986224
493880.0000000    0.1039324
493920.0000000    0.1036554
493960.0000000    0.1157392
494000.0000000    0.1097362
494040.0000000    0.1042583
494080.0000000    0.0999260
494120.0000000    0.0992880
494160.0000000    0.1035229
494200.0000000    0.1019870
494240.0000000    0.0988148
494280.0000000    0.0949389
494320.0000000    0.0970704
494360.0000000    0.0989072
494400.0000000    0.1023329
494440.0000000    0.1163062
494480.0000000    0.0968550
494520.0000000    0.0967370
494560.0000000    0.1003040
494600.0000000    0.0957472
494640.0000000    0.0959893
494680.0000000    0.1060367
494720.0000000    0.1071452
494760.0000000    0.1020080
494800.0000000    0.1019528
494840.0000000    0.0951645
494880.0000000    0.0977118
494920.0000000    0.1041722
494960.0000000    0.1025348
495000.0000000    0.0942939
495040.0000000    0.1046968
495080.0000000    0.0944206
495120.0000000    0.0926981
495160.0000000    0.1001122
495200.0000000    0.0943348
495240.0000000    0.0955628
495280.0000000    0.0943455
495320.0000000    0.0965291
495360.0000000    0.0958280
495400.0000000    0.1029484
495440.0000000    0.0978941
495480.0000000    0.0956795
495520.0000000    0.1012709
495560.0000000    0.0923546
495600.0000000    0.0952631
495640.0000000    0.1078566
495680.0000000    0.0900530
495720.0000000    0.0979763
495760.0000000    0.0938024
495800.0000000    0.0973642
495840.0000000    0.0958684
495880.0000000    0.1027854
495920.0000000    0.0979357
495960.0000000    0.0949581
496000.0000000    0.0954677
496040.0000000    0.0958949
496080.0000000    0.0967827
496120.0000000    0.1069135
496160.0000000    0.1085207
496200.0000000    0.0953730
496240.0000000    0.0989196
496280.0000000    0.0956164
496320.0000000    0.0943335
496360.0000000    0.0988188
496400.0000000    0.1091270
496440.0000000    0.1098538
496480.0000000    0.1032560
496520.0000000    0.1080569
496560.0000000    0.1030860
496600.0000000    0.1048044
496640.0000000    0.1073634
496680.0000000    0.1103712
496720.0000000    0.1165771
496760.0000000    0.1180288
496800.0000000    0.1144537
496840.0000000    0.1161453
496880.0000000    0.1187337
496920.0000000    0.1119451
496960.0000000    0.1226833
497000.0000000    0.1164415
497040.0000000    0.1164739
497080.0000000    0.1181485
497120.0000000    0.1148316
497160.0000000    0.1068846
497200.0000000    0.1083877
497240.0000000    0.1120363
497280.0000000    0.1101412
497320.0000000    0.1092618
497360.0000000    0.1142313
497400.0000000    0.1125787
497440.0000000    0.1222693
497480.0000000    0.1109205
497520.0000000    0.1144406
497560.0000000    0.1091365
497600.0000000    0.1122193
497640.0000000    0.1156169
497680.0000000    0.1223175
497720.0000000    0.1254391
497760.0000000    0.1052748
497800.0000000    0.1119612
497840.0000000    0.1190758
497880.0000000    0.1125363
497920.0000000    0.1031729
497960.0000000    0.1069802
498000.0000000    0.1051224
498040.0000000    0.1018495
498080.0000000    0.0994286
498120.0000000    0.1035523
498160.0000000    0.1108213
498200.0000000    0.0970737
498240.0000000    0.1029387
498280.0000000    0.1021070
498320.0000000    0.0949679
498360.0000000    0.0976930
498400.0000000    0.1024344
498440.0000000    0.1108844
498480.0000000    0.1065601
498520.0000000    0.0949133
498560.0000000    0.1153649
498600.0000000    0.0970421
498640.0000000    0.0994864
498680.0000000    0.1007749
498720.0000000    0.1035633
498760.0000000    0.1117268
498800.0000000    0.1202712
498840.0000000    0.0982267
498880.0000000    0.0946502
498920.0000000    0.0922305
498960.0000000    0.0953337
499000.0000000    0.0904691
499040.0000000    0.0948213
499080.0000000    0.0929581
499120.0000000    0.0906628
499160.0000000    0.0972091
499200.0000000    0.1088636
499240.0000000    0.0990369
499280.0000000    0.0942238
499320.0000000    0.0875408
499360.0000000    0.1065408
499400.0000000    0.1010930
499440.0000000    0.0944968
499480.0000000    0.1023209
499520.0000000    0.1056011
499560.0000000    0.0968937
499600.0000000    0.0996775
499640.0000000    0.1018055
499680.0000000    0.1017103
499720.0000000    0.1098441
499760.0000000    0.1128417
499800.0000000    0.1119980
499840.0000000    0.0994827
499880.0000000    0.1018987
499920.0000000    0.1008540
499960.0000000    0.1089281
500000.0000000    0.1110200
500040.0000000    0.1201462
500080.0000000    0.1086022
500120.0000000    0.1049817
500160.0000000    0.1096006
500200.0000000    0.1089799
500240.0000000    0.1067828
500280.0000000    0.1213867
500320.0000000    0.1149480
500360.0000000    0.1129217
500400.0000000    0.1214057
500440.0000000    0.1126932
500480.0000000    0.1237057
500520.0000000    0.1219158
500560.0000000    0.1193758
500600.0000000    0.1142821
500640.0000000    0.1258322
500680.0000000    0.1208803
500720.0000000    0.1125886
500760.0000000    0.1146093
500800.0000000    0.1077064
500840.0000000    0.1161626
500880.0000000    0.1066613
500920.0000000    0.1215915
500960.0000000    0.1145411
501000.0000000    0.1148206
501040.0000000    0.1203721
501080.0000000    0.1091521
501120.0000000    0.1135893
501160.0000000    0.1114565
501200.0000000    0.1145767
501240.0000000    0.1214460
501280.0000000    0.1116378
501320.0000000    0.1083672
501360.0000000    0.1109789
501400.0000000    0.1236764
501440.0000000    0.1114483
501480.0000000    0.1130631
501520.0000000    0.1111333
501560.0000000    0.1116591
501600.0000000    0.1100754
501640.0000000    0.1144875
501680.0000000    0.1181070
501720.0000000    0.1133276
501760.0000000    0.1113016
501800.0000000    0.1149712
501840.0000000    0.1197437
501880.0000000    0.1201229
501920.0000000    0.1178978
501960.0000000    0.1140036
502000.0000000    0.1187046
502040.0000000    0.1237342
502080.0000000    0.1220779
502120.0000000    0.1188854
502160.0000000    0.1106714
502200.0000000    0.1099498
502240.0000000    0.1060129
502280.0000000    0.1152002
502320.0000000    0.1085073
502360.0000000    0.1095700
502400.0000000    0.1074663
502440.0000000    0.1049946
502480.0000000    0.1146641
502520.0000000    0.1048173
502560.0000000    0.1180009
502600.0000000    0.1010078
502640.0000000    0.0987811
502680.0000000    0.1082622
502720.0000000    0.1106826
502760.0000000    0.1117680
502800.0000000    0.1158386
502840.0000000    0.1088772
502880.0000000    0.1148811
502920.0000000    0.1154079
502960.0000000    0.1062946
503000.0000000    0.1072189
503040.0000000    0.1052803
503080.0000000    0.1036501
503120.0000000    0.1020553
503160.0000000    0.1007438
503200.0000000    0.1035376
503240.0000000    0.1035136
503280.0000000    0.1197881
503320.0000000    0.1059541
503360.0000000    0.1015062
503400.0000000    0.1103454
503440.0000000    0.1057922
503480.0000000    0.1113071
503520.0000000    0.1005992
503560.0000000    0.1098356
503600.0000000    0.1171943
503640.0000000    0.1103279
503680.0000000    0.1167360
503720.0000000    0.1097678
503760.0000000    0.1140560
503800.0000000    0.1010678
503840.0000000    0.1058817
503880.0000000    0.1079576
503920.0000000    0.1135945
503960.0000000    0.1129783
504000.0000000    0.1071772
504040.0000000    0.1166991
504080.0000000    0.1169940
504120.0000000    0.1240973
504160.0000000    0.1137660
504200.0000000    0.1119346
504240.0000000    0.1066206
504280.0000000    0.1076681
504320.0000000    0.1033853
504360.0000000    0.1116021
504400.0000000    0.1137302
504440.0000000    0.1145425
504480.0000000    0.1062045
504520.0000000    0.1133768
504560.0000000    0.1014456
504600.0000000    0.1081173
504640.0000000    0.1112446
504680.0000000    0.1163841
504720.0000000    0.1173909
504760.0000000    0.1231927
504800.0000000    0.1163569
504840.0000000    0.1032986
504880.0000000    0.1041924
504920.0000000    0.1020702
504960.0000000    0.1118177
505000.0000000    0.1102245
505040.0000000    0.1015220
505080.0000000    0.0982270
505120.0000000    0.1079948
505160.0000000    0.1126168
505200.0000000    0.1092409
505240.0000000    0.1027805
505280.0000000    0.1073130
505320.0000000    0.1056225
505360.0000000    0.0971744
505400.0000000    0.1035070
505440.0000000    0.1013408
505480.0000000    0.0918989
505520.0000000    0.1044905
505560.0000000    0.1042878
505600.0000000    0.0960407
505640.0000000    0.1090687
505680.0000000    0.1035071
505720.0000000    0.1014642
505760.0000000    0.0970284
505800.0000000    0.1118817
505840.0000000    0.1065689
505880.0000000    0.1059677
505920.0000000    0.1138640
505960.0000000    0.1086092
506000.0000000    0.1020241
506040.0000000    0.0985001
506080.0000000    0.1146667
506120.0000000    0.1045363
506160.0000000    0.1103839
506200.0000000    0.1083168
506240.0000000    0.1121674
506280.0000000    0.1137202
506320.0000000    0.1167930
506360.0000000    0.1088866
506400.0000000    0.1151676
506440.0000000    0.1229276
506480.0000000    0.1224171
506520.0000000    0.1168059
506560.0000000    0.1202251
506600.0000000    0.1064221
506640.0000000    0.1103609
506680.0000000    0.1165895
506720.0000000    0.1144685
506760.0000000    0.1146723
506800.0000000    0.1083123
506840.0000000    0.1102751
506880.0000000    0.1144324
506920.0000000    0.1228646
506960.0000000    0.1140198
507000.0000000    0.1100228
507040.0000000    0.1095357
507080.0000000    0.1228230
507120.0000000    0.1194059
507160.0000000    0.1142067
507200.0000000    0.1151911
507240.0000000    0.1073540
507280.0000000    0.1128815
507320.0000000    0.1218567
507360.0000000    0.1128551
507400.0000000    0.1245101
507440.0000000    0.1227631
507480.0000000    0.1074947
507520.0000000    0.1080230
507560.0000000    0.1108451
507600.0000000    0.1132070
507640.0000000    0.1044355
507680.0000000    0.1077333
507720.0000000    0.1062961
507760.0000000    0.1069156
507800.0000000    0.1035776
507840.0000000    0.0992122
507880.0000000    0.1041667
507920.0000000    0.0990021
507960.0000000    0.1051190
508000.0000000    0.1036520
508040.0000000    0.1085339
508080.0000000    0.1101474
508120.0000000    0.1129167
508160.0000000    0.1044768
508200.0000000    0.1048977
508240.0000000    0.1089649
508280.0000000    0.1037136
508320.0000000    0.1029831
508360.0000000    0.1073783
508400.0000000    0.1014373
508440.0000000    0.1142172
508480.0000000    0.1151549
508520.0000000    0.1111147
508560.0000000    0.1246814
508600.0000000    0.1124619
508640.0000000    0.1109986
508680.0000000    0.1095331
508720.0000000    0.1041507
508760.0000000    0.1048046
508800.0000000    0.1057416
508840.0000000    0.1210163
508880.0000000    0.1126179
508920.0000000    0.1098286
508960.0000000    0.1064918
509000.0000000    0.1080822
509040.0000000    0.1071972
509080.0000000    0.1083140
509120.0000000    0.1053673
509160.0000000    0.1043652
509200.0000000    0.1142968
509240.0000000    0.1093889
509280.0000000    0.1063131
509320.0000000    0.1154254
509360.0000000    0.1132590
509400.0000000    0.1028248
509440.0000000    0.1157775
509480.0000000    0.1172410
509520.0000000    0.1185886
509560.0000000    0.1108017
509600.0000000    0.0898541
509640.0000000    0.1024127
509680.0000000    0.1124249
509720.0000000    0.1070484
509760.0000000    0.1111723
509800.0000000    0.1101029
509840.0000000    0.1094778
509880.0000000    0.1127194
509920.0000000    0.1042994
509960.0000000    0.1105378
510000.0000000    0.1217150
510040.0000000    0.1247652
510080.0000000    0.1197160
510120.0000000    0.1156164
510160.0000000    0.1040592
510200.0000000    0.1134064
510240.0000000    0.1124021
510280.0000000    0.1059140
510320.0000000    0.1287457
510360.0000000    0.1163523
510400.0000000    0.1148158
510440.0000000    0.1266708
510480.0000000    0.1184343
510520.0000000    0.1122661
510560.0000000    0.1119732
510600.0000000    0.1114102
510640.0000000    0.1114875
510680.0000000    0.1191767
510720.0000000    0.1089403
510760.0000000    0.1086688
510800.0000000    0.1099476
510840.0000000    0.1067787
510880.0000000    0.1100170
510920.0000000    0.1023240
510960.0000000    0.1075232
511000.0000000    0.0997105
511040.0000000    0.1073240
511080.0000000    0.1029019
511120.0000000    0.1088366
511160.0000000    0.1081707
511200.0000000    0.1052901
511240.0000000    0.1099746
511280.0000000    0.1085121
511320.0000000    0.1099839
511360.0000000    0.1229070
511400.0000000    0.1089383
511440.0000000    0.1096449
511480.0000000    0.1154832
511520.0000000    0.1069390
511560.0000000    0.1178770
511600.0000000    0.1275472
511640.0000000    0.1151336
511680.0000000    0.1248091
511720.0000000    0.1130845
511760.0000000    0.1096537
511800.0000000    0.1080498
511840.0000000    0.1193513
511880.0000000    0.1033728
511920.0000000    0.0962780
511960.0000000    0.1066688
512000.0000000    0.1177157
512040.0000000    0.0959672
512080.0000000    0.0952398
512120.0000000    0.1022076
512160.0000000    0.1019331
512200.0000000    0.1052984
512240.0000000    0.1042025
512280.0000000    0.1023713
512320.0000000    0.1065326
512360.0000000    0.1055245
512400.0000000    0.1045514
512440.0000000    0.1022502
512480.0000000    0.1010000
512520.0000000    0.1048525
512560.0000000    0.0971532
512600.0000000    0.0866997
512640.0000000    0.1075859
512680.0000000    0.1046384
512720.0000000    0.0987740
512760.0000000    0.1022309
512800.0000000    0.1041123
512840.0000000    0.0952797
512880.0000000    0.1044217
512920.0000000    0.0914792
512960.0000000    0.0905202
513000.0000000    0.0980524
513040.0000000    0.1134038
513080.0000000    0.1038741
513120.0000000    0.1124774
513160.0000000    0.1248166
513200.0000000    0.0957904
513240.0000000    0.0980630
513280.0000000    0.1041476
513320.0000000    0.0996704
513360.0000000    0.1001513
513400.0000000    0.0981330
513440.0000000    0.1023524
513480.0000000    0.1123193
513520.0000000    0.0968373
513560.0000000    0.1014446
513600.0000000    0.0950470
513640.0000000    0.1048167
513680.0000000    0.1014236
513720.0000000    0.1043749
513760.0000000    0.1036302
513800.0000000    0.1065374
513840.0000000    0.1067554
513880.0000000    0.1218420
513920.0000000    0.1151936
513960.0000000    0.1262519
514000.0000000    0.1294077
514040.0000000    0.1112342
514080.0000000    0.1148391
514120.0000000    0.1174637
514160.0000000    0.1191999
514200.0000000    0.1205964
514240.0000000    0.1149767
514280.0000000    0.1231536
514320.0000000    0.1265491
514360.0000000    0.1261783
514400.0000000    0.1135260
514440.0000000    0.1175862
514480.0000000    0.1081766
514520.0000000    0.1043099
514560.0000000    0.1028162
514600.0000000    0.0974301
514640.0000000    0.0960163
514680.0000000    0.1090231
514720.0000000    0.1149557
514760.0000000    0.1097296
514800.0000000    0.1078030
514840.0000000    0.1007767
514880.0000000    0.1126750
514920.0000000    0.1144742
514960.0000000    0.1201611
515000.0000000    0.1118416
515040.0000000    0.1122395
515080.0000000    0.1155939
515120.0000000    0.1180609
515160.0000000    0.1208233
515200.0000000    0.1081082
515240.0000000    0.1019933
515280.0000000    0.1094449
515320.0000000    0.1126476
515360.0000000    0.1049388
515400.0000000    0.1042670
515440.0000000    0.0919437
515480.0000000    0.1071324
515520.0000000    0.1062462
515560.0000000    0.1099489
515600.0000000    0.1004103
515640.0000000    0.1106358
515680.0000000    0.1130102
515720.0000000    0.1147612
515760.0000000    0.1161943
515800.0000000    0.1110620
515840.0000000    0.1135410
515880.0000000    0.1230659
515920.0000000    0.1204387
515960.0000000    0.1105355
516000.0000000    0.1010121
516040.0000000    0.0967312
516080.0000000    0.0952466
516120.0000000    0.0974293
516160.0000000    0.1202721
516200.0000000    0.1006612
516240.0000000    0.1019662
516280.0000000    0.0933187
516320.0000000    0.1015750
516360.0000000    0.0958828
516400.0000000    0.0907314
516440.0000000    0.1090351
516480.0000000    0.0998706
516520.0000000    0.0923338
516560.0000000    0.0960492
516600.0000000    0.0912390
516640.0000000    0.0918017
516680.0000000    0.1079390
516720.0000000    0.1151719
516760.0000000    0.1045529
516800.0000000    0.1085684
516840.0000000    0.0961175
516880.0000000    0.0938640
516920.0000000    0.0785758
516960.0000000    0.0895563
517000.0000000    0.1148367
517040.0000000    0.1124616
517080.0000000    0.1045057
517120.0000000    0.0979308
517160.0000000    0.1005962
517200.0000000    0.1125537
517240.0000000    0.1079011
517280.0000000    0.1100356
517320.0000000    0.1003977
517360.0000000    0.1140875
517400.0000000    0.1120736
517440.0000000    0.0981158
517480.0000000    0.0992725
517520.0000000    0.1045135
517560.0000000    0.0958175
517600.0000000    0.0951914
517640.0000000    0.0988191
517680.0000000    0.0939423
517720.0000000    0.1004071
517760.0000000    0.1047475
517800.0000000    0.1074332
517840.0000000    0.1014006
517880.0000000    0.0991604
517920.0000000    0.0934942
517960.0000000    0.0943219
518000.0000000    0.0969392
518040.0000000    0.0936431
518080.0000000    0.0955148
518120.0000000    0.0909315
518160.0000000    0.0918646
518200.0000000    0.1004679
518240.0000000    0.0979856
518280.0000000    0.0923975
518320.0000000    0.0909226
518360.0000000    0.0893590
518400.0000000    0.0917037
518440.0000000    0.1036904
518480.0000000    0.0950293
518520.0000000    0.0982029
518560.0000000    0.0931017
518600.0000000    0.1007461
518640.0000000    0.0884374
518680.0000000    0.0889635
518720.0000000    0.1008426
518760.0000000    0.0886610
518800.0000000    0.0966579
518840.0000000    0.0945999
518880.0000000    0.0883926
518920.0000000    0.0873209
518960.0000000    0.0904038
519000.0000000    0.0969384
519040.0000000    0.0899980
519080.0000000    0.0933139
519120.0000000    0.0959982
519160.0000000    0.0970857
519200.0000000    0.0927014
519240.0000000    0.0999367
519280.0000000    0.0952797
519320.0000000    0.1077268
519360.0000000    0.1077453
519400.0000000    0.0963913
519440.0000000    0.1072605
519480.0000000    0.0952484
519520.0000000    0.0909532
519560.0000000    0.1070551
519600.0000000    0.1072718
519640.0000000    0.0947220
519680.0000000    0.0952363
519720.0000000    0.0861205
519760.0000000    0.1015142
519800.0000000    0.0975420
519840.0000000    0.0968459
519880.0000000    0.0992191
519920.0000000    0.0962569
519960.0000000    0.1158942
520000.0000000    0.0962659
520040.0000000    0.1003332
520080.0000000    0.1077948
520120.0000000    0.1031381
520160.0000000    0.1066850
520200.0000000    0.1037058
520240.0000000    0.0984405
520280.0000000    0.1032705
520320.0000000    0.0898587
520360.0000000    0.0946171
520400.0000000    0.0946607
520440.0000000    0.0956081
520480.0000000    0.0899562
520520.0000000    0.1015565
520560.0000000    0.0923752
520600.0000000    0.0974657
520640.0000000    0.0967883
520680.0000000    0.1000951
520720.0000000    0.1059065
520760.0000000    0.1000368
520800.0000000    0.1011064
520840.0000000    0.1090109
520880.0000000    0.0967430
520920.0000000    0.1065292
520960.0000000    0.1095058
521000.0000000    0.1041272
521040.0000000    0.0982143
521080.0000000    0.0929460
521120.0000000    0.0975574
521160.0000000    0.1058624
521200.0000000    0.0945523
521240.0000000    0.0866402
521280.0000000    0.0973964
521320.0000000    0.0945887
521360.0000000    0.1098162
521400.0000000    0.0943043
521440.0000000    0.0957661
521480.0000000    0.0924962
521520.0000000    0.0909171
521560.0000000    0.0956350
521600.0000000    0.0918341
521640.0000000    0.1034649
521680.0000000    0.0931246
521720.0000000    0.0987049
521760.0000000    0.0988541
521800.0000000    0.1114362
521840.0000000    0.0954549
521880.0000000    0.1034762
521920.0000000    0.0962097
521960.0000000    0.0928581
522000.0000000    0.0936501
522040.0000000    0.0994991
522080.0000000    0.1071846
522120.0000000    0.1045926
522160.0000000    0.0938743
522200.0000000    0.0970813
522240.0000000    0.0932465
522280.0000000    0.0901706
522320.0000000    0.1041581
522360.0000000    0.0936961
522400.0000000    0.1054454
522440.0000000    0.0982787
522480.0000000    0.0918383
522520.0000000    0.1050496
522560.0000000    0.0898594
522600.0000000    0.0897515
522640.0000000    0.0909694
522680.0000000    0.1006039
522720.0000000    0.1001019
522760.0000000    0.1087528
522800.0000000    0.1004804
522840.0000000    0.0965496
522880.0000000    0.0904219
522920.0000000    0.1022144
522960.0000000    0.0998559
523000.0000000    0.1027150
523040.0000000    0.0968164
523080.0000000    0.0975465
523120.0000000    0.0999909
523160.0000000    0.0988445
523200.0000000    0.0974849
523240.0000000    0.0901851
523280.0000000    0.1012525
523320.0000000    0.0984322
523360.0000000    0.1004649
523400.0000000    0.1001999
523440.0000000    0.1026755
523480.0000000    0.0986553
523520.0000000    0.0952446
523560.0000000    0.0937067
523600.0000000    0.1008432
523640.0000000    0.0925405
523680.0000000    0.0972989
523720.0000000    0.0999342
523760.0000000    0.1011197
523800.0000000    0.1003361
523840.0000000    0.0965040
523880.0000000    0.0951899
523920.0000000    0.1019836
523960.0000000    0.0919882
524000.0000000    0.0938087
524040.0000000    0.0942899
524080.0000000    0.0870297
524120.0000000    0.1001218
524160.0000000    0.0973886
524200.0000000    0.0858026
524240.0000000    0.0917521
524280.0000000    0.0963461
524320.0000000    0.1019586
524360.0000000    0.1014757
524400.0000000    0.1034941
524440.0000000    0.0925618
524480.0000000    0.1055904
524520.0000000    0.0913949
524560.0000000    0.0966728
524600.0000000    0.0869743
524640.0000000    0.0933716
524680.0000000    0.0978066
524720.0000000    0.0964819
524760.0000000    0.0933220
524800.0000000    0.0863003
524840.0000000    0.0997354
524880.0000000    0.1097431
524920.0000000    0.0998411
524960.0000000    0.0930747
525000.0000000    0.0910700
525040.0000000    0.0975277
525080.0000000    0.0969232
525120.0000000    0.1051982
525160.0000000    0.0949618
525200.0000000    0.0904682
525240.0000000    0.0916824
525280.0000000    0.1122241
525320.0000000    0.1057428
525360.0000000    0.1037216
525400.0000000    0.1034494
525440.0000000    0.0899399
525480.0000000    0.1029397
525520.0000000    0.1030711
525560.0000000    0.1049420
525600.0000000    0.1052048
525640.0000000    0.1025359
525680.0000000    0.1050963
525720.0000000    0.0912978
525760.0000000    0.0989240
525800.0000000    0.1050554
525840.0000000    0.1137311
525880.0000000    0.1160532
525920.0000000    0.1085983
525960.0000000    0.1099195
526000.0000000    0.1004176
526040.0000000    0.1053633
526080.0000000    0.1154237
526120.0000000    0.1018099
526160.0000000    0.1062916
526200.0000000    0.1051660
526240.0000000    0.1076880
526280.0000000    0.1128596
526320.0000000    0.1068715
526360.0000000    0.1140237
526400.0000000    0.1050600
526440.0000000    0.0961339
526480.0000000    0.0999472
526520.0000000    0.1028213
526560.0000000    0.1105754
526600.0000000    0.1160754
526640.0000000    0.1206053
526680.0000000    0.1099849
526720.0000000    0.1014279
526760.0000000    0.1065752
526800.0000000    0.1167397
526840.0000000    0.1125617
526880.0000000    0.1010741
526920.0000000    0.0917783
526960.0000000    0.1178041
527000.0000000    0.1059128
527040.0000000    0.1026683
527080.0000000    0.1031196
527120.0000000    0.1164675
527160.0000000    0.1026114
527200.0000000    0.1171080
527240.0000000    0.1044843
527280.0000000    0.0948845
527320.0000000    0.1053237
527360.0000000    0.0974622
527400.0000000    0.0999485
527440.0000000    0.0990361
527480.0000000    0.1017578
527520.0000000    0.1015906
527560.0000000    0.1000577
527600.0000000    0.0880442
527640.0000000    0.0861737
527680.0000000    0.0895668
527720.0000000    0.1058248
527760.0000000    0.0900596
527800.0000000    0.0940047
527840.0000000    0.1091427
527880.0000000    0.0941246
527920.0000000    0.0966133
527960.0000000    0.0864857
528000.0000000    0.0921605
528040.0000000    0.0933015
528080.0000000    0.0984625
528120.0000000    0.0985799
528160.0000000    0.0993187
528200.0000000    0.0991584
528240.0000000    0.0974483
528280.0000000    0.0981611
528320.0000000    0.1048426
528360.0000000    0.0935154
528400.0000000    0.0970412
528440.0000000    0.0871629
528480.0000000    0.0939235
528520.0000000    0.0971996
528560.0000000    0.0986030
528600.0000000    0.0952163
528640.0000000    0.0939281
528680.0000000    0.0918065
528720.0000000    0.1012373
528760.0000000    0.1039215
528800.0000000    0.1097236
528840.0000000    0.1045898
528880.0000000    0.1035491
528920.0000000    0.1168395
528960.0000000    0.1212182
529000.0000000    0.1249182
529040.0000000    0.1255313
529080.0000000    0.1199015
529120.0000000    0.1238202
529160.0000000    0.1102905
529200.0000000    0.1252165
529240.0000000    0.1240454
529280.0000000    0.1128303
529320.0000000    0.1182769
529360.0000000    0.1148374
529400.0000000    0.1066814
529440.0000000    0.1036588
529480.0000000    0.1042404
529520.0000000    0.1100647
529560.0000000    0.0985907
529600.0000000    0.1044519
529640.0000000    0.1038748
529680.0000000    0.1116364
529720.0000000    0.1062805
529760.0000000    0.1052354
529800.0000000    0.1152308
529840.0000000    0.1035581
529880.0000000    0.1090123
529920.0000000    0.1078315
529960.0000000    0.0987222
530000.0000000    0.1048288
530040.0000000    0.0960408
530080.0000000    0.1027330
530120.0000000    0.1110432
530160.0000000    0.1099649
530200.0000000    0.1136937
530240.0000000    0.0973143
530280.0000000    0.1118254
530320.0000000    0.1001129
530360.0000000    0.0989239
530400.0000000    0.0977545
530440.0000000    0.1043895
530480.0000000    0.0999582
530520.0000000    0.0923567
530560.0000000    0.0876740
530600.0000000    0.0963450
530640.0000000    0.1054904
530680.0000000    0.1069065
530720.0000000    0.1011219
530760.0000000    0.1062671
530800.0000000    0.1074305
530840.0000000    0.0952228
530880.0000000    0.1108160
530920.0000000    0.1008803
530960.0000000    0.1074674
531000.0000000    0.1061870
531040.0000000    0.1073375
531080.0000000    0.0972884
531120.0000000    0.0978728
531160.0000000    0.0992264
531200.0000000    0.0958567
531240.0000000    0.1017587
531280.0000000    0.1004530
531320.0000000    0.1092945
531360.0000000    0.0984519
531400.0000000    0.0940885
531440.0000000    0.1029841
531480.0000000    0.1126498
531520.0000000    0.1066556
531560.0000000    0.1038594
531600.0000000    0.1040328
531640.0000000    0.1042657
531680.0000000    0.0997204
531720.0000000    0.0973389
531760.0000000    0.0891593
531800.0000000    0.0981877
531840.0000000    0.1081903
531880.0000000    0.1147658
531920.0000000    0.1071989
531960.0000000    0.1062330
532000.0000000    0.1085262
532040.0000000    0.0998134
532080.0000000    0.1017335
532120.0000000    0.0990819
532160.0000000    0.1042310
532200.0000000    0.1017268
532240.0000000    0.1003628
532280.0000000    0.0952697
532320.0000000    0.1059339
532360.0000000    0.1022927
532400.0000000    0.0993432
532440.0000000    0.0954648
532480.0000000    0.0999700
532520.0000000    0.0906739
532560.0000000    0.0923880
532600.0000000    0.0912069
532640.0000000    0.0957086
532680.0000000    0.1169266
532720.0000000    0.1149056
532760.0000000    0.1080310
532800.0000000    0.1006897
532840.0000000    0.0917119
532880.0000000    0.0981634
532920.0000000    0.0906795
532960.0000000    0.1007533
533000.0000000    0.1023635
533040.0000000    0.1006414
533080.0000000    0.1045591
533120.0000000    0.1068383
533160.0000000    0.0951457
533200.0000000    0.1061711
533240.0000000    0.0957297
533280.0000000    0.0960823
533320.0000000    0.0991200
533360.0000000    0.1084796
533400.0000000    0.0998362
533440.0000000    0.0968894
533480.0000000    0.0998677
533520.0000000    0.0946102
533560.0000000    0.0969202
533600.0000000    0.1002767
533640.0000000    0.0990888
533680.0000000    0.1068260
533720.0000000    0.0944659
533760.0000000    0.0936704
533800.0000000    0.0973584
533840.0000000    0.0927344
533880.0000000    0.0973505
533920.0000000    0.0886504
533960.0000000    0.0993532
534000.0000000    0.0901280
534040.0000000    0.0952351
534080.0000000    0.1038178
534120.0000000    0.1076288
534160.0000000    0.1092740
534200.0000000    0.0987193
534240.0000000    0.0909166
534280.0000000    0.0935502
534320.0000000    0.1101973
534360.0000000    0.1091305
534400.0000000    0.1007548
534440.0000000    0.0939528
534480.0000000    0.0962548
534520.0000000    0.0970563
534560.0000000    0.0860467
534600.0000000    0.1028777
534640.0000000    0.1021911
534680.0000000    0.1113198
534720.0000000    0.1024779
534760.0000000    0.0990243
534800.0000000    0.0936799
534840.0000000    0.0972719
534880.0000000    0.0966555
534920.0000000    0.0921687
534960.0000000    0.0920270
535000.0000000    0.0935277
535040.0000000    0.0955516
535080.0000000    0.1034953
535120.0000000    0.1033358
535160.0000000    0.1008068
535200.0000000    0.1005168
535240.0000000    0.0978175
535280.0000000    0.0965853
535320.0000000    0.0952916
535360.0000000    0.0949469
535400.0000000    0.0964658
535440.0000000    0.1055427
535480.0000000    0.1007424
535520.0000000    0.1135886
535560.0000000    0.1100162
535600.0000000    0.1073937
535640.0000000    0.1129839
535680.0000000    0.1026962
535720.0000000    0.1025263
535760.0000000    0.1036962
535800.0000000    0.1018282
535840.0000000    0.1032975
535880.0000000    0.0995977
535920.0000000    0.0946663
535960.0000000    0.1069224
536000.0000000    0.1065219
536040.0000000    0.1023158
536080.0000000    0.1067798
536120.0000000    0.1079997
536160.0000000    0.1014955
536200.0000000    0.1033705
536240.0000000    0.1068695
536280.0000000    0.1004962
536320.0000000    0.1034385
536360.0000000    0.1076681
536400.0000000    0.1117788
536440.0000000    0.1045376
536480.0000000    0.1020343
536520.0000000    0.0999491
536560.0000000    0.0958640
536600.0000000    0.1008841
536640.0000000    0.1105045
536680.0000000    0.1199837
536720.0000000    0.1073610
536760.0000000    0.1014185
536800.0000000    0.1053353
536840.0000000    0.1002379
536880.0000000    0.1122961
536920.0000000    0.1157896
536960.0000000    0.1059935
537000.0000000    0.1055933
537040.0000000    0.1218726
537080.0000000    0.1088705
537120.0000000    0.1181159
537160.0000000    0.1115629
537200.0000000    0.1121081
537240.0000000    0.1174038
537280.0000000    0.1235227
537320.0000000    0.1176794
537360.0000000    0.1056744
537400.0000000    0.1088946
537440.0000000    0.1102505
537480.0000000    0.1238654
537520.0000000    0.1199000
537560.0000000    0.1203380
537600.0000000    0.1170384
537640.0000000    0.1218015
537680.0000000    0.1152828
537720.0000000    0.1198270
537760.0000000    0.1112529
537800.0000000    0.1248784
537840.0000000    0.1270264
537880.0000000    0.1240712
537920.0000000    0.1258167
537960.0000000    0.1281064
538000.0000000    0.1248718
538040.0000000    0.1311218
538080.0000000    0.1189442
538120.0000000    0.1260667
538160.0000000    0.1164466
538200.0000000    0.1259975
538240.0000000    0.1171298
538280.0000000    0.1042912
538320.0000000    0.1104623
538360.0000000    0.1185280
538400.0000000    0.1116905
538440.0000000    0.1078191
538480.0000000    0.1098131
538520.0000000    0.1197227
538560.0000000    0.1103582
538600.0000000    0.1135480
538640.0000000    0.1134662
538680.0000000    0.1163701
538720.0000000    0.1199358
538760.0000000    0.1199440
538800.0000000    0.1336370
538840.0000000    0.1174108
538880.0000000    0.1093671
538920.0000000    0.1316676
538960.0000000    0.1284297
539000.0000000    0.1170531
539040.0000000    0.1224137
539080.0000000    0.1253014
539120.0000000    0.1212058
539160.0000000    0.1143118
539200.0000000    0.1080100
539240.0000000    0.1095336
539280.0000000    0.1028993
539320.0000000    0.1133302
539360.0000000    0.1153560
539400.0000000    0.1165424
539440.0000000    0.1086715
539480.0000000    0.1015415
539520.0000000    0.1043761
539560.0000000    0.1100005
539600.0000000    0.0977939
539640.0000000    0.1038418
539680.0000000    0.1042833
539720.0000000    0.1127283
539760.0000000    0.1067673
539800.0000000    0.1073015
539840.0000000    0.1016919
539880.0000000    0.1096153
539920.0000000    0.0952749
539960.0000000    0.0980897
540000.0000000    0.1024266
540040.0000000    0.1126696
540080.0000000    0.0980732
540120.0000000    0.0960808
540160.0000000    0.0933391
540200.0000000    0.1050631
540240.0000000    0.1121957
540280.0000000    0.1075661
540320.0000000    0.1167552
540360.0000000    0.1180468
540400.0000000    0.1169185
540440.0000000    0.1290328
540480.0000000    0.1217864
540520.0000000    0.1244244
540560.0000000    0.1315255
540600.0000000    0.1147900
540640.0000000    0.1238295
540680.0000000    0.1110060
540720.0000000    0.1071589
540760.0000000    0.1255277
540800.0000000    0.1182513
540840.0000000    0.1062394
540880.0000000    0.1142959
540920.0000000    0.1154851
540960.0000000    0.1324297
541000.0000000    0.1185547
541040.0000000    0.1107569
541080.0000000    0.1155948
541120.0000000    0.1077469
541160.0000000    0.1140328
541200.0000000    0.1040644
541240.0000000    0.1147227
541280.0000000    0.1144587
541320.0000000    0.1171004
541360.0000000    0.1210579
541400.0000000    0.1284481
541440.0000000    0.1210033
541480.0000000    0.1343841
541520.0000000    0.1198003
541560.0000000    0.1105782
541600.0000000    0.1091722
541640.0000000    0.1062165
541680.0000000    0.1115930
541720.0000000    0.1173999
541760.0000000    0.1124046
541800.0000000    0.1200275
541840.0000000    0.1114285
541880.0000000    0.1139548
541920.0000000    0.0954129
541960.0000000    0.1124414
542000.0000000    0.1047961
542040.0000000    0.1129561
542080.0000000    0.1140006
542120.0000000    0.1084450
542160.0000000    0.1039313
542200.0000000    0.1058171
542240.0000000    0.1049118
542280.0000000    0.1101413
542320.0000000    0.1125046
542360.0000000    0.1149947
542400.0000000    0.1200619
542440.0000000    0.1178851
542480.0000000    0.1181505
542520.0000000    0.1164050
542560.0000000    0.1089014
542600.0000000    0.1159860
542640.0000000    0.1236942
542680.0000000    0.1085262
542720.0000000    0.0988474
542760.0000000    0.1195957
542800.0000000    0.1089876
542840.0000000    0.1202730
542880.0000000    0.1187496
542920.0000000    0.1127386
542960.0000000    0.1133782
543000.0000000    0.1157597
543040.0000000    0.1076678
543080.0000000    0.1137703
543120.0000000    0.1040917
543160.0000000    0.1027777
543200.0000000    0.1003420
543240.0000000    0.1065710
543280.0000000    0.1137919
543320.0000000    0.1115667
543360.0000000    0.1077771
543400.0000000    0.1235596
543440.0000000    0.1132464
543480.0000000    0.1069743
543520.0000000    0.1045388
543560.0000000    0.1047817
543600.0000000    0.1027198
543640.0000000    0.1076060
543680.0000000    0.1076978
543720.0000000    0.1078180
543760.0000000    0.1085399
543800.0000000    0.1167278
543840.0000000    0.1159827
543880.0000000    0.1164651
543920.0000000    0.1198028
543960.0000000    0.1090893
544000.0000000    0.1092148
544040.0000000    0.1108877
544080.0000000    0.1168473
544120.0000000    0.1094710
544160.0000000    0.1138117
544200.0000000    0.1326469
544240.0000000    0.1118848
544280.0000000    0.1243116
544320.0000000    0.1313995
544360.0000000    0.1213319
544400.0000000    0.1194943
544440.0000000    0.1080553
544480.0000000    0.1154515
544520.0000000    0.1101636
544560.0000000    0.1038636
544600.0000000    0.0934375
544640.0000000    0.1134085
544680.0000000    0.0959042
544720.0000000    0.1128414
544760.0000000    0.1030848
544800.0000000    0.1102258
544840.0000000    0.1062310
544880.0000000    0.1050253
544920.0000000    0.1027490
544960.0000000    0.1019390
545000.0000000    0.1010526
545040.0000000    0.1007610
545080.0000000    0.1025716
545120.0000000    0.1106980
545160.0000000    0.1004661
545200.0000000    0.0997995
545240.0000000    0.1083697
545280.0000000    0.1114184
545320.0000000    0.1103160
545360.0000000    0.1036339
545400.0000000    0.1015636
545440.0000000    0.1143282
545480.0000000    0.1137318
545520.0000000    0.1123281
545560.0000000    0.1178047
545600.0000000    0.1070699
545640.0000000    0.1029318
545680.0000000    0.1020044
545720.0000000    0.1138076
545760.0000000    0.1136986
545800.0000000    0.1139802
545840.0000000    0.1113530
545880.0000000    0.1160854
545920.0000000    0.1160291
545960.0000000    0.1201982
546000.0000000    0.1251725
546040.0000000    0.1152385
546080.0000000    0.1136354
546120.0000000    0.1196469
546160.0000000    0.1125825
546200.0000000    0.1108869
546240.0000000    0.1264527
546280.0000000    0.1247387
546320.0000000    0.1169243
546360.0000000    0.1166709
546400.0000000    0.1183257
546440.0000000    0.1171023
546480.0000000    0.1073624
546520.0000000    0.1050716
546560.0000000    0.1105324
546600.0000000    0.1127426
546640.0000000    0.1256879
546680.0000000    0.1246521
546720.0000000    0.1148014
546760.0000000    0.1178463
546800.0000000    0.1142302
546840.0000000    0.1101643
546880.0000000    0.1196686
546920.0000000    0.1170907
546960.0000000    0.1160298
547000.0000000    0.1034960
547040.0000000    0.1109165
547080.0000000    0.1175958
547120.0000000    0.1119022
547160.0000000    0.1146421
547200.0000000    0.1078963
547240.0000000    0.1102581
547280.0000000    0.1122385
547320.0000000    0.1144329
547360.0000000    0.1051153
547400.0000000    0.1046054
547440.0000000    0.1110481
547480.0000000    0.1120793
547520.0000000    0.0998134
547560.0000000    0.1101654
547600.0000000    0.1046685
547640.0000000    0.0967023
547680.0000000    0.1157879
547720.0000000    0.1083261
547760.0000000    0.1082176
547800.0000000    0.1080008
547840.0000000    0.1053004
547880.0000000    0.1082496
547920.0000000    0.1070790
547960.0000000    0.1068999
548000.0000000    0.1062443
548040.0000000    0.1055238
548080.0000000    0.1055521
548120.0000000    0.1039660
548160.0000000    0.1165209
548200.0000000    0.1145590
548240.0000000    0.1058664
548280.0000000    0.1078221
548320.0000000    0.1055937
548360.0000000    0.1046764
548400.0000000    0.1057655
548440.0000000    0.1052839
548480.0000000    0.1141020
548520.0000000    0.1143144
548560.0000000    0.1078525
548600.0000000    0.1111740
548640.0000000    0.1132592
548680.0000000    0.1119666
548720.0000000    0.1206634
548760.0000000    0.1232615
548800.0000000    0.1270329
548840.0000000    0.1092937
548880.0000000    0.1193014
548920.0000000    0.1266130
548960.0000000    0.1121453
549000.0000000    0.1043776
549040.0000000    0.1141333
549080.0000000    0.1130023
549120.0000000    0.1202292
549160.0000000    0.1175006
549200.0000000    0.1093226
549240.0000000    0.1074632
549280.0000000    0.1118462
549320.0000000    0.1090976
549360.0000000    0.1104034
549400.0000000    0.1184422
549440.0000000    0.1077685
549480.0000000    0.1055898
549520.0000000    0.1102722
549560.0000000    0.1116112
549600.0000000    0.1194175
549640.0000000    0.1159127
549680.0000000    0.1295202
549720.0000000    0.1210239
549760.0000000    0.1189290
549800.0000000    0.1083973
549840.0000000    0.1110201
549880.0000000    0.1092234
549920.0000000    0.1132176
549960.0000000    0.1153817
550000.0000000    0.1112480
550040.0000000    0.1118951
550080.0000000    0.1082763
550120.0000000    0.1043720
550160.0000000    0.1066912
550200.0000000    0.1191600
550240.0000000    0.1037639
550280.0000000    0.1048398
550320.0000000    0.1104836
550360.0000000    0.1091383
550400.0000000    0.1163244
550440.0000000    0.1083305
550480.0000000    0.1097179
550520.0000000    0.1104591
550560.0000000    0.1139508
550600.0000000    0.1135696
550640.0000000    0.1063045
550680.0000000    0.1141942
550720.0000000    0.1183161
550760.0000000    0.1131950
550800.0000000    0.1053107
550840.0000000    0.1070323
550880.0000000    0.1128147
550920.0000000    0.1099145
550960.0000000    0.1204878
551000.0000000    0.1052110
551040.0000000    0.1199895
551080.0000000    0.1028840
551120.0000000    0.1028024
551160.0000000    0.1099218
551200.0000000    0.1161259
551240.0000000    0.1118076
551280.0000000    0.1078664
551320.0000000    0.1105298
551360.0000000    0.1092981
551400.0000000    0.1048585
551440.0000000    0.1166681
551480.0000000    0.1035377
551520.0000000    0.1045520
551560.0000000    0.1037512
551600.0000000    0.1128352
551640.0000000    0.1152133
551680.0000000    0.1092444
551720.0000000    0.1076972
551760.0000000    0.1116420
551800.0000000    0.1082740
551840.0000000    0.1090632
551880.0000000    0.1006465
551920.0000000    0.1045545
551960.0000000    0.1192895
552000.0000000    0.1169953
552040.0000000    0.1227649
552080.0000000    0.1214760
552120.0000000    0.1114035
552160.0000000    0.1079891
552200.0000000    0.1034209
552240.0000000    0.1172181
552280.0000000    0.1030675
552320.0000000    0.1235044
552360.0000000    0.1133248
552400.0000000    0.1168631
552440.0000000    0.1181487
552480.0000000    0.1100816
552520.0000000    0.1138680
552560.0000000    0.1035298
552600.0000000    0.1098996
552640.0000000    0.1116417
552680.0000000    0.1149936
552720.0000000    0.1169069
552760.0000000    0.1284392
552800.0000000    0.1220419
552840.0000000    0.1191124
552880.0000000    0.1174787
552920.0000000    0.1234828
552960.0000000    0.1268589
553000.0000000    0.1120977
553040.0000000    0.1110424
553080.0000000    0.1185068
553120.0000000    0.1159545
553160.0000000    0.1137039
553200.0000000    0.1312283
553240.0000000    0.1273122
553280.0000000    0.1231652
553320.0000000    0.1198833
553360.0000000    0.1165468
553400.0000000    0.1091836
553440.0000000    0.1163030
553480.0000000    0.1172667
553520.0000000    0.1112461
553560.0000000    0.1242066
553600.0000000    0.1207544
553640.0000000    0.1139209
553680.0000000    0.1175016
553720.0000000    0.1170874
553760.0000000    0.1115781
553800.0000000    0.1145552
553840.0000000    0.1212325
553880.0000000    0.1216534
553920.0000000    0.1194581
553960.0000000    0.1406731
554000.0000000    0.1359672
554040.0000000    0.1330482
554080.0000000    0.1339711
554120.0000000    0.1379632
554160.0000000    0.1302636
554200.0000000    0.1318188
554240.0000000    0.1249168
554280.0000000    0.1420862
554320.0000000    0.1351015
554360.0000000    0.1308334
554400.0000000    0.1350091
554440.0000000    0.1504826
554480.0000000    0.1422469
554520.0000000    0.1353491
554560.0000000    0.1395796
554600.0000000    0.1502667
554640.0000000    0.1353507
554680.0000000    0.1323268
554720.0000000    0.1436754
554760.0000000    0.1415614
554800.0000000    0.1460170
554840.0000000    0.1301607
554880.0000000    0.1359985
554920.0000000    0.1223525
554960.0000000    0.1308672
555000.0000000    0.1455808
555040.0000000    0.1436506
555080.0000000    0.1451100
555120.0000000    0.1312148
555160.0000000    0.1182536
555200.0000000    0.1120457
555240.0000000    0.1220017
555280.0000000    0.1282613
555320.0000000    0.1394141
555360.0000000    0.1348603
555400.0000000    0.1269142
555440.0000000    0.1365513
555480.0000000    0.1304809
555520.0000000    0.1147669
555560.0000000    0.1235480
555600.0000000    0.1340706
555640.0000000    0.1435484
555680.0000000    0.1448871
555720.0000000    0.1390553
555760.0000000    0.1431354
555800.0000000    0.1274120
555840.0000000    0.1167364
555880.0000000    0.1294725
555920.0000000    0.1265235
555960.0000000    0.1314010
556000.0000000    0.1156576
556040.0000000    0.1344146
556080.0000000    0.1241634
556120.0000000    0.1280052
556160.0000000    0.1196779
556200.0000000    0.1354564
556240.0000000    0.1174416
556280.0000000    0.1369031
556320.0000000    0.1181306
556360.0000000    0.1149687
556400.0000000    0.1183441
556440.0000000    0.1224567
556480.0000000    0.1284809
556520.0000000    0.1364684
556560.0000000    0.1496130
556600.0000000    0.1382620
556640.0000000    0.1316867
556680.0000000    0.1400442
556720.0000000    0.1410576
556760.0000000    0.1346431
556800.0000000    0.1325278
556840.0000000    0.1176344
556880.0000000    0.1339927
556920.0000000    0.1214049
556960.0000000    0.1349105
557000.0000000    0.1315859
557040.0000000    0.1265983
557080.0000000    0.1271592
557120.0000000    0.1191182
557160.0000000    0.1254951
557200.0000000    0.1315206
557240.0000000    0.1416128
557280.0000000    0.1373029
557320.0000000    0.1369242
557360.0000000    0.1360894
557400.0000000    0.1398053
557440.0000000    0.1390509
557480.0000000    0.1434572
557520.0000000    0.1350296
557560.0000000    0.1394258
557600.0000000    0.1420597
557640.0000000    0.1395115
557680.0000000    0.1364764
557720.0000000    0.1421006
557760.0000000    0.1452206
557800.0000000    0.1338001
557840.0000000    0.1337073
557880.0000000    0.1351455
557920.0000000    0.1465100
557960.0000000    0.1421562
558000.0000000    0.1342085
558040.0000000    0.1439206
558080.0000000    0.1532963
558120.0000000    0.1411407
558160.0000000    0.1414470
558200.0000000    0.1374817
558240.0000000    0.1425959
558280.0000000    0.1444770
558320.0000000    0.1535848
558360.0000000    0.1410946
558400.0000000    0.1364115
558440.0000000    0.1496473
558480.0000000    0.1356508
558520.0000000    0.1178428
558560.0000000    0.1300576
558600.0000000    0.1273741
558640.0000000    0.1361675
558680.0000000    0.1351953
558720.0000000    0.1375341
558760.0000000    0.1332258
558800.0000000    0.1404068
558840.0000000    0.1399057
558880.0000000    0.1212655
558920.0000000    0.1288255
558960.0000000    0.1214554
559000.0000000    0.1149070
559040.0000000    0.1102128
559080.0000000    0.1070105
559120.0000000    0.1060059
559160.0000000    0.1165905
559200.0000000    0.1130851
559240.0000000    0.1182259
559280.0000000    0.1132136
559320.0000000    0.1052726
559360.0000000    0.1078796
559400.0000000    0.1005961
559440.0000000    0.1178010
559480.0000000    0.1141110
559520.0000000    0.1041190
559560.0000000    0.1020609
559600.0000000    0.1017338
559640.0000000    0.1025869
559680.0000000    0.1069579
559720.0000000    0.1106211
559760.0000000    0.1105722
559800.0000000    0.1080548
559840.0000000    0.1112348
559880.0000000    0.1061959
559920.0000000    0.1023507
559960.0000000    0.1052660
560000.0000000    0.1100139
560040.0000000    0.1181765
560080.0000000    0.1034455
560120.0000000    0.1194109
560160.0000000    0.1085590
560200.0000000    0.1136077
560240.0000000    0.1133091
560280.0000000    0.1203529
560320.0000000    0.1165746
560360.0000000    0.1211231
560400.0000000    0.1115050
560440.0000000    0.1213779
560480.0000000    0.1210735
560520.0000000    0.1181612
560560.0000000    0.1148460
560600.0000000    0.1182076
560640.0000000    0.1188223
560680.0000000    0.1128944
560720.0000000    0.1188691
560760.0000000    0.1078327
560800.0000000    0.1090758
560840.0000000    0.1055024
560880.0000000    0.1023739
560920.0000000    0.1031106
560960.0000000    0.1113451
561000.0000000    0.1233588
561040.0000000    0.1167418
561080.0000000    0.1113730
561120.0000000    0.1254411
561160.0000000    0.1088915
561200.0000000    0.1132366
561240.0000000    0.1247033
561280.0000000    0.1065518
561320.0000000    0.1175225
561360.0000000    0.1167586
561400.0000000    0.1138521
561440.0000000    0.1046072
561480.0000000    0.1285213
561520.0000000    0.1128950
561560.0000000    0.1238278
561600.0000000    0.1208487
561640.0000000    0.1178803
561680.0000000    0.1141268
561720.0000000    0.1227150
561760.0000000    0.1165175
561800.0000000    0.1157445
561840.0000000    0.0988798
561880.0000000    0.1044243
561920.0000000    0.1174054
561960.0000000    0.1104456
562000.0000000    0.1084074
562040.0000000    0.1115983
562080.0000000    0.1260925
562120.0000000    0.1115209
562160.0000000    0.1141404
562200.0000000    0.1115821
562240.0000000    0.1043185
562280.0000000    0.1107423
562320.0000000    0.1133768
562360.0000000    0.1081714
562400.0000000    0.1122855
562440.0000000    0.1042930
562480.0000000    0.1119855
562520.0000000    0.1217469
562560.0000000    0.1262580
562600.0000000    0.1186561
562640.0000000    0.1202733
562680.0000000    0.1184808
562720.0000000    0.1242061
562760.0000000    0.1246994
562800.0000000    0.1326504
562840.0000000    0.1334050
562880.0000000    0.1323409
562920.0000000    0.1150769
562960.0000000    0.1298062
563000.0000000    0.1203343
563040.0000000    0.1149017
563080.0000000    0.1143496
563120.0000000    0.1218020
563160.0000000    0.1158480
563200.0000000    0.1268460
563240.0000000    0.1244594
563280.0000000    0.1197426
563320.0000000    0.1276403
563360.0000000    0.1306144
563400.0000000    0.1347750
563440.0000000    0.1369952
563480.0000000    0.1439719
563520.0000000    0.1438199
563560.0000000    0.1420078
563600.0000000    0.1487755
563640.0000000    0.1412844
563680.0000000    0.1408877
563720.0000000    0.1561575
563760.0000000    0.1648803
563800.0000000    0.1695408
563840.0000000    0.1604124
563880.0000000    0.1691895
563920.0000000    0.1603525
563960.0000000    0.1626636
564000.0000000    0.1867606
564040.0000000    0.1643532
564080.0000000    0.1797000
564120.0000000    0.1654646
564160.0000000    0.1627778
564200.0000000    0.1642749
564240.0000000    0.1605868
564280.0000000    0.1630424
564320.0000000    0.1818560
564360.0000000    0.1612597
564400.0000000    0.1581650
564440.0000000    0.1636694
564480.0000000    0.1665433
564520.0000000    0.1718204
564560.0000000    0.1637759
564600.0000000    0.1663085
564640.0000000    0.1506779
564680.0000000    0.1615724
564720.0000000    0.1598151
564760.0000000    0.1566414
564800.0000000    0.1542044
564840.0000000    0.1474820
564880.0000000    0.1460532
564920.0000000    0.1653870
564960.0000000    0.1569619
565000.0000000    0.1578603
565040.0000000    0.1497167
565080.0000000    0.1550639
565120.0000000    0.1530746
565160.0000000    0.1475112
565200.0000000    0.1580235
565240.0000000    0.1460807
565280.0000000    0.1594674
565320.0000000    0.1667629
565360.0000000    0.1538957
565400.0000000    0.1618059
565440.0000000    0.1587316
565480.0000000    0.1582086
565520.0000000    0.1546173
565560.0000000    0.1664359
565600.0000000    0.1659655
565640.0000000    0.1434848
565680.0000000    0.1474793
565720.0000000    0.1469583
565760.0000000    0.1539760
565800.0000000    0.1389702
565840.0000000    0.1302271
565880.0000000    0.1368239
565920.0000000    0.1436683
565960.0000000    0.1377671
566000.0000000    0.1453794
566040.0000000    0.1416539
566080.0000000    0.1512628
566120.0000000    0.1420465
566160.0000000    0.1363893
566200.0000000    0.1489337
566240.0000000    0.1400111
566280.0000000    0.1386031
566320.0000000    0.1400637
566360.0000000    0.1454900
566400.0000000    0.1414615
566440.0000000    0.1373262
566480.0000000    0.1325977
566520.0000000    0.1226565
566560.0000000    0.1389332
566600.0000000    0.1392954
566640.0000000    0.1378507
566680.0000000    0.1414985
566720.0000000    0.1326839
566760.0000000    0.1330399
566800.0000000    0.1477610
566840.0000000    0.1401268
566880.0000000    0.1393675
566920.0000000    0.1307453
566960.0000000    0.1300711
567000.0000000    0.1319869
567040.0000000    0.1389468
567080.0000000    0.1312869
567120.0000000    0.1327210
567160.0000000    0.1351544
567200.0000000    0.1316763
567240.0000000    0.1338113
567280.0000000    0.1355342
567320.0000000    0.1272992
567360.0000000    0.1203738
567400.0000000    0.1243404
567440.0000000    0.1392805
567480.0000000    0.1411741
567520.0000000    0.1307369
567560.0000000    0.1310880
567600.0000000    0.1294359
567640.0000000    0.1380320
567680.0000000    0.1325290
567720.0000000    0.1280727
567760.0000000    0.1180688
567800.0000000    0.1253838
567840.0000000    0.1217692
567880.0000000    0.1246127
567920.0000000    0.1244561
567960.0000000    0.1299536
568000.0000000    0.1200815
568040.0000000    0.1215664
568080.0000000    0.1229487
568120.0000000    0.1270659
568160.0000000    0.1223817
568200.0000000    0.1278250
568240.0000000    0.1179345
568280.0000000    0.1293351
568320.0000000    0.1292762
568360.0000000    0.1322467
568400.0000000    0.1292125
568440.0000000    0.1254056
568480.0000000    0.1308274
568520.0000000    0.1274668
568560.0000000    0.1263149
568600.0000000    0.1225583
568640.0000000    0.1263587
568680.0000000    0.1313015
568720.0000000    0.1226735
568760.0000000    0.1324162
568800.0000000    0.1408308
568840.0000000    0.1228976
568880.0000000    0.1329761
568920.0000000    0.1286354
568960.0000000    0.1360804
569000.0000000    0.1388893
569040.0000000    0.1257556
569080.0000000    0.1175871
569120.0000000    0.1311929
569160.0000000    0.1269437
569200.0000000    0.1281366
569240.0000000    0.1199217
569280.0000000    0.1148446
569320.0000000    0.1256506
569360.0000000    0.1273366
569400.0000000    0.1282564
569440.0000000    0.1294027
569480.0000000    0.1323964
569520.0000000    0.1389865
569560.0000000    0.1380665
569600.0000000    0.1369245
569640.0000000    0.1325884
569680.0000000    0.1445985
569720.0000000    0.1328442
569760.0000000    0.1392362
569800.0000000    0.1463653
569840.0000000    0.1473633
569880.0000000    0.1402008
569920.0000000    0.1412777
569960.0000000    0.1394944
570000.0000000    0.1302269
570040.0000000    0.1414223
570080.0000000    0.1416350
570120.0000000    0.1397823
570160.0000000    0.1411062
570200.0000000    0.1345138
570240.0000000    0.1432952
570280.0000000    0.1339266
570320.0000000    0.1322567
570360.0000000    0.1312080
570400.0000000    0.1373258
570440.0000000    0.1402916
570480.0000000    0.1277691
570520.0000000    0.1293466
570560.0000000    0.1165169
570600.0000000    0.1108503
570640.0000000    0.1224673
570680.0000000    0.1204375
570720.0000000    0.1233155
570760.0000000    0.1170741
570800.0000000    0.1166117
570840.0000000    0.1229691
570880.0000000    0.1264208
570920.0000000    0.1189414
570960.0000000    0.1213847
571000.0000000    0.1256389
571040.0000000    0.1139485
571080.0000000    0.1241684
571120.0000000    0.1235114
571160.0000000    0.1218307
571200.0000000    0.1094489
571240.0000000    0.1153455
571280.0000000    0.1144617
571320.0000000    0.1155917
571360.0000000    0.1128688
571400.0000000    0.1316182
571440.0000000    0.1310624
571480.0000000    0.1383252
571520.0000000    0.1396629
571560.0000000    0.1404749
571600.0000000    0.1388772
571640.0000000    0.1434634
571680.0000000    0.1387450
571720.0000000    0.1464343
571760.0000000    0.1467128
571800.0000000    0.1435040
571840.0000000    0.1476743
571880.0000000    0.1334031
571920.0000000    0.1405755
571960.0000000    0.1300296
572000.0000000    0.1352644
572040.0000000    0.1421031
572080.0000000    0.1400610
572120.0000000    0.1411973
572160.0000000    0.1412540
572200.0000000    0.1497919
572240.0000000    0.1426857
572280.0000000    0.1473367
572320.0000000    0.1429630
572360.0000000    0.1489014
572400.0000000    0.1494927
572440.0000000    0.1571368
572480.0000000    0.1466709
572520.0000000    0.1599066
572560.0000000    0.1424439
572600.0000000    0.1393407
572640.0000000    0.1358557
572680.0000000    0.1361281
572720.0000000    0.1194570
572760.0000000    0.1278278
572800.0000000    0.1203342
572840.0000000    0.1180340
572880.0000000    0.1231085
572920.0000000    0.1188060
572960.0000000    0.1105326
573000.0000000    0.1208088
573040.0000000    0.1180449
573080.0000000    0.1244717
573120.0000000    0.1165954
573160.0000000    0.1253837
573200.0000000    0.1196222
573240.0000000    0.1230468
573280.0000000    0.1258578
573320.0000000    0.1184998
573360.0000000    0.1120181
573400.0000000    0.1119587
573440.0000000    0.1257724
573480.0000000    0.1220832
573520.0000000    0.1163007
573560.0000000    0.1106253
573600.0000000    0.1079371
573640.0000000    0.1093943
573680.0000000    0.1065382
573720.0000000    0.1025194
573760.0000000    0.1030071
573800.0000000    0.1017098
573840.0000000    0.1078401
573880.0000000    0.1108832
573920.0000000    0.1121657
573960.0000000    0.1188857
574000.0000000    0.1011716
574040.0000000    0.1064974
574080.0000000    0.1096103
574120.0000000    0.1217685
574160.0000000    0.1093896
574200.0000000    0.1150393
574240.0000000    0.1049466
574280.0000000    0.1138431
574320.0000000    0.1206626
574360.0000000    0.1172952
574400.0000000    0.0999172
[truncated: 297,922 more chars]
