# Supplementary material for: Comment on 'Valid molecular dynamics simulations of human hemoglobin require a surprisingly large box size'
Source: eLife. 2019 Jun 20;8:e44718. doi: 10.7554/eLife.44718 (PMC6586461; doi:10.7554/eLife.44718)
Supplement: Figure 1—source data 1. — The zip archive contains a README file describing which source files correspond to the different panels. [file elife-44718-fig1-data1.zip › figure1/panels_AB/150A/6/rmsd_2dn3.xvg]

# This file was created Thu Jan 24 11:17:24 2019
# Created by:
#             :-) GROMACS - gmx rms, 2018.5-dev-20181129-d5972f7 (-:
# 
# Executable:   /usr/local/gromacs/2018/2018.4-impi2017-fftw337-gcc640-cuda91/bin/gmx
# Data prefix:  /usr/local/gromacs/2018/2018.4-impi2017-fftw337-gcc640-cuda91
# Working dir:  /home/degroot/hb/2dn2/Meuwly/150a-elife/6
# Command line:
#   gmx rms -s ../../../2dn3/conf.pdb -f xx.xtc -o rmsd_2dn3.xvg -nice 0
# gmx rms is part of G R O M A C S:
#
# Great Red Owns Many ACres of Sand 
#
@    title "RMSD"
@    xaxis  label "Time (ps)"
@    yaxis  label "RMSD (nm)"
@TYPE xy
@ subtitle "Backbone after lsq fit to Backbone"
   0.0000000    0.2454058
  40.0000000    0.2825387
  80.0000000    0.2701495
 120.0000000    0.2675800
 160.0000000    0.2777716
 200.0000000    0.2769568
 240.0000000    0.2602538
 280.0000000    0.3024722
 320.0000000    0.2859060
 360.0000000    0.2884850
 400.0000000    0.2670224
 440.0000000    0.2778351
 480.0000000    0.2950976
 520.0000000    0.2594523
 560.0000000    0.2723074
 600.0000000    0.2733664
 640.0000000    0.2873965
 680.0000000    0.2801922
 720.0000000    0.2745596
 760.0000000    0.2843575
 800.0000000    0.2777975
 840.0000000    0.2687615
 880.0000000    0.2626684
 920.0000000    0.2777395
 960.0000000    0.2806325
1000.0000000    0.2721598
1040.0000000    0.2668717
1080.0000000    0.2760151
1120.0000000    0.2664986
1160.0000000    0.2587812
1200.0000000    0.2882129
1240.0000000    0.2834278
1280.0000000    0.2731844
1320.0000000    0.2751895
1360.0000000    0.2874185
1400.0000000    0.2575091
1440.0000000    0.3078746
1480.0000000    0.2906354
1520.0000000    0.2807420
1560.0000000    0.2966455
1600.0000000    0.2980302
1640.0000000    0.2761426
1680.0000000    0.2801352
1720.0000000    0.2672783
1760.0000000    0.2478239
1800.0000000    0.2489931
1840.0000000    0.2504709
1880.0000000    0.2763987
1920.0000000    0.2632301
1960.0000000    0.2727266
2000.0000000    0.2543560
2040.0000000    0.2530698
2080.0000000    0.2682963
2120.0000000    0.2541053
2160.0000000    0.2669739
2200.0000000    0.2867324
2240.0000000    0.2645826
2280.0000000    0.2713371
2320.0000000    0.2777052
2360.0000000    0.2643043
2400.0000000    0.2616749
2440.0000000    0.2757599
2480.0000000    0.2949444
2520.0000000    0.2703272
2560.0000000    0.2701048
2600.0000000    0.2862042
2640.0000000    0.2958040
2680.0000000    0.2806504
2720.0000000    0.3029214
2760.0000000    0.3003941
2800.0000000    0.2848790
2840.0000000    0.2745531
2880.0000000    0.3015929
2920.0000000    0.2844232
2960.0000000    0.2791320
3000.0000000    0.2514392
3040.0000000    0.2784008
3080.0000000    0.2626142
3120.0000000    0.2597118
3160.0000000    0.2695489
3200.0000000    0.2689339
3240.0000000    0.2796937
3280.0000000    0.2780842
3320.0000000    0.3108130
3360.0000000    0.2968496
3400.0000000    0.2893059
3440.0000000    0.2719080
3480.0000000    0.2592787
3520.0000000    0.2557544
3560.0000000    0.2489484
3600.0000000    0.2553136
3640.0000000    0.2575292
3680.0000000    0.2631322
3720.0000000    0.2553270
3760.0000000    0.2703231
3800.0000000    0.2826643
3840.0000000    0.2692633
3880.0000000    0.2777065
3920.0000000    0.2933880
3960.0000000    0.2998094
4000.0000000    0.2819497
4040.0000000    0.2966582
4080.0000000    0.2746433
4120.0000000    0.2906185
4160.0000000    0.2761716
4200.0000000    0.2849615
4240.0000000    0.2459191
4280.0000000    0.2855078
4320.0000000    0.2693702
4360.0000000    0.2986991
4400.0000000    0.2612585
4440.0000000    0.2743401
4480.0000000    0.2773246
4520.0000000    0.2959937
4560.0000000    0.2847246
4600.0000000    0.2859290
4640.0000000    0.2831063
4680.0000000    0.2770015
4720.0000000    0.2897871
4760.0000000    0.2829852
4800.0000000    0.2894856
4840.0000000    0.2798878
4880.0000000    0.2815484
4920.0000000    0.2856498
4960.0000000    0.2661155
5000.0000000    0.2666978
5040.0000000    0.2769591
5080.0000000    0.2699879
5120.0000000    0.2886136
5160.0000000    0.2831199
5200.0000000    0.2851622
5240.0000000    0.2613843
5280.0000000    0.2602689
5320.0000000    0.2607569
5360.0000000    0.2665578
5400.0000000    0.2529298
5440.0000000    0.2565641
5480.0000000    0.2500040
5520.0000000    0.2674257
5560.0000000    0.2613392
5600.0000000    0.2562897
5640.0000000    0.2565839
5680.0000000    0.2859938
5720.0000000    0.2823384
5760.0000000    0.2760190
5800.0000000    0.2721957
5840.0000000    0.2599412
5880.0000000    0.2520988
5920.0000000    0.2840120
5960.0000000    0.2813517
6000.0000000    0.2705634
6040.0000000    0.2622019
6080.0000000    0.2690945
6120.0000000    0.2724470
6160.0000000    0.2399919
6200.0000000    0.2780845
6240.0000000    0.2731024
6280.0000000    0.2782347
6320.0000000    0.2733830
6360.0000000    0.2636610
6400.0000000    0.2696408
6440.0000000    0.2570706
6480.0000000    0.2570030
6520.0000000    0.2704558
6560.0000000    0.2663834
6600.0000000    0.2935217
6640.0000000    0.2620839
6680.0000000    0.2624585
6720.0000000    0.2732908
6760.0000000    0.2477325
6800.0000000    0.2616440
6840.0000000    0.2690184
6880.0000000    0.2689513
6920.0000000    0.2743064
6960.0000000    0.2597330
7000.0000000    0.2371185
7040.0000000    0.2629641
7080.0000000    0.2564488
7120.0000000    0.2769739
7160.0000000    0.2664947
7200.0000000    0.2789322
7240.0000000    0.2514474
7280.0000000    0.2584204
7320.0000000    0.2660044
7360.0000000    0.2585548
7400.0000000    0.2649382
7440.0000000    0.2239792
7480.0000000    0.2405928
7520.0000000    0.2555579
7560.0000000    0.2409766
7600.0000000    0.2488052
7640.0000000    0.2751512
7680.0000000    0.2950757
7720.0000000    0.2893572
7760.0000000    0.2833824
7800.0000000    0.2687958
7840.0000000    0.2625209
7880.0000000    0.2562690
7920.0000000    0.2595347
7960.0000000    0.2287650
8000.0000000    0.2338775
8040.0000000    0.2569952
8080.0000000    0.2508580
8120.0000000    0.2470931
8160.0000000    0.2665843
8200.0000000    0.2845005
8240.0000000    0.2805622
8280.0000000    0.2753347
8320.0000000    0.2609505
8360.0000000    0.2775361
8400.0000000    0.2447078
8440.0000000    0.2512685
8480.0000000    0.2661257
8520.0000000    0.2751789
8560.0000000    0.2612266
8600.0000000    0.2756831
8640.0000000    0.2324966
8680.0000000    0.2569052
8720.0000000    0.2593393
8760.0000000    0.2867458
8800.0000000    0.2781032
8840.0000000    0.2838642
8880.0000000    0.2788819
8920.0000000    0.2796328
8960.0000000    0.2665493
9000.0000000    0.2614384
9040.0000000    0.2751565
9080.0000000    0.2600952
9120.0000000    0.2688008
9160.0000000    0.2768047
9200.0000000    0.2567019
9240.0000000    0.2724692
9280.0000000    0.2454244
9320.0000000    0.2567000
9360.0000000    0.2550538
9400.0000000    0.2614232
9440.0000000    0.2685084
9480.0000000    0.2598687
9520.0000000    0.2507815
9560.0000000    0.2465128
9600.0000000    0.2614466
9640.0000000    0.2684660
9680.0000000    0.2716826
9720.0000000    0.2410882
9760.0000000    0.2468065
9800.0000000    0.2474099
9840.0000000    0.2616855
9880.0000000    0.2450369
9920.0000000    0.2616943
9960.0000000    0.2579919
10000.0000000    0.2585433
10040.0000000    0.2506786
10080.0000000    0.2488526
10120.0000000    0.2478522
10160.0000000    0.2344486
10200.0000000    0.2549710
10240.0000000    0.2492294
10280.0000000    0.2548588
10320.0000000    0.2570006
10360.0000000    0.2459392
10400.0000000    0.2533387
10440.0000000    0.2674901
10480.0000000    0.2578599
10520.0000000    0.2582759
10560.0000000    0.2608950
10600.0000000    0.2739132
10640.0000000    0.2754582
10680.0000000    0.2718582
10720.0000000    0.2677151
10760.0000000    0.2427712
10800.0000000    0.2622537
10840.0000000    0.2680368
10880.0000000    0.2488205
10920.0000000    0.2225925
10960.0000000    0.2481656
11000.0000000    0.2521101
11040.0000000    0.2731648
11080.0000000    0.2939445
11120.0000000    0.2761385
11160.0000000    0.2797962
11200.0000000    0.2745466
11240.0000000    0.2858028
11280.0000000    0.2669894
11320.0000000    0.2539776
11360.0000000    0.2502701
11400.0000000    0.2653805
11440.0000000    0.2600113
11480.0000000    0.2486820
11520.0000000    0.2734688
11560.0000000    0.2708549
11600.0000000    0.2676209
11640.0000000    0.2594425
11680.0000000    0.2829618
11720.0000000    0.2590697
11760.0000000    0.2735740
11800.0000000    0.2764503
11840.0000000    0.2717143
11880.0000000    0.2831469
11920.0000000    0.2697231
11960.0000000    0.2743335
12000.0000000    0.2560194
12040.0000000    0.2548187
12080.0000000    0.2630668
12120.0000000    0.2569636
12160.0000000    0.2494686
12200.0000000    0.2600739
12240.0000000    0.2600884
12280.0000000    0.2635155
12320.0000000    0.2611086
12360.0000000    0.2755781
12400.0000000    0.2766331
12440.0000000    0.2709891
12480.0000000    0.2824986
12520.0000000    0.2725793
12560.0000000    0.2872590
12600.0000000    0.3188196
12640.0000000    0.2928138
12680.0000000    0.2976519
12720.0000000    0.2887710
12760.0000000    0.2789045
12800.0000000    0.2739007
12840.0000000    0.3070723
12880.0000000    0.2758380
12920.0000000    0.2605640
12960.0000000    0.2712594
13000.0000000    0.3039133
13040.0000000    0.2624595
13080.0000000    0.2818345
13120.0000000    0.2644335
13160.0000000    0.2695737
13200.0000000    0.2709911
13240.0000000    0.2814112
13280.0000000    0.2535868
13320.0000000    0.2774368
13360.0000000    0.2916898
13400.0000000    0.2709106
13440.0000000    0.2800889
13480.0000000    0.2817411
13520.0000000    0.2748981
13560.0000000    0.2641621
13600.0000000    0.2699703
13640.0000000    0.2525831
13680.0000000    0.2724568
13720.0000000    0.2571488
13760.0000000    0.2632274
13800.0000000    0.2555054
13840.0000000    0.2664020
13880.0000000    0.2838927
13920.0000000    0.2760326
13960.0000000    0.2609193
14000.0000000    0.2652619
14040.0000000    0.2742872
14080.0000000    0.2610351
14120.0000000    0.2658158
14160.0000000    0.2629658
14200.0000000    0.2533712
14240.0000000    0.2684547
14280.0000000    0.2823327
14320.0000000    0.2644165
14360.0000000    0.2578909
14400.0000000    0.2790102
14440.0000000    0.2788756
14480.0000000    0.2707345
14520.0000000    0.2627069
14560.0000000    0.2878769
14600.0000000    0.2649679
14640.0000000    0.2673697
14680.0000000    0.2620094
14720.0000000    0.2661476
14760.0000000    0.2598600
14800.0000000    0.2624856
14840.0000000    0.2556613
14880.0000000    0.2545994
14920.0000000    0.2628114
14960.0000000    0.2592238
15000.0000000    0.2665995
15040.0000000    0.2741052
15080.0000000    0.2974631
15120.0000000    0.2872513
15160.0000000    0.2773272
15200.0000000    0.2644945
15240.0000000    0.2644067
15280.0000000    0.2678150
15320.0000000    0.2781952
15360.0000000    0.2878668
15400.0000000    0.2827718
15440.0000000    0.2668774
15480.0000000    0.2610279
15520.0000000    0.2606309
15560.0000000    0.2491221
15600.0000000    0.2635292
15640.0000000    0.2784179
15680.0000000    0.2717405
15720.0000000    0.2717492
15760.0000000    0.2644316
15800.0000000    0.2720522
15840.0000000    0.2569800
15880.0000000    0.2585544
15920.0000000    0.2765216
15960.0000000    0.2767797
16000.0000000    0.2674777
16040.0000000    0.2481101
16080.0000000    0.2800463
16120.0000000    0.2845138
16160.0000000    0.2722510
16200.0000000    0.2764315
16240.0000000    0.2637030
16280.0000000    0.2807055
16320.0000000    0.2622910
16360.0000000    0.2777649
16400.0000000    0.2781058
16440.0000000    0.2846560
16480.0000000    0.3014007
16520.0000000    0.2799743
16560.0000000    0.2895790
16600.0000000    0.2929985
16640.0000000    0.2952368
16680.0000000    0.2841480
16720.0000000    0.2713948
16760.0000000    0.2850746
16800.0000000    0.2843933
16840.0000000    0.2765364
16880.0000000    0.2671269
16920.0000000    0.2748148
16960.0000000    0.2688998
17000.0000000    0.2664580
17040.0000000    0.2741253
17080.0000000    0.2511961
17120.0000000    0.2456273
17160.0000000    0.2597468
17200.0000000    0.2649050
17240.0000000    0.2552140
17280.0000000    0.2521928
17320.0000000    0.2641557
17360.0000000    0.2515069
17400.0000000    0.2634698
17440.0000000    0.2761964
17480.0000000    0.2377444
17520.0000000    0.2514045
17560.0000000    0.2539396
17600.0000000    0.2790426
17640.0000000    0.2553786
17680.0000000    0.2707797
17720.0000000    0.2734914
17760.0000000    0.2520868
17800.0000000    0.2430846
17840.0000000    0.2602543
17880.0000000    0.2638462
17920.0000000    0.2587813
17960.0000000    0.2503603
18000.0000000    0.2541107
18040.0000000    0.2681167
18080.0000000    0.2768008
18120.0000000    0.2451763
18160.0000000    0.2788212
18200.0000000    0.2502348
18240.0000000    0.2722127
18280.0000000    0.2660969
18320.0000000    0.2698636
18360.0000000    0.2461167
18400.0000000    0.2523793
18440.0000000    0.2604704
18480.0000000    0.2612190
18520.0000000    0.2671666
18560.0000000    0.2636521
18600.0000000    0.2481764
18640.0000000    0.2413205
18680.0000000    0.2644387
18720.0000000    0.2527372
18760.0000000    0.2573497
18800.0000000    0.2837849
18840.0000000    0.2510976
18880.0000000    0.2680577
18920.0000000    0.2587288
18960.0000000    0.2553248
19000.0000000    0.2598608
19040.0000000    0.2700575
19080.0000000    0.2674792
19120.0000000    0.2875329
19160.0000000    0.2629861
19200.0000000    0.2558166
19240.0000000    0.2656545
19280.0000000    0.2737804
19320.0000000    0.2702435
19360.0000000    0.2762764
19400.0000000    0.2570730
19440.0000000    0.2638192
19480.0000000    0.2357699
19520.0000000    0.2409245
19560.0000000    0.2468718
19600.0000000    0.2443381
19640.0000000    0.2495796
19680.0000000    0.2436360
19720.0000000    0.2772610
19760.0000000    0.2558207
19800.0000000    0.2516463
19840.0000000    0.2384594
19880.0000000    0.2458675
19920.0000000    0.2496933
19960.0000000    0.2653165
20000.0000000    0.2591533
20040.0000000    0.2698394
20080.0000000    0.2508445
20120.0000000    0.2780914
20160.0000000    0.2728622
20200.0000000    0.2693518
20240.0000000    0.2759190
20280.0000000    0.2693754
20320.0000000    0.2649536
20360.0000000    0.2661444
20400.0000000    0.2746607
20440.0000000    0.2749938
20480.0000000    0.2690279
20520.0000000    0.2555403
20560.0000000    0.2458200
20600.0000000    0.2569243
20640.0000000    0.2511703
20680.0000000    0.2617611
20720.0000000    0.2451837
20760.0000000    0.2622010
20800.0000000    0.2833244
20840.0000000    0.2664104
20880.0000000    0.2557485
20920.0000000    0.2437409
20960.0000000    0.2704903
21000.0000000    0.2481110
21040.0000000    0.2544064
21080.0000000    0.2636944
21120.0000000    0.2429437
21160.0000000    0.2659039
21200.0000000    0.2695207
21240.0000000    0.2655231
21280.0000000    0.2492703
21320.0000000    0.2510740
21360.0000000    0.2632760
21400.0000000    0.2669579
21440.0000000    0.2407479
21480.0000000    0.2592108
21520.0000000    0.2683430
21560.0000000    0.2582596
21600.0000000    0.2599336
21640.0000000    0.2699808
21680.0000000    0.2587233
21720.0000000    0.2849222
21760.0000000    0.2608474
21800.0000000    0.2351561
21840.0000000    0.2649328
21880.0000000    0.2624900
21920.0000000    0.2386009
21960.0000000    0.2406544
22000.0000000    0.2588856
22040.0000000    0.2714820
22080.0000000    0.2538941
22120.0000000    0.2624453
22160.0000000    0.2483993
22200.0000000    0.2616343
22240.0000000    0.2758588
22280.0000000    0.2800483
22320.0000000    0.2833416
22360.0000000    0.2749635
22400.0000000    0.2812406
22440.0000000    0.2891259
22480.0000000    0.2795036
22520.0000000    0.2766984
22560.0000000    0.2721671
22600.0000000    0.2746100
22640.0000000    0.2889431
22680.0000000    0.2909253
22720.0000000    0.2763052
22760.0000000    0.2596506
22800.0000000    0.2513548
22840.0000000    0.2702012
22880.0000000    0.2755024
22920.0000000    0.2579698
22960.0000000    0.2777570
23000.0000000    0.2640550
23040.0000000    0.2554389
23080.0000000    0.2731668
23120.0000000    0.2577960
23160.0000000    0.2435406
23200.0000000    0.2521283
23240.0000000    0.2696203
23280.0000000    0.2455458
23320.0000000    0.2652198
23360.0000000    0.2830249
23400.0000000    0.2575744
23440.0000000    0.2629425
23480.0000000    0.2826693
23520.0000000    0.2553865
23560.0000000    0.2866046
23600.0000000    0.2305277
23640.0000000    0.2563315
23680.0000000    0.2559595
23720.0000000    0.2588953
23760.0000000    0.2685031
23800.0000000    0.2580770
23840.0000000    0.2311666
23880.0000000    0.2603929
23920.0000000    0.2562285
23960.0000000    0.2510341
24000.0000000    0.2887833
24040.0000000    0.2444000
24080.0000000    0.2785730
24120.0000000    0.2695419
24160.0000000    0.2738407
24200.0000000    0.2680557
24240.0000000    0.2677957
24280.0000000    0.2376438
24320.0000000    0.2387299
24360.0000000    0.2525479
24400.0000000    0.2342597
24440.0000000    0.2534089
24480.0000000    0.2551943
24520.0000000    0.2615163
24560.0000000    0.2461238
24600.0000000    0.2320363
24640.0000000    0.2404669
24680.0000000    0.2487765
24720.0000000    0.2353765
24760.0000000    0.2573717
24800.0000000    0.2813299
24840.0000000    0.2552203
24880.0000000    0.2513526
24920.0000000    0.2544254
24960.0000000    0.2637408
25000.0000000    0.2420378
25040.0000000    0.2602856
25080.0000000    0.2596020
25120.0000000    0.2763775
25160.0000000    0.2784423
25200.0000000    0.2602562
25240.0000000    0.2835306
25280.0000000    0.2617952
25320.0000000    0.2585680
25360.0000000    0.2457804
25400.0000000    0.2496026
25440.0000000    0.2623758
25480.0000000    0.2706952
25520.0000000    0.2498257
25560.0000000    0.2439987
25600.0000000    0.2389056
25640.0000000    0.2563848
25680.0000000    0.2558727
25720.0000000    0.2559624
25760.0000000    0.2666868
25800.0000000    0.2787087
25840.0000000    0.2583698
25880.0000000    0.2756904
25920.0000000    0.2796504
25960.0000000    0.2834582
26000.0000000    0.2805885
26040.0000000    0.2731841
26080.0000000    0.2802404
26120.0000000    0.2738865
26160.0000000    0.2672750
26200.0000000    0.2867990
26240.0000000    0.2846783
26280.0000000    0.2767722
26320.0000000    0.2777906
26360.0000000    0.2809641
26400.0000000    0.2659122
26440.0000000    0.2708153
26480.0000000    0.2555585
26520.0000000    0.2631518
26560.0000000    0.2680066
26600.0000000    0.2819140
26640.0000000    0.2659597
26680.0000000    0.2632180
26720.0000000    0.2527210
26760.0000000    0.2363278
26800.0000000    0.2483000
26840.0000000    0.2444559
26880.0000000    0.2671064
26920.0000000    0.2752138
26960.0000000    0.2724452
27000.0000000    0.2747662
27040.0000000    0.2625345
27080.0000000    0.2415244
27120.0000000    0.2552486
27160.0000000    0.2680772
27200.0000000    0.2321593
27240.0000000    0.2396086
27280.0000000    0.2632447
27320.0000000    0.2723332
27360.0000000    0.2714639
27400.0000000    0.2624207
27440.0000000    0.2681051
27480.0000000    0.2725528
27520.0000000    0.2558058
27560.0000000    0.2557932
27600.0000000    0.2603259
27640.0000000    0.2927521
27680.0000000    0.2799866
27720.0000000    0.2647397
27760.0000000    0.2642237
27800.0000000    0.2639552
27840.0000000    0.2530068
27880.0000000    0.2578373
27920.0000000    0.2578500
27960.0000000    0.2554131
28000.0000000    0.2571354
28040.0000000    0.2473303
28080.0000000    0.2550508
28120.0000000    0.2394348
28160.0000000    0.2449219
28200.0000000    0.2544583
28240.0000000    0.2207886
28280.0000000    0.2416502
28320.0000000    0.2610627
28360.0000000    0.2443546
28400.0000000    0.2493976
28440.0000000    0.2375498
28480.0000000    0.2637326
28520.0000000    0.2290335
28560.0000000    0.2520870
28600.0000000    0.2725533
28640.0000000    0.2429234
28680.0000000    0.2609337
28720.0000000    0.2486086
28760.0000000    0.2436741
28800.0000000    0.2492218
28840.0000000    0.2554610
28880.0000000    0.2485742
28920.0000000    0.2502397
28960.0000000    0.2709321
29000.0000000    0.2759790
29040.0000000    0.2549317
29080.0000000    0.2451389
29120.0000000    0.2573113
29160.0000000    0.2870531
29200.0000000    0.2428597
29240.0000000    0.2684589
29280.0000000    0.2747262
29320.0000000    0.2617932
29360.0000000    0.2699966
29400.0000000    0.2686219
29440.0000000    0.2690255
29480.0000000    0.2789727
29520.0000000    0.2793247
29560.0000000    0.2883500
29600.0000000    0.2711192
29640.0000000    0.2635843
29680.0000000    0.2747736
29720.0000000    0.2809585
29760.0000000    0.2766563
29800.0000000    0.2599030
29840.0000000    0.2678826
29880.0000000    0.2728018
29920.0000000    0.2760909
29960.0000000    0.2646526
30000.0000000    0.2475571
30040.0000000    0.2588100
30080.0000000    0.2889199
30120.0000000    0.2706718
30160.0000000    0.2840834
30200.0000000    0.2691592
30240.0000000    0.2769910
30280.0000000    0.2452607
30320.0000000    0.2550875
30360.0000000    0.2500027
30400.0000000    0.2597604
30440.0000000    0.2632990
30480.0000000    0.2579730
30520.0000000    0.2730295
30560.0000000    0.2574771
30600.0000000    0.2663414
30640.0000000    0.2582375
30680.0000000    0.2524571
30720.0000000    0.2651540
30760.0000000    0.2623407
30800.0000000    0.2741428
30840.0000000    0.2557881
30880.0000000    0.2721455
30920.0000000    0.2681239
30960.0000000    0.2576990
31000.0000000    0.2453806
31040.0000000    0.2620420
31080.0000000    0.2665181
31120.0000000    0.2817235
31160.0000000    0.2648938
31200.0000000    0.2649289
31240.0000000    0.2742540
31280.0000000    0.2724494
31320.0000000    0.2679497
31360.0000000    0.2702577
31400.0000000    0.2497008
31440.0000000    0.2508982
31480.0000000    0.2552637
31520.0000000    0.2696531
31560.0000000    0.2596116
31600.0000000    0.2562505
31640.0000000    0.2394937
31680.0000000    0.2565097
31720.0000000    0.2427804
31760.0000000    0.2361075
31800.0000000    0.2756433
31840.0000000    0.2649849
31880.0000000    0.2644753
31920.0000000    0.2669308
31960.0000000    0.2637637
32000.0000000    0.2652922
32040.0000000    0.2691106
32080.0000000    0.2474637
32120.0000000    0.2727355
32160.0000000    0.2646678
32200.0000000    0.2547354
32240.0000000    0.2490978
32280.0000000    0.2596118
32320.0000000    0.2761758
32360.0000000    0.2622887
32400.0000000    0.2708077
32440.0000000    0.2595290
32480.0000000    0.2661051
32520.0000000    0.2916829
32560.0000000    0.2663974
32600.0000000    0.2510427
32640.0000000    0.2490023
32680.0000000    0.2593830
32720.0000000    0.2344384
32760.0000000    0.2506389
32800.0000000    0.2764662
32840.0000000    0.2517261
32880.0000000    0.2634718
32920.0000000    0.2505459
32960.0000000    0.2537341
33000.0000000    0.2558837
33040.0000000    0.2682265
33080.0000000    0.2608838
33120.0000000    0.2902643
33160.0000000    0.2844309
33200.0000000    0.2916746
33240.0000000    0.2926778
33280.0000000    0.2998897
33320.0000000    0.2928450
33360.0000000    0.3024465
33400.0000000    0.2789555
33440.0000000    0.2787054
33480.0000000    0.2694423
33520.0000000    0.2936997
33560.0000000    0.2749168
33600.0000000    0.2651098
33640.0000000    0.3075770
33680.0000000    0.2670080
33720.0000000    0.2586546
33760.0000000    0.2670228
33800.0000000    0.2791049
33840.0000000    0.2622887
33880.0000000    0.2503240
33920.0000000    0.2679531
33960.0000000    0.2563903
34000.0000000    0.2524079
34040.0000000    0.2633163
34080.0000000    0.2579361
34120.0000000    0.2602000
34160.0000000    0.2593586
34200.0000000    0.2422295
34240.0000000    0.2333864
34280.0000000    0.2567171
34320.0000000    0.2522811
34360.0000000    0.2363115
34400.0000000    0.2390142
34440.0000000    0.2496379
34480.0000000    0.2543587
34520.0000000    0.2544351
34560.0000000    0.2483958
34600.0000000    0.2642302
34640.0000000    0.2735170
34680.0000000    0.2745410
34720.0000000    0.2658385
34760.0000000    0.2612599
34800.0000000    0.2657423
34840.0000000    0.2860597
34880.0000000    0.2652001
34920.0000000    0.2492615
34960.0000000    0.2637306
35000.0000000    0.2673894
35040.0000000    0.2514730
35080.0000000    0.2624612
35120.0000000    0.2688389
35160.0000000    0.2734956
35200.0000000    0.2481673
35240.0000000    0.2551336
35280.0000000    0.2589287
35320.0000000    0.2585099
35360.0000000    0.2667975
35400.0000000    0.2735844
35440.0000000    0.2798942
35480.0000000    0.2776439
35520.0000000    0.3001647
35560.0000000    0.2809020
35600.0000000    0.2629740
35640.0000000    0.2760874
35680.0000000    0.2646804
35720.0000000    0.2719413
35760.0000000    0.2775529
35800.0000000    0.2644073
35840.0000000    0.2571566
35880.0000000    0.2623534
35920.0000000    0.2631780
35960.0000000    0.2565759
36000.0000000    0.2571974
36040.0000000    0.2575961
36080.0000000    0.2506171
36120.0000000    0.2639801
36160.0000000    0.2460994
36200.0000000    0.2620601
36240.0000000    0.2559758
36280.0000000    0.2551111
36320.0000000    0.2761850
36360.0000000    0.2608533
36400.0000000    0.2523594
36440.0000000    0.2546160
36480.0000000    0.2643609
36520.0000000    0.2652319
36560.0000000    0.2609782
36600.0000000    0.2222510
36640.0000000    0.2308248
36680.0000000    0.2423597
36720.0000000    0.2800947
36760.0000000    0.2726787
36800.0000000    0.2451559
36840.0000000    0.2600423
36880.0000000    0.2480340
36920.0000000    0.2461193
36960.0000000    0.2463469
37000.0000000    0.2537616
37040.0000000    0.2278439
37080.0000000    0.2465481
37120.0000000    0.2566923
37160.0000000    0.2646783
37200.0000000    0.2556854
37240.0000000    0.2563782
37280.0000000    0.2480033
37320.0000000    0.2502779
37360.0000000    0.2571312
37400.0000000    0.2735176
37440.0000000    0.2613883
37480.0000000    0.2367778
37520.0000000    0.2497464
37560.0000000    0.2599258
37600.0000000    0.2601583
37640.0000000    0.2406203
37680.0000000    0.2217793
37720.0000000    0.2310149
37760.0000000    0.2462132
37800.0000000    0.2598775
37840.0000000    0.2439350
37880.0000000    0.2496385
37920.0000000    0.2457642
37960.0000000    0.2494424
38000.0000000    0.2488811
38040.0000000    0.2732800
38080.0000000    0.2640477
38120.0000000    0.2505293
38160.0000000    0.2630952
38200.0000000    0.2599403
38240.0000000    0.2479201
38280.0000000    0.2509632
38320.0000000    0.2623524
38360.0000000    0.2569051
38400.0000000    0.2544300
38440.0000000    0.2661132
38480.0000000    0.2604439
38520.0000000    0.2774159
38560.0000000    0.2558316
38600.0000000    0.2600989
38640.0000000    0.2577443
38680.0000000    0.2505912
38720.0000000    0.2623011
38760.0000000    0.2554920
38800.0000000    0.2739545
38840.0000000    0.2679510
38880.0000000    0.2654308
38920.0000000    0.2638695
38960.0000000    0.2681834
39000.0000000    0.2760765
39040.0000000    0.2819522
39080.0000000    0.2834947
39120.0000000    0.2756203
39160.0000000    0.2587480
39200.0000000    0.2711245
39240.0000000    0.2711831
39280.0000000    0.2426489
39320.0000000    0.2681589
39360.0000000    0.2658599
39400.0000000    0.2571522
39440.0000000    0.2639676
39480.0000000    0.2541385
39520.0000000    0.2650965
39560.0000000    0.2709600
39600.0000000    0.2594678
39640.0000000    0.2861356
39680.0000000    0.2466608
39720.0000000    0.2416147
39760.0000000    0.2617528
39800.0000000    0.2590711
39840.0000000    0.2496501
39880.0000000    0.2502441
39920.0000000    0.2691296
39960.0000000    0.2661906
40000.0000000    0.2695549
40040.0000000    0.2867827
40080.0000000    0.2755120
40120.0000000    0.2800811
40160.0000000    0.2637972
40200.0000000    0.2786269
40240.0000000    0.2597339
40280.0000000    0.2731491
40320.0000000    0.2773679
40360.0000000    0.2781214
40400.0000000    0.2739871
40440.0000000    0.3039584
40480.0000000    0.2647462
40520.0000000    0.2788838
40560.0000000    0.2789760
40600.0000000    0.2785570
40640.0000000    0.2618922
40680.0000000    0.2583163
40720.0000000    0.2626978
40760.0000000    0.2582667
40800.0000000    0.2589982
40840.0000000    0.2541740
40880.0000000    0.2857404
40920.0000000    0.2636508
40960.0000000    0.2781989
41000.0000000    0.2928362
41040.0000000    0.2792833
41080.0000000    0.2783267
41120.0000000    0.2857383
41160.0000000    0.2691972
41200.0000000    0.2619830
41240.0000000    0.2550167
41280.0000000    0.2568423
41320.0000000    0.2625200
41360.0000000    0.2605298
41400.0000000    0.2758532
41440.0000000    0.2716944
41480.0000000    0.2703249
41520.0000000    0.2915631
41560.0000000    0.2663337
41600.0000000    0.2533263
41640.0000000    0.2682946
41680.0000000    0.2874595
41720.0000000    0.2613690
41760.0000000    0.2649947
41800.0000000    0.2555335
41840.0000000    0.2286959
41880.0000000    0.2562177
41920.0000000    0.2725706
41960.0000000    0.2750846
42000.0000000    0.2574143
42040.0000000    0.2623716
42080.0000000    0.2793544
42120.0000000    0.2703722
42160.0000000    0.2672727
42200.0000000    0.2542039
42240.0000000    0.2540265
42280.0000000    0.2484273
42320.0000000    0.2647067
42360.0000000    0.2629541
42400.0000000    0.2592910
42440.0000000    0.2526569
42480.0000000    0.2534168
42520.0000000    0.2526312
42560.0000000    0.2669014
42600.0000000    0.2585853
42640.0000000    0.2592301
42680.0000000    0.2563322
42720.0000000    0.2795314
42760.0000000    0.2569864
42800.0000000    0.2339149
42840.0000000    0.2413455
42880.0000000    0.2540933
42920.0000000    0.2575275
42960.0000000    0.2478641
43000.0000000    0.2665110
43040.0000000    0.2678523
43080.0000000    0.2518169
43120.0000000    0.2492019
43160.0000000    0.2709045
43200.0000000    0.2554021
43240.0000000    0.2755537
43280.0000000    0.2666180
43320.0000000    0.2550809
43360.0000000    0.2648788
43400.0000000    0.2630300
43440.0000000    0.2520377
43480.0000000    0.2570700
43520.0000000    0.2532451
43560.0000000    0.2638923
43600.0000000    0.2482629
43640.0000000    0.2439521
43680.0000000    0.2705363
43720.0000000    0.2393025
43760.0000000    0.2339749
43800.0000000    0.2357261
43840.0000000    0.2502174
43880.0000000    0.2566077
43920.0000000    0.2401085
43960.0000000    0.2389606
44000.0000000    0.2307388
44040.0000000    0.2621411
44080.0000000    0.2602139
44120.0000000    0.2622504
44160.0000000    0.2705906
44200.0000000    0.2623565
44240.0000000    0.2475332
44280.0000000    0.2573709
44320.0000000    0.2665443
44360.0000000    0.2471849
44400.0000000    0.2332837
44440.0000000    0.2374092
44480.0000000    0.2297540
44520.0000000    0.2337258
44560.0000000    0.2285091
44600.0000000    0.2270389
44640.0000000    0.2365404
44680.0000000    0.2388008
44720.0000000    0.2397844
44760.0000000    0.2300574
44800.0000000    0.2496424
44840.0000000    0.2537549
44880.0000000    0.2729369
44920.0000000    0.2524880
44960.0000000    0.2580078
45000.0000000    0.2387566
45040.0000000    0.2611592
45080.0000000    0.2698906
45120.0000000    0.2576760
45160.0000000    0.2472465
45200.0000000    0.2522489
45240.0000000    0.2545754
45280.0000000    0.2558763
45320.0000000    0.2512571
45360.0000000    0.2640163
45400.0000000    0.2499333
45440.0000000    0.2488962
45480.0000000    0.2538089
45520.0000000    0.2386586
45560.0000000    0.2359702
45600.0000000    0.2521226
45640.0000000    0.2650472
45680.0000000    0.2420463
45720.0000000    0.2420799
45760.0000000    0.2696131
45800.0000000    0.2586451
45840.0000000    0.2565744
45880.0000000    0.2818190
45920.0000000    0.2690331
45960.0000000    0.2745892
46000.0000000    0.2669353
46040.0000000    0.2716830
46080.0000000    0.2646198
46120.0000000    0.2716411
46160.0000000    0.2525579
46200.0000000    0.2552669
46240.0000000    0.2550854
46280.0000000    0.2610475
46320.0000000    0.2610064
46360.0000000    0.2600855
46400.0000000    0.2696191
46440.0000000    0.2400623
46480.0000000    0.2549638
46520.0000000    0.2651757
46560.0000000    0.2482092
46600.0000000    0.2594794
46640.0000000    0.2629566
46680.0000000    0.2686215
46720.0000000    0.2577595
46760.0000000    0.2797263
46800.0000000    0.2648712
46840.0000000    0.2676541
46880.0000000    0.2561027
46920.0000000    0.2775272
46960.0000000    0.2588544
47000.0000000    0.2524153
47040.0000000    0.2573353
47080.0000000    0.2507585
47120.0000000    0.2614813
47160.0000000    0.2612810
47200.0000000    0.2599794
47240.0000000    0.2681851
47280.0000000    0.2567030
47320.0000000    0.2611554
47360.0000000    0.2605147
47400.0000000    0.2750063
47440.0000000    0.2495704
47480.0000000    0.2410418
47520.0000000    0.2711467
47560.0000000    0.2664203
47600.0000000    0.2532961
47640.0000000    0.2391201
47680.0000000    0.2607291
47720.0000000    0.2567058
47760.0000000    0.2703632
47800.0000000    0.2785871
47840.0000000    0.2695377
47880.0000000    0.2732852
47920.0000000    0.2918839
47960.0000000    0.2642568
48000.0000000    0.2808597
48040.0000000    0.2723753
48080.0000000    0.2557292
48120.0000000    0.2768700
48160.0000000    0.2652943
48200.0000000    0.2738464
48240.0000000    0.2777032
48280.0000000    0.2760415
48320.0000000    0.2592383
48360.0000000    0.2702853
48400.0000000    0.2721775
48440.0000000    0.2453571
48480.0000000    0.2382608
48520.0000000    0.2611611
48560.0000000    0.2660326
48600.0000000    0.2497109
48640.0000000    0.2780100
48680.0000000    0.2630673
48720.0000000    0.2574521
48760.0000000    0.2630149
48800.0000000    0.2829777
48840.0000000    0.2753473
48880.0000000    0.2685274
48920.0000000    0.2854422
48960.0000000    0.2799656
49000.0000000    0.2977501
49040.0000000    0.2793262
49080.0000000    0.2934338
49120.0000000    0.2726254
49160.0000000    0.2616410
49200.0000000    0.2581120
49240.0000000    0.2524031
49280.0000000    0.2603217
49320.0000000    0.2642527
49360.0000000    0.2364586
49400.0000000    0.2706879
49440.0000000    0.2967930
49480.0000000    0.2627851
49520.0000000    0.2549179
49560.0000000    0.2802060
49600.0000000    0.2694055
49640.0000000    0.2728875
49680.0000000    0.2711934
49720.0000000    0.2609570
49760.0000000    0.2622913
49800.0000000    0.2672215
49840.0000000    0.2707999
49880.0000000    0.2613270
49920.0000000    0.2688823
49960.0000000    0.2685930
50000.0000000    0.2613070
50040.0000000    0.2657642
50080.0000000    0.2784107
50120.0000000    0.2741922
50160.0000000    0.2697957
50200.0000000    0.2614300
50240.0000000    0.2638784
50280.0000000    0.2543025
50320.0000000    0.2409718
50360.0000000    0.2766464
50400.0000000    0.2764086
50440.0000000    0.2647868
50480.0000000    0.2461690
50520.0000000    0.2663342
50560.0000000    0.2636799
50600.0000000    0.2709819
50640.0000000    0.2639019
50680.0000000    0.2656332
50720.0000000    0.2628517
50760.0000000    0.2707382
50800.0000000    0.2731243
50840.0000000    0.2643047
50880.0000000    0.2778952
50920.0000000    0.2766267
50960.0000000    0.2948087
51000.0000000    0.2619278
51040.0000000    0.2676135
51080.0000000    0.2789032
51120.0000000    0.2825633
51160.0000000    0.2900267
51200.0000000    0.2704270
51240.0000000    0.2547879
51280.0000000    0.2634332
51320.0000000    0.2704866
51360.0000000    0.2758885
51400.0000000    0.2673324
51440.0000000    0.2746778
51480.0000000    0.2441212
51520.0000000    0.2648724
51560.0000000    0.2768371
51600.0000000    0.2796938
51640.0000000    0.2622771
51680.0000000    0.2777049
51720.0000000    0.2648996
51760.0000000    0.2489519
51800.0000000    0.2669005
51840.0000000    0.2652367
51880.0000000    0.2513259
51920.0000000    0.2699049
51960.0000000    0.2627961
52000.0000000    0.2710178
52040.0000000    0.2623822
52080.0000000    0.2546075
52120.0000000    0.2563732
52160.0000000    0.2370350
52200.0000000    0.2605198
52240.0000000    0.2754726
52280.0000000    0.2567491
52320.0000000    0.2705100
52360.0000000    0.2495297
52400.0000000    0.2600247
52440.0000000    0.2465268
52480.0000000    0.2509425
52520.0000000    0.2547200
52560.0000000    0.2721950
52600.0000000    0.2661046
52640.0000000    0.2654424
52680.0000000    0.2610376
52720.0000000    0.2692669
52760.0000000    0.2509899
52800.0000000    0.2566530
52840.0000000    0.2682944
52880.0000000    0.2744997
52920.0000000    0.2769655
52960.0000000    0.2646935
53000.0000000    0.2697066
53040.0000000    0.2819223
53080.0000000    0.2708474
53120.0000000    0.2817487
53160.0000000    0.2673772
53200.0000000    0.2707424
53240.0000000    0.2655933
53280.0000000    0.2448611
53320.0000000    0.2539901
53360.0000000    0.2620391
53400.0000000    0.2699629
53440.0000000    0.2546513
53480.0000000    0.2612434
53520.0000000    0.2738976
53560.0000000    0.2541516
53600.0000000    0.2741742
53640.0000000    0.2562448
53680.0000000    0.2626932
53720.0000000    0.2816640
53760.0000000    0.2480841
53800.0000000    0.2480906
53840.0000000    0.2464516
53880.0000000    0.2437101
53920.0000000    0.2421511
53960.0000000    0.2360423
54000.0000000    0.2396695
54040.0000000    0.2506476
54080.0000000    0.2421068
54120.0000000    0.2488925
54160.0000000    0.2477326
54200.0000000    0.2513336
54240.0000000    0.2393917
54280.0000000    0.2545250
54320.0000000    0.2392331
54360.0000000    0.2428099
54400.0000000    0.2317374
54440.0000000    0.2400687
54480.0000000    0.2596255
54520.0000000    0.2485694
54560.0000000    0.2600780
54600.0000000    0.2649213
54640.0000000    0.2406465
54680.0000000    0.2537061
54720.0000000    0.2431783
54760.0000000    0.2675960
54800.0000000    0.2792827
54840.0000000    0.2617370
54880.0000000    0.2569564
54920.0000000    0.2549956
54960.0000000    0.2409128
55000.0000000    0.2341002
55040.0000000    0.2342189
55080.0000000    0.2357167
55120.0000000    0.2308910
55160.0000000    0.2258051
55200.0000000    0.2199802
55240.0000000    0.2464178
55280.0000000    0.2415803
55320.0000000    0.2353350
55360.0000000    0.2348651
55400.0000000    0.2346922
55440.0000000    0.2325329
55480.0000000    0.2448873
55520.0000000    0.2374685
55560.0000000    0.2535523
55600.0000000    0.2511728
55640.0000000    0.2473713
55680.0000000    0.2578394
55720.0000000    0.2568374
55760.0000000    0.2642380
55800.0000000    0.2577102
55840.0000000    0.2633435
55880.0000000    0.2592011
55920.0000000    0.2685756
55960.0000000    0.2515277
56000.0000000    0.2565783
56040.0000000    0.2676304
56080.0000000    0.2731524
56120.0000000    0.2422799
56160.0000000    0.2499179
56200.0000000    0.2599857
56240.0000000    0.2635179
56280.0000000    0.2604010
56320.0000000    0.2452671
56360.0000000    0.2548158
56400.0000000    0.2643054
56440.0000000    0.2579139
56480.0000000    0.2574555
56520.0000000    0.2547172
56560.0000000    0.2546202
56600.0000000    0.2529348
56640.0000000    0.2502542
56680.0000000    0.2625203
56720.0000000    0.2636026
56760.0000000    0.2605320
56800.0000000    0.2541269
56840.0000000    0.2499374
56880.0000000    0.2418462
56920.0000000    0.2541624
56960.0000000    0.2575086
57000.0000000    0.2514255
57040.0000000    0.2315862
57080.0000000    0.2522407
57120.0000000    0.2244582
57160.0000000    0.2441292
57200.0000000    0.2565420
57240.0000000    0.2460028
57280.0000000    0.2499141
57320.0000000    0.2621922
57360.0000000    0.2657109
57400.0000000    0.2742021
57440.0000000    0.2514843
57480.0000000    0.2650110
57520.0000000    0.2521872
57560.0000000    0.2500382
57600.0000000    0.2447055
57640.0000000    0.2824878
57680.0000000    0.2931781
57720.0000000    0.2695313
57760.0000000    0.2659195
57800.0000000    0.2611709
57840.0000000    0.2669985
57880.0000000    0.2778924
57920.0000000    0.2660963
57960.0000000    0.2370880
58000.0000000    0.2501381
58040.0000000    0.2507358
58080.0000000    0.2566063
58120.0000000    0.2789742
58160.0000000    0.2518813
58200.0000000    0.2765671
58240.0000000    0.2560134
58280.0000000    0.2594275
58320.0000000    0.2525998
58360.0000000    0.2486818
58400.0000000    0.2609431
58440.0000000    0.2906066
58480.0000000    0.2842587
58520.0000000    0.2756335
58560.0000000    0.2834702
58600.0000000    0.2854747
58640.0000000    0.2738499
58680.0000000    0.2582097
58720.0000000    0.2614068
58760.0000000    0.2606764
58800.0000000    0.2831403
58840.0000000    0.2749321
58880.0000000    0.2845770
58920.0000000    0.2654220
58960.0000000    0.2689441
59000.0000000    0.2478468
59040.0000000    0.2584576
59080.0000000    0.2782668
59120.0000000    0.2572556
59160.0000000    0.2489546
59200.0000000    0.2604828
59240.0000000    0.2530873
59280.0000000    0.2698175
59320.0000000    0.2416393
59360.0000000    0.2877916
59400.0000000    0.2893308
59440.0000000    0.2592878
59480.0000000    0.2572786
59520.0000000    0.2591412
59560.0000000    0.2674013
59600.0000000    0.2777745
59640.0000000    0.2589283
59680.0000000    0.2591912
59720.0000000    0.2601452
59760.0000000    0.2605076
59800.0000000    0.2703685
59840.0000000    0.2664518
59880.0000000    0.2609665
59920.0000000    0.2716606
59960.0000000    0.2735315
60000.0000000    0.2840663
60040.0000000    0.2605808
60080.0000000    0.2500713
60120.0000000    0.2657608
60160.0000000    0.2484926
60200.0000000    0.2588452
60240.0000000    0.2414677
60280.0000000    0.2279441
60320.0000000    0.2530152
60360.0000000    0.2547495
60400.0000000    0.2532121
60440.0000000    0.2585822
60480.0000000    0.2570823
60520.0000000    0.2600291
60560.0000000    0.2538669
60600.0000000    0.2687618
60640.0000000    0.2594658
60680.0000000    0.2747600
60720.0000000    0.2683258
60760.0000000    0.2704610
60800.0000000    0.2696460
60840.0000000    0.2802483
60880.0000000    0.2622254
60920.0000000    0.2776552
60960.0000000    0.2894163
61000.0000000    0.2589408
61040.0000000    0.2654566
61080.0000000    0.2554758
61120.0000000    0.2643044
61160.0000000    0.2569569
61200.0000000    0.2699457
61240.0000000    0.2779436
61280.0000000    0.2468201
61320.0000000    0.2532788
61360.0000000    0.2588679
61400.0000000    0.2675640
61440.0000000    0.2675834
61480.0000000    0.2755651
61520.0000000    0.2701442
61560.0000000    0.2953171
61600.0000000    0.2692057
61640.0000000    0.2660790
61680.0000000    0.2878397
61720.0000000    0.2653852
61760.0000000    0.2638381
61800.0000000    0.2728281
61840.0000000    0.2818077
61880.0000000    0.2798873
61920.0000000    0.2728302
61960.0000000    0.2701994
62000.0000000    0.2500640
62040.0000000    0.2516382
62080.0000000    0.2451792
62120.0000000    0.2640030
62160.0000000    0.2777353
62200.0000000    0.2848215
62240.0000000    0.2753388
62280.0000000    0.2710956
62320.0000000    0.2729234
62360.0000000    0.2622872
62400.0000000    0.2613344
62440.0000000    0.2588013
62480.0000000    0.2817894
62520.0000000    0.2700521
62560.0000000    0.2712369
62600.0000000    0.2489970
62640.0000000    0.2470684
62680.0000000    0.2350095
62720.0000000    0.2421013
62760.0000000    0.2539672
62800.0000000    0.2599483
62840.0000000    0.2483391
62880.0000000    0.2693661
62920.0000000    0.2488812
62960.0000000    0.2643892
63000.0000000    0.2605020
63040.0000000    0.2788575
63080.0000000    0.2717636
63120.0000000    0.2819998
63160.0000000    0.2755730
63200.0000000    0.2862365
63240.0000000    0.2907068
63280.0000000    0.2543316
63320.0000000    0.2732413
63360.0000000    0.2801146
63400.0000000    0.2853468
63440.0000000    0.2699315
63480.0000000    0.2635175
63520.0000000    0.2635784
63560.0000000    0.2886248
63600.0000000    0.2797044
63640.0000000    0.2699240
63680.0000000    0.2834292
63720.0000000    0.2949459
63760.0000000    0.2630976
63800.0000000    0.2674090
63840.0000000    0.2754304
63880.0000000    0.2716776
63920.0000000    0.2994989
63960.0000000    0.2679190
64000.0000000    0.2718533
64040.0000000    0.2541080
64080.0000000    0.2535383
64120.0000000    0.2676835
64160.0000000    0.2322921
64200.0000000    0.2628309
64240.0000000    0.2785772
64280.0000000    0.2636124
64320.0000000    0.2631752
64360.0000000    0.2807927
64400.0000000    0.2910678
64440.0000000    0.2779115
64480.0000000    0.2595382
64520.0000000    0.2770693
64560.0000000    0.2636249
64600.0000000    0.2637476
64640.0000000    0.2586602
64680.0000000    0.2840019
64720.0000000    0.2927926
64760.0000000    0.2837617
64800.0000000    0.2448581
64840.0000000    0.2863208
64880.0000000    0.2785864
64920.0000000    0.2612360
64960.0000000    0.2496644
65000.0000000    0.2262318
65040.0000000    0.2457102
65080.0000000    0.2448791
65120.0000000    0.2301070
65160.0000000    0.2428439
65200.0000000    0.2530758
65240.0000000    0.2510130
65280.0000000    0.2502753
65320.0000000    0.2696374
65360.0000000    0.2658299
65400.0000000    0.2745863
65440.0000000    0.2811514
65480.0000000    0.2722046
65520.0000000    0.2868000
65560.0000000    0.2951521
65600.0000000    0.2758984
65640.0000000    0.2664987
65680.0000000    0.2648261
65720.0000000    0.2608992
65760.0000000    0.2585259
65800.0000000    0.2601431
65840.0000000    0.2811915
65880.0000000    0.2699565
65920.0000000    0.2718163
65960.0000000    0.2679643
66000.0000000    0.2558206
66040.0000000    0.2762047
66080.0000000    0.2717334
66120.0000000    0.2660019
66160.0000000    0.2719764
66200.0000000    0.2602782
66240.0000000    0.2514724
66280.0000000    0.2536362
66320.0000000    0.2647143
66360.0000000    0.2816160
66400.0000000    0.2659316
66440.0000000    0.2546698
66480.0000000    0.2519218
66520.0000000    0.2669407
66560.0000000    0.2658405
66600.0000000    0.2465592
66640.0000000    0.2673973
66680.0000000    0.2700217
66720.0000000    0.2463712
66760.0000000    0.2564505
66800.0000000    0.2512298
66840.0000000    0.2750051
66880.0000000    0.2564794
66920.0000000    0.2545159
66960.0000000    0.2566921
67000.0000000    0.2579874
67040.0000000    0.2606989
67080.0000000    0.2607102
67120.0000000    0.2860449
67160.0000000    0.2735859
67200.0000000    0.2495962
67240.0000000    0.2529649
67280.0000000    0.2578168
67320.0000000    0.2635921
67360.0000000    0.2725580
67400.0000000    0.2618145
67440.0000000    0.2558609
67480.0000000    0.2607266
67520.0000000    0.2638367
67560.0000000    0.2505102
67600.0000000    0.2515222
67640.0000000    0.2417810
67680.0000000    0.2569718
67720.0000000    0.2567922
67760.0000000    0.2689413
67800.0000000    0.2779227
67840.0000000    0.2602394
67880.0000000    0.2731538
67920.0000000    0.2676461
67960.0000000    0.2648015
68000.0000000    0.2612325
68040.0000000    0.2693036
68080.0000000    0.2772258
68120.0000000    0.2889122
68160.0000000    0.2754911
68200.0000000    0.2692959
68240.0000000    0.2664571
68280.0000000    0.2806949
68320.0000000    0.2595525
68360.0000000    0.2510181
68400.0000000    0.2610157
68440.0000000    0.2649485
68480.0000000    0.2692331
68520.0000000    0.2645820
68560.0000000    0.2652386
68600.0000000    0.2775694
68640.0000000    0.2852433
68680.0000000    0.2553734
68720.0000000    0.2749536
68760.0000000    0.2764723
68800.0000000    0.2761945
68840.0000000    0.2578941
68880.0000000    0.2816500
68920.0000000    0.2719937
68960.0000000    0.2777697
69000.0000000    0.2803448
69040.0000000    0.2993925
69080.0000000    0.2897499
69120.0000000    0.2851894
69160.0000000    0.2654355
69200.0000000    0.2801290
69240.0000000    0.2938654
69280.0000000    0.2861498
69320.0000000    0.2653460
69360.0000000    0.2473675
69400.0000000    0.2581898
69440.0000000    0.2622986
69480.0000000    0.2656776
69520.0000000    0.2879502
69560.0000000    0.2645648
69600.0000000    0.2804724
69640.0000000    0.2707083
69680.0000000    0.2710452
69720.0000000    0.2439916
69760.0000000    0.2665787
69800.0000000    0.2760970
69840.0000000    0.2776305
69880.0000000    0.2763025
69920.0000000    0.2478026
69960.0000000    0.2734884
70000.0000000    0.2584097
70040.0000000    0.2742515
70080.0000000    0.2498036
70120.0000000    0.2527702
70160.0000000    0.2573035
70200.0000000    0.2563858
70240.0000000    0.2712008
70280.0000000    0.2552500
70320.0000000    0.2769965
70360.0000000    0.2572650
70400.0000000    0.2732095
70440.0000000    0.2614473
70480.0000000    0.2593225
70520.0000000    0.2745652
70560.0000000    0.2611466
70600.0000000    0.2711491
70640.0000000    0.2604545
70680.0000000    0.2689120
70720.0000000    0.2831950
70760.0000000    0.2698957
70800.0000000    0.2686409
70840.0000000    0.2667275
70880.0000000    0.2803459
70920.0000000    0.2475553
70960.0000000    0.2608965
71000.0000000    0.2453282
71040.0000000    0.2631530
71080.0000000    0.2597741
71120.0000000    0.2647035
71160.0000000    0.2601731
71200.0000000    0.2580235
71240.0000000    0.2539059
71280.0000000    0.2555329
71320.0000000    0.2565098
71360.0000000    0.2456152
71400.0000000    0.2587154
71440.0000000    0.2599620
71480.0000000    0.2695207
71520.0000000    0.2638486
71560.0000000    0.2766148
71600.0000000    0.2573581
71640.0000000    0.2692605
71680.0000000    0.2995830
71720.0000000    0.2638614
71760.0000000    0.2635534
71800.0000000    0.2704934
71840.0000000    0.2848765
71880.0000000    0.2503996
71920.0000000    0.2704195
71960.0000000    0.2748349
72000.0000000    0.2775465
72040.0000000    0.2642431
72080.0000000    0.2770522
72120.0000000    0.2821176
72160.0000000    0.2612807
72200.0000000    0.2644251
72240.0000000    0.2614274
72280.0000000    0.2675986
72320.0000000    0.2732684
72360.0000000    0.2617609
72400.0000000    0.2788706
72440.0000000    0.2874578
72480.0000000    0.2764858
72520.0000000    0.2830116
72560.0000000    0.2828847
72600.0000000    0.2750587
72640.0000000    0.2867314
72680.0000000    0.2933514
72720.0000000    0.2851145
72760.0000000    0.2556486
72800.0000000    0.2620920
72840.0000000    0.2671202
72880.0000000    0.2660898
72920.0000000    0.2561753
72960.0000000    0.2542925
73000.0000000    0.2651034
73040.0000000    0.2408611
73080.0000000    0.2457361
73120.0000000    0.2551358
73160.0000000    0.2614338
73200.0000000    0.2477611
73240.0000000    0.2439278
73280.0000000    0.2664607
73320.0000000    0.2590182
73360.0000000    0.2697352
73400.0000000    0.2670724
73440.0000000    0.2721705
73480.0000000    0.2602902
73520.0000000    0.2651107
73560.0000000    0.2717164
73600.0000000    0.2492490
73640.0000000    0.2653696
73680.0000000    0.2746312
73720.0000000    0.2699493
73760.0000000    0.2780463
73800.0000000    0.2880424
73840.0000000    0.2607761
73880.0000000    0.2468341
73920.0000000    0.2794636
73960.0000000    0.2513435
74000.0000000    0.2620166
74040.0000000    0.2711302
74080.0000000    0.2717686
74120.0000000    0.2772315
74160.0000000    0.2716515
74200.0000000    0.2678868
74240.0000000    0.2682808
74280.0000000    0.2432333
74320.0000000    0.2594727
74360.0000000    0.2507955
74400.0000000    0.2574341
74440.0000000    0.2456640
74480.0000000    0.2644367
74520.0000000    0.2840632
74560.0000000    0.2853595
74600.0000000    0.2562108
74640.0000000    0.2761969
74680.0000000    0.2522538
74720.0000000    0.2779211
74760.0000000    0.2562397
74800.0000000    0.2643610
74840.0000000    0.2687288
74880.0000000    0.2771055
74920.0000000    0.2693578
74960.0000000    0.2602913
75000.0000000    0.2590318
75040.0000000    0.2667480
75080.0000000    0.2675246
75120.0000000    0.2600913
75160.0000000    0.2732257
75200.0000000    0.2693697
75240.0000000    0.2910084
75280.0000000    0.2784256
75320.0000000    0.2560908
75360.0000000    0.2537366
75400.0000000    0.2509151
75440.0000000    0.2519592
75480.0000000    0.2383862
75520.0000000    0.2542031
75560.0000000    0.2453862
75600.0000000    0.2521582
75640.0000000    0.2442227
75680.0000000    0.2448273
75720.0000000    0.2621189
75760.0000000    0.2696342
75800.0000000    0.2573936
75840.0000000    0.2435452
75880.0000000    0.2504569
75920.0000000    0.2605971
75960.0000000    0.2859031
76000.0000000    0.2787379
76040.0000000    0.2635829
76080.0000000    0.2696112
76120.0000000    0.2712964
76160.0000000    0.2600236
76200.0000000    0.2777776
76240.0000000    0.2760168
76280.0000000    0.2513111
76320.0000000    0.2469480
76360.0000000    0.2488897
76400.0000000    0.2549529
76440.0000000    0.2531742
76480.0000000    0.2476403
76520.0000000    0.2591785
76560.0000000    0.2681721
76600.0000000    0.2513706
76640.0000000    0.2373128
76680.0000000    0.2611806
76720.0000000    0.2519135
76760.0000000    0.2563793
76800.0000000    0.2447380
76840.0000000    0.2483904
76880.0000000    0.2559024
76920.0000000    0.2746621
76960.0000000    0.2749719
77000.0000000    0.2652156
77040.0000000    0.2681815
77080.0000000    0.2585771
77120.0000000    0.2645919
77160.0000000    0.2550000
77200.0000000    0.2451969
77240.0000000    0.2504520
77280.0000000    0.2689649
77320.0000000    0.2514136
77360.0000000    0.2543875
77400.0000000    0.2648090
77440.0000000    0.2766448
77480.0000000    0.2699552
77520.0000000    0.2565288
77560.0000000    0.2583101
77600.0000000    0.2500795
77640.0000000    0.2591488
77680.0000000    0.2835702
77720.0000000    0.2677054
77760.0000000    0.2603177
77800.0000000    0.2667936
77840.0000000    0.2602461
77880.0000000    0.2482255
77920.0000000    0.2471778
77960.0000000    0.2380681
78000.0000000    0.2510627
78040.0000000    0.2293507
78080.0000000    0.2363320
78120.0000000    0.2582173
78160.0000000    0.2667460
78200.0000000    0.2679828
78240.0000000    0.2580864
78280.0000000    0.2680317
78320.0000000    0.2648386
78360.0000000    0.2753364
78400.0000000    0.2463932
78440.0000000    0.2705351
78480.0000000    0.2516373
78520.0000000    0.2480040
78560.0000000    0.2484070
78600.0000000    0.2515107
78640.0000000    0.2546146
78680.0000000    0.2488142
78720.0000000    0.2738889
78760.0000000    0.2672912
78800.0000000    0.2759587
78840.0000000    0.2679413
78880.0000000    0.2488434
78920.0000000    0.2574002
78960.0000000    0.2596600
79000.0000000    0.2494897
79040.0000000    0.2548929
79080.0000000    0.2515425
79120.0000000    0.2677703
79160.0000000    0.2842819
79200.0000000    0.2658869
79240.0000000    0.2683432
79280.0000000    0.2435165
79320.0000000    0.2619633
79360.0000000    0.2504008
79400.0000000    0.2426318
79440.0000000    0.2415533
79480.0000000    0.2146814
79520.0000000    0.2409872
79560.0000000    0.2362153
79600.0000000    0.2423035
79640.0000000    0.2292925
79680.0000000    0.2250045
79720.0000000    0.2326252
79760.0000000    0.2288863
79800.0000000    0.2373829
79840.0000000    0.2503986
79880.0000000    0.2506003
79920.0000000    0.2587641
79960.0000000    0.2600207
80000.0000000    0.2727231
80040.0000000    0.2725540
80080.0000000    0.2690666
80120.0000000    0.2552057
80160.0000000    0.2527822
80200.0000000    0.2509917
80240.0000000    0.2571537
80280.0000000    0.2473514
80320.0000000    0.2455785
80360.0000000    0.2775615
80400.0000000    0.2616407
80440.0000000    0.2603497
80480.0000000    0.2408672
80520.0000000    0.2675048
80560.0000000    0.2442987
80600.0000000    0.2545425
80640.0000000    0.2485812
80680.0000000    0.2380870
80720.0000000    0.2386047
80760.0000000    0.2311970
80800.0000000    0.2554567
80840.0000000    0.2759788
80880.0000000    0.2827094
80920.0000000    0.2786097
80960.0000000    0.2790448
81000.0000000    0.2698153
81040.0000000    0.2642396
81080.0000000    0.2789050
81120.0000000    0.2958712
81160.0000000    0.2856775
81200.0000000    0.2598176
81240.0000000    0.2516247
81280.0000000    0.2704589
81320.0000000    0.2697739
81360.0000000    0.2725434
81400.0000000    0.2471688
81440.0000000    0.2533776
81480.0000000    0.2869073
81520.0000000    0.2873975
81560.0000000    0.2684608
81600.0000000    0.2839470
81640.0000000    0.2845527
81680.0000000    0.2679018
81720.0000000    0.2922237
81760.0000000    0.2703861
81800.0000000    0.2495577
81840.0000000    0.2615782
81880.0000000    0.2819349
81920.0000000    0.2725708
81960.0000000    0.2638622
82000.0000000    0.2830133
82040.0000000    0.2686389
82080.0000000    0.2737021
82120.0000000    0.2580698
82160.0000000    0.2426922
82200.0000000    0.2742842
82240.0000000    0.2578616
82280.0000000    0.2465851
82320.0000000    0.2668940
82360.0000000    0.2947493
82400.0000000    0.2628034
82440.0000000    0.2613970
82480.0000000    0.2512690
82520.0000000    0.2838224
82560.0000000    0.2861597
82600.0000000    0.2700007
82640.0000000    0.2643974
82680.0000000    0.2497519
82720.0000000    0.2577760
82760.0000000    0.2641422
82800.0000000    0.2464038
82840.0000000    0.2436800
82880.0000000    0.2406220
82920.0000000    0.2634941
82960.0000000    0.2505328
83000.0000000    0.2511625
83040.0000000    0.2371580
83080.0000000    0.2507504
83120.0000000    0.2581846
83160.0000000    0.2497758
83200.0000000    0.2735310
83240.0000000    0.2602088
83280.0000000    0.2423546
83320.0000000    0.2544158
83360.0000000    0.2669295
83400.0000000    0.2611917
83440.0000000    0.2888149
83480.0000000    0.2834171
83520.0000000    0.2528882
83560.0000000    0.2702131
83600.0000000    0.2640759
83640.0000000    0.2649610
83680.0000000    0.2809928
83720.0000000    0.2532645
83760.0000000    0.2513567
83800.0000000    0.2472050
83840.0000000    0.2636126
83880.0000000    0.2618946
83920.0000000    0.2539732
83960.0000000    0.2675058
84000.0000000    0.2733042
84040.0000000    0.2652697
84080.0000000    0.2464543
84120.0000000    0.2759050
84160.0000000    0.2751558
84200.0000000    0.2578696
84240.0000000    0.2661013
84280.0000000    0.2573666
84320.0000000    0.2676362
84360.0000000    0.2682683
84400.0000000    0.2759010
84440.0000000    0.2795784
84480.0000000    0.2995652
84520.0000000    0.2794561
84560.0000000    0.3019581
84600.0000000    0.2665250
84640.0000000    0.2865861
84680.0000000    0.2942820
84720.0000000    0.2996688
84760.0000000    0.2973927
84800.0000000    0.2820622
84840.0000000    0.2836167
84880.0000000    0.2889340
84920.0000000    0.2737945
84960.0000000    0.2700877
85000.0000000    0.2773336
85040.0000000    0.2650145
85080.0000000    0.2439590
85120.0000000    0.2638781
85160.0000000    0.2695648
85200.0000000    0.2658640
85240.0000000    0.2718079
85280.0000000    0.2948067
85320.0000000    0.2713624
85360.0000000    0.2696582
85400.0000000    0.3108875
85440.0000000    0.2861657
85480.0000000    0.3016421
85520.0000000    0.2848203
85560.0000000    0.2887636
85600.0000000    0.2659910
85640.0000000    0.2905647
85680.0000000    0.2776532
85720.0000000    0.2786020
85760.0000000    0.2677777
85800.0000000    0.2814926
85840.0000000    0.2705590
85880.0000000    0.2745653
85920.0000000    0.2985537
85960.0000000    0.2816607
86000.0000000    0.2856683
86040.0000000    0.2700374
86080.0000000    0.2813148
86120.0000000    0.2766486
86160.0000000    0.2773873
86200.0000000    0.2779831
86240.0000000    0.2936265
86280.0000000    0.2869036
86320.0000000    0.2802685
86360.0000000    0.2953966
86400.0000000    0.2672434
86440.0000000    0.2804030
86480.0000000    0.2754135
86520.0000000    0.2806562
86560.0000000    0.2801524
86600.0000000    0.2582074
86640.0000000    0.2706603
86680.0000000    0.2571541
86720.0000000    0.2640094
86760.0000000    0.2534066
86800.0000000    0.3005776
86840.0000000    0.2854063
86880.0000000    0.2842636
86920.0000000    0.2669659
86960.0000000    0.2663217
87000.0000000    0.2535990
87040.0000000    0.2697572
87080.0000000    0.2698055
87120.0000000    0.2763392
87160.0000000    0.2674723
87200.0000000    0.2559922
87240.0000000    0.2544735
87280.0000000    0.2568810
87320.0000000    0.2614993
87360.0000000    0.2633548
87400.0000000    0.2593243
87440.0000000    0.2638670
87480.0000000    0.2693830
87520.0000000    0.2496677
87560.0000000    0.2618482
87600.0000000    0.2550452
87640.0000000    0.2572859
87680.0000000    0.2492857
87720.0000000    0.2646066
87760.0000000    0.2425030
87800.0000000    0.2495840
87840.0000000    0.2520921
87880.0000000    0.2726878
87920.0000000    0.2803978
87960.0000000    0.2604869
88000.0000000    0.2751748
88040.0000000    0.2906849
88080.0000000    0.2670393
88120.0000000    0.2685193
88160.0000000    0.2829965
88200.0000000    0.2686064
88240.0000000    0.2390643
88280.0000000    0.2778753
88320.0000000    0.2477590
88360.0000000    0.2673761
88400.0000000    0.2715266
88440.0000000    0.2913474
88480.0000000    0.2736989
88520.0000000    0.2758716
88560.0000000    0.2784814
88600.0000000    0.2570145
88640.0000000    0.2635735
88680.0000000    0.2568503
88720.0000000    0.2569351
88760.0000000    0.2611752
88800.0000000    0.2701950
88840.0000000    0.2575099
88880.0000000    0.2593940
88920.0000000    0.2509858
88960.0000000    0.2609231
89000.0000000    0.2741962
89040.0000000    0.2615404
89080.0000000    0.2565575
89120.0000000    0.2540389
89160.0000000    0.2664557
89200.0000000    0.2609833
89240.0000000    0.2676014
89280.0000000    0.2919101
89320.0000000    0.2863838
89360.0000000    0.2741977
89400.0000000    0.2867301
89440.0000000    0.2664610
89480.0000000    0.2807871
89520.0000000    0.2681974
89560.0000000    0.2944815
89600.0000000    0.2634836
89640.0000000    0.2801503
89680.0000000    0.2548195
89720.0000000    0.2578156
89760.0000000    0.2930211
89800.0000000    0.2769924
89840.0000000    0.2922364
89880.0000000    0.2689149
89920.0000000    0.2948288
89960.0000000    0.2742450
90000.0000000    0.2765229
90040.0000000    0.2707841
90080.0000000    0.2725521
90120.0000000    0.2582060
90160.0000000    0.2621549
90200.0000000    0.2738951
90240.0000000    0.2780578
90280.0000000    0.2625211
90320.0000000    0.2620770
90360.0000000    0.2645955
90400.0000000    0.2753031
90440.0000000    0.2566297
90480.0000000    0.2715125
90520.0000000    0.2626393
90560.0000000    0.2740851
90600.0000000    0.2721433
90640.0000000    0.2761730
90680.0000000    0.2639543
90720.0000000    0.2834052
90760.0000000    0.2706386
90800.0000000    0.2739906
90840.0000000    0.2847344
90880.0000000    0.2553010
90920.0000000    0.2563597
90960.0000000    0.2677781
91000.0000000    0.2669055
91040.0000000    0.2696993
91080.0000000    0.2818439
91120.0000000    0.2854494
91160.0000000    0.2765031
91200.0000000    0.2832452
91240.0000000    0.2908252
91280.0000000    0.2994162
91320.0000000    0.2698210
91360.0000000    0.2705782
91400.0000000    0.2636432
91440.0000000    0.2606047
91480.0000000    0.2749944
91520.0000000    0.2620534
91560.0000000    0.2691361
91600.0000000    0.2606017
91640.0000000    0.2714433
91680.0000000    0.2624026
91720.0000000    0.2719281
91760.0000000    0.2718579
91800.0000000    0.2696876
91840.0000000    0.2679041
91880.0000000    0.2404965
91920.0000000    0.2914341
91960.0000000    0.2727079
92000.0000000    0.2652897
92040.0000000    0.2693196
92080.0000000    0.2802573
92120.0000000    0.2738744
92160.0000000    0.2782617
92200.0000000    0.2822793
92240.0000000    0.2553211
92280.0000000    0.2435249
92320.0000000    0.2569774
92360.0000000    0.2622725
92400.0000000    0.2578366
92440.0000000    0.2520456
92480.0000000    0.2590952
92520.0000000    0.2605645
92560.0000000    0.2870226
92600.0000000    0.2775661
92640.0000000    0.2524404
92680.0000000    0.2558398
92720.0000000    0.2718833
92760.0000000    0.2625540
92800.0000000    0.2712052
92840.0000000    0.2519794
92880.0000000    0.2636609
92920.0000000    0.2817519
92960.0000000    0.2888634
93000.0000000    0.2580569
93040.0000000    0.2568123
93080.0000000    0.2506774
93120.0000000    0.2646188
93160.0000000    0.2615822
93200.0000000    0.2634805
93240.0000000    0.2758724
93280.0000000    0.2828314
93320.0000000    0.2668271
93360.0000000    0.2773423
93400.0000000    0.2653205
93440.0000000    0.2847430
93480.0000000    0.2700314
93520.0000000    0.2577835
93560.0000000    0.2570168
93600.0000000    0.2587436
93640.0000000    0.2681031
93680.0000000    0.2893451
93720.0000000    0.2780710
93760.0000000    0.2869894
93800.0000000    0.2710125
93840.0000000    0.2583238
93880.0000000    0.2540429
93920.0000000    0.2700783
93960.0000000    0.2457473
94000.0000000    0.2912371
94040.0000000    0.2878292
94080.0000000    0.2761917
94120.0000000    0.2924668
94160.0000000    0.2714188
94200.0000000    0.2772595
94240.0000000    0.2654715
94280.0000000    0.2567215
94320.0000000    0.2784500
94360.0000000    0.2833871
94400.0000000    0.2880171
94440.0000000    0.2673389
94480.0000000    0.2721739
94520.0000000    0.2570533
94560.0000000    0.2462108
94600.0000000    0.2657507
94640.0000000    0.2621299
94680.0000000    0.2759317
94720.0000000    0.2551363
94760.0000000    0.2733501
94800.0000000    0.2827102
94840.0000000    0.2660395
94880.0000000    0.2693523
94920.0000000    0.2574944
94960.0000000    0.2750320
95000.0000000    0.2782536
95040.0000000    0.2776703
95080.0000000    0.2749701
95120.0000000    0.2573865
95160.0000000    0.2793567
95200.0000000    0.2638839
95240.0000000    0.2632381
95280.0000000    0.2497589
95320.0000000    0.2768163
95360.0000000    0.2731081
95400.0000000    0.2647215
95440.0000000    0.2694854
95480.0000000    0.2714547
95520.0000000    0.2962384
95560.0000000    0.2655496
95600.0000000    0.2759477
95640.0000000    0.2828993
95680.0000000    0.2893639
95720.0000000    0.2987859
95760.0000000    0.2641906
95800.0000000    0.2664110
95840.0000000    0.2766792
95880.0000000    0.2687760
95920.0000000    0.2643611
95960.0000000    0.2604190
96000.0000000    0.2620568
96040.0000000    0.2550405
96080.0000000    0.2496663
96120.0000000    0.2681478
96160.0000000    0.2793686
96200.0000000    0.2556123
96240.0000000    0.2977998
96280.0000000    0.2630333
96320.0000000    0.2690727
96360.0000000    0.2295022
96400.0000000    0.2440382
96440.0000000    0.2514179
96480.0000000    0.2430572
96520.0000000    0.2414308
96560.0000000    0.2554717
96600.0000000    0.2469728
96640.0000000    0.2539236
96680.0000000    0.2517626
96720.0000000    0.2511060
96760.0000000    0.2543496
96800.0000000    0.2695668
96840.0000000    0.2671313
96880.0000000    0.2669683
96920.0000000    0.2683668
96960.0000000    0.2701365
97000.0000000    0.2543531
97040.0000000    0.2646206
97080.0000000    0.2542068
97120.0000000    0.2626769
97160.0000000    0.2511166
97200.0000000    0.2620797
97240.0000000    0.2678577
97280.0000000    0.2531112
97320.0000000    0.2620622
97360.0000000    0.2803935
97400.0000000    0.2749976
97440.0000000    0.2515411
97480.0000000    0.2790240
97520.0000000    0.2726713
97560.0000000    0.2577869
97600.0000000    0.2680760
97640.0000000    0.2794718
97680.0000000    0.2749020
97720.0000000    0.2714576
97760.0000000    0.2670283
97800.0000000    0.2795193
97840.0000000    0.2553204
97880.0000000    0.2657290
97920.0000000    0.2731072
97960.0000000    0.2759922
98000.0000000    0.2824320
98040.0000000    0.2503687
98080.0000000    0.2474064
98120.0000000    0.2551292
98160.0000000    0.2495022
98200.0000000    0.2560923
98240.0000000    0.2678152
98280.0000000    0.2842355
98320.0000000    0.2626617
98360.0000000    0.2504402
98400.0000000    0.2607763
98440.0000000    0.2505438
98480.0000000    0.2750778
98520.0000000    0.2501728
98560.0000000    0.2750099
98600.0000000    0.2492761
98640.0000000    0.2607994
98680.0000000    0.2612509
98720.0000000    0.2719831
98760.0000000    0.2671511
98800.0000000    0.2659985
98840.0000000    0.2683482
98880.0000000    0.2624560
98920.0000000    0.2580651
98960.0000000    0.2737688
99000.0000000    0.2646026
99040.0000000    0.2645151
99080.0000000    0.2635136
99120.0000000    0.2705322
99160.0000000    0.2586020
99200.0000000    0.2511544
99240.0000000    0.2508919
99280.0000000    0.2724686
99320.0000000    0.2578402
99360.0000000    0.2620275
99400.0000000    0.2776062
99440.0000000    0.2656464
99480.0000000    0.2721287
99520.0000000    0.2860097
99560.0000000    0.2432704
99600.0000000    0.2554229
99640.0000000    0.2552219
99680.0000000    0.2549950
99720.0000000    0.2716364
99760.0000000    0.2426057
99800.0000000    0.2541663
99840.0000000    0.2550591
99880.0000000    0.2532144
99920.0000000    0.2445414
99960.0000000    0.2654447
100000.0000000    0.2624709
100040.0000000    0.2634637
100080.0000000    0.2754852
100120.0000000    0.2650552
100160.0000000    0.2665481
100200.0000000    0.2788561
100240.0000000    0.2724110
100280.0000000    0.2939589
100320.0000000    0.2644011
100360.0000000    0.2696838
100400.0000000    0.2805651
100440.0000000    0.2826472
100480.0000000    0.2827781
100520.0000000    0.2649209
100560.0000000    0.2695103
100600.0000000    0.2877356
100640.0000000    0.2606323
100680.0000000    0.2515571
100720.0000000    0.2474646
100760.0000000    0.2500965
100800.0000000    0.2463070
100840.0000000    0.2644155
100880.0000000    0.2662390
100920.0000000    0.2553797
100960.0000000    0.2725011
101000.0000000    0.2577506
101040.0000000    0.2443719
101080.0000000    0.2760551
101120.0000000    0.2725819
101160.0000000    0.2468729
101200.0000000    0.2696383
101240.0000000    0.2563877
101280.0000000    0.2754121
101320.0000000    0.2936429
101360.0000000    0.2847120
101400.0000000    0.2835895
101440.0000000    0.2540378
101480.0000000    0.2594748
101520.0000000    0.2657124
101560.0000000    0.2709304
101600.0000000    0.2487466
101640.0000000    0.2525545
101680.0000000    0.2553759
101720.0000000    0.2432117
101760.0000000    0.2539027
101800.0000000    0.2522391
101840.0000000    0.2754363
101880.0000000    0.2420795
101920.0000000    0.2508774
101960.0000000    0.2646476
102000.0000000    0.2393258
102040.0000000    0.2572156
102080.0000000    0.2515857
102120.0000000    0.2753812
102160.0000000    0.2612414
102200.0000000    0.2723076
102240.0000000    0.2323661
102280.0000000    0.2283463
102320.0000000    0.2395912
102360.0000000    0.2448075
102400.0000000    0.2537456
102440.0000000    0.2547598
102480.0000000    0.2521447
102520.0000000    0.2583870
102560.0000000    0.2359280
102600.0000000    0.2736796
102640.0000000    0.2577915
102680.0000000    0.2647571
102720.0000000    0.2644953
102760.0000000    0.2598005
102800.0000000    0.2441877
102840.0000000    0.2633256
102880.0000000    0.2413855
102920.0000000    0.2466269
102960.0000000    0.2669823
103000.0000000    0.2515924
103040.0000000    0.2767347
103080.0000000    0.2411887
103120.0000000    0.2558192
103160.0000000    0.2543679
103200.0000000    0.2621043
103240.0000000    0.2644957
103280.0000000    0.2632927
103320.0000000    0.2561188
103360.0000000    0.2490359
103400.0000000    0.2533461
103440.0000000    0.2697569
103480.0000000    0.2579841
103520.0000000    0.2623998
103560.0000000    0.2651573
103600.0000000    0.2659303
103640.0000000    0.2873336
103680.0000000    0.2635614
103720.0000000    0.2453306
103760.0000000    0.2537721
103800.0000000    0.2502052
103840.0000000    0.2586733
103880.0000000    0.2427664
103920.0000000    0.2529190
103960.0000000    0.2541622
104000.0000000    0.2535785
104040.0000000    0.2502679
104080.0000000    0.2377978
104120.0000000    0.2565839
104160.0000000    0.2600964
104200.0000000    0.2445127
104240.0000000    0.2555116
104280.0000000    0.2615834
104320.0000000    0.2737242
104360.0000000    0.2483585
104400.0000000    0.2633235
104440.0000000    0.2707693
104480.0000000    0.2712322
104520.0000000    0.2705825
104560.0000000    0.2562177
104600.0000000    0.2664491
104640.0000000    0.2590024
104680.0000000    0.2478130
104720.0000000    0.2594818
104760.0000000    0.2572164
104800.0000000    0.2565648
104840.0000000    0.2543483
104880.0000000    0.2537108
104920.0000000    0.2405529
104960.0000000    0.2762529
105000.0000000    0.2871881
105040.0000000    0.2727185
105080.0000000    0.2835178
105120.0000000    0.2872106
105160.0000000    0.2726118
105200.0000000    0.2722112
105240.0000000    0.2729210
105280.0000000    0.2851020
105320.0000000    0.2935151
105360.0000000    0.2786181
105400.0000000    0.2771064
105440.0000000    0.2619779
105480.0000000    0.2651582
105520.0000000    0.2743722
105560.0000000    0.2746419
105600.0000000    0.2605096
105640.0000000    0.2794162
105680.0000000    0.2814256
105720.0000000    0.2599938
105760.0000000    0.2758293
105800.0000000    0.2660066
105840.0000000    0.2800041
105880.0000000    0.2648974
105920.0000000    0.2940463
105960.0000000    0.2910586
106000.0000000    0.2688764
106040.0000000    0.2704937
106080.0000000    0.2504468
106120.0000000    0.2596557
106160.0000000    0.2825813
106200.0000000    0.2737888
106240.0000000    0.2578468
106280.0000000    0.2521650
106320.0000000    0.2973279
106360.0000000    0.3025624
106400.0000000    0.2699116
106440.0000000    0.2879394
106480.0000000    0.2886504
106520.0000000    0.2574278
106560.0000000    0.2689123
106600.0000000    0.2645619
106640.0000000    0.3004309
106680.0000000    0.2745167
106720.0000000    0.2863255
106760.0000000    0.2879340
106800.0000000    0.2634388
106840.0000000    0.2619413
106880.0000000    0.2665690
106920.0000000    0.2632335
106960.0000000    0.2832636
107000.0000000    0.2713196
107040.0000000    0.2719546
107080.0000000    0.2588723
107120.0000000    0.2658896
107160.0000000    0.2681117
107200.0000000    0.2694800
107240.0000000    0.2472148
107280.0000000    0.2678761
107320.0000000    0.2604479
107360.0000000    0.2945618
107400.0000000    0.2818514
107440.0000000    0.2492318
107480.0000000    0.2418953
107520.0000000    0.2741812
107560.0000000    0.2612400
107600.0000000    0.2557839
107640.0000000    0.2415065
107680.0000000    0.2550649
107720.0000000    0.2556768
107760.0000000    0.2732649
107800.0000000    0.2675333
107840.0000000    0.2754434
107880.0000000    0.2561654
107920.0000000    0.2797814
107960.0000000    0.2769679
108000.0000000    0.2298464
108040.0000000    0.2533380
108080.0000000    0.2383559
108120.0000000    0.2413575
108160.0000000    0.2282653
108200.0000000    0.2513954
108240.0000000    0.2413303
108280.0000000    0.2308859
108320.0000000    0.2551261
108360.0000000    0.2512470
108400.0000000    0.2625514
108440.0000000    0.2428501
108480.0000000    0.2489942
108520.0000000    0.2601190
108560.0000000    0.2672184
108600.0000000    0.2594455
108640.0000000    0.2599482
108680.0000000    0.2614391
108720.0000000    0.2622095
108760.0000000    0.2593431
108800.0000000    0.2642094
108840.0000000    0.2507797
108880.0000000    0.2576902
108920.0000000    0.2363591
108960.0000000    0.2556188
109000.0000000    0.2660769
109040.0000000    0.2868022
109080.0000000    0.2776035
109120.0000000    0.2849103
109160.0000000    0.2667454
109200.0000000    0.2656007
109240.0000000    0.2499208
109280.0000000    0.2764227
109320.0000000    0.2606955
109360.0000000    0.2769020
109400.0000000    0.2719762
109440.0000000    0.2750288
109480.0000000    0.2789471
109520.0000000    0.2520413
109560.0000000    0.2754987
109600.0000000    0.2545426
109640.0000000    0.2662633
109680.0000000    0.2736823
109720.0000000    0.2618529
109760.0000000    0.2385497
109800.0000000    0.2583839
109840.0000000    0.2486988
109880.0000000    0.2493423
109920.0000000    0.2703516
109960.0000000    0.2593474
110000.0000000    0.2502246
110040.0000000    0.2433326
110080.0000000    0.2211502
110120.0000000    0.2468437
110160.0000000    0.2567511
110200.0000000    0.2497802
110240.0000000    0.2547388
110280.0000000    0.2664817
110320.0000000    0.2480536
110360.0000000    0.2610637
110400.0000000    0.2637966
110440.0000000    0.2546188
110480.0000000    0.2549372
110520.0000000    0.2675768
110560.0000000    0.2642271
110600.0000000    0.2420017
110640.0000000    0.2402707
110680.0000000    0.2595411
110720.0000000    0.2426103
110760.0000000    0.2678463
110800.0000000    0.2568021
110840.0000000    0.2449821
110880.0000000    0.2638721
110920.0000000    0.2483944
110960.0000000    0.2709413
111000.0000000    0.2611037
111040.0000000    0.2514980
111080.0000000    0.2295448
111120.0000000    0.2694589
111160.0000000    0.2557734
111200.0000000    0.2604257
111240.0000000    0.2434448
111280.0000000    0.2478024
111320.0000000    0.2445563
111360.0000000    0.2399712
111400.0000000    0.2334965
111440.0000000    0.2577117
111480.0000000    0.2591804
111520.0000000    0.2350841
111560.0000000    0.2483478
111600.0000000    0.2560914
111640.0000000    0.2595474
111680.0000000    0.2579492
111720.0000000    0.2646906
111760.0000000    0.2500888
111800.0000000    0.2383817
111840.0000000    0.2616511
111880.0000000    0.2301660
111920.0000000    0.2422916
111960.0000000    0.2399705
112000.0000000    0.2526113
112040.0000000    0.2401617
112080.0000000    0.2339160
112120.0000000    0.2240604
112160.0000000    0.2503170
112200.0000000    0.2546407
112240.0000000    0.2714657
112280.0000000    0.2629208
112320.0000000    0.2795500
112360.0000000    0.2624562
112400.0000000    0.2662520
112440.0000000    0.2386793
112480.0000000    0.2636901
112520.0000000    0.2356441
112560.0000000    0.2510649
112600.0000000    0.2692361
112640.0000000    0.2723964
112680.0000000    0.2567295
112720.0000000    0.2549908
112760.0000000    0.2554020
112800.0000000    0.2471705
112840.0000000    0.2530004
112880.0000000    0.2593187
112920.0000000    0.2484587
112960.0000000    0.2447599
113000.0000000    0.2597870
113040.0000000    0.2722470
113080.0000000    0.2570182
113120.0000000    0.2779122
113160.0000000    0.2699747
113200.0000000    0.2759041
113240.0000000    0.2717556
113280.0000000    0.2759511
113320.0000000    0.2529053
113360.0000000    0.2403441
113400.0000000    0.2431418
113440.0000000    0.2407643
113480.0000000    0.2456262
113520.0000000    0.2460556
113560.0000000    0.2385397
113600.0000000    0.2584401
113640.0000000    0.2381424
113680.0000000    0.2560814
113720.0000000    0.2585056
113760.0000000    0.2594458
113800.0000000    0.2405426
113840.0000000    0.2340298
113880.0000000    0.2609698
113920.0000000    0.2407183
113960.0000000    0.2566473
114000.0000000    0.2572844
114040.0000000    0.2560328
114080.0000000    0.2692044
114120.0000000    0.2598233
114160.0000000    0.2782832
114200.0000000    0.2552997
114240.0000000    0.2869333
114280.0000000    0.2910582
114320.0000000    0.2825439
114360.0000000    0.2647949
114400.0000000    0.2527310
114440.0000000    0.2643568
114480.0000000    0.2658750
114520.0000000    0.2491249
114560.0000000    0.2647154
114600.0000000    0.2591831
114640.0000000    0.2530709
114680.0000000    0.2712496
114720.0000000    0.2667021
114760.0000000    0.2698200
114800.0000000    0.2625586
114840.0000000    0.2673431
114880.0000000    0.2519299
114920.0000000    0.2649101
114960.0000000    0.2545046
115000.0000000    0.2424654
115040.0000000    0.2234028
115080.0000000    0.2754655
115120.0000000    0.2667721
115160.0000000    0.2401587
115200.0000000    0.2597819
115240.0000000    0.2363956
115280.0000000    0.2323645
115320.0000000    0.2371234
115360.0000000    0.2391638
115400.0000000    0.2477987
115440.0000000    0.2631886
115480.0000000    0.2594395
115520.0000000    0.2455765
115560.0000000    0.2449083
115600.0000000    0.2406779
115640.0000000    0.2191705
115680.0000000    0.2175097
115720.0000000    0.2128672
115760.0000000    0.2201124
115800.0000000    0.2363056
115840.0000000    0.2335755
115880.0000000    0.2268470
115920.0000000    0.2413286
115960.0000000    0.2472292
116000.0000000    0.2677533
116040.0000000    0.2484750
116080.0000000    0.2402541
116120.0000000    0.2363864
116160.0000000    0.2316394
116200.0000000    0.2438679
116240.0000000    0.2459981
116280.0000000    0.2613437
116320.0000000    0.2523274
116360.0000000    0.2697785
116400.0000000    0.2508470
116440.0000000    0.2546344
116480.0000000    0.2624630
116520.0000000    0.2686636
116560.0000000    0.2630039
116600.0000000    0.2560402
116640.0000000    0.2733512
116680.0000000    0.2773879
116720.0000000    0.2717209
116760.0000000    0.2476708
116800.0000000    0.2615027
116840.0000000    0.2915654
116880.0000000    0.2758343
116920.0000000    0.2763635
116960.0000000    0.2751364
117000.0000000    0.2728829
117040.0000000    0.2357639
117080.0000000    0.2665017
117120.0000000    0.2726741
117160.0000000    0.2723227
117200.0000000    0.2653427
117240.0000000    0.2686988
117280.0000000    0.2777899
117320.0000000    0.2634440
117360.0000000    0.2625268
117400.0000000    0.2795406
117440.0000000    0.2773744
117480.0000000    0.2762556
117520.0000000    0.2663858
117560.0000000    0.2663087
117600.0000000    0.2626988
117640.0000000    0.2644881
117680.0000000    0.2605028
117720.0000000    0.2715888
117760.0000000    0.2939702
117800.0000000    0.2718741
117840.0000000    0.2770647
117880.0000000    0.2810843
117920.0000000    0.2672035
117960.0000000    0.2650069
118000.0000000    0.2685034
118040.0000000    0.2701755
118080.0000000    0.2544181
118120.0000000    0.2908945
118160.0000000    0.2913968
118200.0000000    0.2836082
118240.0000000    0.2648038
118280.0000000    0.2753623
118320.0000000    0.2963532
118360.0000000    0.2645437
118400.0000000    0.2514920
118440.0000000    0.2664923
118480.0000000    0.2778974
118520.0000000    0.2740848
118560.0000000    0.2600823
118600.0000000    0.2668835
118640.0000000    0.2547334
118680.0000000    0.2798998
118720.0000000    0.2693228
118760.0000000    0.2506086
118800.0000000    0.2867583
118840.0000000    0.2645643
118880.0000000    0.2766959
118920.0000000    0.2716404
118960.0000000    0.2680890
119000.0000000    0.2544416
119040.0000000    0.2567508
119080.0000000    0.2484004
119120.0000000    0.2367856
119160.0000000    0.2495002
119200.0000000    0.2483438
119240.0000000    0.2470192
119280.0000000    0.2642848
119320.0000000    0.2572757
119360.0000000    0.2587238
119400.0000000    0.2570955
119440.0000000    0.2684061
119480.0000000    0.2539719
119520.0000000    0.2582085
119560.0000000    0.2585033
119600.0000000    0.2576117
119640.0000000    0.2214848
119680.0000000    0.2402860
119720.0000000    0.2452306
119760.0000000    0.2474297
119800.0000000    0.2434682
119840.0000000    0.2552555
119880.0000000    0.2566751
119920.0000000    0.2667050
119960.0000000    0.2437353
120000.0000000    0.2550869
120040.0000000    0.2494444
120080.0000000    0.2421858
120120.0000000    0.2385858
120160.0000000    0.2478052
120200.0000000    0.2415103
120240.0000000    0.2530129
120280.0000000    0.2611022
120320.0000000    0.2528020
120360.0000000    0.2511264
120400.0000000    0.2495443
120440.0000000    0.2589572
120480.0000000    0.2713063
120520.0000000    0.2560600
120560.0000000    0.2523113
120600.0000000    0.2755764
120640.0000000    0.2606852
120680.0000000    0.2566942
120720.0000000    0.2805957
120760.0000000    0.2614193
120800.0000000    0.2636294
120840.0000000    0.2412573
120880.0000000    0.2613516
120920.0000000    0.2486098
120960.0000000    0.2560227
121000.0000000    0.2506933
121040.0000000    0.2569671
121080.0000000    0.2629429
121120.0000000    0.2402751
121160.0000000    0.2713093
121200.0000000    0.2413554
121240.0000000    0.2481270
121280.0000000    0.2631302
121320.0000000    0.2516964
121360.0000000    0.2606452
121400.0000000    0.2337068
121440.0000000    0.2385590
121480.0000000    0.2301404
121520.0000000    0.2544299
121560.0000000    0.2548182
121600.0000000    0.2595448
121640.0000000    0.2449941
121680.0000000    0.2559400
121720.0000000    0.2606065
121760.0000000    0.2601613
121800.0000000    0.2679502
121840.0000000    0.2608044
121880.0000000    0.2510881
121920.0000000    0.2665087
121960.0000000    0.2649510
122000.0000000    0.2577597
122040.0000000    0.2391483
122080.0000000    0.2610584
122120.0000000    0.2423564
122160.0000000    0.2766659
122200.0000000    0.2389211
122240.0000000    0.2328800
122280.0000000    0.2477675
122320.0000000    0.2433272
122360.0000000    0.2534161
122400.0000000    0.2591730
122440.0000000    0.2673153
122480.0000000    0.2498905
122520.0000000    0.2321729
122560.0000000    0.2613660
122600.0000000    0.2537634
122640.0000000    0.2457682
122680.0000000    0.2433904
122720.0000000    0.2442314
122760.0000000    0.2580129
122800.0000000    0.2535766
122840.0000000    0.2367570
122880.0000000    0.2495306
122920.0000000    0.2550610
122960.0000000    0.2454459
123000.0000000    0.2381022
123040.0000000    0.2248776
123080.0000000    0.2323629
123120.0000000    0.2448169
123160.0000000    0.2529842
123200.0000000    0.2592503
123240.0000000    0.2454813
123280.0000000    0.2609583
123320.0000000    0.2361739
123360.0000000    0.2613170
123400.0000000    0.2563782
123440.0000000    0.2500048
123480.0000000    0.2699342
123520.0000000    0.2635473
123560.0000000    0.2680693
123600.0000000    0.2402842
123640.0000000    0.2566047
123680.0000000    0.2605153
123720.0000000    0.2658496
123760.0000000    0.2539421
123800.0000000    0.2676995
123840.0000000    0.2644722
123880.0000000    0.2620287
123920.0000000    0.2656811
123960.0000000    0.2759757
124000.0000000    0.2695873
124040.0000000    0.2627910
124080.0000000    0.2791725
124120.0000000    0.2749203
124160.0000000    0.2626461
124200.0000000    0.2426954
124240.0000000    0.2753243
124280.0000000    0.2615681
124320.0000000    0.2390703
124360.0000000    0.2224349
124400.0000000    0.2403001
124440.0000000    0.2401929
124480.0000000    0.2435679
124520.0000000    0.2371734
124560.0000000    0.2381790
124600.0000000    0.2620764
124640.0000000    0.2395278
124680.0000000    0.2428618
124720.0000000    0.2417950
124760.0000000    0.2246912
124800.0000000    0.2427483
124840.0000000    0.2390795
124880.0000000    0.2383168
124920.0000000    0.2531828
124960.0000000    0.2374599
125000.0000000    0.2315575
125040.0000000    0.2365829
125080.0000000    0.2676630
125120.0000000    0.2487658
125160.0000000    0.2374748
125200.0000000    0.2430958
125240.0000000    0.2479893
125280.0000000    0.2610855
125320.0000000    0.2332269
125360.0000000    0.2819449
125400.0000000    0.2788418
125440.0000000    0.2807105
125480.0000000    0.2611668
125520.0000000    0.2585837
125560.0000000    0.2780471
125600.0000000    0.2601441
125640.0000000    0.2523266
125680.0000000    0.2595344
125720.0000000    0.2495025
125760.0000000    0.2316503
125800.0000000    0.2382176
125840.0000000    0.2633600
125880.0000000    0.2457808
125920.0000000    0.2692547
125960.0000000    0.2575836
126000.0000000    0.2698606
126040.0000000    0.2410672
126080.0000000    0.2533278
126120.0000000    0.2606171
126160.0000000    0.2544192
126200.0000000    0.2510554
126240.0000000    0.2694786
126280.0000000    0.2789353
126320.0000000    0.2825718
126360.0000000    0.2868332
126400.0000000    0.2658228
126440.0000000    0.2908236
126480.0000000    0.2618772
126520.0000000    0.2525039
126560.0000000    0.2471016
126600.0000000    0.2676414
126640.0000000    0.2824036
126680.0000000    0.2382091
126720.0000000    0.2385604
126760.0000000    0.2444551
126800.0000000    0.2699364
126840.0000000    0.2760602
126880.0000000    0.2417852
126920.0000000    0.2618241
126960.0000000    0.2544630
127000.0000000    0.2391903
127040.0000000    0.2433676
127080.0000000    0.2517302
127120.0000000    0.2417791
127160.0000000    0.2480531
127200.0000000    0.2573842
127240.0000000    0.2483708
127280.0000000    0.2658432
127320.0000000    0.2616220
127360.0000000    0.2523687
127400.0000000    0.2376725
127440.0000000    0.2788813
127480.0000000    0.2510450
127520.0000000    0.2736311
127560.0000000    0.2507807
127600.0000000    0.2538542
127640.0000000    0.2765477
127680.0000000    0.2546661
127720.0000000    0.2620008
127760.0000000    0.2639620
127800.0000000    0.2519529
127840.0000000    0.2789123
127880.0000000    0.2860276
127920.0000000    0.2676519
127960.0000000    0.2683063
128000.0000000    0.2458200
128040.0000000    0.2513686
128080.0000000    0.2630896
128120.0000000    0.2711186
128160.0000000    0.2575148
128200.0000000    0.2581194
128240.0000000    0.2539287
128280.0000000    0.2444661
128320.0000000    0.2425873
128360.0000000    0.2429580
128400.0000000    0.2417638
128440.0000000    0.2550612
128480.0000000    0.2710986
128520.0000000    0.2601864
128560.0000000    0.2513567
128600.0000000    0.2788988
128640.0000000    0.2487490
128680.0000000    0.2808995
128720.0000000    0.2771913
128760.0000000    0.2766450
128800.0000000    0.2790017
128840.0000000    0.2722285
128880.0000000    0.2886737
128920.0000000    0.2731445
128960.0000000    0.2901433
129000.0000000    0.2741325
129040.0000000    0.2784896
129080.0000000    0.2923861
129120.0000000    0.2734250
129160.0000000    0.2803848
129200.0000000    0.2719138
129240.0000000    0.2842914
129280.0000000    0.2824031
129320.0000000    0.2525615
129360.0000000    0.2633342
129400.0000000    0.2914724
129440.0000000    0.2755167
129480.0000000    0.2777274
129520.0000000    0.2532610
129560.0000000    0.2698050
129600.0000000    0.2667122
129640.0000000    0.2645870
129680.0000000    0.2890311
129720.0000000    0.2645671
129760.0000000    0.2608597
129800.0000000    0.2438946
129840.0000000    0.2479720
129880.0000000    0.2565721
129920.0000000    0.2478289
129960.0000000    0.2661028
130000.0000000    0.2591332
130040.0000000    0.2630617
130080.0000000    0.2639993
130120.0000000    0.2598900
130160.0000000    0.2492172
130200.0000000    0.2620757
130240.0000000    0.3108619
130280.0000000    0.3043330
130320.0000000    0.2757589
130360.0000000    0.2471462
130400.0000000    0.2522656
130440.0000000    0.2622083
130480.0000000    0.2647351
130520.0000000    0.2860690
130560.0000000    0.2756595
130600.0000000    0.2871391
130640.0000000    0.2712194
130680.0000000    0.2648534
130720.0000000    0.2747048
130760.0000000    0.2711817
130800.0000000    0.2824961
130840.0000000    0.2828294
130880.0000000    0.2814764
130920.0000000    0.2658097
130960.0000000    0.2791483
131000.0000000    0.2754391
131040.0000000    0.2734349
131080.0000000    0.2502916
131120.0000000    0.2752914
131160.0000000    0.2509185
131200.0000000    0.2567665
131240.0000000    0.2578002
131280.0000000    0.2683304
131320.0000000    0.2655994
131360.0000000    0.2691568
131400.0000000    0.2733891
131440.0000000    0.2533513
131480.0000000    0.2410905
131520.0000000    0.2416321
131560.0000000    0.2530536
131600.0000000    0.2454878
131640.0000000    0.2666210
131680.0000000    0.2642172
131720.0000000    0.2691547
131760.0000000    0.2869103
131800.0000000    0.2870013
131840.0000000    0.3056280
131880.0000000    0.2729590
131920.0000000    0.2584021
131960.0000000    0.2525842
132000.0000000    0.2591439
132040.0000000    0.2575642
132080.0000000    0.2644779
132120.0000000    0.2664551
132160.0000000    0.2721094
132200.0000000    0.2631696
132240.0000000    0.2773419
132280.0000000    0.2598522
132320.0000000    0.2696227
132360.0000000    0.2636529
132400.0000000    0.2604347
132440.0000000    0.2711606
132480.0000000    0.2771589
132520.0000000    0.2454835
132560.0000000    0.2584782
132600.0000000    0.2542286
132640.0000000    0.2505251
132680.0000000    0.2837770
132720.0000000    0.2627999
132760.0000000    0.2497903
132800.0000000    0.2724641
132840.0000000    0.2587215
132880.0000000    0.2529635
132920.0000000    0.2699004
132960.0000000    0.2755599
133000.0000000    0.2826648
133040.0000000    0.2613938
133080.0000000    0.2559968
133120.0000000    0.2797469
133160.0000000    0.2795025
133200.0000000    0.2819987
133240.0000000    0.2844211
133280.0000000    0.2853228
133320.0000000    0.2763860
133360.0000000    0.2744839
133400.0000000    0.2568417
133440.0000000    0.2719789
133480.0000000    0.2531982
133520.0000000    0.2867492
133560.0000000    0.2782919
133600.0000000    0.2722782
133640.0000000    0.2794552
133680.0000000    0.2710632
133720.0000000    0.2615627
133760.0000000    0.2468025
133800.0000000    0.2743145
133840.0000000    0.2594186
133880.0000000    0.2727690
133920.0000000    0.2883053
133960.0000000    0.2770977
134000.0000000    0.3002383
134040.0000000    0.2800828
134080.0000000    0.2924463
134120.0000000    0.2794683
134160.0000000    0.2736057
134200.0000000    0.2456727
134240.0000000    0.2636348
134280.0000000    0.2795573
134320.0000000    0.2726610
134360.0000000    0.2648560
134400.0000000    0.2937938
134440.0000000    0.2751690
134480.0000000    0.2761246
134520.0000000    0.2794635
134560.0000000    0.2621713
134600.0000000    0.2724341
134640.0000000    0.2628883
134680.0000000    0.2742097
134720.0000000    0.2673048
134760.0000000    0.2712093
134800.0000000    0.2723722
134840.0000000    0.2725066
134880.0000000    0.2704961
134920.0000000    0.2812308
134960.0000000    0.2685864
135000.0000000    0.2715169
135040.0000000    0.2728863
135080.0000000    0.2665970
135120.0000000    0.2651062
135160.0000000    0.2715343
135200.0000000    0.2750291
135240.0000000    0.2668161
135280.0000000    0.2529472
135320.0000000    0.2756283
135360.0000000    0.2870315
135400.0000000    0.2462582
135440.0000000    0.2420744
135480.0000000    0.2521091
135520.0000000    0.2466628
135560.0000000    0.2589643
135600.0000000    0.2745716
135640.0000000    0.2577369
135680.0000000    0.2419465
135720.0000000    0.2312206
135760.0000000    0.2464217
135800.0000000    0.2619510
135840.0000000    0.2521962
135880.0000000    0.2263504
135920.0000000    0.2548379
135960.0000000    0.2416178
136000.0000000    0.2766910
136040.0000000    0.2446152
136080.0000000    0.2496441
136120.0000000    0.2494022
136160.0000000    0.2704998
136200.0000000    0.2765006
136240.0000000    0.2860781
136280.0000000    0.2643717
136320.0000000    0.2676468
136360.0000000    0.2674744
136400.0000000    0.2509784
136440.0000000    0.2560549
136480.0000000    0.2751842
136520.0000000    0.2575526
136560.0000000    0.2707212
136600.0000000    0.2757547
136640.0000000    0.2492032
136680.0000000    0.2478756
136720.0000000    0.2596371
136760.0000000    0.2451216
136800.0000000    0.2519238
136840.0000000    0.2636659
136880.0000000    0.2645577
136920.0000000    0.2622233
136960.0000000    0.2643551
137000.0000000    0.2604521
137040.0000000    0.2557746
137080.0000000    0.2610590
137120.0000000    0.2663148
137160.0000000    0.2594037
137200.0000000    0.2571768
137240.0000000    0.2537979
137280.0000000    0.2474194
137320.0000000    0.2588644
137360.0000000    0.2673503
137400.0000000    0.2642498
137440.0000000    0.2499040
137480.0000000    0.2740250
137520.0000000    0.2757413
137560.0000000    0.2570909
137600.0000000    0.2575609
137640.0000000    0.2668797
137680.0000000    0.2759241
137720.0000000    0.2554653
137760.0000000    0.2633106
137800.0000000    0.2656936
137840.0000000    0.2661019
137880.0000000    0.2693806
137920.0000000    0.2660896
137960.0000000    0.2749607
138000.0000000    0.2737264
138040.0000000    0.2894955
138080.0000000    0.2698772
138120.0000000    0.2658280
138160.0000000    0.2610268
138200.0000000    0.2462519
138240.0000000    0.2670909
138280.0000000    0.2686807
138320.0000000    0.2713237
138360.0000000    0.2921533
138400.0000000    0.2601501
138440.0000000    0.2671319
138480.0000000    0.2603317
138520.0000000    0.2597265
138560.0000000    0.2741351
138600.0000000    0.2724616
138640.0000000    0.2568664
138680.0000000    0.2789240
138720.0000000    0.2829609
138760.0000000    0.2642495
138800.0000000    0.2724033
138840.0000000    0.2830833
138880.0000000    0.2829338
138920.0000000    0.2762707
138960.0000000    0.2768885
139000.0000000    0.2746527
139040.0000000    0.2779208
139080.0000000    0.2743219
139120.0000000    0.2703631
139160.0000000    0.2597237
139200.0000000    0.2770525
139240.0000000    0.2753257
139280.0000000    0.2921107
139320.0000000    0.2845459
139360.0000000    0.2850293
139400.0000000    0.2884551
139440.0000000    0.2813644
139480.0000000    0.2515141
139520.0000000    0.2501673
139560.0000000    0.2603251
139600.0000000    0.2721918
139640.0000000    0.2677472
139680.0000000    0.2372453
139720.0000000    0.2576287
139760.0000000    0.2589273
139800.0000000    0.2437057
139840.0000000    0.2540278
139880.0000000    0.2411660
139920.0000000    0.2505359
139960.0000000    0.2601931
140000.0000000    0.2649055
140040.0000000    0.2740659
140080.0000000    0.2577285
140120.0000000    0.2617053
140160.0000000    0.2501292
140200.0000000    0.2424905
140240.0000000    0.2637091
140280.0000000    0.2505351
140320.0000000    0.2668737
140360.0000000    0.2561631
140400.0000000    0.2618194
140440.0000000    0.2674656
140480.0000000    0.2642165
140520.0000000    0.2530012
140560.0000000    0.2383729
140600.0000000    0.2516940
140640.0000000    0.2583105
140680.0000000    0.2513916
140720.0000000    0.2413346
140760.0000000    0.2478731
140800.0000000    0.2456445
140840.0000000    0.2662801
140880.0000000    0.2873394
140920.0000000    0.2792947
140960.0000000    0.2598532
141000.0000000    0.2634668
141040.0000000    0.2598101
141080.0000000    0.2950310
141120.0000000    0.2634048
141160.0000000    0.2439835
141200.0000000    0.2506556
141240.0000000    0.2464809
141280.0000000    0.2544697
141320.0000000    0.2566816
141360.0000000    0.2592583
141400.0000000    0.2578039
141440.0000000    0.2516417
141480.0000000    0.2497874
141520.0000000    0.2645652
141560.0000000    0.2697182
141600.0000000    0.2559327
141640.0000000    0.2680222
141680.0000000    0.2554354
141720.0000000    0.2721312
141760.0000000    0.2653443
141800.0000000    0.2701703
141840.0000000    0.2690557
141880.0000000    0.2486914
141920.0000000    0.2649119
141960.0000000    0.2826315
142000.0000000    0.2784721
142040.0000000    0.2641328
142080.0000000    0.2601759
142120.0000000    0.2701412
142160.0000000    0.2457812
142200.0000000    0.2551042
142240.0000000    0.2446067
142280.0000000    0.2465540
142320.0000000    0.2444420
142360.0000000    0.2717511
142400.0000000    0.2449936
142440.0000000    0.2541392
142480.0000000    0.2562131
142520.0000000    0.2489230
142560.0000000    0.2270386
142600.0000000    0.2556981
142640.0000000    0.2629545
142680.0000000    0.2587974
142720.0000000    0.2646309
142760.0000000    0.2600406
142800.0000000    0.2554250
142840.0000000    0.2641115
142880.0000000    0.2496334
142920.0000000    0.2611575
142960.0000000    0.2626962
143000.0000000    0.2517715
143040.0000000    0.2736926
143080.0000000    0.2628441
143120.0000000    0.2667364
143160.0000000    0.2751839
143200.0000000    0.2657540
143240.0000000    0.2503799
143280.0000000    0.2438256
143320.0000000    0.2568073
143360.0000000    0.2569573
143400.0000000    0.2575634
143440.0000000    0.2573022
143480.0000000    0.2632969
143520.0000000    0.2608442
143560.0000000    0.2650141
143600.0000000    0.2647221
143640.0000000    0.2832713
143680.0000000    0.2762782
143720.0000000    0.2756925
143760.0000000    0.2801448
143800.0000000    0.2715348
143840.0000000    0.2724594
143880.0000000    0.2774047
143920.0000000    0.2695147
143960.0000000    0.2612468
144000.0000000    0.2501069
144040.0000000    0.2487133
144080.0000000    0.2671676
144120.0000000    0.2535500
144160.0000000    0.2489009
144200.0000000    0.2618281
144240.0000000    0.2427262
144280.0000000    0.2466410
144320.0000000    0.2472476
144360.0000000    0.2753267
144400.0000000    0.2509752
144440.0000000    0.2508913
144480.0000000    0.2503172
144520.0000000    0.2482013
144560.0000000    0.2576423
144600.0000000    0.2608855
144640.0000000    0.2707579
144680.0000000    0.2455753
144720.0000000    0.2506096
144760.0000000    0.2682032
144800.0000000    0.2523491
144840.0000000    0.2687176
144880.0000000    0.2577058
144920.0000000    0.2682110
144960.0000000    0.2853768
145000.0000000    0.2538115
145040.0000000    0.2716627
145080.0000000    0.2721168
145120.0000000    0.2641324
145160.0000000    0.2660801
145200.0000000    0.2801152
145240.0000000    0.2683888
145280.0000000    0.2638456
145320.0000000    0.2763582
145360.0000000    0.2748349
145400.0000000    0.2600739
145440.0000000    0.2789743
145480.0000000    0.2606299
145520.0000000    0.2560900
145560.0000000    0.2720698
145600.0000000    0.2660938
145640.0000000    0.2539478
145680.0000000    0.2688795
145720.0000000    0.2536964
145760.0000000    0.2524381
145800.0000000    0.2572727
145840.0000000    0.2492662
145880.0000000    0.2510022
145920.0000000    0.2533966
145960.0000000    0.2421320
146000.0000000    0.2545261
146040.0000000    0.2625938
146080.0000000    0.2535795
146120.0000000    0.2662202
146160.0000000    0.2650038
146200.0000000    0.2753794
146240.0000000    0.2744105
146280.0000000    0.2749622
146320.0000000    0.2681063
146360.0000000    0.2686867
146400.0000000    0.2602679
146440.0000000    0.2637402
146480.0000000    0.2729914
146520.0000000    0.2655095
146560.0000000    0.2825008
146600.0000000    0.3024914
146640.0000000    0.2605925
146680.0000000    0.2876857
146720.0000000    0.2722535
146760.0000000    0.2587813
146800.0000000    0.2638515
146840.0000000    0.2407239
146880.0000000    0.2495971
146920.0000000    0.2633179
146960.0000000    0.2665128
147000.0000000    0.2718002
147040.0000000    0.2754846
147080.0000000    0.2756656
147120.0000000    0.2716880
147160.0000000    0.2547237
147200.0000000    0.2604115
147240.0000000    0.2483495
147280.0000000    0.2826465
147320.0000000    0.2680712
147360.0000000    0.2862960
147400.0000000    0.2705070
147440.0000000    0.2772684
147480.0000000    0.2845795
147520.0000000    0.2747211
147560.0000000    0.2875569
147600.0000000    0.2626864
147640.0000000    0.2708417
147680.0000000    0.2857623
147720.0000000    0.2783163
147760.0000000    0.2517150
147800.0000000    0.2649988
147840.0000000    0.2700716
147880.0000000    0.2787704
147920.0000000    0.2690766
147960.0000000    0.2623143
148000.0000000    0.2650107
148040.0000000    0.2907242
148080.0000000    0.2947849
148120.0000000    0.2723037
148160.0000000    0.2625494
148200.0000000    0.2685533
148240.0000000    0.2632039
148280.0000000    0.2447645
148320.0000000    0.2734431
148360.0000000    0.2666825
148400.0000000    0.2949748
148440.0000000    0.2906717
148480.0000000    0.2677225
148520.0000000    0.2905010
148560.0000000    0.2793456
148600.0000000    0.2796120
148640.0000000    0.2745292
148680.0000000    0.2947385
148720.0000000    0.2700614
148760.0000000    0.2772671
148800.0000000    0.2675540
148840.0000000    0.2906561
148880.0000000    0.2592126
148920.0000000    0.2713259
148960.0000000    0.2423062
149000.0000000    0.2676745
149040.0000000    0.2707594
149080.0000000    0.2514878
149120.0000000    0.2650637
149160.0000000    0.2663579
149200.0000000    0.2468438
149240.0000000    0.2630987
149280.0000000    0.2794788
149320.0000000    0.2751608
149360.0000000    0.2659701
149400.0000000    0.2777263
149440.0000000    0.2807816
149480.0000000    0.2710730
149520.0000000    0.2873134
149560.0000000    0.2699083
149600.0000000    0.2646971
149640.0000000    0.2752386
149680.0000000    0.2840063
149720.0000000    0.2645709
149760.0000000    0.2738712
149800.0000000    0.2563639
149840.0000000    0.2807399
149880.0000000    0.2643549
149920.0000000    0.2670929
149960.0000000    0.2480856
150000.0000000    0.2640027
150040.0000000    0.2731951
150080.0000000    0.2710819
150120.0000000    0.2798552
150160.0000000    0.2633555
150200.0000000    0.2806360
150240.0000000    0.2620076
150280.0000000    0.2553658
150320.0000000    0.2514703
150360.0000000    0.2573178
150400.0000000    0.2630428
150440.0000000    0.2619542
150480.0000000    0.2624379
150520.0000000    0.2628853
150560.0000000    0.2484030
150600.0000000    0.2669510
150640.0000000    0.2470984
150680.0000000    0.2591978
150720.0000000    0.2588484
150760.0000000    0.2510239
150800.0000000    0.2483841
150840.0000000    0.2467371
150880.0000000    0.2559458
150920.0000000    0.2477166
150960.0000000    0.2598073
151000.0000000    0.2557456
151040.0000000    0.2494422
151080.0000000    0.2551920
151120.0000000    0.2500103
151160.0000000    0.2608584
151200.0000000    0.2592713
151240.0000000    0.2656739
151280.0000000    0.2484769
151320.0000000    0.2740327
151360.0000000    0.2602409
151400.0000000    0.2449496
151440.0000000    0.2604393
151480.0000000    0.2713672
151520.0000000    0.2473187
151560.0000000    0.2526932
151600.0000000    0.2532776
151640.0000000    0.2401257
151680.0000000    0.2598993
151720.0000000    0.2496386
151760.0000000    0.2581960
151800.0000000    0.2769786
151840.0000000    0.2670229
151880.0000000    0.2520407
151920.0000000    0.2556656
151960.0000000    0.2647591
152000.0000000    0.2451572
152040.0000000    0.2620364
152080.0000000    0.2579355
152120.0000000    0.2507595
152160.0000000    0.2679996
152200.0000000    0.2376257
152240.0000000    0.2367486
152280.0000000    0.2595699
152320.0000000    0.2612931
152360.0000000    0.2577502
152400.0000000    0.2437905
152440.0000000    0.2536686
152480.0000000    0.2616372
152520.0000000    0.2769326
152560.0000000    0.2396082
152600.0000000    0.2277862
152640.0000000    0.2550015
152680.0000000    0.2518513
152720.0000000    0.2436284
152760.0000000    0.2655225
152800.0000000    0.2562143
152840.0000000    0.2491938
152880.0000000    0.2350663
152920.0000000    0.2496738
152960.0000000    0.2598546
153000.0000000    0.2520732
153040.0000000    0.2487957
153080.0000000    0.2515137
153120.0000000    0.2544666
153160.0000000    0.2504243
153200.0000000    0.2566305
153240.0000000    0.2519523
153280.0000000    0.2527537
153320.0000000    0.2457585
153360.0000000    0.2659495
153400.0000000    0.2464583
153440.0000000    0.2463611
153480.0000000    0.2701611
153520.0000000    0.2809309
153560.0000000    0.2742869
153600.0000000    0.2656344
153640.0000000    0.2603925
153680.0000000    0.2462195
153720.0000000    0.2744469
153760.0000000    0.2584916
153800.0000000    0.2750302
153840.0000000    0.2430494
153880.0000000    0.2824227
153920.0000000    0.2690037
153960.0000000    0.2758363
154000.0000000    0.2588983
154040.0000000    0.2483404
154080.0000000    0.2370552
154120.0000000    0.2502490
154160.0000000    0.2635837
154200.0000000    0.2551064
154240.0000000    0.2435385
154280.0000000    0.2520415
154320.0000000    0.2437644
154360.0000000    0.2433679
154400.0000000    0.2527434
154440.0000000    0.2412420
154480.0000000    0.2384367
154520.0000000    0.2461824
154560.0000000    0.2560261
154600.0000000    0.2460623
154640.0000000    0.2711737
154680.0000000    0.2593076
154720.0000000    0.2658969
154760.0000000    0.2762495
154800.0000000    0.2685969
154840.0000000    0.2713475
154880.0000000    0.2575831
154920.0000000    0.2447523
154960.0000000    0.2526392
155000.0000000    0.2364420
155040.0000000    0.2531194
155080.0000000    0.2361374
155120.0000000    0.2602753
155160.0000000    0.2851677
155200.0000000    0.2750300
155240.0000000    0.2597313
155280.0000000    0.2536667
155320.0000000    0.2605268
155360.0000000    0.2492354
155400.0000000    0.2644667
155440.0000000    0.2480554
155480.0000000    0.2693558
155520.0000000    0.2373360
155560.0000000    0.2355528
155600.0000000    0.2517715
155640.0000000    0.2602619
155680.0000000    0.2411012
155720.0000000    0.2571486
155760.0000000    0.2518591
155800.0000000    0.2551791
155840.0000000    0.2523519
155880.0000000    0.2371102
155920.0000000    0.2723681
155960.0000000    0.2632453
156000.0000000    0.2650351
156040.0000000    0.2721333
156080.0000000    0.2638013
156120.0000000    0.2601901
156160.0000000    0.2700324
156200.0000000    0.2426209
156240.0000000    0.2420057
156280.0000000    0.2438409
156320.0000000    0.2560961
156360.0000000    0.2552834
156400.0000000    0.2448429
156440.0000000    0.2414750
156480.0000000    0.2573142
156520.0000000    0.2707055
156560.0000000    0.2608371
156600.0000000    0.2368483
156640.0000000    0.2467678
156680.0000000    0.2446353
156720.0000000    0.2456637
156760.0000000    0.2471177
156800.0000000    0.2640983
156840.0000000    0.2556511
156880.0000000    0.2348986
156920.0000000    0.2286815
156960.0000000    0.2427107
157000.0000000    0.2412117
157040.0000000    0.2402884
157080.0000000    0.2366557
157120.0000000    0.2379131
157160.0000000    0.2356458
157200.0000000    0.2422748
157240.0000000    0.2511119
157280.0000000    0.2609962
157320.0000000    0.2633735
157360.0000000    0.2476403
157400.0000000    0.2252272
157440.0000000    0.2370661
157480.0000000    0.2396304
157520.0000000    0.2478921
157560.0000000    0.2365118
157600.0000000    0.2363200
157640.0000000    0.2396540
157680.0000000    0.2389668
157720.0000000    0.2521371
157760.0000000    0.2275473
157800.0000000    0.2499968
157840.0000000    0.2384210
157880.0000000    0.2370915
157920.0000000    0.2571421
157960.0000000    0.2526340
158000.0000000    0.2474158
158040.0000000    0.2324785
158080.0000000    0.2496883
158120.0000000    0.2460763
158160.0000000    0.2696213
158200.0000000    0.2452158
158240.0000000    0.2598446
158280.0000000    0.2602085
158320.0000000    0.2436033
158360.0000000    0.2544748
158400.0000000    0.2464118
158440.0000000    0.2389508
158480.0000000    0.2517555
158520.0000000    0.2493262
158560.0000000    0.2415798
158600.0000000    0.2475825
158640.0000000    0.2460625
158680.0000000    0.2395238
158720.0000000    0.2442235
158760.0000000    0.2419454
158800.0000000    0.2407674
158840.0000000    0.2402328
158880.0000000    0.2388628
158920.0000000    0.2494290
158960.0000000    0.2511787
159000.0000000    0.2692448
159040.0000000    0.2498105
159080.0000000    0.2417811
159120.0000000    0.2468459
159160.0000000    0.2486998
159200.0000000    0.2647532
159240.0000000    0.2338684
159280.0000000    0.2419681
159320.0000000    0.2533311
159360.0000000    0.2550496
159400.0000000    0.2560976
159440.0000000    0.2435393
159480.0000000    0.2412152
159520.0000000    0.2419067
159560.0000000    0.2333046
159600.0000000    0.2637531
159640.0000000    0.2452504
159680.0000000    0.2377017
159720.0000000    0.2352500
159760.0000000    0.2625380
159800.0000000    0.2618917
159840.0000000    0.2609274
159880.0000000    0.2421318
159920.0000000    0.2297412
159960.0000000    0.2335155
160000.0000000    0.2650364
160040.0000000    0.2493164
160080.0000000    0.2386755
160120.0000000    0.2353863
160160.0000000    0.2472077
160200.0000000    0.2301994
160240.0000000    0.2526665
160280.0000000    0.2358673
160320.0000000    0.2304213
160360.0000000    0.2293200
160400.0000000    0.2342886
160440.0000000    0.2374691
160480.0000000    0.2372281
160520.0000000    0.2427233
160560.0000000    0.2270732
160600.0000000    0.2492996
160640.0000000    0.2283731
160680.0000000    0.2599720
160720.0000000    0.2235508
160760.0000000    0.2136534
160800.0000000    0.2415417
160840.0000000    0.2314353
160880.0000000    0.2572501
160920.0000000    0.2321687
160960.0000000    0.2384530
161000.0000000    0.2317237
161040.0000000    0.2502492
161080.0000000    0.2461035
161120.0000000    0.2357347
161160.0000000    0.2528659
161200.0000000    0.2533695
161240.0000000    0.2453123
161280.0000000    0.2399112
161320.0000000    0.2410038
161360.0000000    0.2522984
161400.0000000    0.2446596
161440.0000000    0.2538544
161480.0000000    0.2647600
161520.0000000    0.2603292
161560.0000000    0.2693240
161600.0000000    0.2538690
161640.0000000    0.2568967
161680.0000000    0.2378367
161720.0000000    0.2538803
161760.0000000    0.2583469
161800.0000000    0.2568201
161840.0000000    0.2846223
161880.0000000    0.2611454
161920.0000000    0.2730242
161960.0000000    0.2615751
162000.0000000    0.2614582
162040.0000000    0.2683725
162080.0000000    0.2712049
162120.0000000    0.2519375
162160.0000000    0.2627828
162200.0000000    0.2529877
162240.0000000    0.2757027
162280.0000000    0.2669303
162320.0000000    0.2511235
162360.0000000    0.2651248
162400.0000000    0.2476353
162440.0000000    0.2426074
162480.0000000    0.2718621
162520.0000000    0.2770703
162560.0000000    0.2763285
162600.0000000    0.2854396
162640.0000000    0.2726842
162680.0000000    0.2553503
162720.0000000    0.2677154
162760.0000000    0.2585685
162800.0000000    0.2627934
162840.0000000    0.2515681
162880.0000000    0.2655623
162920.0000000    0.2439627
162960.0000000    0.2580892
163000.0000000    0.2454976
163040.0000000    0.2623437
163080.0000000    0.2512406
163120.0000000    0.2507270
163160.0000000    0.2650436
163200.0000000    0.2595514
163240.0000000    0.2479302
163280.0000000    0.2577340
163320.0000000    0.2496601
163360.0000000    0.2553783
163400.0000000    0.2557650
163440.0000000    0.2640073
163480.0000000    0.2535393
163520.0000000    0.2435404
163560.0000000    0.2418404
163600.0000000    0.2614071
163640.0000000    0.2603271
163680.0000000    0.2560669
163720.0000000    0.2537985
163760.0000000    0.2596231
163800.0000000    0.2549087
163840.0000000    0.2567555
163880.0000000    0.2616593
163920.0000000    0.2569740
163960.0000000    0.2437727
164000.0000000    0.2466210
164040.0000000    0.2557724
164080.0000000    0.2493628
164120.0000000    0.2551709
164160.0000000    0.2411930
164200.0000000    0.2524612
164240.0000000    0.2443238
164280.0000000    0.2462053
164320.0000000    0.2663376
164360.0000000    0.2348900
164400.0000000    0.2543235
164440.0000000    0.2542336
164480.0000000    0.2455543
164520.0000000    0.2444039
164560.0000000    0.2537442
164600.0000000    0.2458479
164640.0000000    0.2457338
164680.0000000    0.2677710
164720.0000000    0.2488180
164760.0000000    0.2575784
164800.0000000    0.2564582
164840.0000000    0.2462042
164880.0000000    0.2620584
164920.0000000    0.2673335
164960.0000000    0.2520629
165000.0000000    0.2510680
165040.0000000    0.2592454
165080.0000000    0.2614731
165120.0000000    0.2431086
165160.0000000    0.2580758
165200.0000000    0.2591277
165240.0000000    0.2647628
165280.0000000    0.2630286
165320.0000000    0.2627488
165360.0000000    0.2614148
165400.0000000    0.2697454
165440.0000000    0.2615758
165480.0000000    0.2839245
165520.0000000    0.2810306
165560.0000000    0.2712687
165600.0000000    0.2471637
165640.0000000    0.2594760
165680.0000000    0.2639295
165720.0000000    0.2789061
165760.0000000    0.2688114
165800.0000000    0.2636819
165840.0000000    0.2643345
165880.0000000    0.2709006
165920.0000000    0.2511857
165960.0000000    0.2534452
166000.0000000    0.2439399
166040.0000000    0.2386922
166080.0000000    0.2123439
166120.0000000    0.2244911
166160.0000000    0.2006981
166200.0000000    0.2051232
166240.0000000    0.2304404
166280.0000000    0.2126624
166320.0000000    0.2350037
166360.0000000    0.2492249
166400.0000000    0.2347476
166440.0000000    0.2206348
166480.0000000    0.2294746
166520.0000000    0.2284462
166560.0000000    0.2196737
166600.0000000    0.2313274
166640.0000000    0.2069015
166680.0000000    0.2113725
166720.0000000    0.2071691
166760.0000000    0.2116046
166800.0000000    0.2296183
166840.0000000    0.2191204
166880.0000000    0.2244927
166920.0000000    0.2063936
166960.0000000    0.2179267
167000.0000000    0.2280596
167040.0000000    0.2293658
167080.0000000    0.2220005
167120.0000000    0.2199651
167160.0000000    0.2361872
167200.0000000    0.2231493
167240.0000000    0.2531612
167280.0000000    0.2550567
167320.0000000    0.2401708
167360.0000000    0.2491401
167400.0000000    0.2681996
167440.0000000    0.2427969
167480.0000000    0.2424428
167520.0000000    0.2512754
167560.0000000    0.2394125
167600.0000000    0.2667318
167640.0000000    0.2644217
167680.0000000    0.2636417
167720.0000000    0.2441278
167760.0000000    0.2717887
167800.0000000    0.2544032
167840.0000000    0.2513207
167880.0000000    0.2506259
167920.0000000    0.2287435
167960.0000000    0.2418540
168000.0000000    0.2751638
168040.0000000    0.2591006
168080.0000000    0.2421675
168120.0000000    0.2557295
168160.0000000    0.2398689
168200.0000000    0.2504324
168240.0000000    0.2798682
168280.0000000    0.2467554
168320.0000000    0.2446184
168360.0000000    0.2499738
168400.0000000    0.2605935
168440.0000000    0.2559620
168480.0000000    0.2537999
168520.0000000    0.2707501
168560.0000000    0.2479540
168600.0000000    0.2593727
168640.0000000    0.2587926
168680.0000000    0.2698351
168720.0000000    0.2466190
168760.0000000    0.2491998
168800.0000000    0.2605356
168840.0000000    0.2437357
168880.0000000    0.2609345
168920.0000000    0.2613121
168960.0000000    0.2533928
169000.0000000    0.2542947
169040.0000000    0.2511718
169080.0000000    0.2569701
169120.0000000    0.2473512
169160.0000000    0.2496770
169200.0000000    0.2278204
169240.0000000    0.2282634
169280.0000000    0.2528462
169320.0000000    0.2429909
169360.0000000    0.2494366
169400.0000000    0.2467595
169440.0000000    0.2529675
169480.0000000    0.2363194
169520.0000000    0.2421472
169560.0000000    0.2559943
169600.0000000    0.2565226
169640.0000000    0.2442389
169680.0000000    0.2642700
169720.0000000    0.2515194
169760.0000000    0.2637265
169800.0000000    0.2590405
169840.0000000    0.2627760
169880.0000000    0.2432431
169920.0000000    0.2571919
169960.0000000    0.2333606
170000.0000000    0.2353486
170040.0000000    0.2423782
170080.0000000    0.2327746
170120.0000000    0.2379473
170160.0000000    0.2373160
170200.0000000    0.2501223
170240.0000000    0.2466458
170280.0000000    0.2401180
170320.0000000    0.2514027
170360.0000000    0.2528667
170400.0000000    0.2432376
170440.0000000    0.2639399
170480.0000000    0.2498635
170520.0000000    0.2659522
170560.0000000    0.2474366
170600.0000000    0.2479816
170640.0000000    0.2520885
170680.0000000    0.2439326
170720.0000000    0.2369982
170760.0000000    0.2519424
170800.0000000    0.2361821
170840.0000000    0.2518362
170880.0000000    0.2536035
170920.0000000    0.2464127
170960.0000000    0.2393389
171000.0000000    0.2421489
171040.0000000    0.2365240
171080.0000000    0.2322069
171120.0000000    0.2380711
171160.0000000    0.2360847
171200.0000000    0.2420851
171240.0000000    0.2622528
171280.0000000    0.2423538
171320.0000000    0.2416789
171360.0000000    0.2424036
171400.0000000    0.2461753
171440.0000000    0.2359295
171480.0000000    0.2540863
171520.0000000    0.2673219
171560.0000000    0.2602015
171600.0000000    0.2584311
171640.0000000    0.2581619
171680.0000000    0.2437366
171720.0000000    0.2343814
171760.0000000    0.2531864
171800.0000000    0.2617302
171840.0000000    0.2493054
171880.0000000    0.2390790
171920.0000000    0.2402736
171960.0000000    0.2687276
172000.0000000    0.2614589
172040.0000000    0.2536413
172080.0000000    0.2575610
172120.0000000    0.2569501
172160.0000000    0.2649774
172200.0000000    0.2577604
172240.0000000    0.2681645
172280.0000000    0.2442947
172320.0000000    0.2499428
172360.0000000    0.2544315
172400.0000000    0.2519167
172440.0000000    0.2646081
172480.0000000    0.2446184
172520.0000000    0.2519942
172560.0000000    0.2367989
172600.0000000    0.2344570
172640.0000000    0.2206807
172680.0000000    0.2284774
172720.0000000    0.2314011
172760.0000000    0.2510115
172800.0000000    0.2353292
172840.0000000    0.2615992
172880.0000000    0.2413212
172920.0000000    0.2586342
172960.0000000    0.2447393
173000.0000000    0.2465175
173040.0000000    0.2584154
173080.0000000    0.2545919
173120.0000000    0.2391805
173160.0000000    0.2724238
173200.0000000    0.2482388
173240.0000000    0.2316692
173280.0000000    0.2564332
173320.0000000    0.2438685
173360.0000000    0.2471431
173400.0000000    0.2473617
173440.0000000    0.2452075
173480.0000000    0.2350766
173520.0000000    0.2349341
173560.0000000    0.2540233
173600.0000000    0.2561229
173640.0000000    0.2635974
173680.0000000    0.2463908
173720.0000000    0.2595111
173760.0000000    0.2530234
173800.0000000    0.2608779
173840.0000000    0.2532384
173880.0000000    0.2559197
173920.0000000    0.2496154
173960.0000000    0.2511074
174000.0000000    0.2359481
174040.0000000    0.2474164
174080.0000000    0.2526014
174120.0000000    0.2450077
174160.0000000    0.2551574
174200.0000000    0.2363064
174240.0000000    0.2630859
174280.0000000    0.2448810
174320.0000000    0.2483120
174360.0000000    0.2600516
174400.0000000    0.2563200
174440.0000000    0.2492312
174480.0000000    0.2504463
174520.0000000    0.2454106
174560.0000000    0.2651914
174600.0000000    0.2420133
174640.0000000    0.2573242
174680.0000000    0.2586261
174720.0000000    0.2428560
174760.0000000    0.2500733
174800.0000000    0.2414093
174840.0000000    0.2662709
174880.0000000    0.2704419
174920.0000000    0.2410306
174960.0000000    0.2184007
175000.0000000    0.2266865
175040.0000000    0.2588855
175080.0000000    0.2629058
175120.0000000    0.2534700
175160.0000000    0.2421864
175200.0000000    0.2247086
175240.0000000    0.2364379
175280.0000000    0.2502014
175320.0000000    0.2468448
175360.0000000    0.2405196
175400.0000000    0.2445887
175440.0000000    0.2469600
175480.0000000    0.2656390
175520.0000000    0.2282172
175560.0000000    0.2508352
175600.0000000    0.2316186
175640.0000000    0.2679182
175680.0000000    0.2511855
175720.0000000    0.2434924
175760.0000000    0.2648768
175800.0000000    0.2610558
175840.0000000    0.2689364
175880.0000000    0.2591300
175920.0000000    0.2379210
175960.0000000    0.2584281
176000.0000000    0.2395594
176040.0000000    0.2541790
176080.0000000    0.2602088
176120.0000000    0.2539424
176160.0000000    0.2583522
176200.0000000    0.2600484
176240.0000000    0.2669338
176280.0000000    0.2639628
176320.0000000    0.2604672
176360.0000000    0.2589841
176400.0000000    0.2629877
176440.0000000    0.2646430
176480.0000000    0.2654858
176520.0000000    0.2631369
176560.0000000    0.2711360
176600.0000000    0.2445619
176640.0000000    0.2550585
176680.0000000    0.2528878
176720.0000000    0.2492158
176760.0000000    0.2650571
176800.0000000    0.2660954
176840.0000000    0.2735211
176880.0000000    0.2394186
176920.0000000    0.2683439
176960.0000000    0.2674446
177000.0000000    0.2896754
177040.0000000    0.2727907
177080.0000000    0.2650583
177120.0000000    0.2654864
177160.0000000    0.2629516
177200.0000000    0.2723368
177240.0000000    0.2827008
177280.0000000    0.2691517
177320.0000000    0.2725515
177360.0000000    0.2763155
177400.0000000    0.2680655
177440.0000000    0.2800067
177480.0000000    0.2576104
177520.0000000    0.2773473
177560.0000000    0.2629600
177600.0000000    0.2562796
177640.0000000    0.2540789
177680.0000000    0.2595314
177720.0000000    0.2858115
177760.0000000    0.2601449
177800.0000000    0.2403024
177840.0000000    0.2352458
177880.0000000    0.2600648
177920.0000000    0.2600376
177960.0000000    0.2569192
178000.0000000    0.2610717
178040.0000000    0.2665067
178080.0000000    0.2518997
178120.0000000    0.2474327
178160.0000000    0.2572218
178200.0000000    0.2451283
178240.0000000    0.2537422
178280.0000000    0.2468712
178320.0000000    0.2498474
178360.0000000    0.2472230
178400.0000000    0.2631654
178440.0000000    0.2560579
178480.0000000    0.2725978
178520.0000000    0.2649614
178560.0000000    0.2612953
178600.0000000    0.2613783
178640.0000000    0.2530456
178680.0000000    0.2742680
178720.0000000    0.2644142
178760.0000000    0.2627965
178800.0000000    0.2471778
178840.0000000    0.2357385
178880.0000000    0.2538442
178920.0000000    0.2454124
178960.0000000    0.2485442
179000.0000000    0.2612498
179040.0000000    0.2757183
179080.0000000    0.2556432
179120.0000000    0.2750824
179160.0000000    0.2798029
179200.0000000    0.2614336
179240.0000000    0.2689939
179280.0000000    0.2724440
179320.0000000    0.2779144
179360.0000000    0.2668919
179400.0000000    0.2426729
179440.0000000    0.2544504
179480.0000000    0.2664596
179520.0000000    0.2665146
179560.0000000    0.2710719
179600.0000000    0.2675162
179640.0000000    0.2501211
179680.0000000    0.2598972
179720.0000000    0.2626524
179760.0000000    0.2721311
179800.0000000    0.2662471
179840.0000000    0.2705829
179880.0000000    0.2790815
179920.0000000    0.2656903
179960.0000000    0.2461234
180000.0000000    0.2360434
180040.0000000    0.2649520
180080.0000000    0.2721049
180120.0000000    0.2569285
180160.0000000    0.2551313
180200.0000000    0.2424457
180240.0000000    0.2481350
180280.0000000    0.2368601
180320.0000000    0.2577544
180360.0000000    0.2518226
180400.0000000    0.2632708
180440.0000000    0.2643352
180480.0000000    0.2435164
180520.0000000    0.2531535
180560.0000000    0.2869369
180600.0000000    0.2507246
180640.0000000    0.2662575
180680.0000000    0.2462822
180720.0000000    0.2518572
180760.0000000    0.2529671
180800.0000000    0.2428367
180840.0000000    0.2557027
180880.0000000    0.2635130
180920.0000000    0.2640597
180960.0000000    0.2455013
181000.0000000    0.2579806
181040.0000000    0.2643372
181080.0000000    0.2618879
181120.0000000    0.2615641
181160.0000000    0.2452462
181200.0000000    0.2460624
181240.0000000    0.2531613
181280.0000000    0.2433260
181320.0000000    0.2496990
181360.0000000    0.2514373
181400.0000000    0.2492549
181440.0000000    0.2599439
181480.0000000    0.2640827
181520.0000000    0.2717143
181560.0000000    0.2563453
181600.0000000    0.2503633
181640.0000000    0.2504145
181680.0000000    0.2635228
181720.0000000    0.2561147
181760.0000000    0.2764322
181800.0000000    0.2597023
181840.0000000    0.2587123
181880.0000000    0.2781885
181920.0000000    0.2639684
181960.0000000    0.2780064
182000.0000000    0.2656518
182040.0000000    0.2546086
182080.0000000    0.2642250
182120.0000000    0.2607882
182160.0000000    0.2638507
182200.0000000    0.2487536
182240.0000000    0.2397172
182280.0000000    0.2560544
182320.0000000    0.2530605
182360.0000000    0.2438179
182400.0000000    0.2427327
182440.0000000    0.2568772
182480.0000000    0.2424415
182520.0000000    0.2603113
182560.0000000    0.2536339
182600.0000000    0.2602440
182640.0000000    0.2634394
182680.0000000    0.2644294
182720.0000000    0.2519617
182760.0000000    0.2668190
182800.0000000    0.2517112
182840.0000000    0.2722052
182880.0000000    0.2510440
182920.0000000    0.2407653
182960.0000000    0.2849149
183000.0000000    0.2545218
183040.0000000    0.2363938
183080.0000000    0.2566708
183120.0000000    0.2633362
183160.0000000    0.2504360
183200.0000000    0.2458426
183240.0000000    0.2546917
183280.0000000    0.2618282
183320.0000000    0.2606814
183360.0000000    0.2531131
183400.0000000    0.2601452
183440.0000000    0.2478102
183480.0000000    0.2441895
183520.0000000    0.2428975
183560.0000000    0.2312809
183600.0000000    0.2313096
183640.0000000    0.2429015
183680.0000000    0.2517435
183720.0000000    0.2419815
183760.0000000    0.2378540
183800.0000000    0.2715296
183840.0000000    0.2671261
183880.0000000    0.2610253
183920.0000000    0.2610485
183960.0000000    0.2794876
184000.0000000    0.2592610
184040.0000000    0.2531048
184080.0000000    0.2574253
184120.0000000    0.2694677
184160.0000000    0.2456774
184200.0000000    0.2453100
184240.0000000    0.2433793
184280.0000000    0.2460011
184320.0000000    0.2514040
184360.0000000    0.2566664
184400.0000000    0.2563292
184440.0000000    0.2653415
184480.0000000    0.2655177
184520.0000000    0.2373616
184560.0000000    0.2627649
184600.0000000    0.2428374
184640.0000000    0.2764781
184680.0000000    0.2486213
184720.0000000    0.2732908
184760.0000000    0.2730564
184800.0000000    0.2811414
184840.0000000    0.2556550
184880.0000000    0.2706448
184920.0000000    0.2754842
184960.0000000    0.2774493
185000.0000000    0.2768407
185040.0000000    0.2780918
185080.0000000    0.2752213
185120.0000000    0.2886432
185160.0000000    0.2679067
185200.0000000    0.2909845
185240.0000000    0.2690949
185280.0000000    0.2617228
185320.0000000    0.2715938
185360.0000000    0.2886272
185400.0000000    0.2723442
185440.0000000    0.2756187
185480.0000000    0.2566243
185520.0000000    0.2575475
185560.0000000    0.2914726
185600.0000000    0.2549158
185640.0000000    0.2724656
185680.0000000    0.2758422
185720.0000000    0.2782020
185760.0000000    0.2650763
185800.0000000    0.2914063
185840.0000000    0.2820318
185880.0000000    0.2760434
185920.0000000    0.2680907
185960.0000000    0.2767090
186000.0000000    0.2609975
186040.0000000    0.2856949
186080.0000000    0.2829457
186120.0000000    0.2603056
186160.0000000    0.2710614
186200.0000000    0.2742493
186240.0000000    0.2702734
186280.0000000    0.2740121
186320.0000000    0.2465338
186360.0000000    0.2662359
186400.0000000    0.2342054
186440.0000000    0.2405713
186480.0000000    0.2431986
186520.0000000    0.2708084
186560.0000000    0.2750315
186600.0000000    0.2642953
186640.0000000    0.2717266
186680.0000000    0.2860356
186720.0000000    0.2632640
186760.0000000    0.2568726
186800.0000000    0.2814150
186840.0000000    0.2691204
186880.0000000    0.2792420
186920.0000000    0.2584795
186960.0000000    0.2779616
187000.0000000    0.2828500
187040.0000000    0.2874024
187080.0000000    0.2889722
187120.0000000    0.2620569
187160.0000000    0.2643880
187200.0000000    0.2511734
187240.0000000    0.2524327
187280.0000000    0.2394755
187320.0000000    0.2445591
187360.0000000    0.2580550
187400.0000000    0.2662733
187440.0000000    0.2685329
187480.0000000    0.2630911
187520.0000000    0.2827097
187560.0000000    0.2684412
187600.0000000    0.2730893
187640.0000000    0.2630596
187680.0000000    0.2634538
187720.0000000    0.2497578
187760.0000000    0.2539142
187800.0000000    0.2662205
187840.0000000    0.2705566
187880.0000000    0.2761225
187920.0000000    0.2573226
187960.0000000    0.2456130
188000.0000000    0.2734403
188040.0000000    0.2882397
188080.0000000    0.2871910
188120.0000000    0.2784443
188160.0000000    0.2801801
188200.0000000    0.2926294
188240.0000000    0.2828276
188280.0000000    0.2993206
188320.0000000    0.2709852
188360.0000000    0.2583927
188400.0000000    0.2503519
188440.0000000    0.2564375
188480.0000000    0.2688858
188520.0000000    0.2631165
188560.0000000    0.2688211
188600.0000000    0.2967750
188640.0000000    0.2773882
188680.0000000    0.2932416
188720.0000000    0.2818068
188760.0000000    0.2735504
188800.0000000    0.2610300
188840.0000000    0.2874711
188880.0000000    0.2817869
188920.0000000    0.2792043
188960.0000000    0.2581515
189000.0000000    0.2289803
189040.0000000    0.2580522
189080.0000000    0.2495202
189120.0000000    0.2610940
189160.0000000    0.2573890
189200.0000000    0.2721069
189240.0000000    0.2610187
189280.0000000    0.2488389
189320.0000000    0.2542445
189360.0000000    0.2539923
189400.0000000    0.2574081
189440.0000000    0.2683629
189480.0000000    0.2478342
189520.0000000    0.2555204
189560.0000000    0.2633922
189600.0000000    0.2534577
189640.0000000    0.2565820
189680.0000000    0.2652949
189720.0000000    0.2515513
189760.0000000    0.2506885
189800.0000000    0.2479046
189840.0000000    0.2510017
189880.0000000    0.2622898
189920.0000000    0.2530200
189960.0000000    0.2726187
190000.0000000    0.2471778
190040.0000000    0.2578736
190080.0000000    0.2448676
190120.0000000    0.2566387
190160.0000000    0.2731749
190200.0000000    0.2475899
190240.0000000    0.2412120
190280.0000000    0.2545467
190320.0000000    0.2509967
190360.0000000    0.2547439
190400.0000000    0.2782393
190440.0000000    0.2677603
190480.0000000    0.2676932
190520.0000000    0.2720678
190560.0000000    0.2627901
190600.0000000    0.2679218
190640.0000000    0.2764570
190680.0000000    0.2434854
190720.0000000    0.2495887
190760.0000000    0.2459241
190800.0000000    0.2514201
190840.0000000    0.2649766
190880.0000000    0.2596069
190920.0000000    0.2596334
190960.0000000    0.2731569
191000.0000000    0.2739810
191040.0000000    0.2785329
191080.0000000    0.2666834
191120.0000000    0.2751016
191160.0000000    0.2675664
191200.0000000    0.2784699
191240.0000000    0.2714341
191280.0000000    0.2466007
191320.0000000    0.2701513
191360.0000000    0.2699324
191400.0000000    0.2629150
191440.0000000    0.2681951
191480.0000000    0.2615374
191520.0000000    0.2679025
191560.0000000    0.2697269
191600.0000000    0.2527929
191640.0000000    0.2501050
191680.0000000    0.2570833
191720.0000000    0.2503983
191760.0000000    0.2660287
191800.0000000    0.2703873
191840.0000000    0.2767032
191880.0000000    0.2680412
191920.0000000    0.2626619
191960.0000000    0.2890302
192000.0000000    0.2658553
192040.0000000    0.2587084
192080.0000000    0.2634612
192120.0000000    0.2705287
192160.0000000    0.2789576
192200.0000000    0.2613814
192240.0000000    0.2555649
192280.0000000    0.2656554
192320.0000000    0.2758977
192360.0000000    0.2661956
192400.0000000    0.2688840
192440.0000000    0.2719179
192480.0000000    0.2775234
192520.0000000    0.2932056
192560.0000000    0.2930359
192600.0000000    0.2757062
192640.0000000    0.2648742
192680.0000000    0.2784391
192720.0000000    0.2843548
192760.0000000    0.2666155
192800.0000000    0.2754329
192840.0000000    0.2706247
192880.0000000    0.2692436
192920.0000000    0.2830698
192960.0000000    0.2725396
193000.0000000    0.2859242
193040.0000000    0.2931559
193080.0000000    0.2916934
193120.0000000    0.2831236
193160.0000000    0.2822275
193200.0000000    0.2782942
193240.0000000    0.3036839
193280.0000000    0.2674061
193320.0000000    0.2615879
193360.0000000    0.2734118
193400.0000000    0.2831698
193440.0000000    0.2902209
193480.0000000    0.2901340
193520.0000000    0.2524025
193560.0000000    0.2685470
193600.0000000    0.2664122
193640.0000000    0.2822551
193680.0000000    0.2384071
193720.0000000    0.2408072
193760.0000000    0.2505876
193800.0000000    0.2411696
193840.0000000    0.2605864
193880.0000000    0.2648211
193920.0000000    0.2471293
193960.0000000    0.2648816
194000.0000000    0.2703152
194040.0000000    0.2749457
194080.0000000    0.2720222
194120.0000000    0.2574943
194160.0000000    0.2665475
194200.0000000    0.2764146
194240.0000000    0.2467488
194280.0000000    0.2634323
194320.0000000    0.2680588
194360.0000000    0.2682149
194400.0000000    0.2758044
194440.0000000    0.2668117
194480.0000000    0.2614869
194520.0000000    0.2645288
194560.0000000    0.2513839
194600.0000000    0.2711573
194640.0000000    0.2705872
194680.0000000    0.2772452
194720.0000000    0.2504334
194760.0000000    0.2602527
194800.0000000    0.2539482
194840.0000000    0.2634103
194880.0000000    0.2740771
194920.0000000    0.2811273
194960.0000000    0.2543669
195000.0000000    0.2684560
195040.0000000    0.2605719
195080.0000000    0.2751725
195120.0000000    0.2827342
195160.0000000    0.2695638
195200.0000000    0.2916634
195240.0000000    0.2759744
195280.0000000    0.2783114
195320.0000000    0.2990423
195360.0000000    0.2766300
195400.0000000    0.2672604
195440.0000000    0.2733267
195480.0000000    0.2869097
195520.0000000    0.2602334
195560.0000000    0.2745361
195600.0000000    0.2847247
195640.0000000    0.2746075
195680.0000000    0.2838556
195720.0000000    0.2881103
195760.0000000    0.2520566
195800.0000000    0.2790372
195840.0000000    0.2746481
195880.0000000    0.2687537
195920.0000000    0.2684940
195960.0000000    0.2498373
196000.0000000    0.2649479
196040.0000000    0.2748910
196080.0000000    0.2750910
196120.0000000    0.2647046
196160.0000000    0.2597472
196200.0000000    0.2470187
196240.0000000    0.2631255
196280.0000000    0.2825229
196320.0000000    0.2734010
196360.0000000    0.2945807
196400.0000000    0.2741290
196440.0000000    0.2756989
196480.0000000    0.2545214
196520.0000000    0.2485668
196560.0000000    0.2582181
196600.0000000    0.2405544
196640.0000000    0.2650779
196680.0000000    0.2702560
196720.0000000    0.2649993
196760.0000000    0.2530922
196800.0000000    0.2616865
196840.0000000    0.2737269
196880.0000000    0.2728277
196920.0000000    0.2878379
196960.0000000    0.2740272
197000.0000000    0.2840496
197040.0000000    0.2673533
197080.0000000    0.2605250
197120.0000000    0.2636369
197160.0000000    0.2746199
197200.0000000    0.2694142
197240.0000000    0.2752482
197280.0000000    0.2589109
197320.0000000    0.2825225
197360.0000000    0.2770287
197400.0000000    0.2810987
197440.0000000    0.2470327
197480.0000000    0.2718872
197520.0000000    0.2675311
197560.0000000    0.2572768
197600.0000000    0.2652061
197640.0000000    0.2752363
197680.0000000    0.2572684
197720.0000000    0.2677184
197760.0000000    0.2526684
197800.0000000    0.2753742
197840.0000000    0.2643725
197880.0000000    0.2727346
197920.0000000    0.2648900
197960.0000000    0.2814723
198000.0000000    0.2748010
198040.0000000    0.2602370
198080.0000000    0.2612237
198120.0000000    0.2569899
198160.0000000    0.2600679
198200.0000000    0.2730025
198240.0000000    0.2596392
198280.0000000    0.2654290
198320.0000000    0.2649521
198360.0000000    0.2594672
198400.0000000    0.2815100
198440.0000000    0.2530163
198480.0000000    0.2506403
198520.0000000    0.2719006
198560.0000000    0.2779186
198600.0000000    0.2608463
198640.0000000    0.2694252
198680.0000000    0.2763267
198720.0000000    0.2451914
198760.0000000    0.2569166
198800.0000000    0.2544810
198840.0000000    0.2519789
198880.0000000    0.2607183
198920.0000000    0.2635979
198960.0000000    0.2746399
199000.0000000    0.2467869
199040.0000000    0.2693177
199080.0000000    0.2562060
199120.0000000    0.2533561
199160.0000000    0.2621836
199200.0000000    0.2646509
199240.0000000    0.2802238
199280.0000000    0.2771173
199320.0000000    0.2613569
199360.0000000    0.2482272
199400.0000000    0.2696909
199440.0000000    0.2836760
199480.0000000    0.2731006
199520.0000000    0.2521454
199560.0000000    0.2648070
199600.0000000    0.2635738
199640.0000000    0.2581657
199680.0000000    0.2457001
199720.0000000    0.2546434
199760.0000000    0.2446274
199800.0000000    0.2519410
199840.0000000    0.2610189
199880.0000000    0.2502848
199920.0000000    0.2436257
199960.0000000    0.2352605
200000.0000000    0.2391742
200040.0000000    0.2459846
200080.0000000    0.2584476
200120.0000000    0.2665180
200160.0000000    0.2564599
200200.0000000    0.2554379
200240.0000000    0.2671335
200280.0000000    0.2788687
200320.0000000    0.2466078
200360.0000000    0.2482250
200400.0000000    0.2681623
200440.0000000    0.2546742
200480.0000000    0.2396624
200520.0000000    0.2616391
200560.0000000    0.2659868
200600.0000000    0.2620435
200640.0000000    0.2852085
200680.0000000    0.2591385
200720.0000000    0.2666545
200760.0000000    0.2529557
200800.0000000    0.2652177
200840.0000000    0.2781168
200880.0000000    0.2664211
200920.0000000    0.2784277
200960.0000000    0.2772765
201000.0000000    0.2803329
201040.0000000    0.2645977
201080.0000000    0.2729552
201120.0000000    0.2633459
201160.0000000    0.2822167
201200.0000000    0.2787324
201240.0000000    0.2675591
201280.0000000    0.2703797
201320.0000000    0.2611392
201360.0000000    0.2694363
201400.0000000    0.2679539
201440.0000000    0.2548492
201480.0000000    0.2589042
201520.0000000    0.2607993
201560.0000000    0.2523683
201600.0000000    0.2417310
201640.0000000    0.2504440
201680.0000000    0.2619312
201720.0000000    0.2585555
201760.0000000    0.2526369
201800.0000000    0.2646053
201840.0000000    0.2490940
201880.0000000    0.2722102
201920.0000000    0.2502712
201960.0000000    0.2545270
202000.0000000    0.2494328
202040.0000000    0.2385032
202080.0000000    0.2583031
202120.0000000    0.2656077
202160.0000000    0.2598751
202200.0000000    0.2704873
202240.0000000    0.2634954
202280.0000000    0.2698475
202320.0000000    0.2399006
202360.0000000    0.2535636
202400.0000000    0.2547412
202440.0000000    0.2629272
202480.0000000    0.2865176
202520.0000000    0.2889347
202560.0000000    0.2762003
202600.0000000    0.2691545
202640.0000000    0.2740021
202680.0000000    0.2723867
202720.0000000    0.2527979
202760.0000000    0.2624060
202800.0000000    0.2721877
202840.0000000    0.2575517
202880.0000000    0.2630478
202920.0000000    0.2793053
202960.0000000    0.2664700
203000.0000000    0.2654471
203040.0000000    0.2690006
203080.0000000    0.2648419
203120.0000000    0.2473404
203160.0000000    0.2541922
203200.0000000    0.2672601
203240.0000000    0.2738119
203280.0000000    0.2735454
203320.0000000    0.2686056
203360.0000000    0.2728516
203400.0000000    0.2624101
203440.0000000    0.2814029
203480.0000000    0.2821594
203520.0000000    0.2567989
203560.0000000    0.2657736
203600.0000000    0.2491790
203640.0000000    0.2666956
203680.0000000    0.2801329
203720.0000000    0.2730157
203760.0000000    0.2666001
203800.0000000    0.2665343
203840.0000000    0.2645372
203880.0000000    0.2793899
203920.0000000    0.2818721
203960.0000000    0.2835206
204000.0000000    0.2827421
204040.0000000    0.2971183
204080.0000000    0.2700391
204120.0000000    0.2545128
204160.0000000    0.2887033
204200.0000000    0.2704707
204240.0000000    0.2770836
204280.0000000    0.2610850
204320.0000000    0.2629741
204360.0000000    0.2711086
204400.0000000    0.2624052
204440.0000000    0.2541492
204480.0000000    0.2484695
204520.0000000    0.2760290
204560.0000000    0.2658160
204600.0000000    0.3100362
204640.0000000    0.3041077
204680.0000000    0.2789724
204720.0000000    0.2779927
204760.0000000    0.2707475
204800.0000000    0.2785845
204840.0000000    0.2521555
204880.0000000    0.2763187
204920.0000000    0.2596094
204960.0000000    0.2531686
205000.0000000    0.2612723
205040.0000000    0.2501470
205080.0000000    0.2396464
205120.0000000    0.2614126
205160.0000000    0.2768157
205200.0000000    0.2596644
205240.0000000    0.2710303
205280.0000000    0.2423509
205320.0000000    0.2505847
205360.0000000    0.2564674
205400.0000000    0.2775734
205440.0000000    0.2725370
205480.0000000    0.2492563
205520.0000000    0.2604212
205560.0000000    0.2811559
205600.0000000    0.2875935
205640.0000000    0.2828188
205680.0000000    0.2646561
205720.0000000    0.2588017
205760.0000000    0.2424825
205800.0000000    0.2630236
205840.0000000    0.2673469
205880.0000000    0.2822346
205920.0000000    0.2753798
205960.0000000    0.2686414
206000.0000000    0.2875321
206040.0000000    0.2745912
206080.0000000    0.3090523
206120.0000000    0.2811476
206160.0000000    0.2646365
206200.0000000    0.2545487
206240.0000000    0.2405850
206280.0000000    0.2544285
206320.0000000    0.2570576
206360.0000000    0.2610050
206400.0000000    0.2671998
206440.0000000    0.2607656
206480.0000000    0.2528672
206520.0000000    0.2404061
206560.0000000    0.2704189
206600.0000000    0.2545206
206640.0000000    0.2625694
206680.0000000    0.2569926
206720.0000000    0.2548152
206760.0000000    0.2472727
206800.0000000    0.2636072
206840.0000000    0.2550922
206880.0000000    0.2598251
206920.0000000    0.2572669
206960.0000000    0.2432351
207000.0000000    0.2728627
207040.0000000    0.2960246
207080.0000000    0.2877398
207120.0000000    0.2811785
207160.0000000    0.2703804
207200.0000000    0.2687628
207240.0000000    0.2541371
207280.0000000    0.2481814
207320.0000000    0.2614494
207360.0000000    0.2439960
207400.0000000    0.2272488
207440.0000000    0.2517022
207480.0000000    0.2555185
207520.0000000    0.2272139
207560.0000000    0.2360778
207600.0000000    0.2577489
207640.0000000    0.2494223
207680.0000000    0.2441261
207720.0000000    0.2499758
207760.0000000    0.2532965
207800.0000000    0.2548974
207840.0000000    0.2728500
207880.0000000    0.2675076
207920.0000000    0.2588660
207960.0000000    0.2607336
208000.0000000    0.2761786
208040.0000000    0.2633869
208080.0000000    0.2679912
208120.0000000    0.2935925
208160.0000000    0.2687491
208200.0000000    0.2695815
208240.0000000    0.2789006
208280.0000000    0.2714618
208320.0000000    0.2588183
208360.0000000    0.2697969
208400.0000000    0.2661491
208440.0000000    0.2598924
208480.0000000    0.2761828
208520.0000000    0.2603355
208560.0000000    0.2625789
208600.0000000    0.2655627
208640.0000000    0.2813760
208680.0000000    0.2721231
208720.0000000    0.2710962
208760.0000000    0.2813120
208800.0000000    0.2723437
208840.0000000    0.2534599
208880.0000000    0.2556933
208920.0000000    0.2615468
208960.0000000    0.2836487
209000.0000000    0.2815391
209040.0000000    0.2590098
209080.0000000    0.2596333
209120.0000000    0.2559186
209160.0000000    0.2484420
209200.0000000    0.2455510
209240.0000000    0.2592468
209280.0000000    0.2606786
209320.0000000    0.2572347
209360.0000000    0.2390870
209400.0000000    0.2495868
209440.0000000    0.2562609
209480.0000000    0.2614145
209520.0000000    0.2691276
209560.0000000    0.2854006
209600.0000000    0.2721173
209640.0000000    0.2680053
209680.0000000    0.2612270
209720.0000000    0.2681094
209760.0000000    0.2525983
209800.0000000    0.2490542
209840.0000000    0.2614770
209880.0000000    0.2779193
209920.0000000    0.2763333
209960.0000000    0.2931686
210000.0000000    0.2593451
210040.0000000    0.2564801
210080.0000000    0.2710779
210120.0000000    0.2654465
210160.0000000    0.2381617
210200.0000000    0.2877522
210240.0000000    0.2794765
210280.0000000    0.2674606
210320.0000000    0.2649775
210360.0000000    0.2778517
210400.0000000    0.2738138
210440.0000000    0.2816552
210480.0000000    0.2565219
210520.0000000    0.2434761
210560.0000000    0.2860299
210600.0000000    0.2831837
210640.0000000    0.2551183
210680.0000000    0.2573734
210720.0000000    0.2684001
210760.0000000    0.2708877
210800.0000000    0.2578687
210840.0000000    0.2754920
210880.0000000    0.2587648
210920.0000000    0.2721133
210960.0000000    0.2652494
211000.0000000    0.2686744
211040.0000000    0.2552314
211080.0000000    0.2579944
211120.0000000    0.2597503
211160.0000000    0.2679240
211200.0000000    0.2512025
211240.0000000    0.2763374
211280.0000000    0.2727102
211320.0000000    0.2783112
211360.0000000    0.2873408
211400.0000000    0.3109601
211440.0000000    0.2767473
211480.0000000    0.3041538
211520.0000000    0.2721995
211560.0000000    0.2699323
211600.0000000    0.2808510
211640.0000000    0.2673011
211680.0000000    0.2651121
211720.0000000    0.2734776
211760.0000000    0.2635583
211800.0000000    0.2515888
211840.0000000    0.2656540
211880.0000000    0.2507570
211920.0000000    0.2468199
211960.0000000    0.2545947
212000.0000000    0.2570777
212040.0000000    0.2682497
212080.0000000    0.2800134
212120.0000000    0.2771321
212160.0000000    0.2631502
212200.0000000    0.2499234
212240.0000000    0.2531113
212280.0000000    0.2828440
212320.0000000    0.2767017
212360.0000000    0.2797299
212400.0000000    0.2821543
212440.0000000    0.2445603
212480.0000000    0.2539979
212520.0000000    0.2496452
212560.0000000    0.2468826
212600.0000000    0.2441572
212640.0000000    0.2595808
212680.0000000    0.2685498
212720.0000000    0.2684401
212760.0000000    0.2680840
212800.0000000    0.2673679
212840.0000000    0.2614080
212880.0000000    0.2606213
212920.0000000    0.2388317
212960.0000000    0.2635933
213000.0000000    0.2598567
213040.0000000    0.2747571
213080.0000000    0.2769773
213120.0000000    0.2752706
213160.0000000    0.2753433
213200.0000000    0.2723750
213240.0000000    0.2721523
213280.0000000    0.2636206
213320.0000000    0.2688926
213360.0000000    0.2752983
213400.0000000    0.2965691
213440.0000000    0.2671497
213480.0000000    0.2679909
213520.0000000    0.2709920
213560.0000000    0.2572759
213600.0000000    0.2692077
213640.0000000    0.2735036
213680.0000000    0.2683627
213720.0000000    0.2788630
213760.0000000    0.2654671
213800.0000000    0.2898259
213840.0000000    0.2760447
213880.0000000    0.2714536
213920.0000000    0.2687592
213960.0000000    0.2750011
214000.0000000    0.2531494
214040.0000000    0.2565452
214080.0000000    0.2763461
214120.0000000    0.2937203
214160.0000000    0.2816618
214200.0000000    0.2866425
214240.0000000    0.2627040
214280.0000000    0.2616440
214320.0000000    0.2678171
214360.0000000    0.2715688
214400.0000000    0.2741354
214440.0000000    0.2826909
214480.0000000    0.2669303
214520.0000000    0.2679225
214560.0000000    0.2863891
214600.0000000    0.2614176
214640.0000000    0.2821103
214680.0000000    0.2812537
214720.0000000    0.2367849
214760.0000000    0.2425587
214800.0000000    0.2744226
214840.0000000    0.2678626
214880.0000000    0.2626177
214920.0000000    0.2517291
214960.0000000    0.2663164
215000.0000000    0.2623420
215040.0000000    0.2684181
215080.0000000    0.2680868
215120.0000000    0.2626934
215160.0000000    0.2759881
215200.0000000    0.2766531
215240.0000000    0.2460130
215280.0000000    0.2675422
215320.0000000    0.2635980
215360.0000000    0.2741715
215400.0000000    0.2891929
215440.0000000    0.2609676
215480.0000000    0.2485126
215520.0000000    0.2772830
215560.0000000    0.2832167
215600.0000000    0.2881335
215640.0000000    0.2835969
215680.0000000    0.2833624
215720.0000000    0.2709659
215760.0000000    0.2561494
215800.0000000    0.2459445
215840.0000000    0.2452708
215880.0000000    0.2455153
215920.0000000    0.2601127
215960.0000000    0.2603006
216000.0000000    0.2601718
216040.0000000    0.2607951
216080.0000000    0.2505886
216120.0000000    0.2541988
216160.0000000    0.2484576
216200.0000000    0.2726133
216240.0000000    0.2666969
216280.0000000    0.2705007
216320.0000000    0.2649396
216360.0000000    0.2640743
216400.0000000    0.2735973
216440.0000000    0.2838534
216480.0000000    0.2862480
216520.0000000    0.2531002
216560.0000000    0.2850429
216600.0000000    0.2658035
216640.0000000    0.2935367
216680.0000000    0.2750117
216720.0000000    0.2911992
216760.0000000    0.2893232
216800.0000000    0.2618024
216840.0000000    0.2608444
216880.0000000    0.2813068
216920.0000000    0.2891770
216960.0000000    0.2747169
217000.0000000    0.2884239
217040.0000000    0.2760846
217080.0000000    0.2672428
217120.0000000    0.2694192
217160.0000000    0.2580677
217200.0000000    0.2777067
217240.0000000    0.2655444
217280.0000000    0.2824189
217320.0000000    0.2611873
217360.0000000    0.2709228
217400.0000000    0.2588287
217440.0000000    0.2662468
217480.0000000    0.2554830
217520.0000000    0.2701689
217560.0000000    0.2432286
217600.0000000    0.2501353
217640.0000000    0.2485282
217680.0000000    0.2571226
217720.0000000    0.2557481
217760.0000000    0.2418146
217800.0000000    0.2506209
217840.0000000    0.2664697
217880.0000000    0.2746776
217920.0000000    0.2763446
217960.0000000    0.2527188
218000.0000000    0.2558999
218040.0000000    0.2499752
218080.0000000    0.2577195
218120.0000000    0.2624144
218160.0000000    0.2692449
218200.0000000    0.2728517
218240.0000000    0.2774865
218280.0000000    0.2757761
218320.0000000    0.2735051
218360.0000000    0.2744046
218400.0000000    0.2392551
218440.0000000    0.2703122
218480.0000000    0.3004248
218520.0000000    0.2634975
218560.0000000    0.2558978
218600.0000000    0.2614230
218640.0000000    0.2689015
218680.0000000    0.2515608
218720.0000000    0.2782700
218760.0000000    0.2585703
218800.0000000    0.2597750
218840.0000000    0.2453678
218880.0000000    0.2512793
218920.0000000    0.2625626
218960.0000000    0.2817257
219000.0000000    0.2547484
219040.0000000    0.2735878
219080.0000000    0.2865592
219120.0000000    0.2699615
219160.0000000    0.2992545
219200.0000000    0.2707088
219240.0000000    0.2559598
219280.0000000    0.2526180
219320.0000000    0.2619397
219360.0000000    0.2429052
219400.0000000    0.2474605
219440.0000000    0.2309140
219480.0000000    0.2283006
219520.0000000    0.2410255
219560.0000000    0.2541422
219600.0000000    0.2554759
219640.0000000    0.2520369
219680.0000000    0.2719296
219720.0000000    0.2699089
219760.0000000    0.2913955
219800.0000000    0.2880166
219840.0000000    0.2907533
219880.0000000    0.2672141
219920.0000000    0.2890524
219960.0000000    0.2989047
220000.0000000    0.2710769
220040.0000000    0.2862071
220080.0000000    0.2742347
220120.0000000    0.2570796
220160.0000000    0.2767884
220200.0000000    0.2577965
220240.0000000    0.2713790
220280.0000000    0.2885070
220320.0000000    0.2720038
220360.0000000    0.2986571
220400.0000000    0.3033772
220440.0000000    0.2894249
220480.0000000    0.2837726
220520.0000000    0.2939290
220560.0000000    0.2992195
220600.0000000    0.2954941
220640.0000000    0.3037966
220680.0000000    0.2804329
220720.0000000    0.2787037
220760.0000000    0.2766850
220800.0000000    0.2780807
220840.0000000    0.2770981
220880.0000000    0.2652953
220920.0000000    0.2725613
220960.0000000    0.2744317
221000.0000000    0.2703827
221040.0000000    0.2741079
221080.0000000    0.2806310
221120.0000000    0.2819769
221160.0000000    0.2979656
221200.0000000    0.2629401
221240.0000000    0.2960431
221280.0000000    0.2662922
221320.0000000    0.2655156
221360.0000000    0.2498602
221400.0000000    0.2554136
221440.0000000    0.2862353
221480.0000000    0.2688492
221520.0000000    0.2567945
221560.0000000    0.2610994
221600.0000000    0.2730067
221640.0000000    0.2678978
221680.0000000    0.2639962
221720.0000000    0.2888713
221760.0000000    0.2914506
221800.0000000    0.2840222
221840.0000000    0.2627153
221880.0000000    0.2604779
221920.0000000    0.3023700
221960.0000000    0.2808276
222000.0000000    0.2794199
222040.0000000    0.2613325
222080.0000000    0.2648517
222120.0000000    0.2631107
222160.0000000    0.2677215
222200.0000000    0.2563399
222240.0000000    0.2560316
222280.0000000    0.2739591
222320.0000000    0.2664542
222360.0000000    0.2666697
222400.0000000    0.2758911
222440.0000000    0.2657171
222480.0000000    0.2682653
222520.0000000    0.2635902
222560.0000000    0.2665188
222600.0000000    0.2785152
222640.0000000    0.2709284
222680.0000000    0.2649379
222720.0000000    0.2670961
222760.0000000    0.2751965
222800.0000000    0.2868254
222840.0000000    0.2742629
222880.0000000    0.2897663
222920.0000000    0.2779061
222960.0000000    0.2523923
223000.0000000    0.2684467
223040.0000000    0.2698405
223080.0000000    0.2832019
223120.0000000    0.2612258
223160.0000000    0.2967327
223200.0000000    0.2795503
223240.0000000    0.2743629
223280.0000000    0.2539628
223320.0000000    0.2934408
223360.0000000    0.2656841
223400.0000000    0.2680566
223440.0000000    0.2682539
223480.0000000    0.2766436
223520.0000000    0.2674228
223560.0000000    0.2715368
223600.0000000    0.2676079
223640.0000000    0.2815335
223680.0000000    0.2768288
223720.0000000    0.2738495
223760.0000000    0.2816138
223800.0000000    0.2790537
223840.0000000    0.2727153
223880.0000000    0.2870960
223920.0000000    0.2740476
223960.0000000    0.2696309
224000.0000000    0.2685861
224040.0000000    0.2882620
224080.0000000    0.2679789
224120.0000000    0.2454626
224160.0000000    0.2608751
224200.0000000    0.2619792
224240.0000000    0.2617301
224280.0000000    0.2583606
224320.0000000    0.2863308
224360.0000000    0.2649659
224400.0000000    0.2634081
224440.0000000    0.2555045
224480.0000000    0.2599291
224520.0000000    0.2807157
224560.0000000    0.2581170
224600.0000000    0.2635946
224640.0000000    0.2585572
224680.0000000    0.2785895
224720.0000000    0.2941642
224760.0000000    0.2676595
224800.0000000    0.2666274
224840.0000000    0.2559294
224880.0000000    0.2515138
224920.0000000    0.2658132
224960.0000000    0.2789451
225000.0000000    0.2621751
225040.0000000    0.2620414
225080.0000000    0.2609381
225120.0000000    0.2600469
225160.0000000    0.2513443
225200.0000000    0.2623116
225240.0000000    0.2657740
225280.0000000    0.2930964
225320.0000000    0.2831102
225360.0000000    0.2821637
225400.0000000    0.2809568
225440.0000000    0.2567066
225480.0000000    0.2670493
225520.0000000    0.2660035
225560.0000000    0.2644236
225600.0000000    0.2638218
225640.0000000    0.2560827
225680.0000000    0.2507166
225720.0000000    0.2552744
225760.0000000    0.2527827
225800.0000000    0.2675227
225840.0000000    0.2566391
225880.0000000    0.2353193
225920.0000000    0.2419474
225960.0000000    0.2710036
226000.0000000    0.2670270
226040.0000000    0.2566808
226080.0000000    0.2912158
226120.0000000    0.2681824
226160.0000000    0.2568197
226200.0000000    0.2622337
226240.0000000    0.2565524
226280.0000000    0.2790365
226320.0000000    0.2659236
226360.0000000    0.2645411
226400.0000000    0.2587810
226440.0000000    0.2501358
226480.0000000    0.2436753
226520.0000000    0.2465214
226560.0000000    0.2601683
226600.0000000    0.2580159
226640.0000000    0.2736499
226680.0000000    0.2567084
226720.0000000    0.2673035
226760.0000000    0.2597454
226800.0000000    0.2590274
226840.0000000    0.2679981
226880.0000000    0.2691281
226920.0000000    0.2665153
226960.0000000    0.2744452
227000.0000000    0.2525731
227040.0000000    0.2702403
227080.0000000    0.2683861
227120.0000000    0.2489362
227160.0000000    0.2576872
227200.0000000    0.2715970
227240.0000000    0.2591566
227280.0000000    0.2655599
227320.0000000    0.2743602
227360.0000000    0.2481119
227400.0000000    0.2755087
227440.0000000    0.2588088
227480.0000000    0.2565760
227520.0000000    0.2471237
227560.0000000    0.2626354
227600.0000000    0.2632986
227640.0000000    0.2670709
227680.0000000    0.2671187
227720.0000000    0.2628891
227760.0000000    0.2548322
227800.0000000    0.2614667
227840.0000000    0.2676866
227880.0000000    0.2678719
227920.0000000    0.2730112
227960.0000000    0.2743057
228000.0000000    0.2755404
228040.0000000    0.2683226
228080.0000000    0.2475480
228120.0000000    0.2382271
228160.0000000    0.2339141
228200.0000000    0.2606554
228240.0000000    0.2565201
228280.0000000    0.2630738
228320.0000000    0.2682654
228360.0000000    0.2560453
228400.0000000    0.2882021
228440.0000000    0.2720050
228480.0000000    0.2911312
228520.0000000    0.2893507
228560.0000000    0.2837155
228600.0000000    0.2736317
228640.0000000    0.2685952
228680.0000000    0.2673076
228720.0000000    0.2657690
228760.0000000    0.2527296
228800.0000000    0.2716596
228840.0000000    0.2752262
228880.0000000    0.2562555
228920.0000000    0.2689790
228960.0000000    0.2713106
229000.0000000    0.2795370
229040.0000000    0.2680208
229080.0000000    0.2698514
229120.0000000    0.2799049
229160.0000000    0.2734430
229200.0000000    0.2712335
229240.0000000    0.2660407
229280.0000000    0.2826257
229320.0000000    0.2663248
229360.0000000    0.2739549
229400.0000000    0.2942210
229440.0000000    0.2731410
229480.0000000    0.2654224
229520.0000000    0.2930550
229560.0000000    0.2881084
229600.0000000    0.3072777
229640.0000000    0.2942257
229680.0000000    0.2806544
229720.0000000    0.2776056
229760.0000000    0.2924744
229800.0000000    0.3093099
229840.0000000    0.3043303
229880.0000000    0.2828109
229920.0000000    0.3045180
229960.0000000    0.2814832
230000.0000000    0.2782567
230040.0000000    0.2682710
230080.0000000    0.2560454
230120.0000000    0.2708091
230160.0000000    0.2481816
230200.0000000    0.2669719
230240.0000000    0.2685222
230280.0000000    0.2787377
230320.0000000    0.2898882
230360.0000000    0.2649739
230400.0000000    0.2824766
230440.0000000    0.2703121
230480.0000000    0.2638528
230520.0000000    0.2466047
230560.0000000    0.2633055
230600.0000000    0.2693814
230640.0000000    0.2664119
230680.0000000    0.2500149
230720.0000000    0.2746030
230760.0000000    0.2643439
230800.0000000    0.2843929
230840.0000000    0.2737812
230880.0000000    0.2677662
230920.0000000    0.2886212
230960.0000000    0.2627036
231000.0000000    0.2689763
231040.0000000    0.2748033
231080.0000000    0.2884499
231120.0000000    0.2957825
231160.0000000    0.2623685
231200.0000000    0.2772557
231240.0000000    0.2873460
231280.0000000    0.2918258
231320.0000000    0.2917703
231360.0000000    0.2906169
231400.0000000    0.2972620
231440.0000000    0.3093533
231480.0000000    0.2861941
231520.0000000    0.2880845
231560.0000000    0.2985509
231600.0000000    0.2877913
231640.0000000    0.2915274
231680.0000000    0.2939397
231720.0000000    0.2724805
231760.0000000    0.2696294
231800.0000000    0.2855500
231840.0000000    0.2623884
231880.0000000    0.2731090
231920.0000000    0.2963181
231960.0000000    0.2870876
232000.0000000    0.2886558
232040.0000000    0.2798704
232080.0000000    0.2588670
232120.0000000    0.2584760
232160.0000000    0.2660943
232200.0000000    0.2686037
232240.0000000    0.2747557
232280.0000000    0.2720903
232320.0000000    0.2764209
232360.0000000    0.2744562
232400.0000000    0.2881441
232440.0000000    0.2919829
232480.0000000    0.2780953
232520.0000000    0.2650999
232560.0000000    0.2931549
232600.0000000    0.2727430
232640.0000000    0.2799268
232680.0000000    0.2631947
232720.0000000    0.2565241
232760.0000000    0.2903310
232800.0000000    0.2739129
232840.0000000    0.2870945
232880.0000000    0.2845470
232920.0000000    0.2781032
232960.0000000    0.2634372
233000.0000000    0.2674722
233040.0000000    0.2721967
233080.0000000    0.2708947
233120.0000000    0.2606269
233160.0000000    0.2660711
233200.0000000    0.2708062
233240.0000000    0.2814823
233280.0000000    0.2752374
233320.0000000    0.2830680
233360.0000000    0.3032765
233400.0000000    0.3010190
233440.0000000    0.2862121
233480.0000000    0.2817614
233520.0000000    0.2812168
233560.0000000    0.2794224
233600.0000000    0.2807431
233640.0000000    0.2754068
233680.0000000    0.2585158
233720.0000000    0.2812105
233760.0000000    0.2839399
233800.0000000    0.2752120
233840.0000000    0.2768247
233880.0000000    0.2662663
233920.0000000    0.2819587
233960.0000000    0.2843988
234000.0000000    0.2861762
234040.0000000    0.2628807
234080.0000000    0.3072171
234120.0000000    0.2864224
234160.0000000    0.2910481
234200.0000000    0.2800094
234240.0000000    0.2490858
234280.0000000    0.2691176
234320.0000000    0.2619636
234360.0000000    0.2656068
234400.0000000    0.2727582
234440.0000000    0.2853156
234480.0000000    0.2903587
234520.0000000    0.2791905
234560.0000000    0.2848994
234600.0000000    0.2839770
234640.0000000    0.2636342
234680.0000000    0.2660024
234720.0000000    0.2543810
234760.0000000    0.2696737
234800.0000000    0.2585276
234840.0000000    0.2880306
234880.0000000    0.2675355
234920.0000000    0.2755511
234960.0000000    0.2604600
235000.0000000    0.2775778
235040.0000000    0.2617455
235080.0000000    0.2676356
235120.0000000    0.2444927
235160.0000000    0.2738935
235200.0000000    0.2515803
235240.0000000    0.2612916
235280.0000000    0.2874033
235320.0000000    0.2729473
235360.0000000    0.2555583
235400.0000000    0.2448454
235440.0000000    0.2601652
235480.0000000    0.2502756
235520.0000000    0.2544174
235560.0000000    0.2584437
235600.0000000    0.2692698
235640.0000000    0.2792168
235680.0000000    0.2523431
235720.0000000    0.2546688
235760.0000000    0.2590437
235800.0000000    0.2621171
235840.0000000    0.2669763
235880.0000000    0.2480228
235920.0000000    0.2414522
235960.0000000    0.2697996
236000.0000000    0.2576364
236040.0000000    0.2655942
236080.0000000    0.2592200
236120.0000000    0.2435443
236160.0000000    0.2639385
236200.0000000    0.2559414
236240.0000000    0.2647656
236280.0000000    0.2502864
236320.0000000    0.2732078
236360.0000000    0.2551022
236400.0000000    0.2675944
236440.0000000    0.2404366
236480.0000000    0.2488734
236520.0000000    0.2597635
236560.0000000    0.2747630
236600.0000000    0.2619118
236640.0000000    0.2598156
236680.0000000    0.2618534
236720.0000000    0.2549888
236760.0000000    0.2601817
236800.0000000    0.2697286
236840.0000000    0.2441641
236880.0000000    0.2560643
236920.0000000    0.2600743
236960.0000000    0.2460964
237000.0000000    0.2879718
237040.0000000    0.2692404
237080.0000000    0.2752118
237120.0000000    0.2767488
237160.0000000    0.2580804
237200.0000000    0.2634049
237240.0000000    0.2530871
237280.0000000    0.2409036
237320.0000000    0.2765686
237360.0000000    0.2770727
237400.0000000    0.2540144
237440.0000000    0.2548192
237480.0000000    0.2767671
237520.0000000    0.2704838
237560.0000000    0.2343428
237600.0000000    0.2501714
237640.0000000    0.2521173
237680.0000000    0.2944352
237720.0000000    0.2638427
237760.0000000    0.2617008
237800.0000000    0.2491327
237840.0000000    0.2383620
237880.0000000    0.2540677
237920.0000000    0.2511466
237960.0000000    0.2597243
238000.0000000    0.2690004
238040.0000000    0.2620241
238080.0000000    0.2453550
238120.0000000    0.2544396
238160.0000000    0.2582711
238200.0000000    0.2516345
238240.0000000    0.2524775
238280.0000000    0.2438631
238320.0000000    0.2431201
238360.0000000    0.2423102
238400.0000000    0.2589737
238440.0000000    0.2611677
238480.0000000    0.2586090
238520.0000000    0.2766904
238560.0000000    0.2637231
238600.0000000    0.2668552
238640.0000000    0.2450169
238680.0000000    0.2709532
238720.0000000    0.2601725
238760.0000000    0.2642824
238800.0000000    0.2650600
238840.0000000    0.2693501
238880.0000000    0.2724271
238920.0000000    0.2525903
238960.0000000    0.2365271
239000.0000000    0.2514684
239040.0000000    0.2475538
239080.0000000    0.2664351
239120.0000000    0.2584778
239160.0000000    0.2581546
239200.0000000    0.2647841
239240.0000000    0.2681867
239280.0000000    0.2777963
239320.0000000    0.2799254
239360.0000000    0.2647481
239400.0000000    0.2629801
239440.0000000    0.2340844
239480.0000000    0.2503396
239520.0000000    0.2297868
239560.0000000    0.2524809
239600.0000000    0.2636617
239640.0000000    0.2721955
239680.0000000    0.2726821
239720.0000000    0.2658144
239760.0000000    0.2736013
239800.0000000    0.2636791
239840.0000000    0.2534169
239880.0000000    0.2576092
239920.0000000    0.2635073
239960.0000000    0.2717722
240000.0000000    0.2525035
240040.0000000    0.2599474
240080.0000000    0.2502581
240120.0000000    0.2657290
240160.0000000    0.2680570
240200.0000000    0.2840616
240240.0000000    0.2830087
240280.0000000    0.2743304
240320.0000000    0.2605268
240360.0000000    0.2507454
240400.0000000    0.2771693
240440.0000000    0.2315624
240480.0000000    0.2694749
240520.0000000    0.2491134
240560.0000000    0.2663101
240600.0000000    0.2408856
240640.0000000    0.2492885
240680.0000000    0.2501834
240720.0000000    0.2686243
240760.0000000    0.2623459
240800.0000000    0.2748625
240840.0000000    0.2758335
240880.0000000    0.2634453
240920.0000000    0.2799309
240960.0000000    0.2809336
241000.0000000    0.2620208
241040.0000000    0.2688809
241080.0000000    0.2614557
241120.0000000    0.2812972
241160.0000000    0.2724456
241200.0000000    0.2542492
241240.0000000    0.2634482
241280.0000000    0.2855844
241320.0000000    0.2807813
241360.0000000    0.2669416
241400.0000000    0.2676415
241440.0000000    0.2771217
241480.0000000    0.2788692
241520.0000000    0.2987215
241560.0000000    0.2993575
241600.0000000    0.2560643
241640.0000000    0.2786345
241680.0000000    0.2873240
241720.0000000    0.2530710
241760.0000000    0.2777324
241800.0000000    0.2566802
241840.0000000    0.2626038
241880.0000000    0.2809325
241920.0000000    0.2626702
241960.0000000    0.2659222
242000.0000000    0.2552232
242040.0000000    0.2560507
242080.0000000    0.2398427
242120.0000000    0.2711847
242160.0000000    0.2741282
242200.0000000    0.2311497
242240.0000000    0.2584408
242280.0000000    0.2921509
242320.0000000    0.2816890
242360.0000000    0.2518286
242400.0000000    0.2709134
242440.0000000    0.2724329
242480.0000000    0.2708445
242520.0000000    0.2621115
242560.0000000    0.2475771
242600.0000000    0.2743281
242640.0000000    0.2503483
242680.0000000    0.2693664
242720.0000000    0.2804977
242760.0000000    0.2690947
242800.0000000    0.2861487
242840.0000000    0.2811020
242880.0000000    0.2643468
242920.0000000    0.2612287
242960.0000000    0.2773077
243000.0000000    0.2427127
243040.0000000    0.2479076
243080.0000000    0.2556004
243120.0000000    0.2678353
243160.0000000    0.2249897
243200.0000000    0.2510681
243240.0000000    0.2423920
243280.0000000    0.2403833
243320.0000000    0.2605202
243360.0000000    0.2518457
243400.0000000    0.2880734
243440.0000000    0.2953189
243480.0000000    0.2629234
243520.0000000    0.2689869
243560.0000000    0.2816316
243600.0000000    0.2730262
243640.0000000    0.2464692
243680.0000000    0.2512477
243720.0000000    0.2765467
243760.0000000    0.2698702
243800.0000000    0.2743019
243840.0000000    0.2752933
243880.0000000    0.2506348
243920.0000000    0.2677898
243960.0000000    0.2431282
244000.0000000    0.2628205
244040.0000000    0.2568330
244080.0000000    0.2465841
244120.0000000    0.2648486
244160.0000000    0.2591090
244200.0000000    0.2717173
244240.0000000    0.2567703
244280.0000000    0.2654840
244320.0000000    0.2414884
244360.0000000    0.2579252
244400.0000000    0.2643041
244440.0000000    0.2673064
244480.0000000    0.2521742
244520.0000000    0.2577942
244560.0000000    0.2560499
244600.0000000    0.2422275
244640.0000000    0.2540400
244680.0000000    0.2522284
244720.0000000    0.2417661
244760.0000000    0.2482506
244800.0000000    0.2515032
244840.0000000    0.2505440
244880.0000000    0.2397865
244920.0000000    0.2530181
244960.0000000    0.2535720
245000.0000000    0.2485831
245040.0000000    0.2580859
245080.0000000    0.2592766
245120.0000000    0.2432316
245160.0000000    0.2577969
245200.0000000    0.2541319
245240.0000000    0.2551921
245280.0000000    0.2554224
245320.0000000    0.2646583
245360.0000000    0.2494127
245400.0000000    0.2689156
245440.0000000    0.2785535
245480.0000000    0.2568599
245520.0000000    0.2539746
245560.0000000    0.2509226
245600.0000000    0.2732126
245640.0000000    0.2488266
245680.0000000    0.2423169
245720.0000000    0.2797778
245760.0000000    0.2633462
245800.0000000    0.2629721
245840.0000000    0.2747328
245880.0000000    0.2699779
245920.0000000    0.2526789
245960.0000000    0.2561586
246000.0000000    0.2452224
246040.0000000    0.2599416
246080.0000000    0.2635982
246120.0000000    0.2593414
246160.0000000    0.2736680
246200.0000000    0.2649045
246240.0000000    0.2595087
246280.0000000    0.2697921
246320.0000000    0.2383591
246360.0000000    0.2557822
246400.0000000    0.2529321
246440.0000000    0.2509289
246480.0000000    0.2657151
246520.0000000    0.2511142
246560.0000000    0.2383170
246600.0000000    0.2615910
246640.0000000    0.2521533
246680.0000000    0.2450332
246720.0000000    0.2662717
246760.0000000    0.2421097
246800.0000000    0.2660858
246840.0000000    0.2721372
246880.0000000    0.2741770
246920.0000000    0.2516592
246960.0000000    0.2691015
247000.0000000    0.2518927
247040.0000000    0.2687667
247080.0000000    0.2627890
247120.0000000    0.2873001
247160.0000000    0.2859831
247200.0000000    0.2723012
247240.0000000    0.2710892
247280.0000000    0.2728070
247320.0000000    0.2674329
247360.0000000    0.2502874
247400.0000000    0.2560857
247440.0000000    0.2729235
247480.0000000    0.2672290
247520.0000000    0.2497689
247560.0000000    0.2645594
247600.0000000    0.2640830
247640.0000000    0.2663520
247680.0000000    0.2694802
247720.0000000    0.2817001
247760.0000000    0.2743356
247800.0000000    0.2631696
247840.0000000    0.2576818
247880.0000000    0.2673215
247920.0000000    0.2542990
247960.0000000    0.2620452
248000.0000000    0.2853802
248040.0000000    0.2522458
248080.0000000    0.2749619
248120.0000000    0.2664949
248160.0000000    0.2597301
248200.0000000    0.2697320
248240.0000000    0.2531871
248280.0000000    0.2654848
248320.0000000    0.2434808
248360.0000000    0.2582342
248400.0000000    0.2496467
248440.0000000    0.2509967
248480.0000000    0.2420169
248520.0000000    0.2484292
248560.0000000    0.2586392
248600.0000000    0.2526655
248640.0000000    0.2628787
248680.0000000    0.2574413
248720.0000000    0.2430779
248760.0000000    0.2566023
248800.0000000    0.2636866
248840.0000000    0.2441720
248880.0000000    0.2555385
248920.0000000    0.2786280
248960.0000000    0.2669137
249000.0000000    0.2668431
249040.0000000    0.2489738
249080.0000000    0.2671665
249120.0000000    0.2731465
249160.0000000    0.2546555
249200.0000000    0.2635031
249240.0000000    0.2697127
249280.0000000    0.2508180
249320.0000000    0.2374668
249360.0000000    0.2501840
249400.0000000    0.2564673
249440.0000000    0.2635362
249480.0000000    0.2509538
249520.0000000    0.2564891
249560.0000000    0.2696049
249600.0000000    0.2851593
249640.0000000    0.2732591
249680.0000000    0.2679996
249720.0000000    0.2627931
249760.0000000    0.2652754
249800.0000000    0.2828942
249840.0000000    0.2658947
249880.0000000    0.2658432
249920.0000000    0.2584452
249960.0000000    0.2805487
250000.0000000    0.2432502
250040.0000000    0.2418372
250080.0000000    0.2450778
250120.0000000    0.2547973
250160.0000000    0.2147293
250200.0000000    0.2518452
250240.0000000    0.2558388
250280.0000000    0.2688248
250320.0000000    0.2542883
250360.0000000    0.2777842
250400.0000000    0.2627220
250440.0000000    0.2684440
250480.0000000    0.2621233
250520.0000000    0.2650269
250560.0000000    0.2831928
250600.0000000    0.2469461
250640.0000000    0.2544369
250680.0000000    0.2819315
250720.0000000    0.2601234
250760.0000000    0.2521925
250800.0000000    0.2557535
250840.0000000    0.2536385
250880.0000000    0.2597095
250920.0000000    0.2656620
250960.0000000    0.2662293
251000.0000000    0.2779085
251040.0000000    0.2726395
251080.0000000    0.2767141
251120.0000000    0.2739750
251160.0000000    0.2646992
251200.0000000    0.2717768
251240.0000000    0.2702749
251280.0000000    0.2809892
251320.0000000    0.2634059
251360.0000000    0.2758866
251400.0000000    0.2707225
251440.0000000    0.2569064
251480.0000000    0.2731980
251520.0000000    0.2839392
251560.0000000    0.2680273
251600.0000000    0.2912014
251640.0000000    0.2883926
251680.0000000    0.2714971
251720.0000000    0.2763911
251760.0000000    0.2794137
251800.0000000    0.3077722
251840.0000000    0.2746189
251880.0000000    0.2899010
251920.0000000    0.2682408
251960.0000000    0.2483510
252000.0000000    0.2830719
252040.0000000    0.2476916
252080.0000000    0.2617376
252120.0000000    0.2458930
252160.0000000    0.2604607
252200.0000000    0.2652836
252240.0000000    0.2716820
252280.0000000    0.2475160
252320.0000000    0.2594236
252360.0000000    0.2592722
252400.0000000    0.2526558
252440.0000000    0.2678517
252480.0000000    0.2745033
252520.0000000    0.2715382
252560.0000000    0.2622039
252600.0000000    0.2619890
252640.0000000    0.2622801
252680.0000000    0.2592841
252720.0000000    0.2805284
252760.0000000    0.2704279
252800.0000000    0.2838999
252840.0000000    0.2805758
252880.0000000    0.2679223
252920.0000000    0.2771005
252960.0000000    0.2677994
253000.0000000    0.2599403
253040.0000000    0.2640514
253080.0000000    0.2620869
253120.0000000    0.2727879
253160.0000000    0.2497580
253200.0000000    0.2529887
253240.0000000    0.2624727
253280.0000000    0.2723094
253320.0000000    0.2578483
253360.0000000    0.2815153
253400.0000000    0.2732055
253440.0000000    0.2738470
253480.0000000    0.2530513
253520.0000000    0.2562661
253560.0000000    0.2606657
253600.0000000    0.2607578
253640.0000000    0.2533368
253680.0000000    0.2713129
253720.0000000    0.2698883
253760.0000000    0.2642372
253800.0000000    0.2695941
253840.0000000    0.2637766
253880.0000000    0.2733338
253920.0000000    0.2652807
253960.0000000    0.2733494
254000.0000000    0.2573617
254040.0000000    0.2642091
254080.0000000    0.2500543
254120.0000000    0.2460573
254160.0000000    0.2463759
254200.0000000    0.2706032
254240.0000000    0.2649004
254280.0000000    0.2572177
254320.0000000    0.2580472
254360.0000000    0.2577285
254400.0000000    0.2767020
254440.0000000    0.2470466
254480.0000000    0.2598311
254520.0000000    0.2555234
254560.0000000    0.2613661
254600.0000000    0.2696495
254640.0000000    0.2811581
254680.0000000    0.2767213
254720.0000000    0.2756991
254760.0000000    0.2811898
254800.0000000    0.2844886
254840.0000000    0.2756653
254880.0000000    0.2612239
254920.0000000    0.2575475
254960.0000000    0.2935686
255000.0000000    0.2831312
255040.0000000    0.2554121
255080.0000000    0.2641863
255120.0000000    0.2571664
255160.0000000    0.2369331
255200.0000000    0.2679448
255240.0000000    0.2508686
255280.0000000    0.2678653
255320.0000000    0.2549458
255360.0000000    0.2623101
255400.0000000    0.2486123
255440.0000000    0.2497241
255480.0000000    0.2323701
255520.0000000    0.2513658
255560.0000000    0.2229128
255600.0000000    0.2538423
255640.0000000    0.2533554
255680.0000000    0.2538765
255720.0000000    0.2787105
255760.0000000    0.2502947
255800.0000000    0.2798092
255840.0000000    0.2596979
255880.0000000    0.2573405
255920.0000000    0.2615067
255960.0000000    0.2747029
256000.0000000    0.2779085
256040.0000000    0.2536342
256080.0000000    0.2796510
256120.0000000    0.2694350
256160.0000000    0.2451044
256200.0000000    0.2507154
256240.0000000    0.2517841
256280.0000000    0.2661728
256320.0000000    0.2498712
256360.0000000    0.2601129
256400.0000000    0.2612055
256440.0000000    0.2614240
256480.0000000    0.2570944
256520.0000000    0.2472368
256560.0000000    0.2583157
256600.0000000    0.2628821
256640.0000000    0.2445812
256680.0000000    0.2420655
256720.0000000    0.2584637
256760.0000000    0.2514819
256800.0000000    0.2461298
256840.0000000    0.2420244
256880.0000000    0.2556784
256920.0000000    0.2358871
256960.0000000    0.2580864
257000.0000000    0.2505439
257040.0000000    0.2657280
257080.0000000    0.2280306
257120.0000000    0.2342947
257160.0000000    0.2501062
257200.0000000    0.2457612
257240.0000000    0.2484747
257280.0000000    0.2437536
257320.0000000    0.2440966
257360.0000000    0.2382386
257400.0000000    0.2401060
257440.0000000    0.2576889
257480.0000000    0.2548156
257520.0000000    0.2712643
257560.0000000    0.2713225
257600.0000000    0.2562166
257640.0000000    0.2428366
257680.0000000    0.2464167
257720.0000000    0.2597820
257760.0000000    0.2516561
257800.0000000    0.2417696
257840.0000000    0.2435281
257880.0000000    0.2271771
257920.0000000    0.2246419
257960.0000000    0.2531450
258000.0000000    0.2654559
258040.0000000    0.2625377
258080.0000000    0.2499836
258120.0000000    0.2300288
258160.0000000    0.2414014
258200.0000000    0.2428641
258240.0000000    0.2608424
258280.0000000    0.2544460
258320.0000000    0.2502096
258360.0000000    0.2638824
258400.0000000    0.2476739
258440.0000000    0.2563469
258480.0000000    0.2631621
258520.0000000    0.2525705
258560.0000000    0.2587131
258600.0000000    0.2627030
258640.0000000    0.2830358
258680.0000000    0.2637894
258720.0000000    0.2828627
258760.0000000    0.2520881
258800.0000000    0.2541839
258840.0000000    0.2667255
258880.0000000    0.2588269
258920.0000000    0.2670824
258960.0000000    0.2593041
259000.0000000    0.2609564
259040.0000000    0.2606675
259080.0000000    0.2639271
259120.0000000    0.2586980
259160.0000000    0.2482267
259200.0000000    0.2793957
259240.0000000    0.2597216
259280.0000000    0.2579026
259320.0000000    0.2250180
259360.0000000    0.2671962
259400.0000000    0.2900357
259440.0000000    0.2567919
259480.0000000    0.2679599
259520.0000000    0.2642389
259560.0000000    0.2511928
259600.0000000    0.2669709
259640.0000000    0.2673489
259680.0000000    0.2585377
259720.0000000    0.2562413
259760.0000000    0.2662219
259800.0000000    0.2651044
259840.0000000    0.2789311
259880.0000000    0.2578581
259920.0000000    0.2464230
259960.0000000    0.2533231
260000.0000000    0.2297308
260040.0000000    0.2633054
260080.0000000    0.2667570
260120.0000000    0.2844059
260160.0000000    0.2960531
260200.0000000    0.2784633
260240.0000000    0.2506931
260280.0000000    0.2664441
260320.0000000    0.2613486
260360.0000000    0.2480705
260400.0000000    0.2546462
260440.0000000    0.2628814
260480.0000000    0.2536406
260520.0000000    0.2730159
260560.0000000    0.2624934
260600.0000000    0.2649677
260640.0000000    0.2631642
260680.0000000    0.2680244
260720.0000000    0.2568721
260760.0000000    0.2718257
260800.0000000    0.2579384
260840.0000000    0.2675978
260880.0000000    0.2462893
260920.0000000    0.2557781
260960.0000000    0.2550731
261000.0000000    0.2388152
261040.0000000    0.2606617
261080.0000000    0.2352986
261120.0000000    0.2565992
261160.0000000    0.2523923
261200.0000000    0.2538927
261240.0000000    0.2617259
261280.0000000    0.2650978
261320.0000000    0.2536099
261360.0000000    0.2499689
261400.0000000    0.2588461
261440.0000000    0.2453675
261480.0000000    0.2435952
261520.0000000    0.2390964
261560.0000000    0.2479564
261600.0000000    0.2593243
261640.0000000    0.2392978
261680.0000000    0.2422526
261720.0000000    0.2693319
261760.0000000    0.2390109
261800.0000000    0.2350512
261840.0000000    0.2466699
261880.0000000    0.2461938
261920.0000000    0.2390942
261960.0000000    0.2536508
262000.0000000    0.2562356
262040.0000000    0.2472462
262080.0000000    0.2468504
262120.0000000    0.2428950
262160.0000000    0.2423495
262200.0000000    0.2542532
262240.0000000    0.2554176
262280.0000000    0.2572737
262320.0000000    0.2323023
262360.0000000    0.2591482
262400.0000000    0.2622240
262440.0000000    0.2406245
262480.0000000    0.2442872
262520.0000000    0.2484845
262560.0000000    0.2544103
262600.0000000    0.2509395
262640.0000000    0.2488645
262680.0000000    0.2687160
262720.0000000    0.2614281
262760.0000000    0.2765453
262800.0000000    0.2813115
262840.0000000    0.2600318
262880.0000000    0.2575570
262920.0000000    0.2628508
262960.0000000    0.2755235
263000.0000000    0.2855117
263040.0000000    0.2793946
263080.0000000    0.2931713
263120.0000000    0.2689096
263160.0000000    0.2690960
263200.0000000    0.2778120
263240.0000000    0.2675386
263280.0000000    0.2654590
263320.0000000    0.2588747
263360.0000000    0.2726201
263400.0000000    0.2666986
263440.0000000    0.2809598
263480.0000000    0.2712343
263520.0000000    0.2818856
263560.0000000    0.2606444
263600.0000000    0.2612825
263640.0000000    0.2532431
263680.0000000    0.2712060
263720.0000000    0.2618352
263760.0000000    0.2438588
263800.0000000    0.2395020
263840.0000000    0.2494559
263880.0000000    0.2627353
263920.0000000    0.2800004
263960.0000000    0.2648509
264000.0000000    0.2795548
264040.0000000    0.2822899
264080.0000000    0.2696418
264120.0000000    0.2790835
264160.0000000    0.2606663
264200.0000000    0.2638642
264240.0000000    0.2774059
264280.0000000    0.2726779
264320.0000000    0.2791248
264360.0000000    0.2607050
264400.0000000    0.2623337
264440.0000000    0.2675620
264480.0000000    0.2723745
264520.0000000    0.2747764
264560.0000000    0.2702034
264600.0000000    0.2587044
264640.0000000    0.2684972
264680.0000000    0.2518073
264720.0000000    0.2388359
264760.0000000    0.2509610
264800.0000000    0.2388556
264840.0000000    0.2410369
264880.0000000    0.2582829
264920.0000000    0.2510355
264960.0000000    0.2564250
265000.0000000    0.2463126
265040.0000000    0.2348075
265080.0000000    0.2636005
265120.0000000    0.2736544
265160.0000000    0.2651655
265200.0000000    0.2588999
265240.0000000    0.2589794
265280.0000000    0.2645973
265320.0000000    0.2585342
265360.0000000    0.2598157
265400.0000000    0.2602812
265440.0000000    0.2588903
265480.0000000    0.2864542
265520.0000000    0.2796777
265560.0000000    0.2973589
265600.0000000    0.2982878
265640.0000000    0.2803184
265680.0000000    0.2774197
265720.0000000    0.2850854
265760.0000000    0.2849442
265800.0000000    0.2632147
265840.0000000    0.2429554
265880.0000000    0.2417735
265920.0000000    0.2489008
265960.0000000    0.2567751
266000.0000000    0.2536416
266040.0000000    0.2726702
266080.0000000    0.2433572
266120.0000000    0.2665741
266160.0000000    0.2828454
266200.0000000    0.2347141
266240.0000000    0.2524503
266280.0000000    0.2364696
266320.0000000    0.2402925
266360.0000000    0.2228028
266400.0000000    0.2443154
266440.0000000    0.2188961
266480.0000000    0.2304411
266520.0000000    0.2339206
266560.0000000    0.2176940
266600.0000000    0.2154830
266640.0000000    0.2211462
266680.0000000    0.2194201
266720.0000000    0.2271975
266760.0000000    0.2198123
266800.0000000    0.2256334
266840.0000000    0.2117441
266880.0000000    0.2120845
266920.0000000    0.2140686
266960.0000000    0.2390970
267000.0000000    0.2578780
267040.0000000    0.2472251
267080.0000000    0.2676012
267120.0000000    0.2433787
267160.0000000    0.2771806
267200.0000000    0.2748944
267240.0000000    0.2676414
267280.0000000    0.2598753
267320.0000000    0.2607399
267360.0000000    0.2558423
267400.0000000    0.2543335
267440.0000000    0.2590339
267480.0000000    0.2655243
267520.0000000    0.2575774
267560.0000000    0.2441260
267600.0000000    0.2612292
267640.0000000    0.2627854
267680.0000000    0.2644377
267720.0000000    0.2713655
267760.0000000    0.2703080
267800.0000000    0.2550931
267840.0000000    0.2805009
267880.0000000    0.2430720
267920.0000000    0.2391136
267960.0000000    0.2689456
268000.0000000    0.2774244
268040.0000000    0.2514915
268080.0000000    0.2430403
268120.0000000    0.2489415
268160.0000000    0.2455833
268200.0000000    0.2391087
268240.0000000    0.2486887
268280.0000000    0.2596447
268320.0000000    0.2338933
268360.0000000    0.2370321
268400.0000000    0.2691396
268440.0000000    0.2579228
268480.0000000    0.2549197
268520.0000000    0.2602390
268560.0000000    0.2539287
268600.0000000    0.2592047
268640.0000000    0.2578010
268680.0000000    0.2573729
268720.0000000    0.2792818
268760.0000000    0.2637844
268800.0000000    0.2652085
268840.0000000    0.2663189
268880.0000000    0.2704232
268920.0000000    0.2656909
268960.0000000    0.2875882
269000.0000000    0.2648095
269040.0000000    0.2542249
269080.0000000    0.2557973
269120.0000000    0.2493869
269160.0000000    0.2644634
269200.0000000    0.2488401
269240.0000000    0.2695904
269280.0000000    0.2418639
269320.0000000    0.2496689
269360.0000000    0.2506208
269400.0000000    0.2471129
269440.0000000    0.2480337
269480.0000000    0.2544577
269520.0000000    0.2662326
269560.0000000    0.2426716
269600.0000000    0.2361947
269640.0000000    0.2461561
269680.0000000    0.2586820
269720.0000000    0.2506488
269760.0000000    0.2631139
269800.0000000    0.2698008
269840.0000000    0.2548977
269880.0000000    0.2768199
269920.0000000    0.2723225
269960.0000000    0.2305906
270000.0000000    0.2304249
270040.0000000    0.2486729
270080.0000000    0.2656123
270120.0000000    0.2739496
270160.0000000    0.2580212
270200.0000000    0.2506536
270240.0000000    0.2397624
270280.0000000    0.2359176
270320.0000000    0.2340673
270360.0000000    0.2278781
270400.0000000    0.2543893
270440.0000000    0.2536888
270480.0000000    0.2557717
270520.0000000    0.2555007
270560.0000000    0.2316571
270600.0000000    0.2361975
270640.0000000    0.2345643
270680.0000000    0.2519669
270720.0000000    0.2556810
270760.0000000    0.2462599
270800.0000000    0.2421272
270840.0000000    0.2482430
270880.0000000    0.2497286
270920.0000000    0.2544930
270960.0000000    0.2464323
271000.0000000    0.2507897
271040.0000000    0.2624974
271080.0000000    0.2528593
271120.0000000    0.2626448
271160.0000000    0.2712772
271200.0000000    0.2767126
271240.0000000    0.2816595
271280.0000000    0.2809942
271320.0000000    0.2567476
271360.0000000    0.2607952
271400.0000000    0.2609963
271440.0000000    0.2463830
271480.0000000    0.2614608
271520.0000000    0.2500587
271560.0000000    0.2602910
271600.0000000    0.2584661
271640.0000000    0.2576692
271680.0000000    0.2723798
271720.0000000    0.2552601
271760.0000000    0.2576098
271800.0000000    0.2513291
271840.0000000    0.2459595
271880.0000000    0.2445517
271920.0000000    0.2519799
271960.0000000    0.2524509
272000.0000000    0.2516838
272040.0000000    0.2548385
272080.0000000    0.2856642
272120.0000000    0.2766507
272160.0000000    0.2689824
272200.0000000    0.2612804
272240.0000000    0.2554156
272280.0000000    0.2517618
272320.0000000    0.2605043
272360.0000000    0.2727015
272400.0000000    0.2596714
272440.0000000    0.2399300
272480.0000000    0.2620035
272520.0000000    0.2412804
272560.0000000    0.2582693
272600.0000000    0.2558707
272640.0000000    0.2547595
272680.0000000    0.2791115
272720.0000000    0.2685443
272760.0000000    0.2653502
272800.0000000    0.2591336
272840.0000000    0.2599652
272880.0000000    0.2712647
272920.0000000    0.2534249
272960.0000000    0.2474337
273000.0000000    0.2751457
273040.0000000    0.2717512
273080.0000000    0.2790545
273120.0000000    0.2796455
273160.0000000    0.2829200
273200.0000000    0.2644595
273240.0000000    0.2713438
273280.0000000    0.2825211
273320.0000000    0.2889555
273360.0000000    0.2715281
273400.0000000    0.2618863
273440.0000000    0.2489298
273480.0000000    0.2411133
273520.0000000    0.2595786
273560.0000000    0.2622686
273600.0000000    0.2488805
273640.0000000    0.2630258
273680.0000000    0.2627451
273720.0000000    0.2374122
273760.0000000    0.2601541
273800.0000000    0.2656560
273840.0000000    0.2554625
273880.0000000    0.2363756
273920.0000000    0.2487881
273960.0000000    0.2511586
274000.0000000    0.2467355
274040.0000000    0.2444616
274080.0000000    0.2558576
274120.0000000    0.2396441
274160.0000000    0.2622423
274200.0000000    0.2600644
274240.0000000    0.2759518
274280.0000000    0.2728668
274320.0000000    0.2693377
274360.0000000    0.2646374
274400.0000000    0.2662610
274440.0000000    0.2424070
274480.0000000    0.2654964
274520.0000000    0.2686008
274560.0000000    0.2337613
274600.0000000    0.2520473
274640.0000000    0.2422826
274680.0000000    0.2519440
274720.0000000    0.2651167
274760.0000000    0.2674451
274800.0000000    0.2662000
274840.0000000    0.2550872
274880.0000000    0.2672226
274920.0000000    0.2740939
274960.0000000    0.2771606
275000.0000000    0.2841253
275040.0000000    0.2687500
275080.0000000    0.2749683
275120.0000000    0.2578163
275160.0000000    0.2854738
275200.0000000    0.2669203
275240.0000000    0.2621508
275280.0000000    0.2594379
275320.0000000    0.2695566
275360.0000000    0.2868425
275400.0000000    0.2748752
275440.0000000    0.2681968
275480.0000000    0.2771371
275520.0000000    0.2686653
275560.0000000    0.2509579
275600.0000000    0.2684433
275640.0000000    0.2654193
275680.0000000    0.2662592
275720.0000000    0.2509559
275760.0000000    0.2744232
275800.0000000    0.2640876
275840.0000000    0.2854422
275880.0000000    0.2866036
275920.0000000    0.2811970
275960.0000000    0.2911961
276000.0000000    0.2771883
276040.0000000    0.2490123
276080.0000000    0.2737365
276120.0000000    0.2592730
276160.0000000    0.2592542
276200.0000000    0.2610345
276240.0000000    0.2613174
276280.0000000    0.2715911
276320.0000000    0.2523341
276360.0000000    0.2738070
276400.0000000    0.2804429
276440.0000000    0.2798707
276480.0000000    0.2638814
276520.0000000    0.2624616
276560.0000000    0.2653818
276600.0000000    0.2652371
276640.0000000    0.2892829
276680.0000000    0.2686317
276720.0000000    0.2689994
276760.0000000    0.2646621
276800.0000000    0.2753990
276840.0000000    0.2728148
276880.0000000    0.2545321
276920.0000000    0.2922251
276960.0000000    0.2673210
277000.0000000    0.2826248
277040.0000000    0.2807417
277080.0000000    0.2918511
277120.0000000    0.2886483
277160.0000000    0.2562716
277200.0000000    0.2711371
277240.0000000    0.2677982
277280.0000000    0.2602278
277320.0000000    0.2519705
277360.0000000    0.2652624
277400.0000000    0.2568510
277440.0000000    0.2498372
277480.0000000    0.2570561
277520.0000000    0.2674718
277560.0000000    0.2708629
277600.0000000    0.2530794
277640.0000000    0.2622610
277680.0000000    0.2673045
277720.0000000    0.2703122
277760.0000000    0.2761186
277800.0000000    0.2744233
277840.0000000    0.2641855
277880.0000000    0.2723590
277920.0000000    0.2706451
277960.0000000    0.2771681
278000.0000000    0.2726118
278040.0000000    0.2741643
278080.0000000    0.2590160
278120.0000000    0.2833688
278160.0000000    0.2548822
278200.0000000    0.2623589
278240.0000000    0.2822099
278280.0000000    0.2532030
278320.0000000    0.2549803
278360.0000000    0.2381045
278400.0000000    0.2529114
278440.0000000    0.2664305
278480.0000000    0.2656846
278520.0000000    0.2821299
278560.0000000    0.2550658
278600.0000000    0.2566826
278640.0000000    0.2506087
278680.0000000    0.2581397
278720.0000000    0.2768337
278760.0000000    0.2684282
278800.0000000    0.2784826
278840.0000000    0.2660210
278880.0000000    0.2556762
278920.0000000    0.3014055
278960.0000000    0.2616235
279000.0000000    0.2651772
279040.0000000    0.2722504
279080.0000000    0.2752813
279120.0000000    0.2674140
279160.0000000    0.2823118
279200.0000000    0.2857254
279240.0000000    0.2750055
279280.0000000    0.2682543
279320.0000000    0.2946118
279360.0000000    0.2728356
279400.0000000    0.2549105
279440.0000000    0.2695570
279480.0000000    0.2775927
279520.0000000    0.2597582
279560.0000000    0.2896017
279600.0000000    0.2694889
279640.0000000    0.2565369
279680.0000000    0.2689250
279720.0000000    0.2670771
279760.0000000    0.2884185
279800.0000000    0.2614224
279840.0000000    0.2540635
279880.0000000    0.2497054
279920.0000000    0.2509480
279960.0000000    0.2438675
280000.0000000    0.2738515
280040.0000000    0.2717418
280080.0000000    0.2427508
280120.0000000    0.2791480
280160.0000000    0.2693235
280200.0000000    0.2370145
280240.0000000    0.2599393
280280.0000000    0.2480936
280320.0000000    0.2645267
280360.0000000    0.2746387
280400.0000000    0.2693355
280440.0000000    0.2649781
280480.0000000    0.2643829
280520.0000000    0.2544017
280560.0000000    0.2747495
280600.0000000    0.2663227
280640.0000000    0.2500540
280680.0000000    0.2204237
280720.0000000    0.2370906
280760.0000000    0.2152604
280800.0000000    0.2146647
280840.0000000    0.2012869
280880.0000000    0.2269213
280920.0000000    0.2129348
280960.0000000    0.2358426
281000.0000000    0.2538508
281040.0000000    0.2262686
281080.0000000    0.2393617
281120.0000000    0.2444353
281160.0000000    0.2277423
281200.0000000    0.2262931
281240.0000000    0.2231548
281280.0000000    0.2368062
281320.0000000    0.2328714
281360.0000000    0.2311922
281400.0000000    0.2386076
281440.0000000    0.2287530
281480.0000000    0.2483014
281520.0000000    0.2461839
281560.0000000    0.2648722
281600.0000000    0.2494493
281640.0000000    0.2555398
281680.0000000    0.2634658
281720.0000000    0.2760249
281760.0000000    0.2783377
281800.0000000    0.2779377
281840.0000000    0.2528571
281880.0000000    0.2666488
281920.0000000    0.2185676
281960.0000000    0.2536951
282000.0000000    0.2742678
282040.0000000    0.2509044
282080.0000000    0.2617292
282120.0000000    0.2498325
282160.0000000    0.2357686
282200.0000000    0.2424151
282240.0000000    0.2579566
282280.0000000    0.2617959
282320.0000000    0.2406755
282360.0000000    0.2457604
282400.0000000    0.2499840
282440.0000000    0.2410452
282480.0000000    0.2207892
282520.0000000    0.2391542
282560.0000000    0.2530864
282600.0000000    0.2514873
282640.0000000    0.2618265
282680.0000000    0.2591306
282720.0000000    0.2747755
282760.0000000    0.2613329
282800.0000000    0.2666842
282840.0000000    0.2516464
282880.0000000    0.2455078
282920.0000000    0.2273305
282960.0000000    0.2377317
283000.0000000    0.2266094
283040.0000000    0.2262215
283080.0000000    0.2194179
283120.0000000    0.2372035
283160.0000000    0.2352310
283200.0000000    0.2420717
283240.0000000    0.2670565
283280.0000000    0.2452771
283320.0000000    0.2196657
283360.0000000    0.2237280
283400.0000000    0.2282914
283440.0000000    0.2422265
283480.0000000    0.2547037
283520.0000000    0.2551298
283560.0000000    0.2687531
283600.0000000    0.2486949
283640.0000000    0.2558070
283680.0000000    0.2692738
283720.0000000    0.2805397
283760.0000000    0.2863585
283800.0000000    0.3062445
283840.0000000    0.2860173
283880.0000000    0.2641389
283920.0000000    0.2490996
283960.0000000    0.2770747
284000.0000000    0.2637436
284040.0000000    0.2628619
284080.0000000    0.2520705
284120.0000000    0.2379428
284160.0000000    0.2462160
284200.0000000    0.2527460
284240.0000000    0.2770613
284280.0000000    0.2721776
284320.0000000    0.2676381
284360.0000000    0.2786971
284400.0000000    0.2857839
284440.0000000    0.2711393
284480.0000000    0.2723967
284520.0000000    0.2780568
284560.0000000    0.2543698
284600.0000000    0.2673458
284640.0000000    0.2791358
284680.0000000    0.2563182
284720.0000000    0.2591505
284760.0000000    0.2757233
284800.0000000    0.2684486
284840.0000000    0.2715769
284880.0000000    0.2493221
284920.0000000    0.2476195
284960.0000000    0.2487472
285000.0000000    0.2482783
285040.0000000    0.2571194
285080.0000000    0.2635542
285120.0000000    0.2735516
285160.0000000    0.2656544
285200.0000000    0.2706110
285240.0000000    0.2585286
285280.0000000    0.2600323
285320.0000000    0.2684516
285360.0000000    0.2762233
285400.0000000    0.2666581
285440.0000000    0.2331369
285480.0000000    0.2464603
285520.0000000    0.2471990
285560.0000000    0.2399542
285600.0000000    0.2595327
285640.0000000    0.2657281
285680.0000000    0.2655991
285720.0000000    0.2784258
285760.0000000    0.2612822
285800.0000000    0.2687122
285840.0000000    0.2552912
285880.0000000    0.2745872
285920.0000000    0.2519645
285960.0000000    0.2500694
286000.0000000    0.2768414
286040.0000000    0.2608843
286080.0000000    0.2702002
286120.0000000    0.2662793
286160.0000000    0.2688053
286200.0000000    0.2613105
286240.0000000    0.2629725
286280.0000000    0.2917879
286320.0000000    0.2613790
286360.0000000    0.2917384
286400.0000000    0.2588094
286440.0000000    0.2630555
286480.0000000    0.2612667
286520.0000000    0.2740591
286560.0000000    0.2701211
286600.0000000    0.2648771
286640.0000000    0.2562608
286680.0000000    0.2625701
286720.0000000    0.2367909
286760.0000000    0.2618210
286800.0000000    0.2571257
286840.0000000    0.2638606
286880.0000000    0.2387768
286920.0000000    0.2638655
286960.0000000    0.2811561
287000.0000000    0.2596259
287040.0000000    0.2557339
287080.0000000    0.2516257
287120.0000000    0.2690956
287160.0000000    0.2525903
287200.0000000    0.2610006
287240.0000000    0.2568905
287280.0000000    0.2614705
287320.0000000    0.2807269
287360.0000000    0.2763000
287400.0000000    0.2764766
287440.0000000    0.2627827
287480.0000000    0.2485355
287520.0000000    0.2638403
287560.0000000    0.2576326
287600.0000000    0.2573327
287640.0000000    0.2520106
287680.0000000    0.2557288
287720.0000000    0.2675378
287760.0000000    0.2539569
287800.0000000    0.2693071
287840.0000000    0.2601666
287880.0000000    0.2673297
287920.0000000    0.2631908
287960.0000000    0.2648183
288000.0000000    0.2685414
288040.0000000    0.2497912
288080.0000000    0.2778849
288120.0000000    0.2641729
288160.0000000    0.2666622
288200.0000000    0.2724658
288240.0000000    0.2639813
288280.0000000    0.2568091
288320.0000000    0.2621993
288360.0000000    0.2439909
288400.0000000    0.2658175
288440.0000000    0.2775169
288480.0000000    0.2773839
288520.0000000    0.2748655
288560.0000000    0.2569725
288600.0000000    0.2776241
288640.0000000    0.2817498
288680.0000000    0.2682712
288720.0000000    0.2414330
288760.0000000    0.2638865
288800.0000000    0.2591162
288840.0000000    0.2563291
288880.0000000    0.2692926
288920.0000000    0.2473438
288960.0000000    0.2497095
289000.0000000    0.2629156
289040.0000000    0.2571014
289080.0000000    0.2552868
289120.0000000    0.2710051
289160.0000000    0.2794168
289200.0000000    0.2438233
289240.0000000    0.2673930
289280.0000000    0.2329182
289320.0000000    0.2693124
289360.0000000    0.2708306
289400.0000000    0.2780267
289440.0000000    0.2650574
289480.0000000    0.2806690
289520.0000000    0.2701260
289560.0000000    0.2746340
289600.0000000    0.2496394
289640.0000000    0.2620791
289680.0000000    0.2662578
289720.0000000    0.2707915
289760.0000000    0.2781932
289800.0000000    0.2789806
289840.0000000    0.2776010
289880.0000000    0.2565871
289920.0000000    0.2552871
289960.0000000    0.2724488
290000.0000000    0.2824042
290040.0000000    0.3055593
290080.0000000    0.2921999
290120.0000000    0.2549143
290160.0000000    0.2598454
290200.0000000    0.2639133
290240.0000000    0.2915404
290280.0000000    0.2714415
290320.0000000    0.2647030
290360.0000000    0.2930394
290400.0000000    0.3046506
290440.0000000    0.2939025
290480.0000000    0.2870396
290520.0000000    0.2746621
290560.0000000    0.3009989
290600.0000000    0.2827539
290640.0000000    0.2893566
290680.0000000    0.2647750
290720.0000000    0.2654004
290760.0000000    0.2737430
290800.0000000    0.2688438
290840.0000000    0.2689534
290880.0000000    0.2709228
290920.0000000    0.2568996
290960.0000000    0.2815387
291000.0000000    0.2843446
291040.0000000    0.2728781
291080.0000000    0.2843212
291120.0000000    0.2733378
291160.0000000    0.2673913
291200.0000000    0.2732301
291240.0000000    0.2749917
291280.0000000    0.2921182
291320.0000000    0.2719679
291360.0000000    0.2491979
291400.0000000    0.2738222
291440.0000000    0.2631288
291480.0000000    0.2552258
291520.0000000    0.2633266
291560.0000000    0.2542147
291600.0000000    0.2508627
291640.0000000    0.2709074
291680.0000000    0.2738405
291720.0000000    0.2690210
291760.0000000    0.2615437
291800.0000000    0.2589221
291840.0000000    0.2603928
291880.0000000    0.2824076
291920.0000000    0.2784957
291960.0000000    0.2919259
292000.0000000    0.3068999
292040.0000000    0.2837154
292080.0000000    0.2679719
292120.0000000    0.2469187
292160.0000000    0.2515633
292200.0000000    0.2731312
292240.0000000    0.2731805
292280.0000000    0.2686614
292320.0000000    0.2648354
292360.0000000    0.2529099
292400.0000000    0.2678420
292440.0000000    0.2644559
292480.0000000    0.2577836
292520.0000000    0.2385580
292560.0000000    0.2354218
292600.0000000    0.2555687
292640.0000000    0.2775958
292680.0000000    0.2605560
292720.0000000    0.2795341
292760.0000000    0.2529575
292800.0000000    0.2355182
292840.0000000    0.2471748
292880.0000000    0.2669173
292920.0000000    0.2504680
292960.0000000    0.2796443
293000.0000000    0.2893099
293040.0000000    0.2753401
293080.0000000    0.2696550
293120.0000000    0.2707400
293160.0000000    0.3004161
293200.0000000    0.2777944
293240.0000000    0.2642089
293280.0000000    0.2823617
293320.0000000    0.2979724
293360.0000000    0.2755437
293400.0000000    0.2884710
293440.0000000    0.2881698
293480.0000000    0.2619478
293520.0000000    0.2663978
293560.0000000    0.2609766
293600.0000000    0.2509533
293640.0000000    0.2519831
293680.0000000    0.2714708
293720.0000000    0.2671957
293760.0000000    0.2614514
293800.0000000    0.2715242
293840.0000000    0.2591246
293880.0000000    0.2573587
293920.0000000    0.2662025
293960.0000000    0.2610535
294000.0000000    0.2797351
294040.0000000    0.2879299
294080.0000000    0.2901821
294120.0000000    0.2878521
294160.0000000    0.2698910
294200.0000000    0.2633141
294240.0000000    0.2811689
294280.0000000    0.2583894
294320.0000000    0.2548806
294360.0000000    0.2482536
294400.0000000    0.2496982
294440.0000000    0.2645274
294480.0000000    0.2656581
294520.0000000    0.2493832
294560.0000000    0.2646835
294600.0000000    0.2426009
294640.0000000    0.2418948
294680.0000000    0.2561914
294720.0000000    0.2321138
294760.0000000    0.2581331
294800.0000000    0.2737462
294840.0000000    0.2505980
294880.0000000    0.2700510
294920.0000000    0.2743121
294960.0000000    0.2733648
295000.0000000    0.2811462
295040.0000000    0.2818767
295080.0000000    0.2555837
295120.0000000    0.2702343
295160.0000000    0.2647864
295200.0000000    0.2826913
295240.0000000    0.2709855
295280.0000000    0.2758124
295320.0000000    0.2702745
295360.0000000    0.2855259
295400.0000000    0.2835878
295440.0000000    0.2869320
295480.0000000    0.2677749
295520.0000000    0.2529723
295560.0000000    0.2632465
295600.0000000    0.2718549
295640.0000000    0.2738519
295680.0000000    0.2734709
295720.0000000    0.2687432
295760.0000000    0.2611651
295800.0000000    0.2980388
295840.0000000    0.2915280
295880.0000000    0.2772333
295920.0000000    0.2742849
295960.0000000    0.2770483
296000.0000000    0.2791464
296040.0000000    0.2882615
296080.0000000    0.2799648
296120.0000000    0.2881103
296160.0000000    0.2702537
296200.0000000    0.2822703
296240.0000000    0.2580400
296280.0000000    0.2546913
296320.0000000    0.2506759
296360.0000000    0.2567595
296400.0000000    0.2621200
296440.0000000    0.2670894
296480.0000000    0.2573307
296520.0000000    0.2799842
296560.0000000    0.2407959
296600.0000000    0.2718424
296640.0000000    0.2782934
296680.0000000    0.2860458
296720.0000000    0.2586304
296760.0000000    0.2652016
296800.0000000    0.2734926
296840.0000000    0.2510316
296880.0000000    0.2674187
296920.0000000    0.2531583
296960.0000000    0.2410148
297000.0000000    0.2746483
297040.0000000    0.2541016
297080.0000000    0.2581106
297120.0000000    0.2815813
297160.0000000    0.2633331
297200.0000000    0.2703830
297240.0000000    0.2659227
297280.0000000    0.2699654
297320.0000000    0.2678457
297360.0000000    0.2485812
297400.0000000    0.2762428
297440.0000000    0.2668846
297480.0000000    0.2481062
297520.0000000    0.2839713
297560.0000000    0.2537506
297600.0000000    0.2695342
297640.0000000    0.2610452
297680.0000000    0.2633398
297720.0000000    0.2431727
297760.0000000    0.2525019
297800.0000000    0.2787954
297840.0000000    0.2591687
297880.0000000    0.2750625
297920.0000000    0.2742072
297960.0000000    0.2836798
298000.0000000    0.2697324
298040.0000000    0.2623244
298080.0000000    0.2755586
298120.0000000    0.2605812
298160.0000000    0.2759648
298200.0000000    0.2869872
298240.0000000    0.2887629
298280.0000000    0.2820705
298320.0000000    0.2561271
298360.0000000    0.2850031
298400.0000000    0.2628278
298440.0000000    0.2473496
298480.0000000    0.2500013
298520.0000000    0.2575433
298560.0000000    0.2491637
298600.0000000    0.2591668
298640.0000000    0.2674330
298680.0000000    0.2661086
298720.0000000    0.2734718
298760.0000000    0.2622857
298800.0000000    0.2723646
298840.0000000    0.2727379
298880.0000000    0.2756310
298920.0000000    0.2899495
298960.0000000    0.2799121
299000.0000000    0.2819047
299040.0000000    0.2631954
299080.0000000    0.2565983
299120.0000000    0.2735047
299160.0000000    0.2776437
299200.0000000    0.2719261
299240.0000000    0.2604022
299280.0000000    0.2752950
299320.0000000    0.2822982
299360.0000000    0.3080089
299400.0000000    0.2813295
299440.0000000    0.2783776
299480.0000000    0.2721012
299520.0000000    0.2536678
299560.0000000    0.2700523
299600.0000000    0.2603854
299640.0000000    0.2556473
299680.0000000    0.2645729
299720.0000000    0.2573516
299760.0000000    0.2306819
299800.0000000    0.2606227
299840.0000000    0.2438786
299880.0000000    0.2499073
299920.0000000    0.2614937
299960.0000000    0.2296287
300000.0000000    0.2532067
300040.0000000    0.2498995
300080.0000000    0.2553190
300120.0000000    0.2254640
300160.0000000    0.2478337
300200.0000000    0.2527897
300240.0000000    0.2539915
300280.0000000    0.2654380
300320.0000000    0.2818128
300360.0000000    0.2591684
300400.0000000    0.2767404
300440.0000000    0.2528555
300480.0000000    0.2578763
300520.0000000    0.2523142
300560.0000000    0.2560112
300600.0000000    0.2636671
300640.0000000    0.2632754
300680.0000000    0.2499433
300720.0000000    0.2739862
300760.0000000    0.2670316
300800.0000000    0.2751745
300840.0000000    0.2635432
300880.0000000    0.2595488
300920.0000000    0.2515116
300960.0000000    0.2455463
301000.0000000    0.2536829
301040.0000000    0.2596180
301080.0000000    0.2713105
301120.0000000    0.2864156
301160.0000000    0.2753707
301200.0000000    0.2844957
301240.0000000    0.2684318
301280.0000000    0.2672046
301320.0000000    0.2555842
301360.0000000    0.2804496
301400.0000000    0.2738526
301440.0000000    0.2603737
301480.0000000    0.2678348
301520.0000000    0.2718696
301560.0000000    0.2739969
301600.0000000    0.2702689
301640.0000000    0.2397470
301680.0000000    0.2399784
301720.0000000    0.2660215
301760.0000000    0.2741551
301800.0000000    0.2683574
301840.0000000    0.2513422
301880.0000000    0.2673626
301920.0000000    0.2834890
301960.0000000    0.2673402
302000.0000000    0.2465886
302040.0000000    0.2864721
302080.0000000    0.2818879
302120.0000000    0.2653736
302160.0000000    0.2770178
302200.0000000    0.2516716
302240.0000000    0.2583328
302280.0000000    0.2701503
302320.0000000    0.2719744
302360.0000000    0.2748723
302400.0000000    0.2395779
302440.0000000    0.2640882
302480.0000000    0.2715639
302520.0000000    0.2771732
302560.0000000    0.2756511
302600.0000000    0.2833602
302640.0000000    0.2852067
302680.0000000    0.2708842
302720.0000000    0.3050875
302760.0000000    0.2809560
302800.0000000    0.2803154
302840.0000000    0.2807460
302880.0000000    0.2764442
302920.0000000    0.2659932
302960.0000000    0.2814184
303000.0000000    0.2726904
303040.0000000    0.2797548
303080.0000000    0.2832969
303120.0000000    0.2703825
303160.0000000    0.2877333
303200.0000000    0.2654240
303240.0000000    0.2564424
303280.0000000    0.2715121
303320.0000000    0.2886589
303360.0000000    0.2907858
303400.0000000    0.3075335
303440.0000000    0.2749767
303480.0000000    0.2684822
303520.0000000    0.2585262
303560.0000000    0.2621070
303600.0000000    0.2489492
303640.0000000    0.2574658
303680.0000000    0.2565912
303720.0000000    0.2498138
303760.0000000    0.2562232
303800.0000000    0.2780487
303840.0000000    0.2632083
303880.0000000    0.2699232
303920.0000000    0.2468412
303960.0000000    0.2275088
304000.0000000    0.2659585
304040.0000000    0.2768050
304080.0000000    0.2519862
304120.0000000    0.2637377
304160.0000000    0.2766515
304200.0000000    0.2884494
304240.0000000    0.2763802
304280.0000000    0.2888759
304320.0000000    0.2621390
304360.0000000    0.2680770
304400.0000000    0.2752770
304440.0000000    0.2886162
304480.0000000    0.2646429
304520.0000000    0.2646471
304560.0000000    0.2663162
304600.0000000    0.2495400
304640.0000000    0.2613755
304680.0000000    0.2817388
304720.0000000    0.2589724
304760.0000000    0.2873783
304800.0000000    0.2642537
304840.0000000    0.2755202
304880.0000000    0.2685647
304920.0000000    0.2625169
304960.0000000    0.2570720
305000.0000000    0.2791632
305040.0000000    0.2621222
305080.0000000    0.2797383
305120.0000000    0.2531332
305160.0000000    0.2576029
305200.0000000    0.2811120
305240.0000000    0.2609813
305280.0000000    0.2582417
305320.0000000    0.2363675
305360.0000000    0.2569524
305400.0000000    0.2605038
305440.0000000    0.2233295
305480.0000000    0.2561682
305520.0000000    0.2368429
305560.0000000    0.2496041
305600.0000000    0.2552127
305640.0000000    0.2445580
305680.0000000    0.2560029
305720.0000000    0.2612305
305760.0000000    0.2415825
305800.0000000    0.2657526
305840.0000000    0.2643421
305880.0000000    0.2653090
305920.0000000    0.2751071
305960.0000000    0.2576165
306000.0000000    0.2592380
306040.0000000    0.2559740
306080.0000000    0.2860329
306120.0000000    0.2558064
306160.0000000    0.2506649
306200.0000000    0.2720395
306240.0000000    0.2654097
306280.0000000    0.2898336
306320.0000000    0.2657169
306360.0000000    0.2705129
306400.0000000    0.2673681
306440.0000000    0.2486520
306480.0000000    0.2653197
306520.0000000    0.2736561
306560.0000000    0.2457754
306600.0000000    0.2607496
306640.0000000    0.2638924
306680.0000000    0.2531525
306720.0000000    0.2769446
306760.0000000    0.2653310
306800.0000000    0.2604866
306840.0000000    0.2775807
306880.0000000    0.2897107
306920.0000000    0.2656057
306960.0000000    0.2871933
307000.0000000    0.2809032
307040.0000000    0.2612398
307080.0000000    0.2779413
307120.0000000    0.2653486
307160.0000000    0.2724454
307200.0000000    0.2847075
307240.0000000    0.2693698
307280.0000000    0.2760779
307320.0000000    0.2752716
307360.0000000    0.2698579
307400.0000000    0.2651664
307440.0000000    0.2693439
307480.0000000    0.2624159
307520.0000000    0.2581817
307560.0000000    0.2754253
307600.0000000    0.2939410
307640.0000000    0.2720948
307680.0000000    0.2736904
307720.0000000    0.2730078
307760.0000000    0.2602813
307800.0000000    0.2533170
307840.0000000    0.2628297
307880.0000000    0.2503470
307920.0000000    0.2560868
307960.0000000    0.2594229
308000.0000000    0.2561907
308040.0000000    0.2475513
308080.0000000    0.2615497
308120.0000000    0.2461607
308160.0000000    0.2441027
308200.0000000    0.2415831
308240.0000000    0.2506756
308280.0000000    0.2435211
308320.0000000    0.2440640
308360.0000000    0.2354954
308400.0000000    0.2385852
308440.0000000    0.2306378
308480.0000000    0.2454158
308520.0000000    0.2559755
308560.0000000    0.2512162
308600.0000000    0.2461107
308640.0000000    0.2743883
308680.0000000    0.2563182
308720.0000000    0.2524002
308760.0000000    0.2578320
308800.0000000    0.2560157
308840.0000000    0.2330744
308880.0000000    0.2467055
308920.0000000    0.2541712
308960.0000000    0.2588433
309000.0000000    0.2785234
309040.0000000    0.2330733
309080.0000000    0.2564700
309120.0000000    0.2470890
309160.0000000    0.2402698
309200.0000000    0.2312416
309240.0000000    0.2335419
309280.0000000    0.2533889
309320.0000000    0.2318569
309360.0000000    0.2503633
309400.0000000    0.2442974
309440.0000000    0.2523818
309480.0000000    0.2716110
309520.0000000    0.2517815
309560.0000000    0.2635671
309600.0000000    0.2574157
309640.0000000    0.2643709
309680.0000000    0.2388609
309720.0000000    0.2726222
309760.0000000    0.2557958
309800.0000000    0.2387790
309840.0000000    0.2658428
309880.0000000    0.2624009
309920.0000000    0.2643734
309960.0000000    0.2719294
310000.0000000    0.2764091
310040.0000000    0.2603837
310080.0000000    0.2714298
310120.0000000    0.2565858
310160.0000000    0.2556311
310200.0000000    0.2648779
310240.0000000    0.2570315
310280.0000000    0.2538052
310320.0000000    0.2659632
310360.0000000    0.2472091
310400.0000000    0.2529034
310440.0000000    0.2570598
310480.0000000    0.2790725
310520.0000000    0.2662771
310560.0000000    0.2617173
310600.0000000    0.2978416
310640.0000000    0.2677200
310680.0000000    0.2614139
310720.0000000    0.2469008
310760.0000000    0.2418613
310800.0000000    0.2585492
310840.0000000    0.2509647
310880.0000000    0.2478424
310920.0000000    0.2578129
310960.0000000    0.2539290
311000.0000000    0.2404357
311040.0000000    0.2529667
311080.0000000    0.2760144
311120.0000000    0.2536896
311160.0000000    0.2435469
311200.0000000    0.2321129
311240.0000000    0.2581720
311280.0000000    0.2489462
311320.0000000    0.2686952
311360.0000000    0.2541589
311400.0000000    0.2685052
311440.0000000    0.2606234
311480.0000000    0.2669488
311520.0000000    0.2627956
311560.0000000    0.2593341
311600.0000000    0.2514111
311640.0000000    0.2421309
311680.0000000    0.2572871
311720.0000000    0.2580851
311760.0000000    0.2442129
311800.0000000    0.2558300
311840.0000000    0.2697807
311880.0000000    0.2492758
311920.0000000    0.2792327
311960.0000000    0.2556995
312000.0000000    0.2659859
312040.0000000    0.2532240
312080.0000000    0.2576203
312120.0000000    0.2558460
312160.0000000    0.2775945
312200.0000000    0.2422530
312240.0000000    0.2654962
312280.0000000    0.2662520
312320.0000000    0.2864604
312360.0000000    0.2823395
312400.0000000    0.2746455
312440.0000000    0.2495000
312480.0000000    0.2555522
312520.0000000    0.2738411
312560.0000000    0.2691369
312600.0000000    0.2749771
312640.0000000    0.2819671
312680.0000000    0.2688781
312720.0000000    0.2508410
312760.0000000    0.2582601
312800.0000000    0.2481225
312840.0000000    0.2558438
312880.0000000    0.2485912
312920.0000000    0.2267580
312960.0000000    0.2450962
313000.0000000    0.2429471
313040.0000000    0.2418665
313080.0000000    0.2400657
313120.0000000    0.2561102
313160.0000000    0.2629387
313200.0000000    0.2795267
313240.0000000    0.2819844
313280.0000000    0.2781429
313320.0000000    0.2816189
313360.0000000    0.2830684
313400.0000000    0.2842677
313440.0000000    0.2944811
313480.0000000    0.2566648
313520.0000000    0.2531238
313560.0000000    0.2697032
313600.0000000    0.2399679
313640.0000000    0.2525288
313680.0000000    0.2497773
313720.0000000    0.2583686
313760.0000000    0.2613199
313800.0000000    0.2417813
313840.0000000    0.2618020
313880.0000000    0.2596661
313920.0000000    0.2502501
313960.0000000    0.2485045
314000.0000000    0.2621232
314040.0000000    0.2695776
314080.0000000    0.2520390
314120.0000000    0.2748533
314160.0000000    0.2563716
314200.0000000    0.2491102
314240.0000000    0.2481142
314280.0000000    0.2578109
314320.0000000    0.2608563
314360.0000000    0.2619739
314400.0000000    0.2659978
314440.0000000    0.2606902
314480.0000000    0.2747620
314520.0000000    0.2687789
314560.0000000    0.2552388
314600.0000000    0.2654740
314640.0000000    0.2681890
314680.0000000    0.2603907
314720.0000000    0.2769146
314760.0000000    0.2689343
314800.0000000    0.2719788
314840.0000000    0.2400923
314880.0000000    0.2452417
314920.0000000    0.2514963
314960.0000000    0.2589281
315000.0000000    0.2630263
315040.0000000    0.2676005
315080.0000000    0.2545160
315120.0000000    0.2626755
315160.0000000    0.2673380
315200.0000000    0.2781368
315240.0000000    0.2549499
315280.0000000    0.2800410
315320.0000000    0.2644799
315360.0000000    0.2901854
315400.0000000    0.2896844
315440.0000000    0.2729247
315480.0000000    0.2784972
315520.0000000    0.2989062
315560.0000000    0.2727026
315600.0000000    0.2740641
315640.0000000    0.2682119
315680.0000000    0.2805693
315720.0000000    0.2589749
315760.0000000    0.2983555
315800.0000000    0.2971236
315840.0000000    0.2870825
315880.0000000    0.2798310
315920.0000000    0.2756504
315960.0000000    0.2808292
316000.0000000    0.2675631
316040.0000000    0.2922954
316080.0000000    0.2608557
316120.0000000    0.2860666
316160.0000000    0.2838632
316200.0000000    0.2577956
316240.0000000    0.2847104
316280.0000000    0.2687500
316320.0000000    0.2721463
316360.0000000    0.2730024
316400.0000000    0.2556660
316440.0000000    0.2523542
316480.0000000    0.2637969
316520.0000000    0.2665200
316560.0000000    0.2666775
316600.0000000    0.2844281
316640.0000000    0.2739751
316680.0000000    0.2686664
316720.0000000    0.2726633
316760.0000000    0.2835191
316800.0000000    0.2736967
316840.0000000    0.2643094
316880.0000000    0.2756955
316920.0000000    0.2540084
316960.0000000    0.2847756
317000.0000000    0.2739156
317040.0000000    0.2792420
317080.0000000    0.2704519
317120.0000000    0.2693973
317160.0000000    0.2691458
317200.0000000    0.2498452
317240.0000000    0.2572015
317280.0000000    0.2468193
317320.0000000    0.2507737
317360.0000000    0.2418916
317400.0000000    0.2496606
317440.0000000    0.2326954
317480.0000000    0.2452201
317520.0000000    0.2496407
317560.0000000    0.2321155
317600.0000000    0.2396307
317640.0000000    0.2453688
317680.0000000    0.2573067
317720.0000000    0.2217448
317760.0000000    0.2656771
317800.0000000    0.2589102
317840.0000000    0.2637024
317880.0000000    0.2455033
317920.0000000    0.2574131
317960.0000000    0.2508993
318000.0000000    0.2362265
318040.0000000    0.2420862
318080.0000000    0.2394938
318120.0000000    0.2491789
318160.0000000    0.2384041
318200.0000000    0.2389859
318240.0000000    0.2443282
318280.0000000    0.2536085
318320.0000000    0.2535566
318360.0000000    0.2362800
318400.0000000    0.2509474
318440.0000000    0.2483020
318480.0000000    0.2423799
318520.0000000    0.2404820
318560.0000000    0.2626668
318600.0000000    0.2430235
318640.0000000    0.2501547
318680.0000000    0.2540753
318720.0000000    0.2520275
318760.0000000    0.2424093
318800.0000000    0.2380502
318840.0000000    0.2561040
318880.0000000    0.2396042
318920.0000000    0.2528751
318960.0000000    0.2533460
319000.0000000    0.2735425
319040.0000000    0.2551180
319080.0000000    0.2404400
319120.0000000    0.2621943
319160.0000000    0.2537399
319200.0000000    0.2437917
319240.0000000    0.2391857
319280.0000000    0.2614355
319320.0000000    0.2441595
319360.0000000    0.2300614
319400.0000000    0.2525657
319440.0000000    0.2565995
319480.0000000    0.2633399
319520.0000000    0.2883640
319560.0000000    0.2918764
319600.0000000    0.2908213
319640.0000000    0.2882931
319680.0000000    0.2507089
319720.0000000    0.2639998
319760.0000000    0.2524739
319800.0000000    0.2528977
319840.0000000    0.2640689
319880.0000000    0.2572876
319920.0000000    0.2559560
319960.0000000    0.2683289
320000.0000000    0.2358569
320040.0000000    0.2587458
320080.0000000    0.2457026
320120.0000000    0.2562799
320160.0000000    0.2538451
320200.0000000    0.2344147
320240.0000000    0.2389821
320280.0000000    0.2233886
320320.0000000    0.2384983
320360.0000000    0.2316891
320400.0000000    0.2499658
320440.0000000    0.2429323
320480.0000000    0.2459047
320520.0000000    0.2631243
320560.0000000    0.2617201
320600.0000000    0.2553163
320640.0000000    0.2652085
320680.0000000    0.2805382
320720.0000000    0.2585194
320760.0000000    0.2747095
320800.0000000    0.2853112
320840.0000000    0.2768485
320880.0000000    0.2396434
320920.0000000    0.2711020
320960.0000000    0.2816586
321000.0000000    0.2586828
321040.0000000    0.2658756
321080.0000000    0.2810680
321120.0000000    0.2716158
321160.0000000    0.2584961
321200.0000000    0.2549817
321240.0000000    0.2738317
321280.0000000    0.2496836
321320.0000000    0.2574322
321360.0000000    0.2388609
321400.0000000    0.2553626
321440.0000000    0.2723005
321480.0000000    0.2627327
321520.0000000    0.2476226
321560.0000000    0.2719880
321600.0000000    0.2527643
321640.0000000    0.2483371
321680.0000000    0.2471731
321720.0000000    0.2429055
321760.0000000    0.2460999
321800.0000000    0.2471455
321840.0000000    0.2546551
321880.0000000    0.2510279
321920.0000000    0.2412119
321960.0000000    0.2583203
322000.0000000    0.2638252
322040.0000000    0.2694409
322080.0000000    0.2650188
322120.0000000    0.2789784
322160.0000000    0.2592300
322200.0000000    0.2768868
322240.0000000    0.2788546
322280.0000000    0.2503284
322320.0000000    0.2771658
322360.0000000    0.2900082
322400.0000000    0.2962506
322440.0000000    0.2879148
322480.0000000    0.2693192
322520.0000000    0.2556233
322560.0000000    0.2699509
322600.0000000    0.2566227
322640.0000000    0.2818747
322680.0000000    0.2773242
322720.0000000    0.2474343
322760.0000000    0.2418026
322800.0000000    0.2634245
322840.0000000    0.2614097
322880.0000000    0.2462128
322920.0000000    0.2444140
322960.0000000    0.2579201
323000.0000000    0.2423921
323040.0000000    0.2537078
323080.0000000    0.2545165
323120.0000000    0.2500882
323160.0000000    0.2372582
323200.0000000    0.2331893
323240.0000000    0.2749325
323280.0000000    0.2624420
323320.0000000    0.2765217
323360.0000000    0.2734063
323400.0000000    0.2799186
323440.0000000    0.2832284
323480.0000000    0.2742755
323520.0000000    0.2699984
323560.0000000    0.2588070
323600.0000000    0.2634394
323640.0000000    0.2530974
323680.0000000    0.2723157
323720.0000000    0.2635712
323760.0000000    0.2717111
323800.0000000    0.2718765
323840.0000000    0.2762891
323880.0000000    0.2616519
323920.0000000    0.2610599
323960.0000000    0.2640424
324000.0000000    0.2842709
324040.0000000    0.2580339
324080.0000000    0.2725409
324120.0000000    0.2640294
324160.0000000    0.2647641
324200.0000000    0.2574017
324240.0000000    0.2732517
324280.0000000    0.2703991
324320.0000000    0.2791619
324360.0000000    0.2722152
324400.0000000    0.2634826
324440.0000000    0.2522630
324480.0000000    0.2587229
324520.0000000    0.2687052
324560.0000000    0.2585704
324600.0000000    0.2864580
324640.0000000    0.2773797
324680.0000000    0.2820884
324720.0000000    0.2648783
324760.0000000    0.2831931
324800.0000000    0.2508385
324840.0000000    0.2626499
324880.0000000    0.2537210
324920.0000000    0.2550084
324960.0000000    0.2660755
325000.0000000    0.2664829
325040.0000000    0.2586522
325080.0000000    0.2638549
325120.0000000    0.2708042
325160.0000000    0.2364476
325200.0000000    0.2502503
325240.0000000    0.2437298
325280.0000000    0.2578538
325320.0000000    0.2434660
325360.0000000    0.2350932
325400.0000000    0.2484100
325440.0000000    0.2613338
325480.0000000    0.2561809
325520.0000000    0.2439760
325560.0000000    0.2418426
325600.0000000    0.2426834
325640.0000000    0.2623916
325680.0000000    0.2511362
325720.0000000    0.2400191
325760.0000000    0.2380493
325800.0000000    0.2543652
325840.0000000    0.2549541
325880.0000000    0.2697879
325920.0000000    0.2573927
325960.0000000    0.2673905
326000.0000000    0.2605109
326040.0000000    0.2658056
326080.0000000    0.2580037
326120.0000000    0.2651377
326160.0000000    0.2630414
326200.0000000    0.2585202
326240.0000000    0.2532372
326280.0000000    0.2545605
326320.0000000    0.2550246
326360.0000000    0.2446557
326400.0000000    0.2619117
326440.0000000    0.2416972
326480.0000000    0.2774323
326520.0000000    0.2598335
326560.0000000    0.2583051
326600.0000000    0.2287190
326640.0000000    0.2455395
326680.0000000    0.2486092
326720.0000000    0.2679806
326760.0000000    0.2496787
326800.0000000    0.2463799
326840.0000000    0.2402292
326880.0000000    0.2560900
326920.0000000    0.2574982
326960.0000000    0.2584272
327000.0000000    0.2350606
327040.0000000    0.2459534
327080.0000000    0.2565693
327120.0000000    0.2413514
327160.0000000    0.2453772
327200.0000000    0.2473448
327240.0000000    0.2399699
327280.0000000    0.2416863
327320.0000000    0.2549306
327360.0000000    0.2446975
327400.0000000    0.2621268
327440.0000000    0.2463884
327480.0000000    0.2541099
327520.0000000    0.2575430
327560.0000000    0.2633673
327600.0000000    0.2756864
327640.0000000    0.2646289
327680.0000000    0.2653706
327720.0000000    0.2723795
327760.0000000    0.2664586
327800.0000000    0.2715494
327840.0000000    0.2577168
327880.0000000    0.2952196
327920.0000000    0.2787491
327960.0000000    0.2749758
328000.0000000    0.2898209
328040.0000000    0.2763164
328080.0000000    0.3018930
328120.0000000    0.2876939
328160.0000000    0.2691048
328200.0000000    0.2700995
328240.0000000    0.2601239
328280.0000000    0.2434754
328320.0000000    0.2652390
328360.0000000    0.2613589
328400.0000000    0.2740549
328440.0000000    0.2577426
328480.0000000    0.2695784
328520.0000000    0.2600521
328560.0000000    0.2610369
328600.0000000    0.2926819
328640.0000000    0.2554254
328680.0000000    0.2751056
328720.0000000    0.2836715
328760.0000000    0.2718875
328800.0000000    0.2706306
328840.0000000    0.2667452
328880.0000000    0.2582803
328920.0000000    0.2506087
328960.0000000    0.2600722
329000.0000000    0.2707041
329040.0000000    0.2663893
329080.0000000    0.2641065
329120.0000000    0.2653357
329160.0000000    0.2758232
329200.0000000    0.2571307
329240.0000000    0.2614439
329280.0000000    0.2674643
329320.0000000    0.2590650
329360.0000000    0.2723396
329400.0000000    0.2564088
329440.0000000    0.2558358
329480.0000000    0.2656035
329520.0000000    0.2561208
329560.0000000    0.2610292
329600.0000000    0.2605386
329640.0000000    0.2637360
329680.0000000    0.2612727
329720.0000000    0.2595651
329760.0000000    0.2491466
329800.0000000    0.2448735
329840.0000000    0.2483364
329880.0000000    0.2518859
329920.0000000    0.2570997
329960.0000000    0.2395704
330000.0000000    0.2852498
330040.0000000    0.2533847
330080.0000000    0.2451802
330120.0000000    0.2652338
330160.0000000    0.2730441
330200.0000000    0.2698171
330240.0000000    0.2615080
330280.0000000    0.2624089
330320.0000000    0.2727818
330360.0000000    0.2487215
330400.0000000    0.2480977
330440.0000000    0.2661296
330480.0000000    0.2637238
330520.0000000    0.2528253
330560.0000000    0.2585118
330600.0000000    0.2677017
330640.0000000    0.2749223
330680.0000000    0.2744385
330720.0000000    0.2604575
330760.0000000    0.2807370
330800.0000000    0.2605742
330840.0000000    0.2529613
330880.0000000    0.2870790
330920.0000000    0.2875052
330960.0000000    0.2715704
331000.0000000    0.2716800
331040.0000000    0.2705253
331080.0000000    0.2723435
331120.0000000    0.2559023
331160.0000000    0.2549026
331200.0000000    0.2692299
331240.0000000    0.2642713
331280.0000000    0.2720231
331320.0000000    0.2658508
331360.0000000    0.2734082
331400.0000000    0.2637312
331440.0000000    0.2822690
331480.0000000    0.2616960
331520.0000000    0.2655912
331560.0000000    0.2716542
331600.0000000    0.2544018
331640.0000000    0.2699875
331680.0000000    0.2577875
331720.0000000    0.2707251
331760.0000000    0.2624515
331800.0000000    0.2677724
331840.0000000    0.2793597
331880.0000000    0.2695324
331920.0000000    0.2524981
331960.0000000    0.2763581
332000.0000000    0.2594588
332040.0000000    0.2729796
332080.0000000    0.2561916
332120.0000000    0.2655103
332160.0000000    0.2676217
332200.0000000    0.2625070
332240.0000000    0.2676237
332280.0000000    0.2841875
332320.0000000    0.2686440
332360.0000000    0.2530960
332400.0000000    0.2519780
332440.0000000    0.2442835
332480.0000000    0.2484417
332520.0000000    0.2314643
332560.0000000    0.2618383
332600.0000000    0.2591749
332640.0000000    0.2627265
332680.0000000    0.2691242
332720.0000000    0.2455985
332760.0000000    0.2449639
332800.0000000    0.2402022
332840.0000000    0.2448597
332880.0000000    0.2362784
332920.0000000    0.2669053
332960.0000000    0.2477025
333000.0000000    0.2538433
333040.0000000    0.2630744
333080.0000000    0.2579365
333120.0000000    0.2628762
333160.0000000    0.2671020
333200.0000000    0.2538792
333240.0000000    0.2628981
333280.0000000    0.2703766
333320.0000000    0.2525334
333360.0000000    0.2428594
333400.0000000    0.2620905
333440.0000000    0.2494931
333480.0000000    0.2396415
333520.0000000    0.2656007
333560.0000000    0.2607372
333600.0000000    0.2571841
333640.0000000    0.2756799
333680.0000000    0.2672026
333720.0000000    0.2567939
333760.0000000    0.2693182
333800.0000000    0.2734986
333840.0000000    0.2792885
333880.0000000    0.2994143
333920.0000000    0.2614957
333960.0000000    0.2755409
334000.0000000    0.2920808
334040.0000000    0.2654702
334080.0000000    0.2794201
334120.0000000    0.2764537
334160.0000000    0.2779557
334200.0000000    0.2771762
334240.0000000    0.2602872
334280.0000000    0.2575937
334320.0000000    0.2451770
334360.0000000    0.2594925
334400.0000000    0.2487580
334440.0000000    0.2412370
334480.0000000    0.2556487
334520.0000000    0.2652971
334560.0000000    0.2434382
334600.0000000    0.2564819
334640.0000000    0.2321936
334680.0000000    0.2468527
334720.0000000    0.2496402
334760.0000000    0.2527264
334800.0000000    0.2634866
334840.0000000    0.2623639
334880.0000000    0.2778654
334920.0000000    0.2645851
334960.0000000    0.2586333
335000.0000000    0.2813381
335040.0000000    0.2648371
335080.0000000    0.2615487
335120.0000000    0.2525329
335160.0000000    0.2487534
335200.0000000    0.2338330
335240.0000000    0.2482634
335280.0000000    0.2418472
335320.0000000    0.2494354
335360.0000000    0.2620054
335400.0000000    0.2688543
335440.0000000    0.2729667
335480.0000000    0.2525886
335520.0000000    0.2634899
335560.0000000    0.2728229
335600.0000000    0.2540775
335640.0000000    0.2772043
335680.0000000    0.2714142
335720.0000000    0.2533885
335760.0000000    0.2488338
335800.0000000    0.2699067
335840.0000000    0.2659596
335880.0000000    0.2320722
335920.0000000    0.2527252
335960.0000000    0.2468984
336000.0000000    0.2546507
336040.0000000    0.2484892
336080.0000000    0.2256650
336120.0000000    0.2552953
336160.0000000    0.2541475
336200.0000000    0.2652951
336240.0000000    0.2525041
336280.0000000    0.2417598
336320.0000000    0.2489398
336360.0000000    0.2549263
336400.0000000    0.2381498
336440.0000000    0.2435423
336480.0000000    0.2520875
336520.0000000    0.2598489
336560.0000000    0.2679058
336600.0000000    0.2607562
336640.0000000    0.2601567
336680.0000000    0.2606423
336720.0000000    0.2743020
336760.0000000    0.2459937
336800.0000000    0.2495870
336840.0000000    0.2473485
336880.0000000    0.2513879
336920.0000000    0.2402558
336960.0000000    0.2433404
337000.0000000    0.2536994
337040.0000000    0.2427784
337080.0000000    0.2469954
337120.0000000    0.2621952
337160.0000000    0.2652838
337200.0000000    0.2532059
337240.0000000    0.2654064
337280.0000000    0.2649884
337320.0000000    0.2404372
337360.0000000    0.2672838
337400.0000000    0.2482944
337440.0000000    0.2474952
337480.0000000    0.2630632
337520.0000000    0.2530506
337560.0000000    0.2557443
337600.0000000    0.2575965
337640.0000000    0.2821707
337680.0000000    0.2488022
337720.0000000    0.2606352
337760.0000000    0.2530383
337800.0000000    0.2435734
337840.0000000    0.2403799
337880.0000000    0.2423612
337920.0000000    0.2269604
337960.0000000    0.2528829
338000.0000000    0.2561751
338040.0000000    0.2684537
338080.0000000    0.2768911
338120.0000000    0.2548906
338160.0000000    0.2684903
338200.0000000    0.2611904
338240.0000000    0.2707438
338280.0000000    0.2824926
338320.0000000    0.2630166
338360.0000000    0.2485104
338400.0000000    0.2786549
338440.0000000    0.2671757
338480.0000000    0.2593864
338520.0000000    0.2406342
338560.0000000    0.2534071
338600.0000000    0.2606001
338640.0000000    0.2630398
338680.0000000    0.2651403
338720.0000000    0.2558694
338760.0000000    0.2537982
338800.0000000    0.2642591
338840.0000000    0.2832962
338880.0000000    0.2526978
338920.0000000    0.2607469
338960.0000000    0.2728708
339000.0000000    0.2625945
339040.0000000    0.2501686
339080.0000000    0.2468569
339120.0000000    0.2630241
339160.0000000    0.2566863
339200.0000000    0.2458260
339240.0000000    0.2524305
339280.0000000    0.2463248
339320.0000000    0.2547464
339360.0000000    0.2544414
339400.0000000    0.2516624
339440.0000000    0.2539456
339480.0000000    0.2384046
339520.0000000    0.2472257
339560.0000000    0.2367714
339600.0000000    0.2463528
339640.0000000    0.2779406
339680.0000000    0.2485799
339720.0000000    0.2442214
339760.0000000    0.2534017
339800.0000000    0.2534079
339840.0000000    0.2646865
339880.0000000    0.2312609
339920.0000000    0.2470727
339960.0000000    0.2483407
340000.0000000    0.2490675
340040.0000000    0.2554576
340080.0000000    0.2594028
340120.0000000    0.2752951
340160.0000000    0.2649339
340200.0000000    0.2629523
340240.0000000    0.2646927
340280.0000000    0.2575940
340320.0000000    0.2637816
340360.0000000    0.2564629
340400.0000000    0.2621717
340440.0000000    0.2376376
340480.0000000    0.2368882
340520.0000000    0.2632214
340560.0000000    0.2444862
340600.0000000    0.2574866
340640.0000000    0.2559878
340680.0000000    0.2600732
340720.0000000    0.2533244
340760.0000000    0.2525220
340800.0000000    0.2632340
340840.0000000    0.2462987
340880.0000000    0.2725847
340920.0000000    0.2681237
340960.0000000    0.2511989
341000.0000000    0.2674745
341040.0000000    0.2413155
341080.0000000    0.2408476
341120.0000000    0.2514832
341160.0000000    0.2450512
341200.0000000    0.2611250
341240.0000000    0.2601453
341280.0000000    0.2554351
341320.0000000    0.2568407
341360.0000000    0.2520232
341400.0000000    0.2462490
341440.0000000    0.2546790
341480.0000000    0.2593676
341520.0000000    0.2570591
341560.0000000    0.2671182
341600.0000000    0.2724836
341640.0000000    0.2609113
341680.0000000    0.2718511
341720.0000000    0.2538874
341760.0000000    0.2313663
341800.0000000    0.2295666
341840.0000000    0.2550367
341880.0000000    0.2431189
341920.0000000    0.2525375
341960.0000000    0.2411006
342000.0000000    0.2369883
342040.0000000    0.2675121
342080.0000000    0.2638113
342120.0000000    0.2442738
342160.0000000    0.2541917
342200.0000000    0.2496762
342240.0000000    0.2638061
342280.0000000    0.2503725
342320.0000000    0.2568254
342360.0000000    0.2548089
342400.0000000    0.2677666
342440.0000000    0.2565823
342480.0000000    0.2621790
342520.0000000    0.2534081
342560.0000000    0.2627548
342600.0000000    0.2420529
342640.0000000    0.2713877
342680.0000000    0.2703792
342720.0000000    0.2875035
342760.0000000    0.2496288
342800.0000000    0.2770935
342840.0000000    0.2715553
342880.0000000    0.2514915
342920.0000000    0.2585640
342960.0000000    0.2556727
343000.0000000    0.2456336
343040.0000000    0.2691092
343080.0000000    0.2482574
343120.0000000    0.2535987
343160.0000000    0.2769692
343200.0000000    0.2656641
343240.0000000    0.2635607
343280.0000000    0.2420886
343320.0000000    0.2615630
343360.0000000    0.2753710
343400.0000000    0.2707866
343440.0000000    0.2801809
343480.0000000    0.2729785
343520.0000000    0.2739119
343560.0000000    0.2573670
343600.0000000    0.2763432
343640.0000000    0.2757763
343680.0000000    0.2705421
343720.0000000    0.2593000
343760.0000000    0.2536593
343800.0000000    0.2502791
343840.0000000    0.2436983
343880.0000000    0.2768263
343920.0000000    0.2820023
343960.0000000    0.2628461
344000.0000000    0.2700312
344040.0000000    0.2694689
344080.0000000    0.2448445
344120.0000000    0.2470236
344160.0000000    0.2548684
344200.0000000    0.2684862
344240.0000000    0.2588516
344280.0000000    0.2358088
344320.0000000    0.2587391
344360.0000000    0.2507787
344400.0000000    0.2535515
344440.0000000    0.2604530
344480.0000000    0.2565861
344520.0000000    0.2733493
344560.0000000    0.2938953
344600.0000000    0.2816979
344640.0000000    0.2673790
344680.0000000    0.2708307
344720.0000000    0.2598113
344760.0000000    0.2640475
344800.0000000    0.2708820
344840.0000000    0.2677975
344880.0000000    0.2744023
344920.0000000    0.2516412
344960.0000000    0.2605239
345000.0000000    0.2471703
345040.0000000    0.2499714
345080.0000000    0.2510584
345120.0000000    0.2590625
345160.0000000    0.2512200
345200.0000000    0.2434778
345240.0000000    0.2590026
345280.0000000    0.2566582
345320.0000000    0.2547325
345360.0000000    0.2589639
345400.0000000    0.2482696
345440.0000000    0.2718814
345480.0000000    0.2576950
345520.0000000    0.2564555
345560.0000000    0.2459748
345600.0000000    0.2687224
345640.0000000    0.2769015
345680.0000000    0.2516443
345720.0000000    0.2644279
345760.0000000    0.2759039
345800.0000000    0.2654212
345840.0000000    0.2443876
345880.0000000    0.2446805
345920.0000000    0.2646513
345960.0000000    0.2613839
346000.0000000    0.2630670
346040.0000000    0.2729076
346080.0000000    0.2765603
346120.0000000    0.2794185
346160.0000000    0.2611176
346200.0000000    0.2527927
346240.0000000    0.2398594
346280.0000000    0.2513730
346320.0000000    0.2530373
346360.0000000    0.2570375
346400.0000000    0.2405864
346440.0000000    0.2590361
346480.0000000    0.2391059
346520.0000000    0.2397270
346560.0000000    0.2363125
346600.0000000    0.2360944
346640.0000000    0.2558709
346680.0000000    0.2609494
346720.0000000    0.2556325
346760.0000000    0.2389354
346800.0000000    0.2663733
346840.0000000    0.2516446
346880.0000000    0.2525666
346920.0000000    0.2648524
346960.0000000    0.2570913
347000.0000000    0.2473051
347040.0000000    0.2426794
347080.0000000    0.2393032
347120.0000000    0.2559827
347160.0000000    0.2551092
347200.0000000    0.2613204
347240.0000000    0.2528828
347280.0000000    0.2496196
347320.0000000    0.2614028
347360.0000000    0.2620903
347400.0000000    0.2547141
347440.0000000    0.2576547
347480.0000000    0.2448965
347520.0000000    0.2500730
347560.0000000    0.2523101
347600.0000000    0.2726664
347640.0000000    0.2454567
347680.0000000    0.2502025
347720.0000000    0.2566989
347760.0000000    0.2354929
347800.0000000    0.2543600
347840.0000000    0.2211244
347880.0000000    0.2317664
347920.0000000    0.2372685
347960.0000000    0.2389392
348000.0000000    0.2445285
348040.0000000    0.2412485
348080.0000000    0.2523471
348120.0000000    0.2388186
348160.0000000    0.2486221
348200.0000000    0.2634962
348240.0000000    0.2446908
348280.0000000    0.2534652
348320.0000000    0.2533470
348360.0000000    0.2487726
348400.0000000    0.2351283
348440.0000000    0.2670945
348480.0000000    0.2521681
348520.0000000    0.2509203
348560.0000000    0.2393915
348600.0000000    0.2456100
348640.0000000    0.2352098
348680.0000000    0.2573059
348720.0000000    0.2437095
348760.0000000    0.2483019
348800.0000000    0.2382014
348840.0000000    0.2612798
348880.0000000    0.2483343
348920.0000000    0.2486298
348960.0000000    0.2403884
349000.0000000    0.2396169
349040.0000000    0.2390349
349080.0000000    0.2381936
349120.0000000    0.2429962
349160.0000000    0.2716014
349200.0000000    0.2625755
349240.0000000    0.2582980
349280.0000000    0.2252752
349320.0000000    0.2359030
349360.0000000    0.2419937
349400.0000000    0.2525441
349440.0000000    0.2549122
349480.0000000    0.2449977
349520.0000000    0.2483562
349560.0000000    0.2255622
349600.0000000    0.2080367
349640.0000000    0.2193304
349680.0000000    0.2346392
349720.0000000    0.2318550
349760.0000000    0.2345023
349800.0000000    0.2439913
349840.0000000    0.2463042
349880.0000000    0.2262966
349920.0000000    0.2538792
349960.0000000    0.2278758
350000.0000000    0.2479267
350040.0000000    0.2374985
350080.0000000    0.2290493
350120.0000000    0.2377998
350160.0000000    0.2448889
350200.0000000    0.2510288
350240.0000000    0.2479420
350280.0000000    0.2306382
350320.0000000    0.2481343
350360.0000000    0.2259384
350400.0000000    0.2368964
350440.0000000    0.2458443
350480.0000000    0.2494342
350520.0000000    0.2520557
350560.0000000    0.2492788
350600.0000000    0.2565076
350640.0000000    0.2359829
350680.0000000    0.2390177
350720.0000000    0.2547108
350760.0000000    0.2654704
350800.0000000    0.2458272
350840.0000000    0.2374932
350880.0000000    0.2474778
350920.0000000    0.2468378
350960.0000000    0.2410288
351000.0000000    0.2320251
351040.0000000    0.2468767
351080.0000000    0.2405879
351120.0000000    0.2355197
351160.0000000    0.2340898
351200.0000000    0.2318652
351240.0000000    0.2283418
351280.0000000    0.2554883
351320.0000000    0.2414645
351360.0000000    0.2558460
351400.0000000    0.2593062
351440.0000000    0.2532795
351480.0000000    0.2487796
351520.0000000    0.2638798
351560.0000000    0.2499642
351600.0000000    0.2392308
351640.0000000    0.2537701
351680.0000000    0.2408264
351720.0000000    0.2295158
351760.0000000    0.2547016
351800.0000000    0.2333543
351840.0000000    0.2380551
351880.0000000    0.2400731
351920.0000000    0.2498267
351960.0000000    0.2479594
352000.0000000    0.2193511
352040.0000000    0.2554719
352080.0000000    0.2412511
352120.0000000    0.2627325
352160.0000000    0.2371363
352200.0000000    0.2279463
352240.0000000    0.2465356
352280.0000000    0.2526910
352320.0000000    0.2310439
352360.0000000    0.2352357
352400.0000000    0.2344723
352440.0000000    0.2347683
352480.0000000    0.2211391
352520.0000000    0.2213033
352560.0000000    0.2193367
352600.0000000    0.2232975
352640.0000000    0.2362182
352680.0000000    0.2097918
352720.0000000    0.2370994
352760.0000000    0.2439715
352800.0000000    0.2329591
352840.0000000    0.2316582
352880.0000000    0.2462715
352920.0000000    0.2380278
352960.0000000    0.2453105
353000.0000000    0.2340356
353040.0000000    0.2326867
353080.0000000    0.2410837
353120.0000000    0.2601244
353160.0000000    0.2704587
353200.0000000    0.2533350
353240.0000000    0.2686830
353280.0000000    0.2529001
353320.0000000    0.2392080
353360.0000000    0.2452446
353400.0000000    0.2338916
353440.0000000    0.2479173
353480.0000000    0.2448668
353520.0000000    0.2206705
353560.0000000    0.2564006
353600.0000000    0.2481870
353640.0000000    0.2514110
353680.0000000    0.2293952
353720.0000000    0.2562401
353760.0000000    0.2511924
353800.0000000    0.2395899
353840.0000000    0.2571835
353880.0000000    0.2360031
353920.0000000    0.2362330
353960.0000000    0.2404445
354000.0000000    0.2405294
354040.0000000    0.2697519
354080.0000000    0.2468107
354120.0000000    0.2398142
354160.0000000    0.2674785
354200.0000000    0.2444707
354240.0000000    0.2429645
354280.0000000    0.2411245
354320.0000000    0.2394358
354360.0000000    0.2500667
354400.0000000    0.2287326
354440.0000000    0.2327033
354480.0000000    0.2725244
354520.0000000    0.2635452
354560.0000000    0.2681819
354600.0000000    0.2610750
354640.0000000    0.2465262
354680.0000000    0.2654275
354720.0000000    0.2665992
354760.0000000    0.2623689
354800.0000000    0.2783498
354840.0000000    0.2662907
354880.0000000    0.2502028
354920.0000000    0.2596474
354960.0000000    0.2742944
355000.0000000    0.2615383
355040.0000000    0.2494369
355080.0000000    0.2461483
355120.0000000    0.2619284
355160.0000000    0.2678986
355200.0000000    0.2653558
355240.0000000    0.2791963
355280.0000000    0.2656678
355320.0000000    0.2680437
355360.0000000    0.2481320
355400.0000000    0.2445882
355440.0000000    0.2565602
355480.0000000    0.2579036
355520.0000000    0.2415707
355560.0000000    0.2497869
355600.0000000    0.2456680
355640.0000000    0.2443457
355680.0000000    0.2498927
355720.0000000    0.2452127
355760.0000000    0.2304193
355800.0000000    0.2539102
355840.0000000    0.2611020
355880.0000000    0.2550637
355920.0000000    0.2612119
355960.0000000    0.2459913
356000.0000000    0.2409580
356040.0000000    0.2652496
356080.0000000    0.2477226
356120.0000000    0.2574888
356160.0000000    0.2586002
356200.0000000    0.2665184
356240.0000000    0.2307851
356280.0000000    0.2371452
356320.0000000    0.2511907
356360.0000000    0.2637946
356400.0000000    0.2569061
356440.0000000    0.2605982
356480.0000000    0.2633336
356520.0000000    0.2566559
356560.0000000    0.2505359
356600.0000000    0.2450982
356640.0000000    0.2327965
356680.0000000    0.2344910
356720.0000000    0.2380600
356760.0000000    0.2445896
356800.0000000    0.2465468
356840.0000000    0.2370357
356880.0000000    0.2358359
356920.0000000    0.2237240
356960.0000000    0.2451764
357000.0000000    0.2435611
357040.0000000    0.2377397
357080.0000000    0.2530777
357120.0000000    0.2402134
357160.0000000    0.2402633
357200.0000000    0.2416901
357240.0000000    0.2535141
357280.0000000    0.2493996
357320.0000000    0.2375296
357360.0000000    0.2415446
357400.0000000    0.2546984
357440.0000000    0.2431213
357480.0000000    0.2459742
357520.0000000    0.2472579
357560.0000000    0.2543524
357600.0000000    0.2443020
357640.0000000    0.2415753
357680.0000000    0.2560093
357720.0000000    0.2634588
357760.0000000    0.2546172
357800.0000000    0.2508929
357840.0000000    0.2680743
357880.0000000    0.2500313
357920.0000000    0.2412076
357960.0000000    0.2351681
358000.0000000    0.2394001
358040.0000000    0.2081107
358080.0000000    0.2305563
358120.0000000    0.2391337
358160.0000000    0.2523431
358200.0000000    0.2298608
358240.0000000    0.2303302
358280.0000000    0.2404114
358320.0000000    0.2742115
358360.0000000    0.2706306
358400.0000000    0.2605811
358440.0000000    0.2482324
358480.0000000    0.2407639
358520.0000000    0.2446657
358560.0000000    0.2320873
358600.0000000    0.2422843
358640.0000000    0.2459708
358680.0000000    0.2570181
358720.0000000    0.2529124
358760.0000000    0.2393699
358800.0000000    0.2467540
358840.0000000    0.2526895
358880.0000000    0.2643863
358920.0000000    0.2748420
358960.0000000    0.2596686
359000.0000000    0.2714304
359040.0000000    0.2655021
359080.0000000    0.2585180
359120.0000000    0.2642476
359160.0000000    0.2908782
359200.0000000    0.2810207
359240.0000000    0.2675568
359280.0000000    0.2642801
359320.0000000    0.2415443
359360.0000000    0.2568476
359400.0000000    0.2658031
359440.0000000    0.2557588
359480.0000000    0.2487429
359520.0000000    0.2587396
359560.0000000    0.2405204
359600.0000000    0.2473158
359640.0000000    0.2500427
359680.0000000    0.2463297
359720.0000000    0.2346692
359760.0000000    0.2602993
359800.0000000    0.2380842
359840.0000000    0.2727869
359880.0000000    0.2583681
359920.0000000    0.2599320
359960.0000000    0.2571043
360000.0000000    0.2490256
360040.0000000    0.2552350
360080.0000000    0.2801539
360120.0000000    0.2775830
360160.0000000    0.2608488
360200.0000000    0.2760308
360240.0000000    0.2564442
360280.0000000    0.2575479
360320.0000000    0.2530986
360360.0000000    0.2741629
360400.0000000    0.2593542
360440.0000000    0.2691905
360480.0000000    0.2658518
360520.0000000    0.2631632
360560.0000000    0.2600880
360600.0000000    0.2689344
360640.0000000    0.2691323
360680.0000000    0.2550160
360720.0000000    0.2614949
360760.0000000    0.2636718
360800.0000000    0.2453971
360840.0000000    0.2583316
360880.0000000    0.2645383
360920.0000000    0.2576869
360960.0000000    0.2676133
361000.0000000    0.2557443
361040.0000000    0.2784374
361080.0000000    0.2745243
361120.0000000    0.2746930
361160.0000000    0.2688626
361200.0000000    0.2584944
361240.0000000    0.2624527
361280.0000000    0.2496499
361320.0000000    0.2684719
361360.0000000    0.2440664
361400.0000000    0.2542545
361440.0000000    0.2371158
361480.0000000    0.2527377
361520.0000000    0.2447391
361560.0000000    0.2481393
361600.0000000    0.2559417
361640.0000000    0.2501430
361680.0000000    0.2404564
361720.0000000    0.2671933
361760.0000000    0.2562353
361800.0000000    0.2461507
361840.0000000    0.2523976
361880.0000000    0.2611515
361920.0000000    0.2402367
361960.0000000    0.2507490
362000.0000000    0.2566978
362040.0000000    0.2395341
362080.0000000    0.2372363
362120.0000000    0.2406471
362160.0000000    0.2535059
362200.0000000    0.2414682
362240.0000000    0.2433247
362280.0000000    0.2566825
362320.0000000    0.2579235
362360.0000000    0.2522348
362400.0000000    0.2695830
362440.0000000    0.2586950
362480.0000000    0.2619872
362520.0000000    0.2486484
362560.0000000    0.2489835
362600.0000000    0.2694927
362640.0000000    0.2448469
362680.0000000    0.2431180
362720.0000000    0.2528569
362760.0000000    0.2572442
362800.0000000    0.2518212
362840.0000000    0.2396868
362880.0000000    0.2231085
362920.0000000    0.2577879
362960.0000000    0.2450247
363000.0000000    0.2545819
363040.0000000    0.2495031
363080.0000000    0.2503044
363120.0000000    0.2556704
363160.0000000    0.2620300
363200.0000000    0.2526851
363240.0000000    0.2708695
363280.0000000    0.2562958
363320.0000000    0.2388163
363360.0000000    0.2351506
363400.0000000    0.2574467
363440.0000000    0.2598880
363480.0000000    0.2445962
363520.0000000    0.2580781
363560.0000000    0.2344084
363600.0000000    0.2630202
363640.0000000    0.2543221
363680.0000000    0.2640823
363720.0000000    0.2525604
363760.0000000    0.2315586
363800.0000000    0.2461508
363840.0000000    0.2421638
363880.0000000    0.2411168
363920.0000000    0.2588062
363960.0000000    0.2629264
364000.0000000    0.2577122
364040.0000000    0.2352527
364080.0000000    0.2682133
364120.0000000    0.2603271
364160.0000000    0.2601347
364200.0000000    0.2642175
364240.0000000    0.2655435
364280.0000000    0.2598383
364320.0000000    0.2413311
364360.0000000    0.2591343
364400.0000000    0.2647473
364440.0000000    0.2505921
364480.0000000    0.2443823
364520.0000000    0.2584743
364560.0000000    0.2447007
364600.0000000    0.2506463
364640.0000000    0.2393016
364680.0000000    0.2426149
364720.0000000    0.2487972
364760.0000000    0.2447544
364800.0000000    0.2373854
364840.0000000    0.2393424
364880.0000000    0.2635700
364920.0000000    0.2721388
364960.0000000    0.2592573
365000.0000000    0.2431830
365040.0000000    0.2411577
365080.0000000    0.2547566
365120.0000000    0.2364766
365160.0000000    0.2478044
365200.0000000    0.2547407
365240.0000000    0.2436270
365280.0000000    0.2337962
365320.0000000    0.2385853
365360.0000000    0.2564015
365400.0000000    0.2389242
365440.0000000    0.2308012
365480.0000000    0.2370851
365520.0000000    0.2244235
365560.0000000    0.2491731
365600.0000000    0.2456316
365640.0000000    0.2469047
365680.0000000    0.2466933
365720.0000000    0.2382629
365760.0000000    0.2696713
365800.0000000    0.2478691
365840.0000000    0.2726687
365880.0000000    0.2460039
365920.0000000    0.2631772
365960.0000000    0.2748777
366000.0000000    0.2609520
366040.0000000    0.2298269
366080.0000000    0.2376408
366120.0000000    0.2648712
366160.0000000    0.2514572
366200.0000000    0.2582205
366240.0000000    0.2775699
366280.0000000    0.2568427
366320.0000000    0.2619451
366360.0000000    0.2562116
366400.0000000    0.2445595
366440.0000000    0.2557603
366480.0000000    0.2516787
366520.0000000    0.2553884
366560.0000000    0.2694741
366600.0000000    0.2578741
366640.0000000    0.2547616
366680.0000000    0.2650707
366720.0000000    0.2527522
366760.0000000    0.2587519
366800.0000000    0.2373186
366840.0000000    0.2422105
366880.0000000    0.2393769
366920.0000000    0.2444301
366960.0000000    0.2540322
367000.0000000    0.2361664
367040.0000000    0.2681025
367080.0000000    0.2405570
367120.0000000    0.2364692
367160.0000000    0.2635361
367200.0000000    0.2485097
367240.0000000    0.2516837
367280.0000000    0.2597584
367320.0000000    0.2583703
367360.0000000    0.2632218
367400.0000000    0.2538897
367440.0000000    0.2591938
367480.0000000    0.2731250
367520.0000000    0.2364195
367560.0000000    0.2394437
367600.0000000    0.2455714
367640.0000000    0.2437114
367680.0000000    0.2635358
367720.0000000    0.2714442
367760.0000000    0.2695992
367800.0000000    0.2372190
367840.0000000    0.2502109
367880.0000000    0.2593310
367920.0000000    0.2761185
367960.0000000    0.2508289
368000.0000000    0.2698006
368040.0000000    0.2631255
368080.0000000    0.2611078
368120.0000000    0.2432407
368160.0000000    0.2751624
368200.0000000    0.2422151
368240.0000000    0.2691196
368280.0000000    0.2567177
368320.0000000    0.2579433
368360.0000000    0.2500249
368400.0000000    0.2668129
368440.0000000    0.2655438
368480.0000000    0.2759947
368520.0000000    0.2445657
368560.0000000    0.2565290
368600.0000000    0.2454651
368640.0000000    0.2780500
368680.0000000    0.2551938
368720.0000000    0.2668076
368760.0000000    0.2443933
368800.0000000    0.2421397
368840.0000000    0.2767035
368880.0000000    0.2497526
368920.0000000    0.2461820
368960.0000000    0.2623909
369000.0000000    0.2548777
369040.0000000    0.2745562
369080.0000000    0.2678590
369120.0000000    0.2608131
369160.0000000    0.2548680
369200.0000000    0.2661040
369240.0000000    0.2541794
369280.0000000    0.2533560
369320.0000000    0.2695014
369360.0000000    0.2428541
369400.0000000    0.2748184
369440.0000000    0.2487093
369480.0000000    0.2422034
369520.0000000    0.2488637
369560.0000000    0.2476780
369600.0000000    0.2515928
369640.0000000    0.2661037
369680.0000000    0.2505625
369720.0000000    0.2550621
369760.0000000    0.2617270
369800.0000000    0.2708559
369840.0000000    0.2600032
369880.0000000    0.2696784
369920.0000000    0.2817143
369960.0000000    0.2651835
370000.0000000    0.2612647
370040.0000000    0.2647888
370080.0000000    0.2508639
370120.0000000    0.2503546
370160.0000000    0.2555980
370200.0000000    0.2779698
370240.0000000    0.2633829
370280.0000000    0.2579329
370320.0000000    0.2700017
370360.0000000    0.2652215
370400.0000000    0.2672598
370440.0000000    0.2344149
370480.0000000    0.2457864
370520.0000000    0.2431613
370560.0000000    0.2745782
370600.0000000    0.2539241
370640.0000000    0.2689228
370680.0000000    0.2489602
370720.0000000    0.2664302
370760.0000000    0.2689651
370800.0000000    0.2530568
370840.0000000    0.2668519
370880.0000000    0.2508323
370920.0000000    0.2601138
370960.0000000    0.2727067
371000.0000000    0.2700402
371040.0000000    0.2593530
371080.0000000    0.2438979
371120.0000000    0.2576652
371160.0000000    0.2507921
371200.0000000    0.2449365
371240.0000000    0.2505812
371280.0000000    0.2548206
371320.0000000    0.2432462
371360.0000000    0.2587145
371400.0000000    0.2646703
371440.0000000    0.2578242
371480.0000000    0.2568018
371520.0000000    0.2529738
371560.0000000    0.2471394
371600.0000000    0.2462884
371640.0000000    0.2585601
371680.0000000    0.2494885
371720.0000000    0.2544163
371760.0000000    0.2409121
371800.0000000    0.2526111
371840.0000000    0.2571354
371880.0000000    0.2677203
371920.0000000    0.2831234
371960.0000000    0.2660601
372000.0000000    0.2744663
372040.0000000    0.2557077
372080.0000000    0.2380422
372120.0000000    0.2436157
372160.0000000    0.2525423
372200.0000000    0.2478469
372240.0000000    0.2442946
372280.0000000    0.2526685
372320.0000000    0.2430662
372360.0000000    0.2325920
372400.0000000    0.2506377
372440.0000000    0.2492032
372480.0000000    0.2476796
372520.0000000    0.2338158
372560.0000000    0.2372973
372600.0000000    0.2452963
372640.0000000    0.2534322
372680.0000000    0.2432557
372720.0000000    0.2626483
372760.0000000    0.2340215
372800.0000000    0.2481574
372840.0000000    0.2491410
372880.0000000    0.2522692
372920.0000000    0.2528597
372960.0000000    0.2503586
373000.0000000    0.2547964
373040.0000000    0.2471835
373080.0000000    0.2470118
373120.0000000    0.2737019
373160.0000000    0.2621692
373200.0000000    0.2482337
373240.0000000    0.2308507
373280.0000000    0.2389084
373320.0000000    0.2647510
373360.0000000    0.2746015
373400.0000000    0.2611847
373440.0000000    0.2484865
373480.0000000    0.2598355
373520.0000000    0.2688191
373560.0000000    0.2454107
373600.0000000    0.2568690
373640.0000000    0.2512240
373680.0000000    0.2644763
373720.0000000    0.2626408
373760.0000000    0.2641914
373800.0000000    0.2588114
373840.0000000    0.2569777
373880.0000000    0.2753101
373920.0000000    0.2733797
373960.0000000    0.2773758
374000.0000000    0.2802362
374040.0000000    0.2718922
374080.0000000    0.2728581
374120.0000000    0.2659315
374160.0000000    0.2857895
374200.0000000    0.2825689
374240.0000000    0.2778919
374280.0000000    0.2732834
374320.0000000    0.2787067
374360.0000000    0.2937720
374400.0000000    0.2785293
374440.0000000    0.2621299
374480.0000000    0.2685185
374520.0000000    0.2752018
374560.0000000    0.2468917
374600.0000000    0.2820717
374640.0000000    0.2594236
374680.0000000    0.2642401
374720.0000000    0.2632728
374760.0000000    0.2636205
374800.0000000    0.2762140
374840.0000000    0.2758143
374880.0000000    0.2572269
374920.0000000    0.2555386
374960.0000000    0.2576654
375000.0000000    0.2560953
375040.0000000    0.2376846
375080.0000000    0.2474263
375120.0000000    0.2664487
375160.0000000    0.2566043
375200.0000000    0.2578266
375240.0000000    0.2593078
375280.0000000    0.2694542
375320.0000000    0.2506813
375360.0000000    0.2529237
375400.0000000    0.2639202
375440.0000000    0.2504549
375480.0000000    0.2471823
375520.0000000    0.2674386
375560.0000000    0.2756138
375600.0000000    0.2901682
375640.0000000    0.2699839
375680.0000000    0.2759995
375720.0000000    0.2633631
375760.0000000    0.2719974
375800.0000000    0.2676568
375840.0000000    0.2725619
375880.0000000    0.2730933
375920.0000000    0.2544269
375960.0000000    0.2775461
376000.0000000    0.2880616
376040.0000000    0.2714802
376080.0000000    0.2797468
376120.0000000    0.2627349
376160.0000000    0.2756795
376200.0000000    0.2650692
376240.0000000    0.2680719
376280.0000000    0.2795587
376320.0000000    0.2708496
376360.0000000    0.2772819
376400.0000000    0.2970242
376440.0000000    0.2651305
376480.0000000    0.2793879
376520.0000000    0.2837221
376560.0000000    0.2628193
376600.0000000    0.2788264
376640.0000000    0.2693827
376680.0000000    0.2725070
376720.0000000    0.2646549
376760.0000000    0.2703551
376800.0000000    0.2731504
376840.0000000    0.2627975
376880.0000000    0.2621507
376920.0000000    0.2839924
376960.0000000    0.2914413
377000.0000000    0.2865706
377040.0000000    0.3008754
377080.0000000    0.2691498
377120.0000000    0.2658307
377160.0000000    0.2779157
377200.0000000    0.2778522
377240.0000000    0.2799517
377280.0000000    0.2830143
377320.0000000    0.2883121
377360.0000000    0.2676717
377400.0000000    0.2720291
377440.0000000    0.2834996
377480.0000000    0.2697365
377520.0000000    0.2793729
377560.0000000    0.3041461
377600.0000000    0.2798482
377640.0000000    0.2796892
377680.0000000    0.2718337
377720.0000000    0.2733738
377760.0000000    0.2733522
377800.0000000    0.2751100
377840.0000000    0.2770382
377880.0000000    0.2755187
377920.0000000    0.2717091
377960.0000000    0.2638166
378000.0000000    0.2636005
378040.0000000    0.2557338
378080.0000000    0.2552458
378120.0000000    0.2654832
378160.0000000    0.2674525
378200.0000000    0.2606939
378240.0000000    0.2572503
378280.0000000    0.2655868
378320.0000000    0.2579792
378360.0000000    0.2625845
378400.0000000    0.2565944
378440.0000000    0.2650817
378480.0000000    0.2396794
378520.0000000    0.2593984
378560.0000000    0.2437112
378600.0000000    0.2614680
378640.0000000    0.2744776
378680.0000000    0.2641541
378720.0000000    0.2516737
378760.0000000    0.2480864
378800.0000000    0.2565072
378840.0000000    0.2711166
378880.0000000    0.2616433
378920.0000000    0.2436645
378960.0000000    0.2482429
379000.0000000    0.2561813
379040.0000000    0.2425851
379080.0000000    0.2572053
379120.0000000    0.2625420
379160.0000000    0.2461169
379200.0000000    0.2649137
379240.0000000    0.2426991
379280.0000000    0.2598509
379320.0000000    0.2583034
379360.0000000    0.2388415
379400.0000000    0.2646146
379440.0000000    0.2543868
379480.0000000    0.2696359
379520.0000000    0.2584356
379560.0000000    0.2421888
379600.0000000    0.2586157
379640.0000000    0.2525171
379680.0000000    0.2390172
379720.0000000    0.2656714
379760.0000000    0.2573394
379800.0000000    0.2431548
379840.0000000    0.2548866
379880.0000000    0.2510989
379920.0000000    0.2604962
379960.0000000    0.2830636
380000.0000000    0.2621056
380040.0000000    0.2834428
380080.0000000    0.2843265
380120.0000000    0.2815411
380160.0000000    0.2811622
380200.0000000    0.2862892
380240.0000000    0.2759791
380280.0000000    0.2769016
380320.0000000    0.2671147
380360.0000000    0.2696368
380400.0000000    0.2561322
380440.0000000    0.2528533
380480.0000000    0.2722488
380520.0000000    0.2638142
380560.0000000    0.2712738
380600.0000000    0.2700984
380640.0000000    0.2634615
380680.0000000    0.2734104
380720.0000000    0.2722677
380760.0000000    0.2883574
380800.0000000    0.2829695
380840.0000000    0.2876692
380880.0000000    0.2790771
380920.0000000    0.2719148
380960.0000000    0.2883446
381000.0000000    0.2597789
381040.0000000    0.2839471
381080.0000000    0.2698839
381120.0000000    0.2593364
381160.0000000    0.2617761
381200.0000000    0.2678788
381240.0000000    0.2877196
381280.0000000    0.2671847
381320.0000000    0.2754171
381360.0000000    0.2832472
381400.0000000    0.2716054
381440.0000000    0.2561730
381480.0000000    0.2631647
381520.0000000    0.2714137
381560.0000000    0.2586572
381600.0000000    0.2567761
381640.0000000    0.2770839
381680.0000000    0.2719473
381720.0000000    0.2422745
381760.0000000    0.2587514
381800.0000000    0.2630356
381840.0000000    0.2775402
381880.0000000    0.2730232
381920.0000000    0.2648729
381960.0000000    0.2584815
382000.0000000    0.2471621
382040.0000000    0.2677278
382080.0000000    0.2834082
382120.0000000    0.2472973
382160.0000000    0.2451034
382200.0000000    0.2585084
382240.0000000    0.2421735
382280.0000000    0.2607246
382320.0000000    0.2571983
382360.0000000    0.2684374
382400.0000000    0.2731307
382440.0000000    0.2575153
382480.0000000    0.2497103
382520.0000000    0.2669999
382560.0000000    0.2848652
382600.0000000    0.2838414
382640.0000000    0.2652091
382680.0000000    0.2642292
382720.0000000    0.2662218
382760.0000000    0.2620642
382800.0000000    0.2699442
382840.0000000    0.2421287
382880.0000000    0.2620597
382920.0000000    0.2631339
382960.0000000    0.2598956
383000.0000000    0.2711300
383040.0000000    0.2677657
383080.0000000    0.2710529
383120.0000000    0.2560907
383160.0000000    0.2662899
383200.0000000    0.2647222
383240.0000000    0.2558121
383280.0000000    0.2743614
383320.0000000    0.2552746
383360.0000000    0.2527930
383400.0000000    0.2620325
383440.0000000    0.2570675
383480.0000000    0.2456304
383520.0000000    0.2620735
383560.0000000    0.2662670
383600.0000000    0.2438799
383640.0000000    0.2576699
383680.0000000    0.2555175
383720.0000000    0.2530550
383760.0000000    0.2573318
383800.0000000    0.2593746
383840.0000000    0.2367756
383880.0000000    0.2630907
383920.0000000    0.2456640
383960.0000000    0.2387177
384000.0000000    0.2515718
384040.0000000    0.2474660
384080.0000000    0.2470822
384120.0000000    0.2512331
384160.0000000    0.2397290
384200.0000000    0.2478381
384240.0000000    0.2368503
384280.0000000    0.2481814
384320.0000000    0.2385023
384360.0000000    0.2566781
384400.0000000    0.2622522
384440.0000000    0.2482771
384480.0000000    0.2524323
384520.0000000    0.2615536
384560.0000000    0.2700298
384600.0000000    0.2767671
384640.0000000    0.2470188
384680.0000000    0.2689498
384720.0000000    0.2723459
384760.0000000    0.2637784
384800.0000000    0.2675484
384840.0000000    0.2892766
384880.0000000    0.2700565
384920.0000000    0.2549735
384960.0000000    0.2671403
385000.0000000    0.2617618
385040.0000000    0.2888414
385080.0000000    0.2557390
385120.0000000    0.2749412
385160.0000000    0.2841558
385200.0000000    0.2805283
385240.0000000    0.2718112
385280.0000000    0.2821278
385320.0000000    0.2841749
385360.0000000    0.2948692
385400.0000000    0.2749579
385440.0000000    0.2583131
385480.0000000    0.2568623
385520.0000000    0.2584396
385560.0000000    0.2351276
385600.0000000    0.2650675
385640.0000000    0.2282826
385680.0000000    0.2525348
385720.0000000    0.2561755
385760.0000000    0.2632399
385800.0000000    0.2792724
385840.0000000    0.2665893
385880.0000000    0.2590118
385920.0000000    0.2821088
385960.0000000    0.2570913
386000.0000000    0.2572138
386040.0000000    0.2355387
386080.0000000    0.2321090
386120.0000000    0.2582229
386160.0000000    0.2603848
386200.0000000    0.2628628
386240.0000000    0.2438563
386280.0000000    0.2468536
386320.0000000    0.2607563
386360.0000000    0.2790061
386400.0000000    0.2769612
386440.0000000    0.2703659
386480.0000000    0.2576978
386520.0000000    0.2900004
386560.0000000    0.2456995
386600.0000000    0.2664282
386640.0000000    0.2482138
386680.0000000    0.2573496
386720.0000000    0.2405044
386760.0000000    0.2601706
386800.0000000    0.2588457
386840.0000000    0.2694449
386880.0000000    0.2563314
386920.0000000    0.2625257
386960.0000000    0.2631196
387000.0000000    0.2489105
387040.0000000    0.2611061
387080.0000000    0.2504570
387120.0000000    0.2492222
387160.0000000    0.2484093
387200.0000000    0.2562345
387240.0000000    0.2561407
387280.0000000    0.2611647
387320.0000000    0.2383247
387360.0000000    0.2682245
387400.0000000    0.2689884
387440.0000000    0.2680916
387480.0000000    0.2691493
387520.0000000    0.2429943
387560.0000000    0.2653117
387600.0000000    0.2455411
387640.0000000    0.2504517
387680.0000000    0.2646785
387720.0000000    0.2420486
387760.0000000    0.2429566
387800.0000000    0.2530785
387840.0000000    0.2377183
387880.0000000    0.2531530
387920.0000000    0.2348768
387960.0000000    0.2337745
388000.0000000    0.2623104
388040.0000000    0.2534624
388080.0000000    0.2530027
388120.0000000    0.2341851
388160.0000000    0.2452126
388200.0000000    0.2489649
388240.0000000    0.2632647
388280.0000000    0.2832381
388320.0000000    0.2699425
388360.0000000    0.2776607
388400.0000000    0.2568024
388440.0000000    0.2874519
388480.0000000    0.2686670
388520.0000000    0.2615154
388560.0000000    0.2852983
388600.0000000    0.2622388
388640.0000000    0.2717223
388680.0000000    0.2683500
388720.0000000    0.2754577
388760.0000000    0.2752896
388800.0000000    0.2803655
388840.0000000    0.2729241
388880.0000000    0.2635156
388920.0000000    0.2784546
388960.0000000    0.2712549
389000.0000000    0.2787532
389040.0000000    0.2764311
389080.0000000    0.2466526
389120.0000000    0.2698210
389160.0000000    0.2666123
389200.0000000    0.2574552
389240.0000000    0.2761889
389280.0000000    0.2685446
389320.0000000    0.2669028
389360.0000000    0.2682461
389400.0000000    0.2381864
389440.0000000    0.2716826
389480.0000000    0.2741393
389520.0000000    0.2822844
389560.0000000    0.2678320
389600.0000000    0.2553714
389640.0000000    0.2581909
389680.0000000    0.2678307
389720.0000000    0.2742882
389760.0000000    0.2769343
389800.0000000    0.2490700
389840.0000000    0.2548328
389880.0000000    0.2795722
389920.0000000    0.2611537
389960.0000000    0.2627216
390000.0000000    0.2725293
390040.0000000    0.2641693
390080.0000000    0.2736755
390120.0000000    0.2683860
390160.0000000    0.2573807
390200.0000000    0.2785485
390240.0000000    0.2744936
390280.0000000    0.2734992
390320.0000000    0.2469820
390360.0000000    0.2660496
390400.0000000    0.2596113
390440.0000000    0.2630564
390480.0000000    0.2666622
390520.0000000    0.2673621
390560.0000000    0.2509492
390600.0000000    0.2616389
390640.0000000    0.2687415
390680.0000000    0.2601379
390720.0000000    0.2600123
390760.0000000    0.2774307
390800.0000000    0.2630521
390840.0000000    0.2642621
390880.0000000    0.2709038
390920.0000000    0.2767537
390960.0000000    0.2775609
391000.0000000    0.2620676
391040.0000000    0.2599701
391080.0000000    0.2651413
391120.0000000    0.2780462
391160.0000000    0.2599784
391200.0000000    0.2426992
391240.0000000    0.2662812
391280.0000000    0.2444082
391320.0000000    0.2485641
391360.0000000    0.2539630
391400.0000000    0.2528182
391440.0000000    0.2650209
391480.0000000    0.2447681
391520.0000000    0.2577399
391560.0000000    0.2511799
391600.0000000    0.2564735
391640.0000000    0.2790699
391680.0000000    0.2451269
391720.0000000    0.2460201
391760.0000000    0.2393881
391800.0000000    0.2572160
391840.0000000    0.2582576
391880.0000000    0.2456901
391920.0000000    0.2403957
391960.0000000    0.2612427
392000.0000000    0.2656849
392040.0000000    0.2763503
392080.0000000    0.2603725
392120.0000000    0.2618681
392160.0000000    0.2519651
392200.0000000    0.2498095
392240.0000000    0.2649313
392280.0000000    0.2493432
392320.0000000    0.2596781
392360.0000000    0.2518545
392400.0000000    0.2440221
392440.0000000    0.2526852
392480.0000000    0.2646871
392520.0000000    0.2506666
392560.0000000    0.2585685
392600.0000000    0.2635421
392640.0000000    0.2607422
392680.0000000    0.2465090
392720.0000000    0.2529888
392760.0000000    0.2511860
392800.0000000    0.2547469
392840.0000000    0.2236344
392880.0000000    0.2523488
392920.0000000    0.2492876
392960.0000000    0.2655449
393000.0000000    0.2578578
393040.0000000    0.2759840
393080.0000000    0.2712423
393120.0000000    0.2800743
393160.0000000    0.2724521
393200.0000000    0.2516166
393240.0000000    0.2316487
393280.0000000    0.2488645
393320.0000000    0.2599605
393360.0000000    0.2750156
393400.0000000    0.2744799
393440.0000000    0.2860802
393480.0000000    0.2511837
393520.0000000    0.2634449
393560.0000000    0.2669006
393600.0000000    0.2754740
393640.0000000    0.2932183
393680.0000000    0.2683752
393720.0000000    0.2646063
393760.0000000    0.2940782
393800.0000000    0.2967932
393840.0000000    0.2793358
393880.0000000    0.2606996
393920.0000000    0.2947175
393960.0000000    0.2681967
394000.0000000    0.2634813
394040.0000000    0.2540926
394080.0000000    0.2699075
394120.0000000    0.2623569
394160.0000000    0.2723568
394200.0000000    0.2890336
394240.0000000    0.2644620
394280.0000000    0.2869248
394320.0000000    0.2610635
394360.0000000    0.2652988
394400.0000000    0.2817957
394440.0000000    0.2949068
394480.0000000    0.2651066
394520.0000000    0.2377605
394560.0000000    0.2617373
394600.0000000    0.2523472
394640.0000000    0.2549134
394680.0000000    0.2515095
394720.0000000    0.2421946
394760.0000000    0.2704916
394800.0000000    0.2533998
394840.0000000    0.2761575
394880.0000000    0.2836296
394920.0000000    0.2758870
394960.0000000    0.2835287
395000.0000000    0.2633715
395040.0000000    0.2801220
395080.0000000    0.2733735
395120.0000000    0.2627741
395160.0000000    0.2859277
395200.0000000    0.2582217
395240.0000000    0.2576838
395280.0000000    0.2602702
395320.0000000    0.2776701
395360.0000000    0.2624640
395400.0000000    0.2612923
395440.0000000    0.2506505
395480.0000000    0.2627364
395520.0000000    0.2639347
395560.0000000    0.2581492
395600.0000000    0.2374427
395640.0000000    0.2536592
395680.0000000    0.2506813
395720.0000000    0.2583914
395760.0000000    0.2431965
395800.0000000    0.2584142
395840.0000000    0.2603172
395880.0000000    0.2495628
395920.0000000    0.2614388
395960.0000000    0.2201371
396000.0000000    0.2489454
396040.0000000    0.2356312
396080.0000000    0.2549297
396120.0000000    0.2417640
396160.0000000    0.2497104
396200.0000000    0.2412325
396240.0000000    0.2396741
396280.0000000    0.2576323
396320.0000000    0.2597339
396360.0000000    0.2575694
396400.0000000    0.2549688
396440.0000000    0.2683393
396480.0000000    0.2551727
396520.0000000    0.2586404
396560.0000000    0.2367128
396600.0000000    0.2458878
396640.0000000    0.2551174
396680.0000000    0.2531695
396720.0000000    0.2750693
396760.0000000    0.2582180
396800.0000000    0.2402067
396840.0000000    0.2572085
396880.0000000    0.2540040
396920.0000000    0.2429231
396960.0000000    0.2614340
397000.0000000    0.2447201
397040.0000000    0.2436784
397080.0000000    0.2613358
397120.0000000    0.2136353
397160.0000000    0.2540050
397200.0000000    0.2650523
397240.0000000    0.2566840
397280.0000000    0.2366235
397320.0000000    0.2452886
397360.0000000    0.2503005
397400.0000000    0.2478136
397440.0000000    0.2588903
397480.0000000    0.2569421
397520.0000000    0.2492778
397560.0000000    0.2712061
397600.0000000    0.2641114
397640.0000000    0.2681758
397680.0000000    0.2800693
397720.0000000    0.2647167
397760.0000000    0.2634783
397800.0000000    0.2832852
397840.0000000    0.2450514
397880.0000000    0.2600870
397920.0000000    0.2425870
397960.0000000    0.2439959
398000.0000000    0.2399813
398040.0000000    0.2417554
398080.0000000    0.2421776
398120.0000000    0.2407391
398160.0000000    0.2498763
398200.0000000    0.2471194
398240.0000000    0.2553618
398280.0000000    0.2466822
398320.0000000    0.2469000
398360.0000000    0.2437077
398400.0000000    0.2456351
398440.0000000    0.2577348
398480.0000000    0.2700614
398520.0000000    0.2553946
398560.0000000    0.2594771
398600.0000000    0.2546614
398640.0000000    0.2764080
398680.0000000    0.2581508
398720.0000000    0.2692745
398760.0000000    0.2579055
398800.0000000    0.2627389
398840.0000000    0.2745113
398880.0000000    0.2719323
398920.0000000    0.2699754
398960.0000000    0.2409795
399000.0000000    0.2398345
399040.0000000    0.2434529
399080.0000000    0.2544148
399120.0000000    0.2477407
399160.0000000    0.2568501
399200.0000000    0.2475133
399240.0000000    0.2453306
399280.0000000    0.2464134
399320.0000000    0.2367237
399360.0000000    0.2437635
399400.0000000    0.2423357
399440.0000000    0.2422777
399480.0000000    0.2533587
399520.0000000    0.2391839
399560.0000000    0.2405626
399600.0000000    0.2234963
399640.0000000    0.2367475
399680.0000000    0.2295605
399720.0000000    0.2380889
399760.0000000    0.2730638
399800.0000000    0.2639335
399840.0000000    0.2559164
399880.0000000    0.2565921
399920.0000000    0.2444618
399960.0000000    0.2477239
400000.0000000    0.2346890
400040.0000000    0.2501486
400080.0000000    0.2442008
400120.0000000    0.2254733
400160.0000000    0.2345278
400200.0000000    0.2589897
400240.0000000    0.2331226
400280.0000000    0.2441098
400320.0000000    0.2375374
400360.0000000    0.2444119
400400.0000000    0.2313106
400440.0000000    0.2332825
400480.0000000    0.2552033
400520.0000000    0.2395562
400560.0000000    0.2406616
400600.0000000    0.2527575
400640.0000000    0.2370647
400680.0000000    0.2698265
400720.0000000    0.2505274
400760.0000000    0.2335372
400800.0000000    0.2529208
400840.0000000    0.2409952
400880.0000000    0.2497885
400920.0000000    0.2456936
400960.0000000    0.2612242
401000.0000000    0.2281456
401040.0000000    0.2576026
401080.0000000    0.2581729
401120.0000000    0.2362570
401160.0000000    0.2606488
401200.0000000    0.2453744
401240.0000000    0.2522230
401280.0000000    0.2612571
401320.0000000    0.2705973
401360.0000000    0.2544706
401400.0000000    0.2499709
401440.0000000    0.2635587
401480.0000000    0.2338228
401520.0000000    0.2382172
401560.0000000    0.2676824
401600.0000000    0.2584362
401640.0000000    0.2755242
401680.0000000    0.2590224
401720.0000000    0.2618175
401760.0000000    0.2658675
401800.0000000    0.2603594
401840.0000000    0.2567813
401880.0000000    0.2400843
401920.0000000    0.2671706
401960.0000000    0.2842256
402000.0000000    0.2685737
402040.0000000    0.2369035
402080.0000000    0.2410267
402120.0000000    0.2786662
402160.0000000    0.2787850
402200.0000000    0.2604286
402240.0000000    0.2586606
402280.0000000    0.2746125
402320.0000000    0.2765139
402360.0000000    0.2561298
402400.0000000    0.2655706
402440.0000000    0.2705393
402480.0000000    0.2603876
402520.0000000    0.2523628
402560.0000000    0.2624646
402600.0000000    0.2728310
402640.0000000    0.2585166
402680.0000000    0.2594498
402720.0000000    0.2542081
402760.0000000    0.2630136
402800.0000000    0.2632887
402840.0000000    0.2466678
402880.0000000    0.2504050
402920.0000000    0.2632332
402960.0000000    0.2568368
403000.0000000    0.2607567
403040.0000000    0.2453504
403080.0000000    0.2763313
403120.0000000    0.2604407
403160.0000000    0.2575304
403200.0000000    0.2639888
403240.0000000    0.2588455
403280.0000000    0.2593213
403320.0000000    0.2685349
403360.0000000    0.2611673
403400.0000000    0.2616600
403440.0000000    0.2597548
403480.0000000    0.2441859
403520.0000000    0.2559557
403560.0000000    0.2555456
403600.0000000    0.2856313
403640.0000000    0.2683971
403680.0000000    0.2676051
403720.0000000    0.2782616
403760.0000000    0.3084626
403800.0000000    0.2849063
403840.0000000    0.2759371
403880.0000000    0.2744821
403920.0000000    0.2908901
403960.0000000    0.2726855
404000.0000000    0.2553370
404040.0000000    0.2658934
404080.0000000    0.2695815
404120.0000000    0.2605313
404160.0000000    0.2934780
404200.0000000    0.2645959
404240.0000000    0.2407457
404280.0000000    0.2734824
404320.0000000    0.2759455
404360.0000000    0.2627578
404400.0000000    0.2627013
404440.0000000    0.2526626
404480.0000000    0.2406989
404520.0000000    0.2332981
404560.0000000    0.2627231
404600.0000000    0.2702928
404640.0000000    0.2818882
404680.0000000    0.2619918
404720.0000000    0.2729456
404760.0000000    0.2617568
404800.0000000    0.2453443
404840.0000000    0.2408261
404880.0000000    0.2340681
404920.0000000    0.2834574
404960.0000000    0.2572343
405000.0000000    0.2650629
405040.0000000    0.2725051
405080.0000000    0.2484839
405120.0000000    0.2587634
405160.0000000    0.2545747
405200.0000000    0.2513715
405240.0000000    0.2623004
405280.0000000    0.2448456
405320.0000000    0.2513538
405360.0000000    0.2530206
405400.0000000    0.2482558
405440.0000000    0.2527767
405480.0000000    0.2420836
405520.0000000    0.2607565
405560.0000000    0.2388985
405600.0000000    0.2368442
405640.0000000    0.2517565
405680.0000000    0.2527979
405720.0000000    0.2423538
405760.0000000    0.2641764
405800.0000000    0.2562656
405840.0000000    0.2601457
405880.0000000    0.2731917
405920.0000000    0.2624376
405960.0000000    0.2544712
406000.0000000    0.2624100
406040.0000000    0.2649602
406080.0000000    0.2791882
406120.0000000    0.2732055
406160.0000000    0.2329112
406200.0000000    0.2562216
406240.0000000    0.2618572
406280.0000000    0.2597466
406320.0000000    0.2685958
406360.0000000    0.2551408
406400.0000000    0.2538194
406440.0000000    0.2648301
406480.0000000    0.2575493
406520.0000000    0.2633575
406560.0000000    0.2410286
406600.0000000    0.2368444
406640.0000000    0.2300540
406680.0000000    0.2388614
406720.0000000    0.2458601
406760.0000000    0.2486415
406800.0000000    0.2566363
406840.0000000    0.2480389
406880.0000000    0.2686535
406920.0000000    0.2620444
406960.0000000    0.2675195
407000.0000000    0.2476166
407040.0000000    0.2577439
407080.0000000    0.2406217
407120.0000000    0.2475027
407160.0000000    0.2384222
407200.0000000    0.2476128
407240.0000000    0.2377652
407280.0000000    0.2596408
407320.0000000    0.2527686
407360.0000000    0.2643946
407400.0000000    0.2556738
407440.0000000    0.2652642
407480.0000000    0.2423098
407520.0000000    0.2634331
407560.0000000    0.2333404
407600.0000000    0.2305609
407640.0000000    0.2511201
407680.0000000    0.2394479
407720.0000000    0.2378189
407760.0000000    0.2183673
407800.0000000    0.2339689
407840.0000000    0.2354212
407880.0000000    0.2200379
407920.0000000    0.2343121
407960.0000000    0.2452937
408000.0000000    0.2488712
408040.0000000    0.2350041
408080.0000000    0.2329839
408120.0000000    0.2575756
408160.0000000    0.2367140
408200.0000000    0.2262354
408240.0000000    0.2458274
408280.0000000    0.2604215
408320.0000000    0.2623566
408360.0000000    0.2603870
408400.0000000    0.2401040
408440.0000000    0.2646233
408480.0000000    0.2522048
408520.0000000    0.2484522
408560.0000000    0.2438799
408600.0000000    0.2502748
408640.0000000    0.2557436
408680.0000000    0.2513504
408720.0000000    0.2505324
408760.0000000    0.2659006
408800.0000000    0.2383835
408840.0000000    0.2386638
408880.0000000    0.2522470
408920.0000000    0.2610319
408960.0000000    0.2593278
409000.0000000    0.2363042
409040.0000000    0.2575369
409080.0000000    0.2483439
409120.0000000    0.2534745
409160.0000000    0.2647669
409200.0000000    0.2391543
409240.0000000    0.2549706
409280.0000000    0.2590133
409320.0000000    0.2494021
409360.0000000    0.2573974
409400.0000000    0.2498506
409440.0000000    0.2646334
409480.0000000    0.2533311
409520.0000000    0.2446961
409560.0000000    0.2379872
409600.0000000    0.2573130
409640.0000000    0.2548872
409680.0000000    0.2411585
409720.0000000    0.2479150
409760.0000000    0.2631597
409800.0000000    0.2531827
409840.0000000    0.2518289
409880.0000000    0.2557865
409920.0000000    0.2568367
409960.0000000    0.2572176
410000.0000000    0.2739937
410040.0000000    0.2741589
410080.0000000    0.2799836
410120.0000000    0.2724301
410160.0000000    0.2802385
410200.0000000    0.2688450
410240.0000000    0.2711774
410280.0000000    0.2510836
410320.0000000    0.2727448
410360.0000000    0.2453520
410400.0000000    0.2577634
410440.0000000    0.2645012
410480.0000000    0.2672292
410520.0000000    0.2590572
410560.0000000    0.2474707
410600.0000000    0.2438255
410640.0000000    0.2789187
410680.0000000    0.2490641
410720.0000000    0.2567945
410760.0000000    0.2572531
410800.0000000    0.2489438
410840.0000000    0.2581124
410880.0000000    0.2463993
410920.0000000    0.2409194
410960.0000000    0.2359877
411000.0000000    0.2334369
411040.0000000    0.2261832
411080.0000000    0.2257452
411120.0000000    0.2270169
411160.0000000    0.2380060
411200.0000000    0.2385453
411240.0000000    0.2421542
411280.0000000    0.2537237
411320.0000000    0.2386923
411360.0000000    0.2445875
411400.0000000    0.2585359
411440.0000000    0.2547799
411480.0000000    0.2853638
411520.0000000    0.2739211
411560.0000000    0.2556678
411600.0000000    0.2626656
411640.0000000    0.2464797
411680.0000000    0.2680797
411720.0000000    0.2602832
411760.0000000    0.2586811
411800.0000000    0.2306030
411840.0000000    0.2363535
411880.0000000    0.2507368
411920.0000000    0.2675283
411960.0000000    0.2634454
412000.0000000    0.2456492
412040.0000000    0.2475866
412080.0000000    0.2544108
412120.0000000    0.2322121
412160.0000000    0.2590888
412200.0000000    0.2514287
412240.0000000    0.2496959
412280.0000000    0.2402416
412320.0000000    0.2510272
412360.0000000    0.2224993
412400.0000000    0.2382648
412440.0000000    0.2485526
412480.0000000    0.2229676
412520.0000000    0.2380155
412560.0000000    0.2252137
412600.0000000    0.2395778
412640.0000000    0.2272913
412680.0000000    0.2627528
412720.0000000    0.2528717
412760.0000000    0.2409976
412800.0000000    0.2386929
412840.0000000    0.2549744
412880.0000000    0.2350522
412920.0000000    0.2439974
412960.0000000    0.2579541
413000.0000000    0.2437574
413040.0000000    0.2530611
413080.0000000    0.2459049
413120.0000000    0.2479475
413160.0000000    0.2350351
413200.0000000    0.2477141
413240.0000000    0.2609866
413280.0000000    0.2232483
413320.0000000    0.2207939
413360.0000000    0.2402788
413400.0000000    0.2433785
413440.0000000    0.2549039
413480.0000000    0.2684781
413520.0000000    0.2367718
413560.0000000    0.2443499
413600.0000000    0.2760564
413640.0000000    0.2800331
413680.0000000    0.2598155
413720.0000000    0.2770143
413760.0000000    0.2751666
413800.0000000    0.2727893
413840.0000000    0.2687835
413880.0000000    0.2596201
413920.0000000    0.2534571
413960.0000000    0.2698629
414000.0000000    0.2585573
414040.0000000    0.2489804
414080.0000000    0.2556515
414120.0000000    0.2573323
414160.0000000    0.2429030
414200.0000000    0.2429496
414240.0000000    0.2487835
414280.0000000    0.2482072
414320.0000000    0.2556297
414360.0000000    0.2714000
414400.0000000    0.2583233
414440.0000000    0.2851322
414480.0000000    0.2539344
414520.0000000    0.2567910
414560.0000000    0.2625832
414600.0000000    0.2696823
414640.0000000    0.2608243
414680.0000000    0.2504339
414720.0000000    0.2562380
414760.0000000    0.2866702
414800.0000000    0.2657509
414840.0000000    0.2966137
414880.0000000    0.2745538
414920.0000000    0.2691119
414960.0000000    0.2690889
415000.0000000    0.2826568
415040.0000000    0.2686387
415080.0000000    0.2543117
415120.0000000    0.2551829
415160.0000000    0.2729042
415200.0000000    0.2601644
415240.0000000    0.2739956
415280.0000000    0.2562971
415320.0000000    0.2543857
415360.0000000    0.2470436
415400.0000000    0.2609160
415440.0000000    0.2387893
415480.0000000    0.2551501
415520.0000000    0.2363036
415560.0000000    0.2540339
415600.0000000    0.2630692
415640.0000000    0.2613644
415680.0000000    0.2602841
415720.0000000    0.2759834
415760.0000000    0.2708285
415800.0000000    0.2553209
415840.0000000    0.2696178
415880.0000000    0.2431595
415920.0000000    0.2625995
415960.0000000    0.2571540
416000.0000000    0.2828467
416040.0000000    0.2716336
416080.0000000    0.2639774
416120.0000000    0.2423413
416160.0000000    0.2240869
416200.0000000    0.2592106
416240.0000000    0.2732315
416280.0000000    0.2591457
416320.0000000    0.2769465
416360.0000000    0.2712149
416400.0000000    0.2410536
416440.0000000    0.2421063
416480.0000000    0.2595682
416520.0000000    0.2467289
416560.0000000    0.2513863
416600.0000000    0.2309635
416640.0000000    0.2249392
416680.0000000    0.2281939
416720.0000000    0.2304331
416760.0000000    0.2442160
416800.0000000    0.2370376
416840.0000000    0.2458172
416880.0000000    0.2497775
416920.0000000    0.2298603
416960.0000000    0.2455289
417000.0000000    0.2345393
417040.0000000    0.2041667
417080.0000000    0.2118607
417120.0000000    0.2002599
417160.0000000    0.2244801
417200.0000000    0.2197968
417240.0000000    0.2170001
417280.0000000    0.2027414
417320.0000000    0.2128911
417360.0000000    0.2131774
417400.0000000    0.1994716
417440.0000000    0.2075812
417480.0000000    0.2153700
417520.0000000    0.1909303
417560.0000000    0.1816748
417600.0000000    0.2100524
417640.0000000    0.2138072
417680.0000000    0.2110888
417720.0000000    0.1942989
417760.0000000    0.1969333
417800.0000000    0.1957789
417840.0000000    0.2157797
417880.0000000    0.1824194
417920.0000000    0.2145348
417960.0000000    0.2007609
418000.0000000    0.2308937
418040.0000000    0.2421452
418080.0000000    0.2306271
418120.0000000    0.2202339
418160.0000000    0.2308333
418200.0000000    0.2203228
418240.0000000    0.2175431
418280.0000000    0.2395112
418320.0000000    0.2203878
418360.0000000    0.2253825
418400.0000000    0.2184496
418440.0000000    0.1937797
418480.0000000    0.2264259
418520.0000000    0.2487809
418560.0000000    0.2430843
418600.0000000    0.2564059
418640.0000000    0.2362558
418680.0000000    0.2275870
418720.0000000    0.2028947
418760.0000000    0.2323370
418800.0000000    0.2425451
418840.0000000    0.2412368
418880.0000000    0.2396168
418920.0000000    0.2402750
418960.0000000    0.2359549
419000.0000000    0.2286479
419040.0000000    0.2204975
419080.0000000    0.2102868
419120.0000000    0.2316088
419160.0000000    0.2255739
419200.0000000    0.2407713
419240.0000000    0.2371453
419280.0000000    0.2619167
419320.0000000    0.2451045
419360.0000000    0.2395967
419400.0000000    0.2441116
419440.0000000    0.2265147
419480.0000000    0.2276167
419520.0000000    0.2317152
419560.0000000    0.2302802
419600.0000000    0.2290753
419640.0000000    0.2336146
419680.0000000    0.2220041
419720.0000000    0.2296714
419760.0000000    0.2188910
419800.0000000    0.2028256
419840.0000000    0.2464087
419880.0000000    0.2225011
419920.0000000    0.2258454
419960.0000000    0.2336636
420000.0000000    0.2282167
420040.0000000    0.2310221
420080.0000000    0.2145708
420120.0000000    0.2478620
420160.0000000    0.2304550
420200.0000000    0.2350501
420240.0000000    0.2396494
420280.0000000    0.2195125
420320.0000000    0.2198103
420360.0000000    0.2138966
420400.0000000    0.2128716
420440.0000000    0.2155060
420480.0000000    0.2175731
420520.0000000    0.2165198
420560.0000000    0.2141040
420600.0000000    0.2043678
420640.0000000    0.2078052
420680.0000000    0.2037964
420720.0000000    0.2088687
420760.0000000    0.2255834
420800.0000000    0.2189684
420840.0000000    0.2153200
420880.0000000    0.2060236
420920.0000000    0.2535305
420960.0000000    0.2215608
421000.0000000    0.2065022
421040.0000000    0.2264400
421080.0000000    0.2179554
421120.0000000    0.2262837
421160.0000000    0.2128381
421200.0000000    0.2037270
421240.0000000    0.2167021
421280.0000000    0.2202653
421320.0000000    0.2098489
421360.0000000    0.2245695
421400.0000000    0.2176814
421440.0000000    0.2217305
421480.0000000    0.2105925
421520.0000000    0.2238546
421560.0000000    0.2193002
421600.0000000    0.2310264
421640.0000000    0.2118223
421680.0000000    0.2226998
421720.0000000    0.2280011
421760.0000000    0.2334897
421800.0000000    0.2414674
421840.0000000    0.2459599
421880.0000000    0.2543292
421920.0000000    0.2393556
421960.0000000    0.2197388
422000.0000000    0.2359404
422040.0000000    0.2374267
422080.0000000    0.2397081
422120.0000000    0.2399087
422160.0000000    0.2346422
422200.0000000    0.2127767
422240.0000000    0.2200072
422280.0000000    0.2331372
422320.0000000    0.2289442
422360.0000000    0.2308301
422400.0000000    0.2210704
422440.0000000    0.2320404
422480.0000000    0.2395083
422520.0000000    0.2387602
422560.0000000    0.2299053
422600.0000000    0.2244011
422640.0000000    0.2221037
422680.0000000    0.2339825
422720.0000000    0.2327344
422760.0000000    0.2375129
422800.0000000    0.2319689
422840.0000000    0.2270174
422880.0000000    0.2357325
422920.0000000    0.2381414
422960.0000000    0.2379622
423000.0000000    0.2300361
423040.0000000    0.2285526
423080.0000000    0.2325778
423120.0000000    0.2073479
423160.0000000    0.2115230
423200.0000000    0.2162973
423240.0000000    0.2233967
423280.0000000    0.2120262
423320.0000000    0.2150714
423360.0000000    0.2175018
423400.0000000    0.2231957
423440.0000000    0.2250344
423480.0000000    0.2232625
423520.0000000    0.2360664
423560.0000000    0.2185255
423600.0000000    0.2399186
423640.0000000    0.2240670
423680.0000000    0.2438287
423720.0000000    0.2247900
423760.0000000    0.2224293
423800.0000000    0.2208525
423840.0000000    0.2129000
423880.0000000    0.2244828
423920.0000000    0.2228991
423960.0000000    0.2335661
424000.0000000    0.2104298
424040.0000000    0.2092622
424080.0000000    0.2227759
424120.0000000    0.2151048
424160.0000000    0.2204794
424200.0000000    0.2279906
424240.0000000    0.2252782
424280.0000000    0.2259732
424320.0000000    0.2262128
424360.0000000    0.2139348
424400.0000000    0.2282148
424440.0000000    0.2253467
424480.0000000    0.2332603
424520.0000000    0.2267510
424560.0000000    0.2209053
424600.0000000    0.2148061
424640.0000000    0.2032976
424680.0000000    0.2189735
424720.0000000    0.2288254
424760.0000000    0.2316452
424800.0000000    0.2162984
424840.0000000    0.2217808
424880.0000000    0.2091548
424920.0000000    0.2178667
424960.0000000    0.2295970
425000.0000000    0.2189416
425040.0000000    0.2080352
425080.0000000    0.2047494
425120.0000000    0.2310775
425160.0000000    0.2200929
425200.0000000    0.2323000
425240.0000000    0.2391068
425280.0000000    0.2467712
425320.0000000    0.2383947
425360.0000000    0.2533862
425400.0000000    0.2322465
425440.0000000    0.2378232
425480.0000000    0.2420275
425520.0000000    0.2140580
425560.0000000    0.2265683
425600.0000000    0.2296180
425640.0000000    0.2320317
425680.0000000    0.2311303
425720.0000000    0.2420360
425760.0000000    0.2342662
425800.0000000    0.2522253
425840.0000000    0.2335419
425880.0000000    0.2250994
425920.0000000    0.2225173
425960.0000000    0.2351223
426000.0000000    0.2391009
426040.0000000    0.2329205
426080.0000000    0.2174519
426120.0000000    0.2353400
426160.0000000    0.2196862
426200.0000000    0.2213409
426240.0000000    0.2229262
426280.0000000    0.2156725
426320.0000000    0.2234099
426360.0000000    0.2190665
426400.0000000    0.2333920
426440.0000000    0.2124819
426480.0000000    0.2310864
426520.0000000    0.2197102
426560.0000000    0.2076345
426600.0000000    0.2233540
426640.0000000    0.2239104
426680.0000000    0.2222732
426720.0000000    0.2437987
426760.0000000    0.2267053
426800.0000000    0.2200075
426840.0000000    0.2055664
426880.0000000    0.2300772
426920.0000000    0.2203909
426960.0000000    0.2525080
427000.0000000    0.2232120
427040.0000000    0.2345824
427080.0000000    0.2254370
427120.0000000    0.2073724
427160.0000000    0.2202409
427200.0000000    0.2282816
427240.0000000    0.2363907
427280.0000000    0.2237580
427320.0000000    0.2397512
427360.0000000    0.2123509
427400.0000000    0.2296549
427440.0000000    0.2433400
427480.0000000    0.2337011
427520.0000000    0.2182515
427560.0000000    0.2307974
427600.0000000    0.2349127
427640.0000000    0.2259386
427680.0000000    0.2378303
427720.0000000    0.2222006
427760.0000000    0.2144597
427800.0000000    0.2205446
427840.0000000    0.1982839
427880.0000000    0.2226385
427920.0000000    0.2158797
427960.0000000    0.2238117
428000.0000000    0.2286883
428040.0000000    0.2480209
428080.0000000    0.2385894
428120.0000000    0.2352376
428160.0000000    0.2279534
428200.0000000    0.2458881
428240.0000000    0.2269123
428280.0000000    0.2282775
428320.0000000    0.2266949
428360.0000000    0.2213742
428400.0000000    0.2206088
428440.0000000    0.2239461
428480.0000000    0.2318084
428520.0000000    0.2263180
428560.0000000    0.2050706
428600.0000000    0.2186210
428640.0000000    0.2075732
428680.0000000    0.2261145
428720.0000000    0.2375786
428760.0000000    0.2380665
428800.0000000    0.2199445
428840.0000000    0.2218797
428880.0000000    0.2113406
428920.0000000    0.2302637
428960.0000000    0.2282002
429000.0000000    0.2244491
429040.0000000    0.2219172
429080.0000000    0.2131971
429120.0000000    0.2148050
429160.0000000    0.2294215
429200.0000000    0.2255699
429240.0000000    0.2195512
429280.0000000    0.2245489
429320.0000000    0.2135764
429360.0000000    0.2303677
429400.0000000    0.2350595
429440.0000000    0.2340700
429480.0000000    0.2263809
429520.0000000    0.2241314
429560.0000000    0.2304501
429600.0000000    0.2319463
429640.0000000    0.2434863
429680.0000000    0.2441286
429720.0000000    0.2461022
429760.0000000    0.2365396
429800.0000000    0.2312876
429840.0000000    0.2338354
429880.0000000    0.2331101
429920.0000000    0.2187755
429960.0000000    0.2167911
430000.0000000    0.2205166
430040.0000000    0.2276374
430080.0000000    0.2200988
430120.0000000    0.2249929
430160.0000000    0.2278750
430200.0000000    0.2281875
430240.0000000    0.2375262
430280.0000000    0.2330457
430320.0000000    0.2377468
430360.0000000    0.2634324
430400.0000000    0.2474026
430440.0000000    0.2655477
430480.0000000    0.2379097
430520.0000000    0.2321487
430560.0000000    0.2444504
430600.0000000    0.2223160
430640.0000000    0.2538722
430680.0000000    0.2329317
430720.0000000    0.2315781
430760.0000000    0.2434325
430800.0000000    0.2473018
430840.0000000    0.2338857
430880.0000000    0.2413770
430920.0000000    0.2350449
430960.0000000    0.2298094
431000.0000000    0.2307354
431040.0000000    0.2230189
431080.0000000    0.2231249
431120.0000000    0.2311969
431160.0000000    0.2320496
431200.0000000    0.2481507
431240.0000000    0.2476427
431280.0000000    0.2225673
431320.0000000    0.2141564
431360.0000000    0.2304035
431400.0000000    0.2497438
431440.0000000    0.2379004
431480.0000000    0.2370459
431520.0000000    0.2513317
431560.0000000    0.2396651
431600.0000000    0.2267753
431640.0000000    0.2365435
431680.0000000    0.2289699
431720.0000000    0.2405451
431760.0000000    0.2310937
431800.0000000    0.2315399
431840.0000000    0.2384488
431880.0000000    0.2125684
431920.0000000    0.2190697
431960.0000000    0.2424871
432000.0000000    0.2227206
432040.0000000    0.2136954
432080.0000000    0.2393587
432120.0000000    0.2306434
432160.0000000    0.2334181
432200.0000000    0.2287209
432240.0000000    0.2561573
432280.0000000    0.2250323
432320.0000000    0.2167645
432360.0000000    0.2392899
432400.0000000    0.2466017
432440.0000000    0.2498743
432480.0000000    0.2436791
432520.0000000    0.2544082
432560.0000000    0.2304855
432600.0000000    0.2354829
432640.0000000    0.2422779
432680.0000000    0.2205195
432720.0000000    0.2259019
432760.0000000    0.2212662
432800.0000000    0.2267392
432840.0000000    0.2329845
432880.0000000    0.2353346
432920.0000000    0.2384772
432960.0000000    0.2317240
433000.0000000    0.2519686
433040.0000000    0.2358303
433080.0000000    0.2514928
433120.0000000    0.2302685
433160.0000000    0.2612492
433200.0000000    0.2386066
433240.0000000    0.2824389
433280.0000000    0.2248464
433320.0000000    0.2445213
433360.0000000    0.2291674
433400.0000000    0.2240249
433440.0000000    0.2471155
433480.0000000    0.2305317
433520.0000000    0.2543910
433560.0000000    0.2192756
433600.0000000    0.2165120
433640.0000000    0.2133602
433680.0000000    0.2182390
433720.0000000    0.2161064
433760.0000000    0.2128754
433800.0000000    0.2297713
433840.0000000    0.2081805
433880.0000000    0.2196666
433920.0000000    0.2132087
433960.0000000    0.2323594
434000.0000000    0.2233871
434040.0000000    0.2431360
434080.0000000    0.2604519
434120.0000000    0.2465119
434160.0000000    0.2276318
434200.0000000    0.2367062
434240.0000000    0.2148118
434280.0000000    0.2260658
434320.0000000    0.2418778
434360.0000000    0.2401514
434400.0000000    0.2335462
434440.0000000    0.2479042
434480.0000000    0.2329363
434520.0000000    0.2385895
434560.0000000    0.2521331
434600.0000000    0.2323118
434640.0000000    0.2515770
434680.0000000    0.2496216
434720.0000000    0.2387901
434760.0000000    0.2349568
434800.0000000    0.2392741
434840.0000000    0.2381638
434880.0000000    0.2494982
434920.0000000    0.2388316
434960.0000000    0.2373068
435000.0000000    0.2365514
435040.0000000    0.2426748
435080.0000000    0.2398706
435120.0000000    0.2581635
435160.0000000    0.2482206
435200.0000000    0.2359705
435240.0000000    0.2349758
435280.0000000    0.2325650
435320.0000000    0.2230525
435360.0000000    0.2219488
435400.0000000    0.2211438
435440.0000000    0.2464499
435480.0000000    0.2447263
435520.0000000    0.2390162
435560.0000000    0.2269256
435600.0000000    0.2378020
435640.0000000    0.2357722
435680.0000000    0.2288645
435720.0000000    0.2370653
435760.0000000    0.2548794
435800.0000000    0.2355566
435840.0000000    0.2232783
435880.0000000    0.2353452
435920.0000000    0.2553776
435960.0000000    0.2567210
436000.0000000    0.2373857
436040.0000000    0.2452700
436080.0000000    0.2463816
436120.0000000    0.2334155
436160.0000000    0.2243338
436200.0000000    0.2451335
436240.0000000    0.2276167
436280.0000000    0.2458934
436320.0000000    0.2250863
436360.0000000    0.2283317
436400.0000000    0.2378871
436440.0000000    0.2581719
436480.0000000    0.2393729
436520.0000000    0.2317390
436560.0000000    0.2315159
436600.0000000    0.2371035
436640.0000000    0.2355197
436680.0000000    0.2315277
436720.0000000    0.2226356
436760.0000000    0.2442312
436800.0000000    0.2411184
436840.0000000    0.2436789
436880.0000000    0.2191098
436920.0000000    0.2200501
436960.0000000    0.2359607
437000.0000000    0.2490148
437040.0000000    0.2330951
437080.0000000    0.2455833
437120.0000000    0.2521363
437160.0000000    0.2502014
437200.0000000    0.2384802
437240.0000000    0.2304824
437280.0000000    0.2371062
437320.0000000    0.2217649
437360.0000000    0.2081509
437400.0000000    0.2221271
437440.0000000    0.2367788
437480.0000000    0.2254161
437520.0000000    0.2133684
437560.0000000    0.2055744
437600.0000000    0.2210240
437640.0000000    0.2408784
437680.0000000    0.2382870
437720.0000000    0.2569022
437760.0000000    0.2482542
437800.0000000    0.2456413
437840.0000000    0.2482206
437880.0000000    0.2671210
437920.0000000    0.2611411
437960.0000000    0.2621000
438000.0000000    0.2173864
438040.0000000    0.2147536
438080.0000000    0.2371498
438120.0000000    0.2358171
438160.0000000    0.2294397
438200.0000000    0.2530744
438240.0000000    0.2587908
438280.0000000    0.2566068
438320.0000000    0.2547199
438360.0000000    0.2634704
438400.0000000    0.2484054
438440.0000000    0.2627917
438480.0000000    0.2500956
438520.0000000    0.2641000
438560.0000000    0.2421358
438600.0000000    0.2458264
438640.0000000    0.2454911
438680.0000000    0.2392679
438720.0000000    0.2359411
438760.0000000    0.2400273
438800.0000000    0.2249158
438840.0000000    0.2265983
438880.0000000    0.2274348
438920.0000000    0.2575938
438960.0000000    0.2503619
439000.0000000    0.2413970
439040.0000000    0.2461634
439080.0000000    0.2550095
439120.0000000    0.2480447
439160.0000000    0.2422662
439200.0000000    0.2489705
439240.0000000    0.2414144
439280.0000000    0.2547869
439320.0000000    0.2364277
439360.0000000    0.2312943
439400.0000000    0.2230954
439440.0000000    0.2603405
439480.0000000    0.2257955
439520.0000000    0.2365122
439560.0000000    0.2338728
439600.0000000    0.2468321
439640.0000000    0.2416042
439680.0000000    0.2384259
439720.0000000    0.2299857
439760.0000000    0.2367995
439800.0000000    0.2264651
439840.0000000    0.2591356
439880.0000000    0.2410998
439920.0000000    0.2397945
439960.0000000    0.2434448
440000.0000000    0.2509675
440040.0000000    0.2355680
440080.0000000    0.2396027
440120.0000000    0.2506367
440160.0000000    0.2302229
440200.0000000    0.2456727
440240.0000000    0.2394261
440280.0000000    0.2455994
440320.0000000    0.2506622
440360.0000000    0.2551081
440400.0000000    0.2390117
440440.0000000    0.2388586
440480.0000000    0.2376039
440520.0000000    0.2556077
440560.0000000    0.2070328
440600.0000000    0.2392547
440640.0000000    0.2309367
440680.0000000    0.2277615
440720.0000000    0.2584913
440760.0000000    0.2428562
440800.0000000    0.2315805
440840.0000000    0.2297185
440880.0000000    0.2363775
440920.0000000    0.2337555
440960.0000000    0.2172851
441000.0000000    0.2476255
441040.0000000    0.2350837
441080.0000000    0.2323964
441120.0000000    0.2059749
441160.0000000    0.2187484
441200.0000000    0.2207062
441240.0000000    0.2168317
441280.0000000    0.2417973
441320.0000000    0.2533875
441360.0000000    0.2541350
441400.0000000    0.2626226
441440.0000000    0.2560870
441480.0000000    0.2373499
441520.0000000    0.2361450
441560.0000000    0.2104779
441600.0000000    0.2187345
441640.0000000    0.2117608
441680.0000000    0.2253995
441720.0000000    0.2265736
441760.0000000    0.2212966
441800.0000000    0.2134287
441840.0000000    0.2407954
441880.0000000    0.2287909
441920.0000000    0.2316013
441960.0000000    0.2444853
442000.0000000    0.2381826
442040.0000000    0.2560454
442080.0000000    0.2501407
442120.0000000    0.2546811
442160.0000000    0.2466715
442200.0000000    0.2379471
442240.0000000    0.2219848
442280.0000000    0.2333279
442320.0000000    0.2265688
442360.0000000    0.2342244
442400.0000000    0.2406908
442440.0000000    0.2340731
442480.0000000    0.2193451
442520.0000000    0.2375655
442560.0000000    0.2176626
442600.0000000    0.2175525
442640.0000000    0.2202001
442680.0000000    0.2339535
442720.0000000    0.2197294
442760.0000000    0.2411858
442800.0000000    0.2301259
442840.0000000    0.2420395
442880.0000000    0.2409920
442920.0000000    0.2620991
442960.0000000    0.2512417
443000.0000000    0.2496925
443040.0000000    0.2304026
443080.0000000    0.2472079
443120.0000000    0.2664514
443160.0000000    0.2404988
443200.0000000    0.2373334
443240.0000000    0.2384178
443280.0000000    0.2478950
443320.0000000    0.2255126
443360.0000000    0.2195324
443400.0000000    0.2364479
443440.0000000    0.2444988
443480.0000000    0.2367074
443520.0000000    0.2423216
443560.0000000    0.2258770
443600.0000000    0.2520368
443640.0000000    0.2181109
443680.0000000    0.2396559
443720.0000000    0.2365092
443760.0000000    0.2360557
443800.0000000    0.2526173
443840.0000000    0.2483783
443880.0000000    0.2368675
443920.0000000    0.2454333
443960.0000000    0.2505024
444000.0000000    0.2346686
444040.0000000    0.2510676
444080.0000000    0.2456256
444120.0000000    0.2505262
444160.0000000    0.2417920
444200.0000000    0.2405444
444240.0000000    0.2444635
444280.0000000    0.2473870
444320.0000000    0.2363118
444360.0000000    0.2461507
444400.0000000    0.2217746
444440.0000000    0.2131086
444480.0000000    0.2325571
444520.0000000    0.2452782
444560.0000000    0.2276725
444600.0000000    0.2462424
444640.0000000    0.2494199
444680.0000000    0.2511104
444720.0000000    0.2345447
444760.0000000    0.2402404
444800.0000000    0.2334714
444840.0000000    0.2269093
444880.0000000    0.2395530
444920.0000000    0.2292813
444960.0000000    0.2512301
445000.0000000    0.2678722
445040.0000000    0.2607436
445080.0000000    0.2682534
445120.0000000    0.2377583
445160.0000000    0.2532006
445200.0000000    0.2424434
445240.0000000    0.2371199
445280.0000000    0.2269208
445320.0000000    0.2555534
445360.0000000    0.2529325
445400.0000000    0.2498653
445440.0000000    0.2421585
445480.0000000    0.2527558
445520.0000000    0.2651842
445560.0000000    0.2242934
445600.0000000    0.2132724
445640.0000000    0.2350701
445680.0000000    0.2366801
445720.0000000    0.2289853
445760.0000000    0.2420708
445800.0000000    0.2496951
445840.0000000    0.2496217
445880.0000000    0.2361113
445920.0000000    0.2559688
445960.0000000    0.2303735
446000.0000000    0.2200154
446040.0000000    0.2363176
446080.0000000    0.2270668
446120.0000000    0.2302096
446160.0000000    0.2376545
446200.0000000    0.2429477
446240.0000000    0.2197353
446280.0000000    0.2183291
446320.0000000    0.2219989
446360.0000000    0.2096345
446400.0000000    0.2078409
446440.0000000    0.2004831
446480.0000000    0.2051643
446520.0000000    0.2150015
446560.0000000    0.2234229
446600.0000000    0.2304173
446640.0000000    0.2159690
446680.0000000    0.2076065
446720.0000000    0.2273272
446760.0000000    0.1990716
446800.0000000    0.2411239
446840.0000000    0.2380825
446880.0000000    0.2352650
446920.0000000    0.2249439
446960.0000000    0.2513688
447000.0000000    0.2272017
447040.0000000    0.2388597
447080.0000000    0.2378062
447120.0000000    0.2485140
447160.0000000    0.2380600
447200.0000000    0.2425078
447240.0000000    0.2315567
447280.0000000    0.2531241
447320.0000000    0.2435994
447360.0000000    0.2322115
447400.0000000    0.2508373
447440.0000000    0.2605936
447480.0000000    0.2374031
447520.0000000    0.2386384
447560.0000000    0.2468199
447600.0000000    0.2237178
447640.0000000    0.2352080
447680.0000000    0.2340458
447720.0000000    0.2411196
447760.0000000    0.2274063
447800.0000000    0.2228636
447840.0000000    0.2317578
447880.0000000    0.2636323
447920.0000000    0.2169835
447960.0000000    0.2286924
448000.0000000    0.2428089
448040.0000000    0.2140239
448080.0000000    0.2317521
448120.0000000    0.2140113
448160.0000000    0.2290289
448200.0000000    0.2527047
448240.0000000    0.2450834
448280.0000000    0.2315787
448320.0000000    0.2358630
448360.0000000    0.2328863
448400.0000000    0.2320472
448440.0000000    0.2256583
448480.0000000    0.2614370
448520.0000000    0.2320318
448560.0000000    0.2168121
448600.0000000    0.2247233
448640.0000000    0.2229191
448680.0000000    0.2192170
448720.0000000    0.2127816
448760.0000000    0.2318449
448800.0000000    0.2298793
448840.0000000    0.2354327
448880.0000000    0.2282437
448920.0000000    0.2254153
448960.0000000    0.2285790
449000.0000000    0.2394028
449040.0000000    0.2347528
449080.0000000    0.2498179
449120.0000000    0.2336953
449160.0000000    0.2494947
449200.0000000    0.2441323
449240.0000000    0.2500249
449280.0000000    0.2138643
449320.0000000    0.2213311
449360.0000000    0.2380724
449400.0000000    0.2326477
449440.0000000    0.2412974
449480.0000000    0.2172305
449520.0000000    0.2512921
449560.0000000    0.2253831
449600.0000000    0.2239807
449640.0000000    0.2355750
449680.0000000    0.2339458
449720.0000000    0.2493549
449760.0000000    0.2475839
449800.0000000    0.2409859
449840.0000000    0.2428221
449880.0000000    0.2600150
449920.0000000    0.2438219
449960.0000000    0.2179099
450000.0000000    0.2320881
450040.0000000    0.2306927
450080.0000000    0.2349135
450120.0000000    0.2155635
450160.0000000    0.2314251
450200.0000000    0.2265473
450240.0000000    0.2289337
450280.0000000    0.2456843
450320.0000000    0.2382321
450360.0000000    0.2229837
450400.0000000    0.2253317
450440.0000000    0.2216539
450480.0000000    0.2215363
450520.0000000    0.2294924
450560.0000000    0.2251420
450600.0000000    0.2287170
450640.0000000    0.2304866
450680.0000000    0.2277008
450720.0000000    0.2169465
450760.0000000    0.2261368
450800.0000000    0.2256154
450840.0000000    0.2181963
450880.0000000    0.2306753
450920.0000000    0.2334122
450960.0000000    0.2191483
451000.0000000    0.2225213
451040.0000000    0.2181500
451080.0000000    0.2268282
451120.0000000    0.2130207
451160.0000000    0.2119293
451200.0000000    0.2286607
451240.0000000    0.2249559
451280.0000000    0.2447497
451320.0000000    0.2329764
451360.0000000    0.2135154
451400.0000000    0.2170651
451440.0000000    0.2175565
451480.0000000    0.2218313
451520.0000000    0.2217820
451560.0000000    0.2427600
451600.0000000    0.2433569
451640.0000000    0.2290518
451680.0000000    0.2484853
451720.0000000    0.2430247
451760.0000000    0.2267953
451800.0000000    0.2376527
451840.0000000    0.2470698
451880.0000000    0.2182365
451920.0000000    0.2219260
451960.0000000    0.2266471
452000.0000000    0.2320835
452040.0000000    0.2280558
452080.0000000    0.2236609
452120.0000000    0.2291741
452160.0000000    0.2431347
452200.0000000    0.2408096
452240.0000000    0.2216646
452280.0000000    0.2240501
452320.0000000    0.2288850
452360.0000000    0.2554850
452400.0000000    0.2343414
452440.0000000    0.2417978
452480.0000000    0.2338139
452520.0000000    0.2343172
452560.0000000    0.2281513
452600.0000000    0.2381179
452640.0000000    0.2278276
452680.0000000    0.2297372
452720.0000000    0.2363212
452760.0000000    0.2303465
452800.0000000    0.2164288
452840.0000000    0.2110430
452880.0000000    0.2261154
452920.0000000    0.2198200
452960.0000000    0.2277784
453000.0000000    0.2022150
453040.0000000    0.2132733
453080.0000000    0.2060052
453120.0000000    0.2211776
453160.0000000    0.2277286
453200.0000000    0.2399345
453240.0000000    0.2185535
453280.0000000    0.2181491
453320.0000000    0.2203254
453360.0000000    0.2029151
453400.0000000    0.2055507
453440.0000000    0.2285033
453480.0000000    0.2249643
453520.0000000    0.2148800
453560.0000000    0.2207479
453600.0000000    0.2117695
453640.0000000    0.2102754
453680.0000000    0.2154445
453720.0000000    0.2264566
453760.0000000    0.2277076
453800.0000000    0.2405527
453840.0000000    0.2276829
453880.0000000    0.2240236
453920.0000000    0.2297364
453960.0000000    0.2043740
454000.0000000    0.2157563
454040.0000000    0.2319953
454080.0000000    0.2072105
454120.0000000    0.2041779
454160.0000000    0.2284667
454200.0000000    0.2027366
454240.0000000    0.2073108
454280.0000000    0.2415128
454320.0000000    0.2361904
454360.0000000    0.2086372
454400.0000000    0.2122227
454440.0000000    0.2011055
454480.0000000    0.2200187
454520.0000000    0.2157867
454560.0000000    0.2344049
454600.0000000    0.2190613
454640.0000000    0.2313924
454680.0000000    0.2354787
454720.0000000    0.2343877
454760.0000000    0.2316443
454800.0000000    0.2387819
454840.0000000    0.2417392
454880.0000000    0.2298714
454920.0000000    0.2176871
454960.0000000    0.2123935
455000.0000000    0.2200018
455040.0000000    0.2220734
455080.0000000    0.2210726
455120.0000000    0.2429767
455160.0000000    0.2058797
455200.0000000    0.2386876
455240.0000000    0.2352437
455280.0000000    0.2218380
455320.0000000    0.2212363
455360.0000000    0.2242408
455400.0000000    0.2034865
455440.0000000    0.2306827
455480.0000000    0.2166497
455520.0000000    0.2279508
455560.0000000    0.2260111
455600.0000000    0.2080618
455640.0000000    0.2155415
455680.0000000    0.2258590
455720.0000000    0.2065857
455760.0000000    0.2407174
455800.0000000    0.2460240
455840.0000000    0.2571887
455880.0000000    0.2260150
455920.0000000    0.2222489
455960.0000000    0.2315247
456000.0000000    0.2438612
456040.0000000    0.2231309
456080.0000000    0.2196893
456120.0000000    0.2154304
456160.0000000    0.2333871
456200.0000000    0.2313906
456240.0000000    0.2096684
456280.0000000    0.2232995
456320.0000000    0.2238538
456360.0000000    0.2177321
456400.0000000    0.2217656
456440.0000000    0.2152112
456480.0000000    0.2285263
456520.0000000    0.2293764
456560.0000000    0.2387949
456600.0000000    0.2238210
456640.0000000    0.2335229
456680.0000000    0.2124852
456720.0000000    0.2078257
456760.0000000    0.2205371
456800.0000000    0.2331207
456840.0000000    0.2122129
456880.0000000    0.2203699
456920.0000000    0.2206036
456960.0000000    0.2161669
457000.0000000    0.2346496
457040.0000000    0.2291590
457080.0000000    0.2297096
457120.0000000    0.2363583
457160.0000000    0.2205320
457200.0000000    0.2079202
457240.0000000    0.2223484
457280.0000000    0.2174070
457320.0000000    0.2157227
457360.0000000    0.2249019
457400.0000000    0.2113413
457440.0000000    0.2297778
457480.0000000    0.2097894
457520.0000000    0.2231265
457560.0000000    0.2207393
457600.0000000    0.2188814
457640.0000000    0.2329481
457680.0000000    0.2159611
457720.0000000    0.2107009
457760.0000000    0.1999655
457800.0000000    0.2242224
457840.0000000    0.2358262
457880.0000000    0.2144788
457920.0000000    0.2080190
457960.0000000    0.2311551
458000.0000000    0.2082151
458040.0000000    0.2166356
458080.0000000    0.2446796
458120.0000000    0.2199320
458160.0000000    0.2170178
458200.0000000    0.2063001
458240.0000000    0.2276844
458280.0000000    0.2360923
458320.0000000    0.2254083
458360.0000000    0.2465428
458400.0000000    0.2321043
458440.0000000    0.2540485
458480.0000000    0.2240324
458520.0000000    0.2487579
458560.0000000    0.2464612
458600.0000000    0.2096530
458640.0000000    0.2204362
458680.0000000    0.2258501
458720.0000000    0.2101590
458760.0000000    0.2212521
458800.0000000    0.2231498
458840.0000000    0.2289260
458880.0000000    0.2190742
458920.0000000    0.2198639
458960.0000000    0.2161498
459000.0000000    0.2089003
459040.0000000    0.2125401
459080.0000000    0.2041466
459120.0000000    0.2076969
459160.0000000    0.2091742
459200.0000000    0.2080712
459240.0000000    0.2224796
459280.0000000    0.2109326
459320.0000000    0.2018957
459360.0000000    0.1830681
459400.0000000    0.2265472
459440.0000000    0.2132718
459480.0000000    0.2037874
459520.0000000    0.2138463
459560.0000000    0.2005924
459600.0000000    0.2043267
459640.0000000    0.2100088
459680.0000000    0.2068013
459720.0000000    0.2105712
459760.0000000    0.2162642
459800.0000000    0.2133754
459840.0000000    0.2192307
459880.0000000    0.2351941
459920.0000000    0.2287401
459960.0000000    0.2228636
460000.0000000    0.1937870
460040.0000000    0.2223639
460080.0000000    0.2181967
460120.0000000    0.1888006
460160.0000000    0.2078628
460200.0000000    0.2061105
460240.0000000    0.2057738
460280.0000000    0.1891186
460320.0000000    0.2067301
460360.0000000    0.2099895
460400.0000000    0.2331827
460440.0000000    0.2359443
460480.0000000    0.2294806
460520.0000000    0.2114031
460560.0000000    0.2281665
460600.0000000    0.2099013
460640.0000000    0.2019293
460680.0000000    0.2161744
460720.0000000    0.2222136
460760.0000000    0.2183339
460800.0000000    0.2247166
460840.0000000    0.2022526
460880.0000000    0.2038292
460920.0000000    0.2268949
460960.0000000    0.2188388
461000.0000000    0.2439991
461040.0000000    0.2319872
461080.0000000    0.2252089
461120.0000000    0.2043227
461160.0000000    0.2366200
461200.0000000    0.2226721
461240.0000000    0.2047047
461280.0000000    0.2163805
461320.0000000    0.2377022
461360.0000000    0.2354135
461400.0000000    0.2459848
461440.0000000    0.2124986
461480.0000000    0.2302195
461520.0000000    0.2390631
461560.0000000    0.2368294
461600.0000000    0.2288448
461640.0000000    0.2176766
461680.0000000    0.2359332
461720.0000000    0.2257139
461760.0000000    0.2609395
461800.0000000    0.2513556
461840.0000000    0.2272996
461880.0000000    0.2386557
461920.0000000    0.2227855
461960.0000000    0.2181049
462000.0000000    0.2303199
462040.0000000    0.2259502
462080.0000000    0.2279471
462120.0000000    0.2214506
462160.0000000    0.2236706
462200.0000000    0.2094793
462240.0000000    0.2167132
462280.0000000    0.2300589
462320.0000000    0.2123436
462360.0000000    0.2168825
462400.0000000    0.2029613
462440.0000000    0.2073288
462480.0000000    0.2017041
462520.0000000    0.2103232
462560.0000000    0.1983988
462600.0000000    0.2077541
462640.0000000    0.2257572
462680.0000000    0.2186649
462720.0000000    0.2220868
462760.0000000    0.2222024
462800.0000000    0.2061871
462840.0000000    0.1911031
462880.0000000    0.2165401
462920.0000000    0.2200677
462960.0000000    0.2280481
463000.0000000    0.2149622
463040.0000000    0.2124453
463080.0000000    0.2253714
463120.0000000    0.2203639
463160.0000000    0.2433776
463200.0000000    0.2383436
463240.0000000    0.2331128
463280.0000000    0.2330344
463320.0000000    0.2200215
463360.0000000    0.2222287
463400.0000000    0.2100938
463440.0000000    0.2230215
463480.0000000    0.2183578
463520.0000000    0.2266474
463560.0000000    0.2361857
463600.0000000    0.2342886
463640.0000000    0.2135806
463680.0000000    0.2230067
463720.0000000    0.2292340
463760.0000000    0.2114609
463800.0000000    0.2160692
463840.0000000    0.2155068
463880.0000000    0.2490530
463920.0000000    0.2557642
463960.0000000    0.2247744
464000.0000000    0.2216362
464040.0000000    0.2241793
464080.0000000    0.2255021
464120.0000000    0.2323570
464160.0000000    0.2208671
464200.0000000    0.2301152
464240.0000000    0.2137791
464280.0000000    0.2177071
464320.0000000    0.2368990
464360.0000000    0.2221457
464400.0000000    0.2507119
464440.0000000    0.2325483
464480.0000000    0.2304192
464520.0000000    0.2312283
464560.0000000    0.2393189
464600.0000000    0.2390162
464640.0000000    0.2249142
464680.0000000    0.2438288
464720.0000000    0.2357317
464760.0000000    0.2447114
464800.0000000    0.2446559
464840.0000000    0.2298848
464880.0000000    0.2317491
464920.0000000    0.2425527
464960.0000000    0.2511500
465000.0000000    0.2381809
465040.0000000    0.2287298
465080.0000000    0.2680072
465120.0000000    0.2717021
465160.0000000    0.2689183
465200.0000000    0.2464955
465240.0000000    0.2320439
465280.0000000    0.2473565
465320.0000000    0.2293237
465360.0000000    0.2200626
465400.0000000    0.2199761
465440.0000000    0.2371953
465480.0000000    0.2383301
465520.0000000    0.2511114
465560.0000000    0.2503417
465600.0000000    0.2378781
465640.0000000    0.2460968
465680.0000000    0.2232037
465720.0000000    0.2431710
465760.0000000    0.2206362
465800.0000000    0.2369698
465840.0000000    0.2377894
465880.0000000    0.2194675
465920.0000000    0.2217718
465960.0000000    0.2271669
466000.0000000    0.2435485
466040.0000000    0.2290093
466080.0000000    0.2219331
466120.0000000    0.2490155
466160.0000000    0.2361024
466200.0000000    0.2372720
466240.0000000    0.2261468
466280.0000000    0.2422664
466320.0000000    0.2611015
466360.0000000    0.2141677
466400.0000000    0.2544524
466440.0000000    0.2567677
466480.0000000    0.2371777
466520.0000000    0.2570973
466560.0000000    0.2343840
466600.0000000    0.2479640
466640.0000000    0.2590776
466680.0000000    0.2450809
466720.0000000    0.2544198
466760.0000000    0.2456704
466800.0000000    0.2347403
466840.0000000    0.2291498
466880.0000000    0.2314320
466920.0000000    0.2413756
466960.0000000    0.2157554
467000.0000000    0.2399112
467040.0000000    0.2441033
467080.0000000    0.2327585
467120.0000000    0.2441883
467160.0000000    0.2308111
467200.0000000    0.2243592
467240.0000000    0.2473003
467280.0000000    0.2501327
467320.0000000    0.2553575
467360.0000000    0.2497067
467400.0000000    0.2302559
467440.0000000    0.2440564
467480.0000000    0.2422736
467520.0000000    0.2492251
467560.0000000    0.2370706
467600.0000000    0.2307892
467640.0000000    0.2326739
467680.0000000    0.2304785
467720.0000000    0.2058768
467760.0000000    0.1997011
467800.0000000    0.2249667
467840.0000000    0.2412195
467880.0000000    0.2341795
467920.0000000    0.2591940
467960.0000000    0.2539631
468000.0000000    0.2529851
468040.0000000    0.2487815
468080.0000000    0.2597262
468120.0000000    0.2566354
468160.0000000    0.2564129
468200.0000000    0.2519925
468240.0000000    0.2747502
468280.0000000    0.2559922
468320.0000000    0.2445383
468360.0000000    0.2531884
468400.0000000    0.2459502
468440.0000000    0.2499895
468480.0000000    0.2223735
468520.0000000    0.2552690
468560.0000000    0.2326248
468600.0000000    0.2408600
468640.0000000    0.2498024
468680.0000000    0.2378857
468720.0000000    0.2309885
468760.0000000    0.2450608
468800.0000000    0.2350613
468840.0000000    0.2245826
468880.0000000    0.2207231
468920.0000000    0.2347569
468960.0000000    0.2242401
469000.0000000    0.2493976
469040.0000000    0.2427278
469080.0000000    0.2210138
469120.0000000    0.2290491
469160.0000000    0.2429435
469200.0000000    0.2447168
469240.0000000    0.2218871
469280.0000000    0.2408751
469320.0000000    0.2301057
469360.0000000    0.2260662
469400.0000000    0.2321610
469440.0000000    0.2245189
469480.0000000    0.2447392
469520.0000000    0.2380076
469560.0000000    0.2356020
469600.0000000    0.2342628
469640.0000000    0.2310772
469680.0000000    0.2284399
469720.0000000    0.2488864
469760.0000000    0.2424365
469800.0000000    0.2386557
469840.0000000    0.2294563
469880.0000000    0.2380240
469920.0000000    0.2357371
469960.0000000    0.2187560
470000.0000000    0.2261795
470040.0000000    0.2144178
470080.0000000    0.2091693
470120.0000000    0.2346089
470160.0000000    0.2393008
470200.0000000    0.2192321
470240.0000000    0.2251217
470280.0000000    0.2320331
470320.0000000    0.2246054
470360.0000000    0.2227532
470400.0000000    0.2206353
470440.0000000    0.2244026
470480.0000000    0.2129271
470520.0000000    0.2447022
470560.0000000    0.2428296
470600.0000000    0.2303302
470640.0000000    0.2386997
470680.0000000    0.2436366
470720.0000000    0.2248320
470760.0000000    0.2339120
470800.0000000    0.2521987
470840.0000000    0.2539777
470880.0000000    0.2425407
470920.0000000    0.2247879
470960.0000000    0.2321263
471000.0000000    0.2465937
471040.0000000    0.2382505
471080.0000000    0.2296073
471120.0000000    0.2199533
471160.0000000    0.2130639
471200.0000000    0.2118922
471240.0000000    0.2369775
471280.0000000    0.2616536
471320.0000000    0.2330797
471360.0000000    0.2405868
471400.0000000    0.2342365
471440.0000000    0.2383490
471480.0000000    0.2409149
471520.0000000    0.2601215
471560.0000000    0.2379456
471600.0000000    0.2497880
471640.0000000    0.2247554
471680.0000000    0.2375251
471720.0000000    0.2164791
471760.0000000    0.2195679
471800.0000000    0.2492324
471840.0000000    0.2342792
471880.0000000    0.2305885
471920.0000000    0.2453807
471960.0000000    0.2254473
472000.0000000    0.2392182
472040.0000000    0.2557883
472080.0000000    0.2361258
472120.0000000    0.2297807
472160.0000000    0.2383870
472200.0000000    0.2531058
472240.0000000    0.2330930
472280.0000000    0.2374771
472320.0000000    0.2391965
472360.0000000    0.2331712
472400.0000000    0.2352407
472440.0000000    0.2430214
472480.0000000    0.2365598
472520.0000000    0.2469137
472560.0000000    0.2618426
472600.0000000    0.2379057
472640.0000000    0.2293945
472680.0000000    0.2498206
472720.0000000    0.2360993
472760.0000000    0.2530974
472800.0000000    0.2430221
472840.0000000    0.2365911
472880.0000000    0.2355018
472920.0000000    0.2604679
472960.0000000    0.2455507
473000.0000000    0.2393199
473040.0000000    0.2316222
473080.0000000    0.2411531
473120.0000000    0.2328487
473160.0000000    0.2400639
473200.0000000    0.2187656
473240.0000000    0.2156703
473280.0000000    0.2413404
473320.0000000    0.2223706
473360.0000000    0.2474056
473400.0000000    0.2457204
473440.0000000    0.2435900
473480.0000000    0.2331503
473520.0000000    0.2527119
473560.0000000    0.2314901
473600.0000000    0.2384870
473640.0000000    0.2477306
473680.0000000    0.2352662
473720.0000000    0.2465554
473760.0000000    0.2567429
473800.0000000    0.2601315
473840.0000000    0.2440210
473880.0000000    0.2559648
473920.0000000    0.2449233
473960.0000000    0.2438229
474000.0000000    0.2363787
474040.0000000    0.2641430
474080.0000000    0.2593369
474120.0000000    0.2586074
474160.0000000    0.2571412
474200.0000000    0.2570079
474240.0000000    0.2310280
474280.0000000    0.2427672
474320.0000000    0.2241878
474360.0000000    0.2301799
474400.0000000    0.2323199
474440.0000000    0.2429494
474480.0000000    0.2512266
474520.0000000    0.2180039
474560.0000000    0.2268912
474600.0000000    0.2376079
474640.0000000    0.2291244
474680.0000000    0.2379578
474720.0000000    0.2387579
474760.0000000    0.2481178
474800.0000000    0.2315667
474840.0000000    0.2436769
474880.0000000    0.2198548
474920.0000000    0.2436135
474960.0000000    0.2410141
475000.0000000    0.2259696
475040.0000000    0.2436739
475080.0000000    0.2325195
475120.0000000    0.2343602
475160.0000000    0.2233613
475200.0000000    0.2302323
475240.0000000    0.2376567
475280.0000000    0.2362062
475320.0000000    0.2392657
475360.0000000    0.2451410
475400.0000000    0.2340461
475440.0000000    0.2420118
475480.0000000    0.2369661
475520.0000000    0.2665945
475560.0000000    0.2329141
475600.0000000    0.2416341
475640.0000000    0.2480466
475680.0000000    0.2478737
475720.0000000    0.2456246
475760.0000000    0.2346673
475800.0000000    0.2445195
475840.0000000    0.2205537
475880.0000000    0.2368563
475920.0000000    0.2327524
475960.0000000    0.2488953
476000.0000000    0.2566148
476040.0000000    0.2295118
476080.0000000    0.2325218
476120.0000000    0.2229200
476160.0000000    0.2422595
476200.0000000    0.2292105
476240.0000000    0.2250579
476280.0000000    0.2326388
476320.0000000    0.2475500
476360.0000000    0.2185921
476400.0000000    0.2378712
476440.0000000    0.2337237
476480.0000000    0.2273029
476520.0000000    0.2338048
476560.0000000    0.2386169
476600.0000000    0.2325560
476640.0000000    0.2263247
476680.0000000    0.2513204
476720.0000000    0.2418596
476760.0000000    0.2328152
476800.0000000    0.2173012
476840.0000000    0.2087428
476880.0000000    0.2231132
476920.0000000    0.2219555
476960.0000000    0.2076427
477000.0000000    0.2422610
477040.0000000    0.2460931
477080.0000000    0.2320007
477120.0000000    0.2296577
477160.0000000    0.2568316
477200.0000000    0.2636977
477240.0000000    0.2479434
477280.0000000    0.2587199
477320.0000000    0.2405870
477360.0000000    0.2386727
477400.0000000    0.2264336
477440.0000000    0.2168562
477480.0000000    0.2472138
477520.0000000    0.2531413
477560.0000000    0.2323230
477600.0000000    0.2182946
477640.0000000    0.2570598
477680.0000000    0.2482768
477720.0000000    0.2372808
477760.0000000    0.2251623
477800.0000000    0.2101388
477840.0000000    0.2383373
477880.0000000    0.2379895
477920.0000000    0.2227709
477960.0000000    0.2198089
478000.0000000    0.2198314
478040.0000000    0.2292703
478080.0000000    0.2475652
478120.0000000    0.2303070
478160.0000000    0.2413379
478200.0000000    0.2325227
478240.0000000    0.2397736
478280.0000000    0.2351185
478320.0000000    0.2623376
478360.0000000    0.2369916
478400.0000000    0.2480709
478440.0000000    0.2456728
478480.0000000    0.2502077
478520.0000000    0.2523468
478560.0000000    0.2378239
478600.0000000    0.2459810
478640.0000000    0.2451414
478680.0000000    0.2576122
478720.0000000    0.2608936
478760.0000000    0.2337660
478800.0000000    0.2493592
478840.0000000    0.2341319
478880.0000000    0.2406805
478920.0000000    0.2451914
478960.0000000    0.2372500
479000.0000000    0.2595685
479040.0000000    0.2293718
479080.0000000    0.2293380
479120.0000000    0.2328314
479160.0000000    0.2510816
479200.0000000    0.2399453
479240.0000000    0.2308003
479280.0000000    0.2459212
479320.0000000    0.2586680
479360.0000000    0.2492116
479400.0000000    0.2952178
479440.0000000    0.2521288
479480.0000000    0.2378605
479520.0000000    0.2466168
479560.0000000    0.2633670
479600.0000000    0.2511485
479640.0000000    0.2542431
479680.0000000    0.2668144
479720.0000000    0.2451622
479760.0000000    0.2398114
479800.0000000    0.2443763
479840.0000000    0.2330368
479880.0000000    0.2169965
479920.0000000    0.2316460
479960.0000000    0.2556660
480000.0000000    0.2630104
480040.0000000    0.2498718
480080.0000000    0.2439650
480120.0000000    0.2561758
480160.0000000    0.2501951
480200.0000000    0.2525787
480240.0000000    0.2370986
480280.0000000    0.2343777
480320.0000000    0.2434686
480360.0000000    0.2294688
480400.0000000    0.2387008
480440.0000000    0.2545883
480480.0000000    0.2443466
480520.0000000    0.2275775
480560.0000000    0.2299352
480600.0000000    0.2728154
480640.0000000    0.2733553
480680.0000000    0.2475299
480720.0000000    0.2265062
480760.0000000    0.2527626
480800.0000000    0.2364969
480840.0000000    0.2316535
480880.0000000    0.2729584
480920.0000000    0.2646756
480960.0000000    0.2500121
481000.0000000    0.2584705
481040.0000000    0.2602486
481080.0000000    0.2564276
481120.0000000    0.2777359
481160.0000000    0.2453854
481200.0000000    0.2635306
481240.0000000    0.2760343
481280.0000000    0.2796718
481320.0000000    0.2751844
481360.0000000    0.2730749
481400.0000000    0.2685590
481440.0000000    0.2779034
481480.0000000    0.2927186
481520.0000000    0.2531853
481560.0000000    0.2503692
481600.0000000    0.2791186
481640.0000000    0.2624316
481680.0000000    0.2622430
481720.0000000    0.2685728
481760.0000000    0.2702487
481800.0000000    0.2809372
481840.0000000    0.2625639
481880.0000000    0.2598843
481920.0000000    0.2684148
481960.0000000    0.2669079
482000.0000000    0.2442178
482040.0000000    0.2607296
482080.0000000    0.2716962
482120.0000000    0.2648442
482160.0000000    0.2768229
482200.0000000    0.2411747
482240.0000000    0.2859345
482280.0000000    0.2680877
482320.0000000    0.2638759
482360.0000000    0.2809775
482400.0000000    0.2842281
482440.0000000    0.2871914
482480.0000000    0.2578271
482520.0000000    0.2773259
482560.0000000    0.2729543
482600.0000000    0.2771344
482640.0000000    0.3074714
482680.0000000    0.2861398
482720.0000000    0.2641352
482760.0000000    0.2942406
482800.0000000    0.2687141
482840.0000000    0.3102790
482880.0000000    0.2734539
482920.0000000    0.2780370
482960.0000000    0.2811059
483000.0000000    0.2898794
483040.0000000    0.2983936
483080.0000000    0.2707000
483120.0000000    0.2655337
483160.0000000    0.2570427
483200.0000000    0.2421364
483240.0000000    0.2642420
483280.0000000    0.2684341
483320.0000000    0.2437667
483360.0000000    0.2538751
483400.0000000    0.2609750
483440.0000000    0.2512962
483480.0000000    0.2637891
483520.0000000    0.2576494
483560.0000000    0.2438416
483600.0000000    0.2650070
483640.0000000    0.2633865
483680.0000000    0.2623749
483720.0000000    0.2417741
483760.0000000    0.2614967
483800.0000000    0.2663666
483840.0000000    0.2421035
483880.0000000    0.2810014
483920.0000000    0.2463304
483960.0000000    0.2712399
484000.0000000    0.2578153
484040.0000000    0.2456731
484080.0000000    0.2599278
484120.0000000    0.2667100
484160.0000000    0.2417881
484200.0000000    0.2357941
484240.0000000    0.2633586
484280.0000000    0.2520091
484320.0000000    0.2537828
484360.0000000    0.2389211
484400.0000000    0.2576087
484440.0000000    0.2470534
484480.0000000    0.2310711
484520.0000000    0.2402137
484560.0000000    0.2614251
484600.0000000    0.2468429
484640.0000000    0.2366932
484680.0000000    0.2414773
484720.0000000    0.2516270
484760.0000000    0.2397653
484800.0000000    0.2405133
484840.0000000    0.2369462
484880.0000000    0.2447711
484920.0000000    0.2562569
484960.0000000    0.2504269
485000.0000000    0.2651793
485040.0000000    0.2542062
485080.0000000    0.2680059
485120.0000000    0.2681907
485160.0000000    0.2693717
485200.0000000    0.2670899
485240.0000000    0.2639901
485280.0000000    0.2632137
485320.0000000    0.2759439
485360.0000000    0.2574613
485400.0000000    0.2536331
485440.0000000    0.2885132
485480.0000000    0.2663800
485520.0000000    0.2556935
485560.0000000    0.2636274
485600.0000000    0.2657987
485640.0000000    0.2723203
485680.0000000    0.2792803
485720.0000000    0.2675139
485760.0000000    0.2639417
485800.0000000    0.2570187
485840.0000000    0.2610913
485880.0000000    0.2543103
485920.0000000    0.2532455
485960.0000000    0.2483247
486000.0000000    0.2422327
486040.0000000    0.2553724
486080.0000000    0.2864139
486120.0000000    0.2823977
486160.0000000    0.2761393
486200.0000000    0.2666620
486240.0000000    0.2710880
486280.0000000    0.2751383
486320.0000000    0.2604713
486360.0000000    0.2589201
486400.0000000    0.2671613
486440.0000000    0.2780659
486480.0000000    0.2681830
486520.0000000    0.2677853
486560.0000000    0.2734706
486600.0000000    0.2585534
486640.0000000    0.2583751
486680.0000000    0.2461761
486720.0000000    0.2517423
486760.0000000    0.2486378
486800.0000000    0.2603139
486840.0000000    0.2533199
486880.0000000    0.2521966
486920.0000000    0.2457135
486960.0000000    0.2825256
487000.0000000    0.2444809
487040.0000000    0.2383143
487080.0000000    0.2450426
487120.0000000    0.2615990
487160.0000000    0.2644908
487200.0000000    0.2517931
487240.0000000    0.2782245
487280.0000000    0.2576785
487320.0000000    0.2516201
487360.0000000    0.2458486
487400.0000000    0.2561892
487440.0000000    0.2338644
487480.0000000    0.2521279
487520.0000000    0.2595707
487560.0000000    0.2474499
487600.0000000    0.2619730
487640.0000000    0.2861938
487680.0000000    0.2542339
487720.0000000    0.2295410
487760.0000000    0.2177555
487800.0000000    0.2437450
487840.0000000    0.2234606
487880.0000000    0.2213324
487920.0000000    0.2405716
487960.0000000    0.2324532
488000.0000000    0.2095166
488040.0000000    0.2418599
488080.0000000    0.2319870
488120.0000000    0.2448036
488160.0000000    0.2462177
488200.0000000    0.2422074
488240.0000000    0.2062838
488280.0000000    0.2371432
488320.0000000    0.2630107
488360.0000000    0.2607711
488400.0000000    0.2405525
488440.0000000    0.2515530
488480.0000000    0.2524782
488520.0000000    0.2463208
488560.0000000    0.2335068
488600.0000000    0.2484016
488640.0000000    0.2509461
488680.0000000    0.2529159
488720.0000000    0.2533356
488760.0000000    0.2720769
488800.0000000    0.2785595
488840.0000000    0.2506051
488880.0000000    0.2878066
488920.0000000    0.2628176
488960.0000000    0.2334472
489000.0000000    0.2406196
489040.0000000    0.2441286
489080.0000000    0.2565269
489120.0000000    0.2508498
489160.0000000    0.2718984
489200.0000000    0.2662518
489240.0000000    0.2675845
489280.0000000    0.2507654
489320.0000000    0.2476357
489360.0000000    0.2448530
489400.0000000    0.2711372
489440.0000000    0.2602775
489480.0000000    0.2476071
489520.0000000    0.2572023
489560.0000000    0.2659047
489600.0000000    0.2479206
489640.0000000    0.2659182
489680.0000000    0.2508020
489720.0000000    0.2393432
489760.0000000    0.2561071
489800.0000000    0.2534846
489840.0000000    0.2546217
489880.0000000    0.2743311
489920.0000000    0.2721491
489960.0000000    0.2518845
490000.0000000    0.2653632
490040.0000000    0.2698649
490080.0000000    0.2612374
490120.0000000    0.2536295
490160.0000000    0.2711175
490200.0000000    0.2794674
490240.0000000    0.2618367
490280.0000000    0.2578758
490320.0000000    0.2544112
490360.0000000    0.2562106
490400.0000000    0.2455368
490440.0000000    0.2642664
490480.0000000    0.2547207
490520.0000000    0.2700841
490560.0000000    0.2790029
490600.0000000    0.2686359
490640.0000000    0.2616904
490680.0000000    0.2719201
490720.0000000    0.2751429
490760.0000000    0.2625416
490800.0000000    0.2579038
490840.0000000    0.2783130
490880.0000000    0.2656903
490920.0000000    0.2705238
490960.0000000    0.2574637
491000.0000000    0.2614343
491040.0000000    0.2738924
491080.0000000    0.2640075
491120.0000000    0.2624676
491160.0000000    0.2682480
491200.0000000    0.2713577
491240.0000000    0.2638879
491280.0000000    0.2746006
491320.0000000    0.2681221
491360.0000000    0.2735868
491400.0000000    0.2771166
491440.0000000    0.2650772
491480.0000000    0.2831748
491520.0000000    0.2718202
491560.0000000    0.2624375
491600.0000000    0.2797566
491640.0000000    0.2915463
491680.0000000    0.2955472
491720.0000000    0.2864107
491760.0000000    0.2885627
491800.0000000    0.2773678
491840.0000000    0.2795461
491880.0000000    0.2755670
491920.0000000    0.2821907
491960.0000000    0.2951396
492000.0000000    0.2737943
492040.0000000    0.2722147
492080.0000000    0.2616329
492120.0000000    0.2664157
492160.0000000    0.2903299
492200.0000000    0.2910853
492240.0000000    0.2879173
492280.0000000    0.2872633
492320.0000000    0.2899579
492360.0000000    0.2920658
492400.0000000    0.2782417
492440.0000000    0.2650340
492480.0000000    0.2732087
492520.0000000    0.2696942
492560.0000000    0.2814228
492600.0000000    0.2703103
492640.0000000    0.2581230
492680.0000000    0.2740641
492720.0000000    0.2939808
492760.0000000    0.2864824
492800.0000000    0.2689528
492840.0000000    0.2775050
492880.0000000    0.2624067
492920.0000000    0.2686903
492960.0000000    0.2888404
493000.0000000    0.2631651
493040.0000000    0.2505427
493080.0000000    0.2683432
493120.0000000    0.2468613
493160.0000000    0.2652588
493200.0000000    0.2598204
493240.0000000    0.2722261
493280.0000000    0.2834499
493320.0000000    0.2589236
493360.0000000    0.2667247
493400.0000000    0.2841932
493440.0000000    0.2643150
493480.0000000    0.2449263
493520.0000000    0.2444631
493560.0000000    0.2537074
493600.0000000    0.2521502
493640.0000000    0.2396697
493680.0000000    0.2748623
493720.0000000    0.2487443
493760.0000000    0.2518434
493800.0000000    0.2466055
493840.0000000    0.2396371
493880.0000000    0.2585512
493920.0000000    0.2553241
493960.0000000    0.2541931
494000.0000000    0.2587241
494040.0000000    0.2535643
494080.0000000    0.2644863
494120.0000000    0.2786431
494160.0000000    0.2758709
494200.0000000    0.2790616
494240.0000000    0.2707485
494280.0000000    0.2564812
494320.0000000    0.2822089
494360.0000000    0.2838763
494400.0000000    0.2841049
494440.0000000    0.3018256
494480.0000000    0.2735352
494520.0000000    0.2754821
494560.0000000    0.2779806
494600.0000000    0.2772823
494640.0000000    0.2729865
494680.0000000    0.2818696
494720.0000000    0.2646350
494760.0000000    0.2786986
494800.0000000    0.2945122
494840.0000000    0.2819721
494880.0000000    0.2787851
494920.0000000    0.2796971
494960.0000000    0.2940993
495000.0000000    0.2727677
495040.0000000    0.2805450
495080.0000000    0.2425800
495120.0000000    0.2582565
495160.0000000    0.2664611
495200.0000000    0.2740571
495240.0000000    0.2807556
495280.0000000    0.2644148
495320.0000000    0.2660922
495360.0000000    0.2796726
495400.0000000    0.2863132
495440.0000000    0.2678957
495480.0000000    0.2647724
495520.0000000    0.2799370
495560.0000000    0.2564436
495600.0000000    0.2808341
495640.0000000    0.2957964
495680.0000000    0.2609403
495720.0000000    0.2624524
495760.0000000    0.2474060
495800.0000000    0.2779170
495840.0000000    0.2793986
495880.0000000    0.2706551
495920.0000000    0.2719474
495960.0000000    0.2658156
496000.0000000    0.2706251
496040.0000000    0.2818403
496080.0000000    0.2547923
496120.0000000    0.2788053
496160.0000000    0.2759617
496200.0000000    0.2695283
496240.0000000    0.2682631
496280.0000000    0.2607142
496320.0000000    0.2442682
496360.0000000    0.2783728
496400.0000000    0.2617343
496440.0000000    0.2630858
496480.0000000    0.2727252
496520.0000000    0.2696831
496560.0000000    0.2498832
496600.0000000    0.2626530
496640.0000000    0.2667962
496680.0000000    0.2596103
496720.0000000    0.2509340
496760.0000000    0.2722272
496800.0000000    0.2680267
496840.0000000    0.2596271
496880.0000000    0.2507094
496920.0000000    0.2628907
496960.0000000    0.2729088
497000.0000000    0.2669826
497040.0000000    0.2635917
497080.0000000    0.2688137
497120.0000000    0.2591063
497160.0000000    0.2545443
497200.0000000    0.2625203
497240.0000000    0.2596975
497280.0000000    0.2493707
497320.0000000    0.2409087
497360.0000000    0.2468971
497400.0000000    0.2438905
497440.0000000    0.2334484
497480.0000000    0.2427189
497520.0000000    0.2356387
497560.0000000    0.2332927
497600.0000000    0.2456503
497640.0000000    0.2438707
497680.0000000    0.2824583
497720.0000000    0.3016759
497760.0000000    0.2602808
497800.0000000    0.2725322
497840.0000000    0.2794169
497880.0000000    0.3018243
497920.0000000    0.2723321
497960.0000000    0.2803391
498000.0000000    0.2790946
498040.0000000    0.2697228
498080.0000000    0.2672531
498120.0000000    0.2745922
498160.0000000    0.2599869
498200.0000000    0.2556228
498240.0000000    0.2534674
498280.0000000    0.2674897
498320.0000000    0.2544386
498360.0000000    0.2569071
498400.0000000    0.2709620
498440.0000000    0.2913926
498480.0000000    0.2841366
498520.0000000    0.2578445
498560.0000000    0.2793657
498600.0000000    0.2466668
498640.0000000    0.2530684
498680.0000000    0.2455006
498720.0000000    0.2576345
498760.0000000    0.2626490
498800.0000000    0.2733662
498840.0000000    0.2579333
498880.0000000    0.2608522
498920.0000000    0.2683909
498960.0000000    0.2683156
499000.0000000    0.2707013
499040.0000000    0.2665812
499080.0000000    0.2636534
499120.0000000    0.2441747
499160.0000000    0.2632368
499200.0000000    0.2499980
499240.0000000    0.2628128
499280.0000000    0.2734175
499320.0000000    0.2477391
499360.0000000    0.2471420
499400.0000000    0.2487907
499440.0000000    0.2489694
499480.0000000    0.2769709
499520.0000000    0.2713900
499560.0000000    0.2502764
499600.0000000    0.2700321
499640.0000000    0.2723141
499680.0000000    0.2612083
499720.0000000    0.2775063
499760.0000000    0.2853031
499800.0000000    0.2719712
499840.0000000    0.2645799
499880.0000000    0.2755746
499920.0000000    0.2840949
499960.0000000    0.2808588
500000.0000000    0.2684830
500040.0000000    0.2761506
500080.0000000    0.2690130
500120.0000000    0.2524935
500160.0000000    0.2730579
500200.0000000    0.2793325
500240.0000000    0.2776779
500280.0000000    0.2611790
500320.0000000    0.2779025
500360.0000000    0.2636343
500400.0000000    0.2767436
500440.0000000    0.2651943
500480.0000000    0.2681780
500520.0000000    0.2738655
500560.0000000    0.2833566
500600.0000000    0.2839929
500640.0000000    0.2783321
500680.0000000    0.2735737
500720.0000000    0.2532999
500760.0000000    0.2401624
500800.0000000    0.2592831
500840.0000000    0.2413374
500880.0000000    0.2473781
500920.0000000    0.2329539
500960.0000000    0.2547370
501000.0000000    0.2388680
501040.0000000    0.2504314
501080.0000000    0.2463430
501120.0000000    0.2496120
501160.0000000    0.2461484
501200.0000000    0.2362359
501240.0000000    0.2362333
501280.0000000    0.2439376
501320.0000000    0.2469987
501360.0000000    0.2606948
501400.0000000    0.2648224
501440.0000000    0.2692736
501480.0000000    0.2501223
501520.0000000    0.2622662
501560.0000000    0.2655589
501600.0000000    0.2709729
501640.0000000    0.2650561
501680.0000000    0.2566002
501720.0000000    0.2537097
501760.0000000    0.2597936
501800.0000000    0.2702236
501840.0000000    0.2630813
501880.0000000    0.2541304
501920.0000000    0.2424638
501960.0000000    0.2406094
502000.0000000    0.2555212
502040.0000000    0.2446069
502080.0000000    0.2382784
502120.0000000    0.2415575
502160.0000000    0.2434064
502200.0000000    0.2589085
502240.0000000    0.2505424
502280.0000000    0.2573121
502320.0000000    0.2699805
502360.0000000    0.2589436
502400.0000000    0.2754319
502440.0000000    0.2707122
502480.0000000    0.2828272
502520.0000000    0.2694898
502560.0000000    0.2817998
502600.0000000    0.2596940
502640.0000000    0.2619481
502680.0000000    0.2662252
502720.0000000    0.2720000
502760.0000000    0.2604827
502800.0000000    0.2636267
502840.0000000    0.2619943
502880.0000000    0.2443706
502920.0000000    0.2689793
502960.0000000    0.2577846
503000.0000000    0.2467400
503040.0000000    0.2638005
503080.0000000    0.2707058
503120.0000000    0.2576940
503160.0000000    0.2721455
503200.0000000    0.2817909
503240.0000000    0.2777970
503280.0000000    0.2657002
503320.0000000    0.2651267
503360.0000000    0.2538869
503400.0000000    0.2583002
503440.0000000    0.2459014
503480.0000000    0.2639377
503520.0000000    0.2482295
503560.0000000    0.2621655
503600.0000000    0.2438061
503640.0000000    0.2619390
503680.0000000    0.2534010
503720.0000000    0.2589875
503760.0000000    0.2454845
503800.0000000    0.2575744
503840.0000000    0.2653459
503880.0000000    0.2536449
503920.0000000    0.2687937
503960.0000000    0.2674924
504000.0000000    0.2688172
504040.0000000    0.2895867
504080.0000000    0.2658245
504120.0000000    0.2822799
504160.0000000    0.2808270
504200.0000000    0.2640197
504240.0000000    0.2490639
504280.0000000    0.2783533
504320.0000000    0.2649992
504360.0000000    0.2661777
504400.0000000    0.2655753
504440.0000000    0.2734491
504480.0000000    0.2643390
504520.0000000    0.2640137
504560.0000000    0.2628313
504600.0000000    0.2684182
504640.0000000    0.2476575
504680.0000000    0.2665755
504720.0000000    0.2689316
504760.0000000    0.2913190
504800.0000000    0.2633763
504840.0000000    0.2547080
504880.0000000    0.2701966
504920.0000000    0.2503700
504960.0000000    0.2702276
505000.0000000    0.2532916
505040.0000000    0.2568681
505080.0000000    0.2487901
505120.0000000    0.2544402
505160.0000000    0.2483741
505200.0000000    0.2613068
505240.0000000    0.2752122
505280.0000000    0.2581928
505320.0000000    0.2437219
505360.0000000    0.2585542
505400.0000000    0.2726047
505440.0000000    0.2708543
505480.0000000    0.2487116
505520.0000000    0.2667848
505560.0000000    0.2722866
505600.0000000    0.2737993
505640.0000000    0.2638149
505680.0000000    0.2668251
505720.0000000    0.2554399
505760.0000000    0.2645880
505800.0000000    0.2519995
505840.0000000    0.2482221
505880.0000000    0.2601113
505920.0000000    0.2629987
505960.0000000    0.2550637
506000.0000000    0.2570816
506040.0000000    0.2505935
506080.0000000    0.2396920
506120.0000000    0.2432291
506160.0000000    0.2503539
506200.0000000    0.2535554
506240.0000000    0.2570412
506280.0000000    0.2325498
506320.0000000    0.2561965
506360.0000000    0.2557994
506400.0000000    0.2540195
506440.0000000    0.2474368
506480.0000000    0.2680724
506520.0000000    0.2726134
506560.0000000    0.2746851
506600.0000000    0.2517856
506640.0000000    0.2651997
506680.0000000    0.2627520
506720.0000000    0.2566826
506760.0000000    0.2519784
506800.0000000    0.2595481
506840.0000000    0.2680629
506880.0000000    0.2675455
506920.0000000    0.2454470
506960.0000000    0.2450964
507000.0000000    0.2568375
507040.0000000    0.2631835
507080.0000000    0.2711030
507120.0000000    0.2606576
507160.0000000    0.2622319
507200.0000000    0.2578781
507240.0000000    0.2512473
507280.0000000    0.2671792
507320.0000000    0.2780186
507360.0000000    0.2581073
507400.0000000    0.2798279
507440.0000000    0.2769520
507480.0000000    0.2831702
507520.0000000    0.2552963
507560.0000000    0.2510315
507600.0000000    0.2694647
507640.0000000    0.2477036
507680.0000000    0.2446505
507720.0000000    0.2641169
507760.0000000    0.2547869
507800.0000000    0.2712189
507840.0000000    0.2556222
507880.0000000    0.2411269
507920.0000000    0.2569683
507960.0000000    0.2596228
508000.0000000    0.2569811
508040.0000000    0.2791070
508080.0000000    0.2821151
508120.0000000    0.2702975
508160.0000000    0.2629523
508200.0000000    0.2734645
508240.0000000    0.2684075
508280.0000000    0.2701843
508320.0000000    0.2575762
508360.0000000    0.2415179
508400.0000000    0.2389810
508440.0000000    0.2608765
508480.0000000    0.2588432
508520.0000000    0.2390897
508560.0000000    0.2681816
508600.0000000    0.2447077
508640.0000000    0.2443913
508680.0000000    0.2460054
508720.0000000    0.2449685
508760.0000000    0.2527694
508800.0000000    0.2480598
508840.0000000    0.2550807
508880.0000000    0.2640679
508920.0000000    0.2670725
508960.0000000    0.2557985
509000.0000000    0.2508231
509040.0000000    0.2492015
509080.0000000    0.2534810
509120.0000000    0.2522256
509160.0000000    0.2661489
509200.0000000    0.2516561
509240.0000000    0.2428538
509280.0000000    0.2482426
509320.0000000    0.2357771
509360.0000000    0.2424719
509400.0000000    0.2528822
509440.0000000    0.2554896
509480.0000000    0.2317419
509520.0000000    0.2427986
509560.0000000    0.2375444
509600.0000000    0.2443053
509640.0000000    0.2622699
509680.0000000    0.2504734
509720.0000000    0.2499102
509760.0000000    0.2481239
509800.0000000    0.2449020
509840.0000000    0.2439657
509880.0000000    0.2706324
509920.0000000    0.2665455
509960.0000000    0.2444246
510000.0000000    0.2519418
510040.0000000    0.2406282
510080.0000000    0.2308796
510120.0000000    0.2310454
510160.0000000    0.2487060
510200.0000000    0.2395614
510240.0000000    0.2407857
510280.0000000    0.2541076
510320.0000000    0.2389405
510360.0000000    0.2280747
510400.0000000    0.2274983
510440.0000000    0.2343929
510480.0000000    0.2432970
510520.0000000    0.2367554
510560.0000000    0.2361289
510600.0000000    0.2259112
510640.0000000    0.2344241
510680.0000000    0.2560005
510720.0000000    0.2377127
510760.0000000    0.2466893
510800.0000000    0.2333763
510840.0000000    0.2473121
510880.0000000    0.2518005
510920.0000000    0.2671567
510960.0000000    0.2796747
511000.0000000    0.2784582
511040.0000000    0.2818471
511080.0000000    0.2463330
511120.0000000    0.2404511
511160.0000000    0.2652484
511200.0000000    0.2540140
511240.0000000    0.2448711
511280.0000000    0.2461517
511320.0000000    0.2667910
511360.0000000    0.2939596
511400.0000000    0.2764632
511440.0000000    0.2928684
511480.0000000    0.2970890
511520.0000000    0.2845043
511560.0000000    0.2760783
511600.0000000    0.2974245
511640.0000000    0.2879658
511680.0000000    0.3020466
511720.0000000    0.2817915
511760.0000000    0.2946897
511800.0000000    0.2866606
511840.0000000    0.3105746
511880.0000000    0.2625707
511920.0000000    0.2480828
511960.0000000    0.2782819
512000.0000000    0.3068942
512040.0000000    0.2745249
512080.0000000    0.2845443
512120.0000000    0.2841813
512160.0000000    0.2626639
512200.0000000    0.2673585
512240.0000000    0.2595320
512280.0000000    0.2560391
512320.0000000    0.2701917
512360.0000000    0.2531753
512400.0000000    0.2626734
512440.0000000    0.2508098
512480.0000000    0.2472987
512520.0000000    0.2371544
512560.0000000    0.2701643
512600.0000000    0.2449789
512640.0000000    0.2409483
512680.0000000    0.2664819
512720.0000000    0.2667519
512760.0000000    0.2546987
512800.0000000    0.2519494
512840.0000000    0.2531168
512880.0000000    0.2358034
512920.0000000    0.2498993
512960.0000000    0.2419934
513000.0000000    0.2561357
513040.0000000    0.2643548
513080.0000000    0.2567919
513120.0000000    0.2427554
513160.0000000    0.2707342
513200.0000000    0.2600358
513240.0000000    0.2684676
513280.0000000    0.2806056
513320.0000000    0.2735781
513360.0000000    0.2874206
513400.0000000    0.2625343
513440.0000000    0.2794691
513480.0000000    0.2682042
513520.0000000    0.2442456
513560.0000000    0.2423376
513600.0000000    0.2463132
513640.0000000    0.2662607
513680.0000000    0.2614689
513720.0000000    0.2449145
513760.0000000    0.2510530
513800.0000000    0.2479151
513840.0000000    0.2247808
513880.0000000    0.2619742
513920.0000000    0.2560588
513960.0000000    0.2666742
514000.0000000    0.2699159
514040.0000000    0.2489543
514080.0000000    0.2578216
514120.0000000    0.2740697
514160.0000000    0.2527027
514200.0000000    0.2574100
514240.0000000    0.2452696
514280.0000000    0.2642661
514320.0000000    0.2735285
514360.0000000    0.2649049
514400.0000000    0.2716247
514440.0000000    0.2878545
514480.0000000    0.2749091
514520.0000000    0.2657250
514560.0000000    0.2769804
514600.0000000    0.2389108
514640.0000000    0.2673259
514680.0000000    0.2659553
514720.0000000    0.2731005
514760.0000000    0.2567053
514800.0000000    0.2537107
514840.0000000    0.2469513
514880.0000000    0.2613379
514920.0000000    0.2395814
514960.0000000    0.2506680
515000.0000000    0.2581832
515040.0000000    0.2745868
515080.0000000    0.2829646
515120.0000000    0.2834223
515160.0000000    0.2877574
515200.0000000    0.2889541
515240.0000000    0.2777735
515280.0000000    0.2698268
515320.0000000    0.2555405
515360.0000000    0.2625159
515400.0000000    0.2603490
515440.0000000    0.2586370
515480.0000000    0.2729775
515520.0000000    0.2655387
515560.0000000    0.2551122
515600.0000000    0.2596702
515640.0000000    0.2728748
515680.0000000    0.2468344
515720.0000000    0.2668006
515760.0000000    0.2619038
515800.0000000    0.2554207
515840.0000000    0.2682043
515880.0000000    0.2830646
515920.0000000    0.2713023
515960.0000000    0.2530138
516000.0000000    0.2605803
516040.0000000    0.2518336
516080.0000000    0.2517068
516120.0000000    0.2562710
516160.0000000    0.2829469
516200.0000000    0.2594315
516240.0000000    0.2700829
516280.0000000    0.2538306
516320.0000000    0.2969092
516360.0000000    0.2798851
516400.0000000    0.2756520
516440.0000000    0.2952996
516480.0000000    0.2706410
516520.0000000    0.2610354
516560.0000000    0.2686619
516600.0000000    0.2472801
516640.0000000    0.2485921
516680.0000000    0.2652727
516720.0000000    0.2897583
516760.0000000    0.2812045
516800.0000000    0.2674157
516840.0000000    0.2604914
516880.0000000    0.2515301
516920.0000000    0.2528197
516960.0000000    0.2749138
517000.0000000    0.2784042
517040.0000000    0.2888597
517080.0000000    0.2660632
517120.0000000    0.2622517
517160.0000000    0.2477018
517200.0000000    0.2369097
517240.0000000    0.2781113
517280.0000000    0.2721210
517320.0000000    0.2720171
517360.0000000    0.2607630
517400.0000000    0.2516859
517440.0000000    0.2473112
517480.0000000    0.2593745
517520.0000000    0.2592423
517560.0000000    0.2457674
517600.0000000    0.2313002
517640.0000000    0.2375806
517680.0000000    0.2320771
517720.0000000    0.2363207
517760.0000000    0.2577141
517800.0000000    0.2685234
517840.0000000    0.2601831
517880.0000000    0.2556224
517920.0000000    0.2546706
517960.0000000    0.2485036
518000.0000000    0.2384429
518040.0000000    0.2398044
518080.0000000    0.2478635
518120.0000000    0.2579874
518160.0000000    0.2507129
518200.0000000    0.2663907
518240.0000000    0.2569346
518280.0000000    0.2453747
518320.0000000    0.2541944
518360.0000000    0.2713352
518400.0000000    0.2518614
518440.0000000    0.2832707
518480.0000000    0.2548210
518520.0000000    0.2659939
518560.0000000    0.2641185
518600.0000000    0.2825249
518640.0000000    0.2714858
518680.0000000    0.2651109
518720.0000000    0.2784290
518760.0000000    0.2509579
518800.0000000    0.2564210
518840.0000000    0.2473205
518880.0000000    0.2522624
518920.0000000    0.2629035
518960.0000000    0.2759662
519000.0000000    0.2752258
519040.0000000    0.2701194
519080.0000000    0.2603457
519120.0000000    0.2706989
519160.0000000    0.2764150
519200.0000000    0.2665977
519240.0000000    0.2954602
519280.0000000    0.2517868
519320.0000000    0.2704931
519360.0000000    0.2739069
519400.0000000    0.2475501
519440.0000000    0.2686582
519480.0000000    0.2785304
519520.0000000    0.2673234
519560.0000000    0.2890665
519600.0000000    0.2498338
519640.0000000    0.2485052
519680.0000000    0.2325125
519720.0000000    0.2535586
519760.0000000    0.2498042
519800.0000000    0.2418381
519840.0000000    0.2528407
519880.0000000    0.2528091
519920.0000000    0.2677825
519960.0000000    0.2856317
520000.0000000    0.2701458
520040.0000000    0.2724548
520080.0000000    0.2682600
520120.0000000    0.2733292
520160.0000000    0.2711492
520200.0000000    0.2731558
520240.0000000    0.2576504
520280.0000000    0.2592720
520320.0000000    0.2540710
520360.0000000    0.2676353
520400.0000000    0.2783625
520440.0000000    0.2779526
520480.0000000    0.2699215
520520.0000000    0.2934004
520560.0000000    0.2610506
520600.0000000    0.2667178
520640.0000000    0.2661560
520680.0000000    0.2582075
520720.0000000    0.2696389
520760.0000000    0.2433586
520800.0000000    0.2508569
520840.0000000    0.2574278
520880.0000000    0.2495350
520920.0000000    0.2551493
520960.0000000    0.2397010
521000.0000000    0.2390736
521040.0000000    0.2467063
521080.0000000    0.2525927
521120.0000000    0.2637397
521160.0000000    0.2673745
521200.0000000    0.2641258
521240.0000000    0.2583137
521280.0000000    0.2862501
521320.0000000    0.2674084
521360.0000000    0.2650935
521400.0000000    0.2560587
521440.0000000    0.2617690
521480.0000000    0.2745031
521520.0000000    0.2446683
521560.0000000    0.2679125
521600.0000000    0.2492693
521640.0000000    0.2443775
521680.0000000    0.2491974
521720.0000000    0.2578673
521760.0000000    0.2707094
521800.0000000    0.2621714
521840.0000000    0.2615789
521880.0000000    0.2697430
521920.0000000    0.2637332
521960.0000000    0.2505029
522000.0000000    0.2660307
522040.0000000    0.2825660
522080.0000000    0.2817458
522120.0000000    0.2626924
522160.0000000    0.2416098
522200.0000000    0.2759008
522240.0000000    0.2514844
522280.0000000    0.2672891
522320.0000000    0.2672404
522360.0000000    0.2462107
522400.0000000    0.2844198
522440.0000000    0.2751565
522480.0000000    0.2501607
522520.0000000    0.2641613
522560.0000000    0.2761095
522600.0000000    0.2708773
522640.0000000    0.2733790
522680.0000000    0.2713903
522720.0000000    0.2381673
522760.0000000    0.2497478
522800.0000000    0.2425609
522840.0000000    0.2615466
522880.0000000    0.2478827
522920.0000000    0.2609535
522960.0000000    0.2552270
523000.0000000    0.2583187
523040.0000000    0.2694668
523080.0000000    0.2684569
523120.0000000    0.2362457
523160.0000000    0.2332181
523200.0000000    0.2470335
523240.0000000    0.2555123
523280.0000000    0.2718930
523320.0000000    0.2555613
523360.0000000    0.2679974
523400.0000000    0.2733276
523440.0000000    0.2393642
523480.0000000    0.2617082
523520.0000000    0.2625391
523560.0000000    0.2544965
523600.0000000    0.2622731
523640.0000000    0.2666295
523680.0000000    0.2674693
523720.0000000    0.2582109
523760.0000000    0.2643334
523800.0000000    0.2457698
523840.0000000    0.2731911
523880.0000000    0.2710880
523920.0000000    0.2558520
523960.0000000    0.2791710
524000.0000000    0.2579311
524040.0000000    0.2505568
524080.0000000    0.2616772
524120.0000000    0.2734520
524160.0000000    0.2713807
524200.0000000    0.2515224
524240.0000000    0.2829971
524280.0000000    0.2564256
524320.0000000    0.2699154
524360.0000000    0.2467453
524400.0000000    0.2460530
524440.0000000    0.2677462
524480.0000000    0.2521656
524520.0000000    0.2446909
524560.0000000    0.2449131
524600.0000000    0.2577609
524640.0000000    0.2468375
524680.0000000    0.2438854
524720.0000000    0.2439262
524760.0000000    0.2510385
524800.0000000    0.2497145
524840.0000000    0.2724238
524880.0000000    0.2710839
524920.0000000    0.2527058
524960.0000000    0.2544446
525000.0000000    0.2565590
525040.0000000    0.2651630
525080.0000000    0.2568192
525120.0000000    0.2586907
525160.0000000    0.2551396
525200.0000000    0.2615777
525240.0000000    0.2527566
525280.0000000    0.2462110
525320.0000000    0.2744209
525360.0000000    0.2616582
525400.0000000    0.2730829
525440.0000000    0.2541982
525480.0000000    0.2673677
525520.0000000    0.2381018
525560.0000000    0.2440121
525600.0000000    0.2456445
525640.0000000    0.2619459
525680.0000000    0.2837670
525720.0000000    0.2511006
525760.0000000    0.2670000
525800.0000000    0.2376200
525840.0000000    0.2378909
525880.0000000    0.2369915
525920.0000000    0.2575561
525960.0000000    0.2601621
526000.0000000    0.2612975
526040.0000000    0.2662551
526080.0000000    0.2604702
526120.0000000    0.2406936
526160.0000000    0.2586094
526200.0000000    0.2584680
526240.0000000    0.2603631
526280.0000000    0.2522865
526320.0000000    0.2598723
526360.0000000    0.2830650
526400.0000000    0.2691415
526440.0000000    0.2515597
526480.0000000    0.2694397
526520.0000000    0.2585205
526560.0000000    0.2293427
526600.0000000    0.2600899
526640.0000000    0.2555923
526680.0000000    0.2729089
526720.0000000    0.2437709
526760.0000000    0.2311599
526800.0000000    0.2613531
526840.0000000    0.2919729
526880.0000000    0.2615952
526920.0000000    0.2620426
526960.0000000    0.2478214
527000.0000000    0.2578608
527040.0000000    0.2385303
527080.0000000    0.2583175
527120.0000000    0.2467986
527160.0000000    0.2401746
527200.0000000    0.2532087
527240.0000000    0.2476133
527280.0000000    0.2501414
527320.0000000    0.2436672
527360.0000000    0.2335940
527400.0000000    0.2417310
527440.0000000    0.2385385
527480.0000000    0.2391129
527520.0000000    0.2556972
527560.0000000    0.2509623
527600.0000000    0.2509072
527640.0000000    0.2604388
527680.0000000    0.2565220
527720.0000000    0.2780495
527760.0000000    0.2476632
527800.0000000    0.2567818
527840.0000000    0.2834440
527880.0000000    0.2788153
527920.0000000    0.2558048
527960.0000000    0.2508822
528000.0000000    0.2691829
528040.0000000    0.2641540
528080.0000000    0.2634093
528120.0000000    0.2493668
528160.0000000    0.2656831
528200.0000000    0.2829792
528240.0000000    0.2682214
528280.0000000    0.2641622
528320.0000000    0.2694481
528360.0000000    0.2498772
528400.0000000    0.2328323
528440.0000000    0.2456603
528480.0000000    0.2387883
528520.0000000    0.2683764
528560.0000000    0.2730359
528600.0000000    0.2761021
528640.0000000    0.2493531
528680.0000000    0.2684542
528720.0000000    0.2554735
528760.0000000    0.2354511
528800.0000000    0.2402103
528840.0000000    0.2631580
528880.0000000    0.2289949
528920.0000000    0.2518435
528960.0000000    0.2339159
529000.0000000    0.2388365
529040.0000000    0.2353525
529080.0000000    0.2225203
529120.0000000    0.2195426
529160.0000000    0.2274831
529200.0000000    0.2160996
529240.0000000    0.2403313
529280.0000000    0.2288068
529320.0000000    0.2202294
529360.0000000    0.2190741
529400.0000000    0.2274161
529440.0000000    0.2388581
529480.0000000    0.2412686
529520.0000000    0.2452482
529560.0000000    0.2430807
529600.0000000    0.2404651
529640.0000000    0.2410269
529680.0000000    0.2330100
529720.0000000    0.2433897
529760.0000000    0.2309890
529800.0000000    0.2320394
529840.0000000    0.2474027
529880.0000000    0.2581696
529920.0000000    0.2360127
529960.0000000    0.2559059
530000.0000000    0.2655957
530040.0000000    0.2453821
530080.0000000    0.2693274
530120.0000000    0.2284226
530160.0000000    0.2646466
530200.0000000    0.2617358
530240.0000000    0.2605541
530280.0000000    0.2515627
530320.0000000    0.2627846
530360.0000000    0.2671894
530400.0000000    0.2548444
530440.0000000    0.2463213
530480.0000000    0.2687005
530520.0000000    0.2486279
530560.0000000    0.2373829
530600.0000000    0.2301086
530640.0000000    0.2583821
530680.0000000    0.2646712
530720.0000000    0.2635232
530760.0000000    0.2554238
530800.0000000    0.2717264
530840.0000000    0.2474467
530880.0000000    0.2574182
530920.0000000    0.2601823
530960.0000000    0.2497103
531000.0000000    0.2496957
531040.0000000    0.2513190
531080.0000000    0.2388321
531120.0000000    0.2681580
531160.0000000    0.2463741
531200.0000000    0.2535389
531240.0000000    0.2396855
531280.0000000    0.2537787
531320.0000000    0.2451505
531360.0000000    0.2328831
531400.0000000    0.2510032
531440.0000000    0.2419004
531480.0000000    0.2412650
531520.0000000    0.2455109
531560.0000000    0.2469895
531600.0000000    0.2533128
531640.0000000    0.2476156
531680.0000000    0.2581992
531720.0000000    0.2480224
531760.0000000    0.2371078
531800.0000000    0.2558766
531840.0000000    0.2678959
531880.0000000    0.2475858
531920.0000000    0.2571424
531960.0000000    0.2504258
532000.0000000    0.2457616
532040.0000000    0.2617622
532080.0000000    0.2602785
532120.0000000    0.2295721
532160.0000000    0.2380648
532200.0000000    0.2423477
532240.0000000    0.2428096
532280.0000000    0.2420290
532320.0000000    0.2271068
532360.0000000    0.2614278
532400.0000000    0.2588002
532440.0000000    0.2640987
532480.0000000    0.2589238
532520.0000000    0.2541818
532560.0000000    0.2653148
532600.0000000    0.2639546
532640.0000000    0.2408143
532680.0000000    0.2545697
532720.0000000    0.2246327
532760.0000000    0.2372033
532800.0000000    0.2615672
532840.0000000    0.2541960
532880.0000000    0.2406042
532920.0000000    0.2426939
532960.0000000    0.2536253
533000.0000000    0.2758698
533040.0000000    0.2730803
533080.0000000    0.2731974
533120.0000000    0.2839578
533160.0000000    0.2466263
533200.0000000    0.2535588
533240.0000000    0.2750371
533280.0000000    0.2486338
533320.0000000    0.2466531
533360.0000000    0.2315604
533400.0000000    0.2599214
533440.0000000    0.2596911
533480.0000000    0.2378914
533520.0000000    0.2563091
533560.0000000    0.2492965
533600.0000000    0.2508343
533640.0000000    0.2526584
533680.0000000    0.2572185
533720.0000000    0.2742344
533760.0000000    0.2533513
533800.0000000    0.2863398
533840.0000000    0.2668236
533880.0000000    0.2693521
533920.0000000    0.2681525
533960.0000000    0.2739449
534000.0000000    0.2639122
534040.0000000    0.2569650
534080.0000000    0.2626974
534120.0000000    0.2635270
534160.0000000    0.2460590
534200.0000000    0.2617714
534240.0000000    0.2634496
534280.0000000    0.2741716
534320.0000000    0.2918489
534360.0000000    0.2856250
534400.0000000    0.2828005
534440.0000000    0.2707881
534480.0000000    0.2576015
534520.0000000    0.2455573
534560.0000000    0.2520787
534600.0000000    0.2756113
534640.0000000    0.2703673
534680.0000000    0.2484005
534720.0000000    0.2451551
534760.0000000    0.2471475
534800.0000000    0.2397783
534840.0000000    0.2673862
534880.0000000    0.2694012
534920.0000000    0.2589427
534960.0000000    0.2503734
535000.0000000    0.2796445
535040.0000000    0.2589806
535080.0000000    0.2743901
535120.0000000    0.2728552
535160.0000000    0.2660532
535200.0000000    0.2675971
535240.0000000    0.2750464
535280.0000000    0.2687423
535320.0000000    0.2607954
535360.0000000    0.2673221
535400.0000000    0.2670638
535440.0000000    0.2635646
535480.0000000    0.2505739
535520.0000000    0.2468016
535560.0000000    0.2659808
535600.0000000    0.2752560
535640.0000000    0.2663162
535680.0000000    0.2483125
535720.0000000    0.2635967
535760.0000000    0.2564878
535800.0000000    0.2370923
535840.0000000    0.2460656
535880.0000000    0.2701459
535920.0000000    0.2509123
535960.0000000    0.2800533
536000.0000000    0.2577977
536040.0000000    0.2504548
536080.0000000    0.2495483
536120.0000000    0.2571506
536160.0000000    0.2702666
536200.0000000    0.2709199
536240.0000000    0.2590872
536280.0000000    0.2676257
536320.0000000    0.2640287
536360.0000000    0.2601598
536400.0000000    0.2680662
536440.0000000    0.2542905
536480.0000000    0.2467378
536520.0000000    0.2615095
536560.0000000    0.2399426
536600.0000000    0.2409611
536640.0000000    0.2452710
536680.0000000    0.2560112
536720.0000000    0.2557288
536760.0000000    0.2541375
536800.0000000    0.2460068
536840.0000000    0.2520096
536880.0000000    0.2567160
536920.0000000    0.2801516
536960.0000000    0.2664771
537000.0000000    0.2466402
537040.0000000    0.2509532
537080.0000000    0.2568899
537120.0000000    0.2588337
537160.0000000    0.2675591
537200.0000000    0.2606429
537240.0000000    0.2807748
537280.0000000    0.2778425
537320.0000000    0.2532581
537360.0000000    0.2587348
537400.0000000    0.2588650
537440.0000000    0.2588106
537480.0000000    0.2666737
537520.0000000    0.2694148
537560.0000000    0.2733649
537600.0000000    0.2737275
537640.0000000    0.2745999
537680.0000000    0.2705211
537720.0000000    0.2595233
537760.0000000    0.2579380
537800.0000000    0.2625552
537840.0000000    0.2590468
537880.0000000    0.2691963
537920.0000000    0.2575998
537960.0000000    0.2520378
538000.0000000    0.2366145
538040.0000000    0.2401599
538080.0000000    0.2435146
538120.0000000    0.2627705
538160.0000000    0.2697850
538200.0000000    0.2637574
538240.0000000    0.2487491
538280.0000000    0.2506690
538320.0000000    0.2644892
538360.0000000    0.2452586
538400.0000000    0.2579910
538440.0000000    0.2663984
538480.0000000    0.2597563
538520.0000000    0.2394305
538560.0000000    0.2533350
538600.0000000    0.2531982
538640.0000000    0.2596445
538680.0000000    0.2461345
538720.0000000    0.2538905
538760.0000000    0.2549329
538800.0000000    0.2380592
538840.0000000    0.2501822
538880.0000000    0.2408038
538920.0000000    0.2496766
538960.0000000    0.2484066
539000.0000000    0.2648859
539040.0000000    0.2409083
539080.0000000    0.2708401
539120.0000000    0.2434694
539160.0000000    0.2413686
539200.0000000    0.2627784
539240.0000000    0.2552097
539280.0000000    0.2521309
539320.0000000    0.2527014
539360.0000000    0.2600610
539400.0000000    0.2478920
539440.0000000    0.2475289
539480.0000000    0.2705173
539520.0000000    0.2773618
539560.0000000    0.2733597
539600.0000000    0.2742974
539640.0000000    0.2506487
539680.0000000    0.2621586
539720.0000000    0.2701784
539760.0000000    0.2745673
539800.0000000    0.2782517
539840.0000000    0.2557014
539880.0000000    0.2590638
539920.0000000    0.2555958
539960.0000000    0.2646211
540000.0000000    0.2470971
540040.0000000    0.2546264
540080.0000000    0.2606611
540120.0000000    0.2701060
540160.0000000    0.2521773
540200.0000000    0.2510262
540240.0000000    0.2961539
540280.0000000    0.2654227
540320.0000000    0.2699465
540360.0000000    0.2594184
540400.0000000    0.2531989
540440.0000000    0.2686959
540480.0000000    0.2832963
540520.0000000    0.2941309
540560.0000000    0.2986871
540600.0000000    0.2765267
540640.0000000    0.2867829
540680.0000000    0.2746205
540720.0000000    0.2513676
540760.0000000    0.2625104
540800.0000000    0.2688410
540840.0000000    0.2514484
540880.0000000    0.2515604
540920.0000000    0.2406253
540960.0000000    0.2644881
541000.0000000    0.2550412
541040.0000000    0.2544895
541080.0000000    0.2702942
541120.0000000    0.2440473
541160.0000000    0.2488135
541200.0000000    0.2512778
541240.0000000    0.2495997
541280.0000000    0.2505598
541320.0000000    0.2578841
541360.0000000    0.2537057
541400.0000000    0.2541130
541440.0000000    0.2594982
541480.0000000    0.2460438
541520.0000000    0.2472535
541560.0000000    0.2579130
541600.0000000    0.2566850
541640.0000000    0.2502754
541680.0000000    0.2525849
541720.0000000    0.2649195
541760.0000000    0.2515340
541800.0000000    0.2593925
541840.0000000    0.2509420
541880.0000000    0.2496212
541920.0000000    0.2425960
541960.0000000    0.2340199
542000.0000000    0.2461652
542040.0000000    0.2598611
542080.0000000    0.2740207
542120.0000000    0.2557910
542160.0000000    0.2816300
542200.0000000    0.2677600
542240.0000000    0.2704633
542280.0000000    0.2611778
542320.0000000    0.2723578
542360.0000000    0.2695891
542400.0000000    0.2657263
542440.0000000    0.2475419
542480.0000000    0.2701087
542520.0000000    0.2569647
542560.0000000    0.2473400
542600.0000000    0.2352601
542640.0000000    0.2227642
542680.0000000    0.2542624
542720.0000000    0.2497384
542760.0000000    0.2269800
542800.0000000    0.2477040
542840.0000000    0.2597918
542880.0000000    0.2757136
542920.0000000    0.2592242
542960.0000000    0.2688494
543000.0000000    0.2741923
543040.0000000    0.2636907
543080.0000000    0.2611440
543120.0000000    0.2775255
543160.0000000    0.2694247
543200.0000000    0.2499926
543240.0000000    0.2695190
543280.0000000    0.2702041
543320.0000000    0.2637777
543360.0000000    0.2472326
543400.0000000    0.2833159
543440.0000000    0.2795151
543480.0000000    0.2701918
543520.0000000    0.2646826
543560.0000000    0.2544932
543600.0000000    0.2563625
543640.0000000    0.2727726
543680.0000000    0.2695634
543720.0000000    0.2881142
543760.0000000    0.2741742
543800.0000000    0.2572491
543840.0000000    0.2665221
543880.0000000    0.2701527
543920.0000000    0.2325326
543960.0000000    0.2470266
544000.0000000    0.2751933
544040.0000000    0.2655524
544080.0000000    0.2457684
544120.0000000    0.2483068
544160.0000000    0.2495546
544200.0000000    0.2443347
544240.0000000    0.2543887
544280.0000000    0.2536735
544320.0000000    0.2627037
544360.0000000    0.2569902
544400.0000000    0.2633135
544440.0000000    0.2482430
544480.0000000    0.2468754
544520.0000000    0.2735573
544560.0000000    0.2476836
544600.0000000    0.2445424
544640.0000000    0.2473791
544680.0000000    0.2436979
544720.0000000    0.2699130
544760.0000000    0.2730245
544800.0000000    0.2645573
544840.0000000    0.2740784
544880.0000000    0.2735171
544920.0000000    0.2586173
544960.0000000    0.2793337
545000.0000000    0.2875270
545040.0000000    0.2700131
545080.0000000    0.2782950
545120.0000000    0.2745310
545160.0000000    0.2569219
545200.0000000    0.2664350
545240.0000000    0.2687434
545280.0000000    0.2657356
545320.0000000    0.2830082
545360.0000000    0.2755206
545400.0000000    0.2474676
545440.0000000    0.2511691
545480.0000000    0.2406852
545520.0000000    0.2524452
545560.0000000    0.2601679
545600.0000000    0.2530449
545640.0000000    0.2521828
545680.0000000    0.2319315
545720.0000000    0.2254762
545760.0000000    0.2534576
545800.0000000    0.2622041
545840.0000000    0.2587972
545880.0000000    0.2494274
545920.0000000    0.2465107
545960.0000000    0.2456654
546000.0000000    0.2488578
546040.0000000    0.2500241
546080.0000000    0.2479502
546120.0000000    0.2646416
546160.0000000    0.2577531
546200.0000000    0.2453703
546240.0000000    0.2609435
546280.0000000    0.2560247
546320.0000000    0.2601930
546360.0000000    0.2348927
546400.0000000    0.2590527
546440.0000000    0.2540783
546480.0000000    0.2535642
546520.0000000    0.2397683
546560.0000000    0.2451028
546600.0000000    0.2511091
546640.0000000    0.2288813
546680.0000000    0.2506669
546720.0000000    0.2302218
546760.0000000    0.2440393
546800.0000000    0.2724505
546840.0000000    0.2439483
546880.0000000    0.2177239
546920.0000000    0.2427060
546960.0000000    0.2177352
547000.0000000    0.2362418
547040.0000000    0.2557687
547080.0000000    0.2609901
547120.0000000    0.2560217
547160.0000000    0.2497001
547200.0000000    0.2468332
547240.0000000    0.2705566
547280.0000000    0.2520830
547320.0000000    0.2629635
547360.0000000    0.2402038
547400.0000000    0.2403127
547440.0000000    0.2271590
547480.0000000    0.2365143
547520.0000000    0.2519579
547560.0000000    0.2568434
547600.0000000    0.2642576
547640.0000000    0.2595987
547680.0000000    0.2494680
547720.0000000    0.2441069
547760.0000000    0.2483912
547800.0000000    0.2499850
547840.0000000    0.2350330
547880.0000000    0.2583507
547920.0000000    0.2515110
547960.0000000    0.2362821
548000.0000000    0.2406104
548040.0000000    0.2465122
548080.0000000    0.2561724
548120.0000000    0.2312598
548160.0000000    0.2130632
548200.0000000    0.2314277
548240.0000000    0.2310180
548280.0000000    0.2603897
548320.0000000    0.2493005
548360.0000000    0.2587428
548400.0000000    0.2449959
548440.0000000    0.2535754
548480.0000000    0.2797642
548520.0000000    0.2599624
548560.0000000    0.2569602
548600.0000000    0.2472126
548640.0000000    0.2543954
548680.0000000    0.2277363
548720.0000000    0.2737361
548760.0000000    0.2394308
548800.0000000    0.2347819
548840.0000000    0.2429427
548880.0000000    0.2463899
548920.0000000    0.2529565
548960.0000000    0.2383856
549000.0000000    0.2441493
549040.0000000    0.2819220
549080.0000000    0.2645059
549120.0000000    0.2392683
549160.0000000    0.2548503
549200.0000000    0.2462855
549240.0000000    0.2373801
549280.0000000    0.2471431
549320.0000000    0.2465284
549360.0000000    0.2645022
549400.0000000    0.2634307
549440.0000000    0.2272778
549480.0000000    0.2484092
549520.0000000    0.2505397
549560.0000000    0.2366241
549600.0000000    0.2428734
549640.0000000    0.2173834
549680.0000000    0.2263021
549720.0000000    0.2090338
549760.0000000    0.2298742
549800.0000000    0.2516769
549840.0000000    0.2418416
549880.0000000    0.2510301
549920.0000000    0.2558886
549960.0000000    0.2508669
550000.0000000    0.2425561
550040.0000000    0.2373898
550080.0000000    0.2512923
550120.0000000    0.2408221
550160.0000000    0.2326071
550200.0000000    0.2773157
550240.0000000    0.2467802
550280.0000000    0.2562806
550320.0000000    0.2401388
550360.0000000    0.2370654
550400.0000000    0.2590518
550440.0000000    0.2597240
550480.0000000    0.2533110
550520.0000000    0.2671421
550560.0000000    0.2397945
550600.0000000    0.2350246
550640.0000000    0.2489722
550680.0000000    0.2448797
550720.0000000    0.2441095
550760.0000000    0.2392179
550800.0000000    0.2483151
550840.0000000    0.2522938
550880.0000000    0.2732736
550920.0000000    0.2461749
550960.0000000    0.2391541
551000.0000000    0.2634701
551040.0000000    0.2421303
551080.0000000    0.2515269
551120.0000000    0.2561595
551160.0000000    0.2628939
551200.0000000    0.2245810
551240.0000000    0.2390061
551280.0000000    0.2394732
551320.0000000    0.2241013
551360.0000000    0.2194833
551400.0000000    0.2542011
551440.0000000    0.2516530
551480.0000000    0.2321494
551520.0000000    0.2336733
551560.0000000    0.2374361
551600.0000000    0.2315980
551640.0000000    0.2220117
551680.0000000    0.2491120
551720.0000000    0.2383617
551760.0000000    0.2512232
551800.0000000    0.2554621
551840.0000000    0.2336489
551880.0000000    0.2434487
551920.0000000    0.2260148
551960.0000000    0.2404893
552000.0000000    0.2536231
552040.0000000    0.2445662
552080.0000000    0.2481119
552120.0000000    0.2372365
552160.0000000    0.2319328
552200.0000000    0.2484661
552240.0000000    0.2405666
552280.0000000    0.2399334
552320.0000000    0.2035939
552360.0000000    0.2255636
552400.0000000    0.2184842
552440.0000000    0.2265082
552480.0000000    0.2373301
552520.0000000    0.2260523
552560.0000000    0.2259478
552600.0000000    0.2366078
552640.0000000    0.2356978
552680.0000000    0.2519538
552720.0000000    0.2238131
552760.0000000    0.2325457
552800.0000000    0.2428866
552840.0000000    0.2437098
552880.0000000    0.2467198
552920.0000000    0.2555469
552960.0000000    0.2239348
553000.0000000    0.2408382
553040.0000000    0.2236023
553080.0000000    0.2335057
553120.0000000    0.2377420
553160.0000000    0.2320305
553200.0000000    0.2131828
553240.0000000    0.2172013
553280.0000000    0.2195641
553320.0000000    0.2259278
553360.0000000    0.2216552
553400.0000000    0.2359177
553440.0000000    0.2162679
553480.0000000    0.2440936
553520.0000000    0.2387204
553560.0000000    0.2419686
553600.0000000    0.2280908
553640.0000000    0.2339537
553680.0000000    0.2426141
553720.0000000    0.2502600
553760.0000000    0.2411254
553800.0000000    0.2529825
553840.0000000    0.2266944
553880.0000000    0.2297873
553920.0000000    0.2272845
553960.0000000    0.2136086
554000.0000000    0.2293445
554040.0000000    0.2309432
554080.0000000    0.2203560
554120.0000000    0.2349402
554160.0000000    0.2306625
554200.0000000    0.2282741
554240.0000000    0.2209571
554280.0000000    0.2168879
554320.0000000    0.2355411
554360.0000000    0.2197054
554400.0000000    0.2098493
554440.0000000    0.1971848
554480.0000000    0.2037878
554520.0000000    0.2088901
554560.0000000    0.2025857
554600.0000000    0.1967733
554640.0000000    0.2069105
554680.0000000    0.2175514
554720.0000000    0.1964401
554760.0000000    0.2191608
554800.0000000    0.2006531
554840.0000000    0.2081448
554880.0000000    0.2243201
554920.0000000    0.2232928
554960.0000000    0.2205139
555000.0000000    0.2105697
555040.0000000    0.2190076
555080.0000000    0.2242268
555120.0000000    0.2265275
555160.0000000    0.2302901
555200.0000000    0.2301397
555240.0000000    0.2155858
555280.0000000    0.2049107
555320.0000000    0.1965169
555360.0000000    0.2088776
555400.0000000    0.2210258
555440.0000000    0.2070053
555480.0000000    0.2215268
555520.0000000    0.2315354
555560.0000000    0.2244406
555600.0000000    0.2095568
555640.0000000    0.2075357
555680.0000000    0.1941399
555720.0000000    0.2070578
555760.0000000    0.2043277
555800.0000000    0.2058017
555840.0000000    0.2211534
555880.0000000    0.1999637
555920.0000000    0.2053728
555960.0000000    0.2084483
556000.0000000    0.2321859
556040.0000000    0.2172154
556080.0000000    0.2286644
556120.0000000    0.2064184
556160.0000000    0.2307669
556200.0000000    0.2028677
556240.0000000    0.2173494
556280.0000000    0.2458551
556320.0000000    0.2424267
556360.0000000    0.2320666
556400.0000000    0.2471416
556440.0000000    0.2223393
556480.0000000    0.2208724
556520.0000000    0.2142232
556560.0000000    0.1821577
556600.0000000    0.2207872
556640.0000000    0.2216236
556680.0000000    0.2216551
556720.0000000    0.2260579
556760.0000000    0.2472745
556800.0000000    0.2450759
556840.0000000    0.2357251
556880.0000000    0.2283859
556920.0000000    0.2417372
556960.0000000    0.2225531
557000.0000000    0.2119316
557040.0000000    0.2385763
557080.0000000    0.2331399
557120.0000000    0.2231743
557160.0000000    0.2189755
557200.0000000    0.2104747
557240.0000000    0.2009988
557280.0000000    0.2122886
557320.0000000    0.2059949
557360.0000000    0.2117436
557400.0000000    0.2224275
557440.0000000    0.2213453
557480.0000000    0.2261786
557520.0000000    0.2277535
557560.0000000    0.2340874
557600.0000000    0.2406496
557640.0000000    0.2253332
557680.0000000    0.2337116
557720.0000000    0.2185919
557760.0000000    0.2215792
557800.0000000    0.2107148
557840.0000000    0.2144895
557880.0000000    0.2068355
557920.0000000    0.2064947
557960.0000000    0.2210475
558000.0000000    0.2249737
558040.0000000    0.2148228
558080.0000000    0.2005443
558120.0000000    0.2255196
558160.0000000    0.2235409
558200.0000000    0.2113592
558240.0000000    0.1914489
558280.0000000    0.2136068
558320.0000000    0.1920467
558360.0000000    0.2132643
558400.0000000    0.2072404
558440.0000000    0.2183456
558480.0000000    0.2222790
558520.0000000    0.2141250
558560.0000000    0.2187050
558600.0000000    0.2063175
558640.0000000    0.2070454
558680.0000000    0.2033221
558720.0000000    0.2172185
558760.0000000    0.2194806
558800.0000000    0.2264250
558840.0000000    0.2035358
558880.0000000    0.2056463
558920.0000000    0.2234289
558960.0000000    0.2271686
559000.0000000    0.2125821
559040.0000000    0.2205582
559080.0000000    0.2288527
559120.0000000    0.2399397
559160.0000000    0.2230094
559200.0000000    0.2136699
559240.0000000    0.2229164
559280.0000000    0.2088760
559320.0000000    0.2507431
559360.0000000    0.2561749
559400.0000000    0.2531163
559440.0000000    0.2469246
559480.0000000    0.2332152
559520.0000000    0.2385897
559560.0000000    0.2445114
559600.0000000    0.2157319
559640.0000000    0.2149839
559680.0000000    0.2211724
559720.0000000    0.2157082
559760.0000000    0.2449867
559800.0000000    0.2443263
559840.0000000    0.2193541
559880.0000000    0.2252391
559920.0000000    0.2577706
559960.0000000    0.2345641
560000.0000000    0.2500494
560040.0000000    0.2323558
560080.0000000    0.2329023
560120.0000000    0.2433946
560160.0000000    0.2390545
560200.0000000    0.2505713
560240.0000000    0.2615699
560280.0000000    0.2654683
560320.0000000    0.2670848
560360.0000000    0.2586235
560400.0000000    0.2512460
560440.0000000    0.2654911
560480.0000000    0.2550277
560520.0000000    0.2586214
560560.0000000    0.2625941
560600.0000000    0.2480585
560640.0000000    0.2437140
560680.0000000    0.2357580
560720.0000000    0.2273271
560760.0000000    0.2533629
560800.0000000    0.2639590
560840.0000000    0.2411102
560880.0000000    0.2484844
560920.0000000    0.2458820
560960.0000000    0.2353810
561000.0000000    0.2348743
561040.0000000    0.2471452
561080.0000000    0.2504886
561120.0000000    0.2232503
561160.0000000    0.2410147
561200.0000000    0.2276908
561240.0000000    0.2320757
561280.0000000    0.2365656
561320.0000000    0.2200108
561360.0000000    0.2484812
561400.0000000    0.2287258
561440.0000000    0.2429447
561480.0000000    0.2187253
561520.0000000    0.2194526
561560.0000000    0.2188904
561600.0000000    0.2284709
561640.0000000    0.2349934
561680.0000000    0.2259076
561720.0000000    0.2508934
561760.0000000    0.2401361
561800.0000000    0.2383872
561840.0000000    0.2460348
561880.0000000    0.2396661
561920.0000000    0.2351909
561960.0000000    0.2347556
562000.0000000    0.2368396
562040.0000000    0.2399187
562080.0000000    0.2188533
562120.0000000    0.2258283
562160.0000000    0.2255086
562200.0000000    0.2047003
562240.0000000    0.2525775
562280.0000000    0.2499685
562320.0000000    0.2432113
562360.0000000    0.2403970
562400.0000000    0.2375358
562440.0000000    0.2266006
562480.0000000    0.2214405
562520.0000000    0.2232734
562560.0000000    0.2250715
562600.0000000    0.2130614
562640.0000000    0.2031300
562680.0000000    0.2251952
562720.0000000    0.2276756
562760.0000000    0.2124823
562800.0000000    0.2137776
562840.0000000    0.2180423
562880.0000000    0.2252302
562920.0000000    0.2342985
562960.0000000    0.2554852
563000.0000000    0.2469388
563040.0000000    0.2391846
563080.0000000    0.2304689
563120.0000000    0.2260885
563160.0000000    0.2178810
563200.0000000    0.2150245
563240.0000000    0.2257905
563280.0000000    0.2169764
563320.0000000    0.2211054
563360.0000000    0.2049679
563400.0000000    0.1892036
563440.0000000    0.2174175
563480.0000000    0.2175847
563520.0000000    0.2194875
563560.0000000    0.2177398
563600.0000000    0.2195194
563640.0000000    0.2197050
563680.0000000    0.2277592
563720.0000000    0.2301653
563760.0000000    0.2078675
563800.0000000    0.2057854
563840.0000000    0.1989841
563880.0000000    0.1981527
563920.0000000    0.2030871
563960.0000000    0.1908416
564000.0000000    0.1877199
564040.0000000    0.2035559
564080.0000000    0.1962734
564120.0000000    0.2132777
564160.0000000    0.2086431
564200.0000000    0.2039336
564240.0000000    0.2044692
564280.0000000    0.2140519
564320.0000000    0.2059520
564360.0000000    0.1918408
564400.0000000    0.2118200
564440.0000000    0.2128942
564480.0000000    0.2090812
564520.0000000    0.2099201
564560.0000000    0.2023314
564600.0000000    0.2237494
564640.0000000    0.2107669
564680.0000000    0.2217633
564720.0000000    0.2213643
564760.0000000    0.2032038
564800.0000000    0.2207526
564840.0000000    0.2226000
564880.0000000    0.2222178
564920.0000000    0.1947923
564960.0000000    0.2092578
565000.0000000    0.2095957
565040.0000000    0.2452175
565080.0000000    0.2224765
565120.0000000    0.2292059
565160.0000000    0.2111748
565200.0000000    0.2066516
565240.0000000    0.1992654
565280.0000000    0.2106133
565320.0000000    0.2152650
565360.0000000    0.2153556
565400.0000000    0.2043861
565440.0000000    0.2158079
565480.0000000    0.1955878
565520.0000000    0.1917068
565560.0000000    0.1852031
565600.0000000    0.1838307
565640.0000000    0.2084546
565680.0000000    0.2004734
565720.0000000    0.2107358
565760.0000000    0.2140248
565800.0000000    0.2092369
565840.0000000    0.2169131
565880.0000000    0.2275618
565920.0000000    0.2257580
565960.0000000    0.2276971
566000.0000000    0.2027498
566040.0000000    0.1888473
566080.0000000    0.2099843
566120.0000000    0.2098297
566160.0000000    0.2242911
566200.0000000    0.2094248
566240.0000000    0.2274113
566280.0000000    0.2159166
566320.0000000    0.2256851
566360.0000000    0.2355075
566400.0000000    0.2230227
566440.0000000    0.2196794
566480.0000000    0.2085489
566520.0000000    0.2245641
566560.0000000    0.2134653
566600.0000000    0.2151737
566640.0000000    0.2150519
566680.0000000    0.2079189
566720.0000000    0.2215413
566760.0000000    0.2261641
566800.0000000    0.2181201
566840.0000000    0.2203057
566880.0000000    0.2186595
566920.0000000    0.2237296
566960.0000000    0.2275459
567000.0000000    0.2140648
567040.0000000    0.2195146
567080.0000000    0.2206579
567120.0000000    0.2361217
567160.0000000    0.2232525
567200.0000000    0.2279124
567240.0000000    0.2114856
567280.0000000    0.2143215
567320.0000000    0.2021150
567360.0000000    0.2272006
567400.0000000    0.2340045
567440.0000000    0.2183860
567480.0000000    0.2521982
567520.0000000    0.2505675
567560.0000000    0.2265816
567600.0000000    0.2327317
567640.0000000    0.2193352
567680.0000000    0.2155537
567720.0000000    0.2449111
567760.0000000    0.2389273
567800.0000000    0.2249830
567840.0000000    0.2338369
567880.0000000    0.2455573
567920.0000000    0.2373373
567960.0000000    0.2194923
568000.0000000    0.2486419
568040.0000000    0.2434727
568080.0000000    0.2303499
568120.0000000    0.2308861
568160.0000000    0.2287286
568200.0000000    0.2165295
568240.0000000    0.2327754
568280.0000000    0.2452724
568320.0000000    0.2433703
568360.0000000    0.2389599
568400.0000000    0.2494438
568440.0000000    0.2369938
568480.0000000    0.2375551
568520.0000000    0.2489089
568560.0000000    0.2350573
568600.0000000    0.2386703
568640.0000000    0.2229610
568680.0000000    0.2201037
568720.0000000    0.2276837
568760.0000000    0.2176946
568800.0000000    0.2199864
568840.0000000    0.2219158
568880.0000000    0.2229352
568920.0000000    0.2402460
568960.0000000    0.2314076
569000.0000000    0.2301696
569040.0000000    0.2350036
569080.0000000    0.2274637
569120.0000000    0.2343000
569160.0000000    0.2381352
569200.0000000    0.2449458
569240.0000000    0.2351659
569280.0000000    0.2398153
569320.0000000    0.2272970
569360.0000000    0.2211697
569400.0000000    0.2383493
569440.0000000    0.2299179
569480.0000000    0.2165976
569520.0000000    0.2274981
569560.0000000    0.2176203
569600.0000000    0.2168828
569640.0000000    0.2235875
569680.0000000    0.2239429
569720.0000000    0.2222809
569760.0000000    0.2393099
569800.0000000    0.2412814
569840.0000000    0.2249090
569880.0000000    0.2172857
569920.0000000    0.2146768
569960.0000000    0.2084137
570000.0000000    0.2250602
570040.0000000    0.2163203
570080.0000000    0.2206905
570120.0000000    0.2083207
570160.0000000    0.2155492
570200.0000000    0.2078837
570240.0000000    0.2177751
570280.0000000    0.2356683
570320.0000000    0.2318515
570360.0000000    0.2323119
570400.0000000    0.2430140
570440.0000000    0.2387970
570480.0000000    0.2145868
570520.0000000    0.2158900
570560.0000000    0.2158031
570600.0000000    0.2367485
570640.0000000    0.2365469
570680.0000000    0.2365021
570720.0000000    0.2256112
570760.0000000    0.2277928
570800.0000000    0.2226101
570840.0000000    0.2434696
570880.0000000    0.2269359
570920.0000000    0.2494537
570960.0000000    0.2406428
571000.0000000    0.2292285
571040.0000000    0.2397335
571080.0000000    0.2273787
571120.0000000    0.2330713
571160.0000000    0.2329770
571200.0000000    0.2302839
571240.0000000    0.2499523
571280.0000000    0.2418260
571320.0000000    0.2231708
571360.0000000    0.2246670
571400.0000000    0.2228889
571440.0000000    0.2289088
571480.0000000    0.2267275
571520.0000000    0.2281556
571560.0000000    0.2286126
571600.0000000    0.2318613
571640.0000000    0.2129946
571680.0000000    0.2033821
571720.0000000    0.2017891
571760.0000000    0.2024982
571800.0000000    0.2075204
571840.0000000    0.1963407
571880.0000000    0.2340020
571920.0000000    0.2239617
571960.0000000    0.2154308
572000.0000000    0.2038675
572040.0000000    0.1989992
572080.0000000    0.2036122
572120.0000000    0.2088532
572160.0000000    0.1962888
572200.0000000    0.1932028
572240.0000000    0.2105321
572280.0000000    0.1942189
572320.0000000    0.2096130
572360.0000000    0.2003267
572400.0000000    0.1990057
572440.0000000    0.2036890
572480.0000000    0.2198057
572520.0000000    0.1923917
572560.0000000    0.1999803
572600.0000000    0.2213533
572640.0000000    0.2080396
572680.0000000    0.2007585
572720.0000000    0.2318311
572760.0000000    0.2371729
572800.0000000    0.2385012
572840.0000000    0.2409869
572880.0000000    0.2323744
572920.0000000    0.2195114
572960.0000000    0.2270645
573000.0000000    0.2370484
573040.0000000    0.2435756
573080.0000000    0.2423871
573120.0000000    0.2330534
573160.0000000    0.2382610
573200.0000000    0.2510278
573240.0000000    0.2249358
573280.0000000    0.2143092
573320.0000000    0.2413048
573360.0000000    0.2342211
573400.0000000    0.2280096
573440.0000000    0.2229258
573480.0000000    0.2050593
573520.0000000    0.2065310
573560.0000000    0.2161151
573600.0000000    0.2384127
573640.0000000    0.2445070
573680.0000000    0.2333546
573720.0000000    0.2532297
573760.0000000    0.2639491
573800.0000000    0.2451645
573840.0000000    0.2277952
573880.0000000    0.2252279
573920.0000000    0.2369754
573960.0000000    0.2288146
574000.0000000    0.2382339
574040.0000000    0.2367155
574080.0000000    0.2511545
574120.0000000    0.2321682
574160.0000000    0.2298438
574200.0000000    0.2319457
574240.0000000    0.2259556
574280.0000000    0.2224770
574320.0000000    0.2226087
574360.0000000    0.2089208
[truncated: 297,950 more chars]
