# Supplementary material for: Comment on 'Valid molecular dynamics simulations of human hemoglobin require a surprisingly large box size'
Source: eLife. 2019 Jun 20;8:e44718. doi: 10.7554/eLife.44718 (PMC6586461; doi:10.7554/eLife.44718)
Supplement: Figure 1—source data 1. — The zip archive contains a README file describing which source files correspond to the different panels. [file elife-44718-fig1-data1.zip › figure1/panels_AB/150A/a/rmsd_2dn2.xvg]

# This file was created Sat Dec 29 23:31:51 2018
# Created by:
#                       :-) GROMACS - gmx rms, 2018.4 (-:
# 
# Executable:   /mpcdf/soft/SLE_12_SP3/packages/skylake/gromacs/gcc_6-impi_2018_4/2018.4/bin/gmx
# Data prefix:  /mpcdf/soft/SLE_12_SP3/packages/skylake/gromacs/gcc_6-impi_2018_4/2018.4
# Working dir:  /cobra/u/vgapsys/hemoglobin/150a-elife/eq1gpu
# Command line:
#   gmx rms -s topol.tpr -f x.xtc -nice 0 -o rmsd_2dn2.xvg
# gmx rms is part of G R O M A C S:
#
# Gyas ROwers Mature At Cryogenic Speed
#
@    title "RMSD"
@    xaxis  label "Time (ps)"
@    yaxis  label "RMSD (nm)"
@TYPE xy
@ subtitle "Backbone after lsq fit to Backbone"
   0.0000000    0.0004973
  40.0000000    0.0747795
  80.0000000    0.0939881
 120.0000000    0.0786091
 160.0000000    0.0795478
 200.0000000    0.0835193
 240.0000000    0.0925647
 280.0000000    0.0970161
 320.0000000    0.0777395
 360.0000000    0.0849939
 400.0000000    0.0824155
 440.0000000    0.0991613
 480.0000000    0.0832227
 520.0000000    0.0926788
 560.0000000    0.1055851
 600.0000000    0.0894720
 640.0000000    0.0895405
 680.0000000    0.0956862
 720.0000000    0.0966855
 760.0000000    0.0938242
 800.0000000    0.0860041
 840.0000000    0.0958719
 880.0000000    0.0915107
 920.0000000    0.0876742
 960.0000000    0.0838916
1000.0000000    0.0927638
1040.0000000    0.0864952
1080.0000000    0.0891912
1120.0000000    0.0864958
1160.0000000    0.0881506
1200.0000000    0.0873118
1240.0000000    0.0907171
1280.0000000    0.0922914
1320.0000000    0.0876806
1360.0000000    0.0906717
1400.0000000    0.0809028
1440.0000000    0.0938240
1480.0000000    0.0966160
1520.0000000    0.0934143
1560.0000000    0.0801801
1600.0000000    0.0908845
1640.0000000    0.0897479
1680.0000000    0.0863894
1720.0000000    0.0880118
1760.0000000    0.0960275
1800.0000000    0.0936376
1840.0000000    0.0874105
1880.0000000    0.0911744
1920.0000000    0.0902225
1960.0000000    0.0894657
2000.0000000    0.0913766
2040.0000000    0.0877025
2080.0000000    0.0789007
2120.0000000    0.0995390
2160.0000000    0.0948062
2200.0000000    0.0961951
2240.0000000    0.0962795
2280.0000000    0.0979438
2320.0000000    0.0897096
2360.0000000    0.0892093
2400.0000000    0.0941359
2440.0000000    0.1029175
2480.0000000    0.1158840
2520.0000000    0.1024225
2560.0000000    0.0947024
2600.0000000    0.0936232
2640.0000000    0.1006721
2680.0000000    0.0910655
2720.0000000    0.0967411
2760.0000000    0.1038479
2800.0000000    0.0885252
2840.0000000    0.0979287
2880.0000000    0.1003972
2920.0000000    0.0912215
2960.0000000    0.0958923
3000.0000000    0.1023842
3040.0000000    0.0975072
3080.0000000    0.0932742
3120.0000000    0.0949733
3160.0000000    0.0907831
3200.0000000    0.0951694
3240.0000000    0.0884680
3280.0000000    0.0937444
3320.0000000    0.0920877
3360.0000000    0.1016845
3400.0000000    0.0908332
3440.0000000    0.0966212
3480.0000000    0.0901574
3520.0000000    0.0861439
3560.0000000    0.0878269
3600.0000000    0.1108632
3640.0000000    0.0983012
3680.0000000    0.0982286
3720.0000000    0.0960065
3760.0000000    0.1015367
3800.0000000    0.1077060
3840.0000000    0.1050313
3880.0000000    0.0994591
3920.0000000    0.0971528
3960.0000000    0.0854835
4000.0000000    0.0906281
4040.0000000    0.0878996
4080.0000000    0.1018786
4120.0000000    0.0870155
4160.0000000    0.0930527
4200.0000000    0.0888536
4240.0000000    0.0900291
4280.0000000    0.0869107
4320.0000000    0.0945465
4360.0000000    0.0994586
4400.0000000    0.0916864
4440.0000000    0.0897830
4480.0000000    0.0905289
4520.0000000    0.0868428
4560.0000000    0.0892259
4600.0000000    0.1001464
4640.0000000    0.1004507
4680.0000000    0.0950277
4720.0000000    0.0931070
4760.0000000    0.1069485
4800.0000000    0.1029138
4840.0000000    0.1104404
4880.0000000    0.1007585
4920.0000000    0.1024321
4960.0000000    0.1051870
5000.0000000    0.1015077
5040.0000000    0.0958736
5080.0000000    0.0980242
5120.0000000    0.1017780
5160.0000000    0.0947287
5200.0000000    0.0971271
5240.0000000    0.0969529
5280.0000000    0.0975544
5320.0000000    0.0926753
5360.0000000    0.1000642
5400.0000000    0.0926470
5440.0000000    0.0933874
5480.0000000    0.1103534
5520.0000000    0.0993740
5560.0000000    0.0973349
5600.0000000    0.0996551
5640.0000000    0.0880436
5680.0000000    0.0981042
5720.0000000    0.1045925
5760.0000000    0.1001097
5800.0000000    0.1059425
5840.0000000    0.1218243
5880.0000000    0.1166674
5920.0000000    0.1023150
5960.0000000    0.1038254
6000.0000000    0.1041725
6040.0000000    0.0881080
6080.0000000    0.0869188
6120.0000000    0.1033780
6160.0000000    0.0894034
6200.0000000    0.0924914
6240.0000000    0.1009827
6280.0000000    0.0870083
6320.0000000    0.0918500
6360.0000000    0.0931913
6400.0000000    0.0912398
6440.0000000    0.0920729
6480.0000000    0.0930994
6520.0000000    0.1005300
6560.0000000    0.0965653
6600.0000000    0.0961003
6640.0000000    0.0928088
6680.0000000    0.1047573
6720.0000000    0.0942705
6760.0000000    0.0925746
6800.0000000    0.0985136
6840.0000000    0.0934371
6880.0000000    0.0946835
6920.0000000    0.0965970
6960.0000000    0.0981840
7000.0000000    0.1046676
7040.0000000    0.1059240
7080.0000000    0.0947822
7120.0000000    0.1013497
7160.0000000    0.0963750
7200.0000000    0.1041864
7240.0000000    0.1009555
7280.0000000    0.1026575
7320.0000000    0.1054389
7360.0000000    0.1017676
7400.0000000    0.0998609
7440.0000000    0.0975238
7480.0000000    0.1060929
7520.0000000    0.1082585
7560.0000000    0.1048595
7600.0000000    0.1102177
7640.0000000    0.1039484
7680.0000000    0.1105224
7720.0000000    0.1049795
7760.0000000    0.1046483
7800.0000000    0.1142157
7840.0000000    0.1102277
7880.0000000    0.1210826
7920.0000000    0.0994081
7960.0000000    0.1022356
8000.0000000    0.1027989
8040.0000000    0.1166653
8080.0000000    0.1045327
8120.0000000    0.1015317
8160.0000000    0.1066535
8200.0000000    0.0890776
8240.0000000    0.1016147
8280.0000000    0.0985321
8320.0000000    0.1171564
8360.0000000    0.0999174
8400.0000000    0.1243535
8440.0000000    0.1211967
8480.0000000    0.1134092
8520.0000000    0.1081309
8560.0000000    0.1226512
8600.0000000    0.1026145
8640.0000000    0.1013804
8680.0000000    0.1026372
8720.0000000    0.1052214
8760.0000000    0.1102362
8800.0000000    0.1015554
8840.0000000    0.1030887
8880.0000000    0.1023512
8920.0000000    0.1051721
8960.0000000    0.1027937
9000.0000000    0.1164237
9040.0000000    0.0994734
9080.0000000    0.1086783
9120.0000000    0.1032399
9160.0000000    0.1108299
9200.0000000    0.1046478
9240.0000000    0.1015012
9280.0000000    0.0917179
9320.0000000    0.0935706
9360.0000000    0.0857788
9400.0000000    0.1129250
9440.0000000    0.0971601
9480.0000000    0.1015445
9520.0000000    0.1086804
9560.0000000    0.1044897
9600.0000000    0.0975127
9640.0000000    0.1151233
9680.0000000    0.1104842
9720.0000000    0.1011979
9760.0000000    0.1078540
9800.0000000    0.1096509
9840.0000000    0.1114278
9880.0000000    0.1018204
9920.0000000    0.1127814
9960.0000000    0.0983184
10000.0000000    0.1005726
10040.0000000    0.1006967
10080.0000000    0.1082386
10120.0000000    0.0983520
10160.0000000    0.1036382
10200.0000000    0.1097438
10240.0000000    0.1049780
10280.0000000    0.1001970
10320.0000000    0.0948958
10360.0000000    0.0952886
10400.0000000    0.0975654
10440.0000000    0.1102437
10480.0000000    0.1046401
10520.0000000    0.1091820
10560.0000000    0.1108290
10600.0000000    0.1071741
10640.0000000    0.1083992
10680.0000000    0.0996887
10720.0000000    0.1103242
10760.0000000    0.1129487
10800.0000000    0.1073333
10840.0000000    0.1007275
10880.0000000    0.1102782
10920.0000000    0.1042078
10960.0000000    0.1056358
11000.0000000    0.1083330
11040.0000000    0.0949298
11080.0000000    0.0999539
11120.0000000    0.0952940
11160.0000000    0.1082591
11200.0000000    0.1116181
11240.0000000    0.1047576
11280.0000000    0.1013831
11320.0000000    0.0972417
11360.0000000    0.1107298
11400.0000000    0.1060677
11440.0000000    0.1135952
11480.0000000    0.1003050
11520.0000000    0.1104204
11560.0000000    0.1063948
11600.0000000    0.1178255
11640.0000000    0.1214187
11680.0000000    0.1267070
11720.0000000    0.1246146
11760.0000000    0.1402196
11800.0000000    0.1233029
11840.0000000    0.1251451
11880.0000000    0.1114730
11920.0000000    0.1092846
11960.0000000    0.1204748
12000.0000000    0.0996770
12040.0000000    0.1147008
12080.0000000    0.1165506
12120.0000000    0.1318484
12160.0000000    0.1157642
12200.0000000    0.1137685
12240.0000000    0.1103089
12280.0000000    0.1164629
12320.0000000    0.1099209
12360.0000000    0.1214824
12400.0000000    0.1185877
12440.0000000    0.1148408
12480.0000000    0.1050454
12520.0000000    0.1196771
12560.0000000    0.1219878
12600.0000000    0.1174458
12640.0000000    0.1119930
12680.0000000    0.1102174
12720.0000000    0.1138082
12760.0000000    0.1099316
12800.0000000    0.1208752
12840.0000000    0.1243819
12880.0000000    0.1311499
12920.0000000    0.1286563
12960.0000000    0.1110529
13000.0000000    0.1042484
13040.0000000    0.0989463
13080.0000000    0.1005647
13120.0000000    0.1091233
13160.0000000    0.0999190
13200.0000000    0.1106425
13240.0000000    0.1113641
13280.0000000    0.1056828
13320.0000000    0.1021051
13360.0000000    0.1086270
13400.0000000    0.0959671
13440.0000000    0.1025591
13480.0000000    0.1092057
13520.0000000    0.1017067
13560.0000000    0.1134992
13600.0000000    0.1044967
13640.0000000    0.1029485
13680.0000000    0.0998082
13720.0000000    0.0966801
13760.0000000    0.0990749
13800.0000000    0.1173357
13840.0000000    0.1075421
13880.0000000    0.0919014
13920.0000000    0.1056285
13960.0000000    0.0987559
14000.0000000    0.0974086
14040.0000000    0.1109090
14080.0000000    0.1007203
14120.0000000    0.1097068
14160.0000000    0.1072938
14200.0000000    0.1046545
14240.0000000    0.0970784
14280.0000000    0.0926205
14320.0000000    0.0926412
14360.0000000    0.0881545
14400.0000000    0.0939090
14440.0000000    0.0922114
14480.0000000    0.0941211
14520.0000000    0.0942393
14560.0000000    0.0931776
14600.0000000    0.0920641
14640.0000000    0.0934821
14680.0000000    0.0987814
14720.0000000    0.0940576
14760.0000000    0.0993558
14800.0000000    0.1003393
14840.0000000    0.0891743
14880.0000000    0.0907205
14920.0000000    0.0991698
14960.0000000    0.0970422
15000.0000000    0.1082113
15040.0000000    0.1145192
15080.0000000    0.0941388
15120.0000000    0.0951603
15160.0000000    0.1063408
15200.0000000    0.0938165
15240.0000000    0.1094717
15280.0000000    0.1013828
15320.0000000    0.0932401
15360.0000000    0.0931311
15400.0000000    0.1023608
15440.0000000    0.1076593
15480.0000000    0.1023633
15520.0000000    0.1031211
15560.0000000    0.1046204
15600.0000000    0.0942306
15640.0000000    0.1000843
15680.0000000    0.0992587
15720.0000000    0.0999911
15760.0000000    0.1229956
15800.0000000    0.1107466
15840.0000000    0.1055059
15880.0000000    0.0931198
15920.0000000    0.1189591
15960.0000000    0.1119122
16000.0000000    0.0984774
16040.0000000    0.0990419
16080.0000000    0.0957356
16120.0000000    0.0957701
16160.0000000    0.1038616
16200.0000000    0.1108231
16240.0000000    0.0996686
16280.0000000    0.1113072
16320.0000000    0.0936115
16360.0000000    0.1013345
16400.0000000    0.1109861
16440.0000000    0.1014182
16480.0000000    0.0965705
16520.0000000    0.1008004
16560.0000000    0.0986551
16600.0000000    0.1040994
16640.0000000    0.1098410
16680.0000000    0.1052770
16720.0000000    0.1005231
16760.0000000    0.0942640
16800.0000000    0.1069175
16840.0000000    0.1064277
16880.0000000    0.1069353
16920.0000000    0.1095487
16960.0000000    0.1045135
17000.0000000    0.0971643
17040.0000000    0.1066381
17080.0000000    0.1106572
17120.0000000    0.1118243
17160.0000000    0.1092862
17200.0000000    0.1117790
17240.0000000    0.1031558
17280.0000000    0.1031685
17320.0000000    0.1085912
17360.0000000    0.1109148
17400.0000000    0.1039292
17440.0000000    0.1006318
17480.0000000    0.1061540
17520.0000000    0.0999658
17560.0000000    0.0972041
17600.0000000    0.1020617
17640.0000000    0.1155602
17680.0000000    0.1141061
17720.0000000    0.1097055
17760.0000000    0.0949321
17800.0000000    0.1020561
17840.0000000    0.0995288
17880.0000000    0.1013569
17920.0000000    0.1083751
17960.0000000    0.0910383
18000.0000000    0.0954223
18040.0000000    0.0985635
18080.0000000    0.1082878
18120.0000000    0.1173058
18160.0000000    0.1043008
18200.0000000    0.1100651
18240.0000000    0.0979446
18280.0000000    0.0989142
18320.0000000    0.0950590
18360.0000000    0.0987007
18400.0000000    0.1016760
18440.0000000    0.0987819
18480.0000000    0.0954832
18520.0000000    0.1014251
18560.0000000    0.0946820
18600.0000000    0.0941846
18640.0000000    0.1019260
18680.0000000    0.0971500
18720.0000000    0.0874431
18760.0000000    0.0984508
18800.0000000    0.1003009
18840.0000000    0.0992577
18880.0000000    0.1004251
18920.0000000    0.1005656
18960.0000000    0.1043927
19000.0000000    0.1014544
19040.0000000    0.1034452
19080.0000000    0.0923077
19120.0000000    0.0978271
19160.0000000    0.0952575
19200.0000000    0.0968894
19240.0000000    0.0998916
19280.0000000    0.0931765
19320.0000000    0.1033635
19360.0000000    0.0998518
19400.0000000    0.1024018
19440.0000000    0.0939904
19480.0000000    0.0853663
19520.0000000    0.0890616
19560.0000000    0.0849431
19600.0000000    0.0893843
19640.0000000    0.0923324
19680.0000000    0.1013984
19720.0000000    0.0993858
19760.0000000    0.0909915
19800.0000000    0.1000831
19840.0000000    0.0932493
19880.0000000    0.1015357
19920.0000000    0.0979784
19960.0000000    0.1009237
20000.0000000    0.0974396
20040.0000000    0.1025672
20080.0000000    0.1019710
20120.0000000    0.0956348
20160.0000000    0.0990149
20200.0000000    0.1028424
20240.0000000    0.1056489
20280.0000000    0.1046505
20320.0000000    0.1025631
20360.0000000    0.1107027
20400.0000000    0.1086928
20440.0000000    0.0962840
20480.0000000    0.0960647
20520.0000000    0.1094104
20560.0000000    0.1084851
20600.0000000    0.0969554
20640.0000000    0.1055811
20680.0000000    0.0992566
20720.0000000    0.0987547
20760.0000000    0.1053811
20800.0000000    0.1025385
20840.0000000    0.1000069
20880.0000000    0.1003504
20920.0000000    0.1018958
20960.0000000    0.1004875
21000.0000000    0.0973034
21040.0000000    0.1045567
21080.0000000    0.1147682
21120.0000000    0.1030342
21160.0000000    0.1032246
21200.0000000    0.0961009
21240.0000000    0.1046909
21280.0000000    0.0977958
21320.0000000    0.0964939
21360.0000000    0.0994009
21400.0000000    0.1030901
21440.0000000    0.1077589
21480.0000000    0.1056848
21520.0000000    0.0979150
21560.0000000    0.0992808
21600.0000000    0.1000847
21640.0000000    0.1073029
21680.0000000    0.1023821
21720.0000000    0.1082849
21760.0000000    0.1051254
21800.0000000    0.1036506
21840.0000000    0.1008946
21880.0000000    0.1008650
21920.0000000    0.1120545
21960.0000000    0.1065378
22000.0000000    0.1105331
22040.0000000    0.1066754
22080.0000000    0.1108427
22120.0000000    0.1066525
22160.0000000    0.1123021
22200.0000000    0.1144494
22240.0000000    0.1110805
22280.0000000    0.1201247
22320.0000000    0.1193067
22360.0000000    0.1169748
22400.0000000    0.1058290
22440.0000000    0.1173436
22480.0000000    0.1215546
22520.0000000    0.1054521
22560.0000000    0.0959207
22600.0000000    0.1025734
22640.0000000    0.0965516
22680.0000000    0.1052232
22720.0000000    0.1079039
22760.0000000    0.0991523
22800.0000000    0.1005838
22840.0000000    0.1074691
22880.0000000    0.1086076
22920.0000000    0.0969986
22960.0000000    0.1012593
23000.0000000    0.1020510
23040.0000000    0.0988050
23080.0000000    0.1057770
23120.0000000    0.0988333
23160.0000000    0.1091117
23200.0000000    0.1004768
23240.0000000    0.1048079
23280.0000000    0.1131515
23320.0000000    0.1144469
23360.0000000    0.1172874
23400.0000000    0.1100792
23440.0000000    0.1025400
23480.0000000    0.1090946
23520.0000000    0.1037970
23560.0000000    0.1019534
23600.0000000    0.0947356
23640.0000000    0.1004018
23680.0000000    0.0949839
23720.0000000    0.0996002
23760.0000000    0.1034769
23800.0000000    0.1063385
23840.0000000    0.1008199
23880.0000000    0.1133273
23920.0000000    0.1189820
23960.0000000    0.1046322
24000.0000000    0.1114488
24040.0000000    0.1021423
24080.0000000    0.1033362
24120.0000000    0.1077672
24160.0000000    0.1063199
24200.0000000    0.1000118
24240.0000000    0.1068783
24280.0000000    0.0937279
24320.0000000    0.0966389
24360.0000000    0.1149339
24400.0000000    0.0983598
24440.0000000    0.1037392
24480.0000000    0.1088925
24520.0000000    0.0983582
24560.0000000    0.1082783
24600.0000000    0.1153105
24640.0000000    0.1028804
24680.0000000    0.1073702
24720.0000000    0.1103527
24760.0000000    0.1026811
24800.0000000    0.1038403
24840.0000000    0.1051569
24880.0000000    0.1173163
24920.0000000    0.1107015
24960.0000000    0.1090814
25000.0000000    0.1054756
25040.0000000    0.0955848
25080.0000000    0.1123148
25120.0000000    0.1126788
25160.0000000    0.1091099
25200.0000000    0.1102311
25240.0000000    0.1035976
25280.0000000    0.1162287
25320.0000000    0.1077301
25360.0000000    0.1054159
25400.0000000    0.1130798
25440.0000000    0.1238378
25480.0000000    0.1198032
25520.0000000    0.0947950
25560.0000000    0.1007112
25600.0000000    0.1037621
25640.0000000    0.1157116
25680.0000000    0.1114330
25720.0000000    0.1047550
25760.0000000    0.0960002
25800.0000000    0.1201921
25840.0000000    0.1195827
25880.0000000    0.1260077
25920.0000000    0.1143738
25960.0000000    0.1167159
26000.0000000    0.1110511
26040.0000000    0.1071364
26080.0000000    0.1115482
26120.0000000    0.1222548
26160.0000000    0.1143119
26200.0000000    0.1036539
26240.0000000    0.1115412
26280.0000000    0.1057130
26320.0000000    0.1292990
26360.0000000    0.1422999
26400.0000000    0.1173554
26440.0000000    0.1237937
26480.0000000    0.1143821
26520.0000000    0.1252354
26560.0000000    0.1152247
26600.0000000    0.1315697
26640.0000000    0.1232728
26680.0000000    0.1198348
26720.0000000    0.1294866
26760.0000000    0.1210295
26800.0000000    0.1202320
26840.0000000    0.1239236
26880.0000000    0.1162616
26920.0000000    0.1166462
26960.0000000    0.1253546
27000.0000000    0.1234028
27040.0000000    0.1259705
27080.0000000    0.1119082
27120.0000000    0.1080080
27160.0000000    0.1114506
27200.0000000    0.1182638
27240.0000000    0.1222039
27280.0000000    0.1005749
27320.0000000    0.1023887
27360.0000000    0.1070474
27400.0000000    0.1013260
27440.0000000    0.1019641
27480.0000000    0.1094512
27520.0000000    0.1038153
27560.0000000    0.1201505
27600.0000000    0.1158689
27640.0000000    0.1114025
27680.0000000    0.0976795
27720.0000000    0.1043726
27760.0000000    0.1101098
27800.0000000    0.1220136
27840.0000000    0.1038387
27880.0000000    0.1081026
27920.0000000    0.1010007
27960.0000000    0.0972848
28000.0000000    0.1045889
28040.0000000    0.1032566
28080.0000000    0.1034830
28120.0000000    0.1025099
28160.0000000    0.0958302
28200.0000000    0.1041237
28240.0000000    0.1062136
28280.0000000    0.1151839
28320.0000000    0.1166127
28360.0000000    0.1165991
28400.0000000    0.1213955
28440.0000000    0.0926707
28480.0000000    0.1190775
28520.0000000    0.1045709
28560.0000000    0.1064846
28600.0000000    0.1125009
28640.0000000    0.1003671
28680.0000000    0.1029746
28720.0000000    0.0995135
28760.0000000    0.1049197
28800.0000000    0.1068414
28840.0000000    0.1074381
28880.0000000    0.1034534
28920.0000000    0.1017025
28960.0000000    0.1106184
29000.0000000    0.1000118
29040.0000000    0.1078073
29080.0000000    0.1022576
29120.0000000    0.1089665
29160.0000000    0.1022399
29200.0000000    0.1064145
29240.0000000    0.0953676
29280.0000000    0.1046050
29320.0000000    0.0995854
29360.0000000    0.1010040
29400.0000000    0.1118872
29440.0000000    0.1081335
29480.0000000    0.1105819
29520.0000000    0.1127475
29560.0000000    0.1158493
29600.0000000    0.1049395
29640.0000000    0.1070675
29680.0000000    0.0998279
29720.0000000    0.1044929
29760.0000000    0.1083869
29800.0000000    0.1040473
29840.0000000    0.1134510
29880.0000000    0.1015426
29920.0000000    0.1020608
29960.0000000    0.1037626
30000.0000000    0.1058520
30040.0000000    0.1070430
30080.0000000    0.1010654
30120.0000000    0.0942680
30160.0000000    0.0950305
30200.0000000    0.1066053
30240.0000000    0.1078395
30280.0000000    0.1093648
30320.0000000    0.1070333
30360.0000000    0.1036573
30400.0000000    0.1065300
30440.0000000    0.1023014
30480.0000000    0.1104988
30520.0000000    0.1070136
30560.0000000    0.1024380
30600.0000000    0.1058118
30640.0000000    0.1063460
30680.0000000    0.1045475
30720.0000000    0.0927218
30760.0000000    0.1046530
30800.0000000    0.0964908
30840.0000000    0.1078258
30880.0000000    0.1124499
30920.0000000    0.1146567
30960.0000000    0.1050035
31000.0000000    0.1146683
31040.0000000    0.1080524
31080.0000000    0.1060904
31120.0000000    0.1145601
31160.0000000    0.1111990
31200.0000000    0.1082470
31240.0000000    0.1070259
31280.0000000    0.1047202
31320.0000000    0.1133642
31360.0000000    0.1047766
31400.0000000    0.1052149
31440.0000000    0.1067582
31480.0000000    0.1002743
31520.0000000    0.0985453
31560.0000000    0.1097369
31600.0000000    0.1136234
31640.0000000    0.1096698
31680.0000000    0.1023724
31720.0000000    0.1082697
31760.0000000    0.1008765
31800.0000000    0.1115072
31840.0000000    0.1142039
31880.0000000    0.1170662
31920.0000000    0.1183186
31960.0000000    0.1237652
32000.0000000    0.1124756
32040.0000000    0.1110846
32080.0000000    0.1008452
32120.0000000    0.1037743
32160.0000000    0.1123888
32200.0000000    0.1185270
32240.0000000    0.1070211
32280.0000000    0.1152791
32320.0000000    0.1114126
32360.0000000    0.1098284
32400.0000000    0.1063813
32440.0000000    0.0988407
32480.0000000    0.0968852
32520.0000000    0.1045456
32560.0000000    0.1020579
32600.0000000    0.1106512
32640.0000000    0.1027074
32680.0000000    0.1226047
32720.0000000    0.1248674
32760.0000000    0.1189368
32800.0000000    0.1160479
32840.0000000    0.1126214
32880.0000000    0.1190643
32920.0000000    0.1157456
32960.0000000    0.1056211
33000.0000000    0.1111438
33040.0000000    0.1012734
33080.0000000    0.1106510
33120.0000000    0.1060731
33160.0000000    0.1146943
33200.0000000    0.1132249
33240.0000000    0.1169929
33280.0000000    0.1172023
33320.0000000    0.1158247
33360.0000000    0.1106405
33400.0000000    0.1266598
33440.0000000    0.1274049
33480.0000000    0.1096279
33520.0000000    0.1165357
33560.0000000    0.1176602
33600.0000000    0.1071134
33640.0000000    0.1159308
33680.0000000    0.1237837
33720.0000000    0.1176912
33760.0000000    0.1148672
33800.0000000    0.1181877
33840.0000000    0.1126116
33880.0000000    0.1209300
33920.0000000    0.1295844
33960.0000000    0.1245346
34000.0000000    0.1058225
34040.0000000    0.1109411
34080.0000000    0.1129584
34120.0000000    0.1168291
34160.0000000    0.1171442
34200.0000000    0.1136931
34240.0000000    0.1083496
34280.0000000    0.1109526
34320.0000000    0.1123474
34360.0000000    0.1075980
34400.0000000    0.1076806
34440.0000000    0.1116692
34480.0000000    0.1128123
34520.0000000    0.1092011
34560.0000000    0.1089699
34600.0000000    0.1125676
34640.0000000    0.1142644
34680.0000000    0.1156749
34720.0000000    0.1122087
34760.0000000    0.1101755
34800.0000000    0.1184703
34840.0000000    0.1140516
34880.0000000    0.1078126
34920.0000000    0.1036783
34960.0000000    0.1005807
35000.0000000    0.1018386
35040.0000000    0.1095040
35080.0000000    0.1002576
35120.0000000    0.0993904
35160.0000000    0.1061175
35200.0000000    0.1062071
35240.0000000    0.1112778
35280.0000000    0.1072972
35320.0000000    0.1060135
35360.0000000    0.1075648
35400.0000000    0.1018932
35440.0000000    0.1040800
35480.0000000    0.1021004
35520.0000000    0.1004475
35560.0000000    0.0985744
35600.0000000    0.1120111
35640.0000000    0.1108913
35680.0000000    0.1027766
35720.0000000    0.1037805
35760.0000000    0.1088199
35800.0000000    0.1107356
35840.0000000    0.1090427
35880.0000000    0.1121296
35920.0000000    0.1120742
35960.0000000    0.1046716
36000.0000000    0.1069259
36040.0000000    0.1164093
36080.0000000    0.1027834
36120.0000000    0.1049112
36160.0000000    0.1148733
36200.0000000    0.1213751
36240.0000000    0.1127983
36280.0000000    0.1229415
36320.0000000    0.1203780
36360.0000000    0.1046880
36400.0000000    0.1109263
36440.0000000    0.1126020
36480.0000000    0.1154879
36520.0000000    0.1095805
36560.0000000    0.1143330
36600.0000000    0.1048699
36640.0000000    0.1038632
36680.0000000    0.1062660
36720.0000000    0.1047707
36760.0000000    0.0997969
36800.0000000    0.1022667
36840.0000000    0.1083850
36880.0000000    0.1146447
36920.0000000    0.1029806
36960.0000000    0.1074990
37000.0000000    0.1081916
37040.0000000    0.1014955
37080.0000000    0.1062544
37120.0000000    0.1067246
37160.0000000    0.1157405
37200.0000000    0.1072024
37240.0000000    0.1193113
37280.0000000    0.1171826
37320.0000000    0.1116078
37360.0000000    0.1220878
37400.0000000    0.1101735
37440.0000000    0.1151593
37480.0000000    0.1149206
37520.0000000    0.1134819
37560.0000000    0.1115400
37600.0000000    0.1044191
37640.0000000    0.1126456
37680.0000000    0.0999709
37720.0000000    0.0994793
37760.0000000    0.1063579
37800.0000000    0.1150694
37840.0000000    0.1124924
37880.0000000    0.1057500
37920.0000000    0.1171578
37960.0000000    0.0998628
38000.0000000    0.1110078
38040.0000000    0.0991640
38080.0000000    0.1038021
38120.0000000    0.1060597
38160.0000000    0.1156020
38200.0000000    0.1185226
38240.0000000    0.1132775
38280.0000000    0.1195556
38320.0000000    0.1040087
38360.0000000    0.1086997
38400.0000000    0.1133815
38440.0000000    0.1051098
38480.0000000    0.1221548
38520.0000000    0.1158217
38560.0000000    0.1090676
38600.0000000    0.1009943
38640.0000000    0.1175811
38680.0000000    0.1204400
38720.0000000    0.1064565
38760.0000000    0.1147161
38800.0000000    0.1151555
38840.0000000    0.1127023
38880.0000000    0.1089308
38920.0000000    0.1379717
38960.0000000    0.1257404
39000.0000000    0.1221054
39040.0000000    0.1315691
39080.0000000    0.1183429
39120.0000000    0.1202909
39160.0000000    0.1150826
39200.0000000    0.1099460
39240.0000000    0.1033426
39280.0000000    0.1159434
39320.0000000    0.1154196
39360.0000000    0.1164563
39400.0000000    0.1178659
39440.0000000    0.1340282
39480.0000000    0.1350198
39520.0000000    0.1327725
39560.0000000    0.1179371
39600.0000000    0.1244372
39640.0000000    0.1031867
39680.0000000    0.1091471
39720.0000000    0.1048877
39760.0000000    0.1110989
39800.0000000    0.1151022
39840.0000000    0.1121794
39880.0000000    0.1092622
39920.0000000    0.1114129
39960.0000000    0.1086090
40000.0000000    0.1048021
40040.0000000    0.1072025
40080.0000000    0.1147678
40120.0000000    0.1189586
40160.0000000    0.1103573
40200.0000000    0.1089142
40240.0000000    0.1013464
40280.0000000    0.1109807
40320.0000000    0.1045856
40360.0000000    0.1003670
40400.0000000    0.1023008
40440.0000000    0.1072586
40480.0000000    0.1105717
40520.0000000    0.1106950
40560.0000000    0.1149826
40600.0000000    0.1085501
40640.0000000    0.1181236
40680.0000000    0.1176806
40720.0000000    0.1100842
40760.0000000    0.1175641
40800.0000000    0.1171301
40840.0000000    0.1057156
40880.0000000    0.1131093
40920.0000000    0.1195022
40960.0000000    0.1218570
41000.0000000    0.1122449
41040.0000000    0.1136932
41080.0000000    0.1171840
41120.0000000    0.1027161
41160.0000000    0.1057189
41200.0000000    0.1107448
41240.0000000    0.1109572
41280.0000000    0.1160863
41320.0000000    0.1143383
41360.0000000    0.1161496
41400.0000000    0.1121636
41440.0000000    0.1139726
41480.0000000    0.1064848
41520.0000000    0.1075940
41560.0000000    0.1017190
41600.0000000    0.1001273
41640.0000000    0.1097175
41680.0000000    0.1119800
41720.0000000    0.1234626
41760.0000000    0.1153810
41800.0000000    0.1106155
41840.0000000    0.1224737
41880.0000000    0.1093884
41920.0000000    0.1130216
41960.0000000    0.1123731
42000.0000000    0.1074107
42040.0000000    0.1064417
42080.0000000    0.1006222
42120.0000000    0.1101369
42160.0000000    0.1056288
42200.0000000    0.1198648
42240.0000000    0.1106259
42280.0000000    0.1092032
42320.0000000    0.1037797
42360.0000000    0.0982683
42400.0000000    0.1067224
42440.0000000    0.1011198
42480.0000000    0.1025453
42520.0000000    0.1109969
42560.0000000    0.1132419
42600.0000000    0.1043218
42640.0000000    0.1184295
42680.0000000    0.1013590
42720.0000000    0.1076562
42760.0000000    0.1047219
42800.0000000    0.1031102
42840.0000000    0.1021856
42880.0000000    0.1044560
42920.0000000    0.1055768
42960.0000000    0.1172906
43000.0000000    0.1164744
43040.0000000    0.1132279
43080.0000000    0.1113043
43120.0000000    0.1012227
43160.0000000    0.1112709
43200.0000000    0.1121174
43240.0000000    0.1131765
43280.0000000    0.1118641
43320.0000000    0.1112992
43360.0000000    0.1132855
43400.0000000    0.1180495
43440.0000000    0.1158718
43480.0000000    0.1213465
43520.0000000    0.1114120
43560.0000000    0.1137498
43600.0000000    0.1118246
43640.0000000    0.1200073
43680.0000000    0.1176877
43720.0000000    0.1281053
43760.0000000    0.1223842
43800.0000000    0.1165910
43840.0000000    0.1282264
43880.0000000    0.1187465
43920.0000000    0.1139919
43960.0000000    0.1078718
44000.0000000    0.1036473
44040.0000000    0.1006371
44080.0000000    0.0985891
44120.0000000    0.1064854
44160.0000000    0.1001383
44200.0000000    0.1009767
44240.0000000    0.0956483
44280.0000000    0.1043145
44320.0000000    0.0925837
44360.0000000    0.1014349
44400.0000000    0.1082549
44440.0000000    0.1040469
44480.0000000    0.1074496
44520.0000000    0.1021773
44560.0000000    0.1018396
44600.0000000    0.1005674
44640.0000000    0.1119041
44680.0000000    0.1106522
44720.0000000    0.1092822
44760.0000000    0.1033189
44800.0000000    0.1048913
44840.0000000    0.1051541
44880.0000000    0.0991358
44920.0000000    0.1007227
44960.0000000    0.1058682
45000.0000000    0.1040306
45040.0000000    0.0998651
45080.0000000    0.1011677
45120.0000000    0.1053430
45160.0000000    0.1010876
45200.0000000    0.1088367
45240.0000000    0.1098351
45280.0000000    0.1059715
45320.0000000    0.1160742
45360.0000000    0.1179808
45400.0000000    0.1079547
45440.0000000    0.1026075
45480.0000000    0.1081192
45520.0000000    0.1095332
45560.0000000    0.1064830
45600.0000000    0.1189538
45640.0000000    0.1167628
45680.0000000    0.1156486
45720.0000000    0.1110115
45760.0000000    0.1251488
45800.0000000    0.1237678
45840.0000000    0.1225795
45880.0000000    0.1206477
45920.0000000    0.1089910
45960.0000000    0.1214515
46000.0000000    0.1345306
46040.0000000    0.1205736
46080.0000000    0.1255040
46120.0000000    0.1280065
46160.0000000    0.1177901
46200.0000000    0.1127842
46240.0000000    0.1205458
46280.0000000    0.1161169
46320.0000000    0.1269436
46360.0000000    0.1128439
46400.0000000    0.1071370
46440.0000000    0.1175545
46480.0000000    0.1137848
46520.0000000    0.1103581
46560.0000000    0.1201923
46600.0000000    0.1289546
46640.0000000    0.1191000
46680.0000000    0.1159805
46720.0000000    0.1164937
46760.0000000    0.1123918
46800.0000000    0.1133584
46840.0000000    0.1135275
46880.0000000    0.1088681
46920.0000000    0.1018865
46960.0000000    0.1076791
47000.0000000    0.1073527
47040.0000000    0.1104003
47080.0000000    0.1083139
47120.0000000    0.1151639
47160.0000000    0.1113302
47200.0000000    0.1083059
47240.0000000    0.1101359
47280.0000000    0.1052501
47320.0000000    0.1108126
47360.0000000    0.1138331
47400.0000000    0.1189786
47440.0000000    0.1113413
47480.0000000    0.1191052
47520.0000000    0.1129626
47560.0000000    0.1127028
47600.0000000    0.1075224
47640.0000000    0.1003106
47680.0000000    0.0952791
47720.0000000    0.1094512
47760.0000000    0.1040543
47800.0000000    0.1108848
47840.0000000    0.1009026
47880.0000000    0.1033518
47920.0000000    0.0922982
47960.0000000    0.1007384
48000.0000000    0.0945984
48040.0000000    0.1020684
48080.0000000    0.1066511
48120.0000000    0.0997268
48160.0000000    0.0988837
48200.0000000    0.1040894
48240.0000000    0.1103454
48280.0000000    0.1063729
48320.0000000    0.1037052
48360.0000000    0.1095619
48400.0000000    0.1059142
48440.0000000    0.1174282
48480.0000000    0.1011277
48520.0000000    0.0976619
48560.0000000    0.1070227
48600.0000000    0.1019747
48640.0000000    0.1009938
48680.0000000    0.1039790
48720.0000000    0.1007924
48760.0000000    0.1027462
48800.0000000    0.0994638
48840.0000000    0.1026518
48880.0000000    0.1012182
48920.0000000    0.1116283
48960.0000000    0.1022883
49000.0000000    0.1036995
49040.0000000    0.1103782
49080.0000000    0.1019258
49120.0000000    0.1046227
49160.0000000    0.1067542
49200.0000000    0.0982590
49240.0000000    0.1028362
49280.0000000    0.1052846
49320.0000000    0.1046844
49360.0000000    0.1046149
49400.0000000    0.1057687
49440.0000000    0.1031646
49480.0000000    0.0971810
49520.0000000    0.1038014
49560.0000000    0.1055291
49600.0000000    0.0952723
49640.0000000    0.0976463
49680.0000000    0.0950178
49720.0000000    0.1049880
49760.0000000    0.1066568
49800.0000000    0.0968056
49840.0000000    0.0992409
49880.0000000    0.1039987
49920.0000000    0.1085701
49960.0000000    0.1057281
50000.0000000    0.1039259
50040.0000000    0.0988126
50080.0000000    0.0967776
50120.0000000    0.0978302
50160.0000000    0.1084050
50200.0000000    0.0988635
50240.0000000    0.1148294
50280.0000000    0.0903551
50320.0000000    0.0975407
50360.0000000    0.0968025
50400.0000000    0.0907766
50440.0000000    0.0980117
50480.0000000    0.1137208
50520.0000000    0.1020445
50560.0000000    0.0993805
50600.0000000    0.1014620
50640.0000000    0.1000793
50680.0000000    0.0918438
50720.0000000    0.1015288
50760.0000000    0.1133148
50800.0000000    0.1137023
50840.0000000    0.0990642
50880.0000000    0.0988209
50920.0000000    0.0927238
50960.0000000    0.0964114
51000.0000000    0.1001493
51040.0000000    0.0977069
51080.0000000    0.0986013
51120.0000000    0.0954248
51160.0000000    0.1145672
51200.0000000    0.1053398
51240.0000000    0.1158553
51280.0000000    0.1121304
51320.0000000    0.0946096
51360.0000000    0.0995203
51400.0000000    0.1131212
51440.0000000    0.1074809
51480.0000000    0.1091316
51520.0000000    0.1063807
51560.0000000    0.1051339
51600.0000000    0.1021902
51640.0000000    0.1031281
51680.0000000    0.0985248
51720.0000000    0.0991438
51760.0000000    0.1004409
51800.0000000    0.0989664
51840.0000000    0.1043300
51880.0000000    0.1064584
51920.0000000    0.0928471
51960.0000000    0.0986296
52000.0000000    0.1035247
52040.0000000    0.1039096
52080.0000000    0.1086711
52120.0000000    0.1125304
52160.0000000    0.1274837
52200.0000000    0.1162599
52240.0000000    0.1214247
52280.0000000    0.1054894
52320.0000000    0.1093865
52360.0000000    0.1036834
52400.0000000    0.1063447
52440.0000000    0.1044696
52480.0000000    0.1142194
52520.0000000    0.1018660
52560.0000000    0.1003061
52600.0000000    0.1141458
52640.0000000    0.1000814
52680.0000000    0.1113521
52720.0000000    0.1017348
52760.0000000    0.1011658
52800.0000000    0.1060526
52840.0000000    0.1061207
52880.0000000    0.1147332
52920.0000000    0.1100225
52960.0000000    0.1108725
53000.0000000    0.0915901
53040.0000000    0.0905388
53080.0000000    0.0952746
53120.0000000    0.1011261
53160.0000000    0.1020593
53200.0000000    0.0993967
53240.0000000    0.0999409
53280.0000000    0.1075002
53320.0000000    0.0942832
53360.0000000    0.0957468
53400.0000000    0.1033610
53440.0000000    0.1064715
53480.0000000    0.1168220
53520.0000000    0.1009548
53560.0000000    0.1009619
53600.0000000    0.0985964
53640.0000000    0.0975897
53680.0000000    0.1030098
53720.0000000    0.1019330
53760.0000000    0.0958900
53800.0000000    0.1090609
53840.0000000    0.1021743
53880.0000000    0.1055059
53920.0000000    0.1034248
53960.0000000    0.1090162
54000.0000000    0.1097866
54040.0000000    0.1183114
54080.0000000    0.1159917
54120.0000000    0.1097495
54160.0000000    0.1080813
54200.0000000    0.1051898
54240.0000000    0.1000621
54280.0000000    0.1093240
54320.0000000    0.1103863
54360.0000000    0.1044274
54400.0000000    0.1124953
54440.0000000    0.1082591
54480.0000000    0.1073448
54520.0000000    0.0980900
54560.0000000    0.0993500
54600.0000000    0.1033734
54640.0000000    0.1114994
54680.0000000    0.0969966
54720.0000000    0.1029944
54760.0000000    0.1064570
54800.0000000    0.1069318
54840.0000000    0.1094638
54880.0000000    0.1085734
54920.0000000    0.1060437
54960.0000000    0.1020691
55000.0000000    0.0968972
55040.0000000    0.0957706
55080.0000000    0.1028351
55120.0000000    0.1035083
55160.0000000    0.0993078
55200.0000000    0.1052231
55240.0000000    0.0988118
55280.0000000    0.0991355
55320.0000000    0.0969832
55360.0000000    0.1026007
55400.0000000    0.1010467
55440.0000000    0.0952617
55480.0000000    0.0946788
55520.0000000    0.1052803
55560.0000000    0.1003489
55600.0000000    0.0978557
55640.0000000    0.0973297
55680.0000000    0.1048968
55720.0000000    0.0977052
55760.0000000    0.1027059
55800.0000000    0.1067005
55840.0000000    0.1079655
55880.0000000    0.1097254
55920.0000000    0.1123941
55960.0000000    0.1093172
56000.0000000    0.1101632
56040.0000000    0.1055291
56080.0000000    0.1032739
56120.0000000    0.1024426
56160.0000000    0.1127044
56200.0000000    0.0968823
56240.0000000    0.1081863
56280.0000000    0.1053353
56320.0000000    0.1121445
56360.0000000    0.1115742
56400.0000000    0.1095382
56440.0000000    0.1108879
56480.0000000    0.1429623
56520.0000000    0.1181629
56560.0000000    0.1168531
56600.0000000    0.1165365
56640.0000000    0.1008376
56680.0000000    0.1023624
56720.0000000    0.1038555
56760.0000000    0.1157162
56800.0000000    0.1104885
56840.0000000    0.0944566
56880.0000000    0.1016961
56920.0000000    0.1060771
56960.0000000    0.1036196
57000.0000000    0.1044686
57040.0000000    0.1111272
57080.0000000    0.1206569
57120.0000000    0.1012434
57160.0000000    0.1181913
57200.0000000    0.1043876
57240.0000000    0.1011910
57280.0000000    0.0960614
57320.0000000    0.1043974
57360.0000000    0.0981147
57400.0000000    0.1016063
57440.0000000    0.1065077
57480.0000000    0.1009361
57520.0000000    0.1122186
57560.0000000    0.1007822
57600.0000000    0.1146533
57640.0000000    0.1114739
57680.0000000    0.1105479
57720.0000000    0.1115718
57760.0000000    0.1039833
57800.0000000    0.1048100
57840.0000000    0.1101885
57880.0000000    0.1102654
57920.0000000    0.1143280
57960.0000000    0.1051894
58000.0000000    0.1064174
58040.0000000    0.1096596
58080.0000000    0.1076250
58120.0000000    0.1032236
58160.0000000    0.1040712
58200.0000000    0.1006034
58240.0000000    0.1007496
58280.0000000    0.1034662
58320.0000000    0.1090461
58360.0000000    0.0980885
58400.0000000    0.1082772
58440.0000000    0.0990498
58480.0000000    0.0991953
58520.0000000    0.0926964
58560.0000000    0.1063868
58600.0000000    0.1047911
58640.0000000    0.0961254
58680.0000000    0.1019066
58720.0000000    0.0963374
58760.0000000    0.1005582
58800.0000000    0.0981509
58840.0000000    0.1059029
58880.0000000    0.1034708
58920.0000000    0.0949286
58960.0000000    0.0965240
59000.0000000    0.0990752
59040.0000000    0.0979012
59080.0000000    0.0994517
59120.0000000    0.1016575
59160.0000000    0.1006984
59200.0000000    0.0859889
59240.0000000    0.0975313
59280.0000000    0.0943219
59320.0000000    0.0999031
59360.0000000    0.0979053
59400.0000000    0.1022173
59440.0000000    0.0931555
59480.0000000    0.1003585
59520.0000000    0.1015345
59560.0000000    0.1181992
59600.0000000    0.1236674
59640.0000000    0.1040447
59680.0000000    0.1086851
59720.0000000    0.0940376
59760.0000000    0.1147710
59800.0000000    0.0960379
59840.0000000    0.1031594
59880.0000000    0.0998243
59920.0000000    0.0923266
59960.0000000    0.0864817
60000.0000000    0.0943602
60040.0000000    0.0932614
60080.0000000    0.0925808
60120.0000000    0.0892566
60160.0000000    0.0891462
60200.0000000    0.0952550
60240.0000000    0.1055943
60280.0000000    0.1060738
60320.0000000    0.0882327
60360.0000000    0.0958078
60400.0000000    0.0997294
60440.0000000    0.0987307
60480.0000000    0.1039686
60520.0000000    0.0901139
60560.0000000    0.0889529
60600.0000000    0.0947459
60640.0000000    0.0871060
60680.0000000    0.0842186
60720.0000000    0.0959660
60760.0000000    0.0937084
60800.0000000    0.0994817
60840.0000000    0.1016783
60880.0000000    0.0969928
60920.0000000    0.0960499
60960.0000000    0.1040548
61000.0000000    0.1069867
61040.0000000    0.1010704
61080.0000000    0.0923010
61120.0000000    0.1028983
61160.0000000    0.0968402
61200.0000000    0.0944711
61240.0000000    0.1037238
61280.0000000    0.0964897
61320.0000000    0.0982380
61360.0000000    0.0936680
61400.0000000    0.0900813
61440.0000000    0.0944542
61480.0000000    0.1034605
61520.0000000    0.0911896
61560.0000000    0.0893343
61600.0000000    0.0999779
61640.0000000    0.1010606
61680.0000000    0.1012967
61720.0000000    0.1012798
61760.0000000    0.0987084
61800.0000000    0.1069501
61840.0000000    0.1086660
61880.0000000    0.1022953
61920.0000000    0.1108820
61960.0000000    0.1111845
62000.0000000    0.0948326
62040.0000000    0.1091581
62080.0000000    0.1168345
62120.0000000    0.1121034
62160.0000000    0.1103522
62200.0000000    0.0968973
62240.0000000    0.0929100
62280.0000000    0.1022147
62320.0000000    0.1049233
62360.0000000    0.1007745
62400.0000000    0.0948605
62440.0000000    0.0956434
62480.0000000    0.1045562
62520.0000000    0.0931946
62560.0000000    0.1009967
62600.0000000    0.1041098
62640.0000000    0.0895128
62680.0000000    0.0885221
62720.0000000    0.1026506
62760.0000000    0.1047441
62800.0000000    0.1046961
62840.0000000    0.0970169
62880.0000000    0.1008086
62920.0000000    0.0989937
62960.0000000    0.0925014
63000.0000000    0.1074751
63040.0000000    0.1029359
63080.0000000    0.0944875
63120.0000000    0.1029931
63160.0000000    0.0997638
63200.0000000    0.0949898
63240.0000000    0.0966198
63280.0000000    0.0980469
63320.0000000    0.1011197
63360.0000000    0.1028831
63400.0000000    0.1037046
63440.0000000    0.1009648
63480.0000000    0.1024550
63520.0000000    0.0983800
63560.0000000    0.0941196
63600.0000000    0.1113151
63640.0000000    0.1032638
63680.0000000    0.1009558
63720.0000000    0.1076554
63760.0000000    0.1002684
63800.0000000    0.1099237
63840.0000000    0.1021546
63880.0000000    0.1115110
63920.0000000    0.1022481
63960.0000000    0.1143954
64000.0000000    0.1119167
64040.0000000    0.1041121
64080.0000000    0.1107049
64120.0000000    0.1082527
64160.0000000    0.1095720
64200.0000000    0.1137361
64240.0000000    0.1065217
64280.0000000    0.1042066
64320.0000000    0.1118950
64360.0000000    0.1077045
64400.0000000    0.1058291
64440.0000000    0.1184853
64480.0000000    0.1106080
64520.0000000    0.1173255
64560.0000000    0.1052746
64600.0000000    0.1132103
64640.0000000    0.1039478
64680.0000000    0.1043140
64720.0000000    0.1022501
64760.0000000    0.1055321
64800.0000000    0.1096738
64840.0000000    0.1218731
64880.0000000    0.1104067
64920.0000000    0.1126997
64960.0000000    0.1077519
65000.0000000    0.0974297
65040.0000000    0.1092298
65080.0000000    0.1142484
65120.0000000    0.1034124
65160.0000000    0.1132097
65200.0000000    0.1045473
65240.0000000    0.1090245
65280.0000000    0.1147093
65320.0000000    0.1019226
65360.0000000    0.1029445
65400.0000000    0.1102703
65440.0000000    0.1105506
65480.0000000    0.1043592
65520.0000000    0.1037401
65560.0000000    0.1050079
65600.0000000    0.1080901
65640.0000000    0.1114639
65680.0000000    0.1083774
65720.0000000    0.1098784
65760.0000000    0.1095757
65800.0000000    0.1126317
65840.0000000    0.1090641
65880.0000000    0.1207120
65920.0000000    0.1125613
65960.0000000    0.1129121
66000.0000000    0.1151949
66040.0000000    0.1124131
66080.0000000    0.1073411
66120.0000000    0.1135136
66160.0000000    0.1120594
66200.0000000    0.1208964
66240.0000000    0.1206498
66280.0000000    0.1139030
66320.0000000    0.1139968
66360.0000000    0.1106754
66400.0000000    0.1134858
66440.0000000    0.1071889
66480.0000000    0.1057919
66520.0000000    0.1091746
66560.0000000    0.1074480
66600.0000000    0.1223309
66640.0000000    0.1151136
66680.0000000    0.1127313
66720.0000000    0.1197226
66760.0000000    0.1189064
66800.0000000    0.1121106
66840.0000000    0.1152249
66880.0000000    0.1072493
66920.0000000    0.1191556
66960.0000000    0.1117303
67000.0000000    0.1215172
67040.0000000    0.1129894
67080.0000000    0.1101760
67120.0000000    0.1275306
67160.0000000    0.1341337
67200.0000000    0.1231857
67240.0000000    0.1299061
67280.0000000    0.1319434
67320.0000000    0.1309976
67360.0000000    0.1256834
67400.0000000    0.1244389
67440.0000000    0.1159739
67480.0000000    0.1205588
67520.0000000    0.1247196
67560.0000000    0.1221673
67600.0000000    0.1222387
67640.0000000    0.1231115
67680.0000000    0.1275021
67720.0000000    0.1204349
67760.0000000    0.1183572
67800.0000000    0.1136769
67840.0000000    0.1145586
67880.0000000    0.1135775
67920.0000000    0.1048876
67960.0000000    0.1193921
68000.0000000    0.1067907
68040.0000000    0.1087895
68080.0000000    0.1176176
68120.0000000    0.1082905
68160.0000000    0.1158097
68200.0000000    0.1114439
68240.0000000    0.1111989
68280.0000000    0.1174500
68320.0000000    0.1126040
68360.0000000    0.1067634
68400.0000000    0.1193070
68440.0000000    0.1184267
68480.0000000    0.1249600
68520.0000000    0.1109173
68560.0000000    0.1059012
68600.0000000    0.1114074
68640.0000000    0.1161072
68680.0000000    0.1133424
68720.0000000    0.1190996
68760.0000000    0.1161321
68800.0000000    0.1151116
68840.0000000    0.1160031
68880.0000000    0.1116267
68920.0000000    0.1135370
68960.0000000    0.1123617
69000.0000000    0.1134836
69040.0000000    0.1165993
69080.0000000    0.1153965
69120.0000000    0.1153937
69160.0000000    0.1125226
69200.0000000    0.1147377
69240.0000000    0.1160033
69280.0000000    0.1133787
69320.0000000    0.1184590
69360.0000000    0.1222457
69400.0000000    0.1157206
69440.0000000    0.1192586
69480.0000000    0.1163523
69520.0000000    0.1202804
69560.0000000    0.1135953
69600.0000000    0.1302744
69640.0000000    0.1238519
69680.0000000    0.1133891
69720.0000000    0.1146392
69760.0000000    0.1148384
69800.0000000    0.1111097
69840.0000000    0.1211656
69880.0000000    0.1076355
69920.0000000    0.1184015
69960.0000000    0.1060189
70000.0000000    0.1100519
70040.0000000    0.1030309
70080.0000000    0.1070341
70120.0000000    0.1139840
70160.0000000    0.1182348
70200.0000000    0.1032410
70240.0000000    0.1016642
70280.0000000    0.1010908
70320.0000000    0.1030124
70360.0000000    0.1201503
70400.0000000    0.1106383
70440.0000000    0.1221095
70480.0000000    0.1030212
70520.0000000    0.1175693
70560.0000000    0.1106580
70600.0000000    0.1146002
70640.0000000    0.1095695
70680.0000000    0.1130024
70720.0000000    0.1009722
70760.0000000    0.1111543
70800.0000000    0.1128936
70840.0000000    0.1049901
70880.0000000    0.1082703
70920.0000000    0.1158303
70960.0000000    0.1018143
71000.0000000    0.1153664
71040.0000000    0.1036066
71080.0000000    0.1153775
71120.0000000    0.1023604
71160.0000000    0.1064656
71200.0000000    0.1045639
71240.0000000    0.0937371
71280.0000000    0.1097886
71320.0000000    0.1019335
71360.0000000    0.1137092
71400.0000000    0.1018395
71440.0000000    0.1030047
71480.0000000    0.1148319
71520.0000000    0.1116209
71560.0000000    0.1216998
71600.0000000    0.1183818
71640.0000000    0.1090456
71680.0000000    0.1326083
71720.0000000    0.1128962
71760.0000000    0.1098068
71800.0000000    0.1024908
71840.0000000    0.1109041
71880.0000000    0.1136446
71920.0000000    0.1109912
71960.0000000    0.1029018
72000.0000000    0.1056698
72040.0000000    0.1018274
72080.0000000    0.1009566
72120.0000000    0.1103253
72160.0000000    0.0942246
72200.0000000    0.1020062
72240.0000000    0.1015524
72280.0000000    0.1020371
72320.0000000    0.1012505
72360.0000000    0.0994879
72400.0000000    0.0971092
72440.0000000    0.1077009
72480.0000000    0.1077549
72520.0000000    0.0999626
72560.0000000    0.0947886
72600.0000000    0.1055617
72640.0000000    0.1043596
72680.0000000    0.0998473
72720.0000000    0.1000846
72760.0000000    0.1025191
72800.0000000    0.1104647
72840.0000000    0.1066054
72880.0000000    0.1054517
72920.0000000    0.0926272
72960.0000000    0.1001894
73000.0000000    0.0979961
73040.0000000    0.1070258
73080.0000000    0.1062616
73120.0000000    0.1067687
73160.0000000    0.1037149
73200.0000000    0.1045185
73240.0000000    0.0935011
73280.0000000    0.0949246
73320.0000000    0.0970914
73360.0000000    0.1036843
73400.0000000    0.0976343
73440.0000000    0.1038965
73480.0000000    0.0957088
73520.0000000    0.1003871
73560.0000000    0.1006875
73600.0000000    0.1032165
73640.0000000    0.0998495
73680.0000000    0.1012865
73720.0000000    0.1003225
73760.0000000    0.1026269
73800.0000000    0.1023783
73840.0000000    0.1013570
73880.0000000    0.1082080
73920.0000000    0.1080526
73960.0000000    0.1047290
74000.0000000    0.1028439
74040.0000000    0.1108582
74080.0000000    0.0976596
74120.0000000    0.1097936
74160.0000000    0.1049751
74200.0000000    0.1014239
74240.0000000    0.0987227
74280.0000000    0.0958336
74320.0000000    0.1058700
74360.0000000    0.0974193
74400.0000000    0.1023507
74440.0000000    0.0952967
74480.0000000    0.0967561
74520.0000000    0.0974638
74560.0000000    0.1097426
74600.0000000    0.0951306
74640.0000000    0.1084402
74680.0000000    0.1170306
74720.0000000    0.1086494
74760.0000000    0.1083248
74800.0000000    0.1107603
74840.0000000    0.1224999
74880.0000000    0.1145275
74920.0000000    0.1118911
74960.0000000    0.1023889
75000.0000000    0.1032217
75040.0000000    0.1025416
75080.0000000    0.0984525
75120.0000000    0.1132659
75160.0000000    0.0960649
75200.0000000    0.1042403
75240.0000000    0.1027211
75280.0000000    0.1135781
75320.0000000    0.1007629
75360.0000000    0.0905067
75400.0000000    0.0910246
75440.0000000    0.1029055
75480.0000000    0.0973617
75520.0000000    0.0968725
75560.0000000    0.0975031
75600.0000000    0.1112601
75640.0000000    0.1054041
75680.0000000    0.1021332
75720.0000000    0.1017023
75760.0000000    0.1022587
75800.0000000    0.1060822
75840.0000000    0.0961592
75880.0000000    0.0981989
75920.0000000    0.1047068
75960.0000000    0.1099723
76000.0000000    0.1083354
76040.0000000    0.1081264
76080.0000000    0.0983978
76120.0000000    0.0922454
76160.0000000    0.1144483
76200.0000000    0.1112797
76240.0000000    0.1010084
76280.0000000    0.1107797
76320.0000000    0.1001080
76360.0000000    0.0982291
76400.0000000    0.0938597
76440.0000000    0.0943724
76480.0000000    0.0994431
76520.0000000    0.0900229
76560.0000000    0.0970958
76600.0000000    0.1006758
76640.0000000    0.1034924
76680.0000000    0.1018682
76720.0000000    0.0951981
76760.0000000    0.1041329
76800.0000000    0.1042724
76840.0000000    0.0964850
76880.0000000    0.0960179
76920.0000000    0.1030237
76960.0000000    0.0918596
77000.0000000    0.1012159
77040.0000000    0.1048630
77080.0000000    0.1141975
77120.0000000    0.1043903
77160.0000000    0.1216941
77200.0000000    0.1037830
77240.0000000    0.1028958
77280.0000000    0.1166341
77320.0000000    0.1028781
77360.0000000    0.0953520
77400.0000000    0.1112170
77440.0000000    0.0990227
77480.0000000    0.1025040
77520.0000000    0.0924721
77560.0000000    0.1047092
77600.0000000    0.1136832
77640.0000000    0.1000753
77680.0000000    0.1024494
77720.0000000    0.1108433
77760.0000000    0.1233032
77800.0000000    0.1107524
77840.0000000    0.0960846
77880.0000000    0.1016385
77920.0000000    0.0999054
77960.0000000    0.1050188
78000.0000000    0.1095808
78040.0000000    0.1022186
78080.0000000    0.1068854
78120.0000000    0.1061188
78160.0000000    0.1050815
78200.0000000    0.1034224
78240.0000000    0.0965182
78280.0000000    0.1080628
78320.0000000    0.1094374
78360.0000000    0.0979854
78400.0000000    0.1045049
78440.0000000    0.1112608
78480.0000000    0.1032983
78520.0000000    0.1052180
78560.0000000    0.1080496
78600.0000000    0.1086797
78640.0000000    0.1090454
78680.0000000    0.1038154
78720.0000000    0.1085389
78760.0000000    0.1153945
78800.0000000    0.1157187
78840.0000000    0.1152891
78880.0000000    0.1146724
78920.0000000    0.1065594
78960.0000000    0.1073337
79000.0000000    0.1083477
79040.0000000    0.1052583
79080.0000000    0.1078791
79120.0000000    0.0992508
79160.0000000    0.1133413
79200.0000000    0.1165667
79240.0000000    0.1034566
79280.0000000    0.1081520
79320.0000000    0.1174900
79360.0000000    0.1059772
79400.0000000    0.1080761
79440.0000000    0.1087502
79480.0000000    0.1085577
79520.0000000    0.1102534
79560.0000000    0.1079457
79600.0000000    0.1037446
79640.0000000    0.1179910
79680.0000000    0.1126784
79720.0000000    0.1122092
79760.0000000    0.1185899
79800.0000000    0.1136422
79840.0000000    0.1012530
79880.0000000    0.1029555
79920.0000000    0.1120625
79960.0000000    0.1087377
80000.0000000    0.1061240
80040.0000000    0.1155027
80080.0000000    0.1086819
80120.0000000    0.1140393
80160.0000000    0.1133221
80200.0000000    0.1062375
80240.0000000    0.1086357
80280.0000000    0.1147498
80320.0000000    0.1159571
80360.0000000    0.1056819
80400.0000000    0.1021839
80440.0000000    0.1054638
80480.0000000    0.1086754
80520.0000000    0.1066429
80560.0000000    0.1086464
80600.0000000    0.1088882
80640.0000000    0.1020693
80680.0000000    0.1072989
80720.0000000    0.0999660
80760.0000000    0.1200957
80800.0000000    0.1081641
80840.0000000    0.1008502
80880.0000000    0.0917884
80920.0000000    0.1082408
80960.0000000    0.1074838
81000.0000000    0.1095279
81040.0000000    0.1058965
81080.0000000    0.1068758
81120.0000000    0.1096382
81160.0000000    0.1069883
81200.0000000    0.1104819
81240.0000000    0.1092557
81280.0000000    0.1009507
81320.0000000    0.0960937
81360.0000000    0.1034494
81400.0000000    0.1094293
81440.0000000    0.1115152
81480.0000000    0.1188680
81520.0000000    0.1181071
81560.0000000    0.1169101
81600.0000000    0.1210177
81640.0000000    0.1147276
81680.0000000    0.1149383
81720.0000000    0.1146036
81760.0000000    0.1122436
81800.0000000    0.1160639
81840.0000000    0.1156128
81880.0000000    0.1225408
81920.0000000    0.1075716
81960.0000000    0.1150049
82000.0000000    0.1056536
82040.0000000    0.1111111
82080.0000000    0.1018244
82120.0000000    0.0988086
82160.0000000    0.1008439
82200.0000000    0.1052135
82240.0000000    0.1081173
82280.0000000    0.1111655
82320.0000000    0.0991083
82360.0000000    0.1036904
82400.0000000    0.0996940
82440.0000000    0.1000522
82480.0000000    0.1000132
82520.0000000    0.1016065
82560.0000000    0.1055536
82600.0000000    0.1096428
82640.0000000    0.1123005
82680.0000000    0.1108908
82720.0000000    0.1128968
82760.0000000    0.1069537
82800.0000000    0.1005908
82840.0000000    0.1087437
82880.0000000    0.1085168
82920.0000000    0.0959410
82960.0000000    0.1072946
83000.0000000    0.0937184
83040.0000000    0.0960517
83080.0000000    0.0985737
83120.0000000    0.1101031
83160.0000000    0.1108229
83200.0000000    0.1152212
83240.0000000    0.1050054
83280.0000000    0.1030497
83320.0000000    0.1002491
83360.0000000    0.1058233
83400.0000000    0.1076495
83440.0000000    0.1030584
83480.0000000    0.0959290
83520.0000000    0.1011856
83560.0000000    0.1008725
83600.0000000    0.1037018
83640.0000000    0.1112577
83680.0000000    0.1087527
83720.0000000    0.1165941
83760.0000000    0.1105552
83800.0000000    0.1048052
83840.0000000    0.1096363
83880.0000000    0.1111015
83920.0000000    0.1017106
83960.0000000    0.1013297
84000.0000000    0.1034254
84040.0000000    0.1017163
84080.0000000    0.1021891
84120.0000000    0.0977304
84160.0000000    0.1072242
84200.0000000    0.1047316
84240.0000000    0.1063145
84280.0000000    0.0922919
84320.0000000    0.1081494
84360.0000000    0.1068992
84400.0000000    0.1157176
84440.0000000    0.1013122
84480.0000000    0.1108659
84520.0000000    0.1169542
84560.0000000    0.1035142
84600.0000000    0.1137199
84640.0000000    0.1085708
84680.0000000    0.1025407
84720.0000000    0.1065905
84760.0000000    0.1036832
84800.0000000    0.1034698
84840.0000000    0.1109264
84880.0000000    0.1171228
84920.0000000    0.1061000
84960.0000000    0.1073503
85000.0000000    0.1029101
85040.0000000    0.1145921
85080.0000000    0.0967908
85120.0000000    0.0994679
85160.0000000    0.0974590
85200.0000000    0.0984307
85240.0000000    0.1037061
85280.0000000    0.0928405
85320.0000000    0.1022414
85360.0000000    0.0976268
85400.0000000    0.1112538
85440.0000000    0.1093443
85480.0000000    0.1079044
85520.0000000    0.1110358
85560.0000000    0.1081038
85600.0000000    0.1018104
85640.0000000    0.1118474
85680.0000000    0.0973190
85720.0000000    0.0984377
85760.0000000    0.1112948
85800.0000000    0.1152497
85840.0000000    0.1155819
85880.0000000    0.1125089
85920.0000000    0.1126691
85960.0000000    0.1199155
86000.0000000    0.1158318
86040.0000000    0.1161821
86080.0000000    0.1202733
86120.0000000    0.1053564
86160.0000000    0.1133332
86200.0000000    0.0994931
86240.0000000    0.1158164
86280.0000000    0.1074338
86320.0000000    0.1138219
86360.0000000    0.1124941
86400.0000000    0.1034877
86440.0000000    0.1107702
86480.0000000    0.1066329
86520.0000000    0.1151165
86560.0000000    0.1174368
86600.0000000    0.1158408
86640.0000000    0.1111877
86680.0000000    0.1199797
86720.0000000    0.1262350
86760.0000000    0.1186343
86800.0000000    0.1111883
86840.0000000    0.1087481
86880.0000000    0.1123476
86920.0000000    0.1152014
86960.0000000    0.1217175
87000.0000000    0.1153856
87040.0000000    0.1134492
87080.0000000    0.1236884
87120.0000000    0.1178242
87160.0000000    0.1200144
87200.0000000    0.1173138
87240.0000000    0.1162737
87280.0000000    0.1228517
87320.0000000    0.1110199
87360.0000000    0.1104023
87400.0000000    0.1219469
87440.0000000    0.1271442
87480.0000000    0.1152193
87520.0000000    0.1257458
87560.0000000    0.1280260
87600.0000000    0.1170562
87640.0000000    0.1234210
87680.0000000    0.1139812
87720.0000000    0.1129620
87760.0000000    0.1073964
87800.0000000    0.1147779
87840.0000000    0.1146395
87880.0000000    0.1157871
87920.0000000    0.1171795
87960.0000000    0.1251136
88000.0000000    0.1160458
88040.0000000    0.1188201
88080.0000000    0.1240428
88120.0000000    0.1310550
88160.0000000    0.1270207
88200.0000000    0.1220836
88240.0000000    0.1486037
88280.0000000    0.1286549
88320.0000000    0.1211804
88360.0000000    0.1180624
88400.0000000    0.1133683
88440.0000000    0.1091959
88480.0000000    0.1169512
88520.0000000    0.1226376
88560.0000000    0.1159868
88600.0000000    0.1235598
88640.0000000    0.1225365
88680.0000000    0.1155720
88720.0000000    0.1261926
88760.0000000    0.1215830
88800.0000000    0.1274838
88840.0000000    0.1236482
88880.0000000    0.1109586
88920.0000000    0.1217550
88960.0000000    0.1217256
89000.0000000    0.1194022
89040.0000000    0.1181637
89080.0000000    0.1098377
89120.0000000    0.1122448
89160.0000000    0.1115274
89200.0000000    0.1230758
89240.0000000    0.1195741
89280.0000000    0.1155969
89320.0000000    0.1280063
89360.0000000    0.1227751
89400.0000000    0.1119939
89440.0000000    0.1174877
89480.0000000    0.1207632
89520.0000000    0.1216416
89560.0000000    0.1222589
89600.0000000    0.1220525
89640.0000000    0.1246311
89680.0000000    0.1223493
89720.0000000    0.1231638
89760.0000000    0.1144623
89800.0000000    0.1156672
89840.0000000    0.1189341
89880.0000000    0.1145913
89920.0000000    0.1264741
89960.0000000    0.1204598
90000.0000000    0.1135375
90040.0000000    0.1214029
90080.0000000    0.1137594
90120.0000000    0.1227229
90160.0000000    0.1161120
90200.0000000    0.1178668
90240.0000000    0.1169091
90280.0000000    0.1147416
90320.0000000    0.1167684
90360.0000000    0.1147522
90400.0000000    0.1122333
90440.0000000    0.1251460
90480.0000000    0.1231433
90520.0000000    0.1210610
90560.0000000    0.1234903
90600.0000000    0.1205539
90640.0000000    0.1179098
90680.0000000    0.1211614
90720.0000000    0.1134720
90760.0000000    0.1176557
90800.0000000    0.1187772
90840.0000000    0.1219883
90880.0000000    0.1298562
90920.0000000    0.1294349
90960.0000000    0.1219767
91000.0000000    0.1223914
91040.0000000    0.1215528
91080.0000000    0.1122093
91120.0000000    0.1326093
91160.0000000    0.1222380
91200.0000000    0.1076305
91240.0000000    0.1277657
91280.0000000    0.1166167
91320.0000000    0.1222406
91360.0000000    0.1220249
91400.0000000    0.1229521
91440.0000000    0.1283445
91480.0000000    0.1230825
91520.0000000    0.1176159
91560.0000000    0.1291822
91600.0000000    0.1303903
91640.0000000    0.1337103
91680.0000000    0.1147494
91720.0000000    0.1288470
91760.0000000    0.1252268
91800.0000000    0.1338930
91840.0000000    0.1311309
91880.0000000    0.1231558
91920.0000000    0.1187149
91960.0000000    0.1244429
92000.0000000    0.1279194
92040.0000000    0.1295929
92080.0000000    0.1314510
92120.0000000    0.1415318
92160.0000000    0.1366783
92200.0000000    0.1237542
92240.0000000    0.1333205
92280.0000000    0.1262421
92320.0000000    0.1219464
92360.0000000    0.1142280
92400.0000000    0.1139555
92440.0000000    0.1247293
92480.0000000    0.1192864
92520.0000000    0.1229935
92560.0000000    0.1255471
92600.0000000    0.1360080
92640.0000000    0.1399157
92680.0000000    0.1259221
92720.0000000    0.1147959
92760.0000000    0.1167452
92800.0000000    0.1089981
92840.0000000    0.1122847
92880.0000000    0.1179748
92920.0000000    0.1171697
92960.0000000    0.1183541
93000.0000000    0.1181363
93040.0000000    0.1148152
93080.0000000    0.1246839
93120.0000000    0.1324877
93160.0000000    0.1282864
93200.0000000    0.1182729
93240.0000000    0.1179027
93280.0000000    0.1159151
93320.0000000    0.1156670
93360.0000000    0.1309999
93400.0000000    0.1308556
93440.0000000    0.1130848
93480.0000000    0.1188312
93520.0000000    0.1247243
93560.0000000    0.1284500
93600.0000000    0.1362133
93640.0000000    0.1285958
93680.0000000    0.1229740
93720.0000000    0.1299222
93760.0000000    0.1402468
93800.0000000    0.1245750
93840.0000000    0.1319645
93880.0000000    0.1259054
93920.0000000    0.1250225
93960.0000000    0.1186979
94000.0000000    0.1307128
94040.0000000    0.1199074
94080.0000000    0.1299825
94120.0000000    0.1267732
94160.0000000    0.1323344
94200.0000000    0.1277397
94240.0000000    0.1275835
94280.0000000    0.1252319
94320.0000000    0.1218778
94360.0000000    0.1303183
94400.0000000    0.1180006
94440.0000000    0.1156584
94480.0000000    0.1265267
94520.0000000    0.1055869
94560.0000000    0.1166278
94600.0000000    0.1189511
94640.0000000    0.1131201
94680.0000000    0.1180686
94720.0000000    0.1225949
94760.0000000    0.1222017
94800.0000000    0.1163429
94840.0000000    0.1149670
94880.0000000    0.1198587
94920.0000000    0.1050939
94960.0000000    0.1266834
95000.0000000    0.1166529
95040.0000000    0.1142926
95080.0000000    0.1108917
95120.0000000    0.1254532
95160.0000000    0.1194534
95200.0000000    0.1160548
95240.0000000    0.1181221
95280.0000000    0.1258867
95320.0000000    0.1211148
95360.0000000    0.1236713
95400.0000000    0.1206650
95440.0000000    0.1133408
95480.0000000    0.1236226
95520.0000000    0.1244191
95560.0000000    0.1185462
95600.0000000    0.1255069
95640.0000000    0.1188183
95680.0000000    0.1323254
95720.0000000    0.1283890
95760.0000000    0.1243361
95800.0000000    0.1235042
95840.0000000    0.1227952
95880.0000000    0.1270532
95920.0000000    0.1210577
95960.0000000    0.1282870
96000.0000000    0.1255794
96040.0000000    0.1171876
96080.0000000    0.1244240
96120.0000000    0.1287004
96160.0000000    0.1344301
96200.0000000    0.1298405
96240.0000000    0.1373647
96280.0000000    0.1322686
96320.0000000    0.1236316
96360.0000000    0.1295185
96400.0000000    0.1278415
96440.0000000    0.1215229
96480.0000000    0.1325578
96520.0000000    0.1232008
96560.0000000    0.1182795
96600.0000000    0.1213704
96640.0000000    0.1207770
96680.0000000    0.1359926
96720.0000000    0.1315849
96760.0000000    0.1268506
96800.0000000    0.1245326
96840.0000000    0.1257381
96880.0000000    0.1292348
96920.0000000    0.1266331
96960.0000000    0.1316326
97000.0000000    0.1304590
97040.0000000    0.1338574
97080.0000000    0.1355203
97120.0000000    0.1250023
97160.0000000    0.1293208
97200.0000000    0.1257617
97240.0000000    0.1343700
97280.0000000    0.1352179
97320.0000000    0.1336050
97360.0000000    0.1319201
97400.0000000    0.1351802
97440.0000000    0.1304186
97480.0000000    0.1245877
97520.0000000    0.1220968
97560.0000000    0.1319919
97600.0000000    0.1209468
97640.0000000    0.1348837
97680.0000000    0.1261470
97720.0000000    0.1233840
97760.0000000    0.1272285
97800.0000000    0.1201265
97840.0000000    0.1278939
97880.0000000    0.1247658
97920.0000000    0.1313969
97960.0000000    0.1445943
98000.0000000    0.1323645
98040.0000000    0.1228126
98080.0000000    0.1266556
98120.0000000    0.1255743
98160.0000000    0.1118041
98200.0000000    0.1359072
98240.0000000    0.1199596
98280.0000000    0.1225319
98320.0000000    0.1182912
98360.0000000    0.1247005
98400.0000000    0.1335554
98440.0000000    0.1212379
98480.0000000    0.1176948
98520.0000000    0.1325352
98560.0000000    0.1363309
98600.0000000    0.1290491
98640.0000000    0.1338869
98680.0000000    0.1173945
98720.0000000    0.1258596
98760.0000000    0.1232321
98800.0000000    0.1304473
98840.0000000    0.1298099
98880.0000000    0.1254311
98920.0000000    0.1179826
98960.0000000    0.1225768
99000.0000000    0.1249757
99040.0000000    0.1210799
99080.0000000    0.1159843
99120.0000000    0.1194180
99160.0000000    0.1179778
99200.0000000    0.1243613
99240.0000000    0.1218186
99280.0000000    0.1289452
99320.0000000    0.1341327
99360.0000000    0.1306794
99400.0000000    0.1228683
99440.0000000    0.1313124
99480.0000000    0.1294917
99520.0000000    0.1502879
99560.0000000    0.1390117
99600.0000000    0.1355243
99640.0000000    0.1363334
99680.0000000    0.1300126
99720.0000000    0.1260489
99760.0000000    0.1346761
99800.0000000    0.1331642
99840.0000000    0.1219874
99880.0000000    0.1457115
99920.0000000    0.1393263
99960.0000000    0.1228964
100000.0000000    0.1369791
100040.0000000    0.1391055
100080.0000000    0.1303557
100120.0000000    0.1294248
100160.0000000    0.1131828
100200.0000000    0.1159479
100240.0000000    0.1130548
100280.0000000    0.1189047
100320.0000000    0.1197462
100360.0000000    0.1211250
100400.0000000    0.1208742
100440.0000000    0.1271065
100480.0000000    0.1285642
100520.0000000    0.1302029
100560.0000000    0.1305414
100600.0000000    0.1288519
100640.0000000    0.1223973
100680.0000000    0.1266833
100720.0000000    0.1171224
100760.0000000    0.1368259
100800.0000000    0.1272624
100840.0000000    0.1242010
100880.0000000    0.1271912
100920.0000000    0.1324868
100960.0000000    0.1216428
101000.0000000    0.1219531
101040.0000000    0.1266603
101080.0000000    0.1240285
101120.0000000    0.1322923
101160.0000000    0.1227581
101200.0000000    0.1336503
101240.0000000    0.1270203
101280.0000000    0.1197919
101320.0000000    0.1334649
101360.0000000    0.1242622
101400.0000000    0.1229635
101440.0000000    0.1238595
101480.0000000    0.1302218
101520.0000000    0.1279747
101560.0000000    0.1253607
101600.0000000    0.1274844
101640.0000000    0.1360909
101680.0000000    0.1316344
101720.0000000    0.1353317
101760.0000000    0.1347192
101800.0000000    0.1352689
101840.0000000    0.1294830
101880.0000000    0.1322896
101920.0000000    0.1265427
101960.0000000    0.1324299
102000.0000000    0.1332682
102040.0000000    0.1288708
102080.0000000    0.1325946
102120.0000000    0.1370930
102160.0000000    0.1339676
102200.0000000    0.1270237
102240.0000000    0.1336498
102280.0000000    0.1277714
102320.0000000    0.1312359
102360.0000000    0.1229409
102400.0000000    0.1304239
102440.0000000    0.1239655
102480.0000000    0.1285259
102520.0000000    0.1343344
102560.0000000    0.1288085
102600.0000000    0.1241076
102640.0000000    0.1229625
102680.0000000    0.1366822
102720.0000000    0.1359752
102760.0000000    0.1388775
102800.0000000    0.1319539
102840.0000000    0.1340755
102880.0000000    0.1330823
102920.0000000    0.1336941
102960.0000000    0.1465411
103000.0000000    0.1408923
103040.0000000    0.1517473
103080.0000000    0.1383532
103120.0000000    0.1315696
103160.0000000    0.1307098
103200.0000000    0.1372693
103240.0000000    0.1420272
103280.0000000    0.1295481
103320.0000000    0.1432523
103360.0000000    0.1343465
103400.0000000    0.1492708
103440.0000000    0.1506463
103480.0000000    0.1513331
103520.0000000    0.1366565
103560.0000000    0.1354715
103600.0000000    0.1299344
103640.0000000    0.1312987
103680.0000000    0.1328792
103720.0000000    0.1383817
103760.0000000    0.1262273
103800.0000000    0.1330478
103840.0000000    0.1344323
103880.0000000    0.1404922
103920.0000000    0.1342929
103960.0000000    0.1417212
104000.0000000    0.1321701
104040.0000000    0.1314055
104080.0000000    0.1400671
104120.0000000    0.1344777
104160.0000000    0.1483974
104200.0000000    0.1368223
104240.0000000    0.1374628
104280.0000000    0.1223662
104320.0000000    0.1392418
104360.0000000    0.1452648
104400.0000000    0.1270576
104440.0000000    0.1248599
104480.0000000    0.1321756
104520.0000000    0.1297564
104560.0000000    0.1317952
104600.0000000    0.1402992
104640.0000000    0.1261543
104680.0000000    0.1248554
104720.0000000    0.1312111
104760.0000000    0.1292556
104800.0000000    0.1333598
104840.0000000    0.1269011
104880.0000000    0.1290537
104920.0000000    0.1322583
104960.0000000    0.1248021
105000.0000000    0.1338662
105040.0000000    0.1250867
105080.0000000    0.1262829
105120.0000000    0.1441197
105160.0000000    0.1300214
105200.0000000    0.1250134
105240.0000000    0.1263859
105280.0000000    0.1335651
105320.0000000    0.1261007
105360.0000000    0.1330431
105400.0000000    0.1256753
105440.0000000    0.1250595
105480.0000000    0.1288930
105520.0000000    0.1282361
105560.0000000    0.1330266
105600.0000000    0.1316602
105640.0000000    0.1295024
105680.0000000    0.1245689
105720.0000000    0.1276514
105760.0000000    0.1229207
105800.0000000    0.1264078
105840.0000000    0.1311339
105880.0000000    0.1293821
105920.0000000    0.1411840
105960.0000000    0.1380082
106000.0000000    0.1254295
106040.0000000    0.1357757
106080.0000000    0.1377926
106120.0000000    0.1438080
106160.0000000    0.1468378
106200.0000000    0.1385114
106240.0000000    0.1480348
106280.0000000    0.1454990
106320.0000000    0.1382134
106360.0000000    0.1420738
106400.0000000    0.1278354
106440.0000000    0.1259597
106480.0000000    0.1435623
106520.0000000    0.1310647
106560.0000000    0.1307945
106600.0000000    0.1251787
106640.0000000    0.1226452
106680.0000000    0.1374102
106720.0000000    0.1277199
106760.0000000    0.1284534
106800.0000000    0.1233894
106840.0000000    0.1390401
106880.0000000    0.1538013
106920.0000000    0.1518923
106960.0000000    0.1456890
107000.0000000    0.1372278
107040.0000000    0.1512924
107080.0000000    0.1298757
107120.0000000    0.1392821
107160.0000000    0.1373564
107200.0000000    0.1355232
107240.0000000    0.1297357
107280.0000000    0.1309346
107320.0000000    0.1260448
107360.0000000    0.1203582
107400.0000000    0.1366599
107440.0000000    0.1304947
107480.0000000    0.1297587
107520.0000000    0.1188336
107560.0000000    0.1223159
107600.0000000    0.1274774
107640.0000000    0.1225026
107680.0000000    0.1182423
107720.0000000    0.1225711
107760.0000000    0.1249422
107800.0000000    0.1340362
107840.0000000    0.1312983
107880.0000000    0.1297860
107920.0000000    0.1319421
107960.0000000    0.1228405
108000.0000000    0.1194161
108040.0000000    0.1265096
108080.0000000    0.1336907
108120.0000000    0.1243392
108160.0000000    0.1312053
108200.0000000    0.1298978
108240.0000000    0.1303075
108280.0000000    0.1235250
108320.0000000    0.1236025
108360.0000000    0.1428948
108400.0000000    0.1467347
108440.0000000    0.1355291
108480.0000000    0.1385006
108520.0000000    0.1236674
108560.0000000    0.1354780
108600.0000000    0.1271067
108640.0000000    0.1347197
108680.0000000    0.1234375
108720.0000000    0.1224212
108760.0000000    0.1265219
108800.0000000    0.1201171
108840.0000000    0.1306957
108880.0000000    0.1256743
108920.0000000    0.1246776
108960.0000000    0.1264900
109000.0000000    0.1225883
109040.0000000    0.1156740
109080.0000000    0.1294023
109120.0000000    0.1208686
109160.0000000    0.1212625
109200.0000000    0.1285433
109240.0000000    0.1342205
109280.0000000    0.1295837
109320.0000000    0.1265662
109360.0000000    0.1260257
109400.0000000    0.1226648
109440.0000000    0.1400405
109480.0000000    0.1350110
109520.0000000    0.1252096
109560.0000000    0.1304024
109600.0000000    0.1164368
109640.0000000    0.1107115
109680.0000000    0.1313549
109720.0000000    0.1206089
109760.0000000    0.1336057
109800.0000000    0.1299438
109840.0000000    0.1218209
109880.0000000    0.1393552
109920.0000000    0.1232228
109960.0000000    0.1144897
110000.0000000    0.1166119
110040.0000000    0.1164496
110080.0000000    0.1190188
110120.0000000    0.1267186
110160.0000000    0.1258739
110200.0000000    0.1231594
110240.0000000    0.1184492
110280.0000000    0.1274500
110320.0000000    0.1213970
110360.0000000    0.1222231
110400.0000000    0.1148825
110440.0000000    0.1169012
110480.0000000    0.1286076
110520.0000000    0.1271241
110560.0000000    0.1184059
110600.0000000    0.1295315
110640.0000000    0.1211683
110680.0000000    0.1248050
110720.0000000    0.1387041
110760.0000000    0.1192283
110800.0000000    0.1186560
110840.0000000    0.1325444
110880.0000000    0.1256200
110920.0000000    0.1400536
110960.0000000    0.1320855
111000.0000000    0.1195873
111040.0000000    0.1194934
111080.0000000    0.1203951
111120.0000000    0.1220683
111160.0000000    0.1269261
111200.0000000    0.1267584
111240.0000000    0.1198827
111280.0000000    0.1245378
111320.0000000    0.1226387
111360.0000000    0.1283819
111400.0000000    0.1290805
111440.0000000    0.1214368
111480.0000000    0.1357163
111520.0000000    0.1271746
111560.0000000    0.1212718
111600.0000000    0.1184848
111640.0000000    0.1205651
111680.0000000    0.1232652
111720.0000000    0.1194865
111760.0000000    0.1176282
111800.0000000    0.1146096
111840.0000000    0.1161563
111880.0000000    0.1179323
111920.0000000    0.1142099
111960.0000000    0.1269557
112000.0000000    0.1204688
112040.0000000    0.1151933
112080.0000000    0.1189028
112120.0000000    0.1219660
112160.0000000    0.1245324
112200.0000000    0.1148715
112240.0000000    0.1194403
112280.0000000    0.1200982
112320.0000000    0.1204223
112360.0000000    0.1236472
112400.0000000    0.1280396
112440.0000000    0.1184141
112480.0000000    0.1165599
112520.0000000    0.1288323
112560.0000000    0.1203145
112600.0000000    0.1179932
112640.0000000    0.1156447
112680.0000000    0.1192184
112720.0000000    0.1152852
112760.0000000    0.1166114
112800.0000000    0.1202685
112840.0000000    0.1277957
112880.0000000    0.1253084
112920.0000000    0.1221465
112960.0000000    0.1190752
113000.0000000    0.1181263
113040.0000000    0.1344750
113080.0000000    0.1189867
113120.0000000    0.1240790
113160.0000000    0.1166193
113200.0000000    0.1195598
113240.0000000    0.1251803
113280.0000000    0.1247383
113320.0000000    0.1226984
113360.0000000    0.1222022
113400.0000000    0.1417995
113440.0000000    0.1396977
113480.0000000    0.1257370
113520.0000000    0.1177234
113560.0000000    0.1196454
113600.0000000    0.1220586
113640.0000000    0.1190224
113680.0000000    0.1108153
113720.0000000    0.1248308
113760.0000000    0.1175839
113800.0000000    0.1267960
113840.0000000    0.1229477
113880.0000000    0.1224982
113920.0000000    0.1240218
113960.0000000    0.1219075
114000.0000000    0.1232345
114040.0000000    0.1097338
114080.0000000    0.1255605
114120.0000000    0.1097106
114160.0000000    0.1149876
114200.0000000    0.1195540
114240.0000000    0.1215260
114280.0000000    0.1236952
114320.0000000    0.1158892
114360.0000000    0.1186301
114400.0000000    0.1208197
114440.0000000    0.1116534
114480.0000000    0.1122821
114520.0000000    0.1178832
114560.0000000    0.1225989
114600.0000000    0.1206819
114640.0000000    0.1229634
114680.0000000    0.1108279
114720.0000000    0.1158787
114760.0000000    0.1108334
114800.0000000    0.1259098
114840.0000000    0.1218804
114880.0000000    0.1224215
114920.0000000    0.1148159
114960.0000000    0.1192178
115000.0000000    0.1211154
115040.0000000    0.1267744
115080.0000000    0.1243564
115120.0000000    0.1314691
115160.0000000    0.1274431
115200.0000000    0.1236916
115240.0000000    0.1174953
115280.0000000    0.1195995
115320.0000000    0.1219695
115360.0000000    0.1251278
115400.0000000    0.1196872
115440.0000000    0.1190830
115480.0000000    0.1254123
115520.0000000    0.1129430
115560.0000000    0.1171021
115600.0000000    0.1255831
115640.0000000    0.1266850
115680.0000000    0.1272963
115720.0000000    0.1108529
115760.0000000    0.1174060
115800.0000000    0.1226905
115840.0000000    0.1261176
115880.0000000    0.1218318
115920.0000000    0.1170412
115960.0000000    0.1236838
116000.0000000    0.1266335
116040.0000000    0.1175959
116080.0000000    0.1168058
116120.0000000    0.1200038
116160.0000000    0.1217415
116200.0000000    0.1254768
116240.0000000    0.1254948
116280.0000000    0.1202737
116320.0000000    0.1268870
116360.0000000    0.1288885
116400.0000000    0.1273429
116440.0000000    0.1308293
116480.0000000    0.1354301
116520.0000000    0.1242571
116560.0000000    0.1406340
116600.0000000    0.1149826
116640.0000000    0.1313461
116680.0000000    0.1151276
116720.0000000    0.1336167
116760.0000000    0.1142498
116800.0000000    0.1230525
116840.0000000    0.1185156
116880.0000000    0.1188115
116920.0000000    0.1238942
116960.0000000    0.1226874
117000.0000000    0.1272190
117040.0000000    0.1182354
117080.0000000    0.1173805
117120.0000000    0.1304339
117160.0000000    0.1224301
117200.0000000    0.1259567
117240.0000000    0.1073821
117280.0000000    0.1275839
117320.0000000    0.1207314
117360.0000000    0.1213228
117400.0000000    0.1272553
117440.0000000    0.1193050
117480.0000000    0.1305585
117520.0000000    0.1139252
117560.0000000    0.1218690
117600.0000000    0.1257816
117640.0000000    0.1309130
117680.0000000    0.1264948
117720.0000000    0.1335868
117760.0000000    0.1428677
117800.0000000    0.1178053
117840.0000000    0.1292474
117880.0000000    0.1393350
117920.0000000    0.1403821
117960.0000000    0.1255094
118000.0000000    0.1241669
118040.0000000    0.1293683
118080.0000000    0.1278906
118120.0000000    0.1396067
118160.0000000    0.1454078
118200.0000000    0.1414304
118240.0000000    0.1325193
118280.0000000    0.1276308
118320.0000000    0.1314851
118360.0000000    0.1322983
118400.0000000    0.1139576
118440.0000000    0.1346350
118480.0000000    0.1290184
118520.0000000    0.1207841
118560.0000000    0.1204076
118600.0000000    0.1295693
118640.0000000    0.1266098
118680.0000000    0.1241616
118720.0000000    0.1259585
118760.0000000    0.1134230
118800.0000000    0.1371619
118840.0000000    0.1282846
118880.0000000    0.1280703
118920.0000000    0.1359681
118960.0000000    0.1333190
119000.0000000    0.1259067
119040.0000000    0.1350768
119080.0000000    0.1449358
119120.0000000    0.1320913
119160.0000000    0.1321655
119200.0000000    0.1289000
119240.0000000    0.1193664
119280.0000000    0.1221865
119320.0000000    0.1226689
119360.0000000    0.1318934
119400.0000000    0.1307077
119440.0000000    0.1323423
119480.0000000    0.1362976
119520.0000000    0.1365039
119560.0000000    0.1305782
119600.0000000    0.1311429
119640.0000000    0.1438486
119680.0000000    0.1287413
119720.0000000    0.1363167
119760.0000000    0.1319380
119800.0000000    0.1251072
119840.0000000    0.1306106
119880.0000000    0.1296621
119920.0000000    0.1410638
119960.0000000    0.1240989
120000.0000000    0.1367819
120040.0000000    0.1385043
120080.0000000    0.1244393
120120.0000000    0.1367650
120160.0000000    0.1438871
120200.0000000    0.1336706
120240.0000000    0.1355146
120280.0000000    0.1322382
120320.0000000    0.1328613
120360.0000000    0.1450932
120400.0000000    0.1224531
120440.0000000    0.1371270
120480.0000000    0.1323787
120520.0000000    0.1174303
120560.0000000    0.1335599
120600.0000000    0.1308682
120640.0000000    0.1204261
120680.0000000    0.1314792
120720.0000000    0.1344043
120760.0000000    0.1326842
120800.0000000    0.1357690
120840.0000000    0.1322073
120880.0000000    0.1361020
120920.0000000    0.1293739
120960.0000000    0.1293476
121000.0000000    0.1340500
121040.0000000    0.1362144
121080.0000000    0.1409923
121120.0000000    0.1257942
121160.0000000    0.1211900
121200.0000000    0.1190500
121240.0000000    0.1355870
121280.0000000    0.1356337
121320.0000000    0.1348447
121360.0000000    0.1223019
121400.0000000    0.1181464
121440.0000000    0.1235269
121480.0000000    0.1257185
121520.0000000    0.1260835
121560.0000000    0.1275046
121600.0000000    0.1194741
121640.0000000    0.1276394
121680.0000000    0.1322717
121720.0000000    0.1242122
121760.0000000    0.1221806
121800.0000000    0.1154164
121840.0000000    0.1174209
121880.0000000    0.1115966
121920.0000000    0.1148352
121960.0000000    0.1145830
122000.0000000    0.1125923
122040.0000000    0.1117993
122080.0000000    0.1202793
122120.0000000    0.1103546
122160.0000000    0.1157021
122200.0000000    0.1082417
122240.0000000    0.1172072
122280.0000000    0.1169061
122320.0000000    0.1098168
122360.0000000    0.1144759
122400.0000000    0.1054700
122440.0000000    0.1182709
122480.0000000    0.1123963
122520.0000000    0.1190088
122560.0000000    0.1056273
122600.0000000    0.1069920
122640.0000000    0.1172888
122680.0000000    0.1096624
122720.0000000    0.1172796
122760.0000000    0.1085261
122800.0000000    0.1123183
122840.0000000    0.1116953
122880.0000000    0.1151577
122920.0000000    0.1060726
122960.0000000    0.1096255
123000.0000000    0.1182789
123040.0000000    0.1176802
123080.0000000    0.1140001
123120.0000000    0.1165470
123160.0000000    0.1137011
123200.0000000    0.1089894
123240.0000000    0.1061264
123280.0000000    0.1105409
123320.0000000    0.1130662
123360.0000000    0.1174439
123400.0000000    0.1099676
123440.0000000    0.1211700
123480.0000000    0.1197464
123520.0000000    0.1154058
123560.0000000    0.1227927
123600.0000000    0.1165419
123640.0000000    0.1122710
123680.0000000    0.1117650
123720.0000000    0.1125183
123760.0000000    0.1094305
123800.0000000    0.1155483
123840.0000000    0.1162753
123880.0000000    0.1089188
123920.0000000    0.1096855
123960.0000000    0.1115230
124000.0000000    0.1035357
124040.0000000    0.1108411
124080.0000000    0.1129901
124120.0000000    0.1119502
124160.0000000    0.1245933
124200.0000000    0.1186772
124240.0000000    0.1314332
124280.0000000    0.1227106
124320.0000000    0.1164206
124360.0000000    0.1226489
124400.0000000    0.1282706
124440.0000000    0.1246069
124480.0000000    0.1263050
124520.0000000    0.1349026
124560.0000000    0.1222295
124600.0000000    0.1152670
124640.0000000    0.1088871
124680.0000000    0.1082029
124720.0000000    0.1219025
124760.0000000    0.1211798
124800.0000000    0.1176642
124840.0000000    0.1242640
124880.0000000    0.1101495
124920.0000000    0.1055567
124960.0000000    0.1105183
125000.0000000    0.1225967
125040.0000000    0.1220116
125080.0000000    0.1172421
125120.0000000    0.1160066
125160.0000000    0.1190146
125200.0000000    0.1229789
125240.0000000    0.1223361
125280.0000000    0.1210444
125320.0000000    0.1294064
125360.0000000    0.1168958
125400.0000000    0.1183666
125440.0000000    0.1164496
125480.0000000    0.1327486
125520.0000000    0.1331194
125560.0000000    0.1271290
125600.0000000    0.1278982
125640.0000000    0.1261162
125680.0000000    0.1226339
125720.0000000    0.1254810
125760.0000000    0.1206547
125800.0000000    0.1167690
125840.0000000    0.1255062
125880.0000000    0.1226140
125920.0000000    0.1199825
125960.0000000    0.1154993
126000.0000000    0.1100916
126040.0000000    0.1279957
126080.0000000    0.1183366
126120.0000000    0.1299495
126160.0000000    0.1220716
126200.0000000    0.1211475
126240.0000000    0.1256577
126280.0000000    0.1118356
126320.0000000    0.1235366
126360.0000000    0.1142977
126400.0000000    0.1215707
126440.0000000    0.1209681
126480.0000000    0.1194803
126520.0000000    0.1120673
126560.0000000    0.1253249
126600.0000000    0.1088115
126640.0000000    0.1237348
126680.0000000    0.1231402
126720.0000000    0.1214517
126760.0000000    0.1345472
126800.0000000    0.1174119
126840.0000000    0.1345053
126880.0000000    0.1248324
126920.0000000    0.1281560
126960.0000000    0.1371159
127000.0000000    0.1249708
127040.0000000    0.1295270
127080.0000000    0.1339319
127120.0000000    0.1234109
127160.0000000    0.1384448
127200.0000000    0.1252420
127240.0000000    0.1282188
127280.0000000    0.1379752
127320.0000000    0.1300544
127360.0000000    0.1348011
127400.0000000    0.1140409
127440.0000000    0.1173913
127480.0000000    0.1229867
127520.0000000    0.1245056
127560.0000000    0.1244725
127600.0000000    0.1300852
127640.0000000    0.1182804
127680.0000000    0.1250741
127720.0000000    0.1347162
127760.0000000    0.1325908
127800.0000000    0.1255505
127840.0000000    0.1268948
127880.0000000    0.1419376
127920.0000000    0.1209634
127960.0000000    0.1255476
128000.0000000    0.1274893
128040.0000000    0.1245913
128080.0000000    0.1305672
128120.0000000    0.1250666
128160.0000000    0.1193608
128200.0000000    0.1424218
128240.0000000    0.1352719
128280.0000000    0.1239469
128320.0000000    0.1344991
128360.0000000    0.1261064
128400.0000000    0.1244613
128440.0000000    0.1260731
128480.0000000    0.1223352
128520.0000000    0.1292853
128560.0000000    0.1274579
128600.0000000    0.1197292
128640.0000000    0.1173175
128680.0000000    0.1229882
128720.0000000    0.1254374
128760.0000000    0.1196443
128800.0000000    0.1267768
128840.0000000    0.1168355
128880.0000000    0.1251795
128920.0000000    0.1218954
128960.0000000    0.1240953
129000.0000000    0.1256358
129040.0000000    0.1300439
129080.0000000    0.1207802
129120.0000000    0.1429621
129160.0000000    0.1320745
129200.0000000    0.1201958
129240.0000000    0.1375281
129280.0000000    0.1341647
129320.0000000    0.1255672
129360.0000000    0.1256055
129400.0000000    0.1348158
129440.0000000    0.1281890
129480.0000000    0.1148676
129520.0000000    0.1323656
129560.0000000    0.1239190
129600.0000000    0.1445230
129640.0000000    0.1402342
129680.0000000    0.1307917
129720.0000000    0.1223770
129760.0000000    0.1211854
129800.0000000    0.1161683
129840.0000000    0.1138346
129880.0000000    0.1166743
129920.0000000    0.1300170
129960.0000000    0.1210172
130000.0000000    0.1232279
130040.0000000    0.1213167
130080.0000000    0.1249686
130120.0000000    0.1231685
130160.0000000    0.1168898
130200.0000000    0.1216961
130240.0000000    0.1182520
130280.0000000    0.1214684
130320.0000000    0.1284410
130360.0000000    0.1220152
130400.0000000    0.1249139
130440.0000000    0.1335165
130480.0000000    0.1205030
130520.0000000    0.1122921
130560.0000000    0.1171989
130600.0000000    0.1190655
130640.0000000    0.1163579
130680.0000000    0.1092167
130720.0000000    0.1135129
130760.0000000    0.1278815
130800.0000000    0.1099632
130840.0000000    0.1217692
130880.0000000    0.1087392
130920.0000000    0.1196319
130960.0000000    0.1178840
131000.0000000    0.1143743
131040.0000000    0.1148470
131080.0000000    0.1239716
131120.0000000    0.1264356
131160.0000000    0.1171591
131200.0000000    0.1136369
131240.0000000    0.1240105
131280.0000000    0.1269645
131320.0000000    0.1334438
131360.0000000    0.1333114
131400.0000000    0.1317005
131440.0000000    0.1263579
131480.0000000    0.1195119
131520.0000000    0.1208890
131560.0000000    0.1211078
131600.0000000    0.1149005
131640.0000000    0.1056457
131680.0000000    0.1205068
131720.0000000    0.1261375
131760.0000000    0.1244037
131800.0000000    0.1214646
131840.0000000    0.1086196
131880.0000000    0.1152392
131920.0000000    0.1126128
131960.0000000    0.1206259
132000.0000000    0.1245514
132040.0000000    0.1169657
132080.0000000    0.1215765
132120.0000000    0.1188089
132160.0000000    0.1186357
132200.0000000    0.1062410
132240.0000000    0.1067829
132280.0000000    0.1253283
132320.0000000    0.1312941
132360.0000000    0.1241010
132400.0000000    0.1234883
132440.0000000    0.1153519
132480.0000000    0.1319352
132520.0000000    0.1313792
132560.0000000    0.1232889
132600.0000000    0.1300905
132640.0000000    0.1206698
132680.0000000    0.1465151
132720.0000000    0.1316865
132760.0000000    0.1303027
132800.0000000    0.1331719
132840.0000000    0.1415920
132880.0000000    0.1270419
132920.0000000    0.1316760
132960.0000000    0.1233574
133000.0000000    0.1144368
133040.0000000    0.1315814
133080.0000000    0.1192260
133120.0000000    0.1159573
133160.0000000    0.1198578
133200.0000000    0.1187072
133240.0000000    0.1317872
133280.0000000    0.1248114
133320.0000000    0.1247197
133360.0000000    0.1328372
133400.0000000    0.1260493
133440.0000000    0.1282632
133480.0000000    0.1317341
133520.0000000    0.1196840
133560.0000000    0.1359949
133600.0000000    0.1253140
133640.0000000    0.1327682
133680.0000000    0.1285730
133720.0000000    0.1273485
133760.0000000    0.1287216
133800.0000000    0.1264108
133840.0000000    0.1384252
133880.0000000    0.1170994
133920.0000000    0.1198829
133960.0000000    0.1225609
134000.0000000    0.1135536
134040.0000000    0.1097209
134080.0000000    0.1171127
134120.0000000    0.1206463
134160.0000000    0.1263503
134200.0000000    0.1324957
134240.0000000    0.1210536
134280.0000000    0.1209275
134320.0000000    0.1331890
134360.0000000    0.1217307
134400.0000000    0.1201925
134440.0000000    0.1138581
134480.0000000    0.1145368
134520.0000000    0.1228737
134560.0000000    0.1293230
134600.0000000    0.1218768
134640.0000000    0.1289329
134680.0000000    0.1215056
134720.0000000    0.1408759
134760.0000000    0.1228095
134800.0000000    0.1298090
134840.0000000    0.1435531
134880.0000000    0.1296987
134920.0000000    0.1255928
134960.0000000    0.1330527
135000.0000000    0.1303335
135040.0000000    0.1194390
135080.0000000    0.1238340
135120.0000000    0.1262292
135160.0000000    0.1231255
135200.0000000    0.1138255
135240.0000000    0.1190959
135280.0000000    0.1073936
135320.0000000    0.1183772
135360.0000000    0.1222868
135400.0000000    0.1125470
135440.0000000    0.1123437
135480.0000000    0.1285100
135520.0000000    0.1285167
135560.0000000    0.1339362
135600.0000000    0.1416779
135640.0000000    0.1428910
135680.0000000    0.1274088
135720.0000000    0.1229072
135760.0000000    0.1312446
135800.0000000    0.1246431
135840.0000000    0.1136167
135880.0000000    0.1199932
135920.0000000    0.1248397
135960.0000000    0.1334536
136000.0000000    0.1295693
136040.0000000    0.1269052
136080.0000000    0.1191658
136120.0000000    0.1280963
136160.0000000    0.1372052
136200.0000000    0.1236169
136240.0000000    0.1349168
136280.0000000    0.1463581
136320.0000000    0.1339949
136360.0000000    0.1367205
136400.0000000    0.1317371
136440.0000000    0.1433812
136480.0000000    0.1476487
136520.0000000    0.1525257
136560.0000000    0.1369587
136600.0000000    0.1271781
136640.0000000    0.1297992
136680.0000000    0.1311133
136720.0000000    0.1297651
136760.0000000    0.1187528
136800.0000000    0.1242683
136840.0000000    0.1376607
136880.0000000    0.1386748
136920.0000000    0.1251383
136960.0000000    0.1285885
137000.0000000    0.1167991
137040.0000000    0.1267702
137080.0000000    0.1212977
137120.0000000    0.1283275
137160.0000000    0.1485162
137200.0000000    0.1362490
137240.0000000    0.1251915
137280.0000000    0.1428292
137320.0000000    0.1396202
137360.0000000    0.1382651
137400.0000000    0.1328510
137440.0000000    0.1227170
137480.0000000    0.1283649
137520.0000000    0.1251710
137560.0000000    0.1503776
137600.0000000    0.1347404
137640.0000000    0.1355854
137680.0000000    0.1364153
137720.0000000    0.1357727
137760.0000000    0.1324044
137800.0000000    0.1383709
137840.0000000    0.1366179
137880.0000000    0.1490951
137920.0000000    0.1478518
137960.0000000    0.1402281
138000.0000000    0.1323848
138040.0000000    0.1406026
138080.0000000    0.1500055
138120.0000000    0.1457204
138160.0000000    0.1476599
138200.0000000    0.1573095
138240.0000000    0.1421003
138280.0000000    0.1508079
138320.0000000    0.1476745
138360.0000000    0.1615984
138400.0000000    0.1462739
138440.0000000    0.1385984
138480.0000000    0.1504266
138520.0000000    0.1479043
138560.0000000    0.1547281
138600.0000000    0.1361832
138640.0000000    0.1481972
138680.0000000    0.1422128
138720.0000000    0.1539231
138760.0000000    0.1492041
138800.0000000    0.1416256
138840.0000000    0.1411376
138880.0000000    0.1548094
138920.0000000    0.1538413
138960.0000000    0.1501555
139000.0000000    0.1536305
139040.0000000    0.1356220
139080.0000000    0.1550533
139120.0000000    0.1346435
139160.0000000    0.1542650
139200.0000000    0.1575165
139240.0000000    0.1402133
139280.0000000    0.1431472
139320.0000000    0.1308810
139360.0000000    0.1364934
139400.0000000    0.1439524
139440.0000000    0.1320499
139480.0000000    0.1464559
139520.0000000    0.1447826
139560.0000000    0.1399045
139600.0000000    0.1359766
139640.0000000    0.1387482
139680.0000000    0.1411659
139720.0000000    0.1291651
139760.0000000    0.1372775
139800.0000000    0.1238026
139840.0000000    0.1365175
139880.0000000    0.1426855
139920.0000000    0.1313646
139960.0000000    0.1363283
140000.0000000    0.1324299
140040.0000000    0.1435396
140080.0000000    0.1376711
140120.0000000    0.1232854
140160.0000000    0.1364367
140200.0000000    0.1304878
140240.0000000    0.1323606
140280.0000000    0.1285239
140320.0000000    0.1241387
140360.0000000    0.1372130
140400.0000000    0.1362956
140440.0000000    0.1309636
140480.0000000    0.1347230
140520.0000000    0.1296488
140560.0000000    0.1248179
140600.0000000    0.1234436
140640.0000000    0.1360168
140680.0000000    0.1392404
140720.0000000    0.1375188
140760.0000000    0.1361435
140800.0000000    0.1289547
140840.0000000    0.1364079
140880.0000000    0.1265896
140920.0000000    0.1313803
140960.0000000    0.1318309
141000.0000000    0.1323149
141040.0000000    0.1316572
141080.0000000    0.1282696
141120.0000000    0.1372513
141160.0000000    0.1477896
141200.0000000    0.1552157
141240.0000000    0.1407982
141280.0000000    0.1540810
141320.0000000    0.1547324
141360.0000000    0.1440748
141400.0000000    0.1262511
141440.0000000    0.1241433
141480.0000000    0.1296652
141520.0000000    0.1252343
141560.0000000    0.1339251
141600.0000000    0.1388557
141640.0000000    0.1378721
141680.0000000    0.1350433
141720.0000000    0.1487629
141760.0000000    0.1318483
141800.0000000    0.1327381
141840.0000000    0.1472811
141880.0000000    0.1403681
141920.0000000    0.1409221
141960.0000000    0.1504029
142000.0000000    0.1323240
142040.0000000    0.1250539
142080.0000000    0.1419128
142120.0000000    0.1510169
142160.0000000    0.1336194
142200.0000000    0.1458041
142240.0000000    0.1368083
142280.0000000    0.1361483
142320.0000000    0.1316260
142360.0000000    0.1297005
142400.0000000    0.1286347
142440.0000000    0.1325974
142480.0000000    0.1230178
142520.0000000    0.1329065
142560.0000000    0.1298533
142600.0000000    0.1295732
142640.0000000    0.1327734
142680.0000000    0.1277516
142720.0000000    0.1462159
142760.0000000    0.1364401
142800.0000000    0.1357716
142840.0000000    0.1189134
142880.0000000    0.1319871
142920.0000000    0.1424396
142960.0000000    0.1339946
143000.0000000    0.1251595
143040.0000000    0.1160946
143080.0000000    0.1296029
143120.0000000    0.1284228
143160.0000000    0.1335820
143200.0000000    0.1259555
143240.0000000    0.1279599
143280.0000000    0.1287391
143320.0000000    0.1251187
143360.0000000    0.1324885
143400.0000000    0.1332249
143440.0000000    0.1326540
143480.0000000    0.1223140
143520.0000000    0.1160680
143560.0000000    0.1236423
143600.0000000    0.1278408
143640.0000000    0.1157641
143680.0000000    0.1367448
143720.0000000    0.1339472
143760.0000000    0.1275057
143800.0000000    0.1133223
143840.0000000    0.1203597
143880.0000000    0.1169663
143920.0000000    0.1155171
143960.0000000    0.1186920
144000.0000000    0.1184980
144040.0000000    0.1149779
144080.0000000    0.1125902
144120.0000000    0.1056722
144160.0000000    0.1149686
144200.0000000    0.1170405
144240.0000000    0.1218386
144280.0000000    0.1171001
144320.0000000    0.1284645
144360.0000000    0.1222344
144400.0000000    0.1161718
144440.0000000    0.1277264
144480.0000000    0.1232372
144520.0000000    0.1350737
144560.0000000    0.1350413
144600.0000000    0.1218619
144640.0000000    0.1286791
144680.0000000    0.1226021
144720.0000000    0.1226998
144760.0000000    0.1192164
144800.0000000    0.1272541
144840.0000000    0.1252794
144880.0000000    0.1411566
144920.0000000    0.1282419
144960.0000000    0.1199377
145000.0000000    0.1224322
145040.0000000    0.1267177
145080.0000000    0.1229754
145120.0000000    0.1307782
145160.0000000    0.1193638
145200.0000000    0.1277099
145240.0000000    0.1348523
145280.0000000    0.1291386
145320.0000000    0.1221664
145360.0000000    0.1246024
145400.0000000    0.1357959
145440.0000000    0.1340275
145480.0000000    0.1257172
145520.0000000    0.1357334
145560.0000000    0.1337345
145600.0000000    0.1292253
145640.0000000    0.1342719
145680.0000000    0.1323265
145720.0000000    0.1207320
145760.0000000    0.1308297
145800.0000000    0.1199351
145840.0000000    0.1138073
145880.0000000    0.1182923
145920.0000000    0.1371112
145960.0000000    0.1188029
146000.0000000    0.1363555
146040.0000000    0.1217808
146080.0000000    0.1272197
146120.0000000    0.1242424
146160.0000000    0.1363777
146200.0000000    0.1270488
146240.0000000    0.1271974
146280.0000000    0.1307919
146320.0000000    0.1468900
146360.0000000    0.1351052
146400.0000000    0.1307449
146440.0000000    0.1411061
146480.0000000    0.1275220
146520.0000000    0.1222524
146560.0000000    0.1264862
146600.0000000    0.1295285
146640.0000000    0.1328849
146680.0000000    0.1339732
146720.0000000    0.1421004
146760.0000000    0.1352805
146800.0000000    0.1342801
146840.0000000    0.1244877
146880.0000000    0.1426607
146920.0000000    0.1459568
146960.0000000    0.1304278
147000.0000000    0.1280087
147040.0000000    0.1302208
147080.0000000    0.1315957
147120.0000000    0.1261031
147160.0000000    0.1218229
147200.0000000    0.1331619
147240.0000000    0.1279672
147280.0000000    0.1181773
147320.0000000    0.1288640
147360.0000000    0.1190675
147400.0000000    0.1165774
147440.0000000    0.1281044
147480.0000000    0.1143587
147520.0000000    0.1221465
147560.0000000    0.1452900
147600.0000000    0.1301448
147640.0000000    0.1321346
147680.0000000    0.1327480
147720.0000000    0.1244085
147760.0000000    0.1345080
147800.0000000    0.1260012
147840.0000000    0.1311167
147880.0000000    0.1248442
147920.0000000    0.1329458
147960.0000000    0.1334208
148000.0000000    0.1331642
148040.0000000    0.1179467
148080.0000000    0.1232999
148120.0000000    0.1243843
148160.0000000    0.1312654
148200.0000000    0.1410738
148240.0000000    0.1289192
148280.0000000    0.1370960
148320.0000000    0.1272093
148360.0000000    0.1325050
148400.0000000    0.1290348
148440.0000000    0.1344382
148480.0000000    0.1345885
148520.0000000    0.1255949
148560.0000000    0.1357208
148600.0000000    0.1414645
148640.0000000    0.1351081
148680.0000000    0.1240393
148720.0000000    0.1390985
148760.0000000    0.1425232
148800.0000000    0.1361618
148840.0000000    0.1396042
148880.0000000    0.1379001
148920.0000000    0.1360613
148960.0000000    0.1320174
149000.0000000    0.1367719
149040.0000000    0.1330360
149080.0000000    0.1425502
149120.0000000    0.1329206
149160.0000000    0.1334658
149200.0000000    0.1284197
149240.0000000    0.1306452
149280.0000000    0.1399804
149320.0000000    0.1388519
149360.0000000    0.1359627
149400.0000000    0.1339628
149440.0000000    0.1446151
149480.0000000    0.1461133
149520.0000000    0.1404882
149560.0000000    0.1401760
149600.0000000    0.1455803
149640.0000000    0.1455288
149680.0000000    0.1475089
149720.0000000    0.1466338
149760.0000000    0.1386435
149800.0000000    0.1319785
149840.0000000    0.1413943
149880.0000000    0.1503219
149920.0000000    0.1290789
149960.0000000    0.1304670
150000.0000000    0.1275544
150040.0000000    0.1454997
150080.0000000    0.1292330
150120.0000000    0.1371315
150160.0000000    0.1352367
150200.0000000    0.1249992
150240.0000000    0.1278553
150280.0000000    0.1331661
150320.0000000    0.1364092
150360.0000000    0.1413927
150400.0000000    0.1348455
150440.0000000    0.1266986
150480.0000000    0.1288753
150520.0000000    0.1376633
150560.0000000    0.1304689
150600.0000000    0.1236954
150640.0000000    0.1254807
150680.0000000    0.1335971
150720.0000000    0.1372952
150760.0000000    0.1305114
150800.0000000    0.1345811
150840.0000000    0.1340062
150880.0000000    0.1408388
150920.0000000    0.1208339
150960.0000000    0.1252983
151000.0000000    0.1366372
151040.0000000    0.1272551
151080.0000000    0.1328169
151120.0000000    0.1398259
151160.0000000    0.1316821
151200.0000000    0.1361420
151240.0000000    0.1370988
151280.0000000    0.1258761
151320.0000000    0.1323242
151360.0000000    0.1248946
151400.0000000    0.1368871
151440.0000000    0.1362987
151480.0000000    0.1263697
151520.0000000    0.1203004
151560.0000000    0.1251071
151600.0000000    0.1171599
151640.0000000    0.1263770
151680.0000000    0.1260022
151720.0000000    0.1362773
151760.0000000    0.1305871
151800.0000000    0.1391186
151840.0000000    0.1248715
151880.0000000    0.1357170
151920.0000000    0.1338252
151960.0000000    0.1392645
152000.0000000    0.1302779
152040.0000000    0.1345531
152080.0000000    0.1326965
152120.0000000    0.1307148
152160.0000000    0.1328266
152200.0000000    0.1150919
152240.0000000    0.1249824
152280.0000000    0.1145015
152320.0000000    0.1249970
152360.0000000    0.1177819
152400.0000000    0.1210155
152440.0000000    0.1158425
152480.0000000    0.1211669
152520.0000000    0.1242016
152560.0000000    0.1274935
152600.0000000    0.1304009
152640.0000000    0.1209059
152680.0000000    0.1318136
152720.0000000    0.1351105
152760.0000000    0.1210098
152800.0000000    0.1331834
152840.0000000    0.1223089
152880.0000000    0.1211141
152920.0000000    0.1236434
152960.0000000    0.1346660
153000.0000000    0.1305550
153040.0000000    0.1260116
153080.0000000    0.1258238
153120.0000000    0.1317756
153160.0000000    0.1317392
153200.0000000    0.1144753
153240.0000000    0.1213630
153280.0000000    0.1176602
153320.0000000    0.1215418
153360.0000000    0.1224622
153400.0000000    0.1198407
153440.0000000    0.1271505
153480.0000000    0.1396536
153520.0000000    0.1290403
153560.0000000    0.1349430
153600.0000000    0.1375099
153640.0000000    0.1454263
153680.0000000    0.1368135
153720.0000000    0.1369292
153760.0000000    0.1302830
153800.0000000    0.1500116
153840.0000000    0.1344321
153880.0000000    0.1311887
153920.0000000    0.1396648
153960.0000000    0.1396694
154000.0000000    0.1330096
154040.0000000    0.1420946
154080.0000000    0.1265365
154120.0000000    0.1282171
154160.0000000    0.1267349
154200.0000000    0.1328723
154240.0000000    0.1239790
154280.0000000    0.1191928
154320.0000000    0.1351494
154360.0000000    0.1269224
154400.0000000    0.1264854
154440.0000000    0.1355599
154480.0000000    0.1269008
154520.0000000    0.1254415
154560.0000000    0.1275231
154600.0000000    0.1307613
154640.0000000    0.1268929
154680.0000000    0.1266142
154720.0000000    0.1328291
154760.0000000    0.1172967
154800.0000000    0.1164828
154840.0000000    0.1149368
154880.0000000    0.1252165
154920.0000000    0.1148217
154960.0000000    0.1297579
155000.0000000    0.1274205
155040.0000000    0.1250805
155080.0000000    0.1277321
155120.0000000    0.1286977
155160.0000000    0.1282380
155200.0000000    0.1282218
155240.0000000    0.1361095
155280.0000000    0.1213194
155320.0000000    0.1282800
155360.0000000    0.1294055
155400.0000000    0.1211295
155440.0000000    0.1257420
155480.0000000    0.1272576
155520.0000000    0.1261071
155560.0000000    0.1243470
155600.0000000    0.1243661
155640.0000000    0.1275540
155680.0000000    0.1271599
155720.0000000    0.1400756
155760.0000000    0.1266547
155800.0000000    0.1353310
155840.0000000    0.1244754
155880.0000000    0.1338533
155920.0000000    0.1241180
155960.0000000    0.1254051
156000.0000000    0.1277598
156040.0000000    0.1468897
156080.0000000    0.1271131
156120.0000000    0.1349912
156160.0000000    0.1299954
156200.0000000    0.1340766
156240.0000000    0.1270565
156280.0000000    0.1212208
156320.0000000    0.1313436
156360.0000000    0.1286272
156400.0000000    0.1191282
156440.0000000    0.1260926
156480.0000000    0.1242783
156520.0000000    0.1194953
156560.0000000    0.1240036
156600.0000000    0.1288041
156640.0000000    0.1244028
156680.0000000    0.1222230
156720.0000000    0.1279960
156760.0000000    0.1210773
156800.0000000    0.1279951
156840.0000000    0.1364027
156880.0000000    0.1389906
156920.0000000    0.1248173
156960.0000000    0.1250809
157000.0000000    0.1353664
157040.0000000    0.1363831
157080.0000000    0.1349538
157120.0000000    0.1403049
157160.0000000    0.1270603
157200.0000000    0.1317704
157240.0000000    0.1340151
157280.0000000    0.1273040
157320.0000000    0.1187998
157360.0000000    0.1331663
157400.0000000    0.1319022
157440.0000000    0.1260018
157480.0000000    0.1234150
157520.0000000    0.1272299
157560.0000000    0.1272178
157600.0000000    0.1265544
157640.0000000    0.1112696
157680.0000000    0.1149074
157720.0000000    0.1133440
157760.0000000    0.1218642
157800.0000000    0.1257987
157840.0000000    0.1287831
157880.0000000    0.1397275
157920.0000000    0.1172526
157960.0000000    0.1161416
158000.0000000    0.1210978
158040.0000000    0.1206109
158080.0000000    0.1128247
158120.0000000    0.1195111
158160.0000000    0.1194950
158200.0000000    0.1296451
158240.0000000    0.1202773
158280.0000000    0.1281714
158320.0000000    0.1410157
158360.0000000    0.1245265
158400.0000000    0.1317322
158440.0000000    0.1440872
158480.0000000    0.1350227
158520.0000000    0.1260674
158560.0000000    0.1236960
158600.0000000    0.1290908
158640.0000000    0.1206683
158680.0000000    0.1225672
158720.0000000    0.1224656
158760.0000000    0.1296496
158800.0000000    0.1246013
158840.0000000    0.1323232
158880.0000000    0.1351639
158920.0000000    0.1273549
158960.0000000    0.1243918
159000.0000000    0.1295484
159040.0000000    0.1292427
159080.0000000    0.1389809
159120.0000000    0.1369171
159160.0000000    0.1337220
159200.0000000    0.1264678
159240.0000000    0.1371407
159280.0000000    0.1266921
159320.0000000    0.1263795
159360.0000000    0.1297242
159400.0000000    0.1347927
159440.0000000    0.1280078
159480.0000000    0.1265078
159520.0000000    0.1229725
159560.0000000    0.1280039
159600.0000000    0.1243251
159640.0000000    0.1202584
159680.0000000    0.1242437
159720.0000000    0.1221042
159760.0000000    0.1271119
159800.0000000    0.1192169
159840.0000000    0.1250059
159880.0000000    0.1216975
159920.0000000    0.1258728
159960.0000000    0.1327506
160000.0000000    0.1182226
160040.0000000    0.1167774
160080.0000000    0.1214515
160120.0000000    0.1298773
160160.0000000    0.1252892
160200.0000000    0.1188354
160240.0000000    0.1242854
160280.0000000    0.1252324
160320.0000000    0.1224446
160360.0000000    0.1210502
160400.0000000    0.1252500
160440.0000000    0.1259612
160480.0000000    0.1288196
160520.0000000    0.1197423
160560.0000000    0.1319198
160600.0000000    0.1213297
160640.0000000    0.1225974
160680.0000000    0.1189588
160720.0000000    0.1273283
160760.0000000    0.1245731
160800.0000000    0.1190139
160840.0000000    0.1168023
160880.0000000    0.1314837
160920.0000000    0.1204066
160960.0000000    0.1364239
161000.0000000    0.1224868
161040.0000000    0.1249019
161080.0000000    0.1259300
161120.0000000    0.1232767
161160.0000000    0.1333694
161200.0000000    0.1205105
161240.0000000    0.1225181
161280.0000000    0.1229284
161320.0000000    0.1170469
161360.0000000    0.1216540
161400.0000000    0.1199849
161440.0000000    0.1265752
161480.0000000    0.1341788
161520.0000000    0.1305486
161560.0000000    0.1352004
161600.0000000    0.1254784
161640.0000000    0.1254377
161680.0000000    0.1278906
161720.0000000    0.1161396
161760.0000000    0.1291854
161800.0000000    0.1172207
161840.0000000    0.1212698
161880.0000000    0.1246315
161920.0000000    0.1194100
161960.0000000    0.1238479
162000.0000000    0.1163219
162040.0000000    0.1286818
162080.0000000    0.1222685
162120.0000000    0.1197655
162160.0000000    0.1220895
162200.0000000    0.1199062
162240.0000000    0.1278932
162280.0000000    0.1273274
162320.0000000    0.1265197
162360.0000000    0.1150547
162400.0000000    0.1198137
162440.0000000    0.1232416
162480.0000000    0.1220146
162520.0000000    0.1125169
162560.0000000    0.1238385
162600.0000000    0.1227585
162640.0000000    0.1241070
162680.0000000    0.1361592
162720.0000000    0.1287123
162760.0000000    0.1426110
162800.0000000    0.1192460
162840.0000000    0.1253233
162880.0000000    0.1250113
162920.0000000    0.1223592
162960.0000000    0.1146592
163000.0000000    0.1243090
163040.0000000    0.1266578
163080.0000000    0.1224063
163120.0000000    0.1282467
163160.0000000    0.1182440
163200.0000000    0.1137240
163240.0000000    0.1164263
163280.0000000    0.1098010
163320.0000000    0.1005639
163360.0000000    0.1122806
163400.0000000    0.1080169
163440.0000000    0.1083609
163480.0000000    0.1190860
163520.0000000    0.1221970
163560.0000000    0.1218991
163600.0000000    0.1294220
163640.0000000    0.1176579
163680.0000000    0.1315512
163720.0000000    0.1217257
163760.0000000    0.1209143
163800.0000000    0.1158475
163840.0000000    0.1163374
163880.0000000    0.1060838
163920.0000000    0.1124469
163960.0000000    0.1190301
164000.0000000    0.1081823
164040.0000000    0.1147539
164080.0000000    0.1081218
164120.0000000    0.1088016
164160.0000000    0.1190775
164200.0000000    0.1280261
164240.0000000    0.1134319
164280.0000000    0.1303907
164320.0000000    0.1245589
164360.0000000    0.1221641
164400.0000000    0.1205265
164440.0000000    0.1175596
164480.0000000    0.1238686
164520.0000000    0.1284436
164560.0000000    0.1257195
164600.0000000    0.1205538
164640.0000000    0.1288809
164680.0000000    0.1211864
164720.0000000    0.1218304
164760.0000000    0.1131577
164800.0000000    0.1148417
164840.0000000    0.1167190
164880.0000000    0.1212507
164920.0000000    0.1314024
164960.0000000    0.1263837
165000.0000000    0.1293430
165040.0000000    0.1304479
165080.0000000    0.1284778
165120.0000000    0.1265022
165160.0000000    0.1270494
165200.0000000    0.1259398
165240.0000000    0.1291926
165280.0000000    0.1199625
165320.0000000    0.1238682
165360.0000000    0.1377657
165400.0000000    0.1258045
165440.0000000    0.1214538
165480.0000000    0.1356825
165520.0000000    0.1422776
165560.0000000    0.1234224
165600.0000000    0.1259545
165640.0000000    0.1225400
165680.0000000    0.1327036
165720.0000000    0.1314647
165760.0000000    0.1331747
165800.0000000    0.1202570
165840.0000000    0.1212624
165880.0000000    0.1321335
165920.0000000    0.1390498
165960.0000000    0.1210818
166000.0000000    0.1158300
166040.0000000    0.1219687
166080.0000000    0.1162495
166120.0000000    0.1110568
166160.0000000    0.1182889
166200.0000000    0.1149398
166240.0000000    0.1300635
166280.0000000    0.1225319
166320.0000000    0.1231195
166360.0000000    0.1198827
166400.0000000    0.1146470
166440.0000000    0.1267221
166480.0000000    0.1211836
166520.0000000    0.1161623
166560.0000000    0.1129100
166600.0000000    0.1126003
166640.0000000    0.1243932
166680.0000000    0.1177887
166720.0000000    0.1262482
166760.0000000    0.1225419
166800.0000000    0.1190921
166840.0000000    0.1168752
166880.0000000    0.1240529
166920.0000000    0.1239750
166960.0000000    0.1204876
167000.0000000    0.1174672
167040.0000000    0.1133042
167080.0000000    0.1160449
167120.0000000    0.1198548
167160.0000000    0.1202544
167200.0000000    0.1071455
167240.0000000    0.1163173
167280.0000000    0.1179660
167320.0000000    0.1153089
167360.0000000    0.1239331
167400.0000000    0.1082587
167440.0000000    0.1213835
167480.0000000    0.1246916
167520.0000000    0.1250182
167560.0000000    0.1373123
167600.0000000    0.1314852
167640.0000000    0.1183335
167680.0000000    0.1213762
167720.0000000    0.1143275
167760.0000000    0.1247112
167800.0000000    0.1121303
167840.0000000    0.1189786
167880.0000000    0.1246694
167920.0000000    0.1215085
167960.0000000    0.1127488
168000.0000000    0.1101510
168040.0000000    0.1124852
168080.0000000    0.1265994
168120.0000000    0.1190526
168160.0000000    0.1273417
168200.0000000    0.1254205
168240.0000000    0.1288031
168280.0000000    0.1248371
168320.0000000    0.1213874
168360.0000000    0.1181380
168400.0000000    0.1236693
168440.0000000    0.1292442
168480.0000000    0.1311162
168520.0000000    0.1226982
168560.0000000    0.1306798
168600.0000000    0.1235756
168640.0000000    0.1278488
168680.0000000    0.1275549
168720.0000000    0.1303396
168760.0000000    0.1282471
168800.0000000    0.1347643
168840.0000000    0.1291038
168880.0000000    0.1361277
168920.0000000    0.1274849
168960.0000000    0.1254247
169000.0000000    0.1321159
169040.0000000    0.1355610
169080.0000000    0.1317130
169120.0000000    0.1265872
169160.0000000    0.1279969
169200.0000000    0.1294485
169240.0000000    0.1368976
169280.0000000    0.1308246
169320.0000000    0.1332753
169360.0000000    0.1193754
169400.0000000    0.1228252
169440.0000000    0.1230724
169480.0000000    0.1224840
169520.0000000    0.1211447
169560.0000000    0.1185319
169600.0000000    0.1287689
169640.0000000    0.1279376
169680.0000000    0.1298621
169720.0000000    0.1245667
169760.0000000    0.1181285
169800.0000000    0.1234319
169840.0000000    0.1283141
169880.0000000    0.1172159
169920.0000000    0.1257069
169960.0000000    0.1250535
170000.0000000    0.1293597
170040.0000000    0.1220400
170080.0000000    0.1202274
170120.0000000    0.1215321
170160.0000000    0.1186464
170200.0000000    0.1286060
170240.0000000    0.1352348
170280.0000000    0.1176868
170320.0000000    0.1243268
170360.0000000    0.1347235
170400.0000000    0.1290958
170440.0000000    0.1338646
170480.0000000    0.1234809
170520.0000000    0.1233596
170560.0000000    0.1261521
170600.0000000    0.1201961
170640.0000000    0.1143694
170680.0000000    0.1180991
170720.0000000    0.1168770
170760.0000000    0.1222372
170800.0000000    0.1261829
170840.0000000    0.1242605
170880.0000000    0.1180218
170920.0000000    0.1274648
170960.0000000    0.1221233
171000.0000000    0.1172670
171040.0000000    0.1257109
171080.0000000    0.1230661
171120.0000000    0.1243822
171160.0000000    0.1202064
171200.0000000    0.1223003
171240.0000000    0.1347141
171280.0000000    0.1119836
171320.0000000    0.1157042
171360.0000000    0.1223522
171400.0000000    0.1235853
171440.0000000    0.1333406
171480.0000000    0.1176349
171520.0000000    0.1260035
171560.0000000    0.1316726
171600.0000000    0.1185671
171640.0000000    0.1356487
171680.0000000    0.1463563
171720.0000000    0.1450457
171760.0000000    0.1255070
171800.0000000    0.1248761
171840.0000000    0.1198581
171880.0000000    0.1255020
171920.0000000    0.1311094
171960.0000000    0.1285830
172000.0000000    0.1283423
172040.0000000    0.1204878
172080.0000000    0.1159546
172120.0000000    0.1290984
172160.0000000    0.1211172
172200.0000000    0.1282467
172240.0000000    0.1269188
172280.0000000    0.1285274
172320.0000000    0.1324668
172360.0000000    0.1398978
172400.0000000    0.1296743
172440.0000000    0.1322394
172480.0000000    0.1289386
172520.0000000    0.1440383
172560.0000000    0.1395639
172600.0000000    0.1342679
172640.0000000    0.1237510
172680.0000000    0.1231376
172720.0000000    0.1241320
172760.0000000    0.1386444
172800.0000000    0.1283265
172840.0000000    0.1241290
172880.0000000    0.1233131
172920.0000000    0.1289760
172960.0000000    0.1296979
173000.0000000    0.1411435
173040.0000000    0.1390215
173080.0000000    0.1412126
173120.0000000    0.1340723
173160.0000000    0.1373422
173200.0000000    0.1288890
173240.0000000    0.1212425
173280.0000000    0.1123912
173320.0000000    0.1318354
173360.0000000    0.1195452
173400.0000000    0.1164575
173440.0000000    0.1273806
173480.0000000    0.1208845
173520.0000000    0.1251993
173560.0000000    0.1118628
173600.0000000    0.1196388
173640.0000000    0.1251007
173680.0000000    0.1148951
173720.0000000    0.1102699
173760.0000000    0.1097553
173800.0000000    0.1176895
173840.0000000    0.1302745
173880.0000000    0.1261053
173920.0000000    0.1181700
173960.0000000    0.1270459
174000.0000000    0.1175084
174040.0000000    0.1291040
174080.0000000    0.1247503
174120.0000000    0.1334636
174160.0000000    0.1202117
174200.0000000    0.1241438
174240.0000000    0.1090385
174280.0000000    0.1133071
174320.0000000    0.1106207
174360.0000000    0.1218702
174400.0000000    0.1262935
174440.0000000    0.1324870
174480.0000000    0.1391175
174520.0000000    0.1304635
174560.0000000    0.1356051
174600.0000000    0.1212241
174640.0000000    0.1221034
174680.0000000    0.1260436
174720.0000000    0.1160472
174760.0000000    0.1230100
174800.0000000    0.1211986
174840.0000000    0.1231839
174880.0000000    0.1206694
174920.0000000    0.1349923
174960.0000000    0.1341864
175000.0000000    0.1205333
175040.0000000    0.1085067
175080.0000000    0.1112567
175120.0000000    0.1116656
175160.0000000    0.1156278
175200.0000000    0.1162766
175240.0000000    0.1167775
175280.0000000    0.1207324
175320.0000000    0.1189844
175360.0000000    0.1178513
175400.0000000    0.1230621
175440.0000000    0.1263788
175480.0000000    0.1222861
175520.0000000    0.1461553
175560.0000000    0.1270035
175600.0000000    0.1336890
175640.0000000    0.1389960
175680.0000000    0.1260215
175720.0000000    0.1220617
175760.0000000    0.1211555
175800.0000000    0.1324450
175840.0000000    0.1265454
175880.0000000    0.1276804
175920.0000000    0.1240220
175960.0000000    0.1168635
176000.0000000    0.1183036
176040.0000000    0.1140388
176080.0000000    0.1309790
176120.0000000    0.1227367
176160.0000000    0.1205939
176200.0000000    0.1203566
176240.0000000    0.1315615
176280.0000000    0.1260999
176320.0000000    0.1312379
176360.0000000    0.1293999
176400.0000000    0.1361437
176440.0000000    0.1382067
176480.0000000    0.1352668
176520.0000000    0.1472877
176560.0000000    0.1355253
176600.0000000    0.1332663
176640.0000000    0.1385334
176680.0000000    0.1372324
176720.0000000    0.1403551
176760.0000000    0.1345680
176800.0000000    0.1607215
176840.0000000    0.1344743
176880.0000000    0.1331399
176920.0000000    0.1335982
176960.0000000    0.1401092
177000.0000000    0.1461831
177040.0000000    0.1374798
177080.0000000    0.1337995
177120.0000000    0.1318559
177160.0000000    0.1459069
177200.0000000    0.1293816
177240.0000000    0.1324705
177280.0000000    0.1348440
177320.0000000    0.1252564
177360.0000000    0.1243836
177400.0000000    0.1220534
177440.0000000    0.1271563
177480.0000000    0.1249050
177520.0000000    0.1228246
177560.0000000    0.1207179
177600.0000000    0.1281019
177640.0000000    0.1291835
177680.0000000    0.1292401
177720.0000000    0.1217895
177760.0000000    0.1270938
177800.0000000    0.1288418
177840.0000000    0.1341929
177880.0000000    0.1153354
177920.0000000    0.1239044
177960.0000000    0.1204009
178000.0000000    0.1145611
178040.0000000    0.1219782
178080.0000000    0.1185723
178120.0000000    0.1288030
178160.0000000    0.1181650
178200.0000000    0.1179517
178240.0000000    0.1090324
178280.0000000    0.1162612
178320.0000000    0.1213722
178360.0000000    0.1146364
178400.0000000    0.1095752
178440.0000000    0.1176363
178480.0000000    0.1117569
178520.0000000    0.1119630
178560.0000000    0.1119804
178600.0000000    0.1060155
178640.0000000    0.1138782
178680.0000000    0.1065007
178720.0000000    0.1144145
178760.0000000    0.1221227
178800.0000000    0.1206299
178840.0000000    0.1064749
178880.0000000    0.1148050
178920.0000000    0.1077562
178960.0000000    0.1195542
179000.0000000    0.1250429
179040.0000000    0.1236525
179080.0000000    0.1238020
179120.0000000    0.1190026
179160.0000000    0.1265910
179200.0000000    0.1308752
179240.0000000    0.1321161
179280.0000000    0.1198843
179320.0000000    0.1211128
179360.0000000    0.1282149
179400.0000000    0.1132810
179440.0000000    0.1301732
179480.0000000    0.1319437
179520.0000000    0.1256796
179560.0000000    0.1347756
179600.0000000    0.1182528
179640.0000000    0.1390147
179680.0000000    0.1341013
179720.0000000    0.1278666
179760.0000000    0.1326695
179800.0000000    0.1459576
179840.0000000    0.1440620
179880.0000000    0.1380443
179920.0000000    0.1317335
179960.0000000    0.1422716
180000.0000000    0.1475945
180040.0000000    0.1339934
180080.0000000    0.1206583
180120.0000000    0.1207298
180160.0000000    0.1246198
180200.0000000    0.1386910
180240.0000000    0.1233247
180280.0000000    0.1287237
180320.0000000    0.1203004
180360.0000000    0.1390257
180400.0000000    0.1409245
180440.0000000    0.1352063
180480.0000000    0.1337258
180520.0000000    0.1239161
180560.0000000    0.1170936
180600.0000000    0.1257607
180640.0000000    0.1275263
180680.0000000    0.1257182
180720.0000000    0.1257658
180760.0000000    0.1269948
180800.0000000    0.1211888
180840.0000000    0.1089156
180880.0000000    0.1206921
180920.0000000    0.1276353
180960.0000000    0.1323786
181000.0000000    0.1221260
181040.0000000    0.1197263
181080.0000000    0.1257173
181120.0000000    0.1238384
181160.0000000    0.1328647
181200.0000000    0.1405028
181240.0000000    0.1416178
181280.0000000    0.1235881
181320.0000000    0.1302168
181360.0000000    0.1331914
181400.0000000    0.1264553
181440.0000000    0.1242469
181480.0000000    0.1345146
181520.0000000    0.1375244
181560.0000000    0.1304506
181600.0000000    0.1398307
181640.0000000    0.1123406
181680.0000000    0.1401027
181720.0000000    0.1213720
181760.0000000    0.1270456
181800.0000000    0.1098445
181840.0000000    0.1220672
181880.0000000    0.1244542
181920.0000000    0.1168496
181960.0000000    0.1384608
182000.0000000    0.1276309
182040.0000000    0.1239814
182080.0000000    0.1421672
182120.0000000    0.1306938
182160.0000000    0.1204241
182200.0000000    0.1316890
182240.0000000    0.1318289
182280.0000000    0.1228997
182320.0000000    0.1290311
182360.0000000    0.1233195
182400.0000000    0.1155476
182440.0000000    0.1254795
182480.0000000    0.1199960
182520.0000000    0.1416511
182560.0000000    0.1400581
182600.0000000    0.1266543
182640.0000000    0.1310097
182680.0000000    0.1374511
182720.0000000    0.1371702
182760.0000000    0.1301174
182800.0000000    0.1312327
182840.0000000    0.1236195
182880.0000000    0.1237546
182920.0000000    0.1273720
182960.0000000    0.1378858
183000.0000000    0.1277819
183040.0000000    0.1461523
183080.0000000    0.1358257
183120.0000000    0.1366264
183160.0000000    0.1259926
183200.0000000    0.1243605
183240.0000000    0.1303852
183280.0000000    0.1192547
183320.0000000    0.1217813
183360.0000000    0.1233487
183400.0000000    0.1337620
183440.0000000    0.1224356
183480.0000000    0.1171453
183520.0000000    0.1240950
183560.0000000    0.1285820
183600.0000000    0.1166918
183640.0000000    0.1195255
183680.0000000    0.1252824
183720.0000000    0.1278945
183760.0000000    0.1287813
183800.0000000    0.1245818
183840.0000000    0.1255850
183880.0000000    0.1164009
183920.0000000    0.1286398
183960.0000000    0.1316437
184000.0000000    0.1196092
184040.0000000    0.1237624
184080.0000000    0.1312894
184120.0000000    0.1368092
184160.0000000    0.1205513
184200.0000000    0.1183780
184240.0000000    0.1279981
184280.0000000    0.1340029
184320.0000000    0.1340984
184360.0000000    0.1374483
184400.0000000    0.1472967
184440.0000000    0.1489651
184480.0000000    0.1353487
184520.0000000    0.1320984
184560.0000000    0.1246996
184600.0000000    0.1255902
184640.0000000    0.1294647
184680.0000000    0.1340196
184720.0000000    0.1276816
184760.0000000    0.1462871
184800.0000000    0.1282554
184840.0000000    0.1169905
184880.0000000    0.1373994
184920.0000000    0.1583750
184960.0000000    0.1338692
185000.0000000    0.1321265
185040.0000000    0.1385834
185080.0000000    0.1413297
185120.0000000    0.1328970
185160.0000000    0.1289259
185200.0000000    0.1282185
185240.0000000    0.1222625
185280.0000000    0.1166240
185320.0000000    0.1252190
185360.0000000    0.1394698
185400.0000000    0.1339562
185440.0000000    0.1269400
185480.0000000    0.1351456
185520.0000000    0.1326139
185560.0000000    0.1210392
185600.0000000    0.1142641
185640.0000000    0.1228535
185680.0000000    0.1213962
185720.0000000    0.1299831
185760.0000000    0.1254902
185800.0000000    0.1435795
185840.0000000    0.1175220
185880.0000000    0.1175326
185920.0000000    0.1310877
185960.0000000    0.1286100
186000.0000000    0.1259974
186040.0000000    0.1366381
186080.0000000    0.1379683
186120.0000000    0.1223174
186160.0000000    0.1355976
186200.0000000    0.1119793
186240.0000000    0.1247632
186280.0000000    0.1175870
186320.0000000    0.1218688
186360.0000000    0.1323214
186400.0000000    0.1254213
186440.0000000    0.1205743
186480.0000000    0.1287549
186520.0000000    0.1257163
186560.0000000    0.1234228
186600.0000000    0.1267125
186640.0000000    0.1181032
186680.0000000    0.1212582
186720.0000000    0.1272486
186760.0000000    0.1271629
186800.0000000    0.1291634
186840.0000000    0.1313245
186880.0000000    0.1169556
186920.0000000    0.1158179
186960.0000000    0.1372435
187000.0000000    0.1338299
187040.0000000    0.1350942
187080.0000000    0.1230803
187120.0000000    0.1365671
187160.0000000    0.1365251
187200.0000000    0.1251763
187240.0000000    0.1235718
187280.0000000    0.1241554
187320.0000000    0.1198108
187360.0000000    0.1224338
187400.0000000    0.1391597
187440.0000000    0.1206772
187480.0000000    0.1232375
187520.0000000    0.1233058
187560.0000000    0.1297693
187600.0000000    0.1280965
187640.0000000    0.1298662
187680.0000000    0.1284429
187720.0000000    0.1180872
187760.0000000    0.1278663
187800.0000000    0.1354969
187840.0000000    0.1206070
187880.0000000    0.1138385
187920.0000000    0.1208884
187960.0000000    0.1157220
188000.0000000    0.1256927
188040.0000000    0.1390366
188080.0000000    0.1253396
188120.0000000    0.1247300
188160.0000000    0.1264178
188200.0000000    0.1261248
188240.0000000    0.1312295
188280.0000000    0.1148851
188320.0000000    0.1256289
188360.0000000    0.1225102
188400.0000000    0.1231083
188440.0000000    0.1219614
188480.0000000    0.1195581
188520.0000000    0.1239073
188560.0000000    0.1248879
188600.0000000    0.1244958
188640.0000000    0.1251259
188680.0000000    0.1244849
188720.0000000    0.1133611
188760.0000000    0.1186223
188800.0000000    0.1140168
188840.0000000    0.1125594
188880.0000000    0.1197729
188920.0000000    0.1250983
188960.0000000    0.1188706
189000.0000000    0.1295481
189040.0000000    0.1218062
189080.0000000    0.1117736
189120.0000000    0.1243475
189160.0000000    0.1279277
189200.0000000    0.1333532
189240.0000000    0.1310626
189280.0000000    0.1449623
189320.0000000    0.1347326
189360.0000000    0.1209409
189400.0000000    0.1286726
189440.0000000    0.1151186
189480.0000000    0.1208308
189520.0000000    0.1403459
189560.0000000    0.1194031
189600.0000000    0.1248616
189640.0000000    0.1193246
189680.0000000    0.1275911
189720.0000000    0.1197522
189760.0000000    0.1260638
189800.0000000    0.1261314
189840.0000000    0.1305977
189880.0000000    0.1199160
189920.0000000    0.1194963
189960.0000000    0.1177242
190000.0000000    0.1154828
190040.0000000    0.1280182
190080.0000000    0.1252245
190120.0000000    0.1234087
190160.0000000    0.1321691
190200.0000000    0.1297034
190240.0000000    0.1300231
190280.0000000    0.1229609
190320.0000000    0.1157911
190360.0000000    0.1218438
190400.0000000    0.1235951
190440.0000000    0.1209391
190480.0000000    0.1205114
190520.0000000    0.1275671
190560.0000000    0.1211802
190600.0000000    0.1140724
190640.0000000    0.1101716
190680.0000000    0.1103275
190720.0000000    0.1232821
190760.0000000    0.1178794
190800.0000000    0.1260270
190840.0000000    0.1151479
190880.0000000    0.1245041
190920.0000000    0.1223643
190960.0000000    0.1172824
191000.0000000    0.1172974
191040.0000000    0.1212803
191080.0000000    0.1361469
191120.0000000    0.1200186
191160.0000000    0.1207039
191200.0000000    0.1164783
191240.0000000    0.1115427
191280.0000000    0.1216760
191320.0000000    0.1195303
191360.0000000    0.1319234
191400.0000000    0.1338838
191440.0000000    0.1262811
191480.0000000    0.1228381
191520.0000000    0.1272043
191560.0000000    0.1413292
191600.0000000    0.1324167
191640.0000000    0.1254151
191680.0000000    0.1234725
191720.0000000    0.1274747
191760.0000000    0.1132306
191800.0000000    0.1322889
191840.0000000    0.1209214
191880.0000000    0.1077205
191920.0000000    0.1243576
191960.0000000    0.1287527
192000.0000000    0.1308451
192040.0000000    0.1255633
192080.0000000    0.1287655
192120.0000000    0.1245311
192160.0000000    0.1265888
192200.0000000    0.1362368
192240.0000000    0.1186611
192280.0000000    0.1315626
192320.0000000    0.1319272
192360.0000000    0.1261173
192400.0000000    0.1322488
192440.0000000    0.1363399
192480.0000000    0.1352776
192520.0000000    0.1247953
192560.0000000    0.1240390
192600.0000000    0.1202431
192640.0000000    0.1260875
192680.0000000    0.1249975
192720.0000000    0.1206426
192760.0000000    0.1185371
192800.0000000    0.1167376
192840.0000000    0.1238237
192880.0000000    0.1251711
192920.0000000    0.1160600
192960.0000000    0.1345886
193000.0000000    0.1292151
193040.0000000    0.1276192
193080.0000000    0.1207575
193120.0000000    0.1255983
193160.0000000    0.1232342
193200.0000000    0.1226764
193240.0000000    0.1360422
193280.0000000    0.1371998
193320.0000000    0.1286232
193360.0000000    0.1279272
193400.0000000    0.1244682
193440.0000000    0.1198887
193480.0000000    0.1245365
193520.0000000    0.1204239
193560.0000000    0.1181641
193600.0000000    0.1104828
193640.0000000    0.1112313
193680.0000000    0.1132069
193720.0000000    0.1157014
193760.0000000    0.1069853
193800.0000000    0.1210681
193840.0000000    0.1201946
193880.0000000    0.1270604
193920.0000000    0.1156596
193960.0000000    0.1140911
194000.0000000    0.1219812
194040.0000000    0.1112065
194080.0000000    0.1073147
194120.0000000    0.1175377
194160.0000000    0.1247711
194200.0000000    0.1200877
194240.0000000    0.1268797
194280.0000000    0.1165664
194320.0000000    0.1153571
194360.0000000    0.1134263
194400.0000000    0.1199269
194440.0000000    0.1177098
194480.0000000    0.1273070
194520.0000000    0.1236347
194560.0000000    0.1214131
194600.0000000    0.1209198
194640.0000000    0.1272182
194680.0000000    0.1331826
194720.0000000    0.1432960
194760.0000000    0.1349148
194800.0000000    0.1251791
194840.0000000    0.1349810
194880.0000000    0.1341643
194920.0000000    0.1430876
194960.0000000    0.1299288
195000.0000000    0.1193856
195040.0000000    0.1248677
195080.0000000    0.1321017
195120.0000000    0.1241660
195160.0000000    0.1179437
195200.0000000    0.1189859
195240.0000000    0.1132336
195280.0000000    0.1095845
195320.0000000    0.1072710
195360.0000000    0.1095006
195400.0000000    0.1103429
195440.0000000    0.1163752
195480.0000000    0.1096930
195520.0000000    0.1083528
195560.0000000    0.1110644
195600.0000000    0.1198513
195640.0000000    0.1105825
195680.0000000    0.1237055
195720.0000000    0.1253463
195760.0000000    0.1238002
195800.0000000    0.1248914
195840.0000000    0.1175359
195880.0000000    0.1272964
195920.0000000    0.1165977
195960.0000000    0.1164824
196000.0000000    0.1117567
196040.0000000    0.1042715
196080.0000000    0.1198094
196120.0000000    0.1171556
196160.0000000    0.1176081
196200.0000000    0.1159940
196240.0000000    0.1171239
196280.0000000    0.1217715
196320.0000000    0.1258729
196360.0000000    0.1271887
196400.0000000    0.1224567
196440.0000000    0.1261559
196480.0000000    0.1275110
196520.0000000    0.1254850
196560.0000000    0.1183701
196600.0000000    0.1219910
196640.0000000    0.1128310
196680.0000000    0.1174054
196720.0000000    0.1118931
196760.0000000    0.1189745
196800.0000000    0.1166278
196840.0000000    0.1221812
196880.0000000    0.1154694
196920.0000000    0.1227064
196960.0000000    0.1139103
197000.0000000    0.1269318
197040.0000000    0.1142069
197080.0000000    0.1109338
197120.0000000    0.1231671
197160.0000000    0.1213841
197200.0000000    0.1462323
197240.0000000    0.1310650
197280.0000000    0.1240804
197320.0000000    0.1255886
197360.0000000    0.1180923
197400.0000000    0.1254265
197440.0000000    0.1239281
197480.0000000    0.1173371
197520.0000000    0.1190020
197560.0000000    0.1140599
197600.0000000    0.1310358
197640.0000000    0.1256357
197680.0000000    0.1091985
197720.0000000    0.1195815
197760.0000000    0.1234336
197800.0000000    0.1222130
197840.0000000    0.1241710
197880.0000000    0.1154846
197920.0000000    0.1130863
197960.0000000    0.1105851
198000.0000000    0.1075744
198040.0000000    0.1136984
198080.0000000    0.1190257
198120.0000000    0.1220281
198160.0000000    0.1217771
198200.0000000    0.1282974
198240.0000000    0.1272562
198280.0000000    0.1331790
198320.0000000    0.1272116
198360.0000000    0.1325870
198400.0000000    0.1245635
198440.0000000    0.1254346
198480.0000000    0.1187083
198520.0000000    0.1178781
198560.0000000    0.1177828
198600.0000000    0.1326155
198640.0000000    0.1331316
198680.0000000    0.1309131
198720.0000000    0.1181391
198760.0000000    0.1267784
198800.0000000    0.1220122
198840.0000000    0.1242688
198880.0000000    0.1240505
198920.0000000    0.1203281
198960.0000000    0.1261869
199000.0000000    0.1243475
199040.0000000    0.1274715
199080.0000000    0.1249845
199120.0000000    0.1209882
199160.0000000    0.1237216
199200.0000000    0.1092133
199240.0000000    0.1236060
199280.0000000    0.1314886
199320.0000000    0.1088359
199360.0000000    0.1227226
199400.0000000    0.1232626
199440.0000000    0.1212405
199480.0000000    0.1123632
199520.0000000    0.1146512
199560.0000000    0.1286980
199600.0000000    0.1255857
199640.0000000    0.1316950
199680.0000000    0.1251319
199720.0000000    0.1144253
199760.0000000    0.1273842
199800.0000000    0.1363559
199840.0000000    0.1246647
199880.0000000    0.1238384
199920.0000000    0.1265675
199960.0000000    0.1174862
200000.0000000    0.1211773
200040.0000000    0.1260860
200080.0000000    0.1253224
200120.0000000    0.1266015
200160.0000000    0.1266646
200200.0000000    0.1241015
200240.0000000    0.1193911
200280.0000000    0.1214060
200320.0000000    0.1273436
200360.0000000    0.1185714
200400.0000000    0.1245938
200440.0000000    0.1217457
200480.0000000    0.1260750
200520.0000000    0.1238451
200560.0000000    0.1219448
200600.0000000    0.1228938
200640.0000000    0.1229709
200680.0000000    0.1198966
200720.0000000    0.1175886
200760.0000000    0.1200086
200800.0000000    0.1139415
200840.0000000    0.1272708
200880.0000000    0.1301388
200920.0000000    0.1286788
200960.0000000    0.1130578
201000.0000000    0.1217107
201040.0000000    0.1237967
201080.0000000    0.1136712
201120.0000000    0.1089332
201160.0000000    0.1240262
201200.0000000    0.1220879
201240.0000000    0.1222492
201280.0000000    0.1114258
201320.0000000    0.1294395
201360.0000000    0.1171743
201400.0000000    0.1194391
201440.0000000    0.1188518
201480.0000000    0.1204353
201520.0000000    0.1125166
201560.0000000    0.1119751
201600.0000000    0.1110869
201640.0000000    0.1073933
201680.0000000    0.1153688
201720.0000000    0.1210627
201760.0000000    0.1284590
201800.0000000    0.1292035
201840.0000000    0.1323216
201880.0000000    0.1213639
201920.0000000    0.1238051
201960.0000000    0.1295251
202000.0000000    0.1294019
202040.0000000    0.1313966
202080.0000000    0.1267235
202120.0000000    0.1249425
202160.0000000    0.1160521
202200.0000000    0.1155391
202240.0000000    0.1276098
202280.0000000    0.1271467
202320.0000000    0.1325476
202360.0000000    0.1419000
202400.0000000    0.1371782
202440.0000000    0.1243586
202480.0000000    0.1260984
202520.0000000    0.1252858
202560.0000000    0.1249903
202600.0000000    0.1314347
202640.0000000    0.1292642
202680.0000000    0.1329807
202720.0000000    0.1226289
202760.0000000    0.1270063
202800.0000000    0.1290111
202840.0000000    0.1346555
202880.0000000    0.1365284
202920.0000000    0.1266127
202960.0000000    0.1285449
203000.0000000    0.1219357
203040.0000000    0.1321036
203080.0000000    0.1145869
203120.0000000    0.1279259
203160.0000000    0.1262396
203200.0000000    0.1225644
203240.0000000    0.1182896
203280.0000000    0.1311467
203320.0000000    0.1239798
203360.0000000    0.1161527
203400.0000000    0.1202742
203440.0000000    0.1312031
203480.0000000    0.1144056
203520.0000000    0.1180514
203560.0000000    0.1326318
203600.0000000    0.1281260
203640.0000000    0.1423887
203680.0000000    0.1228457
203720.0000000    0.1413000
203760.0000000    0.1165677
203800.0000000    0.1222259
203840.0000000    0.1259834
203880.0000000    0.1240644
203920.0000000    0.1213481
203960.0000000    0.1314941
204000.0000000    0.1229381
204040.0000000    0.1150894
204080.0000000    0.1290934
204120.0000000    0.1323166
204160.0000000    0.1360084
204200.0000000    0.1195372
204240.0000000    0.1285126
204280.0000000    0.1264176
204320.0000000    0.1164034
204360.0000000    0.1307507
204400.0000000    0.1310645
204440.0000000    0.1070817
204480.0000000    0.1148498
204520.0000000    0.1157366
204560.0000000    0.1202568
204600.0000000    0.1274396
204640.0000000    0.1271268
204680.0000000    0.1251533
204720.0000000    0.1259602
204760.0000000    0.1400711
204800.0000000    0.1242863
204840.0000000    0.1326992
204880.0000000    0.1226636
204920.0000000    0.1183963
204960.0000000    0.1262887
205000.0000000    0.1140859
205040.0000000    0.1194142
205080.0000000    0.1269272
205120.0000000    0.1243303
205160.0000000    0.1187594
205200.0000000    0.1201249
205240.0000000    0.1183011
205280.0000000    0.1142965
205320.0000000    0.1179831
205360.0000000    0.1175858
205400.0000000    0.1285202
205440.0000000    0.1190960
205480.0000000    0.1244714
205520.0000000    0.1211659
205560.0000000    0.1195432
205600.0000000    0.1153086
205640.0000000    0.1086078
205680.0000000    0.1086169
205720.0000000    0.1257421
205760.0000000    0.1250878
205800.0000000    0.1122557
205840.0000000    0.1158618
205880.0000000    0.1191237
205920.0000000    0.1171624
205960.0000000    0.1149489
206000.0000000    0.1113448
206040.0000000    0.1172379
206080.0000000    0.1112117
206120.0000000    0.1071352
206160.0000000    0.1246657
206200.0000000    0.1298101
206240.0000000    0.1226206
206280.0000000    0.1279752
206320.0000000    0.1170036
206360.0000000    0.1115320
206400.0000000    0.1078293
206440.0000000    0.1170640
206480.0000000    0.1155556
206520.0000000    0.1263205
206560.0000000    0.1199177
206600.0000000    0.1109549
206640.0000000    0.1117339
206680.0000000    0.1142125
206720.0000000    0.1119723
206760.0000000    0.1137984
206800.0000000    0.1145614
206840.0000000    0.1184592
206880.0000000    0.1236391
206920.0000000    0.1150805
206960.0000000    0.1142740
207000.0000000    0.1133446
207040.0000000    0.1191167
207080.0000000    0.1196265
207120.0000000    0.1092791
207160.0000000    0.1066133
207200.0000000    0.1255627
207240.0000000    0.1131454
207280.0000000    0.1218658
207320.0000000    0.1171322
207360.0000000    0.1206772
207400.0000000    0.1178365
207440.0000000    0.1160226
207480.0000000    0.1191373
207520.0000000    0.1224836
207560.0000000    0.1240679
207600.0000000    0.1230364
207640.0000000    0.1318655
207680.0000000    0.1206328
207720.0000000    0.1178622
207760.0000000    0.1270710
207800.0000000    0.1243124
207840.0000000    0.1270371
207880.0000000    0.1108132
207920.0000000    0.1196949
207960.0000000    0.1189826
208000.0000000    0.1187838
208040.0000000    0.1296176
208080.0000000    0.1195394
208120.0000000    0.1300376
208160.0000000    0.1171881
208200.0000000    0.1263881
208240.0000000    0.1254802
208280.0000000    0.1342300
208320.0000000    0.1181929
208360.0000000    0.1193498
208400.0000000    0.1242493
208440.0000000    0.1111145
208480.0000000    0.1146231
208520.0000000    0.1193676
208560.0000000    0.1129511
208600.0000000    0.1145058
208640.0000000    0.1233126
208680.0000000    0.1200414
208720.0000000    0.1146528
208760.0000000    0.1219032
208800.0000000    0.1261321
208840.0000000    0.1239497
208880.0000000    0.1337253
208920.0000000    0.1364569
208960.0000000    0.1229269
209000.0000000    0.1211079
209040.0000000    0.1292506
209080.0000000    0.1245266
209120.0000000    0.1150718
209160.0000000    0.1209112
209200.0000000    0.1267348
209240.0000000    0.1153619
209280.0000000    0.1266744
209320.0000000    0.1285606
209360.0000000    0.1303811
209400.0000000    0.1108356
209440.0000000    0.1210837
209480.0000000    0.1170509
209520.0000000    0.1314337
209560.0000000    0.1243217
209600.0000000    0.1229777
209640.0000000    0.1310471
209680.0000000    0.1243606
209720.0000000    0.1253792
209760.0000000    0.1215401
209800.0000000    0.1311902
209840.0000000    0.1192168
209880.0000000    0.1262396
209920.0000000    0.1213418
209960.0000000    0.1221840
210000.0000000    0.1251939
210040.0000000    0.1222584
210080.0000000    0.1240779
210120.0000000    0.1458357
210160.0000000    0.1335002
210200.0000000    0.1273211
210240.0000000    0.1310060
210280.0000000    0.1388693
210320.0000000    0.1207586
210360.0000000    0.1303189
210400.0000000    0.1243604
210440.0000000    0.1120340
210480.0000000    0.1188115
210520.0000000    0.1243489
210560.0000000    0.1244622
210600.0000000    0.1102213
210640.0000000    0.1125137
210680.0000000    0.1146903
210720.0000000    0.1189946
210760.0000000    0.1168482
210800.0000000    0.1149250
210840.0000000    0.1159613
210880.0000000    0.1057465
210920.0000000    0.1114930
210960.0000000    0.1081800
211000.0000000    0.1209453
211040.0000000    0.1199619
211080.0000000    0.1132614
211120.0000000    0.1182977
211160.0000000    0.1185211
211200.0000000    0.1097755
211240.0000000    0.1053737
211280.0000000    0.1185429
211320.0000000    0.1174206
211360.0000000    0.1139584
211400.0000000    0.1206256
211440.0000000    0.1356443
211480.0000000    0.1131831
211520.0000000    0.1152397
211560.0000000    0.1177368
211600.0000000    0.1181554
211640.0000000    0.1274394
211680.0000000    0.1231838
211720.0000000    0.1072442
211760.0000000    0.1117813
211800.0000000    0.1109317
211840.0000000    0.1157395
211880.0000000    0.1158979
211920.0000000    0.1125123
211960.0000000    0.1053805
212000.0000000    0.1226294
212040.0000000    0.1200506
212080.0000000    0.1105734
212120.0000000    0.1290400
212160.0000000    0.1212910
212200.0000000    0.1302495
212240.0000000    0.1224415
212280.0000000    0.1160401
212320.0000000    0.1143431
212360.0000000    0.1198215
212400.0000000    0.1129311
212440.0000000    0.1119275
212480.0000000    0.1137648
212520.0000000    0.1339264
212560.0000000    0.1170336
212600.0000000    0.1149056
212640.0000000    0.1074904
212680.0000000    0.1148628
212720.0000000    0.1186779
212760.0000000    0.1191663
212800.0000000    0.1170190
212840.0000000    0.1157881
212880.0000000    0.1225166
212920.0000000    0.1101386
212960.0000000    0.1103432
213000.0000000    0.1154640
213040.0000000    0.1133376
213080.0000000    0.1168474
213120.0000000    0.1168646
213160.0000000    0.1257983
213200.0000000    0.1168447
213240.0000000    0.1196010
213280.0000000    0.1262230
213320.0000000    0.1134347
213360.0000000    0.1226579
213400.0000000    0.1170149
213440.0000000    0.1148489
213480.0000000    0.1172835
213520.0000000    0.1066325
213560.0000000    0.1001743
213600.0000000    0.1152703
213640.0000000    0.1216903
213680.0000000    0.1161346
213720.0000000    0.1128709
213760.0000000    0.1122433
213800.0000000    0.1193763
213840.0000000    0.1204301
213880.0000000    0.1292790
213920.0000000    0.1246781
213960.0000000    0.1155631
214000.0000000    0.1193860
214040.0000000    0.1090277
214080.0000000    0.1201416
214120.0000000    0.1188919
214160.0000000    0.1158296
214200.0000000    0.1200897
214240.0000000    0.1124590
214280.0000000    0.1164037
214320.0000000    0.1168329
214360.0000000    0.1207522
214400.0000000    0.1218835
214440.0000000    0.1237481
214480.0000000    0.1257548
214520.0000000    0.1137784
214560.0000000    0.1192262
214600.0000000    0.1223776
214640.0000000    0.1171946
214680.0000000    0.1283589
214720.0000000    0.1266048
214760.0000000    0.1296106
214800.0000000    0.1237000
214840.0000000    0.1185206
214880.0000000    0.1174122
214920.0000000    0.1247403
214960.0000000    0.1162243
215000.0000000    0.1070012
215040.0000000    0.1112641
215080.0000000    0.1233763
215120.0000000    0.1228491
215160.0000000    0.1155692
215200.0000000    0.1102718
215240.0000000    0.1273240
215280.0000000    0.1279936
215320.0000000    0.1164810
215360.0000000    0.1085613
215400.0000000    0.1177514
215440.0000000    0.1048752
215480.0000000    0.1163639
215520.0000000    0.1144441
215560.0000000    0.1193327
215600.0000000    0.1224208
215640.0000000    0.1180481
215680.0000000    0.1291932
215720.0000000    0.1189134
215760.0000000    0.1178133
215800.0000000    0.1158384
215840.0000000    0.1139910
215880.0000000    0.1114253
215920.0000000    0.1161051
215960.0000000    0.1234583
216000.0000000    0.1153363
216040.0000000    0.1155765
216080.0000000    0.1291471
216120.0000000    0.1041500
216160.0000000    0.1219328
216200.0000000    0.1156976
216240.0000000    0.1119608
216280.0000000    0.1125897
216320.0000000    0.1181451
216360.0000000    0.1107967
216400.0000000    0.1096963
216440.0000000    0.1134303
216480.0000000    0.1075299
216520.0000000    0.1153673
216560.0000000    0.1204978
216600.0000000    0.1218181
216640.0000000    0.1183363
216680.0000000    0.1207457
216720.0000000    0.1177173
216760.0000000    0.1280249
216800.0000000    0.1099170
216840.0000000    0.1104904
216880.0000000    0.1222500
216920.0000000    0.1104593
216960.0000000    0.1296345
217000.0000000    0.1231336
217040.0000000    0.1256807
217080.0000000    0.1216182
217120.0000000    0.1127632
217160.0000000    0.1229605
217200.0000000    0.1114541
217240.0000000    0.1164111
217280.0000000    0.1139923
217320.0000000    0.1179575
217360.0000000    0.1160357
217400.0000000    0.1284337
217440.0000000    0.1232537
217480.0000000    0.1303977
217520.0000000    0.1203812
217560.0000000    0.1123468
217600.0000000    0.1130045
217640.0000000    0.1127375
217680.0000000    0.1049639
217720.0000000    0.1065193
217760.0000000    0.1229147
217800.0000000    0.1194293
217840.0000000    0.1198324
217880.0000000    0.1152699
217920.0000000    0.1032347
217960.0000000    0.1087657
218000.0000000    0.1104659
218040.0000000    0.1126541
218080.0000000    0.1107010
218120.0000000    0.1110353
218160.0000000    0.1189161
218200.0000000    0.1042163
218240.0000000    0.1053644
218280.0000000    0.1212060
218320.0000000    0.1121463
218360.0000000    0.1102567
218400.0000000    0.1155115
218440.0000000    0.1254991
218480.0000000    0.1171160
218520.0000000    0.1193896
218560.0000000    0.1187804
218600.0000000    0.1232097
218640.0000000    0.1210002
218680.0000000    0.1217907
218720.0000000    0.1190672
218760.0000000    0.1331728
218800.0000000    0.1283531
218840.0000000    0.1312116
218880.0000000    0.1276172
218920.0000000    0.1222689
218960.0000000    0.1276088
219000.0000000    0.1353671
219040.0000000    0.1379227
219080.0000000    0.1333915
219120.0000000    0.1289087
219160.0000000    0.1306225
219200.0000000    0.1289508
219240.0000000    0.1181406
219280.0000000    0.1282973
219320.0000000    0.1300435
219360.0000000    0.1137341
219400.0000000    0.1210746
219440.0000000    0.1191920
219480.0000000    0.1241994
219520.0000000    0.1166082
219560.0000000    0.1277092
219600.0000000    0.1288575
219640.0000000    0.1266398
219680.0000000    0.1260654
219720.0000000    0.1345150
219760.0000000    0.1291721
219800.0000000    0.1232957
219840.0000000    0.1284589
219880.0000000    0.1350860
219920.0000000    0.1258224
219960.0000000    0.1229868
220000.0000000    0.1254085
220040.0000000    0.1221084
220080.0000000    0.1176581
220120.0000000    0.1219984
220160.0000000    0.1185053
220200.0000000    0.1322901
220240.0000000    0.1184556
220280.0000000    0.1276326
220320.0000000    0.1265112
220360.0000000    0.1371949
220400.0000000    0.1152238
220440.0000000    0.1246802
220480.0000000    0.1272609
220520.0000000    0.1196488
220560.0000000    0.1233452
220600.0000000    0.1143935
220640.0000000    0.1227368
220680.0000000    0.1196782
220720.0000000    0.1254833
220760.0000000    0.1098989
220800.0000000    0.1225621
220840.0000000    0.1101720
220880.0000000    0.1266686
220920.0000000    0.1146866
220960.0000000    0.1208804
221000.0000000    0.1281931
221040.0000000    0.1160731
221080.0000000    0.1206821
221120.0000000    0.1084148
221160.0000000    0.1117507
221200.0000000    0.1312256
221240.0000000    0.1194086
221280.0000000    0.1186410
221320.0000000    0.1218434
221360.0000000    0.1104598
221400.0000000    0.1185706
221440.0000000    0.1110605
221480.0000000    0.1296588
221520.0000000    0.1197514
221560.0000000    0.1330218
221600.0000000    0.1262272
221640.0000000    0.1153751
221680.0000000    0.1198449
221720.0000000    0.1095148
221760.0000000    0.1156701
221800.0000000    0.1257115
221840.0000000    0.1166310
221880.0000000    0.1206950
221920.0000000    0.1237288
221960.0000000    0.1162141
222000.0000000    0.1227410
222040.0000000    0.1255683
222080.0000000    0.1149589
222120.0000000    0.1167934
222160.0000000    0.1303706
222200.0000000    0.1371634
222240.0000000    0.1251722
222280.0000000    0.1421900
222320.0000000    0.1287238
222360.0000000    0.1266027
222400.0000000    0.1269035
222440.0000000    0.1280684
222480.0000000    0.1195832
222520.0000000    0.1329288
222560.0000000    0.1332207
222600.0000000    0.1332376
222640.0000000    0.1295810
222680.0000000    0.1312087
222720.0000000    0.1190713
222760.0000000    0.1345931
222800.0000000    0.1210415
222840.0000000    0.1335170
222880.0000000    0.1254268
222920.0000000    0.1107949
222960.0000000    0.1230264
223000.0000000    0.1258876
223040.0000000    0.1369906
223080.0000000    0.1398853
223120.0000000    0.1278278
223160.0000000    0.1308003
223200.0000000    0.1353349
223240.0000000    0.1474942
223280.0000000    0.1420643
223320.0000000    0.1276273
223360.0000000    0.1155550
223400.0000000    0.1276790
223440.0000000    0.1260148
223480.0000000    0.1241457
223520.0000000    0.1287378
223560.0000000    0.1133000
223600.0000000    0.1131173
223640.0000000    0.1100421
223680.0000000    0.1215833
223720.0000000    0.1208210
223760.0000000    0.1264857
223800.0000000    0.1168230
223840.0000000    0.1156877
223880.0000000    0.1143236
223920.0000000    0.1131322
223960.0000000    0.1194057
224000.0000000    0.1177764
224040.0000000    0.1170539
224080.0000000    0.1291320
224120.0000000    0.1243983
224160.0000000    0.1201021
224200.0000000    0.1243131
224240.0000000    0.1276720
224280.0000000    0.1156369
224320.0000000    0.1155021
224360.0000000    0.1203118
224400.0000000    0.1232082
224440.0000000    0.1197207
224480.0000000    0.1128704
224520.0000000    0.1234438
224560.0000000    0.1358214
224600.0000000    0.1429721
224640.0000000    0.1261972
224680.0000000    0.1306307
224720.0000000    0.1128339
224760.0000000    0.1196495
224800.0000000    0.1222620
224840.0000000    0.1218092
224880.0000000    0.1251143
224920.0000000    0.1294899
224960.0000000    0.1179191
225000.0000000    0.1278733
225040.0000000    0.1201596
225080.0000000    0.1282982
225120.0000000    0.1315612
225160.0000000    0.1271304
225200.0000000    0.1289042
225240.0000000    0.1231067
225280.0000000    0.1390849
225320.0000000    0.1455050
225360.0000000    0.1377271
225400.0000000    0.1340626
225440.0000000    0.1328705
225480.0000000    0.1376954
225520.0000000    0.1303721
225560.0000000    0.1437749
225600.0000000    0.1333086
225640.0000000    0.1311410
225680.0000000    0.1421081
225720.0000000    0.1310208
225760.0000000    0.1331091
225800.0000000    0.1249672
225840.0000000    0.1284562
225880.0000000    0.1290137
225920.0000000    0.1395956
225960.0000000    0.1365039
226000.0000000    0.1301219
226040.0000000    0.1270521
226080.0000000    0.1185636
226120.0000000    0.1316159
226160.0000000    0.1300330
226200.0000000    0.1473607
226240.0000000    0.1305436
226280.0000000    0.1377722
226320.0000000    0.1292265
226360.0000000    0.1153548
226400.0000000    0.1224419
226440.0000000    0.1263359
226480.0000000    0.1146550
226520.0000000    0.1254048
226560.0000000    0.1195893
226600.0000000    0.1290958
226640.0000000    0.1109687
226680.0000000    0.1234875
226720.0000000    0.1273890
226760.0000000    0.1383431
226800.0000000    0.1318414
226840.0000000    0.1261968
226880.0000000    0.1243521
226920.0000000    0.1316663
226960.0000000    0.1295237
227000.0000000    0.1351779
227040.0000000    0.1402465
227080.0000000    0.1439721
227120.0000000    0.1462778
227160.0000000    0.1381093
227200.0000000    0.1480676
227240.0000000    0.1270475
227280.0000000    0.1282816
227320.0000000    0.1295102
227360.0000000    0.1335135
227400.0000000    0.1363887
227440.0000000    0.1348626
227480.0000000    0.1289283
227520.0000000    0.1250559
227560.0000000    0.1333385
227600.0000000    0.1330060
227640.0000000    0.1306869
227680.0000000    0.1300078
227720.0000000    0.1359634
227760.0000000    0.1403616
227800.0000000    0.1329293
227840.0000000    0.1256451
227880.0000000    0.1221441
227920.0000000    0.1244573
227960.0000000    0.1290484
228000.0000000    0.1212587
228040.0000000    0.1262851
228080.0000000    0.1275349
228120.0000000    0.1295066
228160.0000000    0.1248556
228200.0000000    0.1254700
228240.0000000    0.1204904
228280.0000000    0.1213708
228320.0000000    0.1236878
228360.0000000    0.1219351
228400.0000000    0.1233164
228440.0000000    0.1280810
228480.0000000    0.1184631
228520.0000000    0.1132463
228560.0000000    0.1296437
228600.0000000    0.1244097
228640.0000000    0.1187937
228680.0000000    0.1115819
228720.0000000    0.1144502
228760.0000000    0.1223122
228800.0000000    0.1220210
228840.0000000    0.1295193
228880.0000000    0.1271897
228920.0000000    0.1189811
228960.0000000    0.1312012
229000.0000000    0.1223761
229040.0000000    0.1347089
229080.0000000    0.1268686
229120.0000000    0.1142990
229160.0000000    0.1160497
229200.0000000    0.1343166
229240.0000000    0.1169702
229280.0000000    0.1317045
229320.0000000    0.1296518
229360.0000000    0.1194181
229400.0000000    0.1165161
229440.0000000    0.1086277
229480.0000000    0.1181217
229520.0000000    0.1069131
229560.0000000    0.1188022
229600.0000000    0.1150714
229640.0000000    0.1230446
229680.0000000    0.1201435
229720.0000000    0.1120062
229760.0000000    0.1152272
229800.0000000    0.1313376
229840.0000000    0.1257059
229880.0000000    0.1354879
229920.0000000    0.1398869
229960.0000000    0.1396932
230000.0000000    0.1323110
230040.0000000    0.1367703
230080.0000000    0.1346723
230120.0000000    0.1384897
230160.0000000    0.1341091
230200.0000000    0.1298034
230240.0000000    0.1142566
230280.0000000    0.1274110
230320.0000000    0.1215083
230360.0000000    0.1349124
230400.0000000    0.1186253
230440.0000000    0.1234760
230480.0000000    0.1190401
230520.0000000    0.1258201
230560.0000000    0.1197885
230600.0000000    0.1242331
230640.0000000    0.1219385
230680.0000000    0.1119150
230720.0000000    0.1287313
230760.0000000    0.1196223
230800.0000000    0.1205370
230840.0000000    0.1127570
230880.0000000    0.1167702
230920.0000000    0.1101019
230960.0000000    0.1091060
231000.0000000    0.1178651
231040.0000000    0.1123145
231080.0000000    0.1263603
231120.0000000    0.1185805
231160.0000000    0.1165778
231200.0000000    0.1229762
231240.0000000    0.1172817
231280.0000000    0.1043037
231320.0000000    0.1107187
231360.0000000    0.1118601
231400.0000000    0.1130679
231440.0000000    0.1244190
231480.0000000    0.1193599
231520.0000000    0.1229461
231560.0000000    0.1415066
231600.0000000    0.1400299
231640.0000000    0.1271491
231680.0000000    0.1409068
231720.0000000    0.1371931
231760.0000000    0.1269719
231800.0000000    0.1295033
231840.0000000    0.1267066
231880.0000000    0.1365099
231920.0000000    0.1375259
231960.0000000    0.1333558
232000.0000000    0.1235039
232040.0000000    0.1220075
232080.0000000    0.1272729
232120.0000000    0.1212577
232160.0000000    0.1236929
232200.0000000    0.1270480
232240.0000000    0.1277970
232280.0000000    0.1326384
232320.0000000    0.1339604
232360.0000000    0.1141391
232400.0000000    0.1330123
232440.0000000    0.1275684
232480.0000000    0.1193367
232520.0000000    0.1190785
232560.0000000    0.1274896
232600.0000000    0.1213287
232640.0000000    0.1172184
232680.0000000    0.1213015
232720.0000000    0.1268129
232760.0000000    0.1281559
232800.0000000    0.1262312
232840.0000000    0.1199604
232880.0000000    0.1363511
232920.0000000    0.1329000
232960.0000000    0.1225695
233000.0000000    0.1199979
233040.0000000    0.1308469
233080.0000000    0.1262765
233120.0000000    0.1294986
233160.0000000    0.1178633
233200.0000000    0.1203438
233240.0000000    0.1217351
233280.0000000    0.1179499
233320.0000000    0.1172040
233360.0000000    0.1200212
233400.0000000    0.1272790
233440.0000000    0.1291356
233480.0000000    0.1157352
233520.0000000    0.1088564
233560.0000000    0.1277377
233600.0000000    0.1214534
233640.0000000    0.1288921
233680.0000000    0.1178796
233720.0000000    0.1102611
233760.0000000    0.1174629
233800.0000000    0.1296756
233840.0000000    0.1154368
233880.0000000    0.1127435
233920.0000000    0.1026386
233960.0000000    0.1131639
234000.0000000    0.1078276
234040.0000000    0.1135777
234080.0000000    0.1287975
234120.0000000    0.1225013
234160.0000000    0.1199097
234200.0000000    0.1256561
234240.0000000    0.1195590
234280.0000000    0.1249390
234320.0000000    0.1143763
234360.0000000    0.1248297
234400.0000000    0.1343165
234440.0000000    0.1299727
234480.0000000    0.1245334
234520.0000000    0.1338601
234560.0000000    0.1397115
234600.0000000    0.1425253
234640.0000000    0.1303139
234680.0000000    0.1285576
234720.0000000    0.1386043
234760.0000000    0.1420214
234800.0000000    0.1386075
234840.0000000    0.1288460
234880.0000000    0.1248973
234920.0000000    0.1291721
234960.0000000    0.1358234
235000.0000000    0.1310667
235040.0000000    0.1288677
235080.0000000    0.1394510
235120.0000000    0.1319540
235160.0000000    0.1339707
235200.0000000    0.1416960
235240.0000000    0.1340504
235280.0000000    0.1366946
235320.0000000    0.1227990
235360.0000000    0.1470655
235400.0000000    0.1358452
235440.0000000    0.1286971
235480.0000000    0.1525295
235520.0000000    0.1504042
235560.0000000    0.1608536
235600.0000000    0.1279047
235640.0000000    0.1331173
235680.0000000    0.1399130
235720.0000000    0.1493669
235760.0000000    0.1405339
235800.0000000    0.1356497
235840.0000000    0.1330334
235880.0000000    0.1297227
235920.0000000    0.1298979
235960.0000000    0.1409549
236000.0000000    0.1552055
236040.0000000    0.1343182
236080.0000000    0.1338937
236120.0000000    0.1400114
236160.0000000    0.1424166
236200.0000000    0.1410271
236240.0000000    0.1363059
236280.0000000    0.1453322
236320.0000000    0.1505695
236360.0000000    0.1462332
236400.0000000    0.1442949
236440.0000000    0.1603439
236480.0000000    0.1432076
236520.0000000    0.1425139
236560.0000000    0.1315868
236600.0000000    0.1344924
236640.0000000    0.1326099
236680.0000000    0.1279457
236720.0000000    0.1323875
236760.0000000    0.1304848
236800.0000000    0.1431916
236840.0000000    0.1253929
236880.0000000    0.1318409
236920.0000000    0.1411732
236960.0000000    0.1313462
237000.0000000    0.1337575
237040.0000000    0.1371999
237080.0000000    0.1363728
237120.0000000    0.1321154
237160.0000000    0.1458097
237200.0000000    0.1348466
237240.0000000    0.1359976
237280.0000000    0.1397175
237320.0000000    0.1347911
237360.0000000    0.1326255
237400.0000000    0.1392900
237440.0000000    0.1519410
237480.0000000    0.1342016
237520.0000000    0.1294993
237560.0000000    0.1211907
237600.0000000    0.1203444
237640.0000000    0.1289842
237680.0000000    0.1152939
237720.0000000    0.1150391
237760.0000000    0.1196103
237800.0000000    0.1219334
237840.0000000    0.1302211
237880.0000000    0.1247461
237920.0000000    0.1350662
237960.0000000    0.1385783
238000.0000000    0.1412485
238040.0000000    0.1216122
238080.0000000    0.1312444
238120.0000000    0.1200242
238160.0000000    0.1254326
238200.0000000    0.1215612
238240.0000000    0.1192150
238280.0000000    0.1132472
238320.0000000    0.1248677
238360.0000000    0.1184885
238400.0000000    0.1182504
238440.0000000    0.1238208
238480.0000000    0.1288341
238520.0000000    0.1272498
238560.0000000    0.1266853
238600.0000000    0.1305675
238640.0000000    0.1240863
238680.0000000    0.1166007
238720.0000000    0.1300198
238760.0000000    0.1264235
238800.0000000    0.1396514
238840.0000000    0.1376592
238880.0000000    0.1249624
238920.0000000    0.1286320
238960.0000000    0.1369240
239000.0000000    0.1268560
239040.0000000    0.1399778
239080.0000000    0.1312181
239120.0000000    0.1327181
239160.0000000    0.1274827
239200.0000000    0.1310470
239240.0000000    0.1195587
239280.0000000    0.1253716
239320.0000000    0.1409668
239360.0000000    0.1435170
239400.0000000    0.1420006
239440.0000000    0.1276214
239480.0000000    0.1334595
239520.0000000    0.1177348
239560.0000000    0.1200333
239600.0000000    0.1175050
239640.0000000    0.1134859
239680.0000000    0.1298528
239720.0000000    0.1251056
239760.0000000    0.1372738
239800.0000000    0.1272447
239840.0000000    0.1210089
239880.0000000    0.1230936
239920.0000000    0.1268937
239960.0000000    0.1315808
240000.0000000    0.1305279
240040.0000000    0.1170268
240080.0000000    0.1190958
240120.0000000    0.1273149
240160.0000000    0.1211100
240200.0000000    0.1233015
240240.0000000    0.1132235
240280.0000000    0.1317441
240320.0000000    0.1241921
240360.0000000    0.1240988
240400.0000000    0.1155295
240440.0000000    0.1131228
240480.0000000    0.1212570
240520.0000000    0.1223095
240560.0000000    0.1175838
240600.0000000    0.1180448
240640.0000000    0.1259266
240680.0000000    0.1218739
240720.0000000    0.1200982
240760.0000000    0.1204388
240800.0000000    0.1290417
240840.0000000    0.1342203
240880.0000000    0.1215837
240920.0000000    0.1294238
240960.0000000    0.1256720
241000.0000000    0.1182620
241040.0000000    0.1269224
241080.0000000    0.1302968
241120.0000000    0.1266935
241160.0000000    0.1235204
241200.0000000    0.1290796
241240.0000000    0.1297100
241280.0000000    0.1269496
241320.0000000    0.1163176
241360.0000000    0.1165356
241400.0000000    0.1195152
241440.0000000    0.1180154
241480.0000000    0.1242730
241520.0000000    0.1255532
241560.0000000    0.1311839
241600.0000000    0.1341544
241640.0000000    0.1274546
241680.0000000    0.1288313
241720.0000000    0.1294750
241760.0000000    0.1296901
241800.0000000    0.1161515
241840.0000000    0.1222262
241880.0000000    0.1229837
241920.0000000    0.1277014
241960.0000000    0.1239604
242000.0000000    0.1245018
242040.0000000    0.1282826
242080.0000000    0.1265597
242120.0000000    0.1229130
242160.0000000    0.1325921
242200.0000000    0.1381551
242240.0000000    0.1270453
242280.0000000    0.1291484
242320.0000000    0.1353487
242360.0000000    0.1181299
242400.0000000    0.1234768
242440.0000000    0.1098815
242480.0000000    0.1363579
242520.0000000    0.1174461
242560.0000000    0.1171502
242600.0000000    0.1088352
242640.0000000    0.1127849
242680.0000000    0.1194115
242720.0000000    0.1130484
242760.0000000    0.1218323
242800.0000000    0.1275326
242840.0000000    0.1085453
242880.0000000    0.1080671
242920.0000000    0.1210575
242960.0000000    0.1147913
243000.0000000    0.1119606
243040.0000000    0.1160777
243080.0000000    0.1149895
243120.0000000    0.1023559
243160.0000000    0.1135083
243200.0000000    0.1117548
243240.0000000    0.1122070
243280.0000000    0.1036091
243320.0000000    0.1107946
243360.0000000    0.1190975
243400.0000000    0.1269035
243440.0000000    0.1255931
243480.0000000    0.1234863
243520.0000000    0.1199205
243560.0000000    0.1276909
243600.0000000    0.1242818
243640.0000000    0.1209210
243680.0000000    0.1237557
243720.0000000    0.1335243
243760.0000000    0.1167730
243800.0000000    0.1194523
243840.0000000    0.1272172
243880.0000000    0.1209198
243920.0000000    0.1281483
243960.0000000    0.1246643
244000.0000000    0.1310786
244040.0000000    0.1241471
244080.0000000    0.1202021
244120.0000000    0.1231691
244160.0000000    0.1251071
244200.0000000    0.1288699
244240.0000000    0.1214249
244280.0000000    0.1198435
244320.0000000    0.1302314
244360.0000000    0.1217691
244400.0000000    0.1364277
244440.0000000    0.1389971
244480.0000000    0.1270211
244520.0000000    0.1241367
244560.0000000    0.1259663
244600.0000000    0.1387461
244640.0000000    0.1283507
244680.0000000    0.1418732
244720.0000000    0.1213749
244760.0000000    0.1346870
244800.0000000    0.1221668
244840.0000000    0.1284349
244880.0000000    0.1251263
244920.0000000    0.1368482
244960.0000000    0.1215337
245000.0000000    0.1218187
245040.0000000    0.1286949
245080.0000000    0.1411972
245120.0000000    0.1530465
245160.0000000    0.1474071
245200.0000000    0.1353622
245240.0000000    0.1435350
245280.0000000    0.1484663
245320.0000000    0.1329556
245360.0000000    0.1212683
245400.0000000    0.1264088
245440.0000000    0.1310812
245480.0000000    0.1122860
245520.0000000    0.1179463
245560.0000000    0.1314085
245600.0000000    0.1205811
245640.0000000    0.1162515
245680.0000000    0.1144171
245720.0000000    0.1311263
245760.0000000    0.1241775
245800.0000000    0.1154019
245840.0000000    0.1247557
245880.0000000    0.1236292
245920.0000000    0.1183008
245960.0000000    0.1225663
246000.0000000    0.1473666
246040.0000000    0.1318637
246080.0000000    0.1285217
246120.0000000    0.1245102
246160.0000000    0.1178925
246200.0000000    0.1179360
246240.0000000    0.1152993
246280.0000000    0.1437892
246320.0000000    0.1169214
246360.0000000    0.1247672
246400.0000000    0.1280152
246440.0000000    0.1179787
246480.0000000    0.1193864
246520.0000000    0.1220150
246560.0000000    0.1215910
246600.0000000    0.1201182
246640.0000000    0.1250109
246680.0000000    0.1180679
246720.0000000    0.1227361
246760.0000000    0.1057518
246800.0000000    0.1254664
246840.0000000    0.1153320
246880.0000000    0.1245920
246920.0000000    0.1262990
246960.0000000    0.1150394
247000.0000000    0.1229540
247040.0000000    0.1320892
247080.0000000    0.1224328
247120.0000000    0.1271402
247160.0000000    0.1187193
247200.0000000    0.1284680
247240.0000000    0.1207050
247280.0000000    0.1233951
247320.0000000    0.1233767
247360.0000000    0.1171897
247400.0000000    0.1288732
247440.0000000    0.1110960
247480.0000000    0.1123776
247520.0000000    0.1193005
247560.0000000    0.1114618
247600.0000000    0.1152365
247640.0000000    0.1136156
247680.0000000    0.1258050
247720.0000000    0.1155527
247760.0000000    0.1235070
247800.0000000    0.1178395
247840.0000000    0.1247373
247880.0000000    0.1226849
247920.0000000    0.1142939
247960.0000000    0.1201225
248000.0000000    0.1317709
248040.0000000    0.1290010
248080.0000000    0.1256329
248120.0000000    0.1248507
248160.0000000    0.1218052
248200.0000000    0.1077944
248240.0000000    0.1085264
248280.0000000    0.1272385
248320.0000000    0.1185076
248360.0000000    0.1201963
248400.0000000    0.1162351
248440.0000000    0.1172933
248480.0000000    0.1254628
248520.0000000    0.1235968
248560.0000000    0.1232672
248600.0000000    0.1246234
248640.0000000    0.1279249
248680.0000000    0.1286956
248720.0000000    0.1348622
248760.0000000    0.1229806
248800.0000000    0.1124073
248840.0000000    0.1206487
248880.0000000    0.1262094
248920.0000000    0.1171894
248960.0000000    0.1269749
249000.0000000    0.1242802
249040.0000000    0.1246194
249080.0000000    0.1303155
249120.0000000    0.1377451
249160.0000000    0.1239338
249200.0000000    0.1162988
249240.0000000    0.1115210
249280.0000000    0.1292528
249320.0000000    0.1173124
249360.0000000    0.1163534
249400.0000000    0.1196770
249440.0000000    0.1125827
249480.0000000    0.1208942
249520.0000000    0.1181879
249560.0000000    0.1212557
249600.0000000    0.1355772
249640.0000000    0.1195361
249680.0000000    0.1072202
249720.0000000    0.1190548
249760.0000000    0.1247691
249800.0000000    0.1053496
249840.0000000    0.1037533
249880.0000000    0.1222313
249920.0000000    0.1249460
249960.0000000    0.1158144
250000.0000000    0.1181874
250040.0000000    0.1152839
250080.0000000    0.1248634
250120.0000000    0.1253418
250160.0000000    0.1365590
250200.0000000    0.1301824
250240.0000000    0.1214456
250280.0000000    0.1453725
250320.0000000    0.1325802
250360.0000000    0.1262793
250400.0000000    0.1128237
250440.0000000    0.1224978
250480.0000000    0.1184357
250520.0000000    0.1220179
250560.0000000    0.1289532
250600.0000000    0.1321576
250640.0000000    0.1301035
250680.0000000    0.1197596
250720.0000000    0.1345800
250760.0000000    0.1259574
250800.0000000    0.1370203
250840.0000000    0.1234377
250880.0000000    0.1102938
250920.0000000    0.1234435
250960.0000000    0.1160655
251000.0000000    0.1157279
251040.0000000    0.1197203
251080.0000000    0.1233625
251120.0000000    0.1186521
251160.0000000    0.1288154
251200.0000000    0.1248899
251240.0000000    0.1323790
251280.0000000    0.1322299
251320.0000000    0.1351348
251360.0000000    0.1351095
251400.0000000    0.1280822
251440.0000000    0.1188725
251480.0000000    0.1245027
251520.0000000    0.1214983
251560.0000000    0.1253050
251600.0000000    0.1192820
251640.0000000    0.1271839
251680.0000000    0.1119887
251720.0000000    0.1195665
251760.0000000    0.1145754
251800.0000000    0.1267014
251840.0000000    0.1226384
251880.0000000    0.1251694
251920.0000000    0.1134589
251960.0000000    0.1162823
252000.0000000    0.1193954
252040.0000000    0.1197331
252080.0000000    0.1215128
252120.0000000    0.1187675
252160.0000000    0.1219805
252200.0000000    0.1154207
252240.0000000    0.1289913
252280.0000000    0.1252654
252320.0000000    0.1287150
252360.0000000    0.1278700
252400.0000000    0.1279143
252440.0000000    0.1204348
252480.0000000    0.1224104
252520.0000000    0.1277396
252560.0000000    0.1154359
252600.0000000    0.1270685
252640.0000000    0.1238489
252680.0000000    0.1205472
252720.0000000    0.1232478
252760.0000000    0.1210044
252800.0000000    0.1175860
252840.0000000    0.1279817
252880.0000000    0.1245176
252920.0000000    0.1176777
252960.0000000    0.1203889
253000.0000000    0.1417606
253040.0000000    0.1179405
253080.0000000    0.1227698
253120.0000000    0.1166915
253160.0000000    0.1169407
253200.0000000    0.1334721
253240.0000000    0.1342151
253280.0000000    0.1217172
253320.0000000    0.1144843
253360.0000000    0.1189516
253400.0000000    0.1144340
253440.0000000    0.1208059
253480.0000000    0.1208222
253520.0000000    0.1125505
253560.0000000    0.1215446
253600.0000000    0.1281901
253640.0000000    0.1185498
253680.0000000    0.1258614
253720.0000000    0.1206170
253760.0000000    0.1178543
253800.0000000    0.1294470
253840.0000000    0.1189515
253880.0000000    0.1256282
253920.0000000    0.1240995
253960.0000000    0.1291725
254000.0000000    0.1381279
254040.0000000    0.1336509
254080.0000000    0.1271038
254120.0000000    0.1290864
254160.0000000    0.1225804
254200.0000000    0.1212605
254240.0000000    0.1143982
254280.0000000    0.1026107
254320.0000000    0.1139996
254360.0000000    0.1161247
254400.0000000    0.1234142
254440.0000000    0.1062531
254480.0000000    0.1145147
254520.0000000    0.1202646
254560.0000000    0.1217774
254600.0000000    0.1340196
254640.0000000    0.1286312
254680.0000000    0.1264375
254720.0000000    0.1310032
254760.0000000    0.1228214
254800.0000000    0.1178760
254840.0000000    0.1114532
254880.0000000    0.1195131
254920.0000000    0.1169828
254960.0000000    0.1186552
255000.0000000    0.1161198
255040.0000000    0.1086934
255080.0000000    0.1202915
255120.0000000    0.1193680
255160.0000000    0.1285041
255200.0000000    0.1256507
255240.0000000    0.1177443
255280.0000000    0.1141170
255320.0000000    0.1198024
255360.0000000    0.1123986
255400.0000000    0.1155041
255440.0000000    0.1100889
255480.0000000    0.1082436
255520.0000000    0.1171801
255560.0000000    0.1170242
255600.0000000    0.1123123
255640.0000000    0.1152600
255680.0000000    0.1388912
255720.0000000    0.1294814
255760.0000000    0.1284849
255800.0000000    0.1287498
255840.0000000    0.1248026
255880.0000000    0.1233153
255920.0000000    0.1146733
255960.0000000    0.1192505
256000.0000000    0.1271479
256040.0000000    0.1216091
256080.0000000    0.1209769
256120.0000000    0.1166913
256160.0000000    0.1243499
256200.0000000    0.1183320
256240.0000000    0.1286145
256280.0000000    0.1181662
256320.0000000    0.1234690
256360.0000000    0.1212660
256400.0000000    0.1204096
256440.0000000    0.1190057
256480.0000000    0.1264655
256520.0000000    0.1244272
256560.0000000    0.1253921
256600.0000000    0.1145655
256640.0000000    0.1162015
256680.0000000    0.1206225
256720.0000000    0.1263642
256760.0000000    0.1227728
256800.0000000    0.1253217
256840.0000000    0.1253260
256880.0000000    0.1219215
256920.0000000    0.1288249
256960.0000000    0.1209566
257000.0000000    0.1256450
257040.0000000    0.1187620
257080.0000000    0.1238978
257120.0000000    0.1193189
257160.0000000    0.1194312
257200.0000000    0.1179431
257240.0000000    0.1226023
257280.0000000    0.1345392
257320.0000000    0.1503743
257360.0000000    0.1356965
257400.0000000    0.1350844
257440.0000000    0.1351273
257480.0000000    0.1281442
257520.0000000    0.1295300
257560.0000000    0.1296467
257600.0000000    0.1189109
257640.0000000    0.1318692
257680.0000000    0.1270673
257720.0000000    0.1305155
257760.0000000    0.1319489
257800.0000000    0.1194722
257840.0000000    0.1229538
257880.0000000    0.1311694
257920.0000000    0.1253863
257960.0000000    0.1177697
258000.0000000    0.1353425
258040.0000000    0.1319668
258080.0000000    0.1256727
258120.0000000    0.1149575
258160.0000000    0.1406273
258200.0000000    0.1237455
258240.0000000    0.1107453
258280.0000000    0.1193748
258320.0000000    0.1206013
258360.0000000    0.1095735
258400.0000000    0.1256843
258440.0000000    0.1302969
258480.0000000    0.1152647
258520.0000000    0.1202141
258560.0000000    0.1130821
258600.0000000    0.1277355
258640.0000000    0.1144294
258680.0000000    0.1166431
258720.0000000    0.1230404
258760.0000000    0.1244432
258800.0000000    0.1047140
258840.0000000    0.1254850
258880.0000000    0.1238603
258920.0000000    0.1200050
258960.0000000    0.1352452
259000.0000000    0.1354658
259040.0000000    0.1211440
259080.0000000    0.1272757
259120.0000000    0.1365947
259160.0000000    0.1207919
259200.0000000    0.1182720
259240.0000000    0.1123216
259280.0000000    0.1251688
259320.0000000    0.1244819
259360.0000000    0.1223796
259400.0000000    0.1190529
259440.0000000    0.1114453
259480.0000000    0.1192337
259520.0000000    0.1304789
259560.0000000    0.1270936
259600.0000000    0.1274993
259640.0000000    0.1389444
259680.0000000    0.1298132
259720.0000000    0.1414389
259760.0000000    0.1387739
259800.0000000    0.1301819
259840.0000000    0.1445765
259880.0000000    0.1313852
259920.0000000    0.1467324
259960.0000000    0.1219309
260000.0000000    0.1216307
260040.0000000    0.1257566
260080.0000000    0.1199083
260120.0000000    0.1506734
260160.0000000    0.1320565
260200.0000000    0.1323147
260240.0000000    0.1370015
260280.0000000    0.1263140
260320.0000000    0.1320921
260360.0000000    0.1224283
260400.0000000    0.1235312
260440.0000000    0.1332366
260480.0000000    0.1245513
260520.0000000    0.1351235
260560.0000000    0.1334525
260600.0000000    0.1190293
260640.0000000    0.1202444
260680.0000000    0.1255821
260720.0000000    0.1239216
260760.0000000    0.1264042
260800.0000000    0.1356280
260840.0000000    0.1267865
260880.0000000    0.1382562
260920.0000000    0.1329797
260960.0000000    0.1415652
261000.0000000    0.1383739
261040.0000000    0.1476969
261080.0000000    0.1342070
261120.0000000    0.1375207
261160.0000000    0.1337668
261200.0000000    0.1309385
261240.0000000    0.1350132
261280.0000000    0.1433943
261320.0000000    0.1284975
261360.0000000    0.1340615
261400.0000000    0.1314226
261440.0000000    0.1332058
261480.0000000    0.1358678
261520.0000000    0.1321205
261560.0000000    0.1418418
261600.0000000    0.1364617
261640.0000000    0.1401877
261680.0000000    0.1321411
261720.0000000    0.1307115
261760.0000000    0.1464908
261800.0000000    0.1387379
261840.0000000    0.1376422
261880.0000000    0.1334339
261920.0000000    0.1306724
261960.0000000    0.1297686
262000.0000000    0.1388971
262040.0000000    0.1284245
262080.0000000    0.1457192
262120.0000000    0.1261409
262160.0000000    0.1332294
262200.0000000    0.1206858
262240.0000000    0.1266582
262280.0000000    0.1197045
262320.0000000    0.1296607
262360.0000000    0.1242864
262400.0000000    0.1273775
262440.0000000    0.1396218
262480.0000000    0.1240684
262520.0000000    0.1317341
262560.0000000    0.1404830
262600.0000000    0.1375338
262640.0000000    0.1476291
262680.0000000    0.1359581
262720.0000000    0.1319006
262760.0000000    0.1450371
262800.0000000    0.1422533
262840.0000000    0.1423038
262880.0000000    0.1477182
262920.0000000    0.1493090
262960.0000000    0.1471284
263000.0000000    0.1459451
263040.0000000    0.1429580
263080.0000000    0.1416838
263120.0000000    0.1417311
263160.0000000    0.1466403
263200.0000000    0.1440998
263240.0000000    0.1457481
263280.0000000    0.1423801
263320.0000000    0.1441211
263360.0000000    0.1412611
263400.0000000    0.1420409
263440.0000000    0.1405586
263480.0000000    0.1394916
263520.0000000    0.1406325
263560.0000000    0.1429422
263600.0000000    0.1536895
263640.0000000    0.1530317
263680.0000000    0.1614871
263720.0000000    0.1556624
263760.0000000    0.1501648
263800.0000000    0.1559103
263840.0000000    0.1569365
263880.0000000    0.1657039
263920.0000000    0.1627443
263960.0000000    0.1848418
264000.0000000    0.1768771
264040.0000000    0.1646565
264080.0000000    0.1706593
264120.0000000    0.1783691
264160.0000000    0.1714615
264200.0000000    0.1626356
264240.0000000    0.1618336
264280.0000000    0.1649907
264320.0000000    0.1645584
264360.0000000    0.1620122
264400.0000000    0.1609293
264440.0000000    0.1853929
264480.0000000    0.1683458
264520.0000000    0.1689355
264560.0000000    0.1873644
264600.0000000    0.1709988
264640.0000000    0.1847355
264680.0000000    0.1816354
264720.0000000    0.1956597
264760.0000000    0.1846380
264800.0000000    0.1847987
264840.0000000    0.1860595
264880.0000000    0.1893781
264920.0000000    0.1837900
264960.0000000    0.1961115
265000.0000000    0.1889373
265040.0000000    0.1758538
265080.0000000    0.1818353
265120.0000000    0.1881017
265160.0000000    0.1758125
265200.0000000    0.1794762
265240.0000000    0.1532760
265280.0000000    0.1710406
265320.0000000    0.1739636
265360.0000000    0.1673589
265400.0000000    0.1658019
265440.0000000    0.1531870
265480.0000000    0.1520933
265520.0000000    0.1703044
265560.0000000    0.1649587
265600.0000000    0.1729853
265640.0000000    0.1589203
265680.0000000    0.1518257
265720.0000000    0.1713050
265760.0000000    0.1650716
265800.0000000    0.1878505
265840.0000000    0.1590309
265880.0000000    0.1611793
265920.0000000    0.1644047
265960.0000000    0.1701280
266000.0000000    0.1830347
266040.0000000    0.1655574
266080.0000000    0.1759182
266120.0000000    0.1647310
266160.0000000    0.1711353
266200.0000000    0.1683888
266240.0000000    0.1793115
266280.0000000    0.1791425
266320.0000000    0.1882363
266360.0000000    0.1727463
266400.0000000    0.1691616
266440.0000000    0.1558946
266480.0000000    0.1421615
266520.0000000    0.1742547
266560.0000000    0.1773042
266600.0000000    0.1475967
266640.0000000    0.1477297
266680.0000000    0.1455752
266720.0000000    0.1726495
266760.0000000    0.1446159
266800.0000000    0.1550792
266840.0000000    0.1682533
266880.0000000    0.1548131
266920.0000000    0.1493381
266960.0000000    0.1658560
267000.0000000    0.1736010
267040.0000000    0.1606129
267080.0000000    0.1852881
267120.0000000    0.1633783
267160.0000000    0.1498648
267200.0000000    0.1749717
267240.0000000    0.1505769
267280.0000000    0.1565688
267320.0000000    0.1430807
267360.0000000    0.1450279
267400.0000000    0.1502012
267440.0000000    0.1503823
267480.0000000    0.1522843
267520.0000000    0.1766820
267560.0000000    0.1674663
267600.0000000    0.1476046
267640.0000000    0.1532310
267680.0000000    0.1540285
267720.0000000    0.1713427
267760.0000000    0.1611298
267800.0000000    0.1598637
267840.0000000    0.1606253
267880.0000000    0.1604207
267920.0000000    0.1601597
267960.0000000    0.1679664
268000.0000000    0.1627699
268040.0000000    0.1621952
268080.0000000    0.1685512
268120.0000000    0.1742379
268160.0000000    0.1729621
268200.0000000    0.1679986
268240.0000000    0.1616259
268280.0000000    0.1662889
268320.0000000    0.1706150
268360.0000000    0.1655411
268400.0000000    0.1670731
268440.0000000    0.1714321
268480.0000000    0.1615398
268520.0000000    0.1642374
268560.0000000    0.1612553
268600.0000000    0.1580451
268640.0000000    0.1614291
268680.0000000    0.1782879
268720.0000000    0.1586898
268760.0000000    0.1671018
268800.0000000    0.1559327
268840.0000000    0.1584473
268880.0000000    0.1504612
268920.0000000    0.1576734
268960.0000000    0.1590423
269000.0000000    0.1626231
269040.0000000    0.1648981
269080.0000000    0.1669720
269120.0000000    0.1703275
269160.0000000    0.1703811
269200.0000000    0.1799948
269240.0000000    0.1564072
269280.0000000    0.1722565
269320.0000000    0.1532252
269360.0000000    0.1640666
269400.0000000    0.1496351
269440.0000000    0.1615572
269480.0000000    0.1568846
269520.0000000    0.1532619
269560.0000000    0.1619109
269600.0000000    0.1560069
269640.0000000    0.1497812
269680.0000000    0.1517548
269720.0000000    0.1562177
269760.0000000    0.1458311
269800.0000000    0.1610380
269840.0000000    0.1525138
269880.0000000    0.1582061
269920.0000000    0.1615003
269960.0000000    0.1795391
270000.0000000    0.1704568
270040.0000000    0.1627980
270080.0000000    0.1604105
270120.0000000    0.1587704
270160.0000000    0.1555357
270200.0000000    0.1700393
270240.0000000    0.1613581
270280.0000000    0.1512311
270320.0000000    0.1502732
270360.0000000    0.1550240
270400.0000000    0.1665920
270440.0000000    0.1391020
270480.0000000    0.1501456
270520.0000000    0.1663655
270560.0000000    0.1548799
270600.0000000    0.1549618
270640.0000000    0.1750678
270680.0000000    0.1621510
270720.0000000    0.1663906
270760.0000000    0.1582051
270800.0000000    0.1610580
270840.0000000    0.1593264
270880.0000000    0.1645438
270920.0000000    0.1632822
270960.0000000    0.1672318
271000.0000000    0.1588193
271040.0000000    0.1596630
271080.0000000    0.1542153
271120.0000000    0.1670321
271160.0000000    0.1549799
271200.0000000    0.1628315
271240.0000000    0.1583923
271280.0000000    0.1580613
271320.0000000    0.1494294
271360.0000000    0.1570539
271400.0000000    0.1515301
271440.0000000    0.1605622
271480.0000000    0.1680807
271520.0000000    0.1611513
271560.0000000    0.1665280
271600.0000000    0.1646465
271640.0000000    0.1696994
271680.0000000    0.1604151
271720.0000000    0.1664129
271760.0000000    0.1730156
271800.0000000    0.1540602
271840.0000000    0.1515603
271880.0000000    0.1522773
271920.0000000    0.1518214
271960.0000000    0.1764589
272000.0000000    0.1701405
272040.0000000    0.1613259
272080.0000000    0.1653428
272120.0000000    0.1616786
272160.0000000    0.1609528
272200.0000000    0.1588114
272240.0000000    0.1711342
272280.0000000    0.1621094
272320.0000000    0.1574016
272360.0000000    0.1521497
272400.0000000    0.1502906
272440.0000000    0.1476723
272480.0000000    0.1641419
272520.0000000    0.1529874
272560.0000000    0.1513891
272600.0000000    0.1505979
272640.0000000    0.1640169
272680.0000000    0.1568368
272720.0000000    0.1716435
272760.0000000    0.1663242
272800.0000000    0.1522728
272840.0000000    0.1604983
272880.0000000    0.1719083
272920.0000000    0.1691044
272960.0000000    0.1581372
273000.0000000    0.1525006
273040.0000000    0.1513768
273080.0000000    0.1595668
273120.0000000    0.1580043
273160.0000000    0.1636618
273200.0000000    0.1548750
273240.0000000    0.1712863
273280.0000000    0.1740241
273320.0000000    0.1556043
273360.0000000    0.1538155
273400.0000000    0.1692582
273440.0000000    0.1766400
273480.0000000    0.1824535
273520.0000000    0.1690891
273560.0000000    0.1699295
273600.0000000    0.1790126
273640.0000000    0.1747882
273680.0000000    0.1741624
273720.0000000    0.1705676
273760.0000000    0.1678694
273800.0000000    0.1788710
273840.0000000    0.1654149
273880.0000000    0.1727667
273920.0000000    0.1689338
273960.0000000    0.1723372
274000.0000000    0.1761917
274040.0000000    0.1798729
274080.0000000    0.1635624
274120.0000000    0.1823967
274160.0000000    0.1883156
274200.0000000    0.1853642
274240.0000000    0.1726234
274280.0000000    0.1781959
274320.0000000    0.1749402
274360.0000000    0.1605313
274400.0000000    0.1704920
274440.0000000    0.1638728
274480.0000000    0.1741100
274520.0000000    0.1729923
274560.0000000    0.1693703
274600.0000000    0.1734339
274640.0000000    0.1616368
274680.0000000    0.1623604
274720.0000000    0.1665122
274760.0000000    0.1599728
274800.0000000    0.1707070
274840.0000000    0.1591058
274880.0000000    0.1658480
274920.0000000    0.1667417
274960.0000000    0.1597453
275000.0000000    0.1753266
275040.0000000    0.1644596
275080.0000000    0.1831454
275120.0000000    0.1660320
275160.0000000    0.1675377
275200.0000000    0.1753584
275240.0000000    0.1718464
275280.0000000    0.1669529
275320.0000000    0.1551736
275360.0000000    0.1664398
275400.0000000    0.1545469
275440.0000000    0.1585941
275480.0000000    0.1483639
275520.0000000    0.1606910
275560.0000000    0.1601620
275600.0000000    0.1822100
275640.0000000    0.1613700
275680.0000000    0.1642666
275720.0000000    0.1528507
275760.0000000    0.1767741
275800.0000000    0.1660024
275840.0000000    0.1679909
275880.0000000    0.1556682
275920.0000000    0.1657541
275960.0000000    0.1690870
276000.0000000    0.1762990
276040.0000000    0.1734865
276080.0000000    0.1761730
276120.0000000    0.1855819
276160.0000000    0.1725004
276200.0000000    0.1790126
276240.0000000    0.1803747
276280.0000000    0.1698333
276320.0000000    0.1649833
276360.0000000    0.1729819
276400.0000000    0.1551602
276440.0000000    0.1730602
276480.0000000    0.1679954
276520.0000000    0.1604322
276560.0000000    0.1748024
276600.0000000    0.1820998
276640.0000000    0.1766794
276680.0000000    0.1801803
276720.0000000    0.1840740
276760.0000000    0.1667734
276800.0000000    0.1666739
276840.0000000    0.1950080
276880.0000000    0.1674372
276920.0000000    0.1585898
276960.0000000    0.1730849
277000.0000000    0.1730048
277040.0000000    0.1842021
277080.0000000    0.1793268
277120.0000000    0.1648001
277160.0000000    0.1572218
277200.0000000    0.1616818
277240.0000000    0.1683590
277280.0000000    0.1809520
277320.0000000    0.1725422
277360.0000000    0.1567339
277400.0000000    0.1562176
277440.0000000    0.1584027
277480.0000000    0.1512227
277520.0000000    0.1581535
277560.0000000    0.1665034
277600.0000000    0.1594011
277640.0000000    0.1631365
277680.0000000    0.1524507
277720.0000000    0.1711999
277760.0000000    0.1561778
277800.0000000    0.1723732
277840.0000000    0.1636081
277880.0000000    0.1689797
277920.0000000    0.1690350
277960.0000000    0.1699993
278000.0000000    0.1649905
278040.0000000    0.1699337
278080.0000000    0.1703866
278120.0000000    0.1669712
278160.0000000    0.1784675
278200.0000000    0.1700211
278240.0000000    0.1794710
278280.0000000    0.1701101
278320.0000000    0.1619205
278360.0000000    0.1626413
278400.0000000    0.1679198
278440.0000000    0.1644398
278480.0000000    0.1737522
278520.0000000    0.1758407
278560.0000000    0.1688720
278600.0000000    0.1780287
278640.0000000    0.1799675
278680.0000000    0.1734050
278720.0000000    0.1675902
278760.0000000    0.1661528
278800.0000000    0.1886661
278840.0000000    0.1970500
278880.0000000    0.1789653
278920.0000000    0.1885946
278960.0000000    0.2064426
279000.0000000    0.1819296
279040.0000000    0.1973975
279080.0000000    0.1952844
279120.0000000    0.1849017
279160.0000000    0.1668165
279200.0000000    0.1623776
279240.0000000    0.1818877
279280.0000000    0.1805781
279320.0000000    0.1694791
279360.0000000    0.1890485
279400.0000000    0.2134067
279440.0000000    0.1690354
279480.0000000    0.1878453
279520.0000000    0.1878780
279560.0000000    0.1809387
279600.0000000    0.1736827
279640.0000000    0.1747359
279680.0000000    0.1894580
279720.0000000    0.1886412
279760.0000000    0.1944569
279800.0000000    0.1739458
279840.0000000    0.1608250
279880.0000000    0.1680939
279920.0000000    0.1658002
279960.0000000    0.1713994
280000.0000000    0.1628411
280040.0000000    0.1800138
280080.0000000    0.1644566
280120.0000000    0.1738938
280160.0000000    0.1576961
280200.0000000    0.1636657
280240.0000000    0.1613577
280280.0000000    0.1719411
280320.0000000    0.1803134
280360.0000000    0.1709712
280400.0000000    0.1817206
280440.0000000    0.1811636
280480.0000000    0.1775423
280520.0000000    0.1818417
280560.0000000    0.1942099
280600.0000000    0.1718391
280640.0000000    0.1744604
280680.0000000    0.1736604
280720.0000000    0.1958620
280760.0000000    0.1777803
280800.0000000    0.1828589
280840.0000000    0.1825055
280880.0000000    0.1636939
280920.0000000    0.1818207
280960.0000000    0.1844697
281000.0000000    0.1925723
281040.0000000    0.1951319
281080.0000000    0.1938202
281120.0000000    0.1710548
281160.0000000    0.1653448
281200.0000000    0.1748605
281240.0000000    0.1806892
281280.0000000    0.1785976
281320.0000000    0.1768621
281360.0000000    0.1879655
281400.0000000    0.1777120
281440.0000000    0.1756497
281480.0000000    0.1833804
281520.0000000    0.1734335
281560.0000000    0.1709058
281600.0000000    0.1658219
281640.0000000    0.1563923
281680.0000000    0.1520712
281720.0000000    0.1533780
281760.0000000    0.1672679
281800.0000000    0.1594117
281840.0000000    0.1631518
281880.0000000    0.1672187
281920.0000000    0.1563569
281960.0000000    0.1627513
282000.0000000    0.1505616
282040.0000000    0.1517023
282080.0000000    0.1550351
282120.0000000    0.1663265
282160.0000000    0.1658665
282200.0000000    0.1606217
282240.0000000    0.1686679
282280.0000000    0.1768157
282320.0000000    0.1710148
282360.0000000    0.1666056
282400.0000000    0.1600876
282440.0000000    0.1489035
282480.0000000    0.1628648
282520.0000000    0.1761475
282560.0000000    0.1712538
282600.0000000    0.1666424
282640.0000000    0.1612001
282680.0000000    0.2070766
282720.0000000    0.1775001
282760.0000000    0.1662726
282800.0000000    0.1703575
282840.0000000    0.1730120
282880.0000000    0.1663866
282920.0000000    0.1572991
282960.0000000    0.1466789
283000.0000000    0.1653039
283040.0000000    0.1575818
283080.0000000    0.1611433
283120.0000000    0.1676762
283160.0000000    0.1558970
283200.0000000    0.1564354
283240.0000000    0.1460139
283280.0000000    0.1505148
283320.0000000    0.1722356
283360.0000000    0.1620962
283400.0000000    0.1621042
283440.0000000    0.1781327
283480.0000000    0.1840982
283520.0000000    0.1776612
283560.0000000    0.1795104
283600.0000000    0.1745919
283640.0000000    0.1822798
283680.0000000    0.1643403
283720.0000000    0.1760866
283760.0000000    0.1880094
283800.0000000    0.1811071
283840.0000000    0.1903541
283880.0000000    0.1896377
283920.0000000    0.1685228
283960.0000000    0.1652319
284000.0000000    0.1818088
284040.0000000    0.1747126
284080.0000000    0.1783918
284120.0000000    0.1689976
284160.0000000    0.1698981
284200.0000000    0.1825523
284240.0000000    0.1791317
284280.0000000    0.1699473
284320.0000000    0.1688869
284360.0000000    0.1824694
284400.0000000    0.1694514
284440.0000000    0.1703816
284480.0000000    0.1561002
284520.0000000    0.1996870
284560.0000000    0.1995206
284600.0000000    0.2079759
284640.0000000    0.1905673
284680.0000000    0.1727941
284720.0000000    0.1790762
284760.0000000    0.1724906
284800.0000000    0.1722940
284840.0000000    0.1597933
284880.0000000    0.1684253
284920.0000000    0.1791295
284960.0000000    0.1696603
285000.0000000    0.1680089
285040.0000000    0.1635276
285080.0000000    0.1744572
285120.0000000    0.1557533
285160.0000000    0.1844652
285200.0000000    0.1839613
285240.0000000    0.1898180
285280.0000000    0.1948355
285320.0000000    0.1502705
285360.0000000    0.1788553
285400.0000000    0.2024157
285440.0000000    0.1792514
285480.0000000    0.1857470
285520.0000000    0.2098530
285560.0000000    0.1848106
285600.0000000    0.1710429
285640.0000000    0.1965252
285680.0000000    0.1955154
285720.0000000    0.2386908
285760.0000000    0.1871921
285800.0000000    0.1887921
285840.0000000    0.1959099
285880.0000000    0.1673029
285920.0000000    0.2005809
285960.0000000    0.1894909
286000.0000000    0.1893169
286040.0000000    0.1996707
286080.0000000    0.1725718
286120.0000000    0.1808188
286160.0000000    0.1762126
286200.0000000    0.1803675
286240.0000000    0.1523824
286280.0000000    0.1591106
286320.0000000    0.1671291
286360.0000000    0.1791684
286400.0000000    0.1575793
286440.0000000    0.1751338
286480.0000000    0.1723537
286520.0000000    0.1630433
286560.0000000    0.1992362
286600.0000000    0.1854373
286640.0000000    0.1836006
286680.0000000    0.1595889
286720.0000000    0.1653864
286760.0000000    0.1669351
286800.0000000    0.1731629
286840.0000000    0.1758954
286880.0000000    0.1639996
286920.0000000    0.1850545
286960.0000000    0.1848931
287000.0000000    0.1564696
287040.0000000    0.1854460
287080.0000000    0.1838326
287120.0000000    0.1909687
287160.0000000    0.1638658
287200.0000000    0.1465876
287240.0000000    0.1620468
287280.0000000    0.1735277
287320.0000000    0.1544053
287360.0000000    0.1671721
287400.0000000    0.1735292
287440.0000000    0.1801839
287480.0000000    0.1830122
287520.0000000    0.1766691
287560.0000000    0.1628842
287600.0000000    0.1479325
287640.0000000    0.1386151
287680.0000000    0.1546437
287720.0000000    0.1422963
287760.0000000    0.1460981
287800.0000000    0.1692172
287840.0000000    0.1739236
287880.0000000    0.1864232
287920.0000000    0.1876288
287960.0000000    0.2137100
288000.0000000    0.1792294
288040.0000000    0.1860485
288080.0000000    0.1689180
288120.0000000    0.1430868
288160.0000000    0.1558804
288200.0000000    0.1321644
288240.0000000    0.1425595
288280.0000000    0.1424440
288320.0000000    0.1573532
288360.0000000    0.1406347
288400.0000000    0.1369884
288440.0000000    0.1498958
288480.0000000    0.1652032
288520.0000000    0.1611709
288560.0000000    0.1546642
288600.0000000    0.1290298
288640.0000000    0.1513488
288680.0000000    0.1519220
288720.0000000    0.1657157
288760.0000000    0.1453846
288800.0000000    0.1466358
288840.0000000    0.1402039
288880.0000000    0.1506220
288920.0000000    0.1380937
288960.0000000    0.1351125
289000.0000000    0.1508227
289040.0000000    0.1573487
289080.0000000    0.1466312
289120.0000000    0.1433102
289160.0000000    0.1449976
289200.0000000    0.1601929
289240.0000000    0.1453785
289280.0000000    0.1483096
289320.0000000    0.1477495
289360.0000000    0.1742021
289400.0000000    0.1478400
289440.0000000    0.1431044
289480.0000000    0.1544091
289520.0000000    0.1672312
289560.0000000    0.1553773
289600.0000000    0.1562911
289640.0000000    0.1509629
289680.0000000    0.1480799
289720.0000000    0.1497565
289760.0000000    0.1529576
289800.0000000    0.1434844
289840.0000000    0.1364999
289880.0000000    0.1380288
289920.0000000    0.1473715
289960.0000000    0.1550009
290000.0000000    0.1737480
290040.0000000    0.1550957
290080.0000000    0.1666144
290120.0000000    0.1644876
290160.0000000    0.1698372
290200.0000000    0.1815069
290240.0000000    0.1544273
290280.0000000    0.1502391
290320.0000000    0.1696087
290360.0000000    0.1415754
290400.0000000    0.1418641
290440.0000000    0.1766872
290480.0000000    0.1783903
290520.0000000    0.1917374
290560.0000000    0.1999088
290600.0000000    0.1819590
290640.0000000    0.1731195
290680.0000000    0.1865055
290720.0000000    0.1958583
290760.0000000    0.1850240
290800.0000000    0.1843091
290840.0000000    0.1750467
290880.0000000    0.1694631
290920.0000000    0.1602332
290960.0000000    0.1777076
291000.0000000    0.1773674
291040.0000000    0.1694173
291080.0000000    0.1791897
291120.0000000    0.1787847
291160.0000000    0.1743718
291200.0000000    0.1773675
291240.0000000    0.1927402
291280.0000000    0.1838413
291320.0000000    0.1954837
291360.0000000    0.1897050
291400.0000000    0.1935451
291440.0000000    0.2069027
291480.0000000    0.1868870
291520.0000000    0.2117441
291560.0000000    0.1910489
291600.0000000    0.1868034
291640.0000000    0.1756954
291680.0000000    0.1801453
291720.0000000    0.1868556
291760.0000000    0.1980101
291800.0000000    0.1905709
291840.0000000    0.1926993
291880.0000000    0.1730009
291920.0000000    0.1802403
291960.0000000    0.1796778
292000.0000000    0.1609247
292040.0000000    0.1745483
292080.0000000    0.1662601
292120.0000000    0.1687811
292160.0000000    0.1582773
292200.0000000    0.1577852
292240.0000000    0.1656471
292280.0000000    0.1446494
292320.0000000    0.1446026
292360.0000000    0.1433521
292400.0000000    0.1462661
292440.0000000    0.1606330
292480.0000000    0.1565594
292520.0000000    0.1515281
292560.0000000    0.1518026
292600.0000000    0.1478671
292640.0000000    0.1484839
292680.0000000    0.1504872
292720.0000000    0.1420582
292760.0000000    0.1343528
292800.0000000    0.1434468
292840.0000000    0.1393775
292880.0000000    0.1336086
292920.0000000    0.1487778
292960.0000000    0.1387811
293000.0000000    0.1382295
293040.0000000    0.1672073
293080.0000000    0.1573847
293120.0000000    0.1490525
293160.0000000    0.1571324
293200.0000000    0.1525470
293240.0000000    0.1439275
293280.0000000    0.1547425
293320.0000000    0.1581405
293360.0000000    0.1821644
293400.0000000    0.1708107
293440.0000000    0.1885949
293480.0000000    0.1779654
293520.0000000    0.1900139
293560.0000000    0.1916712
293600.0000000    0.1886930
293640.0000000    0.1765114
293680.0000000    0.1594097
293720.0000000    0.1684747
293760.0000000    0.1744680
293800.0000000    0.1925429
293840.0000000    0.1728943
293880.0000000    0.1974384
293920.0000000    0.1937805
293960.0000000    0.1922037
294000.0000000    0.1679500
294040.0000000    0.1839188
294080.0000000    0.1778896
294120.0000000    0.1729992
294160.0000000    0.1803593
294200.0000000    0.1613217
294240.0000000    0.1649204
294280.0000000    0.1753909
294320.0000000    0.1834724
294360.0000000    0.1794520
294400.0000000    0.1905046
294440.0000000    0.1753313
294480.0000000    0.1773545
294520.0000000    0.1766374
294560.0000000    0.1650656
294600.0000000    0.1819805
294640.0000000    0.1754651
294680.0000000    0.1683472
294720.0000000    0.1795198
294760.0000000    0.1862757
294800.0000000    0.1941042
294840.0000000    0.1749494
294880.0000000    0.1695548
294920.0000000    0.1746667
294960.0000000    0.1887860
295000.0000000    0.1897971
295040.0000000    0.1910862
295080.0000000    0.1871035
295120.0000000    0.1687476
295160.0000000    0.1467817
295200.0000000    0.1581873
295240.0000000    0.1565875
295280.0000000    0.1707701
295320.0000000    0.1627426
295360.0000000    0.1658067
295400.0000000    0.1637462
295440.0000000    0.1486125
295480.0000000    0.1535675
295520.0000000    0.1481951
295560.0000000    0.1641780
295600.0000000    0.1414944
295640.0000000    0.1413460
295680.0000000    0.1870353
295720.0000000    0.1835820
295760.0000000    0.1761466
295800.0000000    0.1619361
295840.0000000    0.1786017
295880.0000000    0.1766586
295920.0000000    0.1670524
295960.0000000    0.1669073
296000.0000000    0.1662986
296040.0000000    0.1610755
296080.0000000    0.1421562
296120.0000000    0.1526854
296160.0000000    0.1539442
296200.0000000    0.1493748
296240.0000000    0.1534064
296280.0000000    0.1483264
296320.0000000    0.1610174
296360.0000000    0.1634964
296400.0000000    0.1428594
296440.0000000    0.1584877
296480.0000000    0.1505104
296520.0000000    0.1462013
296560.0000000    0.1512386
296600.0000000    0.1442722
296640.0000000    0.1448487
296680.0000000    0.1472595
296720.0000000    0.1541457
296760.0000000    0.1287485
296800.0000000    0.1479597
296840.0000000    0.1618478
296880.0000000    0.1521087
296920.0000000    0.1569328
296960.0000000    0.1649773
297000.0000000    0.1424855
297040.0000000    0.1591750
297080.0000000    0.1514684
297120.0000000    0.1486844
297160.0000000    0.1557985
297200.0000000    0.1408344
297240.0000000    0.1417483
297280.0000000    0.1422491
297320.0000000    0.1279014
297360.0000000    0.1479567
297400.0000000    0.1450584
297440.0000000    0.1518387
297480.0000000    0.1498402
297520.0000000    0.1590784
297560.0000000    0.1688072
297600.0000000    0.1490732
297640.0000000    0.1520037
297680.0000000    0.1618385
297720.0000000    0.1549360
297760.0000000    0.1542145
297800.0000000    0.1367031
297840.0000000    0.1428490
297880.0000000    0.1399631
297920.0000000    0.1488553
297960.0000000    0.1392218
298000.0000000    0.1487190
298040.0000000    0.1433433
298080.0000000    0.1530087
298120.0000000    0.1447070
298160.0000000    0.1412669
298200.0000000    0.1470735
298240.0000000    0.1552074
298280.0000000    0.1548459
298320.0000000    0.1511115
298360.0000000    0.1583028
298400.0000000    0.1551010
298440.0000000    0.1570295
298480.0000000    0.1722956
298520.0000000    0.1528676
298560.0000000    0.1558522
298600.0000000    0.1593798
298640.0000000    0.1516250
298680.0000000    0.1593620
298720.0000000    0.1615302
298760.0000000    0.1507178
298800.0000000    0.1497614
298840.0000000    0.1637569
298880.0000000    0.1622011
298920.0000000    0.1626273
298960.0000000    0.1492679
299000.0000000    0.1598555
299040.0000000    0.1611620
299080.0000000    0.1577587
299120.0000000    0.1603375
299160.0000000    0.1774796
299200.0000000    0.1541547
299240.0000000    0.1484216
299280.0000000    0.1507068
299320.0000000    0.1637147
299360.0000000    0.1458665
299400.0000000    0.1604432
299440.0000000    0.1575467
299480.0000000    0.1610398
299520.0000000    0.1765689
299560.0000000    0.1463689
299600.0000000    0.1576409
299640.0000000    0.1564415
299680.0000000    0.1491177
299720.0000000    0.1321025
299760.0000000    0.1454617
299800.0000000    0.1369739
299840.0000000    0.1327834
299880.0000000    0.1485611
299920.0000000    0.1435090
299960.0000000    0.1590595
300000.0000000    0.1627107
300040.0000000    0.1581330
300080.0000000    0.1681479
300120.0000000    0.1748190
300160.0000000    0.1737329
300200.0000000    0.1551134
300240.0000000    0.1501572
300280.0000000    0.1486175
300320.0000000    0.1764560
300360.0000000    0.1648674
300400.0000000    0.1704640
300440.0000000    0.1674240
300480.0000000    0.1572562
300520.0000000    0.1480420
300560.0000000    0.1450092
300600.0000000    0.1552576
300640.0000000    0.1607643
300680.0000000    0.1466809
300720.0000000    0.1493323
300760.0000000    0.1507030
300800.0000000    0.1494837
300840.0000000    0.1618074
300880.0000000    0.1490963
300920.0000000    0.1468547
300960.0000000    0.1441767
301000.0000000    0.1487577
301040.0000000    0.1511848
301080.0000000    0.1534925
301120.0000000    0.1515775
301160.0000000    0.1587375
301200.0000000    0.1454178
301240.0000000    0.1475367
301280.0000000    0.1569664
301320.0000000    0.1406360
301360.0000000    0.1484884
301400.0000000    0.1615100
301440.0000000    0.1622678
301480.0000000    0.1562311
301520.0000000    0.1575851
301560.0000000    0.1689490
301600.0000000    0.1522697
301640.0000000    0.1474053
301680.0000000    0.1684975
301720.0000000    0.1470203
301760.0000000    0.1545487
301800.0000000    0.1502039
301840.0000000    0.1472805
301880.0000000    0.1512648
301920.0000000    0.1616044
301960.0000000    0.1553440
302000.0000000    0.1658821
302040.0000000    0.1655258
302080.0000000    0.1700575
302120.0000000    0.1800210
302160.0000000    0.1595962
302200.0000000    0.1696501
302240.0000000    0.1459945
302280.0000000    0.1499919
302320.0000000    0.1556719
302360.0000000    0.1689200
302400.0000000    0.1674896
302440.0000000    0.1441834
302480.0000000    0.1519482
302520.0000000    0.1493041
302560.0000000    0.1382750
302600.0000000    0.1581657
302640.0000000    0.1569377
302680.0000000    0.1497468
302720.0000000    0.1501762
302760.0000000    0.1546193
302800.0000000    0.1539459
302840.0000000    0.1396470
302880.0000000    0.1505042
302920.0000000    0.1603705
302960.0000000    0.1501656
303000.0000000    0.1530714
303040.0000000    0.1501951
303080.0000000    0.1501869
303120.0000000    0.1616029
303160.0000000    0.1747612
303200.0000000    0.1838683
303240.0000000    0.2184588
303280.0000000    0.2129442
303320.0000000    0.2072805
303360.0000000    0.1853599
303400.0000000    0.1859900
303440.0000000    0.1635189
303480.0000000    0.1668923
303520.0000000    0.1609836
303560.0000000    0.1432488
303600.0000000    0.1408276
303640.0000000    0.1606397
303680.0000000    0.1403845
303720.0000000    0.1445971
303760.0000000    0.1304943
303800.0000000    0.1493519
303840.0000000    0.1613498
303880.0000000    0.1502503
303920.0000000    0.1606169
303960.0000000    0.1554524
304000.0000000    0.1514024
304040.0000000    0.1596551
304080.0000000    0.1556255
304120.0000000    0.1542166
304160.0000000    0.1436268
304200.0000000    0.1386380
304240.0000000    0.1356844
304280.0000000    0.1369934
304320.0000000    0.1326843
304360.0000000    0.1300488
304400.0000000    0.1543500
304440.0000000    0.1363364
304480.0000000    0.1554463
304520.0000000    0.1441986
304560.0000000    0.1366638
304600.0000000    0.1547348
304640.0000000    0.1425674
304680.0000000    0.1341386
304720.0000000    0.1420498
304760.0000000    0.1345073
304800.0000000    0.1253892
304840.0000000    0.1350800
304880.0000000    0.1463058
304920.0000000    0.1520231
304960.0000000    0.1328388
305000.0000000    0.1577627
305040.0000000    0.1391492
305080.0000000    0.1454633
305120.0000000    0.1371780
305160.0000000    0.1467816
305200.0000000    0.1403398
305240.0000000    0.1335207
305280.0000000    0.1479020
305320.0000000    0.1371908
305360.0000000    0.1423142
305400.0000000    0.1421287
305440.0000000    0.1538517
305480.0000000    0.1447891
305520.0000000    0.1681381
305560.0000000    0.1589177
305600.0000000    0.1674404
305640.0000000    0.1786178
305680.0000000    0.1618699
305720.0000000    0.1754249
305760.0000000    0.1614227
305800.0000000    0.1622809
305840.0000000    0.1628590
305880.0000000    0.1667186
305920.0000000    0.1583046
305960.0000000    0.1545353
306000.0000000    0.1449770
306040.0000000    0.1515043
306080.0000000    0.1343818
306120.0000000    0.1553764
306160.0000000    0.1503210
306200.0000000    0.1546834
306240.0000000    0.1604549
306280.0000000    0.1580044
306320.0000000    0.1495128
306360.0000000    0.1574878
306400.0000000    0.1699341
306440.0000000    0.1664416
306480.0000000    0.1514351
306520.0000000    0.1535218
306560.0000000    0.1535434
306600.0000000    0.1751652
306640.0000000    0.1731925
306680.0000000    0.1568040
306720.0000000    0.1694583
306760.0000000    0.1611510
306800.0000000    0.1551047
306840.0000000    0.1469941
306880.0000000    0.1419113
306920.0000000    0.1516996
306960.0000000    0.1587420
307000.0000000    0.1544930
307040.0000000    0.1494472
307080.0000000    0.1527753
307120.0000000    0.1550660
307160.0000000    0.1481244
307200.0000000    0.1436872
307240.0000000    0.1445332
307280.0000000    0.1437725
307320.0000000    0.1375656
307360.0000000    0.1461008
307400.0000000    0.1281635
307440.0000000    0.1400497
307480.0000000    0.1361514
307520.0000000    0.1457726
307560.0000000    0.1347524
307600.0000000    0.1455158
307640.0000000    0.1405047
307680.0000000    0.1366728
307720.0000000    0.1458126
307760.0000000    0.1416636
307800.0000000    0.1417870
307840.0000000    0.1542917
307880.0000000    0.1395847
307920.0000000    0.1449337
307960.0000000    0.1431528
308000.0000000    0.1422920
308040.0000000    0.1546414
308080.0000000    0.1610109
308120.0000000    0.1585993
308160.0000000    0.1683182
308200.0000000    0.1578260
308240.0000000    0.1794012
308280.0000000    0.1518874
308320.0000000    0.1508817
308360.0000000    0.1726346
308400.0000000    0.1592415
308440.0000000    0.1589936
308480.0000000    0.1521425
308520.0000000    0.1534914
308560.0000000    0.1423026
308600.0000000    0.1434314
308640.0000000    0.1671800
308680.0000000    0.1535700
308720.0000000    0.1493656
308760.0000000    0.1486107
308800.0000000    0.1567527
308840.0000000    0.1554311
308880.0000000    0.1477975
308920.0000000    0.1380977
308960.0000000    0.1497060
309000.0000000    0.1471400
309040.0000000    0.1451598
309080.0000000    0.1449574
309120.0000000    0.1473708
309160.0000000    0.1531720
309200.0000000    0.1401374
309240.0000000    0.1505928
309280.0000000    0.1648880
309320.0000000    0.1514366
309360.0000000    0.1518987
309400.0000000    0.1567777
309440.0000000    0.1565509
309480.0000000    0.1618691
309520.0000000    0.1662587
309560.0000000    0.1611294
309600.0000000    0.1482461
309640.0000000    0.1527995
309680.0000000    0.1509479
309720.0000000    0.1622845
309760.0000000    0.1505043
309800.0000000    0.1455353
309840.0000000    0.1546461
309880.0000000    0.1518279
309920.0000000    0.1782727
309960.0000000    0.1623950
310000.0000000    0.1613659
310040.0000000    0.1622336
310080.0000000    0.1659450
310120.0000000    0.1698965
310160.0000000    0.1580394
310200.0000000    0.1679601
310240.0000000    0.1711430
310280.0000000    0.1684294
310320.0000000    0.1611533
310360.0000000    0.1521641
310400.0000000    0.1470661
310440.0000000    0.1602504
310480.0000000    0.1454645
310520.0000000    0.1564920
310560.0000000    0.1449689
310600.0000000    0.1529594
310640.0000000    0.1547240
310680.0000000    0.1557410
310720.0000000    0.1662436
310760.0000000    0.1566341
310800.0000000    0.1466955
310840.0000000    0.1479056
310880.0000000    0.1582059
310920.0000000    0.1523232
310960.0000000    0.1762112
311000.0000000    0.1676762
311040.0000000    0.1565961
311080.0000000    0.1751810
311120.0000000    0.1502561
311160.0000000    0.1538891
311200.0000000    0.1467915
311240.0000000    0.1704216
311280.0000000    0.1642244
311320.0000000    0.1722467
311360.0000000    0.1691695
311400.0000000    0.1473621
311440.0000000    0.1653807
311480.0000000    0.1622219
311520.0000000    0.1583077
311560.0000000    0.1489844
311600.0000000    0.1497440
311640.0000000    0.1736876
311680.0000000    0.1518512
311720.0000000    0.1582206
311760.0000000    0.1704386
311800.0000000    0.1536548
311840.0000000    0.1571284
311880.0000000    0.1548490
311920.0000000    0.1419245
311960.0000000    0.1545870
312000.0000000    0.1579611
312040.0000000    0.1414549
312080.0000000    0.1742920
312120.0000000    0.1579100
312160.0000000    0.1458357
312200.0000000    0.1449297
312240.0000000    0.1503835
312280.0000000    0.1510903
312320.0000000    0.1597695
312360.0000000    0.1676940
312400.0000000    0.1733651
312440.0000000    0.1585306
312480.0000000    0.1746226
312520.0000000    0.1658093
312560.0000000    0.1520637
312600.0000000    0.1652645
312640.0000000    0.1667048
312680.0000000    0.1702517
312720.0000000    0.1651909
312760.0000000    0.1730887
312800.0000000    0.1701521
312840.0000000    0.1516370
312880.0000000    0.1550120
312920.0000000    0.1634375
312960.0000000    0.1482907
313000.0000000    0.1584583
313040.0000000    0.1557783
313080.0000000    0.1568647
313120.0000000    0.1475572
313160.0000000    0.1473487
313200.0000000    0.1427102
313240.0000000    0.1432875
313280.0000000    0.1408327
313320.0000000    0.1420853
313360.0000000    0.1347374
313400.0000000    0.1312022
313440.0000000    0.1355604
313480.0000000    0.1403083
313520.0000000    0.1222034
313560.0000000    0.1330466
313600.0000000    0.1354291
313640.0000000    0.1376619
313680.0000000    0.1313245
313720.0000000    0.1334316
313760.0000000    0.1433238
313800.0000000    0.1294036
313840.0000000    0.1444883
313880.0000000    0.1340094
313920.0000000    0.1603555
313960.0000000    0.1569589
314000.0000000    0.1429793
314040.0000000    0.1375009
314080.0000000    0.1359800
314120.0000000    0.1375088
314160.0000000    0.1358765
314200.0000000    0.1450370
314240.0000000    0.1566082
314280.0000000    0.1598801
314320.0000000    0.1432754
314360.0000000    0.1499270
314400.0000000    0.1522453
314440.0000000    0.1461484
314480.0000000    0.1628527
314520.0000000    0.1552393
314560.0000000    0.1404871
314600.0000000    0.1534024
314640.0000000    0.1572116
314680.0000000    0.1562245
314720.0000000    0.1416053
314760.0000000    0.1437850
314800.0000000    0.1402152
314840.0000000    0.1678755
314880.0000000    0.1496259
314920.0000000    0.1326802
314960.0000000    0.1411124
315000.0000000    0.1469004
315040.0000000    0.1229850
315080.0000000    0.1276110
315120.0000000    0.1333550
315160.0000000    0.1379039
315200.0000000    0.1390417
315240.0000000    0.1547024
315280.0000000    0.1510945
315320.0000000    0.1376823
315360.0000000    0.1407352
315400.0000000    0.1314336
315440.0000000    0.1279407
315480.0000000    0.1314657
315520.0000000    0.1298496
315560.0000000    0.1332860
315600.0000000    0.1346540
315640.0000000    0.1409002
315680.0000000    0.1384938
315720.0000000    0.1405727
315760.0000000    0.1306702
315800.0000000    0.1333731
315840.0000000    0.1302925
315880.0000000    0.1377315
315920.0000000    0.1424576
315960.0000000    0.1411753
316000.0000000    0.1367776
316040.0000000    0.1641199
316080.0000000    0.1650357
316120.0000000    0.1465132
316160.0000000    0.1489977
316200.0000000    0.1522462
316240.0000000    0.1400403
316280.0000000    0.1500139
316320.0000000    0.1456730
316360.0000000    0.1485413
316400.0000000    0.1472827
316440.0000000    0.1483746
316480.0000000    0.1396354
316520.0000000    0.1347580
316560.0000000    0.1441663
316600.0000000    0.1285315
316640.0000000    0.1356146
316680.0000000    0.1415638
316720.0000000    0.1368474
316760.0000000    0.1257872
316800.0000000    0.1296265
316840.0000000    0.1302955
316880.0000000    0.1374160
316920.0000000    0.1345022
316960.0000000    0.1454299
317000.0000000    0.1379171
317040.0000000    0.1510589
317080.0000000    0.1467663
317120.0000000    0.1498155
317160.0000000    0.1518780
317200.0000000    0.1522761
317240.0000000    0.1547139
317280.0000000    0.1348370
317320.0000000    0.1485510
317360.0000000    0.1614724
317400.0000000    0.1569646
317440.0000000    0.1650454
317480.0000000    0.1768387
317520.0000000    0.1722600
317560.0000000    0.1657218
317600.0000000    0.1803736
317640.0000000    0.1735037
317680.0000000    0.1570855
317720.0000000    0.1613738
317760.0000000    0.1448318
317800.0000000    0.1587857
317840.0000000    0.1383899
317880.0000000    0.1441378
317920.0000000    0.1528973
317960.0000000    0.1467100
318000.0000000    0.1469895
318040.0000000    0.1506670
318080.0000000    0.1516757
318120.0000000    0.1657439
318160.0000000    0.1637739
318200.0000000    0.1500038
318240.0000000    0.1624753
318280.0000000    0.1534410
318320.0000000    0.1488300
318360.0000000    0.1561524
318400.0000000    0.1408545
318440.0000000    0.1492282
318480.0000000    0.1356120
318520.0000000    0.1475451
318560.0000000    0.1471596
318600.0000000    0.1469381
318640.0000000    0.1505501
318680.0000000    0.1466392
318720.0000000    0.1439021
318760.0000000    0.1333867
318800.0000000    0.1344352
318840.0000000    0.1317032
318880.0000000    0.1233140
318920.0000000    0.1180184
318960.0000000    0.1290319
319000.0000000    0.1323322
319040.0000000    0.1264084
319080.0000000    0.1179178
319120.0000000    0.1223846
319160.0000000    0.1368003
319200.0000000    0.1322218
319240.0000000    0.1390149
319280.0000000    0.1237494
319320.0000000    0.1386313
319360.0000000    0.1435831
319400.0000000    0.1402474
319440.0000000    0.1433009
319480.0000000    0.1347435
319520.0000000    0.1442327
319560.0000000    0.1384898
319600.0000000    0.1309200
319640.0000000    0.1493303
319680.0000000    0.1419204
319720.0000000    0.1313979
319760.0000000    0.1315869
319800.0000000    0.1302174
319840.0000000    0.1399442
319880.0000000    0.1214757
319920.0000000    0.1351462
319960.0000000    0.1341255
320000.0000000    0.1343026
320040.0000000    0.1378799
320080.0000000    0.1329920
320120.0000000    0.1442451
320160.0000000    0.1392956
320200.0000000    0.1473109
320240.0000000    0.1395546
320280.0000000    0.1464310
320320.0000000    0.1474389
320360.0000000    0.1665511
320400.0000000    0.1584691
320440.0000000    0.1561766
320480.0000000    0.1509281
320520.0000000    0.1579064
320560.0000000    0.1508438
320600.0000000    0.1369811
320640.0000000    0.1482104
320680.0000000    0.1301498
320720.0000000    0.1301718
320760.0000000    0.1556050
320800.0000000    0.1544025
320840.0000000    0.1482833
320880.0000000    0.1603486
320920.0000000    0.1305369
320960.0000000    0.1298352
321000.0000000    0.1461446
321040.0000000    0.1313408
321080.0000000    0.1476613
321120.0000000    0.1447195
321160.0000000    0.1403919
321200.0000000    0.1322760
321240.0000000    0.1499377
321280.0000000    0.1392495
321320.0000000    0.1573995
321360.0000000    0.1266914
321400.0000000    0.1220242
321440.0000000    0.1373661
321480.0000000    0.1254650
321520.0000000    0.1288443
321560.0000000    0.1324127
321600.0000000    0.1351808
321640.0000000    0.1553151
321680.0000000    0.1675077
321720.0000000    0.1700351
321760.0000000    0.1865780
321800.0000000    0.1559915
321840.0000000    0.1638424
321880.0000000    0.1547228
321920.0000000    0.1546407
321960.0000000    0.1614836
322000.0000000    0.1626000
322040.0000000    0.1486458
322080.0000000    0.1529233
322120.0000000    0.1565753
322160.0000000    0.1555403
322200.0000000    0.1676060
322240.0000000    0.1638622
322280.0000000    0.1440497
322320.0000000    0.1635078
322360.0000000    0.1537986
322400.0000000    0.1690590
322440.0000000    0.1524457
322480.0000000    0.1447370
322520.0000000    0.1615757
322560.0000000    0.1507402
322600.0000000    0.1663273
322640.0000000    0.1499960
322680.0000000    0.1572054
322720.0000000    0.1619136
322760.0000000    0.1502613
322800.0000000    0.1548013
322840.0000000    0.1437731
322880.0000000    0.1605338
322920.0000000    0.1534796
322960.0000000    0.1643844
323000.0000000    0.1605957
323040.0000000    0.1473243
323080.0000000    0.1583364
323120.0000000    0.1495665
323160.0000000    0.1386023
323200.0000000    0.1497874
323240.0000000    0.1433997
323280.0000000    0.1592030
323320.0000000    0.1462272
323360.0000000    0.1514083
323400.0000000    0.1706588
323440.0000000    0.1506104
323480.0000000    0.1536272
323520.0000000    0.1598743
323560.0000000    0.1542841
323600.0000000    0.1607053
323640.0000000    0.1439375
323680.0000000    0.1547545
323720.0000000    0.1539692
323760.0000000    0.1402358
323800.0000000    0.1599351
323840.0000000    0.1450514
323880.0000000    0.1512419
323920.0000000    0.1608709
323960.0000000    0.1360942
324000.0000000    0.1397340
324040.0000000    0.1412253
324080.0000000    0.1372671
324120.0000000    0.1438060
324160.0000000    0.1506474
324200.0000000    0.1427400
324240.0000000    0.1430769
324280.0000000    0.1462508
324320.0000000    0.1610793
324360.0000000    0.1566331
324400.0000000    0.1530451
324440.0000000    0.1563881
324480.0000000    0.1386830
324520.0000000    0.1389428
324560.0000000    0.1501618
324600.0000000    0.1722057
324640.0000000    0.1570425
324680.0000000    0.1529996
324720.0000000    0.1488083
324760.0000000    0.1603362
324800.0000000    0.1509483
324840.0000000    0.1492638
324880.0000000    0.1550548
324920.0000000    0.1438355
324960.0000000    0.1441720
325000.0000000    0.1344669
325040.0000000    0.1394530
325080.0000000    0.1304720
325120.0000000    0.1391625
325160.0000000    0.1465402
325200.0000000    0.1470553
325240.0000000    0.1556579
325280.0000000    0.1458926
325320.0000000    0.1433089
325360.0000000    0.1371683
325400.0000000    0.1482812
325440.0000000    0.1537870
325480.0000000    0.1418115
325520.0000000    0.1438742
325560.0000000    0.1547384
325600.0000000    0.1453142
325640.0000000    0.1396966
325680.0000000    0.1417657
325720.0000000    0.1442554
325760.0000000    0.1405690
325800.0000000    0.1434336
325840.0000000    0.1469135
325880.0000000    0.1427517
325920.0000000    0.1437867
325960.0000000    0.1584838
326000.0000000    0.1633880
326040.0000000    0.1657643
326080.0000000    0.1556427
326120.0000000    0.1619576
326160.0000000    0.1524395
326200.0000000    0.1598488
326240.0000000    0.1509276
326280.0000000    0.1642451
326320.0000000    0.1647431
326360.0000000    0.1666944
326400.0000000    0.1619581
326440.0000000    0.1531879
326480.0000000    0.1649392
326520.0000000    0.1676032
326560.0000000    0.1514982
326600.0000000    0.1594616
326640.0000000    0.1724996
326680.0000000    0.1697665
326720.0000000    0.1721774
326760.0000000    0.1782378
326800.0000000    0.1641239
326840.0000000    0.1525470
326880.0000000    0.1491696
326920.0000000    0.1482678
326960.0000000    0.1528927
327000.0000000    0.1575477
327040.0000000    0.1544351
327080.0000000    0.1508338
327120.0000000    0.1646241
327160.0000000    0.1694126
327200.0000000    0.1755876
327240.0000000    0.1388520
327280.0000000    0.1488735
327320.0000000    0.1515962
327360.0000000    0.1406691
327400.0000000    0.1401146
327440.0000000    0.1345952
327480.0000000    0.1419687
327520.0000000    0.1367842
327560.0000000    0.1683666
327600.0000000    0.1395606
327640.0000000    0.1416686
327680.0000000    0.1400481
327720.0000000    0.1380713
327760.0000000    0.1418747
327800.0000000    0.1285390
327840.0000000    0.1328442
327880.0000000    0.1524307
327920.0000000    0.1547291
327960.0000000    0.1565616
328000.0000000    0.1542617
328040.0000000    0.1355381
328080.0000000    0.1440031
328120.0000000    0.1683232
328160.0000000    0.1565559
328200.0000000    0.1550097
328240.0000000    0.1366582
328280.0000000    0.1463175
328320.0000000    0.1321458
328360.0000000    0.1318768
328400.0000000    0.1476288
328440.0000000    0.1326061
328480.0000000    0.1442885
328520.0000000    0.1413115
328560.0000000    0.1435127
328600.0000000    0.1496103
328640.0000000    0.1622579
328680.0000000    0.1594691
328720.0000000    0.1647228
328760.0000000    0.1545774
328800.0000000    0.1467045
328840.0000000    0.1578074
328880.0000000    0.1404650
328920.0000000    0.1429998
328960.0000000    0.1373574
329000.0000000    0.1611937
329040.0000000    0.1504114
329080.0000000    0.1512394
329120.0000000    0.1368506
329160.0000000    0.1333816
329200.0000000    0.1570958
329240.0000000    0.1438163
329280.0000000    0.1546965
329320.0000000    0.1534285
329360.0000000    0.1702926
329400.0000000    0.1533986
329440.0000000    0.1607389
329480.0000000    0.1528269
329520.0000000    0.1493504
329560.0000000    0.1668886
329600.0000000    0.1628302
329640.0000000    0.1785400
329680.0000000    0.1817860
329720.0000000    0.1567597
329760.0000000    0.1847939
329800.0000000    0.1785181
329840.0000000    0.1854177
329880.0000000    0.1975754
329920.0000000    0.1972843
329960.0000000    0.2020912
330000.0000000    0.1762798
330040.0000000    0.1873662
330080.0000000    0.1761509
330120.0000000    0.1750258
330160.0000000    0.1765584
330200.0000000    0.1828346
330240.0000000    0.1575466
330280.0000000    0.1512123
330320.0000000    0.1499442
330360.0000000    0.1540507
330400.0000000    0.1517605
330440.0000000    0.1485263
330480.0000000    0.1551981
330520.0000000    0.1559760
330560.0000000    0.1502011
330600.0000000    0.1364858
330640.0000000    0.1396630
330680.0000000    0.1681653
330720.0000000    0.1498754
330760.0000000    0.1445622
330800.0000000    0.1565336
330840.0000000    0.1664260
330880.0000000    0.1380777
330920.0000000    0.1474276
330960.0000000    0.1630858
331000.0000000    0.1632510
331040.0000000    0.1406898
331080.0000000    0.1634485
331120.0000000    0.1567656
331160.0000000    0.1617725
331200.0000000    0.1553621
331240.0000000    0.1543367
331280.0000000    0.1421765
331320.0000000    0.1748354
331360.0000000    0.1469570
331400.0000000    0.1530858
331440.0000000    0.1581321
331480.0000000    0.1567512
331520.0000000    0.1807613
331560.0000000    0.1635263
331600.0000000    0.1746179
331640.0000000    0.1607585
331680.0000000    0.1573565
331720.0000000    0.1400287
331760.0000000    0.1446916
331800.0000000    0.1519867
331840.0000000    0.1663477
331880.0000000    0.1651563
331920.0000000    0.1513344
331960.0000000    0.1567190
332000.0000000    0.1613574
332040.0000000    0.1705937
332080.0000000    0.1656108
332120.0000000    0.1664404
332160.0000000    0.1393596
332200.0000000    0.1427362
332240.0000000    0.1479268
332280.0000000    0.1557246
332320.0000000    0.1392617
332360.0000000    0.1427547
332400.0000000    0.1612081
332440.0000000    0.1442693
332480.0000000    0.1568513
332520.0000000    0.1654104
332560.0000000    0.1714720
332600.0000000    0.1411699
332640.0000000    0.1380408
332680.0000000    0.1304896
332720.0000000    0.1466206
332760.0000000    0.1456843
332800.0000000    0.1649276
332840.0000000    0.1545725
332880.0000000    0.1542636
332920.0000000    0.1571643
332960.0000000    0.1564029
333000.0000000    0.1569450
333040.0000000    0.1518860
333080.0000000    0.1505478
333120.0000000    0.1528296
333160.0000000    0.1670374
333200.0000000    0.1667525
333240.0000000    0.1651318
333280.0000000    0.1594166
333320.0000000    0.1496003
333360.0000000    0.1453418
333400.0000000    0.1525694
333440.0000000    0.1338956
333480.0000000    0.1430256
333520.0000000    0.1557414
333560.0000000    0.1753121
333600.0000000    0.1675218
333640.0000000    0.1605363
333680.0000000    0.1359864
333720.0000000    0.1536518
333760.0000000    0.1422467
333800.0000000    0.1474318
333840.0000000    0.1484700
333880.0000000    0.1526958
333920.0000000    0.1433590
333960.0000000    0.1579954
334000.0000000    0.1547391
334040.0000000    0.1695265
334080.0000000    0.1658976
334120.0000000    0.1611535
334160.0000000    0.1375363
334200.0000000    0.1451216
334240.0000000    0.1306424
334280.0000000    0.1356128
334320.0000000    0.1570806
334360.0000000    0.1399501
334400.0000000    0.1303538
334440.0000000    0.1375063
334480.0000000    0.1547362
334520.0000000    0.1478396
334560.0000000    0.1613680
334600.0000000    0.1521668
334640.0000000    0.1316373
334680.0000000    0.1400969
334720.0000000    0.1576326
334760.0000000    0.1590360
334800.0000000    0.1550645
334840.0000000    0.1584042
334880.0000000    0.1530300
334920.0000000    0.1506355
334960.0000000    0.1640962
335000.0000000    0.1620588
335040.0000000    0.1709354
335080.0000000    0.1617385
335120.0000000    0.1578016
335160.0000000    0.1517149
335200.0000000    0.1644071
335240.0000000    0.1632255
335280.0000000    0.1495004
335320.0000000    0.1408820
335360.0000000    0.1411346
335400.0000000    0.1400524
335440.0000000    0.1376837
335480.0000000    0.1411290
335520.0000000    0.1239728
335560.0000000    0.1330745
335600.0000000    0.1408966
335640.0000000    0.1368017
335680.0000000    0.1347542
335720.0000000    0.1497592
335760.0000000    0.1427035
335800.0000000    0.1324835
335840.0000000    0.1343982
335880.0000000    0.1468572
335920.0000000    0.1308916
335960.0000000    0.1548658
336000.0000000    0.1402461
336040.0000000    0.1442841
336080.0000000    0.1491720
336120.0000000    0.1520903
336160.0000000    0.1496890
336200.0000000    0.1475499
336240.0000000    0.1632339
336280.0000000    0.1487845
336320.0000000    0.1438774
336360.0000000    0.1547516
336400.0000000    0.1478063
336440.0000000    0.1487602
336480.0000000    0.1560694
336520.0000000    0.1436262
336560.0000000    0.1555690
336600.0000000    0.1718991
336640.0000000    0.1581835
336680.0000000    0.1789207
336720.0000000    0.1770609
336760.0000000    0.1797774
336800.0000000    0.1625855
336840.0000000    0.1516365
336880.0000000    0.1660955
336920.0000000    0.1722024
336960.0000000    0.1616129
337000.0000000    0.1548172
337040.0000000    0.1571711
337080.0000000    0.1670037
337120.0000000    0.1564304
337160.0000000    0.1712120
337200.0000000    0.1548900
337240.0000000    0.1539339
337280.0000000    0.1393197
337320.0000000    0.1421610
337360.0000000    0.1453267
337400.0000000    0.1460412
337440.0000000    0.1468734
337480.0000000    0.1506151
337520.0000000    0.1558796
337560.0000000    0.1704130
337600.0000000    0.1486640
337640.0000000    0.1732010
337680.0000000    0.1782215
337720.0000000    0.1631156
337760.0000000    0.1522630
337800.0000000    0.1508711
337840.0000000    0.1384764
337880.0000000    0.1579289
337920.0000000    0.1498344
337960.0000000    0.1584105
338000.0000000    0.1511213
338040.0000000    0.1431840
338080.0000000    0.1755709
338120.0000000    0.1484469
338160.0000000    0.1289903
338200.0000000    0.1299274
338240.0000000    0.1406772
338280.0000000    0.1405734
338320.0000000    0.1430034
338360.0000000    0.1404199
338400.0000000    0.1407678
338440.0000000    0.1395026
338480.0000000    0.1501736
338520.0000000    0.1538930
338560.0000000    0.1464055
338600.0000000    0.1461911
338640.0000000    0.1533179
338680.0000000    0.1520158
338720.0000000    0.1508670
338760.0000000    0.1400023
338800.0000000    0.1460729
338840.0000000    0.1302394
338880.0000000    0.1623781
338920.0000000    0.1449752
338960.0000000    0.1529961
339000.0000000    0.1566000
339040.0000000    0.1451322
339080.0000000    0.1384930
339120.0000000    0.1586347
339160.0000000    0.1429965
339200.0000000    0.1466711
339240.0000000    0.1474680
339280.0000000    0.1596159
339320.0000000    0.1608298
339360.0000000    0.1640479
339400.0000000    0.1608806
339440.0000000    0.1782908
339480.0000000    0.1684081
339520.0000000    0.1746293
339560.0000000    0.1575970
339600.0000000    0.1542614
339640.0000000    0.1539774
339680.0000000    0.1586149
339720.0000000    0.1782693
339760.0000000    0.1592614
339800.0000000    0.1591498
339840.0000000    0.1462439
339880.0000000    0.1568945
339920.0000000    0.1435743
339960.0000000    0.1487352
340000.0000000    0.1454895
340040.0000000    0.1457841
340080.0000000    0.1612222
340120.0000000    0.1643849
340160.0000000    0.1599609
340200.0000000    0.1640619
340240.0000000    0.1722956
340280.0000000    0.1904721
340320.0000000    0.2077760
340360.0000000    0.1921624
340400.0000000    0.1736662
340440.0000000    0.1719961
340480.0000000    0.1512957
340520.0000000    0.1602912
340560.0000000    0.1761887
340600.0000000    0.1748394
340640.0000000    0.1572337
340680.0000000    0.2051500
340720.0000000    0.1890791
340760.0000000    0.1689532
340800.0000000    0.1696851
340840.0000000    0.1732659
340880.0000000    0.1656071
340920.0000000    0.1511042
340960.0000000    0.1710255
341000.0000000    0.1527845
341040.0000000    0.1787672
341080.0000000    0.1601788
341120.0000000    0.1398530
341160.0000000    0.1717155
341200.0000000    0.1507902
341240.0000000    0.1434644
341280.0000000    0.1467264
341320.0000000    0.1877902
341360.0000000    0.1969729
341400.0000000    0.1877384
341440.0000000    0.1879898
341480.0000000    0.1963689
341520.0000000    0.1904880
341560.0000000    0.1999468
341600.0000000    0.1836650
341640.0000000    0.1936507
341680.0000000    0.1883349
341720.0000000    0.1877908
341760.0000000    0.2041557
341800.0000000    0.2076199
341840.0000000    0.2263023
341880.0000000    0.2202813
341920.0000000    0.2089971
341960.0000000    0.1979342
342000.0000000    0.1941869
342040.0000000    0.2033346
342080.0000000    0.2157651
342120.0000000    0.2368913
342160.0000000    0.1914960
342200.0000000    0.2015585
342240.0000000    0.1952308
342280.0000000    0.1970554
342320.0000000    0.1996683
342360.0000000    0.2062627
342400.0000000    0.1792117
342440.0000000    0.1626186
342480.0000000    0.1747703
342520.0000000    0.1649533
342560.0000000    0.1661526
342600.0000000    0.1728908
342640.0000000    0.1859643
342680.0000000    0.1785701
342720.0000000    0.1726469
342760.0000000    0.1763278
342800.0000000    0.1759395
342840.0000000    0.1762465
342880.0000000    0.1656872
342920.0000000    0.1771984
342960.0000000    0.1732088
343000.0000000    0.1757783
343040.0000000    0.1792621
343080.0000000    0.1693851
343120.0000000    0.1712991
343160.0000000    0.1800826
343200.0000000    0.1812677
343240.0000000    0.1858607
343280.0000000    0.2164811
343320.0000000    0.1910583
343360.0000000    0.1969083
343400.0000000    0.2079578
343440.0000000    0.2172348
343480.0000000    0.2014009
343520.0000000    0.1806720
343560.0000000    0.1819977
343600.0000000    0.1672004
343640.0000000    0.1712301
343680.0000000    0.1688021
343720.0000000    0.1816133
343760.0000000    0.1761048
343800.0000000    0.1815274
343840.0000000    0.1947585
343880.0000000    0.2233733
343920.0000000    0.2004106
343960.0000000    0.2106158
344000.0000000    0.2090477
344040.0000000    0.2055534
344080.0000000    0.1826525
344120.0000000    0.1912711
344160.0000000    0.1775395
344200.0000000    0.1666004
344240.0000000    0.1847017
344280.0000000    0.1936356
344320.0000000    0.2200976
344360.0000000    0.2148513
344400.0000000    0.2356185
344440.0000000    0.2318208
344480.0000000    0.2488868
344520.0000000    0.2602154
344560.0000000    0.2570037
344600.0000000    0.2750158
344640.0000000    0.2641857
344680.0000000    0.2402426
344720.0000000    0.2629643
344760.0000000    0.2677267
344800.0000000    0.2678109
344840.0000000    0.2512960
344880.0000000    0.2448718
344920.0000000    0.2602375
344960.0000000    0.2885416
345000.0000000    0.2985078
345040.0000000    0.2930824
345080.0000000    0.3007461
345120.0000000    0.3019995
345160.0000000    0.3375385
345200.0000000    0.3280630
345240.0000000    0.2841403
345280.0000000    0.3026268
345320.0000000    0.3062791
345360.0000000    0.3252910
345400.0000000    0.2998226
345440.0000000    0.3013503
345480.0000000    0.2906533
345520.0000000    0.2927009
345560.0000000    0.3158629
345600.0000000    0.2806562
345640.0000000    0.2802411
345680.0000000    0.2953285
345720.0000000    0.2808730
345760.0000000    0.2840338
345800.0000000    0.3025006
345840.0000000    0.2951002
345880.0000000    0.3006346
345920.0000000    0.2757351
345960.0000000    0.3166934
346000.0000000    0.2900996
346040.0000000    0.2898096
346080.0000000    0.2953994
346120.0000000    0.3117321
346160.0000000    0.2915331
346200.0000000    0.2644794
346240.0000000    0.2886701
346280.0000000    0.2792107
346320.0000000    0.2835043
346360.0000000    0.2950622
346400.0000000    0.3020352
346440.0000000    0.2811295
346480.0000000    0.2905692
346520.0000000    0.3041042
346560.0000000    0.2735420
346600.0000000    0.2790282
346640.0000000    0.2773853
346680.0000000    0.2882653
346720.0000000    0.3211791
346760.0000000    0.3203290
346800.0000000    0.2836269
346840.0000000    0.3033155
346880.0000000    0.3036311
346920.0000000    0.2911744
346960.0000000    0.3087639
347000.0000000    0.3138431
347040.0000000    0.2925871
347080.0000000    0.2734790
347120.0000000    0.3058148
347160.0000000    0.3272091
347200.0000000    0.3333893
347240.0000000    0.3302511
347280.0000000    0.3415022
347320.0000000    0.3685801
347360.0000000    0.3601633
347400.0000000    0.3396001
347440.0000000    0.3493709
347480.0000000    0.3623072
347520.0000000    0.3316854
347560.0000000    0.3435926
347600.0000000    0.3508115
347640.0000000    0.3572900
347680.0000000    0.3610795
347720.0000000    0.3704650
347760.0000000    0.3900703
347800.0000000    0.3803233
347840.0000000    0.3780747
347880.0000000    0.3846603
347920.0000000    0.3825644
347960.0000000    0.4034379
348000.0000000    0.3570195
348040.0000000    0.3586057
348080.0000000    0.3629552
348120.0000000    0.3616813
348160.0000000    0.3335485
348200.0000000    0.3521520
348240.0000000    0.3476065
348280.0000000    0.3627776
348320.0000000    0.3713522
348360.0000000    0.3651429
348400.0000000    0.3439787
348440.0000000    0.3501723
348480.0000000    0.3602182
348520.0000000    0.3766653
348560.0000000    0.3771529
348600.0000000    0.3524913
348640.0000000    0.3227269
348680.0000000    0.3157517
348720.0000000    0.3121187
348760.0000000    0.3008987
348800.0000000    0.3010119
348840.0000000    0.3007861
348880.0000000    0.2987943
348920.0000000    0.3199113
348960.0000000    0.3283673
349000.0000000    0.3327076
349040.0000000    0.3481421
349080.0000000    0.3230804
349120.0000000    0.3192129
349160.0000000    0.3184020
349200.0000000    0.3285721
349240.0000000    0.3019932
349280.0000000    0.3236499
349320.0000000    0.3042983
349360.0000000    0.3213422
349400.0000000    0.3069634
349440.0000000    0.3181941
349480.0000000    0.3208703
349520.0000000    0.3145449
349560.0000000    0.2922609
349600.0000000    0.2797967
349640.0000000    0.2477272
349680.0000000    0.2396295
349720.0000000    0.2765160
349760.0000000    0.2786691
349800.0000000    0.3204127
349840.0000000    0.3356851
349880.0000000    0.3238719
349920.0000000    0.3384136
349960.0000000    0.3539456
350000.0000000    0.3387280
350040.0000000    0.2929510
350080.0000000    0.2930031
350120.0000000    0.3060566
350160.0000000    0.2875183
350200.0000000    0.3135576
350240.0000000    0.2930789
350280.0000000    0.3081092
350320.0000000    0.3184752
350360.0000000    0.3355963
350400.0000000    0.2949058
350440.0000000    0.3332139
350480.0000000    0.3605192
350520.0000000    0.3626522
350560.0000000    0.4061703
350600.0000000    0.3769492
350640.0000000    0.3761219
350680.0000000    0.3840679
350720.0000000    0.3559761
350760.0000000    0.3549903
350800.0000000    0.3340627
350840.0000000    0.3258785
350880.0000000    0.3549136
350920.0000000    0.3484666
350960.0000000    0.3062131
351000.0000000    0.3049404
351040.0000000    0.3180949
351080.0000000    0.3557335
351120.0000000    0.3388439
351160.0000000    0.3112884
351200.0000000    0.3131540
351240.0000000    0.2891190
351280.0000000    0.2847346
351320.0000000    0.3166526
351360.0000000    0.3449331
351400.0000000    0.3310712
351440.0000000    0.3461531
351480.0000000    0.3616509
351520.0000000    0.3201474
351560.0000000    0.3218751
351600.0000000    0.3198388
351640.0000000    0.3083188
351680.0000000    0.3109801
351720.0000000    0.3201455
351760.0000000    0.3236757
351800.0000000    0.3224233
351840.0000000    0.3358921
351880.0000000    0.3191780
351920.0000000    0.2985888
351960.0000000    0.2995259
352000.0000000    0.2788430
352040.0000000    0.3049523
352080.0000000    0.3215582
352120.0000000    0.3288724
352160.0000000    0.3106083
352200.0000000    0.2961543
352240.0000000    0.3047067
352280.0000000    0.2990682
352320.0000000    0.3264471
352360.0000000    0.3221601
352400.0000000    0.3187335
352440.0000000    0.3154973
352480.0000000    0.3280520
352520.0000000    0.3268296
352560.0000000    0.3237982
352600.0000000    0.2911931
352640.0000000    0.3000680
352680.0000000    0.2968586
352720.0000000    0.3137370
352760.0000000    0.3178108
352800.0000000    0.3338097
352840.0000000    0.3407878
352880.0000000    0.3184536
352920.0000000    0.3233677
352960.0000000    0.3374655
353000.0000000    0.3199345
353040.0000000    0.2968414
353080.0000000    0.3174138
353120.0000000    0.3210067
353160.0000000    0.3220841
353200.0000000    0.3047718
353240.0000000    0.3217945
353280.0000000    0.3380857
353320.0000000    0.3235449
353360.0000000    0.3337433
353400.0000000    0.3462463
353440.0000000    0.3666653
353480.0000000    0.3190169
353520.0000000    0.3094160
353560.0000000    0.2938912
353600.0000000    0.3267462
353640.0000000    0.2939661
353680.0000000    0.3311041
353720.0000000    0.3364202
353760.0000000    0.3508489
353800.0000000    0.3607095
353840.0000000    0.3856441
353880.0000000    0.3985608
353920.0000000    0.4014530
353960.0000000    0.3767022
354000.0000000    0.4120160
354040.0000000    0.4121857
354080.0000000    0.3957567
354120.0000000    0.4030775
354160.0000000    0.4040676
354200.0000000    0.3922374
354240.0000000    0.3928058
354280.0000000    0.3775770
354320.0000000    0.3957290
354360.0000000    0.3780891
354400.0000000    0.4150985
354440.0000000    0.4072930
354480.0000000    0.4056832
354520.0000000    0.3803561
354560.0000000    0.4081860
354600.0000000    0.3961996
354640.0000000    0.4140056
354680.0000000    0.3708450
354720.0000000    0.4082081
354760.0000000    0.4262917
354800.0000000    0.4514417
354840.0000000    0.4057624
354880.0000000    0.4174362
354920.0000000    0.4013348
354960.0000000    0.3865276
355000.0000000    0.4129251
355040.0000000    0.4085030
355080.0000000    0.4046084
355120.0000000    0.4074717
355160.0000000    0.3822306
355200.0000000    0.3760970
355240.0000000    0.4017155
355280.0000000    0.3946204
355320.0000000    0.3669519
355360.0000000    0.3424421
355400.0000000    0.3703371
355440.0000000    0.3683358
355480.0000000    0.3659313
355520.0000000    0.3619716
355560.0000000    0.3826824
355600.0000000    0.4316316
355640.0000000    0.4056388
355680.0000000    0.3592961
355720.0000000    0.3847646
355760.0000000    0.3824241
355800.0000000    0.3830314
355840.0000000    0.3921131
355880.0000000    0.3536405
355920.0000000    0.3558987
355960.0000000    0.3447976
356000.0000000    0.3628738
356040.0000000    0.3576802
356080.0000000    0.3927922
356120.0000000    0.3448510
356160.0000000    0.3398894
356200.0000000    0.3355421
356240.0000000    0.3433749
356280.0000000    0.3524881
356320.0000000    0.3909986
356360.0000000    0.3808247
356400.0000000    0.4119653
356440.0000000    0.3767373
356480.0000000    0.3508646
356520.0000000    0.3629837
356560.0000000    0.3652659
356600.0000000    0.4026018
356640.0000000    0.3784755
356680.0000000    0.3733143
356720.0000000    0.3756610
356760.0000000    0.3833403
356800.0000000    0.4035840
356840.0000000    0.4182892
356880.0000000    0.3757425
356920.0000000    0.3969245
356960.0000000    0.3612199
357000.0000000    0.4025511
357040.0000000    0.3762037
357080.0000000    0.3886355
357120.0000000    0.4057439
357160.0000000    0.3936434
357200.0000000    0.3896445
357240.0000000    0.3894790
357280.0000000    0.4034344
357320.0000000    0.3992715
357360.0000000    0.3998769
357400.0000000    0.4291526
357440.0000000    0.3982444
357480.0000000    0.3813174
357520.0000000    0.3928753
357560.0000000    0.3853984
357600.0000000    0.3664697
357640.0000000    0.3532928
357680.0000000    0.3731428
357720.0000000    0.3625977
357760.0000000    0.3649217
357800.0000000    0.3976349
357840.0000000    0.3693686
357880.0000000    0.3968897
357920.0000000    0.3881495
357960.0000000    0.3783959
358000.0000000    0.3861698
358040.0000000    0.3865822
358080.0000000    0.3948958
358120.0000000    0.3841406
358160.0000000    0.3821417
358200.0000000    0.3890823
358240.0000000    0.3633612
358280.0000000    0.3846330
358320.0000000    0.4161586
358360.0000000    0.4016097
358400.0000000    0.4088124
358440.0000000    0.4101266
358480.0000000    0.4522604
358520.0000000    0.4181861
358560.0000000    0.4221759
358600.0000000    0.4350159
358640.0000000    0.4001904
358680.0000000    0.4496616
358720.0000000    0.4192984
358760.0000000    0.3851870
358800.0000000    0.3987071
358840.0000000    0.3905497
358880.0000000    0.3944888
358920.0000000    0.3851063
358960.0000000    0.4212731
359000.0000000    0.3782212
359040.0000000    0.4356785
359080.0000000    0.4161394
359120.0000000    0.4381157
359160.0000000    0.3956749
359200.0000000    0.4229159
359240.0000000    0.3774393
359280.0000000    0.4009181
359320.0000000    0.3908644
359360.0000000    0.3779267
359400.0000000    0.3780807
359440.0000000    0.3758379
359480.0000000    0.3741392
359520.0000000    0.3851260
359560.0000000    0.3524757
359600.0000000    0.3644808
359640.0000000    0.3831227
359680.0000000    0.3797377
359720.0000000    0.3578236
359760.0000000    0.3584002
359800.0000000    0.3814019
359840.0000000    0.3780836
359880.0000000    0.3563983
359920.0000000    0.3840833
359960.0000000    0.3786649
360000.0000000    0.3916986
360040.0000000    0.3859781
360080.0000000    0.3720773
360120.0000000    0.3839250
360160.0000000    0.3728023
360200.0000000    0.3603403
360240.0000000    0.4026397
360280.0000000    0.3534532
360320.0000000    0.3609594
360360.0000000    0.3559520
360400.0000000    0.3367479
360440.0000000    0.3484921
360480.0000000    0.3170012
360520.0000000    0.3335633
360560.0000000    0.3334402
360600.0000000    0.3749240
360640.0000000    0.3530897
360680.0000000    0.3348619
360720.0000000    0.3193808
360760.0000000    0.3585746
360800.0000000    0.3451851
360840.0000000    0.3618923
360880.0000000    0.3985618
360920.0000000    0.3924572
360960.0000000    0.4059300
361000.0000000    0.4200716
361040.0000000    0.4369913
361080.0000000    0.4346224
361120.0000000    0.4574682
361160.0000000    0.4305500
361200.0000000    0.4428199
361240.0000000    0.4453853
361280.0000000    0.4317381
361320.0000000    0.4274839
361360.0000000    0.4187925
361400.0000000    0.4163774
361440.0000000    0.4170139
361480.0000000    0.4184064
361520.0000000    0.4080840
361560.0000000    0.4215059
361600.0000000    0.4395039
361640.0000000    0.3943304
361680.0000000    0.3789951
361720.0000000    0.4002622
361760.0000000    0.4327493
361800.0000000    0.4277505
361840.0000000    0.4115314
361880.0000000    0.4287215
361920.0000000    0.4328473
361960.0000000    0.4166776
362000.0000000    0.4409257
362040.0000000    0.4286869
362080.0000000    0.4034432
362120.0000000    0.4010463
362160.0000000    0.4230423
362200.0000000    0.4013019
362240.0000000    0.4212149
362280.0000000    0.4080409
362320.0000000    0.4108308
362360.0000000    0.4033656
362400.0000000    0.3848974
362440.0000000    0.3979272
362480.0000000    0.3744248
362520.0000000    0.3591938
362560.0000000    0.4168028
362600.0000000    0.4619288
362640.0000000    0.4284961
362680.0000000    0.4521419
362720.0000000    0.4416261
362760.0000000    0.4572781
362800.0000000    0.4667803
362840.0000000    0.4424024
362880.0000000    0.4686854
362920.0000000    0.4592676
362960.0000000    0.4754051
363000.0000000    0.4705331
363040.0000000    0.4768268
363080.0000000    0.4655853
363120.0000000    0.4463259
363160.0000000    0.4590489
363200.0000000    0.4312746
363240.0000000    0.4339359
363280.0000000    0.4265642
363320.0000000    0.4272495
363360.0000000    0.4058529
363400.0000000    0.4379986
363440.0000000    0.4422097
363480.0000000    0.4418095
363520.0000000    0.4194313
363560.0000000    0.4391763
363600.0000000    0.4212264
363640.0000000    0.4399710
363680.0000000    0.4212990
363720.0000000    0.4506426
363760.0000000    0.4717660
363800.0000000    0.4901669
363840.0000000    0.4413274
363880.0000000    0.4727836
363920.0000000    0.4722406
363960.0000000    0.4700706
364000.0000000    0.4934325
364040.0000000    0.4737393
364080.0000000    0.4959861
364120.0000000    0.4823821
364160.0000000    0.4835464
364200.0000000    0.4627243
364240.0000000    0.4772258
364280.0000000    0.4568014
364320.0000000    0.4259302
364360.0000000    0.4294827
364400.0000000    0.4298532
364440.0000000    0.4305424
364480.0000000    0.4359894
364520.0000000    0.4394194
364560.0000000    0.4155809
364600.0000000    0.4492679
364640.0000000    0.4239323
364680.0000000    0.4562960
364720.0000000    0.4184940
364760.0000000    0.3996209
364800.0000000    0.4083748
364840.0000000    0.4239423
364880.0000000    0.4522246
364920.0000000    0.4745325
364960.0000000    0.4507814
365000.0000000    0.4349264
365040.0000000    0.4289992
365080.0000000    0.3957784
365120.0000000    0.3857713
365160.0000000    0.4081402
365200.0000000    0.3907980
365240.0000000    0.3975460
365280.0000000    0.4010099
365320.0000000    0.3954553
365360.0000000    0.4061012
365400.0000000    0.4149763
365440.0000000    0.4126252
365480.0000000    0.4453727
365520.0000000    0.4289151
365560.0000000    0.4469416
365600.0000000    0.4515921
365640.0000000    0.4285861
365680.0000000    0.4256413
365720.0000000    0.3853498
365760.0000000    0.3939119
365800.0000000    0.3903609
365840.0000000    0.3841232
365880.0000000    0.3914566
365920.0000000    0.4027864
365960.0000000    0.3578886
366000.0000000    0.4283127
366040.0000000    0.4259736
366080.0000000    0.4135812
366120.0000000    0.4282929
366160.0000000    0.4505307
366200.0000000    0.4518989
366240.0000000    0.4529435
366280.0000000    0.4333175
366320.0000000    0.4413072
366360.0000000    0.4184907
366400.0000000    0.4023745
366440.0000000    0.3873311
366480.0000000    0.4151906
366520.0000000    0.3788371
366560.0000000    0.3667362
366600.0000000    0.3757215
366640.0000000    0.3665695
366680.0000000    0.3926357
366720.0000000    0.3728186
366760.0000000    0.3845961
366800.0000000    0.3919412
366840.0000000    0.4023221
366880.0000000    0.4170505
366920.0000000    0.3839868
366960.0000000    0.3313346
367000.0000000    0.3481367
367040.0000000    0.4066285
367080.0000000    0.4006452
367120.0000000    0.3685162
367160.0000000    0.3783534
367200.0000000    0.3500465
367240.0000000    0.3636791
367280.0000000    0.3957516
367320.0000000    0.4330290
367360.0000000    0.4253349
367400.0000000    0.3819772
367440.0000000    0.4005971
367480.0000000    0.4005060
367520.0000000    0.3668929
367560.0000000    0.3700123
367600.0000000    0.3676181
367640.0000000    0.3703379
367680.0000000    0.3742549
367720.0000000    0.3946856
367760.0000000    0.3966017
367800.0000000    0.3759604
367840.0000000    0.3612508
367880.0000000    0.3973819
367920.0000000    0.4155620
367960.0000000    0.3854334
368000.0000000    0.3697568
368040.0000000    0.3921683
368080.0000000    0.4288945
368120.0000000    0.3744027
368160.0000000    0.4257551
368200.0000000    0.4386194
368240.0000000    0.4116071
368280.0000000    0.3759293
368320.0000000    0.3702264
368360.0000000    0.3458547
368400.0000000    0.3489015
368440.0000000    0.3444801
368480.0000000    0.3738160
368520.0000000    0.3892528
368560.0000000    0.4008033
368600.0000000    0.4014831
368640.0000000    0.4153675
368680.0000000    0.4029067
368720.0000000    0.4119595
368760.0000000    0.4157619
368800.0000000    0.4054081
368840.0000000    0.4071274
368880.0000000    0.3686103
368920.0000000    0.3643126
368960.0000000    0.3519691
369000.0000000    0.3451867
369040.0000000    0.3340043
369080.0000000    0.3345858
369120.0000000    0.3690478
369160.0000000    0.3830954
369200.0000000    0.3368216
369240.0000000    0.3400042
369280.0000000    0.3882461
369320.0000000    0.4233403
369360.0000000    0.3847462
369400.0000000    0.3755503
369440.0000000    0.3644463
369480.0000000    0.3848520
369520.0000000    0.3826821
369560.0000000    0.3767688
369600.0000000    0.3885823
369640.0000000    0.3887469
369680.0000000    0.3867688
369720.0000000    0.3767853
369760.0000000    0.3967407
369800.0000000    0.4018351
369840.0000000    0.4081240
369880.0000000    0.4024994
369920.0000000    0.4202822
369960.0000000    0.3915568
370000.0000000    0.4213812
370040.0000000    0.4185338
370080.0000000    0.4460259
370120.0000000    0.4566215
370160.0000000    0.4427277
370200.0000000    0.4331267
370240.0000000    0.4317680
370280.0000000    0.4176539
370320.0000000    0.4208979
370360.0000000    0.4372261
370400.0000000    0.4352530
370440.0000000    0.4309631
370480.0000000    0.3848719
370520.0000000    0.3984403
370560.0000000    0.3836911
370600.0000000    0.4202785
370640.0000000    0.3895118
370680.0000000    0.4292672
370720.0000000    0.4437798
370760.0000000    0.4265539
370800.0000000    0.4141100
370840.0000000    0.4297423
370880.0000000    0.4383719
370920.0000000    0.4277038
370960.0000000    0.4337022
371000.0000000    0.4285625
371040.0000000    0.4100957
371080.0000000    0.4123363
371120.0000000    0.3852258
371160.0000000    0.3954718
371200.0000000    0.4126009
371240.0000000    0.3889174
371280.0000000    0.3810116
371320.0000000    0.3531206
371360.0000000    0.3704467
371400.0000000    0.3944303
371440.0000000    0.4047662
371480.0000000    0.4090804
371520.0000000    0.4062848
371560.0000000    0.4081620
371600.0000000    0.3959123
371640.0000000    0.3920670
371680.0000000    0.4008182
371720.0000000    0.4060555
371760.0000000    0.4371447
371800.0000000    0.4033917
371840.0000000    0.4407445
371880.0000000    0.4182210
371920.0000000    0.4402656
371960.0000000    0.4238705
372000.0000000    0.4402479
372040.0000000    0.4039442
372080.0000000    0.4035614
372120.0000000    0.4213176
372160.0000000    0.4310015
372200.0000000    0.4366676
372240.0000000    0.4249716
372280.0000000    0.4085162
372320.0000000    0.4296487
372360.0000000    0.4437523
372400.0000000    0.4010513
372440.0000000    0.4115417
372480.0000000    0.4186331
372520.0000000    0.4208350
372560.0000000    0.4139549
372600.0000000    0.3996206
372640.0000000    0.3879614
372680.0000000    0.3692626
372720.0000000    0.4065334
372760.0000000    0.4028519
372800.0000000    0.4139457
372840.0000000    0.4123948
372880.0000000    0.4320813
372920.0000000    0.4150804
372960.0000000    0.4329218
373000.0000000    0.4267328
373040.0000000    0.4061855
373080.0000000    0.4038922
373120.0000000    0.3811634
373160.0000000    0.3744497
373200.0000000    0.3879261
373240.0000000    0.3545571
373280.0000000    0.3588253
373320.0000000    0.3532971
373360.0000000    0.3578687
373400.0000000    0.3597354
373440.0000000    0.3620179
373480.0000000    0.3556354
373520.0000000    0.3471090
373560.0000000    0.3447411
373600.0000000    0.3238956
373640.0000000    0.3404470
373680.0000000    0.3428755
373720.0000000    0.3101400
373760.0000000    0.3286737
373800.0000000    0.3385234
373840.0000000    0.3286733
373880.0000000    0.3565651
373920.0000000    0.3463508
373960.0000000    0.3286773
374000.0000000    0.3443704
374040.0000000    0.3552796
374080.0000000    0.3591172
374120.0000000    0.3730009
374160.0000000    0.3615927
374200.0000000    0.3638616
374240.0000000    0.3663806
374280.0000000    0.3345531
374320.0000000    0.3519924
374360.0000000    0.3540991
374400.0000000    0.3637457
374440.0000000    0.4046973
374480.0000000    0.4297904
374520.0000000    0.4131796
374560.0000000    0.3854253
374600.0000000    0.4107966
374640.0000000    0.4198571
374680.0000000    0.4202980
374720.0000000    0.3759800
374760.0000000    0.3769592
374800.0000000    0.3999647
374840.0000000    0.3806586
374880.0000000    0.3737211
374920.0000000    0.3629948
374960.0000000    0.3607409
375000.0000000    0.3708843
375040.0000000    0.3762488
375080.0000000    0.4017010
375120.0000000    0.4077426
375160.0000000    0.3636219
375200.0000000    0.3382342
375240.0000000    0.3653908
375280.0000000    0.3907074
375320.0000000    0.3533177
375360.0000000    0.3262004
375400.0000000    0.3289724
375440.0000000    0.3190486
375480.0000000    0.3474642
375520.0000000    0.3448231
375560.0000000    0.3396789
375600.0000000    0.3257420
375640.0000000    0.3595388
375680.0000000    0.3563120
375720.0000000    0.3607509
375760.0000000    0.3631683
375800.0000000    0.3508608
375840.0000000    0.3496670
375880.0000000    0.3640012
375920.0000000    0.3612646
375960.0000000    0.3940529
376000.0000000    0.3874453
376040.0000000    0.3936585
376080.0000000    0.4076738
376120.0000000    0.3850392
376160.0000000    0.4116582
376200.0000000    0.3776195
376240.0000000    0.3688501
376280.0000000    0.3468376
376320.0000000    0.3132217
376360.0000000    0.2924984
376400.0000000    0.3327900
376440.0000000    0.3456014
376480.0000000    0.3573701
376520.0000000    0.3309115
376560.0000000    0.3334905
376600.0000000    0.3539146
376640.0000000    0.3157400
376680.0000000    0.3266450
376720.0000000    0.3246427
376760.0000000    0.3221448
376800.0000000    0.3177338
376840.0000000    0.3157234
376880.0000000    0.2963086
376920.0000000    0.3104106
376960.0000000    0.3228534
377000.0000000    0.3118945
377040.0000000    0.3356508
377080.0000000    0.3331760
377120.0000000    0.3237103
377160.0000000    0.3091131
377200.0000000    0.3244883
377240.0000000    0.3251716
377280.0000000    0.3280169
377320.0000000    0.3125602
377360.0000000    0.3334231
377400.0000000    0.3235718
377440.0000000    0.3298609
377480.0000000    0.3221432
377520.0000000    0.3480260
377560.0000000    0.3250530
377600.0000000    0.3205966
377640.0000000    0.3249980
377680.0000000    0.3173953
377720.0000000    0.3141682
377760.0000000    0.3103413
377800.0000000    0.3208841
377840.0000000    0.2978761
377880.0000000    0.3049366
377920.0000000    0.2924281
377960.0000000    0.3196700
378000.0000000    0.3488532
378040.0000000    0.3195782
378080.0000000    0.3101335
378120.0000000    0.3129960
378160.0000000    0.3182846
378200.0000000    0.3327317
378240.0000000    0.3286050
378280.0000000    0.3170809
378320.0000000    0.2864619
378360.0000000    0.3252770
378400.0000000    0.3675193
378440.0000000    0.3908570
378480.0000000    0.3703474
378520.0000000    0.3919138
378560.0000000    0.3954339
378600.0000000    0.3713848
378640.0000000    0.3729309
378680.0000000    0.3726296
378720.0000000    0.3925461
378760.0000000    0.3902235
378800.0000000    0.4098084
378840.0000000    0.3931414
378880.0000000    0.4051063
378920.0000000    0.3973615
378960.0000000    0.4014738
379000.0000000    0.4024436
379040.0000000    0.3934200
379080.0000000    0.3758406
379120.0000000    0.3940727
379160.0000000    0.4051011
379200.0000000    0.4104522
379240.0000000    0.4013140
379280.0000000    0.4239317
379320.0000000    0.4336798
379360.0000000    0.4282901
379400.0000000    0.4040487
379440.0000000    0.4303552
379480.0000000    0.4590043
379520.0000000    0.4266301
379560.0000000    0.4420114
379600.0000000    0.4705038
379640.0000000    0.4681422
379680.0000000    0.4346568
379720.0000000    0.4411089
379760.0000000    0.4078488
379800.0000000    0.3970158
379840.0000000    0.3888923
379880.0000000    0.4012636
379920.0000000    0.4025629
379960.0000000    0.3617671
380000.0000000    0.4058596
380040.0000000    0.4484791
380080.0000000    0.4440950
380120.0000000    0.4462898
380160.0000000    0.4018488
380200.0000000    0.4156328
380240.0000000    0.3839487
380280.0000000    0.4117651
380320.0000000    0.4349367
380360.0000000    0.4214362
380400.0000000    0.4294275
380440.0000000    0.4385891
380480.0000000    0.4515434
380520.0000000    0.4482612
380560.0000000    0.4556759
380600.0000000    0.4235688
380640.0000000    0.4329121
380680.0000000    0.4211367
380720.0000000    0.4454602
380760.0000000    0.4221267
380800.0000000    0.4274733
380840.0000000    0.4354239
380880.0000000    0.4278789
380920.0000000    0.4539222
380960.0000000    0.4323328
381000.0000000    0.4187428
381040.0000000    0.4488356
381080.0000000    0.4840268
381120.0000000    0.4683453
381160.0000000    0.4750236
381200.0000000    0.4794911
381240.0000000    0.4893177
381280.0000000    0.4621566
381320.0000000    0.4443225
381360.0000000    0.4550038
381400.0000000    0.4324723
381440.0000000    0.4423154
381480.0000000    0.4560703
381520.0000000    0.4356942
381560.0000000    0.4742715
381600.0000000    0.4618936
381640.0000000    0.4584487
381680.0000000    0.4379168
381720.0000000    0.4572996
381760.0000000    0.4628869
381800.0000000    0.4561767
381840.0000000    0.4636533
381880.0000000    0.4810582
381920.0000000    0.4648826
381960.0000000    0.4584019
382000.0000000    0.4648636
382040.0000000    0.4608511
382080.0000000    0.4564169
382120.0000000    0.4516220
382160.0000000    0.4787714
382200.0000000    0.4566865
382240.0000000    0.4345409
382280.0000000    0.4830918
382320.0000000    0.4557959
382360.0000000    0.4562491
382400.0000000    0.4556464
382440.0000000    0.4460494
382480.0000000    0.4740079
382520.0000000    0.4631536
382560.0000000    0.4757785
382600.0000000    0.4600423
382640.0000000    0.4608555
382680.0000000    0.4407526
382720.0000000    0.4447927
382760.0000000    0.4393434
382800.0000000    0.4539095
382840.0000000    0.4713837
382880.0000000    0.4525377
382920.0000000    0.4652999
382960.0000000    0.4496607
383000.0000000    0.4291945
383040.0000000    0.4079039
383080.0000000    0.4101257
383120.0000000    0.4370287
383160.0000000    0.4159256
383200.0000000    0.4488201
383240.0000000    0.4488581
383280.0000000    0.4436760
383320.0000000    0.4439905
383360.0000000    0.4514991
383400.0000000    0.4943626
383440.0000000    0.4761098
383480.0000000    0.4818215
383520.0000000    0.4650390
383560.0000000    0.4781676
383600.0000000    0.4653154
383640.0000000    0.4590176
383680.0000000    0.4570324
383720.0000000    0.4455058
383760.0000000    0.4618366
383800.0000000    0.4568150
383840.0000000    0.4562647
383880.0000000    0.4671860
383920.0000000    0.4489925
383960.0000000    0.4782902
384000.0000000    0.4673471
384040.0000000    0.4594541
384080.0000000    0.4695663
384120.0000000    0.4700134
384160.0000000    0.4938204
384200.0000000    0.4834659
384240.0000000    0.4671174
384280.0000000    0.4687068
384320.0000000    0.4609197
384360.0000000    0.4325111
384400.0000000    0.4517479
384440.0000000    0.4284005
384480.0000000    0.4305077
384520.0000000    0.4628013
384560.0000000    0.4797627
384600.0000000    0.4377911
384640.0000000    0.4321930
384680.0000000    0.4652230
384720.0000000    0.4652937
384760.0000000    0.4869202
384800.0000000    0.4737886
384840.0000000    0.4894446
384880.0000000    0.4792322
384920.0000000    0.4826574
384960.0000000    0.4534044
385000.0000000    0.4782126
385040.0000000    0.4650244
385080.0000000    0.4516115
385120.0000000    0.4957292
385160.0000000    0.4702530
385200.0000000    0.4570949
385240.0000000    0.4400465
385280.0000000    0.4191391
385320.0000000    0.4467332
385360.0000000    0.4588369
385400.0000000    0.4428727
385440.0000000    0.4170117
385480.0000000    0.4033594
385520.0000000    0.4234166
385560.0000000    0.4468931
385600.0000000    0.4630751
385640.0000000    0.4701353
385680.0000000    0.5041449
385720.0000000    0.4808751
385760.0000000    0.4593672
385800.0000000    0.4714357
385840.0000000    0.4675485
385880.0000000    0.4611025
385920.0000000    0.4849632
385960.0000000    0.4943175
386000.0000000    0.5016220
386040.0000000    0.4832681
386080.0000000    0.4671537
386120.0000000    0.4706751
386160.0000000    0.4566035
386200.0000000    0.4797755
386240.0000000    0.5042171
386280.0000000    0.5181053
386320.0000000    0.4904883
386360.0000000    0.4754811
386400.0000000    0.4927566
386440.0000000    0.4765929
386480.0000000    0.4417175
386520.0000000    0.4565714
386560.0000000    0.4517123
386600.0000000    0.4628840
386640.0000000    0.4871591
386680.0000000    0.4574083
386720.0000000    0.4416558
386760.0000000    0.4236306
386800.0000000    0.4281981
386840.0000000    0.4421782
386880.0000000    0.4616488
386920.0000000    0.4486682
386960.0000000    0.4447970
387000.0000000    0.4421237
387040.0000000    0.4327178
387080.0000000    0.4483756
387120.0000000    0.4233463
387160.0000000    0.4873303
387200.0000000    0.4893982
387240.0000000    0.4908352
387280.0000000    0.4555541
387320.0000000    0.4936568
387360.0000000    0.4597950
387400.0000000    0.4414631
387440.0000000    0.4820338
387480.0000000    0.4772183
387520.0000000    0.4782826
387560.0000000    0.4837753
387600.0000000    0.4962502
387640.0000000    0.4395829
387680.0000000    0.4332179
387720.0000000    0.4301529
387760.0000000    0.4318795
387800.0000000    0.4349369
387840.0000000    0.4427171
387880.0000000    0.4392904
387920.0000000    0.4543122
387960.0000000    0.4611723
388000.0000000    0.4781237
388040.0000000    0.4441056
388080.0000000    0.4457509
388120.0000000    0.4665543
388160.0000000    0.5128776
388200.0000000    0.4704428
388240.0000000    0.4418958
388280.0000000    0.4489008
388320.0000000    0.4494682
388360.0000000    0.4217356
388400.0000000    0.3850406
388440.0000000    0.4029579
388480.0000000    0.3540003
388520.0000000    0.3531020
388560.0000000    0.3654696
388600.0000000    0.3287866
388640.0000000    0.3486297
388680.0000000    0.3335514
388720.0000000    0.3445401
388760.0000000    0.3412042
388800.0000000    0.3438067
388840.0000000    0.3320955
388880.0000000    0.3844969
388920.0000000    0.4004284
388960.0000000    0.3607288
389000.0000000    0.4105190
389040.0000000    0.4133759
389080.0000000    0.4050905
389120.0000000    0.3950519
389160.0000000    0.3956151
389200.0000000    0.4366032
389240.0000000    0.4399457
389280.0000000    0.4465539
389320.0000000    0.4306313
389360.0000000    0.4393617
389400.0000000    0.4745587
389440.0000000    0.4482250
389480.0000000    0.4350235
389520.0000000    0.4539383
389560.0000000    0.4384485
389600.0000000    0.3902331
389640.0000000    0.3844796
389680.0000000    0.4163298
389720.0000000    0.3989016
389760.0000000    0.4039514
389800.0000000    0.3971630
389840.0000000    0.3951950
389880.0000000    0.3748135
389920.0000000    0.3636097
389960.0000000    0.3434177
390000.0000000    0.3564166
390040.0000000    0.3797812
390080.0000000    0.3544164
390120.0000000    0.3426399
390160.0000000    0.3531730
390200.0000000    0.3681885
390240.0000000    0.3501140
390280.0000000    0.3718160
390320.0000000    0.3542327
390360.0000000    0.3548428
390400.0000000    0.3528568
390440.0000000    0.3646814
390480.0000000    0.3871589
390520.0000000    0.4007893
390560.0000000    0.3913342
390600.0000000    0.3748036
390640.0000000    0.4105741
390680.0000000    0.4054853
390720.0000000    0.4257195
390760.0000000    0.4546479
390800.0000000    0.4391809
390840.0000000    0.4490692
390880.0000000    0.4404628
390920.0000000    0.4530855
390960.0000000    0.4525912
391000.0000000    0.4328784
391040.0000000    0.4247203
391080.0000000    0.4278001
391120.0000000    0.4257564
391160.0000000    0.4453089
391200.0000000    0.4320692
391240.0000000    0.4299591
391280.0000000    0.4480301
391320.0000000    0.4606630
391360.0000000    0.4465501
391400.0000000    0.4718215
391440.0000000    0.4427741
391480.0000000    0.4171409
391520.0000000    0.4573242
391560.0000000    0.4751804
391600.0000000    0.4661959
391640.0000000    0.4454279
391680.0000000    0.4781739
391720.0000000    0.4425274
391760.0000000    0.4458874
391800.0000000    0.4267989
391840.0000000    0.4622338
391880.0000000    0.4341787
391920.0000000    0.4263100
391960.0000000    0.4433194
392000.0000000    0.4348459
392040.0000000    0.4359393
392080.0000000    0.3931148
392120.0000000    0.4388219
392160.0000000    0.4438314
392200.0000000    0.4517165
392240.0000000    0.4361814
392280.0000000    0.4135547
392320.0000000    0.4307445
392360.0000000    0.4188454
392400.0000000    0.4326049
392440.0000000    0.4524177
392480.0000000    0.4541395
392520.0000000    0.4583302
392560.0000000    0.4537652
392600.0000000    0.4600652
392640.0000000    0.4332675
392680.0000000    0.4255306
392720.0000000    0.4480786
392760.0000000    0.4627511
392800.0000000    0.4522505
392840.0000000    0.4681251
392880.0000000    0.4735881
392920.0000000    0.4881535
392960.0000000    0.4507807
393000.0000000    0.4760382
393040.0000000    0.5018039
393080.0000000    0.4763016
393120.0000000    0.4754796
393160.0000000    0.4874700
393200.0000000    0.4772474
393240.0000000    0.4658849
393280.0000000    0.4775920
393320.0000000    0.4458582
393360.0000000    0.4790109
393400.0000000    0.4911850
393440.0000000    0.4734796
393480.0000000    0.4656043
393520.0000000    0.4614162
393560.0000000    0.4555363
393600.0000000    0.4636255
393640.0000000    0.4588329
393680.0000000    0.4487859
393720.0000000    0.4329175
393760.0000000    0.4511184
393800.0000000    0.4348269
393840.0000000    0.4226635
393880.0000000    0.4061854
393920.0000000    0.4182253
393960.0000000    0.4257932
394000.0000000    0.4293501
394040.0000000    0.4346011
394080.0000000    0.4526031
394120.0000000    0.4475783
394160.0000000    0.4419137
394200.0000000    0.4129298
394240.0000000    0.4197397
394280.0000000    0.4325405
394320.0000000    0.4359368
394360.0000000    0.4455786
394400.0000000    0.4403175
394440.0000000    0.4344583
394480.0000000    0.4163252
394520.0000000    0.4310338
394560.0000000    0.4006748
394600.0000000    0.4241442
394640.0000000    0.4367676
394680.0000000    0.4223815
394720.0000000    0.3960020
394760.0000000    0.4322509
394800.0000000    0.4256407
394840.0000000    0.4091473
394880.0000000    0.4252061
394920.0000000    0.3941694
394960.0000000    0.3977030
395000.0000000    0.3923505
395040.0000000    0.3928536
395080.0000000    0.3909381
395120.0000000    0.3863787
395160.0000000    0.3918959
395200.0000000    0.3831555
395240.0000000    0.3951884
395280.0000000    0.4135762
395320.0000000    0.3919495
395360.0000000    0.3886052
395400.0000000    0.3887455
395440.0000000    0.3969059
395480.0000000    0.3745610
395520.0000000    0.3575495
395560.0000000    0.3969055
395600.0000000    0.3805993
395640.0000000    0.3924643
395680.0000000    0.3907207
395720.0000000    0.3845628
395760.0000000    0.3820737
395800.0000000    0.3959418
395840.0000000    0.3914828
395880.0000000    0.3744574
395920.0000000    0.3792604
395960.0000000    0.4031317
396000.0000000    0.3956003
396040.0000000    0.3834323
396080.0000000    0.3737900
396120.0000000    0.3893633
396160.0000000    0.4007840
396200.0000000    0.4049652
396240.0000000    0.3981191
396280.0000000    0.3947492
396320.0000000    0.3959782
396360.0000000    0.4037899
396400.0000000    0.3913337
396440.0000000    0.3742792
396480.0000000    0.4018159
396520.0000000    0.4192259
396560.0000000    0.4221205
396600.0000000    0.4232922
396640.0000000    0.3973357
396680.0000000    0.4158973
396720.0000000    0.4277336
396760.0000000    0.4539758
396800.0000000    0.4175953
396840.0000000    0.4258316
396880.0000000    0.4223079
396920.0000000    0.3672302
396960.0000000    0.3951495
397000.0000000    0.4128817
397040.0000000    0.4011098
397080.0000000    0.3660295
397120.0000000    0.3549042
397160.0000000    0.3661420
397200.0000000    0.3799749
397240.0000000    0.4080201
397280.0000000    0.3899682
397320.0000000    0.3716522
397360.0000000    0.4025850
397400.0000000    0.4085582
397440.0000000    0.3990716
397480.0000000    0.4299699
397520.0000000    0.4282417
397560.0000000    0.4383038
397600.0000000    0.4385318
397640.0000000    0.4357148
397680.0000000    0.4245884
397720.0000000    0.4292657
397760.0000000    0.4191761
397800.0000000    0.4269243
397840.0000000    0.4111813
397880.0000000    0.4401143
397920.0000000    0.4246420
397960.0000000    0.4501789
398000.0000000    0.4435556
398040.0000000    0.4450354
398080.0000000    0.4648541
398120.0000000    0.4488475
398160.0000000    0.4565476
398200.0000000    0.4402770
398240.0000000    0.4683625
398280.0000000    0.4398321
398320.0000000    0.4595870
398360.0000000    0.4538424
398400.0000000    0.4650308
398440.0000000    0.4393529
398480.0000000    0.4299525
398520.0000000    0.4541011
398560.0000000    0.4298831
398600.0000000    0.4184523
398640.0000000    0.4340852
398680.0000000    0.4472335
398720.0000000    0.4554104
398760.0000000    0.4528974
398800.0000000    0.4550962
398840.0000000    0.4275043
398880.0000000    0.4200810
398920.0000000    0.4425984
398960.0000000    0.4512192
399000.0000000    0.4509642
399040.0000000    0.4421878
399080.0000000    0.4246446
399120.0000000    0.4066285
399160.0000000    0.4269257
399200.0000000    0.4226538
399240.0000000    0.4082194
399280.0000000    0.4010012
399320.0000000    0.4056880
399360.0000000    0.4028161
399400.0000000    0.4086144
399440.0000000    0.3856780
399480.0000000    0.4065598
399520.0000000    0.3900977
399560.0000000    0.3889687
399600.0000000    0.3906886
399640.0000000    0.4126862
399680.0000000    0.4048402
399720.0000000    0.3991629
399760.0000000    0.3869851
399800.0000000    0.3814815
399840.0000000    0.3844590
399880.0000000    0.3882116
399920.0000000    0.4309862
399960.0000000    0.4045455
400000.0000000    0.3928123
400040.0000000    0.3965012
400080.0000000    0.3921344
400120.0000000    0.3670327
400160.0000000    0.3914599
400200.0000000    0.3878547
400240.0000000    0.4079188
400280.0000000    0.3973253
400320.0000000    0.3850842
400360.0000000    0.3743676
400400.0000000    0.3886273
400440.0000000    0.3852856
400480.0000000    0.3940160
400520.0000000    0.3843589
400560.0000000    0.3996968
400600.0000000    0.4272990
400640.0000000    0.4037854
400680.0000000    0.4295862
400720.0000000    0.3646575
400760.0000000    0.3694664
400800.0000000    0.3718919
400840.0000000    0.4175162
400880.0000000    0.4013505
400920.0000000    0.4041298
400960.0000000    0.4009843
401000.0000000    0.4021983
401040.0000000    0.4035593
401080.0000000    0.4036369
401120.0000000    0.4010539
401160.0000000    0.4180436
401200.0000000    0.3895397
401240.0000000    0.3977386
401280.0000000    0.3834507
401320.0000000    0.3804565
401360.0000000    0.3864548
401400.0000000    0.3999373
401440.0000000    0.3976758
401480.0000000    0.3892235
401520.0000000    0.3826914
401560.0000000    0.4041428
401600.0000000    0.4029095
401640.0000000    0.3907279
401680.0000000    0.3943482
401720.0000000    0.3881257
401760.0000000    0.3942184
401800.0000000    0.3959043
401840.0000000    0.3826644
401880.0000000    0.3800819
401920.0000000    0.3992777
401960.0000000    0.4077576
402000.0000000    0.4537413
402040.0000000    0.4484809
402080.0000000    0.4267472
402120.0000000    0.4090712
402160.0000000    0.4068674
402200.0000000    0.3853551
402240.0000000    0.4114310
402280.0000000    0.3870118
402320.0000000    0.4009779
402360.0000000    0.3904553
402400.0000000    0.3765048
402440.0000000    0.3994617
402480.0000000    0.4179459
402520.0000000    0.3926180
402560.0000000    0.4043292
402600.0000000    0.3801586
402640.0000000    0.4062947
402680.0000000    0.3985870
402720.0000000    0.3842261
402760.0000000    0.3851588
402800.0000000    0.3889765
402840.0000000    0.4024737
402880.0000000    0.3597583
402920.0000000    0.3639625
402960.0000000    0.3422518
403000.0000000    0.3440355
403040.0000000    0.3913007
403080.0000000    0.3541331
403120.0000000    0.3739353
403160.0000000    0.3699614
403200.0000000    0.3935012
403240.0000000    0.3614569
403280.0000000    0.3468414
403320.0000000    0.3452325
403360.0000000    0.3303574
403400.0000000    0.3224564
403440.0000000    0.3618576
403480.0000000    0.3630612
403520.0000000    0.3852443
403560.0000000    0.3576308
403600.0000000    0.3469582
403640.0000000    0.3448320
403680.0000000    0.3509157
403720.0000000    0.3790392
403760.0000000    0.3704847
403800.0000000    0.3716579
403840.0000000    0.3459520
403880.0000000    0.3409089
403920.0000000    0.3423970
403960.0000000    0.3610759
404000.0000000    0.3505744
404040.0000000    0.3468450
404080.0000000    0.3363571
404120.0000000    0.3391125
404160.0000000    0.3206457
404200.0000000    0.3267241
404240.0000000    0.3663486
404280.0000000    0.3702794
404320.0000000    0.3623753
404360.0000000    0.3809679
404400.0000000    0.3655948
404440.0000000    0.3966902
404480.0000000    0.3820252
404520.0000000    0.3861171
404560.0000000    0.3909755
404600.0000000    0.3905122
404640.0000000    0.3810182
404680.0000000    0.3702737
404720.0000000    0.3809552
404760.0000000    0.4043530
404800.0000000    0.3715449
404840.0000000    0.3481793
404880.0000000    0.3706004
404920.0000000    0.3744954
404960.0000000    0.3735033
405000.0000000    0.3153996
405040.0000000    0.3355819
405080.0000000    0.3495086
405120.0000000    0.3755512
405160.0000000    0.3690278
405200.0000000    0.3861535
405240.0000000    0.3939096
405280.0000000    0.3771690
405320.0000000    0.3629521
405360.0000000    0.4067457
405400.0000000    0.4047914
405440.0000000    0.4132610
405480.0000000    0.4213122
405520.0000000    0.4225492
405560.0000000    0.4270462
405600.0000000    0.4108748
405640.0000000    0.4295169
405680.0000000    0.3767942
405720.0000000    0.3714978
405760.0000000    0.3798266
405800.0000000    0.4075665
405840.0000000    0.3562344
405880.0000000    0.3600865
405920.0000000    0.3815881
405960.0000000    0.3881119
406000.0000000    0.3747943
406040.0000000    0.3795314
406080.0000000    0.3533867
406120.0000000    0.3698131
406160.0000000    0.3852389
406200.0000000    0.3703426
406240.0000000    0.3709689
406280.0000000    0.3937389
406320.0000000    0.4012153
406360.0000000    0.3794706
406400.0000000    0.3849026
406440.0000000    0.3796196
406480.0000000    0.3808917
406520.0000000    0.3721638
406560.0000000    0.3990324
406600.0000000    0.4100446
406640.0000000    0.4080597
406680.0000000    0.3741519
406720.0000000    0.3887877
406760.0000000    0.4014544
406800.0000000    0.4191015
406840.0000000    0.4001674
406880.0000000    0.3977732
406920.0000000    0.3770736
406960.0000000    0.3788658
407000.0000000    0.3648609
407040.0000000    0.4218915
407080.0000000    0.4145938
407120.0000000    0.4070398
407160.0000000    0.4033809
407200.0000000    0.4276681
407240.0000000    0.4120512
407280.0000000    0.4233771
407320.0000000    0.4114602
407360.0000000    0.4179348
407400.0000000    0.4231775
407440.0000000    0.4133430
407480.0000000    0.3934092
407520.0000000    0.4217881
407560.0000000    0.4169556
407600.0000000    0.4467855
407640.0000000    0.4055243
407680.0000000    0.4120549
407720.0000000    0.4111860
407760.0000000    0.3817191
407800.0000000    0.3737585
407840.0000000    0.3686282
407880.0000000    0.3693399
407920.0000000    0.3815083
407960.0000000    0.4121012
408000.0000000    0.4163327
408040.0000000    0.4185686
408080.0000000    0.3995504
408120.0000000    0.4199345
408160.0000000    0.4142525
408200.0000000    0.4036454
408240.0000000    0.3982898
408280.0000000    0.3873480
408320.0000000    0.4181397
408360.0000000    0.4212084
408400.0000000    0.4077494
408440.0000000    0.4348354
408480.0000000    0.4166929
408520.0000000    0.4120681
408560.0000000    0.4150635
408600.0000000    0.4370782
408640.0000000    0.4594250
408680.0000000    0.4318938
408720.0000000    0.4264930
408760.0000000    0.4206137
408800.0000000    0.4319103
408840.0000000    0.4741482
408880.0000000    0.4287267
408920.0000000    0.4162725
408960.0000000    0.4273039
409000.0000000    0.4131486
409040.0000000    0.4149383
409080.0000000    0.3886453
409120.0000000    0.4012109
409160.0000000    0.3954163
409200.0000000    0.3728641
409240.0000000    0.3580182
409280.0000000    0.3727844
409320.0000000    0.3713819
409360.0000000    0.3634019
409400.0000000    0.3991321
409440.0000000    0.4099921
409480.0000000    0.3922437
409520.0000000    0.3704200
409560.0000000    0.3890372
409600.0000000    0.4075763
409640.0000000    0.3967554
409680.0000000    0.4044996
409720.0000000    0.3939836
409760.0000000    0.4153321
409800.0000000    0.4256793
409840.0000000    0.4247162
409880.0000000    0.4734232
409920.0000000    0.4497888
409960.0000000    0.4197999
410000.0000000    0.4163753
410040.0000000    0.4290223
410080.0000000    0.4280837
410120.0000000    0.4434775
410160.0000000    0.4750289
410200.0000000    0.4484625
410240.0000000    0.4366623
410280.0000000    0.4525212
410320.0000000    0.4254320
410360.0000000    0.4210196
410400.0000000    0.4223843
410440.0000000    0.4364147
410480.0000000    0.3843525
410520.0000000    0.4112195
410560.0000000    0.4162488
410600.0000000    0.3804757
410640.0000000    0.4104575
410680.0000000    0.3624525
410720.0000000    0.3957464
410760.0000000    0.3803168
410800.0000000    0.4048325
410840.0000000    0.3966532
410880.0000000    0.4160770
410920.0000000    0.3614585
410960.0000000    0.3815548
411000.0000000    0.3774572
411040.0000000    0.3853137
411080.0000000    0.4121853
411120.0000000    0.3940832
411160.0000000    0.3814651
411200.0000000    0.3697941
411240.0000000    0.4110314
411280.0000000    0.4195462
411320.0000000    0.3872695
411360.0000000    0.4059911
411400.0000000    0.3960639
411440.0000000    0.3878571
411480.0000000    0.3765723
411520.0000000    0.3869559
411560.0000000    0.3908302
411600.0000000    0.3932414
411640.0000000    0.3724565
411680.0000000    0.3782087
411720.0000000    0.4038271
411760.0000000    0.3893687
411800.0000000    0.3670498
411840.0000000    0.3681160
411880.0000000    0.3799052
411920.0000000    0.3897877
411960.0000000    0.3962204
412000.0000000    0.3945350
412040.0000000    0.3734127
412080.0000000    0.4072024
412120.0000000    0.3997284
412160.0000000    0.4071790
412200.0000000    0.3933399
412240.0000000    0.4082475
412280.0000000    0.3956613
412320.0000000    0.3969106
412360.0000000    0.3776450
412400.0000000    0.3773795
412440.0000000    0.3662465
412480.0000000    0.3649662
412520.0000000    0.4070623
412560.0000000    0.3602696
412600.0000000    0.4225562
412640.0000000    0.4283792
412680.0000000    0.4216155
412720.0000000    0.4115495
412760.0000000    0.4154719
412800.0000000    0.4452532
412840.0000000    0.4234492
412880.0000000    0.3991867
412920.0000000    0.4208528
412960.0000000    0.4631894
413000.0000000    0.4441876
413040.0000000    0.4309204
413080.0000000    0.4378781
413120.0000000    0.4376808
413160.0000000    0.4369954
413200.0000000    0.4110802
413240.0000000    0.4575075
413280.0000000    0.4315711
413320.0000000    0.4360796
413360.0000000    0.4406768
413400.0000000    0.4548320
413440.0000000    0.4323203
413480.0000000    0.4038832
413520.0000000    0.3811870
413560.0000000    0.3572024
413600.0000000    0.3448979
413640.0000000    0.3232526
413680.0000000    0.3095479
413720.0000000    0.3838305
413760.0000000    0.3529835
413800.0000000    0.3614067
413840.0000000    0.3522123
413880.0000000    0.3720038
413920.0000000    0.3772624
413960.0000000    0.3891767
414000.0000000    0.4088505
414040.0000000    0.3996713
414080.0000000    0.3760342
414120.0000000    0.3601709
414160.0000000    0.3561512
414200.0000000    0.4076703
414240.0000000    0.4333831
414280.0000000    0.4448508
414320.0000000    0.4269178
414360.0000000    0.4331991
414400.0000000    0.4211667
414440.0000000    0.4009853
414480.0000000    0.3876556
414520.0000000    0.3688987
414560.0000000    0.3901334
414600.0000000    0.4039249
414640.0000000    0.4001928
414680.0000000    0.3992979
414720.0000000    0.3833863
414760.0000000    0.4165876
414800.0000000    0.3912381
414840.0000000    0.3991626
414880.0000000    0.4107175
414920.0000000    0.3972964
414960.0000000    0.3743460
415000.0000000    0.3783675
415040.0000000    0.3945285
415080.0000000    0.3688323
415120.0000000    0.3836257
415160.0000000    0.3997257
415200.0000000    0.3750569
415240.0000000    0.3877564
415280.0000000    0.3547660
415320.0000000    0.3663554
415360.0000000    0.3680240
415400.0000000    0.3871412
415440.0000000    0.3865587
415480.0000000    0.3617869
415520.0000000    0.3889015
415560.0000000    0.4008753
415600.0000000    0.3777637
415640.0000000    0.3595526
415680.0000000    0.3762468
415720.0000000    0.3863992
415760.0000000    0.3939956
415800.0000000    0.4077854
415840.0000000    0.4236051
415880.0000000    0.3893794
415920.0000000    0.3504614
415960.0000000    0.3836947
416000.0000000    0.3536861
416040.0000000    0.3819501
416080.0000000    0.4214091
416120.0000000    0.4160316
416160.0000000    0.4031780
416200.0000000    0.4130301
416240.0000000    0.4001001
416280.0000000    0.4122939
416320.0000000    0.4171737
416360.0000000    0.4163552
416400.0000000    0.4089346
416440.0000000    0.3877482
416480.0000000    0.3821909
416520.0000000    0.4216704
416560.0000000    0.4196185
416600.0000000    0.4372333
416640.0000000    0.4092722
416680.0000000    0.4118468
416720.0000000    0.4378188
416760.0000000    0.4089413
416800.0000000    0.4085935
416840.0000000    0.4019819
416880.0000000    0.3975542
416920.0000000    0.4014761
416960.0000000    0.4065680
417000.0000000    0.4746330
417040.0000000    0.4609980
417080.0000000    0.4481853
417120.0000000    0.3931733
417160.0000000    0.4115578
417200.0000000    0.3902941
417240.0000000    0.3739996
417280.0000000    0.3879121
417320.0000000    0.4483085
417360.0000000    0.4422149
417400.0000000    0.4203815
417440.0000000    0.4257317
417480.0000000    0.4343864
417520.0000000    0.4404803
417560.0000000    0.4497818
417600.0000000    0.4576224
417640.0000000    0.4710364
417680.0000000    0.5011134
417720.0000000    0.5030305
417760.0000000    0.5187542
417800.0000000    0.4704846
417840.0000000    0.4389617
417880.0000000    0.4030195
417920.0000000    0.4374883
417960.0000000    0.4328399
418000.0000000    0.4421424
418040.0000000    0.4821364
418080.0000000    0.4827434
418120.0000000    0.4576422
418160.0000000    0.4403219
418200.0000000    0.4174024
418240.0000000    0.4007826
418280.0000000    0.4542585
418320.0000000    0.4916651
418360.0000000    0.4473417
418400.0000000    0.4830261
418440.0000000    0.4836625
418480.0000000    0.4287494
418520.0000000    0.4487951
418560.0000000    0.4289579
418600.0000000    0.4075894
418640.0000000    0.4311953
418680.0000000    0.4562865
418720.0000000    0.4147216
418760.0000000    0.4047655
418800.0000000    0.4139910
418840.0000000    0.3897489
418880.0000000    0.3771560
418920.0000000    0.4008772
418960.0000000    0.3981331
419000.0000000    0.4030408
419040.0000000    0.3837668
419080.0000000    0.3722841
419120.0000000    0.4019712
419160.0000000    0.4163812
419200.0000000    0.4200833
419240.0000000    0.3969002
419280.0000000    0.3823296
419320.0000000    0.4379201
419360.0000000    0.4123960
419400.0000000    0.4031630
419440.0000000    0.4058608
419480.0000000    0.3914364
419520.0000000    0.3918308
419560.0000000    0.4077139
419600.0000000    0.4049372
419640.0000000    0.3826749
419680.0000000    0.3936428
419720.0000000    0.3957927
419760.0000000    0.3960699
419800.0000000    0.4095329
419840.0000000    0.3915029
419880.0000000    0.4254593
419920.0000000    0.4328696
419960.0000000    0.4319417
420000.0000000    0.3886639
420040.0000000    0.4194824
420080.0000000    0.3928913
420120.0000000    0.4097956
420160.0000000    0.3968497
420200.0000000    0.3833395
420240.0000000    0.4173428
420280.0000000    0.3947322
420320.0000000    0.3982783
420360.0000000    0.4220851
420400.0000000    0.4127479
420440.0000000    0.4274446
420480.0000000    0.4258788
420520.0000000    0.4544075
420560.0000000    0.4912677
420600.0000000    0.4798687
420640.0000000    0.4579320
420680.0000000    0.4400060
420720.0000000    0.3971300
420760.0000000    0.3898444
420800.0000000    0.4003173
420840.0000000    0.4311130
420880.0000000    0.4224786
420920.0000000    0.3695542
420960.0000000    0.4014493
421000.0000000    0.4020918
421040.0000000    0.4292839
421080.0000000    0.4575993
421120.0000000    0.4875727
421160.0000000    0.4836528
421200.0000000    0.4970345
421240.0000000    0.5019600
421280.0000000    0.4952134
421320.0000000    0.4846890
421360.0000000    0.5052985
421400.0000000    0.4804021
421440.0000000    0.4636696
421480.0000000    0.4320045
421520.0000000    0.4544560
421560.0000000    0.4421901
421600.0000000    0.4307628
421640.0000000    0.4684412
421680.0000000    0.4549738
421720.0000000    0.4545335
421760.0000000    0.4247409
421800.0000000    0.4560349
421840.0000000    0.4530573
421880.0000000    0.4256859
421920.0000000    0.4461018
421960.0000000    0.3882527
422000.0000000    0.3893069
422040.0000000    0.3841778
422080.0000000    0.4113979
422120.0000000    0.3733071
422160.0000000    0.3659878
422200.0000000    0.3956169
422240.0000000    0.3864786
422280.0000000    0.3955989
422320.0000000    0.4675198
422360.0000000    0.4492368
422400.0000000    0.4260238
422440.0000000    0.4338981
422480.0000000    0.4542329
422520.0000000    0.4339703
422560.0000000    0.4476159
422600.0000000    0.4666101
422640.0000000    0.4336044
422680.0000000    0.4436899
422720.0000000    0.4224299
422760.0000000    0.4139321
422800.0000000    0.4253353
422840.0000000    0.4431392
422880.0000000    0.4445716
422920.0000000    0.4348704
422960.0000000    0.4191508
423000.0000000    0.3969503
423040.0000000    0.3827113
423080.0000000    0.4044720
423120.0000000    0.4187534
423160.0000000    0.4263226
423200.0000000    0.4219416
423240.0000000    0.4284605
423280.0000000    0.4321830
423320.0000000    0.4320050
423360.0000000    0.4470678
423400.0000000    0.3841248
423440.0000000    0.4079412
423480.0000000    0.4050198
423520.0000000    0.3994569
423560.0000000    0.4467757
423600.0000000    0.4387018
423640.0000000    0.4351133
423680.0000000    0.4458342
423720.0000000    0.4332063
423760.0000000    0.4221623
423800.0000000    0.4275341
423840.0000000    0.4689260
423880.0000000    0.4557232
423920.0000000    0.4240349
423960.0000000    0.4341981
424000.0000000    0.4163174
424040.0000000    0.4285686
424080.0000000    0.4055417
424120.0000000    0.4084884
424160.0000000    0.3610604
424200.0000000    0.3545303
424240.0000000    0.3512973
424280.0000000    0.3759411
424320.0000000    0.3942949
424360.0000000    0.3948957
424400.0000000    0.3686762
424440.0000000    0.3922073
424480.0000000    0.4090325
424520.0000000    0.4098652
424560.0000000    0.4424109
424600.0000000    0.4050229
424640.0000000    0.4177030
424680.0000000    0.4149254
424720.0000000    0.4298117
424760.0000000    0.3845717
424800.0000000    0.3623919
424840.0000000    0.3640470
424880.0000000    0.3332125
424920.0000000    0.3614252
424960.0000000    0.3762598
425000.0000000    0.3973170
425040.0000000    0.3695592
425080.0000000    0.3824593
425120.0000000    0.3805007
425160.0000000    0.3804604
425200.0000000    0.3467568
425240.0000000    0.3825673
425280.0000000    0.3606229
425320.0000000    0.4031684
425360.0000000    0.3627070
425400.0000000    0.4010682
425440.0000000    0.4111410
425480.0000000    0.4253201
425520.0000000    0.4010474
425560.0000000    0.4053223
425600.0000000    0.4141952
425640.0000000    0.4122478
425680.0000000    0.4472134
425720.0000000    0.4365891
425760.0000000    0.4447868
425800.0000000    0.4466189
425840.0000000    0.4376833
425880.0000000    0.4807696
425920.0000000    0.4720914
425960.0000000    0.4514867
426000.0000000    0.4699742
426040.0000000    0.4190699
426080.0000000    0.4200644
426120.0000000    0.4489405
426160.0000000    0.4468617
426200.0000000    0.4710078
426240.0000000    0.4777252
426280.0000000    0.4660299
426320.0000000    0.4185331
426360.0000000    0.4363166
426400.0000000    0.3903538
426440.0000000    0.3885531
426480.0000000    0.4068477
426520.0000000    0.4302760
426560.0000000    0.4431639
426600.0000000    0.4039323
426640.0000000    0.4336390
426680.0000000    0.4259312
426720.0000000    0.4021922
426760.0000000    0.3875117
426800.0000000    0.3950333
426840.0000000    0.4090620
426880.0000000    0.4308338
426920.0000000    0.4392823
426960.0000000    0.4282388
427000.0000000    0.4323007
427040.0000000    0.4445353
427080.0000000    0.4491200
427120.0000000    0.4327877
427160.0000000    0.4376009
427200.0000000    0.3890537
427240.0000000    0.4259090
427280.0000000    0.4148760
427320.0000000    0.3810017
427360.0000000    0.4027346
427400.0000000    0.3715624
427440.0000000    0.4303306
427480.0000000    0.4216279
427520.0000000    0.4568925
427560.0000000    0.4431814
427600.0000000    0.4896454
427640.0000000    0.4863465
427680.0000000    0.4443065
427720.0000000    0.4403596
427760.0000000    0.4911897
427800.0000000    0.5035600
427840.0000000    0.4545510
427880.0000000    0.4376502
427920.0000000    0.4563667
427960.0000000    0.4531913
428000.0000000    0.4522346
428040.0000000    0.4623520
428080.0000000    0.4648854
428120.0000000    0.4456538
428160.0000000    0.4125748
428200.0000000    0.3487103
428240.0000000    0.3618736
428280.0000000    0.3770934
428320.0000000    0.3931975
428360.0000000    0.3671116
428400.0000000    0.3834325
428440.0000000    0.4064222
428480.0000000    0.3946356
428520.0000000    0.4061916
428560.0000000    0.4273245
428600.0000000    0.3948970
428640.0000000    0.3989723
428680.0000000    0.4110621
428720.0000000    0.3938299
428760.0000000    0.3682919
428800.0000000    0.4114528
428840.0000000    0.4167114
428880.0000000    0.4127064
428920.0000000    0.4635405
428960.0000000    0.4310136
429000.0000000    0.3966258
429040.0000000    0.4084961
429080.0000000    0.4506691
429120.0000000    0.4375361
429160.0000000    0.4712287
429200.0000000    0.4566840
429240.0000000    0.4865680
429280.0000000    0.4718457
429320.0000000    0.4541105
429360.0000000    0.4518842
429400.0000000    0.4592287
429440.0000000    0.4535661
429480.0000000    0.4328767
429520.0000000    0.4547115
429560.0000000    0.4805037
429600.0000000    0.4548363
429640.0000000    0.4601102
429680.0000000    0.4770902
429720.0000000    0.4535904
429760.0000000    0.4380975
429800.0000000    0.4352310
429840.0000000    0.4303995
429880.0000000    0.4096045
429920.0000000    0.4286430
429960.0000000    0.4416969
430000.0000000    0.4278840
430040.0000000    0.4128115
430080.0000000    0.4107107
430120.0000000    0.4169478
430160.0000000    0.4000824
430200.0000000    0.4010341
430240.0000000    0.3828310
430280.0000000    0.4225390
430320.0000000    0.4385140
430360.0000000    0.4563357
430400.0000000    0.4348808
430440.0000000    0.4015058
430480.0000000    0.3975226
430520.0000000    0.4363700
430560.0000000    0.3957810
430600.0000000    0.4033348
430640.0000000    0.3969934
430680.0000000    0.4279934
430720.0000000    0.4188538
430760.0000000    0.4187084
430800.0000000    0.4406754
430840.0000000    0.4066380
430880.0000000    0.3839168
430920.0000000    0.4010794
430960.0000000    0.4164337
431000.0000000    0.4144408
431040.0000000    0.4090934
431080.0000000    0.3623979
431120.0000000    0.3810475
431160.0000000    0.3995120
431200.0000000    0.4153303
431240.0000000    0.3988938
431280.0000000    0.4197562
431320.0000000    0.3986668
431360.0000000    0.4463929
431400.0000000    0.4335394
431440.0000000    0.4346837
431480.0000000    0.4214013
431520.0000000    0.4135044
431560.0000000    0.4287432
431600.0000000    0.4494705
431640.0000000    0.4417674
431680.0000000    0.4046066
431720.0000000    0.4046094
431760.0000000    0.3843114
431800.0000000    0.4043804
431840.0000000    0.3987996
431880.0000000    0.3553513
431920.0000000    0.3871878
431960.0000000    0.3969840
432000.0000000    0.4114020
432040.0000000    0.4222772
432080.0000000    0.4060215
432120.0000000    0.4451440
432160.0000000    0.4273763
432200.0000000    0.4091882
432240.0000000    0.4263482
432280.0000000    0.4562210
432320.0000000    0.4516845
432360.0000000    0.4527499
432400.0000000    0.4415503
432440.0000000    0.4514389
432480.0000000    0.4582220
432520.0000000    0.4325101
432560.0000000    0.4460517
432600.0000000    0.4448765
432640.0000000    0.4460361
432680.0000000    0.4686522
432720.0000000    0.4273541
432760.0000000    0.4054594
432800.0000000    0.4223193
432840.0000000    0.4302243
432880.0000000    0.4117479
432920.0000000    0.4103770
432960.0000000    0.3972960
433000.0000000    0.4099391
433040.0000000    0.4096522
433080.0000000    0.4039080
433120.0000000    0.4094762
433160.0000000    0.3874678
433200.0000000    0.3940832
433240.0000000    0.4292563
433280.0000000    0.4458640
433320.0000000    0.4469633
433360.0000000    0.4172402
433400.0000000    0.4262511
433440.0000000    0.3991619
433480.0000000    0.4371095
433520.0000000    0.4377118
433560.0000000    0.4671569
433600.0000000    0.5159934
433640.0000000    0.4828700
433680.0000000    0.4424074
433720.0000000    0.3871466
433760.0000000    0.4124153
433800.0000000    0.4374089
433840.0000000    0.4205412
433880.0000000    0.4264178
433920.0000000    0.3991367
433960.0000000    0.4061832
434000.0000000    0.4472740
434040.0000000    0.4573392
434080.0000000    0.4470570
434120.0000000    0.4516740
434160.0000000    0.4396071
434200.0000000    0.4194279
434240.0000000    0.4322226
434280.0000000    0.4265309
434320.0000000    0.4507557
434360.0000000    0.4713833
434400.0000000    0.4471305
434440.0000000    0.4666567
434480.0000000    0.4604684
434520.0000000    0.5014974
434560.0000000    0.5287172
434600.0000000    0.4774731
434640.0000000    0.4777786
434680.0000000    0.4886274
434720.0000000    0.4639975
434760.0000000    0.4842594
434800.0000000    0.4572325
434840.0000000    0.4501279
434880.0000000    0.4507768
434920.0000000    0.4398917
434960.0000000    0.4182635
435000.0000000    0.4202347
435040.0000000    0.3985611
435080.0000000    0.4236592
435120.0000000    0.4078147
435160.0000000    0.3898247
435200.0000000    0.4307537
435240.0000000    0.4028975
435280.0000000    0.3975638
435320.0000000    0.4186051
435360.0000000    0.4216181
435400.0000000    0.4123197
435440.0000000    0.4083611
435480.0000000    0.4105019
435520.0000000    0.4133095
435560.0000000    0.4086277
435600.0000000    0.4343832
435640.0000000    0.4268838
435680.0000000    0.4293717
435720.0000000    0.3847779
435760.0000000    0.4047047
435800.0000000    0.3877253
435840.0000000    0.3945041
435880.0000000    0.3879753
435920.0000000    0.4032042
435960.0000000    0.4016101
436000.0000000    0.3909813
436040.0000000    0.4149243
436080.0000000    0.4068651
436120.0000000    0.4263603
436160.0000000    0.4210417
436200.0000000    0.4034705
436240.0000000    0.3825898
436280.0000000    0.4119678
436320.0000000    0.3745635
436360.0000000    0.3805297
436400.0000000    0.4121796
436440.0000000    0.4047815
436480.0000000    0.4018869
436520.0000000    0.4209285
436560.0000000    0.4043090
436600.0000000    0.3928876
436640.0000000    0.4135497
436680.0000000    0.4143563
436720.0000000    0.4330234
436760.0000000    0.4080167
436800.0000000    0.4104519
436840.0000000    0.4055413
436880.0000000    0.4086853
436920.0000000    0.3857614
436960.0000000    0.4274359
437000.0000000    0.4097338
437040.0000000    0.4014864
437080.0000000    0.3856544
437120.0000000    0.3572950
437160.0000000    0.3615243
437200.0000000    0.3581220
437240.0000000    0.3802320
437280.0000000    0.3747559
437320.0000000    0.3780215
437360.0000000    0.3986989
437400.0000000    0.3693156
437440.0000000    0.4036923
437480.0000000    0.4159811
437520.0000000    0.4078592
437560.0000000    0.4046546
437600.0000000    0.3919075
437640.0000000    0.3586719
437680.0000000    0.3621116
437720.0000000    0.3946517
437760.0000000    0.3948480
437800.0000000    0.3959907
437840.0000000    0.4158548
437880.0000000    0.3949221
437920.0000000    0.4041235
437960.0000000    0.3736181
438000.0000000    0.4017690
438040.0000000    0.4029449
438080.0000000    0.4222400
438120.0000000    0.4235137
438160.0000000    0.4074182
438200.0000000    0.4085901
438240.0000000    0.4204999
438280.0000000    0.4273733
438320.0000000    0.4358680
438360.0000000    0.4480745
438400.0000000    0.4436388
438440.0000000    0.4258402
438480.0000000    0.4333417
438520.0000000    0.4369988
438560.0000000    0.4077972
438600.0000000    0.4397436
438640.0000000    0.4150457
438680.0000000    0.4292915
438720.0000000    0.4030463
438760.0000000    0.3953541
438800.0000000    0.4062942
438840.0000000    0.4291324
438880.0000000    0.4142350
438920.0000000    0.4362018
438960.0000000    0.4088664
439000.0000000    0.4241724
439040.0000000    0.4165632
439080.0000000    0.4242477
439120.0000000    0.4159626
439160.0000000    0.3986611
439200.0000000    0.4269760
439240.0000000    0.4049056
439280.0000000    0.4428673
439320.0000000    0.4365549
439360.0000000    0.4287414
439400.0000000    0.4310674
439440.0000000    0.4167382
439480.0000000    0.4269688
439520.0000000    0.4370376
439560.0000000    0.4237331
439600.0000000    0.4330153
439640.0000000    0.4384483
439680.0000000    0.4366365
439720.0000000    0.4276916
439760.0000000    0.4482026
439800.0000000    0.4598885
439840.0000000    0.4601164
439880.0000000    0.4522972
439920.0000000    0.4285963
439960.0000000    0.4358138
440000.0000000    0.4036463
440040.0000000    0.4017291
440080.0000000    0.4261055
440120.0000000    0.4186884
440160.0000000    0.4342629
440200.0000000    0.4542623
440240.0000000    0.4482629
440280.0000000    0.4237309
440320.0000000    0.4158345
440360.0000000    0.4424009
440400.0000000    0.4251786
440440.0000000    0.4086440
440480.0000000    0.4219591
440520.0000000    0.4121234
440560.0000000    0.4352155
440600.0000000    0.4430172
440640.0000000    0.4694805
440680.0000000    0.4168101
440720.0000000    0.4073222
440760.0000000    0.3978665
440800.0000000    0.4114851
440840.0000000    0.4068168
440880.0000000    0.4345957
440920.0000000    0.4001337
440960.0000000    0.4190388
441000.0000000    0.4108610
441040.0000000    0.4092218
441080.0000000    0.4321003
441120.0000000    0.4221855
441160.0000000    0.4300704
441200.0000000    0.4522788
441240.0000000    0.4369674
441280.0000000    0.4458283
441320.0000000    0.4179514
441360.0000000    0.4359311
441400.0000000    0.4059540
441440.0000000    0.4401901
441480.0000000    0.4245635
441520.0000000    0.4371823
441560.0000000    0.4436577
441600.0000000    0.4668925
441640.0000000    0.4314458
441680.0000000    0.4348134
441720.0000000    0.4026520
441760.0000000    0.4278676
441800.0000000    0.4151416
441840.0000000    0.4347119
441880.0000000    0.4409872
441920.0000000    0.3950946
441960.0000000    0.3900153
442000.0000000    0.4198670
442040.0000000    0.4249298
442080.0000000    0.4283107
442120.0000000    0.4478192
442160.0000000    0.4297060
442200.0000000    0.4141658
442240.0000000    0.4035272
442280.0000000    0.4157420
442320.0000000    0.3984681
442360.0000000    0.4184161
442400.0000000    0.4041257
442440.0000000    0.3973062
442480.0000000    0.4058375
442520.0000000    0.4045365
442560.0000000    0.4128312
442600.0000000    0.4065948
442640.0000000    0.4114886
442680.0000000    0.4039814
442720.0000000    0.4014507
442760.0000000    0.4266406
442800.0000000    0.3913908
442840.0000000    0.4114402
442880.0000000    0.4247509
442920.0000000    0.4237207
442960.0000000    0.4439525
443000.0000000    0.4092195
443040.0000000    0.4112832
443080.0000000    0.4133997
443120.0000000    0.4139803
443160.0000000    0.4119983
443200.0000000    0.4178179
443240.0000000    0.4099821
443280.0000000    0.4149413
443320.0000000    0.3909665
443360.0000000    0.3879192
443400.0000000    0.3909506
443440.0000000    0.3956975
443480.0000000    0.3901315
443520.0000000    0.3950496
443560.0000000    0.3870474
443600.0000000    0.3913741
443640.0000000    0.3953782
443680.0000000    0.3599602
443720.0000000    0.4036334
443760.0000000    0.4154910
443800.0000000    0.4265419
443840.0000000    0.4197056
443880.0000000    0.4374627
443920.0000000    0.4982987
443960.0000000    0.4819882
444000.0000000    0.4565263
444040.0000000    0.4238007
444080.0000000    0.4049239
444120.0000000    0.4170006
444160.0000000    0.4484161
444200.0000000    0.4581602
444240.0000000    0.4272764
444280.0000000    0.4472553
444320.0000000    0.4637860
444360.0000000    0.4240221
444400.0000000    0.4497086
444440.0000000    0.4277481
444480.0000000    0.4587886
444520.0000000    0.4220308
444560.0000000    0.4091447
444600.0000000    0.3958233
444640.0000000    0.4189433
444680.0000000    0.4704488
444720.0000000    0.4293371
444760.0000000    0.3752202
444800.0000000    0.4034508
444840.0000000    0.4371327
444880.0000000    0.4345156
444920.0000000    0.4309472
444960.0000000    0.4183253
445000.0000000    0.4219177
445040.0000000    0.3695500
445080.0000000    0.4185553
445120.0000000    0.4220186
445160.0000000    0.4065280
445200.0000000    0.3975242
445240.0000000    0.4064140
445280.0000000    0.4227885
445320.0000000    0.4127985
445360.0000000    0.4142250
445400.0000000    0.4211639
445440.0000000    0.4038287
445480.0000000    0.4209882
445520.0000000    0.4104427
445560.0000000    0.4406400
445600.0000000    0.4523450
445640.0000000    0.4270573
445680.0000000    0.4562022
445720.0000000    0.4236769
445760.0000000    0.4397693
445800.0000000    0.4310443
445840.0000000    0.4227546
445880.0000000    0.4489487
445920.0000000    0.4433831
445960.0000000    0.4559725
446000.0000000    0.4286752
446040.0000000    0.4144596
446080.0000000    0.4079529
446120.0000000    0.4002341
446160.0000000    0.3988818
446200.0000000    0.3948741
446240.0000000    0.3862013
446280.0000000    0.4458228
446320.0000000    0.4628810
446360.0000000    0.4570302
446400.0000000    0.4433942
446440.0000000    0.4103070
446480.0000000    0.3946797
446520.0000000    0.3967800
446560.0000000    0.4255522
446600.0000000    0.4096894
446640.0000000    0.3918357
446680.0000000    0.3951358
446720.0000000    0.3847713
446760.0000000    0.3773016
446800.0000000    0.3836319
446840.0000000    0.4104071
446880.0000000    0.4088451
446920.0000000    0.4117928
446960.0000000    0.4110278
447000.0000000    0.3996616
447040.0000000    0.4204409
447080.0000000    0.4228719
447120.0000000    0.4050916
447160.0000000    0.4433267
447200.0000000    0.4359777
447240.0000000    0.4148508
447280.0000000    0.4322315
447320.0000000    0.4354740
447360.0000000    0.4318764
447400.0000000    0.4288634
447440.0000000    0.4290080
447480.0000000    0.4398796
447520.0000000    0.4757061
447560.0000000    0.4415818
447600.0000000    0.4172924
447640.0000000    0.4354063
447680.0000000    0.4585324
447720.0000000    0.4853356
447760.0000000    0.4785284
447800.0000000    0.4656014
447840.0000000    0.4655035
447880.0000000    0.4604168
447920.0000000    0.4569176
447960.0000000    0.3962156
448000.0000000    0.3983179
448040.0000000    0.3968161
448080.0000000    0.4036285
448120.0000000    0.4115145
448160.0000000    0.3824948
448200.0000000    0.4072012
448240.0000000    0.4195366
448280.0000000    0.4192054
448320.0000000    0.4119481
448360.0000000    0.3981822
448400.0000000    0.3960111
448440.0000000    0.4262836
448480.0000000    0.4191357
448520.0000000    0.4457905
448560.0000000    0.4561678
448600.0000000    0.4011878
448640.0000000    0.3932590
448680.0000000    0.4190136
448720.0000000    0.4234832
448760.0000000    0.4168414
448800.0000000    0.4219313
448840.0000000    0.3954747
448880.0000000    0.4014255
448920.0000000    0.4172466
448960.0000000    0.4208942
449000.0000000    0.4003449
449040.0000000    0.4237469
449080.0000000    0.3805473
449120.0000000    0.3707862
449160.0000000    0.4082503
449200.0000000    0.3844582
449240.0000000    0.4388970
449280.0000000    0.4523472
449320.0000000    0.4209948
449360.0000000    0.4289406
449400.0000000    0.4109854
449440.0000000    0.4346205
449480.0000000    0.3983110
449520.0000000    0.4186454
449560.0000000    0.3970006
449600.0000000    0.4405491
449640.0000000    0.4533595
449680.0000000    0.4643287
449720.0000000    0.4366663
449760.0000000    0.4512340
449800.0000000    0.4274858
449840.0000000    0.4351489
449880.0000000    0.4147741
449920.0000000    0.4049485
449960.0000000    0.3769320
450000.0000000    0.3958121
450040.0000000    0.4144335
450080.0000000    0.4025552
450120.0000000    0.4234608
450160.0000000    0.4255897
450200.0000000    0.4286123
450240.0000000    0.4293814
450280.0000000    0.4226633
450320.0000000    0.4468856
450360.0000000    0.4498518
450400.0000000    0.4345651
450440.0000000    0.4380245
450480.0000000    0.4177259
450520.0000000    0.4034325
450560.0000000    0.4184600
450600.0000000    0.4210579
450640.0000000    0.3678758
450680.0000000    0.3953757
450720.0000000    0.4174276
450760.0000000    0.4398065
450800.0000000    0.3898841
450840.0000000    0.3988016
450880.0000000    0.3897812
450920.0000000    0.4061596
450960.0000000    0.4116846
451000.0000000    0.4026699
451040.0000000    0.4047910
451080.0000000    0.4026253
451120.0000000    0.3776691
451160.0000000    0.4203221
451200.0000000    0.4392650
451240.0000000    0.4373677
451280.0000000    0.4637697
451320.0000000    0.4476257
451360.0000000    0.4294392
451400.0000000    0.4316036
451440.0000000    0.4554817
451480.0000000    0.4386709
451520.0000000    0.4210091
451560.0000000    0.4113637
451600.0000000    0.4624945
451640.0000000    0.4602254
451680.0000000    0.4884847
451720.0000000    0.4935663
451760.0000000    0.4854226
451800.0000000    0.4704525
451840.0000000    0.4655090
451880.0000000    0.4685214
451920.0000000    0.4807902
451960.0000000    0.4589001
452000.0000000    0.4724076
452040.0000000    0.4801281
452080.0000000    0.4634137
452120.0000000    0.4585737
452160.0000000    0.4436303
452200.0000000    0.4437303
452240.0000000    0.4348598
452280.0000000    0.4352813
452320.0000000    0.4481239
452360.0000000    0.4316795
452400.0000000    0.4432673
452440.0000000    0.4353160
452480.0000000    0.4288479
452520.0000000    0.4537492
452560.0000000    0.4309984
452600.0000000    0.4060280
452640.0000000    0.4526497
452680.0000000    0.4370995
452720.0000000    0.4379340
452760.0000000    0.4451632
452800.0000000    0.4220501
452840.0000000    0.4467437
452880.0000000    0.4399113
452920.0000000    0.4673603
452960.0000000    0.4401755
453000.0000000    0.4094304
453040.0000000    0.4416533
453080.0000000    0.4261570
453120.0000000    0.4407879
453160.0000000    0.4789278
453200.0000000    0.4707169
453240.0000000    0.4432616
453280.0000000    0.4598581
453320.0000000    0.5311757
453360.0000000    0.4681650
453400.0000000    0.4621283
453440.0000000    0.3849712
453480.0000000    0.3998299
453520.0000000    0.4082909
453560.0000000    0.4007996
453600.0000000    0.3446827
453640.0000000    0.3530302
453680.0000000    0.3697818
453720.0000000    0.4109990
453760.0000000    0.4039088
453800.0000000    0.4195565
453840.0000000    0.4473587
453880.0000000    0.4562591
453920.0000000    0.4289292
453960.0000000    0.3919145
454000.0000000    0.3895115
454040.0000000    0.4458101
454080.0000000    0.4188891
454120.0000000    0.4594017
454160.0000000    0.4323155
454200.0000000    0.4497662
454240.0000000    0.4352150
454280.0000000    0.4530576
454320.0000000    0.4459804
454360.0000000    0.4722214
454400.0000000    0.4534623
454440.0000000    0.4352048
454480.0000000    0.4086671
454520.0000000    0.4425003
454560.0000000    0.4300187
454600.0000000    0.4211190
454640.0000000    0.3782251
454680.0000000    0.3752618
454720.0000000    0.4002533
454760.0000000    0.4040123
454800.0000000    0.4101841
454840.0000000    0.4203683
454880.0000000    0.4147376
454920.0000000    0.3968408
454960.0000000    0.4152332
455000.0000000    0.4019846
455040.0000000    0.4088361
455080.0000000    0.4272927
455120.0000000    0.4618944
455160.0000000    0.4026544
455200.0000000    0.4626623
455240.0000000    0.4113361
455280.0000000    0.4406961
455320.0000000    0.4428890
455360.0000000    0.4130374
455400.0000000    0.4052798
455440.0000000    0.4135787
455480.0000000    0.3780312
455520.0000000    0.4036134
455560.0000000    0.4055679
455600.0000000    0.3968268
455640.0000000    0.3990510
455680.0000000    0.3728274
455720.0000000    0.3821276
455760.0000000    0.3570803
455800.0000000    0.3344141
455840.0000000    0.3703288
455880.0000000    0.3666076
455920.0000000    0.3847409
455960.0000000    0.3867834
456000.0000000    0.3763191
456040.0000000    0.3601097
456080.0000000    0.3804806
456120.0000000    0.3754162
456160.0000000    0.4041253
456200.0000000    0.4392430
456240.0000000    0.3954667
456280.0000000    0.3878933
456320.0000000    0.3687169
456360.0000000    0.3869481
456400.0000000    0.3894246
456440.0000000    0.3618803
456480.0000000    0.3746322
456520.0000000    0.3800805
456560.0000000    0.4005338
456600.0000000    0.3717850
456640.0000000    0.3559272
456680.0000000    0.4067250
456720.0000000    0.3586182
456760.0000000    0.3276001
456800.0000000    0.3441449
456840.0000000    0.3355128
456880.0000000    0.3758043
456920.0000000    0.3593180
456960.0000000    0.3505763
457000.0000000    0.3898468
457040.0000000    0.3722496
457080.0000000    0.4198797
457120.0000000    0.3926081
457160.0000000    0.3894955
457200.0000000    0.4234027
457240.0000000    0.4105403
457280.0000000    0.4146446
457320.0000000    0.4038656
457360.0000000    0.3960330
457400.0000000    0.3930376
457440.0000000    0.3896172
457480.0000000    0.3993963
457520.0000000    0.3716877
457560.0000000    0.3978797
457600.0000000    0.3863257
457640.0000000    0.3806554
457680.0000000    0.3611531
457720.0000000    0.3717570
457760.0000000    0.3647207
457800.0000000    0.4027733
457840.0000000    0.3872598
457880.0000000    0.3763139
457920.0000000    0.3747967
457960.0000000    0.3794691
458000.0000000    0.3552506
458040.0000000    0.3705807
458080.0000000    0.3987729
458120.0000000    0.4051846
458160.0000000    0.3940387
458200.0000000    0.3967129
458240.0000000    0.3904867
458280.0000000    0.3753465
458320.0000000    0.3787026
458360.0000000    0.3733387
458400.0000000    0.3525073
458440.0000000    0.3885770
458480.0000000    0.3568453
458520.0000000    0.3708477
458560.0000000    0.3976678
458600.0000000    0.3694061
458640.0000000    0.3889144
458680.0000000    0.3854697
458720.0000000    0.3808555
458760.0000000    0.3816013
458800.0000000    0.3646782
458840.0000000    0.4031613
458880.0000000    0.4016760
458920.0000000    0.3962098
458960.0000000    0.4235356
459000.0000000    0.4042686
459040.0000000    0.4481685
459080.0000000    0.4052556
459120.0000000    0.4087350
459160.0000000    0.3973798
459200.0000000    0.4087301
459240.0000000    0.4324919
459280.0000000    0.4767911
459320.0000000    0.4457677
459360.0000000    0.4367009
459400.0000000    0.4417656
459440.0000000    0.3818215
459480.0000000    0.4126250
459520.0000000    0.3814833
459560.0000000    0.4009620
459600.0000000    0.3832826
459640.0000000    0.4164220
459680.0000000    0.3972455
459720.0000000    0.4001105
459760.0000000    0.4410647
459800.0000000    0.4257716
459840.0000000    0.4163596
459880.0000000    0.4327449
459920.0000000    0.4083869
459960.0000000    0.3876957
460000.0000000    0.4064222
460040.0000000    0.4000169
460080.0000000    0.4047537
460120.0000000    0.4039085
460160.0000000    0.3906001
460200.0000000    0.3990946
460240.0000000    0.4110835
460280.0000000    0.3965694
460320.0000000    0.4232392
460360.0000000    0.4094236
460400.0000000    0.4348094
460440.0000000    0.4690872
460480.0000000    0.4786372
460520.0000000    0.4634609
460560.0000000    0.4270188
460600.0000000    0.4215512
460640.0000000    0.4578447
460680.0000000    0.3849888
460720.0000000    0.3885239
460760.0000000    0.3492104
460800.0000000    0.3469098
460840.0000000    0.3724963
460880.0000000    0.3858106
460920.0000000    0.4094813
460960.0000000    0.4202485
461000.0000000    0.4370144
461040.0000000    0.4153449
461080.0000000    0.4055158
461120.0000000    0.4247879
461160.0000000    0.3923155
461200.0000000    0.4000134
461240.0000000    0.3855572
461280.0000000    0.3695492
461320.0000000    0.3853495
461360.0000000    0.3969406
461400.0000000    0.3899652
461440.0000000    0.4026143
461480.0000000    0.3797601
461520.0000000    0.3885010
461560.0000000    0.3771547
461600.0000000    0.4107839
461640.0000000    0.4252360
461680.0000000    0.3598016
461720.0000000    0.4203855
461760.0000000    0.4322254
461800.0000000    0.4282772
461840.0000000    0.4229000
461880.0000000    0.4125674
461920.0000000    0.4181096
461960.0000000    0.4059618
462000.0000000    0.3815818
462040.0000000    0.3735958
462080.0000000    0.3670383
462120.0000000    0.3637005
462160.0000000    0.3948393
462200.0000000    0.3832634
462240.0000000    0.3895616
462280.0000000    0.3694581
462320.0000000    0.3704658
462360.0000000    0.3652644
462400.0000000    0.3505459
462440.0000000    0.3825101
462480.0000000    0.3988650
462520.0000000    0.4011139
462560.0000000    0.4093007
462600.0000000    0.3817593
462640.0000000    0.3841939
462680.0000000    0.3798062
462720.0000000    0.3907123
462760.0000000    0.3772770
462800.0000000    0.4092461
462840.0000000    0.3976293
462880.0000000    0.4028675
462920.0000000    0.3999281
462960.0000000    0.4033917
463000.0000000    0.4061595
463040.0000000    0.3726788
463080.0000000    0.4067744
463120.0000000    0.3889813
463160.0000000    0.3988869
463200.0000000    0.4267845
463240.0000000    0.4027616
463280.0000000    0.3954240
463320.0000000    0.4104932
463360.0000000    0.4502556
463400.0000000    0.4004954
463440.0000000    0.4112366
463480.0000000    0.3817624
463520.0000000    0.4079390
463560.0000000    0.3959624
463600.0000000    0.4084170
463640.0000000    0.3941751
463680.0000000    0.3945646
463720.0000000    0.3954286
463760.0000000    0.3725340
463800.0000000    0.3572072
463840.0000000    0.3701333
463880.0000000    0.3758785
463920.0000000    0.3946846
463960.0000000    0.3861152
464000.0000000    0.3789881
464040.0000000    0.3716156
464080.0000000    0.3640528
464120.0000000    0.3756656
464160.0000000    0.3811280
464200.0000000    0.3699389
464240.0000000    0.3735987
464280.0000000    0.3884822
464320.0000000    0.3988685
464360.0000000    0.3811999
464400.0000000    0.4018382
464440.0000000    0.3839454
464480.0000000    0.3897443
464520.0000000    0.3826559
464560.0000000    0.3655399
464600.0000000    0.3479925
464640.0000000    0.3787973
464680.0000000    0.3827152
464720.0000000    0.3902365
464760.0000000    0.4102988
464800.0000000    0.4197095
464840.0000000    0.3737470
464880.0000000    0.3940496
464920.0000000    0.3989025
464960.0000000    0.3938011
465000.0000000    0.4165676
465040.0000000    0.4037507
465080.0000000    0.4225794
465120.0000000    0.3886842
465160.0000000    0.4081226
465200.0000000    0.3973645
465240.0000000    0.3956925
465280.0000000    0.4125232
465320.0000000    0.4136482
465360.0000000    0.3992475
465400.0000000    0.4023591
465440.0000000    0.4269530
465480.0000000    0.3993045
465520.0000000    0.3970738
465560.0000000    0.4315318
465600.0000000    0.4205186
465640.0000000    0.4310968
465680.0000000    0.3995480
465720.0000000    0.4069732
465760.0000000    0.4101118
465800.0000000    0.4058044
465840.0000000    0.4175559
465880.0000000    0.3952038
465920.0000000    0.4035620
465960.0000000    0.3942095
466000.0000000    0.3881126
466040.0000000    0.4031897
466080.0000000    0.4025041
466120.0000000    0.3954888
466160.0000000    0.4408519
466200.0000000    0.4021519
466240.0000000    0.3829724
466280.0000000    0.3940780
466320.0000000    0.4062651
466360.0000000    0.4174528
466400.0000000    0.4078370
466440.0000000    0.4205318
466480.0000000    0.3997370
466520.0000000    0.3972080
466560.0000000    0.4057786
466600.0000000    0.4173898
466640.0000000    0.3997323
466680.0000000    0.4417828
466720.0000000    0.4142752
466760.0000000    0.4325470
466800.0000000    0.4270605
466840.0000000    0.4400614
466880.0000000    0.4448569
466920.0000000    0.4150867
466960.0000000    0.4524177
467000.0000000    0.4412926
467040.0000000    0.4671133
467080.0000000    0.4568295
467120.0000000    0.4600838
467160.0000000    0.4871638
467200.0000000    0.4736682
467240.0000000    0.4607035
467280.0000000    0.4591158
467320.0000000    0.4824081
467360.0000000    0.4568490
467400.0000000    0.4638137
467440.0000000    0.4563457
467480.0000000    0.4614954
467520.0000000    0.4611056
467560.0000000    0.4617611
467600.0000000    0.4629072
467640.0000000    0.4781328
467680.0000000    0.4646153
467720.0000000    0.4620031
467760.0000000    0.4692387
467800.0000000    0.4422328
467840.0000000    0.4545354
467880.0000000    0.4493980
467920.0000000    0.4616129
467960.0000000    0.4529702
468000.0000000    0.4672666
468040.0000000    0.4492268
468080.0000000    0.4522502
468120.0000000    0.4440164
468160.0000000    0.4483683
468200.0000000    0.4408261
468240.0000000    0.4502287
468280.0000000    0.4410252
468320.0000000    0.4443757
468360.0000000    0.4499783
468400.0000000    0.4692090
468440.0000000    0.4552058
468480.0000000    0.4591090
468520.0000000    0.4586541
468560.0000000    0.4877082
468600.0000000    0.4713874
468640.0000000    0.4670828
468680.0000000    0.4434562
468720.0000000    0.4430221
468760.0000000    0.4634046
468800.0000000    0.4591519
468840.0000000    0.4350366
468880.0000000    0.4364852
468920.0000000    0.4605809
468960.0000000    0.4475244
469000.0000000    0.4523773
469040.0000000    0.4431491
469080.0000000    0.4189854
469120.0000000    0.4428453
469160.0000000    0.3868871
469200.0000000    0.4212655
469240.0000000    0.3951788
469280.0000000    0.3967903
469320.0000000    0.3812779
469360.0000000    0.3987389
469400.0000000    0.3821672
469440.0000000    0.3828828
469480.0000000    0.3859493
469520.0000000    0.3740527
469560.0000000    0.3721010
469600.0000000    0.3700407
469640.0000000    0.3904805
469680.0000000    0.4113295
469720.0000000    0.3948570
469760.0000000    0.3976625
469800.0000000    0.4047492
469840.0000000    0.4584159
469880.0000000    0.4565052
469920.0000000    0.4090551
469960.0000000    0.3892711
470000.0000000    0.3932060
470040.0000000    0.4520465
470080.0000000    0.4476036
470120.0000000    0.4306757
470160.0000000    0.4098476
470200.0000000    0.4148510
470240.0000000    0.4178213
470280.0000000    0.4234937
470320.0000000    0.4365808
470360.0000000    0.4331324
470400.0000000    0.4287805
470440.0000000    0.4183480
470480.0000000    0.4054172
470520.0000000    0.3854318
470560.0000000    0.4249929
470600.0000000    0.4071772
470640.0000000    0.4148312
470680.0000000    0.4011993
470720.0000000    0.3464695
470760.0000000    0.3400587
470800.0000000    0.3449784
470840.0000000    0.3222073
470880.0000000    0.3363629
470920.0000000    0.3369626
470960.0000000    0.3407500
471000.0000000    0.3530296
471040.0000000    0.3833914
471080.0000000    0.4127799
471120.0000000    0.4490714
471160.0000000    0.4585036
471200.0000000    0.3955244
471240.0000000    0.4027136
471280.0000000    0.4262661
471320.0000000    0.4092053
471360.0000000    0.3787723
471400.0000000    0.3923120
471440.0000000    0.3887703
471480.0000000    0.3813549
471520.0000000    0.3896875
471560.0000000    0.3740233
471600.0000000    0.3607631
471640.0000000    0.3633986
471680.0000000    0.3820590
471720.0000000    0.3541417
471760.0000000    0.3786339
471800.0000000    0.3930035
471840.0000000    0.3967643
471880.0000000    0.3872683
471920.0000000    0.4011022
471960.0000000    0.3888318
472000.0000000    0.4085554
472040.0000000    0.4092558
472080.0000000    0.3976157
472120.0000000    0.4039102
472160.0000000    0.3870717
472200.0000000    0.3899537
472240.0000000    0.3830479
472280.0000000    0.4085930
472320.0000000    0.3981137
472360.0000000    0.4017183
472400.0000000    0.3908505
472440.0000000    0.3794097
472480.0000000    0.3881694
472520.0000000    0.4062170
472560.0000000    0.3753488
472600.0000000    0.3711536
472640.0000000    0.3929078
472680.0000000    0.3818968
472720.0000000    0.3809798
472760.0000000    0.3972838
472800.0000000    0.4085231
472840.0000000    0.4143994
472880.0000000    0.3695117
472920.0000000    0.3821799
472960.0000000    0.3670084
473000.0000000    0.3989557
473040.0000000    0.4184971
473080.0000000    0.4399268
473120.0000000    0.3904501
473160.0000000    0.3995267
473200.0000000    0.3887601
473240.0000000    0.3602897
473280.0000000    0.3782647
473320.0000000    0.4118629
473360.0000000    0.3953880
473400.0000000    0.3895718
473440.0000000    0.4306479
473480.0000000    0.4404620
473520.0000000    0.4297514
473560.0000000    0.4566811
473600.0000000    0.4290316
473640.0000000    0.3969090
473680.0000000    0.4148325
473720.0000000    0.4023221
473760.0000000    0.4294004
473800.0000000    0.4326401
473840.0000000    0.4604764
473880.0000000    0.4386856
473920.0000000    0.4608818
473960.0000000    0.4897676
474000.0000000    0.4380355
474040.0000000    0.4235037
474080.0000000    0.4270279
474120.0000000    0.4419331
474160.0000000    0.4544373
474200.0000000    0.4803458
474240.0000000    0.4624442
474280.0000000    0.4696419
474320.0000000    0.4474692
474360.0000000    0.4636559
474400.0000000    0.4081058
474440.0000000    0.4000161
474480.0000000    0.4041032
474520.0000000    0.3882466
474560.0000000    0.4062807
474600.0000000    0.4386016
474640.0000000    0.4141378
474680.0000000    0.4312041
474720.0000000    0.4297334
474760.0000000    0.4268780
474800.0000000    0.4250681
474840.0000000    0.4253250
474880.0000000    0.4031152
474920.0000000    0.3962168
474960.0000000    0.3894114
475000.0000000    0.3842067
475040.0000000    0.4135006
475080.0000000    0.3956476
475120.0000000    0.4152989
475160.0000000    0.4237491
475200.0000000    0.3994690
475240.0000000    0.4081023
475280.0000000    0.4006165
475320.0000000    0.4261420
475360.0000000    0.4225257
475400.0000000    0.4312102
475440.0000000    0.3935231
475480.0000000    0.3866164
475520.0000000    0.3819428
475560.0000000    0.3711907
475600.0000000    0.4026897
475640.0000000    0.3569485
475680.0000000    0.3627654
475720.0000000    0.3729329
475760.0000000    0.3747665
475800.0000000    0.3809446
475840.0000000    0.3942286
475880.0000000    0.3800208
475920.0000000    0.3845268
475960.0000000    0.3999332
476000.0000000    0.4168742
476040.0000000    0.3931292
476080.0000000    0.3897811
476120.0000000    0.3838873
476160.0000000    0.4038520
476200.0000000    0.3920856
476240.0000000    0.3832389
476280.0000000    0.4049560
476320.0000000    0.4302052
476360.0000000    0.4112223
476400.0000000    0.4038352
476440.0000000    0.4181994
476480.0000000    0.3867442
476520.0000000    0.4124891
476560.0000000    0.3931088
476600.0000000    0.3931653
476640.0000000    0.3673504
476680.0000000    0.3835365
476720.0000000    0.3761927
476760.0000000    0.3695067
476800.0000000    0.3729950
476840.0000000    0.3681043
476880.0000000    0.3894415
476920.0000000    0.4052694
476960.0000000    0.4114778
477000.0000000    0.4033260
477040.0000000    0.4227242
477080.0000000    0.4061774
477120.0000000    0.4013483
477160.0000000    0.4032010
477200.0000000    0.3585921
477240.0000000    0.3374652
477280.0000000    0.3584192
477320.0000000    0.3590677
477360.0000000    0.3515083
477400.0000000    0.3821142
477440.0000000    0.3785346
477480.0000000    0.4187181
477520.0000000    0.3910916
477560.0000000    0.4213521
477600.0000000    0.4026859
477640.0000000    0.4278511
477680.0000000    0.3968300
477720.0000000    0.3988004
477760.0000000    0.4007346
477800.0000000    0.4326411
477840.0000000    0.4226238
477880.0000000    0.4155843
477920.0000000    0.4217827
477960.0000000    0.4201975
478000.0000000    0.4410638
478040.0000000    0.4582131
478080.0000000    0.4685131
478120.0000000    0.4523838
478160.0000000    0.4315728
478200.0000000    0.4321227
478240.0000000    0.4672107
478280.0000000    0.4592297
478320.0000000    0.4560945
478360.0000000    0.4284740
478400.0000000    0.4462022
478440.0000000    0.4362925
478480.0000000    0.4388777
478520.0000000    0.4518403
478560.0000000    0.4466885
478600.0000000    0.4436249
478640.0000000    0.4145624
478680.0000000    0.4236569
478720.0000000    0.4348899
478760.0000000    0.4259923
478800.0000000    0.4088685
478840.0000000    0.4391592
478880.0000000    0.4267028
478920.0000000    0.4460831
478960.0000000    0.4298996
479000.0000000    0.4468028
479040.0000000    0.4530069
479080.0000000    0.4834711
479120.0000000    0.4245101
479160.0000000    0.4528530
479200.0000000    0.4486265
479240.0000000    0.4472694
479280.0000000    0.4644283
479320.0000000    0.4595426
479360.0000000    0.4588984
479400.0000000    0.4647854
479440.0000000    0.4311178
479480.0000000    0.4487410
479520.0000000    0.4292858
479560.0000000    0.4496685
479600.0000000    0.4691754
479640.0000000    0.4624659
479680.0000000    0.4402966
479720.0000000    0.4234923
479760.0000000    0.4479045
479800.0000000    0.4587491
479840.0000000    0.4324385
479880.0000000    0.4090596
479920.0000000    0.4069254
479960.0000000    0.4322768
480000.0000000    0.4294205
480040.0000000    0.4190165
480080.0000000    0.4358557
480120.0000000    0.4301381
480160.0000000    0.4276975
480200.0000000    0.4522589
480240.0000000    0.4517557
480280.0000000    0.4006762
480320.0000000    0.4461640
480360.0000000    0.4555450
480400.0000000    0.4517949
480440.0000000    0.4326722
480480.0000000    0.4066359
480520.0000000    0.3992851
480560.0000000    0.4254459
480600.0000000    0.4123958
480640.0000000    0.4470250
480680.0000000    0.4585143
480720.0000000    0.4366400
480760.0000000    0.3842278
480800.0000000    0.3877302
480840.0000000    0.3717577
480880.0000000    0.3858517
480920.0000000    0.3752414
480960.0000000    0.4053576
481000.0000000    0.4111392
481040.0000000    0.4277165
481080.0000000    0.3991708
481120.0000000    0.4037274
481160.0000000    0.3973157
481200.0000000    0.3956478
481240.0000000    0.4039765
481280.0000000    0.3893225
481320.0000000    0.3979988
481360.0000000    0.3898635
481400.0000000    0.3725085
481440.0000000    0.4036205
481480.0000000    0.3693544
481520.0000000    0.3999255
481560.0000000    0.3879528
481600.0000000    0.4192447
481640.0000000    0.4231283
481680.0000000    0.4133341
481720.0000000    0.4319552
481760.0000000    0.4388139
481800.0000000    0.4252605
481840.0000000    0.4377160
481880.0000000    0.4480322
481920.0000000    0.4304829
481960.0000000    0.4232631
482000.0000000    0.4187166
482040.0000000    0.4251511
482080.0000000    0.4173796
482120.0000000    0.4191274
482160.0000000    0.4215161
482200.0000000    0.4364759
482240.0000000    0.4447563
482280.0000000    0.4596553
482320.0000000    0.4454926
482360.0000000    0.4472835
482400.0000000    0.4586490
482440.0000000    0.4602658
482480.0000000    0.4803221
482520.0000000    0.4797242
482560.0000000    0.4703066
482600.0000000    0.4702074
482640.0000000    0.4638530
482680.0000000    0.4465953
482720.0000000    0.4378563
482760.0000000    0.4423691
482800.0000000    0.4312520
482840.0000000    0.4069756
482880.0000000    0.4067008
482920.0000000    0.4209030
482960.0000000    0.4298423
483000.0000000    0.4234167
483040.0000000    0.4164556
483080.0000000    0.4084188
483120.0000000    0.4300120
483160.0000000    0.4226977
483200.0000000    0.4061341
483240.0000000    0.4046737
483280.0000000    0.4243510
483320.0000000    0.4361688
483360.0000000    0.4142751
483400.0000000    0.4237088
483440.0000000    0.4297839
483480.0000000    0.4343692
483520.0000000    0.4729919
483560.0000000    0.4701571
483600.0000000    0.4820887
483640.0000000    0.4832934
483680.0000000    0.5038691
483720.0000000    0.4872461
483760.0000000    0.4794605
483800.0000000    0.4536478
483840.0000000    0.4798382
483880.0000000    0.4906288
483920.0000000    0.4660322
483960.0000000    0.4766780
484000.0000000    0.4813650
484040.0000000    0.4843107
484080.0000000    0.4579083
484120.0000000    0.4527215
484160.0000000    0.4357583
484200.0000000    0.4687862
484240.0000000    0.4589235
484280.0000000    0.4617227
484320.0000000    0.4753723
484360.0000000    0.4764874
484400.0000000    0.5218404
484440.0000000    0.5306582
484480.0000000    0.4793939
484520.0000000    0.4907317
484560.0000000    0.4576690
484600.0000000    0.4537051
484640.0000000    0.4579239
484680.0000000    0.4668579
484720.0000000    0.5019433
484760.0000000    0.5004860
484800.0000000    0.5059981
484840.0000000    0.4846109
484880.0000000    0.4517413
484920.0000000    0.4379252
484960.0000000    0.4557731
485000.0000000    0.4564281
485040.0000000    0.4633123
485080.0000000    0.4709939
485120.0000000    0.4805887
485160.0000000    0.4765320
485200.0000000    0.4782212
485240.0000000    0.4787670
485280.0000000    0.4701039
485320.0000000    0.4604026
485360.0000000    0.4163558
485400.0000000    0.3932292
485440.0000000    0.3941779
485480.0000000    0.4040394
485520.0000000    0.3948815
485560.0000000    0.4043738
485600.0000000    0.4150028
485640.0000000    0.4340086
485680.0000000    0.3944271
485720.0000000    0.4121705
485760.0000000    0.4185046
485800.0000000    0.4283538
485840.0000000    0.3896780
485880.0000000    0.3919274
485920.0000000    0.3839290
485960.0000000    0.3864265
486000.0000000    0.3979018
486040.0000000    0.4150558
486080.0000000    0.4076245
486120.0000000    0.3951363
486160.0000000    0.3847105
486200.0000000    0.4358188
486240.0000000    0.4491034
486280.0000000    0.4501971
486320.0000000    0.4373020
486360.0000000    0.4347043
486400.0000000    0.4265955
486440.0000000    0.4362537
486480.0000000    0.4284114
486520.0000000    0.4215621
486560.0000000    0.4160727
486600.0000000    0.4433727
486640.0000000    0.4239997
486680.0000000    0.4448252
486720.0000000    0.4124303
486760.0000000    0.3996506
486800.0000000    0.3914159
486840.0000000    0.3858691
486880.0000000    0.3909779
486920.0000000    0.3871504
486960.0000000    0.3899167
487000.0000000    0.4045551
487040.0000000    0.4027219
487080.0000000    0.4142520
487120.0000000    0.4013982
487160.0000000    0.4050764
487200.0000000    0.4132528
487240.0000000    0.4240847
487280.0000000    0.4206770
487320.0000000    0.4224165
487360.0000000    0.3842821
487400.0000000    0.3798187
487440.0000000    0.3910989
487480.0000000    0.4203323
487520.0000000    0.4110650
487560.0000000    0.4016563
487600.0000000    0.3808663
487640.0000000    0.3772841
487680.0000000    0.3836896
487720.0000000    0.3847904
487760.0000000    0.3909584
487800.0000000    0.3771797
487840.0000000    0.3691552
487880.0000000    0.4030903
487920.0000000    0.3953972
487960.0000000    0.4201722
488000.0000000    0.4005911
488040.0000000    0.3893265
488080.0000000    0.4099551
488120.0000000    0.4268468
488160.0000000    0.3994597
488200.0000000    0.3898417
488240.0000000    0.4345475
488280.0000000    0.3977041
488320.0000000    0.3915599
488360.0000000    0.3876803
488400.0000000    0.3895338
488440.0000000    0.3878893
488480.0000000    0.3710180
488520.0000000    0.3748321
488560.0000000    0.3735531
488600.0000000    0.3801612
488640.0000000    0.3806592
488680.0000000    0.3741294
488720.0000000    0.3660861
488760.0000000    0.3775598
488800.0000000    0.3831796
488840.0000000    0.3775328
488880.0000000    0.4080432
488920.0000000    0.3983477
488960.0000000    0.3996920
489000.0000000    0.3960199
489040.0000000    0.4128214
489080.0000000    0.4165887
489120.0000000    0.3893647
489160.0000000    0.4222199
489200.0000000    0.4306095
489240.0000000    0.4239102
489280.0000000    0.4054089
489320.0000000    0.4116185
489360.0000000    0.4182629
489400.0000000    0.3952343
489440.0000000    0.4002838
489480.0000000    0.4275912
489520.0000000    0.4337759
489560.0000000    0.4460906
489600.0000000    0.4386631
489640.0000000    0.4641212
489680.0000000    0.4637653
489720.0000000    0.4302390
489760.0000000    0.4408544
489800.0000000    0.4889461
489840.0000000    0.4494982
489880.0000000    0.4711016
489920.0000000    0.4614666
489960.0000000    0.4507375
490000.0000000    0.4316663
490040.0000000    0.4168235
490080.0000000    0.4341956
490120.0000000    0.4464378
490160.0000000    0.4258301
490200.0000000    0.4222001
490240.0000000    0.4338642
490280.0000000    0.4435335
490320.0000000    0.4252480
490360.0000000    0.4171956
490400.0000000    0.4434562
490440.0000000    0.4380233
490480.0000000    0.4377223
490520.0000000    0.4528624
490560.0000000    0.4269808
490600.0000000    0.4502555
490640.0000000    0.4694851
490680.0000000    0.4527975
490720.0000000    0.4566469
490760.0000000    0.4731165
490800.0000000    0.4805291
490840.0000000    0.4759995
490880.0000000    0.4883206
490920.0000000    0.4798391
490960.0000000    0.4745223
491000.0000000    0.4580268
491040.0000000    0.4695459
491080.0000000    0.4558490
491120.0000000    0.4643135
491160.0000000    0.4356828
491200.0000000    0.4612217
491240.0000000    0.4473542
491280.0000000    0.4266738
491320.0000000    0.4155767
491360.0000000    0.4077365
491400.0000000    0.3918955
491440.0000000    0.3986666
491480.0000000    0.3970442
491520.0000000    0.4364497
491560.0000000    0.4522876
491600.0000000    0.4447130
491640.0000000    0.4176794
491680.0000000    0.4427025
491720.0000000    0.4407938
491760.0000000    0.4243973
491800.0000000    0.4233518
491840.0000000    0.4279586
491880.0000000    0.4491007
491920.0000000    0.4485795
491960.0000000    0.4310490
492000.0000000    0.4062415
492040.0000000    0.3968138
492080.0000000    0.3985265
492120.0000000    0.3939167
492160.0000000    0.4119950
492200.0000000    0.3764894
492240.0000000    0.3964361
492280.0000000    0.4227775
492320.0000000    0.3962471
492360.0000000    0.4033336
492400.0000000    0.4133349
492440.0000000    0.4099291
492480.0000000    0.4052975
492520.0000000    0.4466690
492560.0000000    0.4264957
492600.0000000    0.4026529
492640.0000000    0.3894920
492680.0000000    0.3733657
492720.0000000    0.4064803
492760.0000000    0.4029157
492800.0000000    0.4051605
492840.0000000    0.4001096
492880.0000000    0.3984021
492920.0000000    0.3991897
492960.0000000    0.3974881
493000.0000000    0.4054650
493040.0000000    0.4254593
493080.0000000    0.4185190
493120.0000000    0.3954875
493160.0000000    0.4154339
493200.0000000    0.4259761
493240.0000000    0.4310636
493280.0000000    0.4249398
493320.0000000    0.4061592
493360.0000000    0.4128845
493400.0000000    0.4060222
493440.0000000    0.4148124
493480.0000000    0.4071990
493520.0000000    0.4054119
493560.0000000    0.3819626
493600.0000000    0.3835042
493640.0000000    0.3837509
493680.0000000    0.4103104
493720.0000000    0.3957300
493760.0000000    0.4238935
493800.0000000    0.3965709
493840.0000000    0.4110868
493880.0000000    0.4097605
493920.0000000    0.3936242
493960.0000000    0.4053822
494000.0000000    0.3821435
494040.0000000    0.4124232
494080.0000000    0.3996683
494120.0000000    0.4100854
494160.0000000    0.3772119
494200.0000000    0.3917971
494240.0000000    0.4042080
494280.0000000    0.3746769
494320.0000000    0.3988838
494360.0000000    0.4233176
494400.0000000    0.4055031
494440.0000000    0.4121516
494480.0000000    0.4037441
494520.0000000    0.4070416
494560.0000000    0.3957842
494600.0000000    0.4033459
494640.0000000    0.3809286
494680.0000000    0.3866055
494720.0000000    0.3912314
494760.0000000    0.3771482
494800.0000000    0.3911059
494840.0000000    0.3864059
494880.0000000    0.3621951
494920.0000000    0.3820419
494960.0000000    0.3706387
495000.0000000    0.3865502
495040.0000000    0.3833221
495080.0000000    0.3810759
495120.0000000    0.3657202
495160.0000000    0.4042679
495200.0000000    0.3814127
495240.0000000    0.3559503
495280.0000000    0.3627339
495320.0000000    0.3581158
495360.0000000    0.3758825
495400.0000000    0.3551557
495440.0000000    0.3667517
495480.0000000    0.3714961
495520.0000000    0.3509210
495560.0000000    0.3401446
495600.0000000    0.3428722
495640.0000000    0.3609215
495680.0000000    0.3576640
495720.0000000    0.3473240
495760.0000000    0.3532974
495800.0000000    0.3495243
495840.0000000    0.3553484
495880.0000000    0.3801674
495920.0000000    0.3732445
495960.0000000    0.3786128
496000.0000000    0.3925651
496040.0000000    0.3935534
496080.0000000    0.3832161
496120.0000000    0.3911187
496160.0000000    0.3919701
496200.0000000    0.3865787
496240.0000000    0.3785979
496280.0000000    0.3709610
496320.0000000    0.3923207
496360.0000000    0.3978971
496400.0000000    0.3888206
496440.0000000    0.3807865
496480.0000000    0.3973321
496520.0000000    0.4018390
496560.0000000    0.4235112
496600.0000000    0.4358587
496640.0000000    0.4240319
496680.0000000    0.4295567
496720.0000000    0.4260249
496760.0000000    0.4213279
496800.0000000    0.4311506
496840.0000000    0.4265019
496880.0000000    0.4049399
496920.0000000    0.4020197
496960.0000000    0.4217007
497000.0000000    0.4329382
497040.0000000    0.4076945
497080.0000000    0.4029442
497120.0000000    0.4064136
497160.0000000    0.4137018
497200.0000000    0.4005933
497240.0000000    0.3994933
497280.0000000    0.3933189
497320.0000000    0.4032098
497360.0000000    0.4472318
497400.0000000    0.4749086
497440.0000000    0.4602170
497480.0000000    0.4337971
497520.0000000    0.4404303
497560.0000000    0.4704264
497600.0000000    0.4257634
497640.0000000    0.4210888
497680.0000000    0.4260365
497720.0000000    0.4182372
497760.0000000    0.4423432
497800.0000000    0.4355072
497840.0000000    0.4538858
497880.0000000    0.3678501
497920.0000000    0.4080862
497960.0000000    0.4263740
498000.0000000    0.4245154
498040.0000000    0.4168188
498080.0000000    0.4129604
498120.0000000    0.4207938
498160.0000000    0.3834778
498200.0000000    0.4056366
498240.0000000    0.3990532
498280.0000000    0.4212316
498320.0000000    0.4379753
498360.0000000    0.4036713
498400.0000000    0.4001018
498440.0000000    0.4161742
498480.0000000    0.4106277
498520.0000000    0.4270452
498560.0000000    0.4014779
498600.0000000    0.3867516
498640.0000000    0.3676211
498680.0000000    0.3777126
498720.0000000    0.3670774
498760.0000000    0.3698461
498800.0000000    0.3717027
498840.0000000    0.3691987
498880.0000000    0.3581500
498920.0000000    0.3563021
498960.0000000    0.3848450
499000.0000000    0.3876384
499040.0000000    0.3862832
499080.0000000    0.3978848
499120.0000000    0.3960494
499160.0000000    0.3707787
499200.0000000    0.3736634
499240.0000000    0.3930076
499280.0000000    0.3824013
499320.0000000    0.3708206
499360.0000000    0.3915606
499400.0000000    0.3751391
499440.0000000    0.3481225
499480.0000000    0.3806398
499520.0000000    0.3505211
499560.0000000    0.3957658
499600.0000000    0.3989929
499640.0000000    0.4072589
499680.0000000    0.4084600
499720.0000000    0.3956596
499760.0000000    0.3773762
499800.0000000    0.3800166
499840.0000000    0.3879695
499880.0000000    0.3842573
499920.0000000    0.3774948
499960.0000000    0.3843019
500000.0000000    0.3834334
500040.0000000    0.3873495
500080.0000000    0.4094790
500120.0000000    0.3750484
500160.0000000    0.3749554
500200.0000000    0.4017378
500240.0000000    0.3784287
500280.0000000    0.3846455
500320.0000000    0.3920636
500360.0000000    0.4105954
500400.0000000    0.3663610
500440.0000000    0.3578088
500480.0000000    0.3664730
500520.0000000    0.3704825
500560.0000000    0.3645634
500600.0000000    0.3728381
500640.0000000    0.3449277
500680.0000000    0.3548596
500720.0000000    0.3519129
500760.0000000    0.3638631
500800.0000000    0.3867299
500840.0000000    0.3607161
500880.0000000    0.3766352
500920.0000000    0.4059755
500960.0000000    0.3548692
501000.0000000    0.3740240
501040.0000000    0.3887292
501080.0000000    0.4022123
501120.0000000    0.3799429
501160.0000000    0.3848397
501200.0000000    0.3853751
501240.0000000    0.3956963
501280.0000000    0.3849061
501320.0000000    0.3744505
501360.0000000    0.3937778
501400.0000000    0.3695799
501440.0000000    0.3755172
501480.0000000    0.4198599
501520.0000000    0.3829196
501560.0000000    0.3926383
501600.0000000    0.4058832
501640.0000000    0.4060948
501680.0000000    0.3912455
501720.0000000    0.3708661
501760.0000000    0.3868138
501800.0000000    0.3612430
501840.0000000    0.3819395
501880.0000000    0.4010002
501920.0000000    0.4068818
501960.0000000    0.3838221
502000.0000000    0.4058981
502040.0000000    0.4190288
502080.0000000    0.3973569
502120.0000000    0.3868234
502160.0000000    0.4364811
502200.0000000    0.4290836
502240.0000000    0.4593821
502280.0000000    0.4632522
502320.0000000    0.4392942
502360.0000000    0.4334024
502400.0000000    0.4469621
502440.0000000    0.4223455
502480.0000000    0.4351277
502520.0000000    0.4065477
502560.0000000    0.4017279
502600.0000000    0.4147314
502640.0000000    0.4322653
502680.0000000    0.4321092
502720.0000000    0.4353528
502760.0000000    0.4297895
502800.0000000    0.4412033
502840.0000000    0.4209407
502880.0000000    0.4241508
502920.0000000    0.4093544
502960.0000000    0.4104536
503000.0000000    0.4019982
503040.0000000    0.4129834
503080.0000000    0.4156224
503120.0000000    0.4148594
503160.0000000    0.4263063
503200.0000000    0.4009817
503240.0000000    0.4170851
503280.0000000    0.4145198
503320.0000000    0.4065085
503360.0000000    0.4185611
503400.0000000    0.3867941
503440.0000000    0.3983721
503480.0000000    0.4115984
503520.0000000    0.4202208
503560.0000000    0.4155971
503600.0000000    0.4167604
503640.0000000    0.4122149
503680.0000000    0.3880323
503720.0000000    0.3889282
503760.0000000    0.3987765
503800.0000000    0.4015571
503840.0000000    0.3958201
503880.0000000    0.4073794
503920.0000000    0.3996201
503960.0000000    0.4112654
504000.0000000    0.4154032
504040.0000000    0.4365006
504080.0000000    0.4164756
504120.0000000    0.4298581
504160.0000000    0.3996810
504200.0000000    0.4070003
504240.0000000    0.4246732
504280.0000000    0.4125735
504320.0000000    0.4320658
504360.0000000    0.3925837
504400.0000000    0.4148336
504440.0000000    0.4294451
504480.0000000    0.4317141
504520.0000000    0.3964508
504560.0000000    0.4242414
504600.0000000    0.4243205
504640.0000000    0.4152610
504680.0000000    0.4293280
504720.0000000    0.4148201
504760.0000000    0.4117907
504800.0000000    0.4356113
504840.0000000    0.4229941
504880.0000000    0.3965039
504920.0000000    0.4019502
504960.0000000    0.4228686
505000.0000000    0.4196799
505040.0000000    0.4009088
505080.0000000    0.4142525
505120.0000000    0.3808755
505160.0000000    0.4118918
505200.0000000    0.4337683
505240.0000000    0.3748675
505280.0000000    0.3863722
505320.0000000    0.3788128
505360.0000000    0.3569949
505400.0000000    0.3923101
505440.0000000    0.3803289
505480.0000000    0.3837664
505520.0000000    0.3798562
505560.0000000    0.4031861
505600.0000000    0.3852307
505640.0000000    0.3786098
505680.0000000    0.3752696
505720.0000000    0.4007217
505760.0000000    0.3918304
505800.0000000    0.3961120
505840.0000000    0.3989296
505880.0000000    0.4446651
505920.0000000    0.4472220
505960.0000000    0.4427281
506000.0000000    0.4440522
506040.0000000    0.4607937
506080.0000000    0.4305034
506120.0000000    0.4499477
506160.0000000    0.4559482
506200.0000000    0.4402985
506240.0000000    0.4470936
506280.0000000    0.4706242
506320.0000000    0.4810342
506360.0000000    0.4535463
506400.0000000    0.4442976
506440.0000000    0.4314595
506480.0000000    0.4535936
506520.0000000    0.4329623
506560.0000000    0.4253683
506600.0000000    0.4361817
506640.0000000    0.4585927
506680.0000000    0.4434953
506720.0000000    0.4600472
506760.0000000    0.4309006
506800.0000000    0.4444589
506840.0000000    0.4420213
506880.0000000    0.4497581
506920.0000000    0.4546519
506960.0000000    0.4427882
507000.0000000    0.4706711
507040.0000000    0.4320968
507080.0000000    0.4382426
507120.0000000    0.4344623
507160.0000000    0.4233123
507200.0000000    0.4118263
507240.0000000    0.4111006
507280.0000000    0.4341564
507320.0000000    0.4387535
507360.0000000    0.4197806
507400.0000000    0.4107532
507440.0000000    0.4020107
507480.0000000    0.4045475
507520.0000000    0.4189973
507560.0000000    0.4159447
507600.0000000    0.4044555
507640.0000000    0.3860000
507680.0000000    0.4498882
507720.0000000    0.4214803
507760.0000000    0.4059508
507800.0000000    0.4056689
507840.0000000    0.3874761
507880.0000000    0.3997419
507920.0000000    0.3896125
507960.0000000    0.3984053
508000.0000000    0.3812073
508040.0000000    0.3755101
508080.0000000    0.3836949
508120.0000000    0.3820873
508160.0000000    0.3685605
508200.0000000    0.3779089
508240.0000000    0.3763929
508280.0000000    0.3698362
508320.0000000    0.3767464
508360.0000000    0.3931039
508400.0000000    0.3750402
508440.0000000    0.3880049
508480.0000000    0.4025179
508520.0000000    0.3989877
508560.0000000    0.4160516
508600.0000000    0.3912491
508640.0000000    0.4103885
508680.0000000    0.4036999
508720.0000000    0.3885468
508760.0000000    0.3952830
508800.0000000    0.3862962
508840.0000000    0.3819177
508880.0000000    0.3721880
508920.0000000    0.3747391
508960.0000000    0.4097141
509000.0000000    0.4085649
509040.0000000    0.4088014
509080.0000000    0.4246646
509120.0000000    0.4265582
509160.0000000    0.4115550
509200.0000000    0.4138150
509240.0000000    0.4370328
509280.0000000    0.4689924
509320.0000000    0.4589556
509360.0000000    0.4578574
509400.0000000    0.4814836
509440.0000000    0.4639902
509480.0000000    0.4560136
509520.0000000    0.4755031
509560.0000000    0.4662367
509600.0000000    0.4332650
509640.0000000    0.4454107
509680.0000000    0.4284312
509720.0000000    0.4620760
509760.0000000    0.4438755
509800.0000000    0.4288974
509840.0000000    0.4499239
509880.0000000    0.4287155
509920.0000000    0.4367854
509960.0000000    0.4144614
510000.0000000    0.4279930
510040.0000000    0.4420130
510080.0000000    0.4486322
510120.0000000    0.4206314
510160.0000000    0.4516411
510200.0000000    0.4519700
510240.0000000    0.4451075
510280.0000000    0.4459153
510320.0000000    0.4371557
510360.0000000    0.4396768
510400.0000000    0.4352672
510440.0000000    0.4116739
510480.0000000    0.4138096
510520.0000000    0.4052294
510560.0000000    0.4148682
510600.0000000    0.4154983
510640.0000000    0.4524476
510680.0000000    0.4222781
510720.0000000    0.4196911
510760.0000000    0.4072095
510800.0000000    0.4210082
510840.0000000    0.3956910
510880.0000000    0.4112861
510920.0000000    0.4016162
510960.0000000    0.4085141
511000.0000000    0.4067143
511040.0000000    0.3919058
511080.0000000    0.3960135
511120.0000000    0.4096694
511160.0000000    0.4077464
511200.0000000    0.4378424
511240.0000000    0.4352829
511280.0000000    0.4408700
511320.0000000    0.4189755
511360.0000000    0.4091963
511400.0000000    0.4307010
511440.0000000    0.4281491
511480.0000000    0.4134904
511520.0000000    0.4178611
511560.0000000    0.4307210
511600.0000000    0.4339800
511640.0000000    0.4407814
511680.0000000    0.4322639
511720.0000000    0.4348505
511760.0000000    0.4450666
511800.0000000    0.4394754
511840.0000000    0.4683680
511880.0000000    0.4418167
511920.0000000    0.4230227
511960.0000000    0.4118308
512000.0000000    0.4271878
512040.0000000    0.4402466
512080.0000000    0.3886915
512120.0000000    0.4090750
512160.0000000    0.4013981
512200.0000000    0.4199566
512240.0000000    0.4231925
512280.0000000    0.4083717
512320.0000000    0.3854669
512360.0000000    0.3715735
512400.0000000    0.3876793
512440.0000000    0.3675373
512480.0000000    0.4025590
512520.0000000    0.4053118
512560.0000000    0.4113326
512600.0000000    0.4378701
512640.0000000    0.4504429
512680.0000000    0.4290142
512720.0000000    0.4227791
512760.0000000    0.4634635
512800.0000000    0.4426310
512840.0000000    0.4363468
512880.0000000    0.4076171
512920.0000000    0.4123266
512960.0000000    0.4181280
513000.0000000    0.4061264
513040.0000000    0.4034918
513080.0000000    0.3906343
513120.0000000    0.4081341
513160.0000000    0.4043387
513200.0000000    0.4070248
513240.0000000    0.4148858
513280.0000000    0.4089642
513320.0000000    0.4055492
513360.0000000    0.4085163
513400.0000000    0.3995470
513440.0000000    0.4293305
513480.0000000    0.3991978
513520.0000000    0.4093957
513560.0000000    0.3902763
513600.0000000    0.4049025
513640.0000000    0.4084156
513680.0000000    0.4218327
513720.0000000    0.4395840
513760.0000000    0.4151191
513800.0000000    0.4379468
513840.0000000    0.4196874
513880.0000000    0.3962806
513920.0000000    0.3883402
513960.0000000    0.3986585
514000.0000000    0.4311591
514040.0000000    0.4183013
514080.0000000    0.3944007
514120.0000000    0.4418795
514160.0000000    0.4250125
514200.0000000    0.3992738
514240.0000000    0.3974068
514280.0000000    0.4081090
514320.0000000    0.4304988
514360.0000000    0.4427640
514400.0000000    0.4356574
514440.0000000    0.4713052
514480.0000000    0.4842646
514520.0000000    0.4795343
514560.0000000    0.4319526
514600.0000000    0.4399742
514640.0000000    0.4262100
514680.0000000    0.4211654
514720.0000000    0.4417712
514760.0000000    0.4287552
514800.0000000    0.4636634
514840.0000000    0.4305279
514880.0000000    0.4171436
514920.0000000    0.4212823
514960.0000000    0.4425628
515000.0000000    0.4144029
515040.0000000    0.3983784
515080.0000000    0.4061519
515120.0000000    0.4218886
515160.0000000    0.4144325
515200.0000000    0.4241292
515240.0000000    0.4257056
515280.0000000    0.4248872
515320.0000000    0.4313413
515360.0000000    0.4329035
515400.0000000    0.4201656
515440.0000000    0.4348996
515480.0000000    0.4292414
515520.0000000    0.4207611
515560.0000000    0.4408087
515600.0000000    0.4347610
515640.0000000    0.4700537
515680.0000000    0.4494040
515720.0000000    0.4795923
515760.0000000    0.4601407
515800.0000000    0.4472463
515840.0000000    0.4390982
515880.0000000    0.4418954
515920.0000000    0.4265038
515960.0000000    0.4083823
516000.0000000    0.4134832
516040.0000000    0.4552663
516080.0000000    0.4283983
516120.0000000    0.4553153
516160.0000000    0.4469047
516200.0000000    0.4783454
516240.0000000    0.5034303
516280.0000000    0.4782715
516320.0000000    0.4742005
516360.0000000    0.4799498
516400.0000000    0.4735469
516440.0000000    0.4785366
516480.0000000    0.4499686
516520.0000000    0.4595662
516560.0000000    0.4498579
516600.0000000    0.4620148
516640.0000000    0.4494768
516680.0000000    0.4448400
516720.0000000    0.4557011
516760.0000000    0.4739227
516800.0000000    0.4608720
516840.0000000    0.4573056
516880.0000000    0.4444435
516920.0000000    0.4413926
516960.0000000    0.4620539
517000.0000000    0.4682910
517040.0000000    0.4382856
517080.0000000    0.4595394
517120.0000000    0.4290179
517160.0000000    0.4370030
517200.0000000    0.4394017
517240.0000000    0.4271691
517280.0000000    0.4298114
517320.0000000    0.4242819
517360.0000000    0.4168835
517400.0000000    0.4306004
517440.0000000    0.4330268
517480.0000000    0.4211141
517520.0000000    0.4285721
517560.0000000    0.4569452
517600.0000000    0.4631853
517640.0000000    0.4417013
517680.0000000    0.4657897
517720.0000000    0.4484665
517760.0000000    0.4715060
517800.0000000    0.4551685
517840.0000000    0.4231831
517880.0000000    0.4327019
517920.0000000    0.4357557
517960.0000000    0.4309396
518000.0000000    0.4168233
518040.0000000    0.3927133
518080.0000000    0.4114185
518120.0000000    0.4136291
518160.0000000    0.3793002
518200.0000000    0.3843936
518240.0000000    0.3910796
518280.0000000    0.4025498
518320.0000000    0.4155906
518360.0000000    0.4131299
518400.0000000    0.3736367
518440.0000000    0.3947021
518480.0000000    0.4160504
518520.0000000    0.4442203
518560.0000000    0.4197531
518600.0000000    0.3794613
518640.0000000    0.4180349
518680.0000000    0.3802436
518720.0000000    0.4258649
518760.0000000    0.4078462
518800.0000000    0.3929385
518840.0000000    0.4088750
518880.0000000    0.4131343
518920.0000000    0.4436235
518960.0000000    0.4593441
519000.0000000    0.4578781
519040.0000000    0.4596969
519080.0000000    0.4570353
519120.0000000    0.4303294
519160.0000000    0.4415312
519200.0000000    0.4321610
519240.0000000    0.4317940
519280.0000000    0.4411115
519320.0000000    0.4433087
519360.0000000    0.4022906
519400.0000000    0.4285738
519440.0000000    0.4547596
519480.0000000    0.4304264
519520.0000000    0.4648385
519560.0000000    0.4177081
519600.0000000    0.4146372
519640.0000000    0.4432102
519680.0000000    0.3934875
519720.0000000    0.4364024
519760.0000000    0.4255019
519800.0000000    0.4499737
519840.0000000    0.4626166
519880.0000000    0.4757129
519920.0000000    0.4607218
519960.0000000    0.4419721
520000.0000000    0.4372934
520040.0000000    0.4529093
520080.0000000    0.4553768
520120.0000000    0.4417291
520160.0000000    0.4568631
520200.0000000    0.4664974
520240.0000000    0.5007434
520280.0000000    0.4633410
520320.0000000    0.4192280
520360.0000000    0.4371177
520400.0000000    0.4517895
520440.0000000    0.4407941
520480.0000000    0.4429491
520520.0000000    0.4542476
520560.0000000    0.4214323
520600.0000000    0.4398952
520640.0000000    0.4370616
520680.0000000    0.4450411
520720.0000000    0.3853779
520760.0000000    0.4035670
520800.0000000    0.3961746
520840.0000000    0.4069218
520880.0000000    0.3997328
520920.0000000    0.4340391
520960.0000000    0.3937615
521000.0000000    0.4103066
521040.0000000    0.4098447
521080.0000000    0.4185057
521120.0000000    0.4548477
521160.0000000    0.4249299
521200.0000000    0.4233112
521240.0000000    0.4136514
521280.0000000    0.4086636
521320.0000000    0.3988615
521360.0000000    0.4069105
521400.0000000    0.4191904
521440.0000000    0.4103554
521480.0000000    0.4280766
521520.0000000    0.4552011
521560.0000000    0.4447004
521600.0000000    0.4061335
521640.0000000    0.4013034
521680.0000000    0.4094512
521720.0000000    0.4350912
521760.0000000    0.4266036
521800.0000000    0.4283602
521840.0000000    0.4453284
521880.0000000    0.4254666
521920.0000000    0.4173872
521960.0000000    0.4226746
522000.0000000    0.4159491
522040.0000000    0.4125490
522080.0000000    0.4251359
522120.0000000    0.4285378
522160.0000000    0.4490198
522200.0000000    0.4727804
522240.0000000    0.4448187
522280.0000000    0.4561665
522320.0000000    0.4330494
522360.0000000    0.4546998
522400.0000000    0.4341199
522440.0000000    0.4274235
522480.0000000    0.4540531
522520.0000000    0.4577716
522560.0000000    0.4684630
522600.0000000    0.4987660
522640.0000000    0.4862061
522680.0000000    0.4805452
522720.0000000    0.4417709
522760.0000000    0.4520039
522800.0000000    0.4724849
522840.0000000    0.4514304
522880.0000000    0.4926937
522920.0000000    0.4860973
522960.0000000    0.4663767
523000.0000000    0.4707954
523040.0000000    0.4751968
523080.0000000    0.4895127
523120.0000000    0.4815221
523160.0000000    0.4684915
523200.0000000    0.4577733
523240.0000000    0.4765058
523280.0000000    0.4669414
523320.0000000    0.4705332
523360.0000000    0.4839964
523400.0000000    0.4582203
523440.0000000    0.4392230
523480.0000000    0.4471310
523520.0000000    0.4532871
523560.0000000    0.4354700
523600.0000000    0.4548476
523640.0000000    0.4470649
523680.0000000    0.4562520
523720.0000000    0.4753988
523760.0000000    0.4524251
523800.0000000    0.4876039
523840.0000000    0.4572889
523880.0000000    0.4616468
523920.0000000    0.4643739
523960.0000000    0.4651382
524000.0000000    0.4354131
524040.0000000    0.4510902
524080.0000000    0.4611853
524120.0000000    0.4344681
524160.0000000    0.4332052
524200.0000000    0.4092647
524240.0000000    0.4417062
524280.0000000    0.4067156
524320.0000000    0.4215207
524360.0000000    0.4126072
524400.0000000    0.4048584
524440.0000000    0.4289966
524480.0000000    0.4306396
524520.0000000    0.4575616
524560.0000000    0.4421163
524600.0000000    0.4218901
524640.0000000    0.4460685
524680.0000000    0.4548868
524720.0000000    0.4629509
524760.0000000    0.4628970
524800.0000000    0.4370605
524840.0000000    0.4308495
524880.0000000    0.4261018
524920.0000000    0.4329222
524960.0000000    0.4175558
525000.0000000    0.4308656
525040.0000000    0.4295605
525080.0000000    0.4334423
525120.0000000    0.4190812
525160.0000000    0.3972266
525200.0000000    0.4061337
525240.0000000    0.4222971
525280.0000000    0.4132509
525320.0000000    0.3914243
525360.0000000    0.3927779
525400.0000000    0.3979804
525440.0000000    0.4173978
525480.0000000    0.4121777
525520.0000000    0.4327860
525560.0000000    0.4478714
525600.0000000    0.4394679
525640.0000000    0.4377044
525680.0000000    0.4649659
525720.0000000    0.4761400
525760.0000000    0.4659708
525800.0000000    0.4550193
525840.0000000    0.4326055
525880.0000000    0.4307926
525920.0000000    0.4257914
525960.0000000    0.3999987
526000.0000000    0.3796779
526040.0000000    0.4487219
526080.0000000    0.4048942
526120.0000000    0.4227099
526160.0000000    0.4293413
526200.0000000    0.4184402
526240.0000000    0.4122985
526280.0000000    0.3922592
526320.0000000    0.4344123
526360.0000000    0.4205983
526400.0000000    0.4253445
526440.0000000    0.4146778
526480.0000000    0.4071117
526520.0000000    0.4089186
526560.0000000    0.4284847
526600.0000000    0.4399977
526640.0000000    0.4372140
526680.0000000    0.4259980
526720.0000000    0.4273728
526760.0000000    0.4061138
526800.0000000    0.4009379
526840.0000000    0.3949060
526880.0000000    0.3961421
526920.0000000    0.3950735
526960.0000000    0.4098742
527000.0000000    0.3884182
527040.0000000    0.3867035
527080.0000000    0.4166784
527120.0000000    0.4117886
527160.0000000    0.4342580
527200.0000000    0.4363232
527240.0000000    0.4364189
527280.0000000    0.4325277
527320.0000000    0.3957481
527360.0000000    0.3895223
527400.0000000    0.4064080
527440.0000000    0.4031518
527480.0000000    0.3941628
527520.0000000    0.4189814
527560.0000000    0.4316351
527600.0000000    0.4469192
527640.0000000    0.4398395
527680.0000000    0.4176345
527720.0000000    0.4201779
527760.0000000    0.4190600
527800.0000000    0.4265280
527840.0000000    0.4271715
527880.0000000    0.4298647
527920.0000000    0.4318973
527960.0000000    0.4298807
528000.0000000    0.4153355
528040.0000000    0.4015481
528080.0000000    0.3990910
528120.0000000    0.4076664
528160.0000000    0.4346720
528200.0000000    0.4334268
528240.0000000    0.4134206
528280.0000000    0.4223765
528320.0000000    0.4468972
528360.0000000    0.4199310
528400.0000000    0.4111711
528440.0000000    0.4288571
528480.0000000    0.4369258
528520.0000000    0.4362079
528560.0000000    0.4176272
528600.0000000    0.4340893
528640.0000000    0.4443735
528680.0000000    0.4690674
528720.0000000    0.4654158
528760.0000000    0.4519619
528800.0000000    0.4371604
528840.0000000    0.4170323
528880.0000000    0.4085347
528920.0000000    0.4185818
528960.0000000    0.4116124
529000.0000000    0.4204753
529040.0000000    0.4159851
529080.0000000    0.4322178
529120.0000000    0.4305091
529160.0000000    0.4237205
529200.0000000    0.4024020
529240.0000000    0.4132594
529280.0000000    0.3848024
529320.0000000    0.3848319
529360.0000000    0.4062582
529400.0000000    0.4078688
529440.0000000    0.4107166
529480.0000000    0.4197836
529520.0000000    0.4284076
529560.0000000    0.4238991
529600.0000000    0.4139299
529640.0000000    0.4423497
529680.0000000    0.4369204
529720.0000000    0.4275357
529760.0000000    0.4375271
529800.0000000    0.4255393
529840.0000000    0.4149006
529880.0000000    0.4299016
529920.0000000    0.4437810
529960.0000000    0.4327063
530000.0000000    0.4284397
530040.0000000    0.4392684
530080.0000000    0.4204523
530120.0000000    0.4275500
530160.0000000    0.3909160
530200.0000000    0.3922394
530240.0000000    0.3882981
530280.0000000    0.4198770
530320.0000000    0.4250145
530360.0000000    0.4218149
530400.0000000    0.4331775
530440.0000000    0.4042062
530480.0000000    0.4174371
530520.0000000    0.4170688
530560.0000000    0.4160650
530600.0000000    0.4113978
530640.0000000    0.4125403
530680.0000000    0.4139166
530720.0000000    0.4264741
530760.0000000    0.4207752
530800.0000000    0.3971601
530840.0000000    0.4164613
530880.0000000    0.4240203
530920.0000000    0.4212546
530960.0000000    0.4088589
531000.0000000    0.4106521
531040.0000000    0.4135424
531080.0000000    0.4253952
531120.0000000    0.4419833
531160.0000000    0.4066756
531200.0000000    0.4066256
531240.0000000    0.4268275
531280.0000000    0.4129258
531320.0000000    0.4433606
531360.0000000    0.4478976
531400.0000000    0.4235692
531440.0000000    0.4134717
531480.0000000    0.4061707
531520.0000000    0.4008059
531560.0000000    0.4369509
531600.0000000    0.4673811
531640.0000000    0.4631274
531680.0000000    0.4300723
531720.0000000    0.4389236
531760.0000000    0.4186828
531800.0000000    0.4283534
531840.0000000    0.4233004
531880.0000000    0.4263840
531920.0000000    0.4607689
531960.0000000    0.4373678
532000.0000000    0.4296106
532040.0000000    0.4218874
532080.0000000    0.4465362
532120.0000000    0.4319918
532160.0000000    0.4462007
532200.0000000    0.4343053
532240.0000000    0.4460384
532280.0000000    0.4409339
532320.0000000    0.4582947
532360.0000000    0.4410856
532400.0000000    0.4251319
532440.0000000    0.4458047
532480.0000000    0.4372848
532520.0000000    0.4317508
532560.0000000    0.4460963
532600.0000000    0.4349981
532640.0000000    0.4352351
532680.0000000    0.4459437
532720.0000000    0.4807796
532760.0000000    0.4248007
532800.0000000    0.4003011
532840.0000000    0.4116400
532880.0000000    0.4011770
532920.0000000    0.4111251
532960.0000000    0.4332496
533000.0000000    0.4488326
533040.0000000    0.4356069
533080.0000000    0.4295051
533120.0000000    0.4206552
533160.0000000    0.3878421
533200.0000000    0.4067117
533240.0000000    0.4316179
533280.0000000    0.4194512
533320.0000000    0.4271318
533360.0000000    0.4176641
533400.0000000    0.4251497
533440.0000000    0.4102175
533480.0000000    0.4213222
533520.0000000    0.3919818
533560.0000000    0.4361837
533600.0000000    0.4430882
533640.0000000    0.4327281
533680.0000000    0.4272406
533720.0000000    0.4096211
533760.0000000    0.4059122
533800.0000000    0.3908129
533840.0000000    0.3932058
533880.0000000    0.4053868
533920.0000000    0.4269103
533960.0000000    0.4179536
534000.0000000    0.4210473
534040.0000000    0.4072418
534080.0000000    0.4008199
534120.0000000    0.4137222
534160.0000000    0.3591690
534200.0000000    0.3849263
534240.0000000    0.3750563
534280.0000000    0.4012769
534320.0000000    0.3959470
534360.0000000    0.4069434
534400.0000000    0.3690914
534440.0000000    0.3898168
534480.0000000    0.4008445
534520.0000000    0.4191596
534560.0000000    0.4257181
534600.0000000    0.4378946
534640.0000000    0.4315018
534680.0000000    0.3982671
534720.0000000    0.4038683
534760.0000000    0.4230827
534800.0000000    0.4115757
534840.0000000    0.4103451
534880.0000000    0.4008442
534920.0000000    0.4356762
534960.0000000    0.4099404
535000.0000000    0.4066658
535040.0000000    0.4373124
535080.0000000    0.4159384
535120.0000000    0.4321223
535160.0000000    0.4298435
535200.0000000    0.4221278
535240.0000000    0.4275845
535280.0000000    0.4150275
535320.0000000    0.4210674
535360.0000000    0.4369158
535400.0000000    0.4417059
535440.0000000    0.4279481
535480.0000000    0.3994870
535520.0000000    0.4233292
535560.0000000    0.4449644
535600.0000000    0.4208072
535640.0000000    0.4339462
535680.0000000    0.4417496
535720.0000000    0.4167766
535760.0000000    0.4095785
535800.0000000    0.4441409
535840.0000000    0.4236728
535880.0000000    0.3994072
535920.0000000    0.4290535
535960.0000000    0.4123101
536000.0000000    0.4028221
536040.0000000    0.4243124
536080.0000000    0.4037487
536120.0000000    0.4219589
536160.0000000    0.4293177
536200.0000000    0.4441001
536240.0000000    0.4093287
536280.0000000    0.4224555
536320.0000000    0.4448470
536360.0000000    0.4097355
536400.0000000    0.4033842
536440.0000000    0.3833286
536480.0000000    0.4023711
536520.0000000    0.4256825
536560.0000000    0.4167443
536600.0000000    0.4128974
536640.0000000    0.3793837
536680.0000000    0.4127582
536720.0000000    0.4099230
536760.0000000    0.4118680
536800.0000000    0.4080629
536840.0000000    0.4119222
536880.0000000    0.4023842
536920.0000000    0.4141485
536960.0000000    0.3984241
537000.0000000    0.3920109
537040.0000000    0.3964861
537080.0000000    0.3786724
537120.0000000    0.4088233
537160.0000000    0.3962990
537200.0000000    0.4119895
537240.0000000    0.3961800
537280.0000000    0.4046897
537320.0000000    0.4046668
537360.0000000    0.3932282
537400.0000000    0.3947230
537440.0000000    0.3864109
537480.0000000    0.3804892
537520.0000000    0.3725635
537560.0000000    0.4056396
537600.0000000    0.4293047
537640.0000000    0.4265860
537680.0000000    0.4400304
537720.0000000    0.4116340
537760.0000000    0.4338447
537800.0000000    0.4471242
537840.0000000    0.4330127
537880.0000000    0.4016734
537920.0000000    0.4035538
537960.0000000    0.3992551
538000.0000000    0.4165636
538040.0000000    0.4092716
538080.0000000    0.3942924
538120.0000000    0.3741883
538160.0000000    0.3510883
538200.0000000    0.3957233
538240.0000000    0.3829163
538280.0000000    0.4084274
538320.0000000    0.4478444
538360.0000000    0.4041277
538400.0000000    0.4179436
538440.0000000    0.4191908
538480.0000000    0.4289673
538520.0000000    0.4439864
538560.0000000    0.4446748
538600.0000000    0.4331184
538640.0000000    0.3951576
538680.0000000    0.4084158
538720.0000000    0.4258105
538760.0000000    0.3987183
538800.0000000    0.4334666
538840.0000000    0.4367433
538880.0000000    0.4387398
538920.0000000    0.4206236
538960.0000000    0.4236835
539000.0000000    0.4102040
539040.0000000    0.4052157
539080.0000000    0.3961090
539120.0000000    0.4107569
539160.0000000    0.4167430
539200.0000000    0.4095573
539240.0000000    0.3984756
539280.0000000    0.4090134
539320.0000000    0.4166872
539360.0000000    0.4058980
539400.0000000    0.4062514
539440.0000000    0.4222434
539480.0000000    0.3975187
539520.0000000    0.4083546
539560.0000000    0.4232812
539600.0000000    0.4204411
539640.0000000    0.4304502
539680.0000000    0.4153356
539720.0000000    0.4253979
539760.0000000    0.4147271
539800.0000000    0.4186397
539840.0000000    0.3970253
539880.0000000    0.4598085
539920.0000000    0.4709947
539960.0000000    0.4843301
540000.0000000    0.4373760
540040.0000000    0.4150527
540080.0000000    0.4541648
540120.0000000    0.4411562
540160.0000000    0.4683369
540200.0000000    0.4573261
540240.0000000    0.4630952
540280.0000000    0.4566178
540320.0000000    0.4797956
540360.0000000    0.4911595
540400.0000000    0.4521497
540440.0000000    0.4483888
540480.0000000    0.4791725
540520.0000000    0.4938784
540560.0000000    0.4823868
540600.0000000    0.4758683
540640.0000000    0.4843614
540680.0000000    0.4989772
540720.0000000    0.4389062
540760.0000000    0.4638975
540800.0000000    0.4567317
540840.0000000    0.4811917
540880.0000000    0.4734939
540920.0000000    0.4789912
540960.0000000    0.4575980
541000.0000000    0.4483636
541040.0000000    0.4264519
541080.0000000    0.4348392
541120.0000000    0.4762516
541160.0000000    0.4611136
541200.0000000    0.4787859
541240.0000000    0.4885712
541280.0000000    0.4729674
541320.0000000    0.4535574
541360.0000000    0.4797548
541400.0000000    0.4816265
541440.0000000    0.4662258
541480.0000000    0.4532552
541520.0000000    0.4508683
541560.0000000    0.4834535
541600.0000000    0.5108179
541640.0000000    0.4758126
541680.0000000    0.4743896
541720.0000000    0.4876530
541760.0000000    0.4765265
541800.0000000    0.4447691
541840.0000000    0.4807265
541880.0000000    0.4458954
541920.0000000    0.4708162
541960.0000000    0.4575320
542000.0000000    0.4598712
542040.0000000    0.4279578
542080.0000000    0.4310338
542120.0000000    0.4602837
542160.0000000    0.4642735
542200.0000000    0.4665034
542240.0000000    0.4547658
542280.0000000    0.4452784
542320.0000000    0.4689973
542360.0000000    0.4488199
542400.0000000    0.4402691
542440.0000000    0.4567014
542480.0000000    0.4317476
542520.0000000    0.4149274
542560.0000000    0.4393902
542600.0000000    0.4180053
542640.0000000    0.4076596
542680.0000000    0.4216535
542720.0000000    0.4399427
542760.0000000    0.4516366
542800.0000000    0.4149851
542840.0000000    0.4213085
542880.0000000    0.4145295
542920.0000000    0.4073892
542960.0000000    0.4212879
543000.0000000    0.4127005
543040.0000000    0.4192085
543080.0000000    0.4081957
543120.0000000    0.4044257
543160.0000000    0.4331023
543200.0000000    0.4126506
543240.0000000    0.4143492
543280.0000000    0.4225245
543320.0000000    0.4021349
543360.0000000    0.3763842
543400.0000000    0.3936701
543440.0000000    0.3856405
543480.0000000    0.3972692
543520.0000000    0.4267169
543560.0000000    0.4495384
543600.0000000    0.4574395
543640.0000000    0.4300860
543680.0000000    0.4282021
543720.0000000    0.4326176
543760.0000000    0.4408089
543800.0000000    0.4344703
543840.0000000    0.4581510
543880.0000000    0.4403227
543920.0000000    0.4674616
543960.0000000    0.4623186
544000.0000000    0.4654189
544040.0000000    0.4466611
544080.0000000    0.4488688
544120.0000000    0.4778027
544160.0000000    0.4685456
544200.0000000    0.4718268
544240.0000000    0.4692473
544280.0000000    0.4467779
544320.0000000    0.4645610
544360.0000000    0.4525129
544400.0000000    0.4837667
544440.0000000    0.4604955
544480.0000000    0.4747906
544520.0000000    0.4785649
544560.0000000    0.4701712
544600.0000000    0.4852811
544640.0000000    0.4625261
544680.0000000    0.4781823
544720.0000000    0.4676943
544760.0000000    0.4960632
544800.0000000    0.4533700
544840.0000000    0.4433589
544880.0000000    0.4444094
544920.0000000    0.4541335
544960.0000000    0.4335295
545000.0000000    0.4126367
545040.0000000    0.4244839
545080.0000000    0.4313101
545120.0000000    0.4406465
545160.0000000    0.4162892
545200.0000000    0.4099874
545240.0000000    0.4022349
545280.0000000    0.3977655
545320.0000000    0.3812279
545360.0000000    0.3874367
545400.0000000    0.3693781
545440.0000000    0.3660519
545480.0000000    0.3700605
545520.0000000    0.3615582
545560.0000000    0.3759678
545600.0000000    0.3648345
545640.0000000    0.3822206
545680.0000000    0.3713401
545720.0000000    0.4020455
545760.0000000    0.3756878
545800.0000000    0.3652388
545840.0000000    0.3680271
545880.0000000    0.3750270
545920.0000000    0.3524213
545960.0000000    0.3937054
546000.0000000    0.3835199
546040.0000000    0.3618263
546080.0000000    0.3399535
546120.0000000    0.3580565
546160.0000000    0.3451557
546200.0000000    0.3880338
546240.0000000    0.3660649
546280.0000000    0.3792884
546320.0000000    0.3785495
546360.0000000    0.3771336
546400.0000000    0.4210928
546440.0000000    0.3965840
546480.0000000    0.4151118
546520.0000000    0.4187565
546560.0000000    0.4300311
546600.0000000    0.4235716
546640.0000000    0.4185467
546680.0000000    0.4297185
546720.0000000    0.4143012
546760.0000000    0.4024519
546800.0000000    0.3771786
546840.0000000    0.3880436
546880.0000000    0.3783413
546920.0000000    0.3750591
546960.0000000    0.4042013
547000.0000000    0.3640346
547040.0000000    0.3674019
547080.0000000    0.3791813
547120.0000000    0.3484722
547160.0000000    0.3456630
547200.0000000    0.3375367
547240.0000000    0.3668291
547280.0000000    0.3742737
547320.0000000    0.3643916
547360.0000000    0.3516537
547400.0000000    0.3586262
547440.0000000    0.3852832
547480.0000000    0.3530023
547520.0000000    0.3749434
547560.0000000    0.3533244
547600.0000000    0.3871649
547640.0000000    0.3759486
547680.0000000    0.3858604
547720.0000000    0.4043754
547760.0000000    0.3868669
547800.0000000    0.3819699
547840.0000000    0.3714165
547880.0000000    0.3827507
547920.0000000    0.3728942
547960.0000000    0.3784124
548000.0000000    0.3853919
548040.0000000    0.3689517
548080.0000000    0.3739849
548120.0000000    0.4001055
548160.0000000    0.4003203
548200.0000000    0.4319268
548240.0000000    0.4313407
548280.0000000    0.4330640
548320.0000000    0.4222189
548360.0000000    0.4445949
548400.0000000    0.4405780
548440.0000000    0.4197075
548480.0000000    0.3985156
548520.0000000    0.3987592
548560.0000000    0.3736928
548600.0000000    0.3791960
548640.0000000    0.3897984
548680.0000000    0.3758815
548720.0000000    0.3738322
548760.0000000    0.4078003
548800.0000000    0.4196479
548840.0000000    0.3917070
548880.0000000    0.3609375
548920.0000000    0.3598165
548960.0000000    0.3991267
549000.0000000    0.4168905
549040.0000000    0.3845809
549080.0000000    0.3976924
549120.0000000    0.4364409
549160.0000000    0.4131078
549200.0000000    0.4190039
549240.0000000    0.4124446
549280.0000000    0.3828797
549320.0000000    0.3997526
549360.0000000    0.3774088
549400.0000000    0.3938278
549440.0000000    0.3916388
549480.0000000    0.3778862
549520.0000000    0.3952137
549560.0000000    0.4015083
549600.0000000    0.4340185
549640.0000000    0.4132485
549680.0000000    0.4239453
549720.0000000    0.4264412
549760.0000000    0.3950750
549800.0000000    0.4212758
549840.0000000    0.4209082
549880.0000000    0.3946424
549920.0000000    0.3841974
549960.0000000    0.3999211
550000.0000000    0.3809070
550040.0000000    0.3722650
550080.0000000    0.3998877
550120.0000000    0.3965818
550160.0000000    0.4151387
550200.0000000    0.4403178
550240.0000000    0.3981097
550280.0000000    0.3693580
550320.0000000    0.3849697
550360.0000000    0.3960016
550400.0000000    0.3753608
550440.0000000    0.3980891
550480.0000000    0.3964782
550520.0000000    0.3944094
550560.0000000    0.4013612
550600.0000000    0.3860659
550640.0000000    0.3859349
550680.0000000    0.3879318
550720.0000000    0.4017464
550760.0000000    0.4010837
550800.0000000    0.3781704
550840.0000000    0.3657597
550880.0000000    0.3846028
550920.0000000    0.3505900
550960.0000000    0.3678877
551000.0000000    0.3636476
551040.0000000    0.3878617
551080.0000000    0.3843147
551120.0000000    0.3802261
551160.0000000    0.3753633
551200.0000000    0.3989561
551240.0000000    0.3660406
551280.0000000    0.3748457
551320.0000000    0.3754865
551360.0000000    0.3641313
551400.0000000    0.3534847
551440.0000000    0.3811478
551480.0000000    0.3678029
551520.0000000    0.3831770
551560.0000000    0.3813103
551600.0000000    0.3871084
551640.0000000    0.3883851
551680.0000000    0.3830931
551720.0000000    0.3742917
551760.0000000    0.3896640
551800.0000000    0.3928137
551840.0000000    0.3988515
551880.0000000    0.3955723
551920.0000000    0.4048237
551960.0000000    0.4083987
552000.0000000    0.3755015
552040.0000000    0.4003607
552080.0000000    0.3855498
552120.0000000    0.3619616
552160.0000000    0.3905273
552200.0000000    0.3881111
552240.0000000    0.4261054
552280.0000000    0.3824624
552320.0000000    0.3918836
552360.0000000    0.3726703
552400.0000000    0.3626994
552440.0000000    0.3793671
552480.0000000    0.3857159
552520.0000000    0.3816571
552560.0000000    0.3875011
552600.0000000    0.3722365
552640.0000000    0.3754072
552680.0000000    0.3667804
552720.0000000    0.3884574
552760.0000000    0.3718485
552800.0000000    0.3931779
552840.0000000    0.3888824
552880.0000000    0.4046700
552920.0000000    0.4055676
552960.0000000    0.4122054
553000.0000000    0.3993133
553040.0000000    0.4062032
553080.0000000    0.3599017
553120.0000000    0.3872145
553160.0000000    0.3710361
553200.0000000    0.3881519
553240.0000000    0.3745921
553280.0000000    0.3723412
553320.0000000    0.3451023
553360.0000000    0.3711519
553400.0000000    0.3460764
553440.0000000    0.3316616
553480.0000000    0.3449206
553520.0000000    0.3575023
553560.0000000    0.3544380
553600.0000000    0.3758986
553640.0000000    0.3587921
553680.0000000    0.3779468
553720.0000000    0.3692962
553760.0000000    0.3501062
553800.0000000    0.3716336
553840.0000000    0.3769959
553880.0000000    0.3409944
553920.0000000    0.3541161
553960.0000000    0.3591282
554000.0000000    0.3570794
554040.0000000    0.3853520
554080.0000000    0.3791569
554120.0000000    0.3643999
554160.0000000    0.3774063
554200.0000000    0.3880555
554240.0000000    0.3879312
554280.0000000    0.3750387
554320.0000000    0.3749720
554360.0000000    0.3690687
554400.0000000    0.3793810
554440.0000000    0.3887072
554480.0000000    0.3935710
554520.0000000    0.3935372
554560.0000000    0.3859168
554600.0000000    0.4119973
554640.0000000    0.3924662
554680.0000000    0.3773899
554720.0000000    0.3919561
554760.0000000    0.3749908
554800.0000000    0.3547217
554840.0000000    0.4025186
554880.0000000    0.3916923
554920.0000000    0.4018933
554960.0000000    0.3920949
555000.0000000    0.3818047
555040.0000000    0.3706301
555080.0000000    0.3761589
555120.0000000    0.3668296
555160.0000000    0.3790644
555200.0000000    0.3647182
555240.0000000    0.3811085
555280.0000000    0.4053138
555320.0000000    0.4018216
555360.0000000    0.3880396
555400.0000000    0.3614749
555440.0000000    0.3595624
555480.0000000    0.3706946
555520.0000000    0.3701450
555560.0000000    0.3920869
555600.0000000    0.3711482
555640.0000000    0.3189528
555680.0000000    0.3674240
555720.0000000    0.3623218
555760.0000000    0.3530674
555800.0000000    0.3714316
555840.0000000    0.3736097
555880.0000000    0.3751619
555920.0000000    0.3685887
555960.0000000    0.3581462
556000.0000000    0.3808308
556040.0000000    0.3850640
556080.0000000    0.3731774
556120.0000000    0.3588343
556160.0000000    0.3841136
556200.0000000    0.3868425
556240.0000000    0.4025776
556280.0000000    0.3742581
556320.0000000    0.3781323
556360.0000000    0.3762542
556400.0000000    0.3786355
556440.0000000    0.3783421
556480.0000000    0.3876058
556520.0000000    0.3907180
556560.0000000    0.3996534
556600.0000000    0.3909390
556640.0000000    0.3832537
556680.0000000    0.3611223
556720.0000000    0.3838267
556760.0000000    0.4033255
556800.0000000    0.3809716
556840.0000000    0.3893483
556880.0000000    0.3880886
556920.0000000    0.3764673
556960.0000000    0.3894521
557000.0000000    0.3924361
557040.0000000    0.3851693
557080.0000000    0.3726261
557120.0000000    0.3902865
557160.0000000    0.4121029
557200.0000000    0.3975427
557240.0000000    0.3940742
557280.0000000    0.3986119
557320.0000000    0.3808597
557360.0000000    0.3847520
557400.0000000    0.3549971
557440.0000000    0.3584775
557480.0000000    0.3914626
557520.0000000    0.3727771
557560.0000000    0.3615390
557600.0000000    0.3890857
557640.0000000    0.3711488
557680.0000000    0.3614404
557720.0000000    0.3717346
557760.0000000    0.3898342
557800.0000000    0.3906874
557840.0000000    0.4009110
557880.0000000    0.4006551
557920.0000000    0.4100887
557960.0000000    0.3933839
558000.0000000    0.3978474
558040.0000000    0.3884822
558080.0000000    0.3901446
558120.0000000    0.3816466
558160.0000000    0.3942332
558200.0000000    0.3804737
558240.0000000    0.4032128
558280.0000000    0.3894394
558320.0000000    0.3856474
558360.0000000    0.3924895
558400.0000000    0.3812643
558440.0000000    0.3695916
558480.0000000    0.3671945
558520.0000000    0.3842327
558560.0000000    0.3959135
558600.0000000    0.3795684
558640.0000000    0.3818956
558680.0000000    0.3750631
558720.0000000    0.3816899
558760.0000000    0.3948996
558800.0000000    0.3679573
558840.0000000    0.3664733
558880.0000000    0.3885089
558920.0000000    0.3820264
558960.0000000    0.4008222
559000.0000000    0.3884111
559040.0000000    0.3681389
559080.0000000    0.3744040
559120.0000000    0.3559051
559160.0000000    0.3543408
559200.0000000    0.3525058
559240.0000000    0.3857602
559280.0000000    0.3606478
559320.0000000    0.3908839
559360.0000000    0.3998862
559400.0000000    0.3966880
559440.0000000    0.3944682
559480.0000000    0.3727046
559520.0000000    0.3963050
559560.0000000    0.3774523
559600.0000000    0.3895272
559640.0000000    0.3903164
559680.0000000    0.3940050
559720.0000000    0.3657019
559760.0000000    0.4041636
559800.0000000    0.3895129
559840.0000000    0.3833043
559880.0000000    0.4121882
559920.0000000    0.3821274
559960.0000000    0.3801584
560000.0000000    0.3749607
560040.0000000    0.3862653
560080.0000000    0.3810512
560120.0000000    0.3643070
560160.0000000    0.3706476
560200.0000000    0.3871563
560240.0000000    0.4230137
560280.0000000    0.4027295
560320.0000000    0.3823957
560360.0000000    0.3806393
560400.0000000    0.3459900
560440.0000000    0.3748284
560480.0000000    0.3868048
560520.0000000    0.3873005
560560.0000000    0.4148653
560600.0000000    0.4203232
560640.0000000    0.4046038
560680.0000000    0.4273624
560720.0000000    0.4032127
560760.0000000    0.4019206
560800.0000000    0.3947131
560840.0000000    0.4274406
560880.0000000    0.4011531
560920.0000000    0.3822414
560960.0000000    0.4102294
561000.0000000    0.3725429
561040.0000000    0.4064100
561080.0000000    0.3870591
561120.0000000    0.3885764
561160.0000000    0.3935743
561200.0000000    0.3833738
561240.0000000    0.3796563
561280.0000000    0.3723078
561320.0000000    0.3710037
561360.0000000    0.3834761
561400.0000000    0.3773788
561440.0000000    0.3792216
561480.0000000    0.3554336
561520.0000000    0.3848312
561560.0000000    0.3887510
561600.0000000    0.3892485
561640.0000000    0.4074045
561680.0000000    0.4092878
561720.0000000    0.3838119
561760.0000000    0.3862451
561800.0000000    0.3934824
561840.0000000    0.3996486
561880.0000000    0.4061337
561920.0000000    0.3913782
561960.0000000    0.4017159
562000.0000000    0.3879886
562040.0000000    0.3974200
562080.0000000    0.4003509
562120.0000000    0.4014124
562160.0000000    0.3855342
562200.0000000    0.3969679
562240.0000000    0.3892617
562280.0000000    0.3882285
562320.0000000    0.4122095
562360.0000000    0.4028903
562400.0000000    0.4481639
562440.0000000    0.4235964
562480.0000000    0.4101188
562520.0000000    0.4325105
562560.0000000    0.4347062
562600.0000000    0.4005514
562640.0000000    0.4153964
562680.0000000    0.4089618
562720.0000000    0.4089652
562760.0000000    0.3583645
562800.0000000    0.4191824
562840.0000000    0.4097593
562880.0000000    0.4178175
562920.0000000    0.4335273
562960.0000000    0.3852585
563000.0000000    0.3782099
563040.0000000    0.4027902
563080.0000000    0.4138183
563120.0000000    0.3990656
563160.0000000    0.3932571
563200.0000000    0.4028656
563240.0000000    0.3979726
563280.0000000    0.3687319
563320.0000000    0.3640754
563360.0000000    0.3548048
563400.0000000    0.3773908
563440.0000000    0.3802592
563480.0000000    0.3639916
563520.0000000    0.3710074
563560.0000000    0.3632857
563600.0000000    0.3720743
563640.0000000    0.3782255
563680.0000000    0.3492176
563720.0000000    0.3628910
563760.0000000    0.3515630
563800.0000000    0.3929648
563840.0000000    0.3777011
563880.0000000    0.4111905
563920.0000000    0.3999804
563960.0000000    0.3582722
564000.0000000    0.3776252
564040.0000000    0.3881378
564080.0000000    0.3856747
564120.0000000    0.3828206
564160.0000000    0.3553247
564200.0000000    0.3701955
564240.0000000    0.3683217
564280.0000000    0.4029297
564320.0000000    0.3734178
564360.0000000    0.3767708
564400.0000000    0.3756584
564440.0000000    0.3816944
564480.0000000    0.3929987
564520.0000000    0.3732458
564560.0000000    0.3731987
564600.0000000    0.3608443
564640.0000000    0.3839375
564680.0000000    0.3487414
564720.0000000    0.3768344
564760.0000000    0.3723483
564800.0000000    0.3810032
564840.0000000    0.3985522
564880.0000000    0.3930881
564920.0000000    0.3920644
564960.0000000    0.4168336
565000.0000000    0.3911416
565040.0000000    0.4023744
565080.0000000    0.3875905
565120.0000000    0.3855669
565160.0000000    0.3732038
565200.0000000    0.4108881
565240.0000000    0.3948421
565280.0000000    0.3667006
565320.0000000    0.3736357
565360.0000000    0.3927743
565400.0000000    0.4130547
565440.0000000    0.3990286
565480.0000000    0.3832754
565520.0000000    0.3793647
565560.0000000    0.3897114
565600.0000000    0.3933392
565640.0000000    0.3637565
565680.0000000    0.3990964
565720.0000000    0.3790530
565760.0000000    0.3778821
565800.0000000    0.3916677
565840.0000000    0.3873330
565880.0000000    0.3891633
565920.0000000    0.4106357
565960.0000000    0.4196306
566000.0000000    0.4140480
566040.0000000    0.4170874
566080.0000000    0.3879616
566120.0000000    0.4032962
566160.0000000    0.3775780
566200.0000000    0.3914273
566240.0000000    0.3707977
566280.0000000    0.3929189
566320.0000000    0.4011526
566360.0000000    0.3982511
566400.0000000    0.3746644
566440.0000000    0.3742352
566480.0000000    0.3649180
566520.0000000    0.3676700
566560.0000000    0.3985058
566600.0000000    0.4003735
566640.0000000    0.3830669
566680.0000000    0.4188913
566720.0000000    0.4212639
566760.0000000    0.4025798
566800.0000000    0.3809549
566840.0000000    0.3869400
566880.0000000    0.3862129
566920.0000000    0.4014603
566960.0000000    0.3977921
567000.0000000    0.3834449
567040.0000000    0.4009311
567080.0000000    0.3961084
567120.0000000    0.3757403
567160.0000000    0.3701824
567200.0000000    0.3446625
567240.0000000    0.3320025
567280.0000000    0.3486102
567320.0000000    0.3815759
567360.0000000    0.3748188
567400.0000000    0.3624193
567440.0000000    0.3903369
567480.0000000    0.3715625
567520.0000000    0.4021041
567560.0000000    0.3696994
567600.0000000    0.3858594
567640.0000000    0.3571856
567680.0000000    0.3804355
567720.0000000    0.3969903
567760.0000000    0.3936923
567800.0000000    0.4095848
567840.0000000    0.3930257
567880.0000000    0.4051133
567920.0000000    0.3984628
567960.0000000    0.4163218
568000.0000000    0.4116094
568040.0000000    0.4431120
568080.0000000    0.4240596
568120.0000000    0.3807096
568160.0000000    0.4007004
568200.0000000    0.3993015
568240.0000000    0.3900328
568280.0000000    0.3796315
568320.0000000    0.3714144
568360.0000000    0.3772155
568400.0000000    0.3904361
568440.0000000    0.3876065
568480.0000000    0.3783892
568520.0000000    0.3694783
568560.0000000    0.3722044
568600.0000000    0.3704931
568640.0000000    0.3785825
568680.0000000    0.3935468
568720.0000000    0.3971928
568760.0000000    0.3778760
568800.0000000    0.3635960
568840.0000000    0.3787327
568880.0000000    0.4006730
568920.0000000    0.3920952
568960.0000000    0.3764696
569000.0000000    0.3993523
569040.0000000    0.4059021
569080.0000000    0.4055010
569120.0000000    0.3644532
569160.0000000    0.3874156
569200.0000000    0.3847472
569240.0000000    0.3731391
569280.0000000    0.3896697
569320.0000000    0.3863009
569360.0000000    0.3593032
569400.0000000    0.3717846
569440.0000000    0.3644892
569480.0000000    0.3668931
569520.0000000    0.3636046
569560.0000000    0.3747540
569600.0000000    0.3711643
569640.0000000    0.3657742
569680.0000000    0.3787566
569720.0000000    0.3903883
569760.0000000    0.3969763
569800.0000000    0.3826307
569840.0000000    0.3886710
569880.0000000    0.4066052
569920.0000000    0.4027387
569960.0000000    0.3845626
570000.0000000    0.4013164
570040.0000000    0.3659671
570080.0000000    0.3580956
570120.0000000    0.3857332
570160.0000000    0.3560589
570200.0000000    0.3435785
570240.0000000    0.3397747
570280.0000000    0.3653635
570320.0000000    0.3614040
570360.0000000    0.3796622
570400.0000000    0.4118359
570440.0000000    0.4109891
570480.0000000    0.3772991
570520.0000000    0.3374128
570560.0000000    0.3657128
570600.0000000    0.3684711
570640.0000000    0.3679661
570680.0000000    0.3717147
570720.0000000    0.3926591
570760.0000000    0.3845621
570800.0000000    0.3577851
570840.0000000    0.3670629
570880.0000000    0.3794310
570920.0000000    0.3937918
570960.0000000    0.3596677
571000.0000000    0.3800690
571040.0000000    0.3781376
571080.0000000    0.3533947
571120.0000000    0.3522912
571160.0000000    0.3896320
571200.0000000    0.3764866
571240.0000000    0.3978489
571280.0000000    0.4084525
571320.0000000    0.3727612
571360.0000000    0.3852891
571400.0000000    0.3978694
571440.0000000    0.3816404
571480.0000000    0.4021612
571520.0000000    0.3637047
571560.0000000    0.3631449
571600.0000000    0.3722987
571640.0000000    0.3612565
571680.0000000    0.3731394
571720.0000000    0.3854103
571760.0000000    0.3629159
571800.0000000    0.3814480
571840.0000000    0.3875657
571880.0000000    0.3577190
571920.0000000    0.3828386
571960.0000000    0.4214184
572000.0000000    0.4385145
572040.0000000    0.4099238
572080.0000000    0.4139019
572120.0000000    0.4023810
572160.0000000    0.3986175
572200.0000000    0.3945118
572240.0000000    0.3723740
572280.0000000    0.3903583
572320.0000000    0.4024603
572360.0000000    0.4050639
572400.0000000    0.4023246
572440.0000000    0.3951523
572480.0000000    0.3617315
572520.0000000    0.3788825
572560.0000000    0.4194025
572600.0000000    0.3973667
572640.0000000    0.3893604
572680.0000000    0.3931892
572720.0000000    0.3871693
572760.0000000    0.4068866
572800.0000000    0.3789499
572840.0000000    0.3564853
572880.0000000    0.3778752
572920.0000000    0.3530661
572960.0000000    0.3785542
573000.0000000    0.4303209
573040.0000000    0.4141706
573080.0000000    0.4148396
573120.0000000    0.3714865
573160.0000000    0.3733595
573200.0000000    0.3671955
573240.0000000    0.3723331
573280.0000000    0.3692329
573320.0000000    0.4016332
573360.0000000    0.3852241
573400.0000000    0.3832206
573440.0000000    0.3832798
573480.0000000    0.4060556
573520.0000000    0.3976256
573560.0000000    0.3929800
573600.0000000    0.3575914
573640.0000000    0.3826258
573680.0000000    0.3737056
573720.0000000    0.3650290
573760.0000000    0.3890542
573800.0000000    0.3847317
573840.0000000    0.4280370
573880.0000000    0.4319257
573920.0000000    0.4135911
573960.0000000    0.4212698
574000.0000000    0.3963717
574040.0000000    0.3911216
574080.0000000    0.4015854
574120.0000000    0.4208187
574160.0000000    0.4075620
574200.0000000    0.4059124
574240.0000000    0.4034494
574280.0000000    0.3962254
574320.0000000    0.4205703
574360.0000000    0.3831779
[truncated: 297,950 more chars]
