# Supplementary material for: Comment on 'Valid molecular dynamics simulations of human hemoglobin require a surprisingly large box size'
Source: eLife. 2019 Jun 20;8:e44718. doi: 10.7554/eLife.44718 (PMC6586461; doi:10.7554/eLife.44718)
Supplement: Figure 1—source data 1. — The zip archive contains a README file describing which source files correspond to the different panels. [file elife-44718-fig1-data1.zip › figure1/panels_AB/150A/a/rmsd_2dn3.xvg]

# This file was created Sat Dec 29 23:31:28 2018
# Created by:
#                       :-) GROMACS - gmx rms, 2018.4 (-:
# 
# Executable:   /mpcdf/soft/SLE_12_SP3/packages/skylake/gromacs/gcc_6-impi_2018_4/2018.4/bin/gmx
# Data prefix:  /mpcdf/soft/SLE_12_SP3/packages/skylake/gromacs/gcc_6-impi_2018_4/2018.4
# Working dir:  /cobra/u/vgapsys/hemoglobin/150a-elife/eq1gpu
# Command line:
#   gmx rms -s ../2dn3/conf.pdb -f xx.xtc -o rmsd_2dn3.xvg -nice 0
# gmx rms is part of G R O M A C S:
#
# Georgetown Riga Oslo Madrid Amsterdam Chisinau Stockholm
#
@    title "RMSD"
@    xaxis  label "Time (ps)"
@    yaxis  label "RMSD (nm)"
@TYPE xy
@ subtitle "Backbone after lsq fit to Backbone"
   0.0000000    0.2454058
  40.0000000    0.2664132
  80.0000000    0.2608968
 120.0000000    0.2658781
 160.0000000    0.2582458
 200.0000000    0.2357446
 240.0000000    0.2467096
 280.0000000    0.2624599
 320.0000000    0.2692327
 360.0000000    0.2479995
 400.0000000    0.2740699
 440.0000000    0.2926807
 480.0000000    0.2628840
 520.0000000    0.2604244
 560.0000000    0.2842345
 600.0000000    0.2706034
 640.0000000    0.2592390
 680.0000000    0.2918697
 720.0000000    0.2940496
 760.0000000    0.2704847
 800.0000000    0.2612602
 840.0000000    0.2545240
 880.0000000    0.2631546
 920.0000000    0.2673288
 960.0000000    0.2590624
1000.0000000    0.2678976
1040.0000000    0.2538624
1080.0000000    0.2524458
1120.0000000    0.2579495
1160.0000000    0.2710515
1200.0000000    0.2803533
1240.0000000    0.2704496
1280.0000000    0.2743745
1320.0000000    0.2612090
1360.0000000    0.2817541
1400.0000000    0.2638397
1440.0000000    0.2669792
1480.0000000    0.2346799
1520.0000000    0.2518993
1560.0000000    0.2581744
1600.0000000    0.2801228
1640.0000000    0.2814188
1680.0000000    0.2641206
1720.0000000    0.2744823
1760.0000000    0.2865837
1800.0000000    0.2530121
1840.0000000    0.2524298
1880.0000000    0.2587860
1920.0000000    0.2675564
1960.0000000    0.2699522
2000.0000000    0.2551687
2040.0000000    0.2674426
2080.0000000    0.2593796
2120.0000000    0.2594122
2160.0000000    0.2509184
2200.0000000    0.2338708
2240.0000000    0.2592487
2280.0000000    0.2586842
2320.0000000    0.2492755
2360.0000000    0.2581032
2400.0000000    0.2805359
2440.0000000    0.2838174
2480.0000000    0.2942081
2520.0000000    0.2789916
2560.0000000    0.2813896
2600.0000000    0.2770287
2640.0000000    0.2698153
2680.0000000    0.2796163
2720.0000000    0.2691420
2760.0000000    0.2768196
2800.0000000    0.2684010
2840.0000000    0.2673823
2880.0000000    0.2627780
2920.0000000    0.2740174
2960.0000000    0.2671700
3000.0000000    0.2943084
3040.0000000    0.2730231
3080.0000000    0.2656468
3120.0000000    0.2506905
3160.0000000    0.2611717
3200.0000000    0.2812364
3240.0000000    0.2725298
3280.0000000    0.2774827
3320.0000000    0.2800129
3360.0000000    0.2791714
3400.0000000    0.2690129
3440.0000000    0.2472652
3480.0000000    0.2349847
3520.0000000    0.2562653
3560.0000000    0.2615280
3600.0000000    0.2566989
3640.0000000    0.2601661
3680.0000000    0.2633340
3720.0000000    0.2630914
3760.0000000    0.2445288
3800.0000000    0.2509200
3840.0000000    0.2443213
3880.0000000    0.2437504
3920.0000000    0.2548301
3960.0000000    0.2573881
4000.0000000    0.2666054
4040.0000000    0.2572798
4080.0000000    0.2542887
4120.0000000    0.2637506
4160.0000000    0.2668014
4200.0000000    0.2605478
4240.0000000    0.2575857
4280.0000000    0.2496488
4320.0000000    0.2471225
4360.0000000    0.2272163
4400.0000000    0.2519915
4440.0000000    0.2723070
4480.0000000    0.2554826
4520.0000000    0.2806932
4560.0000000    0.2635026
4600.0000000    0.2667394
4640.0000000    0.2657270
4680.0000000    0.2586125
4720.0000000    0.2543803
4760.0000000    0.2541579
4800.0000000    0.2606009
4840.0000000    0.2886395
4880.0000000    0.2778243
4920.0000000    0.2442374
4960.0000000    0.2582117
5000.0000000    0.2400940
5040.0000000    0.2659016
5080.0000000    0.2588898
5120.0000000    0.2403830
5160.0000000    0.2616802
5200.0000000    0.2504491
5240.0000000    0.2598526
5280.0000000    0.2689281
5320.0000000    0.2625621
5360.0000000    0.2654555
5400.0000000    0.2372096
5440.0000000    0.2602690
5480.0000000    0.2864348
5520.0000000    0.2765296
5560.0000000    0.2519890
5600.0000000    0.2703828
5640.0000000    0.2670389
5680.0000000    0.2645992
5720.0000000    0.2705748
5760.0000000    0.2596311
5800.0000000    0.2526825
5840.0000000    0.2639851
5880.0000000    0.2754329
5920.0000000    0.2808886
5960.0000000    0.2610697
6000.0000000    0.2242281
6040.0000000    0.2635687
6080.0000000    0.2566155
6120.0000000    0.2342795
6160.0000000    0.2559913
6200.0000000    0.2532300
6240.0000000    0.2549700
6280.0000000    0.2588115
6320.0000000    0.2658736
6360.0000000    0.2639696
6400.0000000    0.2408477
6440.0000000    0.2477103
6480.0000000    0.2622737
6520.0000000    0.2576763
6560.0000000    0.2643802
6600.0000000    0.2746711
6640.0000000    0.2456396
6680.0000000    0.2730156
6720.0000000    0.2522206
6760.0000000    0.2582536
6800.0000000    0.2684882
6840.0000000    0.2598729
6880.0000000    0.2661521
6920.0000000    0.2453003
6960.0000000    0.2587096
7000.0000000    0.2341768
7040.0000000    0.2420753
7080.0000000    0.2393772
7120.0000000    0.2458659
7160.0000000    0.2635886
7200.0000000    0.2720819
7240.0000000    0.2432173
7280.0000000    0.2719977
7320.0000000    0.2749047
7360.0000000    0.2657570
7400.0000000    0.2658954
7440.0000000    0.2573874
7480.0000000    0.2591002
7520.0000000    0.2557638
7560.0000000    0.2737092
7600.0000000    0.2598943
7640.0000000    0.2663589
7680.0000000    0.2633466
7720.0000000    0.2476575
7760.0000000    0.2568132
7800.0000000    0.2406967
7840.0000000    0.2481743
7880.0000000    0.2509131
7920.0000000    0.2674492
7960.0000000    0.2430006
8000.0000000    0.2566727
8040.0000000    0.2787071
8080.0000000    0.2711999
8120.0000000    0.2598236
8160.0000000    0.2821376
8200.0000000    0.2629173
8240.0000000    0.2749445
8280.0000000    0.2795401
8320.0000000    0.2830722
8360.0000000    0.2553500
8400.0000000    0.2653599
8440.0000000    0.3064119
8480.0000000    0.2923899
8520.0000000    0.2805507
8560.0000000    0.3058845
8600.0000000    0.2862087
8640.0000000    0.2722540
8680.0000000    0.2846256
8720.0000000    0.2653099
8760.0000000    0.2972155
8800.0000000    0.2800091
8840.0000000    0.2880313
8880.0000000    0.2720713
8920.0000000    0.2708527
8960.0000000    0.2772551
9000.0000000    0.2865595
9040.0000000    0.2838021
9080.0000000    0.2861111
9120.0000000    0.2785961
9160.0000000    0.2818081
9200.0000000    0.2766369
9240.0000000    0.2556488
9280.0000000    0.2689394
9320.0000000    0.2679822
9360.0000000    0.2629358
9400.0000000    0.2610888
9440.0000000    0.2691002
9480.0000000    0.2605579
9520.0000000    0.2868393
9560.0000000    0.2753975
9600.0000000    0.2805018
9640.0000000    0.2868286
9680.0000000    0.2563863
9720.0000000    0.2760047
9760.0000000    0.2844693
9800.0000000    0.2801557
9840.0000000    0.2837116
9880.0000000    0.2623293
9920.0000000    0.2752494
9960.0000000    0.2649714
10000.0000000    0.2716314
10040.0000000    0.2438077
10080.0000000    0.2701798
10120.0000000    0.2623940
10160.0000000    0.2872324
10200.0000000    0.3013825
10240.0000000    0.2855553
10280.0000000    0.2933773
10320.0000000    0.2742643
10360.0000000    0.2549389
10400.0000000    0.2691860
10440.0000000    0.2625186
10480.0000000    0.2649553
10520.0000000    0.2640299
10560.0000000    0.2388784
10600.0000000    0.2646867
10640.0000000    0.2677212
10680.0000000    0.2617927
10720.0000000    0.2763894
10760.0000000    0.2746176
10800.0000000    0.2765924
10840.0000000    0.2696279
10880.0000000    0.2752230
10920.0000000    0.2624459
10960.0000000    0.2933075
11000.0000000    0.2905798
11040.0000000    0.2736639
11080.0000000    0.2725958
11120.0000000    0.2671572
11160.0000000    0.2762488
11200.0000000    0.2493056
11240.0000000    0.2618323
11280.0000000    0.2659733
11320.0000000    0.2572480
11360.0000000    0.2691954
11400.0000000    0.2987001
11440.0000000    0.2884189
11480.0000000    0.2797912
11520.0000000    0.2931683
11560.0000000    0.2820395
11600.0000000    0.2919440
11640.0000000    0.3042751
11680.0000000    0.3102401
11720.0000000    0.2972338
11760.0000000    0.3336433
11800.0000000    0.3094838
11840.0000000    0.3142539
11880.0000000    0.2876466
11920.0000000    0.2971612
11960.0000000    0.2997606
12000.0000000    0.2817203
12040.0000000    0.2922159
12080.0000000    0.2790859
12120.0000000    0.2820448
12160.0000000    0.2871687
12200.0000000    0.2951285
12240.0000000    0.2847349
12280.0000000    0.2876022
12320.0000000    0.2781693
12360.0000000    0.2755278
12400.0000000    0.2912023
12440.0000000    0.2880411
12480.0000000    0.2749348
12520.0000000    0.2862527
12560.0000000    0.3005721
12600.0000000    0.2921061
12640.0000000    0.2807681
12680.0000000    0.2682766
12720.0000000    0.2880647
12760.0000000    0.2733183
12800.0000000    0.2888719
12840.0000000    0.2980828
12880.0000000    0.3082909
12920.0000000    0.3055716
12960.0000000    0.2762562
13000.0000000    0.2657809
13040.0000000    0.2615397
13080.0000000    0.2669014
13120.0000000    0.2706156
13160.0000000    0.2551739
13200.0000000    0.2746253
13240.0000000    0.2586875
13280.0000000    0.2701914
13320.0000000    0.2596507
13360.0000000    0.2647153
13400.0000000    0.2436510
13440.0000000    0.2724691
13480.0000000    0.2690150
13520.0000000    0.2776180
13560.0000000    0.2737384
13600.0000000    0.2753328
13640.0000000    0.2634768
13680.0000000    0.2681291
13720.0000000    0.2511821
13760.0000000    0.2805706
13800.0000000    0.2767849
13840.0000000    0.2931984
13880.0000000    0.2811737
13920.0000000    0.2881932
13960.0000000    0.2857096
14000.0000000    0.2809030
14040.0000000    0.2920597
14080.0000000    0.2839704
14120.0000000    0.2813224
14160.0000000    0.2686415
14200.0000000    0.2755477
14240.0000000    0.2556769
14280.0000000    0.2447961
14320.0000000    0.2721702
14360.0000000    0.2424561
14400.0000000    0.2745844
14440.0000000    0.2659108
14480.0000000    0.2778097
14520.0000000    0.2720011
14560.0000000    0.2473345
14600.0000000    0.2816003
14640.0000000    0.2680432
14680.0000000    0.2641499
14720.0000000    0.2600875
14760.0000000    0.2716306
14800.0000000    0.2498294
14840.0000000    0.2543690
14880.0000000    0.2504573
14920.0000000    0.2435552
14960.0000000    0.2480436
15000.0000000    0.2275899
15040.0000000    0.2779317
15080.0000000    0.2656262
15120.0000000    0.2556322
15160.0000000    0.2658867
15200.0000000    0.2493379
15240.0000000    0.2264870
15280.0000000    0.2498293
15320.0000000    0.2482132
15360.0000000    0.2620755
15400.0000000    0.2554938
15440.0000000    0.2623568
15480.0000000    0.2463514
15520.0000000    0.2452750
15560.0000000    0.2666637
15600.0000000    0.2630072
15640.0000000    0.2468779
15680.0000000    0.2609578
15720.0000000    0.2731211
15760.0000000    0.3114151
15800.0000000    0.2903117
15840.0000000    0.2584108
15880.0000000    0.2559854
15920.0000000    0.2525319
15960.0000000    0.2688856
16000.0000000    0.2746895
16040.0000000    0.2551191
16080.0000000    0.2635853
16120.0000000    0.2720825
16160.0000000    0.2641252
16200.0000000    0.2749392
16240.0000000    0.2630453
16280.0000000    0.2410421
16320.0000000    0.2524376
16360.0000000    0.2516471
16400.0000000    0.2417311
16440.0000000    0.2392234
16480.0000000    0.2461796
16520.0000000    0.2417839
16560.0000000    0.2666310
16600.0000000    0.2719851
16640.0000000    0.2477224
16680.0000000    0.2533052
16720.0000000    0.2510621
16760.0000000    0.2496107
16800.0000000    0.2780497
16840.0000000    0.2708787
16880.0000000    0.2744721
16920.0000000    0.2582116
16960.0000000    0.2473616
17000.0000000    0.2639563
17040.0000000    0.2703924
17080.0000000    0.2877223
17120.0000000    0.2916858
17160.0000000    0.2892370
17200.0000000    0.2701383
17240.0000000    0.2688071
17280.0000000    0.2823368
17320.0000000    0.2914160
17360.0000000    0.3020590
17400.0000000    0.2827398
17440.0000000    0.2973545
17480.0000000    0.2805217
17520.0000000    0.2802353
17560.0000000    0.2659613
17600.0000000    0.2733538
17640.0000000    0.2934698
17680.0000000    0.2827227
17720.0000000    0.2795237
17760.0000000    0.2722683
17800.0000000    0.2606958
17840.0000000    0.2711610
17880.0000000    0.2890280
17920.0000000    0.3031029
17960.0000000    0.2734744
18000.0000000    0.2821556
18040.0000000    0.2759121
18080.0000000    0.2797579
18120.0000000    0.2746902
18160.0000000    0.2651992
18200.0000000    0.2781191
18240.0000000    0.2457697
18280.0000000    0.2678359
18320.0000000    0.2668245
18360.0000000    0.2697867
18400.0000000    0.2593019
18440.0000000    0.2464404
18480.0000000    0.2599828
18520.0000000    0.2557746
18560.0000000    0.2380342
18600.0000000    0.2522741
18640.0000000    0.2454151
18680.0000000    0.2508029
18720.0000000    0.2584190
18760.0000000    0.2601789
18800.0000000    0.2654644
18840.0000000    0.2736841
18880.0000000    0.2704672
18920.0000000    0.2729957
18960.0000000    0.2876785
19000.0000000    0.2905626
19040.0000000    0.2817550
19080.0000000    0.2714055
19120.0000000    0.2784991
19160.0000000    0.2743505
19200.0000000    0.2776854
19240.0000000    0.2594331
19280.0000000    0.2789891
19320.0000000    0.2735043
19360.0000000    0.2724327
19400.0000000    0.2947474
19440.0000000    0.2570255
19480.0000000    0.2668417
19520.0000000    0.2725932
19560.0000000    0.2711195
19600.0000000    0.2851024
19640.0000000    0.2672120
19680.0000000    0.2682778
19720.0000000    0.2627435
19760.0000000    0.2731377
19800.0000000    0.2862185
19840.0000000    0.2791492
19880.0000000    0.3004420
19920.0000000    0.2758871
19960.0000000    0.2736788
20000.0000000    0.2744725
20040.0000000    0.2669348
20080.0000000    0.2776823
20120.0000000    0.2674575
20160.0000000    0.2775026
20200.0000000    0.2839394
20240.0000000    0.2623458
20280.0000000    0.2657920
20320.0000000    0.2802891
20360.0000000    0.2801749
20400.0000000    0.2763155
20440.0000000    0.2666630
20480.0000000    0.2583953
20520.0000000    0.2525958
20560.0000000    0.2798008
20600.0000000    0.2572016
20640.0000000    0.2915088
20680.0000000    0.2706464
20720.0000000    0.2802566
20760.0000000    0.2831995
20800.0000000    0.2806623
20840.0000000    0.2581119
20880.0000000    0.2775044
20920.0000000    0.2767106
20960.0000000    0.2697822
21000.0000000    0.2771540
21040.0000000    0.2824983
21080.0000000    0.2935702
21120.0000000    0.2691516
21160.0000000    0.2554791
21200.0000000    0.2592531
21240.0000000    0.2840208
21280.0000000    0.2649812
21320.0000000    0.2519240
21360.0000000    0.2654113
21400.0000000    0.2513486
21440.0000000    0.2606755
21480.0000000    0.2702041
21520.0000000    0.2656985
21560.0000000    0.2651976
21600.0000000    0.2499484
21640.0000000    0.2848576
21680.0000000    0.2693067
21720.0000000    0.2923543
21760.0000000    0.2821475
21800.0000000    0.2641434
21840.0000000    0.2541038
21880.0000000    0.2567940
21920.0000000    0.2846198
21960.0000000    0.2637664
22000.0000000    0.2679275
22040.0000000    0.2659475
22080.0000000    0.2748982
22120.0000000    0.2671083
22160.0000000    0.2732554
22200.0000000    0.2790890
22240.0000000    0.2758444
22280.0000000    0.2767756
22320.0000000    0.2721894
22360.0000000    0.2727126
22400.0000000    0.2597045
22440.0000000    0.2667335
22480.0000000    0.2871533
22520.0000000    0.2749319
22560.0000000    0.2756425
22600.0000000    0.2725005
22640.0000000    0.2575498
22680.0000000    0.2459972
22720.0000000    0.2706984
22760.0000000    0.2607402
22800.0000000    0.2535342
22840.0000000    0.2617537
22880.0000000    0.2541031
22920.0000000    0.2689596
22960.0000000    0.2630894
23000.0000000    0.2740060
23040.0000000    0.2679924
23080.0000000    0.2656944
23120.0000000    0.2513092
23160.0000000    0.2893470
23200.0000000    0.2711658
23240.0000000    0.2722920
23280.0000000    0.2762665
23320.0000000    0.2762609
23360.0000000    0.2746332
23400.0000000    0.2795043
23440.0000000    0.2674235
23480.0000000    0.2368384
23520.0000000    0.2490403
23560.0000000    0.2623317
23600.0000000    0.2591203
23640.0000000    0.2494293
23680.0000000    0.2583303
23720.0000000    0.2525024
23760.0000000    0.2527686
23800.0000000    0.2443249
23840.0000000    0.2665369
23880.0000000    0.2716836
23920.0000000    0.2710248
23960.0000000    0.2723859
24000.0000000    0.2797024
24040.0000000    0.2717548
24080.0000000    0.2507181
24120.0000000    0.2603792
24160.0000000    0.2562410
24200.0000000    0.2440566
24240.0000000    0.2650955
24280.0000000    0.2637336
24320.0000000    0.2486851
24360.0000000    0.2615700
24400.0000000    0.2589337
24440.0000000    0.2694295
24480.0000000    0.2743317
24520.0000000    0.2642500
24560.0000000    0.2633096
24600.0000000    0.2561566
24640.0000000    0.2660529
24680.0000000    0.2574111
24720.0000000    0.2835650
24760.0000000    0.2564139
24800.0000000    0.2622074
24840.0000000    0.2595336
24880.0000000    0.2560980
24920.0000000    0.2688687
24960.0000000    0.2724635
25000.0000000    0.2441809
25040.0000000    0.2579317
25080.0000000    0.2562274
25120.0000000    0.2720281
25160.0000000    0.2580996
25200.0000000    0.2596101
25240.0000000    0.2465850
25280.0000000    0.2608007
25320.0000000    0.2523149
25360.0000000    0.2568299
25400.0000000    0.2815430
25440.0000000    0.3104716
25480.0000000    0.2917348
25520.0000000    0.2647455
25560.0000000    0.2704353
25600.0000000    0.2701936
25640.0000000    0.2969034
25680.0000000    0.2737108
25720.0000000    0.2535393
25760.0000000    0.2620099
25800.0000000    0.2627685
25840.0000000    0.2818411
25880.0000000    0.2704668
25920.0000000    0.2802456
25960.0000000    0.2850073
26000.0000000    0.2837279
26040.0000000    0.2748832
26080.0000000    0.2709806
26120.0000000    0.2762496
26160.0000000    0.2641230
26200.0000000    0.2834302
26240.0000000    0.2651497
26280.0000000    0.2785627
26320.0000000    0.2567481
26360.0000000    0.2785827
26400.0000000    0.2780335
26440.0000000    0.2884036
26480.0000000    0.2968267
26520.0000000    0.3060382
26560.0000000    0.2945594
26600.0000000    0.3085683
26640.0000000    0.2902994
26680.0000000    0.2775146
26720.0000000    0.2814189
26760.0000000    0.2657326
26800.0000000    0.2635126
26840.0000000    0.2790104
26880.0000000    0.2870258
26920.0000000    0.2773058
26960.0000000    0.2805654
27000.0000000    0.2862205
27040.0000000    0.2874492
27080.0000000    0.2864220
27120.0000000    0.2750534
27160.0000000    0.2828311
27200.0000000    0.2797845
27240.0000000    0.2807082
27280.0000000    0.2673933
27320.0000000    0.2753042
27360.0000000    0.2692344
27400.0000000    0.2706856
27440.0000000    0.2576924
27480.0000000    0.2629204
27520.0000000    0.2543860
27560.0000000    0.2447532
27600.0000000    0.2696322
27640.0000000    0.2621691
27680.0000000    0.2484616
27720.0000000    0.2633166
27760.0000000    0.2802649
27800.0000000    0.2832653
27840.0000000    0.2764515
27880.0000000    0.2766417
27920.0000000    0.2759680
27960.0000000    0.2553073
28000.0000000    0.2470043
28040.0000000    0.2388236
28080.0000000    0.2416087
28120.0000000    0.2689274
28160.0000000    0.2495706
28200.0000000    0.2600038
28240.0000000    0.2760133
28280.0000000    0.2610988
28320.0000000    0.2897813
28360.0000000    0.2614721
28400.0000000    0.2554116
28440.0000000    0.2737091
28480.0000000    0.2488830
28520.0000000    0.2680023
28560.0000000    0.2404639
28600.0000000    0.2415328
28640.0000000    0.2478207
28680.0000000    0.2437168
28720.0000000    0.2604435
28760.0000000    0.2520457
28800.0000000    0.2672881
28840.0000000    0.2597269
28880.0000000    0.2560863
28920.0000000    0.2505317
28960.0000000    0.2534300
29000.0000000    0.2573088
29040.0000000    0.2414795
29080.0000000    0.2669292
29120.0000000    0.2439927
29160.0000000    0.2526988
29200.0000000    0.2439136
29240.0000000    0.2437028
29280.0000000    0.2510232
29320.0000000    0.2544216
29360.0000000    0.2551217
29400.0000000    0.2542663
29440.0000000    0.2515798
29480.0000000    0.2356838
29520.0000000    0.2594775
29560.0000000    0.2666755
29600.0000000    0.2660299
29640.0000000    0.2488544
29680.0000000    0.2654586
29720.0000000    0.2654362
29760.0000000    0.2624062
29800.0000000    0.2816392
29840.0000000    0.2745642
29880.0000000    0.2607983
29920.0000000    0.2745501
29960.0000000    0.2481748
30000.0000000    0.2474640
30040.0000000    0.2498972
30080.0000000    0.2544674
30120.0000000    0.2684325
30160.0000000    0.2557997
30200.0000000    0.2752910
30240.0000000    0.2503878
30280.0000000    0.2634283
30320.0000000    0.2763385
30360.0000000    0.2496578
30400.0000000    0.2742694
30440.0000000    0.2539211
30480.0000000    0.2531459
30520.0000000    0.2506399
30560.0000000    0.2509318
30600.0000000    0.2654255
30640.0000000    0.2570236
30680.0000000    0.2641116
30720.0000000    0.2746267
30760.0000000    0.2813261
30800.0000000    0.2634788
30840.0000000    0.2727612
30880.0000000    0.2601029
30920.0000000    0.2497563
30960.0000000    0.2628386
31000.0000000    0.2736663
31040.0000000    0.2492974
31080.0000000    0.2525211
31120.0000000    0.2574704
31160.0000000    0.2642865
31200.0000000    0.2702743
31240.0000000    0.2700816
31280.0000000    0.2720570
31320.0000000    0.2587890
31360.0000000    0.2609495
31400.0000000    0.2733883
31440.0000000    0.2569590
31480.0000000    0.2649248
31520.0000000    0.2569540
31560.0000000    0.2548773
31600.0000000    0.2719320
31640.0000000    0.2682222
31680.0000000    0.2718385
31720.0000000    0.2603754
31760.0000000    0.2593623
31800.0000000    0.2372853
31840.0000000    0.2389517
31880.0000000    0.2486984
31920.0000000    0.2599608
31960.0000000    0.2560851
32000.0000000    0.2736517
32040.0000000    0.2517605
32080.0000000    0.2513891
32120.0000000    0.2384442
32160.0000000    0.2415992
32200.0000000    0.2546068
32240.0000000    0.2432014
32280.0000000    0.2473830
32320.0000000    0.2664778
32360.0000000    0.2492705
32400.0000000    0.2741602
32440.0000000    0.2687096
32480.0000000    0.2524275
32520.0000000    0.2460031
32560.0000000    0.2484964
32600.0000000    0.2461058
32640.0000000    0.2746584
32680.0000000    0.2417826
32720.0000000    0.2405208
32760.0000000    0.2427387
32800.0000000    0.2724793
32840.0000000    0.2690257
32880.0000000    0.2596381
32920.0000000    0.2674847
32960.0000000    0.2754925
33000.0000000    0.2367282
33040.0000000    0.2455239
33080.0000000    0.2483620
33120.0000000    0.2621565
33160.0000000    0.2463221
33200.0000000    0.2685557
33240.0000000    0.2568647
33280.0000000    0.2359298
33320.0000000    0.2540894
33360.0000000    0.2567796
33400.0000000    0.2741514
33440.0000000    0.2692054
33480.0000000    0.2786082
33520.0000000    0.2662389
33560.0000000    0.2523366
33600.0000000    0.2530937
33640.0000000    0.2575463
33680.0000000    0.2585153
33720.0000000    0.2666084
33760.0000000    0.2450897
33800.0000000    0.2564903
33840.0000000    0.2594519
33880.0000000    0.2829342
33920.0000000    0.2649621
33960.0000000    0.2782851
34000.0000000    0.2627883
34040.0000000    0.2626418
34080.0000000    0.2734951
34120.0000000    0.2595578
34160.0000000    0.2561906
34200.0000000    0.2671458
34240.0000000    0.2738414
34280.0000000    0.2851959
34320.0000000    0.2749425
34360.0000000    0.2628415
34400.0000000    0.2789564
34440.0000000    0.2723225
34480.0000000    0.2777885
34520.0000000    0.2722006
34560.0000000    0.2787189
34600.0000000    0.2439549
34640.0000000    0.2585831
34680.0000000    0.2711070
34720.0000000    0.2770368
34760.0000000    0.2532511
34800.0000000    0.2471884
34840.0000000    0.2563322
34880.0000000    0.2493456
34920.0000000    0.2465436
34960.0000000    0.2492899
35000.0000000    0.2596059
35040.0000000    0.2817349
35080.0000000    0.2598632
35120.0000000    0.2495054
35160.0000000    0.2642874
35200.0000000    0.2743587
35240.0000000    0.2833250
35280.0000000    0.2830832
35320.0000000    0.2759980
35360.0000000    0.2592598
35400.0000000    0.2570550
35440.0000000    0.2544832
35480.0000000    0.2589554
35520.0000000    0.2610561
35560.0000000    0.2576256
35600.0000000    0.2713864
35640.0000000    0.2700571
35680.0000000    0.2536358
35720.0000000    0.2463345
35760.0000000    0.2571085
35800.0000000    0.2754317
35840.0000000    0.2713585
35880.0000000    0.2636002
35920.0000000    0.2860231
35960.0000000    0.2476540
36000.0000000    0.2528329
36040.0000000    0.2751080
36080.0000000    0.2707560
36120.0000000    0.2617409
36160.0000000    0.2640081
36200.0000000    0.2558575
36240.0000000    0.2532596
36280.0000000    0.2503158
36320.0000000    0.2402687
36360.0000000    0.2431812
36400.0000000    0.2620274
36440.0000000    0.2588145
36480.0000000    0.2405299
36520.0000000    0.2454128
36560.0000000    0.2428526
36600.0000000    0.2558640
36640.0000000    0.2544435
36680.0000000    0.2737588
36720.0000000    0.2639757
36760.0000000    0.2457842
36800.0000000    0.2549322
36840.0000000    0.2609073
36880.0000000    0.2671575
36920.0000000    0.2876103
36960.0000000    0.2604966
37000.0000000    0.2796153
37040.0000000    0.2696566
37080.0000000    0.2856574
37120.0000000    0.2756804
37160.0000000    0.2738353
37200.0000000    0.2636599
37240.0000000    0.2726485
37280.0000000    0.2826065
37320.0000000    0.2753331
37360.0000000    0.2678719
37400.0000000    0.2622840
37440.0000000    0.2598840
37480.0000000    0.2512760
37520.0000000    0.2802424
37560.0000000    0.2614600
37600.0000000    0.2574716
37640.0000000    0.2516054
37680.0000000    0.2675198
37720.0000000    0.2810760
37760.0000000    0.2586358
37800.0000000    0.2664213
37840.0000000    0.2716199
37880.0000000    0.2601896
37920.0000000    0.2527302
37960.0000000    0.2699547
38000.0000000    0.2609992
38040.0000000    0.2597145
38080.0000000    0.2708440
38120.0000000    0.2601565
38160.0000000    0.2341525
38200.0000000    0.2493383
38240.0000000    0.2794457
38280.0000000    0.3024849
38320.0000000    0.2701027
38360.0000000    0.2789800
38400.0000000    0.2610281
38440.0000000    0.2635644
38480.0000000    0.2405158
38520.0000000    0.2547650
38560.0000000    0.2652537
38600.0000000    0.2669819
38640.0000000    0.2569615
38680.0000000    0.2597020
38720.0000000    0.2635382
38760.0000000    0.2566881
38800.0000000    0.2675081
38840.0000000    0.2784595
38880.0000000    0.2762100
38920.0000000    0.2645924
38960.0000000    0.2680620
39000.0000000    0.2610232
39040.0000000    0.2567720
39080.0000000    0.2551697
39120.0000000    0.2626039
39160.0000000    0.2667415
39200.0000000    0.2576745
39240.0000000    0.2493144
39280.0000000    0.2565050
39320.0000000    0.2481839
39360.0000000    0.2464684
39400.0000000    0.2532580
39440.0000000    0.2530160
39480.0000000    0.2700357
39520.0000000    0.2588255
39560.0000000    0.2440664
39600.0000000    0.2554016
39640.0000000    0.2488876
39680.0000000    0.2541424
39720.0000000    0.2411774
39760.0000000    0.2457845
39800.0000000    0.2193934
39840.0000000    0.2489700
39880.0000000    0.2695065
39920.0000000    0.2669840
39960.0000000    0.2528787
40000.0000000    0.2586164
40040.0000000    0.2595182
40080.0000000    0.2638940
40120.0000000    0.2594034
40160.0000000    0.2431509
40200.0000000    0.2559065
40240.0000000    0.2474840
40280.0000000    0.2643842
40320.0000000    0.2660878
40360.0000000    0.2627077
40400.0000000    0.2763937
40440.0000000    0.2728930
40480.0000000    0.2553374
40520.0000000    0.2431383
40560.0000000    0.2473826
40600.0000000    0.2637810
40640.0000000    0.2510744
40680.0000000    0.2669749
40720.0000000    0.2607052
40760.0000000    0.2549534
40800.0000000    0.2590409
40840.0000000    0.2581069
40880.0000000    0.2634094
40920.0000000    0.2467190
40960.0000000    0.2690565
41000.0000000    0.2564111
41040.0000000    0.2494898
41080.0000000    0.2425609
41120.0000000    0.2541175
41160.0000000    0.2434352
41200.0000000    0.2679587
41240.0000000    0.2624657
41280.0000000    0.2383083
41320.0000000    0.2539817
41360.0000000    0.2334721
41400.0000000    0.2496180
41440.0000000    0.2548475
41480.0000000    0.2470589
41520.0000000    0.2418109
41560.0000000    0.2464243
41600.0000000    0.2409232
41640.0000000    0.2574441
41680.0000000    0.2562258
41720.0000000    0.2392897
41760.0000000    0.2442097
41800.0000000    0.2563690
41840.0000000    0.2343103
41880.0000000    0.2442516
41920.0000000    0.2594519
41960.0000000    0.2787464
42000.0000000    0.2484280
42040.0000000    0.2604179
42080.0000000    0.2601783
42120.0000000    0.2602728
42160.0000000    0.2497513
42200.0000000    0.2281871
42240.0000000    0.2507702
42280.0000000    0.2644686
42320.0000000    0.2674449
42360.0000000    0.2508128
42400.0000000    0.2487267
42440.0000000    0.2485478
42480.0000000    0.2692776
42520.0000000    0.2742373
42560.0000000    0.2597336
42600.0000000    0.2520636
42640.0000000    0.2718858
42680.0000000    0.2853655
42720.0000000    0.2848303
42760.0000000    0.2648256
42800.0000000    0.2661036
42840.0000000    0.2576034
42880.0000000    0.2463490
42920.0000000    0.2605436
42960.0000000    0.2488874
43000.0000000    0.2521291
43040.0000000    0.2687049
43080.0000000    0.2620774
43120.0000000    0.2501451
43160.0000000    0.2545480
43200.0000000    0.2380734
43240.0000000    0.2404091
43280.0000000    0.2608286
43320.0000000    0.2354875
43360.0000000    0.2367010
43400.0000000    0.2306943
43440.0000000    0.2444532
43480.0000000    0.2570510
43520.0000000    0.2466689
43560.0000000    0.2626455
43600.0000000    0.2590207
43640.0000000    0.2455089
43680.0000000    0.2548004
43720.0000000    0.2545917
43760.0000000    0.2638082
43800.0000000    0.2564191
43840.0000000    0.2626766
43880.0000000    0.2549352
43920.0000000    0.2554907
43960.0000000    0.2554177
44000.0000000    0.2448689
44040.0000000    0.2705878
44080.0000000    0.2560908
44120.0000000    0.2750150
44160.0000000    0.2716959
44200.0000000    0.2634700
44240.0000000    0.2496697
44280.0000000    0.2786482
44320.0000000    0.2769788
44360.0000000    0.2909530
44400.0000000    0.2954561
44440.0000000    0.2625929
44480.0000000    0.2576921
44520.0000000    0.2568364
44560.0000000    0.2689384
44600.0000000    0.2666275
44640.0000000    0.2746258
44680.0000000    0.2825901
44720.0000000    0.2855903
44760.0000000    0.2717748
44800.0000000    0.2758479
44840.0000000    0.2655056
44880.0000000    0.2516353
44920.0000000    0.2623333
44960.0000000    0.2759201
45000.0000000    0.2573781
45040.0000000    0.2607041
45080.0000000    0.2576081
45120.0000000    0.2579434
45160.0000000    0.2677446
45200.0000000    0.2812103
45240.0000000    0.2598182
45280.0000000    0.2467863
45320.0000000    0.2681820
45360.0000000    0.2793374
45400.0000000    0.2577763
45440.0000000    0.2588394
45480.0000000    0.2511848
45520.0000000    0.2623733
45560.0000000    0.2625016
45600.0000000    0.2540033
45640.0000000    0.2493713
45680.0000000    0.2554715
45720.0000000    0.2347085
45760.0000000    0.2367298
45800.0000000    0.2561842
45840.0000000    0.2704490
45880.0000000    0.2601579
45920.0000000    0.2624683
45960.0000000    0.2383362
46000.0000000    0.2395056
46040.0000000    0.2636797
46080.0000000    0.2439387
46120.0000000    0.2415615
46160.0000000    0.2657078
46200.0000000    0.2645755
46240.0000000    0.2662814
46280.0000000    0.2649156
46320.0000000    0.2562879
46360.0000000    0.2714637
46400.0000000    0.2626340
46440.0000000    0.2632529
46480.0000000    0.2558858
46520.0000000    0.2545993
46560.0000000    0.2669759
46600.0000000    0.2533213
46640.0000000    0.2693329
46680.0000000    0.2629226
46720.0000000    0.2560803
46760.0000000    0.2524906
46800.0000000    0.2554158
46840.0000000    0.2527718
46880.0000000    0.2729271
46920.0000000    0.2482793
46960.0000000    0.2358640
47000.0000000    0.2570827
47040.0000000    0.2332980
47080.0000000    0.2570386
47120.0000000    0.2552616
47160.0000000    0.2599742
47200.0000000    0.2789175
47240.0000000    0.2564611
47280.0000000    0.2617544
47320.0000000    0.2556590
47360.0000000    0.2543097
47400.0000000    0.2311637
47440.0000000    0.2402593
47480.0000000    0.2404635
47520.0000000    0.2546473
47560.0000000    0.2521429
47600.0000000    0.2548013
47640.0000000    0.2610008
47680.0000000    0.2572016
47720.0000000    0.2558519
47760.0000000    0.2400857
47800.0000000    0.2588066
47840.0000000    0.2546690
47880.0000000    0.2493310
47920.0000000    0.2524592
47960.0000000    0.2581863
48000.0000000    0.2599655
48040.0000000    0.2873148
48080.0000000    0.2618056
48120.0000000    0.2454055
48160.0000000    0.2647887
48200.0000000    0.2444780
48240.0000000    0.2495534
48280.0000000    0.2438470
48320.0000000    0.2509550
48360.0000000    0.2519005
48400.0000000    0.2350231
48440.0000000    0.2305115
48480.0000000    0.2390653
48520.0000000    0.2462486
48560.0000000    0.2582581
48600.0000000    0.2409128
48640.0000000    0.2505854
48680.0000000    0.2810113
48720.0000000    0.2489833
48760.0000000    0.2656343
48800.0000000    0.2532780
48840.0000000    0.2567746
48880.0000000    0.2575691
48920.0000000    0.2490644
48960.0000000    0.2602122
49000.0000000    0.2531065
49040.0000000    0.2553992
49080.0000000    0.2738974
49120.0000000    0.2500446
49160.0000000    0.2621073
49200.0000000    0.2640785
49240.0000000    0.2573612
49280.0000000    0.2415966
49320.0000000    0.2470313
49360.0000000    0.2573746
49400.0000000    0.2646545
49440.0000000    0.2324529
49480.0000000    0.2537159
49520.0000000    0.2528355
49560.0000000    0.2631926
49600.0000000    0.2586204
49640.0000000    0.2416214
49680.0000000    0.2461841
49720.0000000    0.2572934
49760.0000000    0.2616121
49800.0000000    0.2563367
49840.0000000    0.2591269
49880.0000000    0.2744753
49920.0000000    0.2629571
49960.0000000    0.2738525
50000.0000000    0.2598719
50040.0000000    0.2572352
50080.0000000    0.2347993
50120.0000000    0.2298706
50160.0000000    0.2346919
50200.0000000    0.2503267
50240.0000000    0.2890679
50280.0000000    0.2669528
50320.0000000    0.2816274
50360.0000000    0.2667566
50400.0000000    0.2636142
50440.0000000    0.2623918
50480.0000000    0.2951908
50520.0000000    0.2622150
50560.0000000    0.2672541
50600.0000000    0.2648727
50640.0000000    0.2711053
50680.0000000    0.2595059
50720.0000000    0.2456640
50760.0000000    0.2327540
50800.0000000    0.2346976
50840.0000000    0.2522474
50880.0000000    0.2630533
50920.0000000    0.2609449
50960.0000000    0.2554590
51000.0000000    0.2601712
51040.0000000    0.2508907
51080.0000000    0.2676517
51120.0000000    0.2613656
51160.0000000    0.2551444
51200.0000000    0.2560995
51240.0000000    0.2537384
51280.0000000    0.2400310
51320.0000000    0.2637023
51360.0000000    0.2602621
51400.0000000    0.2378046
51440.0000000    0.2614347
51480.0000000    0.2755923
51520.0000000    0.2612946
51560.0000000    0.2682925
51600.0000000    0.2546293
51640.0000000    0.2611783
51680.0000000    0.2577634
51720.0000000    0.2706492
51760.0000000    0.2743700
51800.0000000    0.2727858
51840.0000000    0.2722669
51880.0000000    0.2667586
51920.0000000    0.2554651
51960.0000000    0.2553700
52000.0000000    0.2420264
52040.0000000    0.2487690
52080.0000000    0.2429578
52120.0000000    0.2434764
52160.0000000    0.2469885
52200.0000000    0.2510602
52240.0000000    0.2554373
52280.0000000    0.2417264
52320.0000000    0.2614931
52360.0000000    0.2592102
52400.0000000    0.2663640
52440.0000000    0.2581500
52480.0000000    0.2479586
52520.0000000    0.2623957
52560.0000000    0.2783259
52600.0000000    0.2635046
52640.0000000    0.2699153
52680.0000000    0.2678088
52720.0000000    0.2743020
52760.0000000    0.2489065
52800.0000000    0.2387889
52840.0000000    0.2632028
52880.0000000    0.2487120
52920.0000000    0.2599742
52960.0000000    0.2540996
53000.0000000    0.2534031
53040.0000000    0.2451851
53080.0000000    0.2500207
53120.0000000    0.2596135
53160.0000000    0.2400169
53200.0000000    0.2548741
53240.0000000    0.2529001
53280.0000000    0.2441564
53320.0000000    0.2594399
53360.0000000    0.2487659
53400.0000000    0.2651881
53440.0000000    0.2710195
53480.0000000    0.2651471
53520.0000000    0.2654747
53560.0000000    0.2609007
53600.0000000    0.2696277
53640.0000000    0.2751089
53680.0000000    0.2778320
53720.0000000    0.2668886
53760.0000000    0.2620104
53800.0000000    0.2607643
53840.0000000    0.2647851
53880.0000000    0.2611474
53920.0000000    0.2603688
53960.0000000    0.2588350
54000.0000000    0.2806252
54040.0000000    0.2507052
54080.0000000    0.2476787
54120.0000000    0.2514311
54160.0000000    0.2722659
54200.0000000    0.2515299
54240.0000000    0.2684288
54280.0000000    0.2738863
54320.0000000    0.2722549
54360.0000000    0.2607881
54400.0000000    0.2665151
54440.0000000    0.2625320
54480.0000000    0.2757702
54520.0000000    0.2642993
54560.0000000    0.2518426
54600.0000000    0.2715313
54640.0000000    0.2564099
54680.0000000    0.2658150
54720.0000000    0.2632563
54760.0000000    0.2529617
54800.0000000    0.2502837
54840.0000000    0.2618128
54880.0000000    0.2634713
54920.0000000    0.2632381
54960.0000000    0.2474938
55000.0000000    0.2410146
55040.0000000    0.2472199
55080.0000000    0.2414568
55120.0000000    0.2405966
55160.0000000    0.2464523
55200.0000000    0.2493967
55240.0000000    0.2546061
55280.0000000    0.2348026
55320.0000000    0.2573363
55360.0000000    0.2496667
55400.0000000    0.2524239
55440.0000000    0.2462085
55480.0000000    0.2610219
55520.0000000    0.2727171
55560.0000000    0.2514858
55600.0000000    0.2505575
55640.0000000    0.2578115
55680.0000000    0.2543337
55720.0000000    0.2393830
55760.0000000    0.2549001
55800.0000000    0.2575572
55840.0000000    0.2400653
55880.0000000    0.2573657
55920.0000000    0.2526827
55960.0000000    0.2507679
56000.0000000    0.2635572
56040.0000000    0.2528481
56080.0000000    0.2635002
56120.0000000    0.2626727
56160.0000000    0.2654695
56200.0000000    0.2481531
56240.0000000    0.2626989
56280.0000000    0.2567094
56320.0000000    0.2325795
56360.0000000    0.2648427
56400.0000000    0.2483277
56440.0000000    0.2504048
56480.0000000    0.2356197
56520.0000000    0.2462349
56560.0000000    0.2494858
56600.0000000    0.2421080
56640.0000000    0.2555144
56680.0000000    0.2504009
56720.0000000    0.2582607
56760.0000000    0.2780935
56800.0000000    0.2798690
56840.0000000    0.2384762
56880.0000000    0.2470872
56920.0000000    0.2516543
56960.0000000    0.2548753
57000.0000000    0.2462580
57040.0000000    0.2497116
57080.0000000    0.2569267
57120.0000000    0.2553254
57160.0000000    0.2472097
57200.0000000    0.2599700
57240.0000000    0.2744442
57280.0000000    0.2670579
57320.0000000    0.2753518
57360.0000000    0.2651850
57400.0000000    0.2641467
57440.0000000    0.2731685
57480.0000000    0.2616477
57520.0000000    0.2547924
57560.0000000    0.2579047
57600.0000000    0.2388793
57640.0000000    0.2488273
57680.0000000    0.2459130
57720.0000000    0.2514146
57760.0000000    0.2420005
57800.0000000    0.2487843
57840.0000000    0.2503752
57880.0000000    0.2530233
57920.0000000    0.2678912
57960.0000000    0.2582856
58000.0000000    0.2577926
58040.0000000    0.2764219
58080.0000000    0.2564000
58120.0000000    0.2686106
58160.0000000    0.2637495
58200.0000000    0.2566284
58240.0000000    0.2679325
58280.0000000    0.2564557
58320.0000000    0.2737327
58360.0000000    0.2690378
58400.0000000    0.2780837
58440.0000000    0.2643292
58480.0000000    0.2757927
58520.0000000    0.2671061
58560.0000000    0.2843420
58600.0000000    0.2781251
58640.0000000    0.2843517
58680.0000000    0.2601631
58720.0000000    0.2783335
58760.0000000    0.2706273
58800.0000000    0.2708791
58840.0000000    0.2592584
58880.0000000    0.2722808
58920.0000000    0.2678767
58960.0000000    0.2698946
59000.0000000    0.2740432
59040.0000000    0.2741075
59080.0000000    0.2774007
59120.0000000    0.2738247
59160.0000000    0.2737737
59200.0000000    0.2490142
59240.0000000    0.2612518
59280.0000000    0.2415000
59320.0000000    0.2819114
59360.0000000    0.2834623
59400.0000000    0.2875110
59440.0000000    0.2652774
59480.0000000    0.2843464
59520.0000000    0.2536626
59560.0000000    0.2721336
59600.0000000    0.2890092
59640.0000000    0.2650860
59680.0000000    0.2777628
59720.0000000    0.2491706
59760.0000000    0.3003671
59800.0000000    0.2727701
59840.0000000    0.2908432
59880.0000000    0.2745720
59920.0000000    0.2677221
59960.0000000    0.2523599
60000.0000000    0.2521162
60040.0000000    0.2604383
60080.0000000    0.2825641
60120.0000000    0.2524026
60160.0000000    0.2669451
60200.0000000    0.2746572
60240.0000000    0.2708176
60280.0000000    0.2721819
60320.0000000    0.2754750
60360.0000000    0.2575388
60400.0000000    0.2471918
60440.0000000    0.2577507
60480.0000000    0.2553261
60520.0000000    0.2497053
60560.0000000    0.2515128
60600.0000000    0.2673739
60640.0000000    0.2640144
60680.0000000    0.2565182
60720.0000000    0.2558725
60760.0000000    0.2675027
60800.0000000    0.2738009
60840.0000000    0.2621945
60880.0000000    0.2820792
60920.0000000    0.2608635
60960.0000000    0.2889595
61000.0000000    0.2622666
61040.0000000    0.2605059
61080.0000000    0.2480872
61120.0000000    0.2777358
61160.0000000    0.2464744
61200.0000000    0.2592030
61240.0000000    0.2442410
61280.0000000    0.2574218
61320.0000000    0.2485984
61360.0000000    0.2584354
61400.0000000    0.2590456
61440.0000000    0.2454772
61480.0000000    0.2469627
61520.0000000    0.2467224
61560.0000000    0.2430958
61600.0000000    0.2575871
61640.0000000    0.2455044
61680.0000000    0.2623416
61720.0000000    0.2639410
61760.0000000    0.2780649
61800.0000000    0.2592698
61840.0000000    0.2577076
61880.0000000    0.2474903
61920.0000000    0.2552826
61960.0000000    0.2572674
62000.0000000    0.2539743
62040.0000000    0.2718042
62080.0000000    0.2594006
62120.0000000    0.2717771
62160.0000000    0.2771447
62200.0000000    0.2563275
62240.0000000    0.2551525
62280.0000000    0.2700893
62320.0000000    0.2685712
62360.0000000    0.2555354
62400.0000000    0.2776691
62440.0000000    0.2631805
62480.0000000    0.2700895
62520.0000000    0.2558371
62560.0000000    0.2624758
62600.0000000    0.2617715
62640.0000000    0.2616515
62680.0000000    0.2556063
62720.0000000    0.2708325
62760.0000000    0.2773084
62800.0000000    0.2580132
62840.0000000    0.2595107
62880.0000000    0.2610860
62920.0000000    0.2574352
62960.0000000    0.2646445
63000.0000000    0.2639768
63040.0000000    0.2751259
63080.0000000    0.2618700
63120.0000000    0.2666376
63160.0000000    0.2800302
63200.0000000    0.2709748
63240.0000000    0.2593204
63280.0000000    0.2685538
63320.0000000    0.2605530
63360.0000000    0.2733505
63400.0000000    0.2561737
63440.0000000    0.2722356
63480.0000000    0.2621513
63520.0000000    0.2586798
63560.0000000    0.2651601
63600.0000000    0.2626389
63640.0000000    0.2638580
63680.0000000    0.2616518
63720.0000000    0.2739426
63760.0000000    0.2634961
63800.0000000    0.2685531
63840.0000000    0.2571848
63880.0000000    0.2653432
63920.0000000    0.2556171
63960.0000000    0.2520854
64000.0000000    0.2479897
64040.0000000    0.2531088
64080.0000000    0.2825118
64120.0000000    0.2620442
64160.0000000    0.2704879
64200.0000000    0.2727610
64240.0000000    0.2594682
64280.0000000    0.2695562
64320.0000000    0.2723993
64360.0000000    0.2600906
64400.0000000    0.2569620
64440.0000000    0.2955967
64480.0000000    0.2657437
64520.0000000    0.2626078
64560.0000000    0.2709999
64600.0000000    0.2728981
64640.0000000    0.2581619
64680.0000000    0.2599919
64720.0000000    0.2689000
64760.0000000    0.2636732
64800.0000000    0.2691661
64840.0000000    0.2996521
64880.0000000    0.2754361
64920.0000000    0.2850567
64960.0000000    0.2543330
65000.0000000    0.2514635
65040.0000000    0.2697055
65080.0000000    0.2405169
65120.0000000    0.2612472
65160.0000000    0.2633037
65200.0000000    0.2648177
65240.0000000    0.2690933
65280.0000000    0.2840238
65320.0000000    0.2717327
65360.0000000    0.2785413
65400.0000000    0.2704276
65440.0000000    0.2759284
65480.0000000    0.2690568
65520.0000000    0.2710252
65560.0000000    0.2685858
65600.0000000    0.2590115
65640.0000000    0.2524545
65680.0000000    0.2643605
65720.0000000    0.2668639
65760.0000000    0.2806706
65800.0000000    0.2682284
65840.0000000    0.2696738
65880.0000000    0.3008002
65920.0000000    0.2797565
65960.0000000    0.2613309
66000.0000000    0.2781411
66040.0000000    0.2733169
66080.0000000    0.2477203
66120.0000000    0.2711571
66160.0000000    0.2581588
66200.0000000    0.2733756
66240.0000000    0.2903447
66280.0000000    0.2735676
66320.0000000    0.2824300
66360.0000000    0.2847534
66400.0000000    0.2962056
66440.0000000    0.2658934
66480.0000000    0.2659389
66520.0000000    0.2467292
66560.0000000    0.2520438
66600.0000000    0.2787845
66640.0000000    0.2569157
66680.0000000    0.2541509
66720.0000000    0.2630604
66760.0000000    0.2548241
66800.0000000    0.2614694
66840.0000000    0.2569420
66880.0000000    0.2570356
66920.0000000    0.2789877
66960.0000000    0.2586988
67000.0000000    0.2430899
67040.0000000    0.2553923
67080.0000000    0.2619986
67120.0000000    0.2547959
67160.0000000    0.2590526
67200.0000000    0.2657784
67240.0000000    0.2618796
67280.0000000    0.2519585
67320.0000000    0.2668101
67360.0000000    0.2652298
67400.0000000    0.2821587
67440.0000000    0.2737716
67480.0000000    0.2812548
67520.0000000    0.2701984
67560.0000000    0.2739189
67600.0000000    0.2734666
67640.0000000    0.2837689
67680.0000000    0.2821557
67720.0000000    0.2662206
67760.0000000    0.2762830
67800.0000000    0.2559769
67840.0000000    0.2649610
67880.0000000    0.2654124
67920.0000000    0.2424929
67960.0000000    0.2606228
68000.0000000    0.2493020
68040.0000000    0.2590935
68080.0000000    0.2695820
68120.0000000    0.2610868
68160.0000000    0.2702339
68200.0000000    0.2820140
68240.0000000    0.2778870
68280.0000000    0.2728890
68320.0000000    0.2732514
68360.0000000    0.2716338
68400.0000000    0.2620349
68440.0000000    0.2472118
68480.0000000    0.2354136
68520.0000000    0.2659204
68560.0000000    0.2684089
68600.0000000    0.2386647
68640.0000000    0.2644299
68680.0000000    0.2650951
68720.0000000    0.2575256
68760.0000000    0.2525768
68800.0000000    0.2712521
68840.0000000    0.2811681
68880.0000000    0.2651990
68920.0000000    0.2896664
68960.0000000    0.2662258
69000.0000000    0.2729051
69040.0000000    0.2774352
69080.0000000    0.2775958
69120.0000000    0.2830378
69160.0000000    0.2825429
69200.0000000    0.2681742
69240.0000000    0.2807100
69280.0000000    0.2665464
69320.0000000    0.2492093
69360.0000000    0.2535743
69400.0000000    0.2647812
69440.0000000    0.2847084
69480.0000000    0.2717417
69520.0000000    0.2948882
69560.0000000    0.2842465
69600.0000000    0.2720861
69640.0000000    0.2677958
69680.0000000    0.2740421
69720.0000000    0.2643689
69760.0000000    0.2612442
69800.0000000    0.2635294
69840.0000000    0.2785884
69880.0000000    0.2600622
69920.0000000    0.2563896
69960.0000000    0.2563143
70000.0000000    0.2786665
70040.0000000    0.2835614
70080.0000000    0.2710294
70120.0000000    0.2764977
70160.0000000    0.2861763
70200.0000000    0.2775694
70240.0000000    0.2660073
70280.0000000    0.2653992
70320.0000000    0.2812841
70360.0000000    0.3002078
70400.0000000    0.2975267
70440.0000000    0.3028294
70480.0000000    0.2808991
70520.0000000    0.2645554
70560.0000000    0.2696062
70600.0000000    0.2497365
70640.0000000    0.2756548
70680.0000000    0.2923471
70720.0000000    0.2615943
70760.0000000    0.2582829
70800.0000000    0.2737258
70840.0000000    0.2620526
70880.0000000    0.2625258
70920.0000000    0.2674488
70960.0000000    0.2723443
71000.0000000    0.2789721
71040.0000000    0.2794147
71080.0000000    0.2801062
71120.0000000    0.2728347
71160.0000000    0.2812343
71200.0000000    0.2789721
71240.0000000    0.2633729
71280.0000000    0.2642546
71320.0000000    0.2751755
71360.0000000    0.2653272
71400.0000000    0.2692336
71440.0000000    0.2604675
71480.0000000    0.2848208
71520.0000000    0.2767585
71560.0000000    0.2655747
71600.0000000    0.2460802
71640.0000000    0.2776802
71680.0000000    0.3033793
71720.0000000    0.2811675
71760.0000000    0.2684360
71800.0000000    0.2669773
71840.0000000    0.2707397
71880.0000000    0.2871817
71920.0000000    0.2697050
71960.0000000    0.2737765
72000.0000000    0.2896580
72040.0000000    0.2606073
72080.0000000    0.2728813
72120.0000000    0.2453280
72160.0000000    0.2586749
72200.0000000    0.2642093
72240.0000000    0.2710458
72280.0000000    0.2692484
72320.0000000    0.2687401
72360.0000000    0.2670557
72400.0000000    0.2611942
72440.0000000    0.2885083
72480.0000000    0.2766948
72520.0000000    0.2549053
72560.0000000    0.2524329
72600.0000000    0.2729189
72640.0000000    0.2883011
72680.0000000    0.2742876
72720.0000000    0.2676684
72760.0000000    0.2625017
72800.0000000    0.2541829
72840.0000000    0.2652650
72880.0000000    0.2621259
72920.0000000    0.2639233
72960.0000000    0.2727704
73000.0000000    0.2761170
73040.0000000    0.2799932
73080.0000000    0.2545639
73120.0000000    0.2660317
73160.0000000    0.2573293
73200.0000000    0.2570242
73240.0000000    0.2643074
73280.0000000    0.2595794
73320.0000000    0.2575713
73360.0000000    0.2726150
73400.0000000    0.2787574
73440.0000000    0.2576934
73480.0000000    0.2526322
73520.0000000    0.2819643
73560.0000000    0.2635950
73600.0000000    0.2797982
73640.0000000    0.2529963
73680.0000000    0.2824715
73720.0000000    0.2822211
73760.0000000    0.2630793
73800.0000000    0.2730545
73840.0000000    0.2803159
73880.0000000    0.2862356
73920.0000000    0.2845052
73960.0000000    0.2702603
74000.0000000    0.2753048
74040.0000000    0.2996951
74080.0000000    0.2502420
74120.0000000    0.2575935
74160.0000000    0.2712559
74200.0000000    0.2680983
74240.0000000    0.2638161
74280.0000000    0.2611835
74320.0000000    0.2828054
74360.0000000    0.2734077
74400.0000000    0.2643845
74440.0000000    0.2591727
74480.0000000    0.2573152
74520.0000000    0.2675492
74560.0000000    0.2773109
74600.0000000    0.2592068
74640.0000000    0.2874881
74680.0000000    0.2646706
74720.0000000    0.2627117
74760.0000000    0.2723747
74800.0000000    0.2588128
74840.0000000    0.2824218
74880.0000000    0.2643708
74920.0000000    0.2548234
74960.0000000    0.2695634
75000.0000000    0.2525467
75040.0000000    0.2674324
75080.0000000    0.2724549
75120.0000000    0.2674649
75160.0000000    0.2614759
75200.0000000    0.2614184
75240.0000000    0.2762869
75280.0000000    0.2903689
75320.0000000    0.2815161
75360.0000000    0.2749298
75400.0000000    0.2655712
75440.0000000    0.2891813
75480.0000000    0.2677533
75520.0000000    0.2676570
75560.0000000    0.2525785
75600.0000000    0.2561952
75640.0000000    0.2795811
75680.0000000    0.2849489
75720.0000000    0.2805809
75760.0000000    0.2908172
75800.0000000    0.2881341
75840.0000000    0.2593772
75880.0000000    0.2604746
75920.0000000    0.2543347
75960.0000000    0.2719140
76000.0000000    0.2734226
76040.0000000    0.2827261
76080.0000000    0.2757136
76120.0000000    0.2804997
76160.0000000    0.3012433
76200.0000000    0.2709670
76240.0000000    0.2686873
76280.0000000    0.2855428
76320.0000000    0.2782133
76360.0000000    0.2656440
76400.0000000    0.2454277
76440.0000000    0.2765424
76480.0000000    0.2503501
76520.0000000    0.2712365
76560.0000000    0.2825538
76600.0000000    0.2942274
76640.0000000    0.2666852
76680.0000000    0.2639327
76720.0000000    0.2571422
76760.0000000    0.2743095
76800.0000000    0.2743334
76840.0000000    0.2701809
76880.0000000    0.2805073
76920.0000000    0.2785744
76960.0000000    0.2802477
77000.0000000    0.2665663
77040.0000000    0.2718002
77080.0000000    0.2985891
77120.0000000    0.2928611
77160.0000000    0.3118362
77200.0000000    0.2900107
77240.0000000    0.2793877
77280.0000000    0.3077011
77320.0000000    0.2765216
77360.0000000    0.2660173
77400.0000000    0.2922459
77440.0000000    0.2817571
77480.0000000    0.2802440
77520.0000000    0.2705506
77560.0000000    0.2418259
77600.0000000    0.2566834
77640.0000000    0.2572066
77680.0000000    0.2600875
77720.0000000    0.2844305
77760.0000000    0.3060052
77800.0000000    0.2822770
77840.0000000    0.2593774
77880.0000000    0.2992046
77920.0000000    0.2694818
77960.0000000    0.2834499
78000.0000000    0.2674423
78040.0000000    0.2792128
78080.0000000    0.2889936
78120.0000000    0.2684164
78160.0000000    0.2918558
78200.0000000    0.2697872
78240.0000000    0.2563433
78280.0000000    0.2534391
78320.0000000    0.2752802
78360.0000000    0.2690772
78400.0000000    0.2729968
78440.0000000    0.2681574
78480.0000000    0.2749974
78520.0000000    0.2713368
78560.0000000    0.2640624
78600.0000000    0.2777060
78640.0000000    0.2752298
78680.0000000    0.2704253
78720.0000000    0.2750647
78760.0000000    0.2317004
78800.0000000    0.2562435
78840.0000000    0.2588522
78880.0000000    0.2762815
78920.0000000    0.2853334
78960.0000000    0.2519529
79000.0000000    0.2501343
79040.0000000    0.2722059
79080.0000000    0.2762856
79120.0000000    0.2590075
79160.0000000    0.2420394
79200.0000000    0.2725312
79240.0000000    0.2559676
79280.0000000    0.2659753
79320.0000000    0.2422864
79360.0000000    0.2734052
79400.0000000    0.2652271
79440.0000000    0.2715005
79480.0000000    0.2739469
79520.0000000    0.2750866
79560.0000000    0.2648144
79600.0000000    0.2693867
79640.0000000    0.2759313
79680.0000000    0.2791958
79720.0000000    0.2649232
79760.0000000    0.2727093
79800.0000000    0.2625270
79840.0000000    0.2564239
79880.0000000    0.2763237
79920.0000000    0.2923556
79960.0000000    0.2738257
80000.0000000    0.2630041
80040.0000000    0.2661709
80080.0000000    0.2855266
80120.0000000    0.2659061
80160.0000000    0.2623762
80200.0000000    0.2624373
80240.0000000    0.2520232
80280.0000000    0.2634069
80320.0000000    0.2734400
80360.0000000    0.2700014
80400.0000000    0.2711848
80440.0000000    0.2669294
80480.0000000    0.2837235
80520.0000000    0.2668554
80560.0000000    0.2787521
80600.0000000    0.2705860
80640.0000000    0.2600517
80680.0000000    0.2750678
80720.0000000    0.2731436
80760.0000000    0.2923850
80800.0000000    0.2713837
80840.0000000    0.2602896
80880.0000000    0.2662302
80920.0000000    0.2835736
80960.0000000    0.2704979
81000.0000000    0.2807449
81040.0000000    0.2584810
81080.0000000    0.2652501
81120.0000000    0.2610812
81160.0000000    0.2805242
81200.0000000    0.2674089
81240.0000000    0.2862062
81280.0000000    0.2689217
81320.0000000    0.2702851
81360.0000000    0.2743383
81400.0000000    0.2831109
81440.0000000    0.2735041
81480.0000000    0.2665009
81520.0000000    0.2837896
81560.0000000    0.2661809
81600.0000000    0.2793518
81640.0000000    0.2727562
81680.0000000    0.2781357
81720.0000000    0.2963810
81760.0000000    0.2928562
81800.0000000    0.2644481
81840.0000000    0.2606042
81880.0000000    0.2894188
81920.0000000    0.2649112
81960.0000000    0.2929394
82000.0000000    0.2562066
82040.0000000    0.2665586
82080.0000000    0.2474495
82120.0000000    0.2632458
82160.0000000    0.2914155
82200.0000000    0.2576205
82240.0000000    0.2576551
82280.0000000    0.2661661
82320.0000000    0.2844193
82360.0000000    0.2672768
82400.0000000    0.2519621
82440.0000000    0.2653897
82480.0000000    0.2645186
82520.0000000    0.2537223
82560.0000000    0.2584089
82600.0000000    0.2541065
82640.0000000    0.2589224
82680.0000000    0.2844532
82720.0000000    0.2523055
82760.0000000    0.2723653
82800.0000000    0.2636564
82840.0000000    0.2478655
82880.0000000    0.2683811
82920.0000000    0.2556974
82960.0000000    0.2716926
83000.0000000    0.2489786
83040.0000000    0.2509196
83080.0000000    0.2606658
83120.0000000    0.2304340
83160.0000000    0.2401745
83200.0000000    0.2590952
83240.0000000    0.2624603
83280.0000000    0.2536433
83320.0000000    0.2663496
83360.0000000    0.2653743
83400.0000000    0.2899472
83440.0000000    0.2627886
83480.0000000    0.2704375
83520.0000000    0.2510878
83560.0000000    0.2609416
83600.0000000    0.2621618
83640.0000000    0.2910660
83680.0000000    0.2952334
83720.0000000    0.3058046
83760.0000000    0.2898219
83800.0000000    0.2858056
83840.0000000    0.2639681
83880.0000000    0.2660317
83920.0000000    0.2732461
83960.0000000    0.2620919
84000.0000000    0.2613710
84040.0000000    0.2509854
84080.0000000    0.2584295
84120.0000000    0.2761095
84160.0000000    0.2710810
84200.0000000    0.2619990
84240.0000000    0.2829398
84280.0000000    0.2730488
84320.0000000    0.2505552
84360.0000000    0.2516448
84400.0000000    0.2346603
84440.0000000    0.2542619
84480.0000000    0.2408786
84520.0000000    0.2328204
84560.0000000    0.2440854
84600.0000000    0.2834424
84640.0000000    0.2809556
84680.0000000    0.2586091
84720.0000000    0.2784582
84760.0000000    0.2769379
84800.0000000    0.2786084
84840.0000000    0.2744591
84880.0000000    0.2760640
84920.0000000    0.2737148
84960.0000000    0.2825057
85000.0000000    0.2610608
85040.0000000    0.2652372
85080.0000000    0.2583356
85120.0000000    0.2470682
85160.0000000    0.2511796
85200.0000000    0.2715391
85240.0000000    0.2682534
85280.0000000    0.2635841
85320.0000000    0.2691488
85360.0000000    0.2663106
85400.0000000    0.2815232
85440.0000000    0.2643378
85480.0000000    0.2621572
85520.0000000    0.2729973
85560.0000000    0.2763205
85600.0000000    0.2570637
85640.0000000    0.2923883
85680.0000000    0.2669588
85720.0000000    0.2711712
85760.0000000    0.2712579
85800.0000000    0.2730522
85840.0000000    0.2764089
85880.0000000    0.2739410
85920.0000000    0.2721989
85960.0000000    0.2853498
86000.0000000    0.2788154
86040.0000000    0.2788203
86080.0000000    0.2786270
86120.0000000    0.2672419
86160.0000000    0.2696846
86200.0000000    0.2776148
86240.0000000    0.2717805
86280.0000000    0.2637916
86320.0000000    0.2738957
86360.0000000    0.2550562
86400.0000000    0.2717102
86440.0000000    0.2537801
86480.0000000    0.2615950
86520.0000000    0.2464980
86560.0000000    0.2424951
86600.0000000    0.2511833
86640.0000000    0.2607764
86680.0000000    0.2475146
86720.0000000    0.2485140
86760.0000000    0.2500917
86800.0000000    0.2727014
86840.0000000    0.2549912
86880.0000000    0.2398337
86920.0000000    0.2529730
86960.0000000    0.2463952
87000.0000000    0.2748532
87040.0000000    0.2672475
87080.0000000    0.2512653
87120.0000000    0.2680586
87160.0000000    0.2638737
87200.0000000    0.2780320
87240.0000000    0.2510129
87280.0000000    0.2278268
87320.0000000    0.2456267
87360.0000000    0.2679426
87400.0000000    0.2475159
87440.0000000    0.2678412
87480.0000000    0.2712878
87520.0000000    0.2889464
87560.0000000    0.2766804
87600.0000000    0.2622994
87640.0000000    0.2611699
87680.0000000    0.2520769
87720.0000000    0.2889073
87760.0000000    0.2765331
87800.0000000    0.2727139
87840.0000000    0.2664626
87880.0000000    0.2709689
87920.0000000    0.2437664
87960.0000000    0.2737087
88000.0000000    0.2537431
88040.0000000    0.2685075
88080.0000000    0.2837713
88120.0000000    0.2851723
88160.0000000    0.2776714
88200.0000000    0.2938118
88240.0000000    0.3225925
88280.0000000    0.3020952
88320.0000000    0.2660711
88360.0000000    0.2730010
88400.0000000    0.2978801
88440.0000000    0.2768271
88480.0000000    0.2702036
88520.0000000    0.2589647
88560.0000000    0.2431246
88600.0000000    0.2560941
88640.0000000    0.2574877
88680.0000000    0.2521833
88720.0000000    0.2453167
88760.0000000    0.2606349
88800.0000000    0.2309628
88840.0000000    0.2407135
88880.0000000    0.2779231
88920.0000000    0.2715831
88960.0000000    0.2489408
89000.0000000    0.2588065
89040.0000000    0.2505485
89080.0000000    0.2657019
89120.0000000    0.2688248
89160.0000000    0.2704430
89200.0000000    0.2638553
89240.0000000    0.2626378
89280.0000000    0.2808898
89320.0000000    0.2840963
89360.0000000    0.2808819
89400.0000000    0.2814026
89440.0000000    0.2743968
89480.0000000    0.2888206
89520.0000000    0.2719435
89560.0000000    0.2707001
89600.0000000    0.2959819
89640.0000000    0.2882167
89680.0000000    0.2675453
89720.0000000    0.2808004
89760.0000000    0.2795675
89800.0000000    0.2855718
89840.0000000    0.2709111
89880.0000000    0.2712538
89920.0000000    0.2953244
89960.0000000    0.2753314
90000.0000000    0.2796935
90040.0000000    0.2782713
90080.0000000    0.2788402
90120.0000000    0.2980275
90160.0000000    0.2683782
90200.0000000    0.2817200
90240.0000000    0.2970552
90280.0000000    0.2799106
90320.0000000    0.2695019
90360.0000000    0.2656834
90400.0000000    0.2712334
90440.0000000    0.2637123
90480.0000000    0.2818501
90520.0000000    0.2783088
90560.0000000    0.2500938
90600.0000000    0.2580530
90640.0000000    0.2549984
90680.0000000    0.2607326
90720.0000000    0.2560577
90760.0000000    0.2636187
90800.0000000    0.2861253
90840.0000000    0.2787142
90880.0000000    0.3107204
90920.0000000    0.3010006
90960.0000000    0.2734548
91000.0000000    0.2830574
91040.0000000    0.2772029
91080.0000000    0.2649126
91120.0000000    0.2340801
91160.0000000    0.2729737
91200.0000000    0.2704752
91240.0000000    0.2779274
91280.0000000    0.2742036
91320.0000000    0.2709673
91360.0000000    0.2658850
91400.0000000    0.2738223
91440.0000000    0.2778987
91480.0000000    0.2834602
91520.0000000    0.2644670
91560.0000000    0.2711740
91600.0000000    0.2520880
91640.0000000    0.2302572
91680.0000000    0.2579321
91720.0000000    0.2660123
91760.0000000    0.2664689
91800.0000000    0.2745004
91840.0000000    0.2840223
91880.0000000    0.2716803
91920.0000000    0.2671859
91960.0000000    0.2778051
92000.0000000    0.2697597
92040.0000000    0.2668267
92080.0000000    0.2790928
92120.0000000    0.2687315
92160.0000000    0.3037560
92200.0000000    0.2881634
92240.0000000    0.2768253
92280.0000000    0.2581857
92320.0000000    0.2765721
92360.0000000    0.2763478
92400.0000000    0.2816335
92440.0000000    0.2834359
92480.0000000    0.2903812
92520.0000000    0.2875943
92560.0000000    0.2870082
92600.0000000    0.3118477
92640.0000000    0.3006570
92680.0000000    0.2898426
92720.0000000    0.2748893
92760.0000000    0.2892910
92800.0000000    0.2727225
92840.0000000    0.2645016
92880.0000000    0.2899328
92920.0000000    0.2980451
92960.0000000    0.2673445
93000.0000000    0.2633054
93040.0000000    0.2667193
93080.0000000    0.2494490
93120.0000000    0.2454906
93160.0000000    0.2813702
93200.0000000    0.2807549
93240.0000000    0.2647040
93280.0000000    0.2545991
93320.0000000    0.2428746
93360.0000000    0.2401520
93400.0000000    0.2387217
93440.0000000    0.2561072
93480.0000000    0.2459492
93520.0000000    0.2605873
93560.0000000    0.2626265
93600.0000000    0.2475719
93640.0000000    0.2597622
93680.0000000    0.2622210
93720.0000000    0.2693428
93760.0000000    0.2919239
93800.0000000    0.2623230
93840.0000000    0.2806617
93880.0000000    0.2677910
93920.0000000    0.2560979
93960.0000000    0.2590443
94000.0000000    0.2687776
94040.0000000    0.2719367
94080.0000000    0.2685768
94120.0000000    0.2809584
94160.0000000    0.2761086
94200.0000000    0.2747526
94240.0000000    0.2651933
94280.0000000    0.2733299
94320.0000000    0.2782558
94360.0000000    0.2551642
94400.0000000    0.2752582
94440.0000000    0.2690104
94480.0000000    0.2374505
94520.0000000    0.2640482
94560.0000000    0.2653928
94600.0000000    0.2781639
94640.0000000    0.2798253
94680.0000000    0.2699391
94720.0000000    0.2728374
94760.0000000    0.2986250
94800.0000000    0.2745527
94840.0000000    0.2872883
94880.0000000    0.2883404
94920.0000000    0.2800462
94960.0000000    0.3058473
95000.0000000    0.2813779
95040.0000000    0.2791647
95080.0000000    0.2713348
95120.0000000    0.2879785
95160.0000000    0.2466171
95200.0000000    0.2549602
95240.0000000    0.2587484
95280.0000000    0.2792926
95320.0000000    0.2314127
95360.0000000    0.2546332
95400.0000000    0.2537970
95440.0000000    0.2554629
95480.0000000    0.2602743
95520.0000000    0.2676850
95560.0000000    0.2635595
95600.0000000    0.2581489
95640.0000000    0.2513793
95680.0000000    0.2721992
95720.0000000    0.2806895
95760.0000000    0.2828696
95800.0000000    0.2711930
95840.0000000    0.2875232
95880.0000000    0.2818290
95920.0000000    0.2722633
95960.0000000    0.2575744
96000.0000000    0.2810619
96040.0000000    0.2558081
96080.0000000    0.2630183
96120.0000000    0.2736672
96160.0000000    0.2829433
96200.0000000    0.2584212
96240.0000000    0.2499133
96280.0000000    0.2488753
96320.0000000    0.2680232
96360.0000000    0.2618074
96400.0000000    0.2494710
96440.0000000    0.2606401
96480.0000000    0.2259920
96520.0000000    0.2384116
96560.0000000    0.2549015
96600.0000000    0.2661951
96640.0000000    0.2429801
96680.0000000    0.2732657
96720.0000000    0.2390056
96760.0000000    0.2527382
96800.0000000    0.2509758
96840.0000000    0.2736034
96880.0000000    0.2586586
96920.0000000    0.2426190
96960.0000000    0.2457808
97000.0000000    0.2535593
97040.0000000    0.2493724
97080.0000000    0.2406492
97120.0000000    0.2547967
97160.0000000    0.2670833
97200.0000000    0.2514933
97240.0000000    0.2483989
97280.0000000    0.2569471
97320.0000000    0.2622764
97360.0000000    0.2575748
97400.0000000    0.2557996
97440.0000000    0.2630545
97480.0000000    0.2613145
97520.0000000    0.2597660
97560.0000000    0.2715088
97600.0000000    0.2706892
97640.0000000    0.2646598
97680.0000000    0.2585761
97720.0000000    0.2519198
97760.0000000    0.2590076
97800.0000000    0.2639199
97840.0000000    0.2317173
97880.0000000    0.2352397
97920.0000000    0.2698698
97960.0000000    0.2427620
98000.0000000    0.2518620
98040.0000000    0.2585110
98080.0000000    0.2527790
98120.0000000    0.2401248
98160.0000000    0.2604153
98200.0000000    0.2492492
98240.0000000    0.2444458
98280.0000000    0.2455481
98320.0000000    0.2679465
98360.0000000    0.2435341
98400.0000000    0.2575682
98440.0000000    0.2602170
98480.0000000    0.2553937
98520.0000000    0.2814583
98560.0000000    0.2634472
98600.0000000    0.2501127
98640.0000000    0.2393192
98680.0000000    0.2701428
98720.0000000    0.2457389
98760.0000000    0.2461906
98800.0000000    0.2675032
98840.0000000    0.2856708
98880.0000000    0.2706239
98920.0000000    0.2558630
98960.0000000    0.2679676
99000.0000000    0.2661477
99040.0000000    0.2796670
99080.0000000    0.2621081
99120.0000000    0.2659549
99160.0000000    0.2644302
99200.0000000    0.2568261
99240.0000000    0.2595431
99280.0000000    0.2718116
99320.0000000    0.2680725
99360.0000000    0.2636196
99400.0000000    0.2763281
99440.0000000    0.2687354
99480.0000000    0.2686058
99520.0000000    0.3002766
99560.0000000    0.2677580
99600.0000000    0.2816398
99640.0000000    0.2974374
99680.0000000    0.2829716
99720.0000000    0.2855738
99760.0000000    0.2655171
99800.0000000    0.2836238
99840.0000000    0.2603327
99880.0000000    0.2789533
99920.0000000    0.2813053
99960.0000000    0.2681454
100000.0000000    0.2945479
100040.0000000    0.3019670
100080.0000000    0.2807550
100120.0000000    0.2768025
100160.0000000    0.2590089
100200.0000000    0.2805020
100240.0000000    0.2721968
100280.0000000    0.2684082
100320.0000000    0.2623976
100360.0000000    0.2475190
100400.0000000    0.2610371
100440.0000000    0.2538069
100480.0000000    0.2623169
100520.0000000    0.2606260
100560.0000000    0.2354612
100600.0000000    0.2485010
100640.0000000    0.2635573
100680.0000000    0.2491204
100720.0000000    0.2679745
100760.0000000    0.2328441
100800.0000000    0.2412665
100840.0000000    0.2342287
100880.0000000    0.2372641
100920.0000000    0.2329418
100960.0000000    0.2437452
101000.0000000    0.2482145
101040.0000000    0.2442019
101080.0000000    0.2422247
101120.0000000    0.2725419
101160.0000000    0.2703463
101200.0000000    0.2687207
101240.0000000    0.2383177
101280.0000000    0.2579576
101320.0000000    0.2576863
101360.0000000    0.2556601
101400.0000000    0.2542646
101440.0000000    0.2441515
101480.0000000    0.2476084
101520.0000000    0.2632270
101560.0000000    0.2409658
101600.0000000    0.2422460
101640.0000000    0.2409811
101680.0000000    0.2462334
101720.0000000    0.2394567
101760.0000000    0.2442477
101800.0000000    0.2205608
101840.0000000    0.2285368
101880.0000000    0.2487701
101920.0000000    0.2356649
101960.0000000    0.2633510
102000.0000000    0.2619358
102040.0000000    0.2546175
102080.0000000    0.2617154
102120.0000000    0.2372816
102160.0000000    0.2373548
102200.0000000    0.2560658
102240.0000000    0.2281871
102280.0000000    0.2575526
102320.0000000    0.2532415
102360.0000000    0.2664145
102400.0000000    0.2554442
102440.0000000    0.2521108
102480.0000000    0.2509897
102520.0000000    0.2533829
102560.0000000    0.2582073
102600.0000000    0.2591120
102640.0000000    0.2667249
102680.0000000    0.2726934
102720.0000000    0.2696064
102760.0000000    0.2689323
102800.0000000    0.2666710
102840.0000000    0.2678674
102880.0000000    0.2785420
102920.0000000    0.2727898
102960.0000000    0.2744575
103000.0000000    0.2834195
103040.0000000    0.2785615
103080.0000000    0.2472895
103120.0000000    0.2682278
103160.0000000    0.2566249
103200.0000000    0.2513224
103240.0000000    0.2539797
103280.0000000    0.2519861
103320.0000000    0.2671809
103360.0000000    0.2622341
103400.0000000    0.2633147
103440.0000000    0.2539260
103480.0000000    0.2584803
103520.0000000    0.2539238
103560.0000000    0.2527529
103600.0000000    0.2523881
103640.0000000    0.2583244
103680.0000000    0.2564759
103720.0000000    0.2650270
103760.0000000    0.2602564
103800.0000000    0.2670441
103840.0000000    0.2601845
103880.0000000    0.2770130
103920.0000000    0.2735004
103960.0000000    0.2619095
104000.0000000    0.2530147
104040.0000000    0.2457781
104080.0000000    0.2434980
104120.0000000    0.2594750
104160.0000000    0.2617996
104200.0000000    0.2540607
104240.0000000    0.2555751
104280.0000000    0.2475100
104320.0000000    0.2417279
104360.0000000    0.2225406
104400.0000000    0.2479544
104440.0000000    0.2557310
104480.0000000    0.2254537
104520.0000000    0.2668946
104560.0000000    0.2649468
104600.0000000    0.2301849
104640.0000000    0.2514419
104680.0000000    0.2589744
104720.0000000    0.2521188
104760.0000000    0.2575602
104800.0000000    0.2380463
104840.0000000    0.2683407
104880.0000000    0.2477248
104920.0000000    0.2601539
104960.0000000    0.2762946
105000.0000000    0.2580193
105040.0000000    0.2515559
105080.0000000    0.2723414
105120.0000000    0.2630140
105160.0000000    0.2553279
105200.0000000    0.2639448
105240.0000000    0.2522341
105280.0000000    0.2534798
105320.0000000    0.2664984
105360.0000000    0.2565151
105400.0000000    0.2596216
105440.0000000    0.2678013
105480.0000000    0.2729350
105520.0000000    0.2619303
105560.0000000    0.2701930
105600.0000000    0.2804924
105640.0000000    0.2635694
105680.0000000    0.2550653
105720.0000000    0.2622871
105760.0000000    0.2644747
105800.0000000    0.2511073
105840.0000000    0.2455187
105880.0000000    0.2439507
105920.0000000    0.2344271
105960.0000000    0.2281795
106000.0000000    0.2669916
106040.0000000    0.2953648
106080.0000000    0.2436930
106120.0000000    0.2122433
106160.0000000    0.2444390
106200.0000000    0.2499297
106240.0000000    0.2611835
106280.0000000    0.2509000
106320.0000000    0.2416743
106360.0000000    0.2613963
106400.0000000    0.2618441
106440.0000000    0.2677133
106480.0000000    0.2469608
106520.0000000    0.2510953
106560.0000000    0.2784841
106600.0000000    0.2698071
106640.0000000    0.2727262
106680.0000000    0.2286873
106720.0000000    0.2471308
106760.0000000    0.2523381
106800.0000000    0.2467748
106840.0000000    0.2494744
106880.0000000    0.2518986
106920.0000000    0.2406835
106960.0000000    0.2245970
107000.0000000    0.2322543
107040.0000000    0.2316008
107080.0000000    0.2467262
107120.0000000    0.2307833
107160.0000000    0.2484474
107200.0000000    0.2571620
107240.0000000    0.2423509
107280.0000000    0.2472250
107320.0000000    0.2345712
107360.0000000    0.2501716
107400.0000000    0.2420323
107440.0000000    0.2357866
107480.0000000    0.2433956
107520.0000000    0.2622332
107560.0000000    0.2561938
107600.0000000    0.2456748
107640.0000000    0.2459297
107680.0000000    0.2480105
107720.0000000    0.2405378
107760.0000000    0.2360179
107800.0000000    0.2211453
107840.0000000    0.2426234
107880.0000000    0.2595178
107920.0000000    0.2399516
107960.0000000    0.2653779
108000.0000000    0.2424394
108040.0000000    0.2376089
108080.0000000    0.2255909
108120.0000000    0.2447983
108160.0000000    0.2459009
108200.0000000    0.2514291
108240.0000000    0.2645105
108280.0000000    0.2567848
108320.0000000    0.2694509
108360.0000000    0.2321798
108400.0000000    0.2272749
108440.0000000    0.2324118
108480.0000000    0.2383346
108520.0000000    0.2404232
108560.0000000    0.2242362
108600.0000000    0.2428748
108640.0000000    0.2556975
108680.0000000    0.2530575
108720.0000000    0.2360515
108760.0000000    0.2319254
108800.0000000    0.2550545
108840.0000000    0.2512715
108880.0000000    0.2714088
108920.0000000    0.2643358
108960.0000000    0.2625212
109000.0000000    0.2459991
109040.0000000    0.2603551
109080.0000000    0.2547008
109120.0000000    0.2466938
109160.0000000    0.2565576
109200.0000000    0.2386003
109240.0000000    0.2369894
109280.0000000    0.2692166
109320.0000000    0.2662405
109360.0000000    0.2600363
109400.0000000    0.2566445
109440.0000000    0.2346479
109480.0000000    0.2580966
109520.0000000    0.2505739
109560.0000000    0.2372597
109600.0000000    0.2399869
109640.0000000    0.2624729
109680.0000000    0.2603863
109720.0000000    0.2419753
109760.0000000    0.2259163
109800.0000000    0.2437172
109840.0000000    0.2449387
109880.0000000    0.2533476
109920.0000000    0.2462830
109960.0000000    0.2569834
110000.0000000    0.2713487
110040.0000000    0.2651922
110080.0000000    0.2705932
110120.0000000    0.2463396
110160.0000000    0.2711218
110200.0000000    0.2588612
110240.0000000    0.2631689
110280.0000000    0.2675949
110320.0000000    0.2683749
110360.0000000    0.2623492
110400.0000000    0.2485784
110440.0000000    0.2505162
110480.0000000    0.2664772
110520.0000000    0.2814886
110560.0000000    0.2693074
110600.0000000    0.2640216
110640.0000000    0.2675560
110680.0000000    0.2845458
110720.0000000    0.2976603
110760.0000000    0.2653796
110800.0000000    0.2659476
110840.0000000    0.2627027
110880.0000000    0.2647153
110920.0000000    0.2671987
110960.0000000    0.2817731
111000.0000000    0.2758443
111040.0000000    0.2812403
111080.0000000    0.2585493
111120.0000000    0.2469908
111160.0000000    0.2743326
111200.0000000    0.2758776
111240.0000000    0.2574075
111280.0000000    0.2679869
111320.0000000    0.2775278
111360.0000000    0.2692588
111400.0000000    0.2662889
111440.0000000    0.2455856
111480.0000000    0.2435073
111520.0000000    0.2670977
111560.0000000    0.2605142
111600.0000000    0.2680996
111640.0000000    0.2883058
111680.0000000    0.2927878
111720.0000000    0.2552176
111760.0000000    0.2633569
111800.0000000    0.2747498
111840.0000000    0.2510062
111880.0000000    0.2668003
111920.0000000    0.2698047
111960.0000000    0.2482774
112000.0000000    0.2662739
112040.0000000    0.2517992
112080.0000000    0.2739529
112120.0000000    0.2496496
112160.0000000    0.2762014
112200.0000000    0.2644806
112240.0000000    0.2511354
112280.0000000    0.2599541
112320.0000000    0.2553501
112360.0000000    0.2639553
112400.0000000    0.2645842
112440.0000000    0.2516690
112480.0000000    0.2713006
112520.0000000    0.2540554
112560.0000000    0.2444481
112600.0000000    0.2632544
112640.0000000    0.2582258
112680.0000000    0.2513647
112720.0000000    0.2512780
112760.0000000    0.2634016
112800.0000000    0.2631534
112840.0000000    0.2588865
112880.0000000    0.2688926
112920.0000000    0.2606634
112960.0000000    0.2720152
113000.0000000    0.2701682
113040.0000000    0.2786036
113080.0000000    0.2809383
113120.0000000    0.2687182
113160.0000000    0.2856204
113200.0000000    0.2744891
113240.0000000    0.2938972
113280.0000000    0.2583220
113320.0000000    0.2614889
113360.0000000    0.2355625
113400.0000000    0.2876332
113440.0000000    0.2556818
113480.0000000    0.2700238
113520.0000000    0.2564826
113560.0000000    0.2674912
113600.0000000    0.2648943
113640.0000000    0.2682778
113680.0000000    0.2756926
113720.0000000    0.2931364
113760.0000000    0.2683801
113800.0000000    0.2892087
113840.0000000    0.2794293
113880.0000000    0.2877512
113920.0000000    0.2791440
113960.0000000    0.2667522
114000.0000000    0.2524157
114040.0000000    0.2703423
114080.0000000    0.2860622
114120.0000000    0.2587075
114160.0000000    0.2707295
114200.0000000    0.2710305
114240.0000000    0.2732226
114280.0000000    0.2705818
114320.0000000    0.2675282
114360.0000000    0.2747827
114400.0000000    0.2898866
114440.0000000    0.2654509
114480.0000000    0.2694968
114520.0000000    0.2784834
114560.0000000    0.2595436
114600.0000000    0.2639148
114640.0000000    0.2744091
114680.0000000    0.2557139
114720.0000000    0.2514859
114760.0000000    0.2408745
114800.0000000    0.2846690
114840.0000000    0.2819031
114880.0000000    0.2660856
114920.0000000    0.2677422
114960.0000000    0.2677597
115000.0000000    0.2779458
115040.0000000    0.2855676
115080.0000000    0.2769125
115120.0000000    0.2495576
115160.0000000    0.2678877
115200.0000000    0.2661158
115240.0000000    0.2762379
115280.0000000    0.2509599
115320.0000000    0.2655267
115360.0000000    0.2619675
115400.0000000    0.2660068
115440.0000000    0.2612821
115480.0000000    0.2373864
115520.0000000    0.2494443
115560.0000000    0.2558059
115600.0000000    0.2524641
115640.0000000    0.2624772
115680.0000000    0.2495897
115720.0000000    0.2557069
115760.0000000    0.2723561
115800.0000000    0.2494495
115840.0000000    0.2547114
115880.0000000    0.2520747
115920.0000000    0.2479517
115960.0000000    0.2376957
116000.0000000    0.2335510
116040.0000000    0.2413995
116080.0000000    0.2562463
116120.0000000    0.2621397
116160.0000000    0.2667540
116200.0000000    0.2495643
116240.0000000    0.2709018
116280.0000000    0.2549567
116320.0000000    0.2361861
116360.0000000    0.2492552
116400.0000000    0.2593860
116440.0000000    0.2279268
116480.0000000    0.2391033
116520.0000000    0.2534026
116560.0000000    0.2350127
116600.0000000    0.2509480
116640.0000000    0.2344359
116680.0000000    0.2469610
116720.0000000    0.2236737
116760.0000000    0.2569981
116800.0000000    0.2474982
116840.0000000    0.2460304
116880.0000000    0.2481134
116920.0000000    0.2530037
116960.0000000    0.2539268
117000.0000000    0.2465734
117040.0000000    0.2529450
117080.0000000    0.2414990
117120.0000000    0.2382838
117160.0000000    0.2496684
117200.0000000    0.2574118
117240.0000000    0.2509140
117280.0000000    0.2429825
117320.0000000    0.2570322
117360.0000000    0.2461618
117400.0000000    0.2289565
117440.0000000    0.2462465
117480.0000000    0.2675471
117520.0000000    0.2739355
117560.0000000    0.2413901
117600.0000000    0.2541542
117640.0000000    0.2447526
117680.0000000    0.2436400
117720.0000000    0.2369469
117760.0000000    0.2431321
117800.0000000    0.2441517
117840.0000000    0.2296032
117880.0000000    0.2227493
117920.0000000    0.2477794
117960.0000000    0.2563878
118000.0000000    0.2623822
118040.0000000    0.2546290
118080.0000000    0.2604148
118120.0000000    0.2485898
118160.0000000    0.2660895
118200.0000000    0.2560543
118240.0000000    0.2589913
118280.0000000    0.2392339
118320.0000000    0.2651199
118360.0000000    0.2558539
118400.0000000    0.2505636
118440.0000000    0.2501606
118480.0000000    0.2431331
118520.0000000    0.2587273
118560.0000000    0.2617894
118600.0000000    0.2538187
118640.0000000    0.2346136
118680.0000000    0.2500585
118720.0000000    0.2469036
118760.0000000    0.2581886
118800.0000000    0.2410982
118840.0000000    0.2490372
118880.0000000    0.2562560
118920.0000000    0.2718964
118960.0000000    0.2445212
119000.0000000    0.2533087
119040.0000000    0.2410470
119080.0000000    0.2537960
119120.0000000    0.2468058
119160.0000000    0.2675577
119200.0000000    0.2413963
119240.0000000    0.2548414
119280.0000000    0.2520487
119320.0000000    0.2496443
119360.0000000    0.2567753
119400.0000000    0.2564084
119440.0000000    0.2378275
119480.0000000    0.2357941
119520.0000000    0.2510189
119560.0000000    0.2419830
119600.0000000    0.2534811
119640.0000000    0.2505846
119680.0000000    0.2464995
119720.0000000    0.2495208
119760.0000000    0.2443828
119800.0000000    0.2420749
119840.0000000    0.2582743
119880.0000000    0.2563651
119920.0000000    0.2459910
119960.0000000    0.2594799
120000.0000000    0.2385461
120040.0000000    0.2429441
120080.0000000    0.2346505
120120.0000000    0.2394338
120160.0000000    0.2573971
120200.0000000    0.2614455
120240.0000000    0.2344727
120280.0000000    0.2537476
120320.0000000    0.2548474
120360.0000000    0.2407339
120400.0000000    0.2408580
120440.0000000    0.2641202
120480.0000000    0.2489865
120520.0000000    0.2517416
120560.0000000    0.2394079
120600.0000000    0.2544356
120640.0000000    0.2499119
120680.0000000    0.2415236
120720.0000000    0.2427008
120760.0000000    0.2452956
120800.0000000    0.2408816
120840.0000000    0.2191099
120880.0000000    0.2327255
120920.0000000    0.2472294
120960.0000000    0.2361918
121000.0000000    0.2492698
121040.0000000    0.2436109
121080.0000000    0.2342638
121120.0000000    0.2352037
121160.0000000    0.2403533
121200.0000000    0.2340462
121240.0000000    0.2130798
121280.0000000    0.2176165
121320.0000000    0.2272954
121360.0000000    0.2270111
121400.0000000    0.2373284
121440.0000000    0.2406919
121480.0000000    0.2422684
121520.0000000    0.2366649
121560.0000000    0.2253490
121600.0000000    0.2383793
121640.0000000    0.2307323
121680.0000000    0.2247545
121720.0000000    0.2164988
121760.0000000    0.2472168
121800.0000000    0.2226088
121840.0000000    0.2373297
121880.0000000    0.2519633
121920.0000000    0.2446143
121960.0000000    0.2395671
122000.0000000    0.2394414
122040.0000000    0.2390569
122080.0000000    0.2157551
122120.0000000    0.2480203
122160.0000000    0.2648460
122200.0000000    0.2528690
122240.0000000    0.2418623
122280.0000000    0.2528134
122320.0000000    0.2459195
122360.0000000    0.2618568
122400.0000000    0.2728197
122440.0000000    0.2840872
122480.0000000    0.2502563
122520.0000000    0.2458272
122560.0000000    0.2591598
122600.0000000    0.2626285
122640.0000000    0.2664053
122680.0000000    0.2594361
122720.0000000    0.2355198
122760.0000000    0.2440155
122800.0000000    0.2680040
122840.0000000    0.2362879
122880.0000000    0.2214964
122920.0000000    0.2446416
122960.0000000    0.2493974
123000.0000000    0.2426652
123040.0000000    0.2370625
123080.0000000    0.2447049
123120.0000000    0.2644253
123160.0000000    0.2352896
123200.0000000    0.2486374
123240.0000000    0.2491363
123280.0000000    0.2681572
123320.0000000    0.2447271
123360.0000000    0.2434343
123400.0000000    0.2332399
123440.0000000    0.2185866
123480.0000000    0.2293459
123520.0000000    0.2371103
123560.0000000    0.2462479
123600.0000000    0.2592547
123640.0000000    0.2519163
123680.0000000    0.2471384
123720.0000000    0.2398463
123760.0000000    0.2586091
123800.0000000    0.2366086
123840.0000000    0.2270629
123880.0000000    0.2357821
123920.0000000    0.2523129
123960.0000000    0.2522025
124000.0000000    0.2633629
124040.0000000    0.2479338
124080.0000000    0.2525228
124120.0000000    0.2534065
124160.0000000    0.2602768
124200.0000000    0.2511521
124240.0000000    0.2150294
124280.0000000    0.2307204
124320.0000000    0.2444289
124360.0000000    0.2374009
124400.0000000    0.2298637
124440.0000000    0.2343604
124480.0000000    0.2223083
124520.0000000    0.2487985
124560.0000000    0.2219265
124600.0000000    0.2396055
124640.0000000    0.2554657
124680.0000000    0.2451120
124720.0000000    0.2393215
124760.0000000    0.2506651
124800.0000000    0.2428825
124840.0000000    0.2545181
124880.0000000    0.2541490
124920.0000000    0.2557440
124960.0000000    0.2498224
125000.0000000    0.2532454
125040.0000000    0.2551507
125080.0000000    0.2518921
125120.0000000    0.2388573
125160.0000000    0.2576285
125200.0000000    0.2367744
125240.0000000    0.2453572
125280.0000000    0.2611882
125320.0000000    0.2370505
125360.0000000    0.2579506
125400.0000000    0.2482001
125440.0000000    0.2480774
125480.0000000    0.2443213
125520.0000000    0.2512284
125560.0000000    0.2653825
125600.0000000    0.2743705
125640.0000000    0.2534241
125680.0000000    0.2782658
125720.0000000    0.2741786
125760.0000000    0.2771495
125800.0000000    0.2421431
125840.0000000    0.2548821
125880.0000000    0.2769110
125920.0000000    0.2651296
125960.0000000    0.2522060
126000.0000000    0.2585075
126040.0000000    0.2488680
126080.0000000    0.2662059
126120.0000000    0.2750224
126160.0000000    0.2518764
126200.0000000    0.2556218
126240.0000000    0.2391642
126280.0000000    0.2494352
126320.0000000    0.2435791
126360.0000000    0.2711923
126400.0000000    0.2491031
126440.0000000    0.2455551
126480.0000000    0.2324383
126520.0000000    0.2603475
126560.0000000    0.2643296
126600.0000000    0.2474516
126640.0000000    0.2445712
126680.0000000    0.2422071
126720.0000000    0.2375065
126760.0000000    0.2247580
126800.0000000    0.2486211
126840.0000000    0.2269821
126880.0000000    0.2426653
126920.0000000    0.2329947
126960.0000000    0.2291733
127000.0000000    0.2418149
127040.0000000    0.2489477
127080.0000000    0.2487160
127120.0000000    0.2503551
127160.0000000    0.2336014
127200.0000000    0.2317414
127240.0000000    0.2386220
127280.0000000    0.2435601
127320.0000000    0.2232399
127360.0000000    0.2411266
127400.0000000    0.2437656
127440.0000000    0.2550454
127480.0000000    0.2600098
127520.0000000    0.2585412
127560.0000000    0.2598653
127600.0000000    0.2341788
127640.0000000    0.2516703
127680.0000000    0.2607145
127720.0000000    0.2750907
127760.0000000    0.2406617
127800.0000000    0.2532763
127840.0000000    0.2617034
127880.0000000    0.2633089
127920.0000000    0.2660205
127960.0000000    0.2574157
128000.0000000    0.2399747
128040.0000000    0.2610250
128080.0000000    0.2482045
128120.0000000    0.2356939
128160.0000000    0.2664582
128200.0000000    0.2582038
128240.0000000    0.2604600
128280.0000000    0.2727765
128320.0000000    0.2553526
128360.0000000    0.2536511
128400.0000000    0.2228513
128440.0000000    0.2397343
128480.0000000    0.2527562
128520.0000000    0.2594976
128560.0000000    0.2412282
128600.0000000    0.2655598
128640.0000000    0.2528582
128680.0000000    0.2576035
128720.0000000    0.2511017
128760.0000000    0.2459536
128800.0000000    0.2802973
128840.0000000    0.2735482
128880.0000000    0.2790986
128920.0000000    0.2578534
128960.0000000    0.2606863
129000.0000000    0.2669505
129040.0000000    0.2682999
129080.0000000    0.2589699
129120.0000000    0.2895050
129160.0000000    0.2592811
129200.0000000    0.2583210
129240.0000000    0.2488789
129280.0000000    0.2700154
129320.0000000    0.2664281
129360.0000000    0.2774538
129400.0000000    0.2844910
129440.0000000    0.2650703
129480.0000000    0.2582231
129520.0000000    0.2549616
129560.0000000    0.2586439
129600.0000000    0.2685298
129640.0000000    0.2721041
129680.0000000    0.2682289
129720.0000000    0.2893620
129760.0000000    0.2523510
129800.0000000    0.2491670
129840.0000000    0.2537346
129880.0000000    0.2569420
129920.0000000    0.2825722
129960.0000000    0.2677447
130000.0000000    0.2635762
130040.0000000    0.2697166
130080.0000000    0.2691199
130120.0000000    0.2720370
130160.0000000    0.2579057
130200.0000000    0.2610347
130240.0000000    0.2543614
130280.0000000    0.2684603
130320.0000000    0.2660170
130360.0000000    0.2565157
130400.0000000    0.2760176
130440.0000000    0.2795305
130480.0000000    0.2524916
130520.0000000    0.2713204
130560.0000000    0.2863062
130600.0000000    0.2686102
130640.0000000    0.2907888
130680.0000000    0.2475785
130720.0000000    0.2589010
130760.0000000    0.2629125
130800.0000000    0.2406510
130840.0000000    0.2808131
130880.0000000    0.2630304
130920.0000000    0.2603675
130960.0000000    0.2895828
131000.0000000    0.2799037
131040.0000000    0.2675805
131080.0000000    0.2652140
131120.0000000    0.2589918
131160.0000000    0.2840064
131200.0000000    0.2587098
131240.0000000    0.2403496
131280.0000000    0.2552292
131320.0000000    0.2743976
131360.0000000    0.2825048
131400.0000000    0.2806443
131440.0000000    0.2698024
131480.0000000    0.2541532
131520.0000000    0.2696215
131560.0000000    0.2634591
131600.0000000    0.2777611
131640.0000000    0.2560339
131680.0000000    0.2699847
131720.0000000    0.2677542
131760.0000000    0.2728183
131800.0000000    0.2695037
131840.0000000    0.2615406
131880.0000000    0.2702949
131920.0000000    0.2645016
131960.0000000    0.2545786
132000.0000000    0.2759672
132040.0000000    0.2607492
132080.0000000    0.2815529
132120.0000000    0.2536119
132160.0000000    0.2777054
132200.0000000    0.2619126
132240.0000000    0.2598588
132280.0000000    0.2789260
132320.0000000    0.2749360
132360.0000000    0.2853117
132400.0000000    0.2745055
132440.0000000    0.2673871
132480.0000000    0.3054884
132520.0000000    0.2638721
132560.0000000    0.2591788
132600.0000000    0.2826020
132640.0000000    0.2806503
132680.0000000    0.3020147
132720.0000000    0.2919253
132760.0000000    0.2814045
132800.0000000    0.2901525
132840.0000000    0.2744038
132880.0000000    0.2744432
132920.0000000    0.2576992
132960.0000000    0.2580248
133000.0000000    0.2840293
133040.0000000    0.2729342
133080.0000000    0.2860835
133120.0000000    0.2766817
133160.0000000    0.2702871
133200.0000000    0.2667416
133240.0000000    0.3004577
133280.0000000    0.2955494
133320.0000000    0.2765636
133360.0000000    0.2677427
133400.0000000    0.2847288
133440.0000000    0.2547692
133480.0000000    0.2652114
133520.0000000    0.2646558
133560.0000000    0.2846568
133600.0000000    0.2670406
133640.0000000    0.3001080
133680.0000000    0.2805243
133720.0000000    0.2829778
133760.0000000    0.2847359
133800.0000000    0.2745335
133840.0000000    0.3036813
133880.0000000    0.2847272
133920.0000000    0.2798963
133960.0000000    0.2756470
134000.0000000    0.2727057
134040.0000000    0.2779680
134080.0000000    0.2790555
134120.0000000    0.2868659
134160.0000000    0.2739411
134200.0000000    0.2716615
134240.0000000    0.2785626
134280.0000000    0.2608752
134320.0000000    0.2682095
134360.0000000    0.2870395
134400.0000000    0.2767916
134440.0000000    0.2646295
134480.0000000    0.2699310
134520.0000000    0.2948244
134560.0000000    0.2895653
134600.0000000    0.2743300
134640.0000000    0.2939850
134680.0000000    0.2745199
134720.0000000    0.2746550
134760.0000000    0.2877660
134800.0000000    0.2755844
134840.0000000    0.2712050
134880.0000000    0.2719053
134920.0000000    0.2653968
134960.0000000    0.2686829
135000.0000000    0.2745755
135040.0000000    0.2796159
135080.0000000    0.2832230
135120.0000000    0.2874063
135160.0000000    0.2637786
135200.0000000    0.2622692
135240.0000000    0.2638886
135280.0000000    0.2756394
135320.0000000    0.2855343
135360.0000000    0.2634233
135400.0000000    0.2711197
135440.0000000    0.2537989
135480.0000000    0.2406325
135520.0000000    0.2597898
135560.0000000    0.2599294
135600.0000000    0.2628830
135640.0000000    0.2487640
135680.0000000    0.2598061
135720.0000000    0.2704934
135760.0000000    0.2629598
135800.0000000    0.2631720
135840.0000000    0.2691721
135880.0000000    0.2750862
135920.0000000    0.2800165
135960.0000000    0.2582622
136000.0000000    0.2377516
136040.0000000    0.2562543
136080.0000000    0.2624836
136120.0000000    0.2583017
136160.0000000    0.2767610
136200.0000000    0.2746628
136240.0000000    0.2786772
136280.0000000    0.2818471
136320.0000000    0.2641948
136360.0000000    0.2713960
136400.0000000    0.2691574
136440.0000000    0.2756604
136480.0000000    0.2685651
136520.0000000    0.2867472
136560.0000000    0.2842568
136600.0000000    0.2666473
136640.0000000    0.2578881
136680.0000000    0.2629256
136720.0000000    0.2830737
136760.0000000    0.2798780
136800.0000000    0.2763723
136840.0000000    0.2748277
136880.0000000    0.2999811
136920.0000000    0.2758716
136960.0000000    0.2902432
137000.0000000    0.2644299
137040.0000000    0.2813180
137080.0000000    0.2810757
137120.0000000    0.2700865
137160.0000000    0.2976872
137200.0000000    0.2720797
137240.0000000    0.2758058
137280.0000000    0.2860921
137320.0000000    0.2859153
137360.0000000    0.2718382
137400.0000000    0.2898130
137440.0000000    0.2707399
137480.0000000    0.2894033
137520.0000000    0.2865997
137560.0000000    0.2902488
137600.0000000    0.3028257
137640.0000000    0.2927424
137680.0000000    0.2891134
137720.0000000    0.2984717
137760.0000000    0.2852916
137800.0000000    0.2791477
137840.0000000    0.2633673
137880.0000000    0.3063994
137920.0000000    0.2985687
137960.0000000    0.2867339
138000.0000000    0.2873419
138040.0000000    0.3016608
138080.0000000    0.2782664
138120.0000000    0.2764153
138160.0000000    0.2875732
138200.0000000    0.2504939
138240.0000000    0.2715520
138280.0000000    0.2612312
138320.0000000    0.2261363
138360.0000000    0.2213091
138400.0000000    0.2615281
138440.0000000    0.2530266
138480.0000000    0.2750237
138520.0000000    0.2747029
138560.0000000    0.2858773
138600.0000000    0.2748892
138640.0000000    0.2627785
138680.0000000    0.2818034
138720.0000000    0.2827540
138760.0000000    0.2799097
138800.0000000    0.2620658
138840.0000000    0.2782829
138880.0000000    0.2731923
138920.0000000    0.2840796
138960.0000000    0.2775184
139000.0000000    0.2790226
139040.0000000    0.2792985
139080.0000000    0.2692872
139120.0000000    0.2798480
139160.0000000    0.2776271
139200.0000000    0.2748415
139240.0000000    0.2800717
139280.0000000    0.2384193
139320.0000000    0.2542388
139360.0000000    0.2574815
139400.0000000    0.2824791
139440.0000000    0.2765809
139480.0000000    0.2815417
139520.0000000    0.2942646
139560.0000000    0.2762049
139600.0000000    0.2832420
139640.0000000    0.2684480
139680.0000000    0.2829776
139720.0000000    0.2780117
139760.0000000    0.2916270
139800.0000000    0.2803411
139840.0000000    0.2774066
139880.0000000    0.3048331
139920.0000000    0.2711625
139960.0000000    0.2726667
140000.0000000    0.2778916
140040.0000000    0.3071017
140080.0000000    0.2641512
140120.0000000    0.2630654
140160.0000000    0.2698642
140200.0000000    0.2742568
140240.0000000    0.2912092
140280.0000000    0.2786712
140320.0000000    0.2721468
140360.0000000    0.2716283
140400.0000000    0.2656981
140440.0000000    0.2659647
140480.0000000    0.2739079
140520.0000000    0.2695995
140560.0000000    0.2833239
140600.0000000    0.2755623
140640.0000000    0.2820971
140680.0000000    0.2594047
140720.0000000    0.2576895
140760.0000000    0.2614545
140800.0000000    0.2498164
140840.0000000    0.2492582
140880.0000000    0.2491434
140920.0000000    0.2744473
140960.0000000    0.2683080
141000.0000000    0.2776095
141040.0000000    0.2723013
141080.0000000    0.2704883
141120.0000000    0.2722317
141160.0000000    0.2924355
141200.0000000    0.2599204
141240.0000000    0.2471014
141280.0000000    0.2586352
141320.0000000    0.2708267
141360.0000000    0.2837953
141400.0000000    0.2734817
141440.0000000    0.2811850
141480.0000000    0.2678489
141520.0000000    0.2669518
141560.0000000    0.2650120
141600.0000000    0.2784973
141640.0000000    0.2816948
141680.0000000    0.2680833
141720.0000000    0.2731588
141760.0000000    0.2706126
141800.0000000    0.2692063
141840.0000000    0.2816508
141880.0000000    0.2839327
141920.0000000    0.2887354
141960.0000000    0.2874671
142000.0000000    0.2784040
142040.0000000    0.2678686
142080.0000000    0.2741763
142120.0000000    0.2907772
142160.0000000    0.2687015
142200.0000000    0.3054444
142240.0000000    0.2839261
142280.0000000    0.2739906
142320.0000000    0.2730378
142360.0000000    0.2818441
142400.0000000    0.2708932
142440.0000000    0.2767054
142480.0000000    0.2772386
142520.0000000    0.2747291
142560.0000000    0.2534201
142600.0000000    0.2653604
142640.0000000    0.2651310
142680.0000000    0.2498448
142720.0000000    0.2710159
142760.0000000    0.2684830
142800.0000000    0.2682493
142840.0000000    0.2646284
142880.0000000    0.2698097
142920.0000000    0.2798955
142960.0000000    0.2755906
143000.0000000    0.2656996
143040.0000000    0.2537884
143080.0000000    0.2640758
143120.0000000    0.2674625
143160.0000000    0.2754421
143200.0000000    0.2681524
143240.0000000    0.2585789
143280.0000000    0.2744182
143320.0000000    0.2735837
143360.0000000    0.2693241
143400.0000000    0.2873319
143440.0000000    0.2914471
143480.0000000    0.2629809
143520.0000000    0.2844524
143560.0000000    0.2807240
143600.0000000    0.2776348
143640.0000000    0.2655193
143680.0000000    0.2632883
143720.0000000    0.2590118
143760.0000000    0.2595985
143800.0000000    0.2841404
143840.0000000    0.2695183
143880.0000000    0.2729947
143920.0000000    0.2819914
143960.0000000    0.2865756
144000.0000000    0.2873955
144040.0000000    0.2691764
144080.0000000    0.2756161
144120.0000000    0.2552081
144160.0000000    0.2681326
144200.0000000    0.2605860
144240.0000000    0.2600110
144280.0000000    0.2541555
144320.0000000    0.2498466
144360.0000000    0.2570731
144400.0000000    0.2621957
144440.0000000    0.2614211
144480.0000000    0.2506070
144520.0000000    0.2558645
144560.0000000    0.2455290
144600.0000000    0.2565478
144640.0000000    0.2479229
144680.0000000    0.2662692
144720.0000000    0.2536114
144760.0000000    0.2631859
144800.0000000    0.2674544
144840.0000000    0.2751613
144880.0000000    0.2625429
144920.0000000    0.2523640
144960.0000000    0.2550652
145000.0000000    0.2622984
145040.0000000    0.2739155
145080.0000000    0.2618149
145120.0000000    0.2561248
145160.0000000    0.2368191
145200.0000000    0.2572700
145240.0000000    0.2711915
145280.0000000    0.2597361
145320.0000000    0.2645409
145360.0000000    0.2597724
145400.0000000    0.2620289
145440.0000000    0.2569197
145480.0000000    0.2581864
145520.0000000    0.2732098
145560.0000000    0.2508379
145600.0000000    0.2532918
145640.0000000    0.2621512
145680.0000000    0.2572269
145720.0000000    0.2531312
145760.0000000    0.2616790
145800.0000000    0.2506064
145840.0000000    0.2557869
145880.0000000    0.2580171
145920.0000000    0.2512518
145960.0000000    0.2559577
146000.0000000    0.2500220
146040.0000000    0.2565822
146080.0000000    0.2677317
146120.0000000    0.2692261
146160.0000000    0.2719847
146200.0000000    0.2639022
146240.0000000    0.2788333
146280.0000000    0.2564097
146320.0000000    0.2769188
146360.0000000    0.2641885
146400.0000000    0.2683078
146440.0000000    0.2860131
146480.0000000    0.2584418
146520.0000000    0.2820984
146560.0000000    0.2725311
146600.0000000    0.2747967
146640.0000000    0.2586873
146680.0000000    0.2810630
146720.0000000    0.2967900
146760.0000000    0.2828751
146800.0000000    0.2587131
146840.0000000    0.2759373
146880.0000000    0.3072518
146920.0000000    0.2958042
146960.0000000    0.2681078
147000.0000000    0.2553231
147040.0000000    0.2753219
147080.0000000    0.2755714
147120.0000000    0.2626655
147160.0000000    0.2873108
147200.0000000    0.2941874
147240.0000000    0.2773526
147280.0000000    0.2740388
147320.0000000    0.2900340
147360.0000000    0.2752964
147400.0000000    0.2687594
147440.0000000    0.2653513
147480.0000000    0.2660213
147520.0000000    0.2445992
147560.0000000    0.2520263
147600.0000000    0.2592844
147640.0000000    0.2758419
147680.0000000    0.2868813
147720.0000000    0.2662803
147760.0000000    0.2836508
147800.0000000    0.2534191
147840.0000000    0.2740459
147880.0000000    0.2712196
147920.0000000    0.2688591
147960.0000000    0.2678071
148000.0000000    0.2530169
148040.0000000    0.2478681
148080.0000000    0.2786197
148120.0000000    0.2759432
148160.0000000    0.2868226
148200.0000000    0.2741877
148240.0000000    0.3013354
148280.0000000    0.3021791
148320.0000000    0.2809301
148360.0000000    0.2759010
148400.0000000    0.2550476
148440.0000000    0.2692843
148480.0000000    0.2738682
148520.0000000    0.2627982
148560.0000000    0.2816879
148600.0000000    0.2605492
148640.0000000    0.2818125
148680.0000000    0.2841441
148720.0000000    0.2756759
148760.0000000    0.2872566
148800.0000000    0.2743781
148840.0000000    0.2769600
148880.0000000    0.2764570
148920.0000000    0.2923888
148960.0000000    0.2810780
149000.0000000    0.2992401
149040.0000000    0.2810139
149080.0000000    0.2943652
149120.0000000    0.2900662
149160.0000000    0.2876307
149200.0000000    0.2869138
149240.0000000    0.2933132
149280.0000000    0.2951596
149320.0000000    0.2916690
149360.0000000    0.2865041
149400.0000000    0.2815304
149440.0000000    0.2907696
149480.0000000    0.2841989
149520.0000000    0.2741035
149560.0000000    0.2719558
149600.0000000    0.2644038
149640.0000000    0.2683534
149680.0000000    0.2570264
149720.0000000    0.2556365
149760.0000000    0.2552151
149800.0000000    0.2781686
149840.0000000    0.2852690
149880.0000000    0.2788487
149920.0000000    0.2745768
149960.0000000    0.2766065
150000.0000000    0.2758366
150040.0000000    0.2819056
150080.0000000    0.2615754
150120.0000000    0.2679669
150160.0000000    0.2817407
150200.0000000    0.2679567
150240.0000000    0.2740679
150280.0000000    0.2649910
150320.0000000    0.2456298
150360.0000000    0.2636701
150400.0000000    0.2849785
150440.0000000    0.2819062
150480.0000000    0.2627561
150520.0000000    0.2888431
150560.0000000    0.2803248
150600.0000000    0.2748339
150640.0000000    0.2591877
150680.0000000    0.2638220
150720.0000000    0.2801341
150760.0000000    0.2829953
150800.0000000    0.2862001
150840.0000000    0.2883644
150880.0000000    0.3159899
150920.0000000    0.2828188
150960.0000000    0.2828280
151000.0000000    0.2885954
151040.0000000    0.2900651
151080.0000000    0.2992082
151120.0000000    0.2772893
151160.0000000    0.2817833
151200.0000000    0.2728931
151240.0000000    0.2868311
151280.0000000    0.2599457
151320.0000000    0.2793841
151360.0000000    0.2778596
151400.0000000    0.2742725
151440.0000000    0.2747732
151480.0000000    0.2512266
151520.0000000    0.2550275
151560.0000000    0.2435622
151600.0000000    0.2398014
151640.0000000    0.2432753
151680.0000000    0.2620225
151720.0000000    0.2461634
151760.0000000    0.2554905
151800.0000000    0.2689081
151840.0000000    0.2454001
151880.0000000    0.2589168
151920.0000000    0.2574720
151960.0000000    0.2651718
152000.0000000    0.2520585
152040.0000000    0.2435715
152080.0000000    0.2512423
152120.0000000    0.2464977
152160.0000000    0.2691195
152200.0000000    0.2639188
152240.0000000    0.2643432
152280.0000000    0.2642394
152320.0000000    0.2531531
152360.0000000    0.2512526
152400.0000000    0.2603727
152440.0000000    0.2591060
152480.0000000    0.2579672
152520.0000000    0.2554536
152560.0000000    0.2816594
152600.0000000    0.2607337
152640.0000000    0.2575463
152680.0000000    0.2709790
152720.0000000    0.2675904
152760.0000000    0.2656790
152800.0000000    0.2851146
152840.0000000    0.2690386
152880.0000000    0.2762838
152920.0000000    0.2614793
152960.0000000    0.2532609
153000.0000000    0.2773886
153040.0000000    0.2685437
153080.0000000    0.2727381
153120.0000000    0.2523321
153160.0000000    0.2508393
153200.0000000    0.2622708
153240.0000000    0.2542019
153280.0000000    0.2619977
153320.0000000    0.2564814
153360.0000000    0.2591088
153400.0000000    0.2515523
153440.0000000    0.2458900
153480.0000000    0.2285358
153520.0000000    0.2520655
153560.0000000    0.2536530
153600.0000000    0.2443711
153640.0000000    0.2395573
153680.0000000    0.2437399
153720.0000000    0.2296949
153760.0000000    0.2303162
153800.0000000    0.2462637
153840.0000000    0.2660107
153880.0000000    0.2527877
153920.0000000    0.2599342
153960.0000000    0.2674396
154000.0000000    0.2612555
154040.0000000    0.2818606
154080.0000000    0.2645375
154120.0000000    0.2668409
154160.0000000    0.2565758
154200.0000000    0.2868133
154240.0000000    0.2521971
154280.0000000    0.2622101
154320.0000000    0.2616055
154360.0000000    0.2622300
154400.0000000    0.2547433
154440.0000000    0.2742449
154480.0000000    0.2810472
154520.0000000    0.2708526
154560.0000000    0.2711301
154600.0000000    0.2808484
154640.0000000    0.2439853
154680.0000000    0.2575282
154720.0000000    0.2339359
154760.0000000    0.2468339
154800.0000000    0.2500279
154840.0000000    0.2650815
154880.0000000    0.2614375
154920.0000000    0.2498423
154960.0000000    0.2431178
155000.0000000    0.2731197
155040.0000000    0.2659148
155080.0000000    0.2769989
155120.0000000    0.2884120
155160.0000000    0.2743394
155200.0000000    0.2685765
155240.0000000    0.2758004
155280.0000000    0.2613022
155320.0000000    0.2710832
155360.0000000    0.2804359
155400.0000000    0.2902551
155440.0000000    0.2644527
155480.0000000    0.2724445
155520.0000000    0.2491280
155560.0000000    0.2758019
155600.0000000    0.2636980
155640.0000000    0.2728360
155680.0000000    0.2589805
155720.0000000    0.2498650
155760.0000000    0.2566273
155800.0000000    0.2370011
155840.0000000    0.2410378
155880.0000000    0.2703021
155920.0000000    0.2485539
155960.0000000    0.2804175
156000.0000000    0.2663427
156040.0000000    0.2795958
156080.0000000    0.2681863
156120.0000000    0.2534863
156160.0000000    0.2575577
156200.0000000    0.2680350
156240.0000000    0.2494336
156280.0000000    0.2539027
156320.0000000    0.2736807
156360.0000000    0.2526132
156400.0000000    0.2633746
156440.0000000    0.2920124
156480.0000000    0.2751768
156520.0000000    0.2430544
156560.0000000    0.2489326
156600.0000000    0.2440048
156640.0000000    0.2486612
156680.0000000    0.2865946
156720.0000000    0.2570250
156760.0000000    0.2618730
156800.0000000    0.2569913
156840.0000000    0.2579296
156880.0000000    0.2507737
156920.0000000    0.2560368
156960.0000000    0.2578413
157000.0000000    0.2622204
157040.0000000    0.2893242
157080.0000000    0.2757936
157120.0000000    0.2742021
157160.0000000    0.2810219
157200.0000000    0.2901071
157240.0000000    0.2744580
157280.0000000    0.2811334
157320.0000000    0.2657009
157360.0000000    0.2714353
157400.0000000    0.2700753
157440.0000000    0.2749791
157480.0000000    0.2732992
157520.0000000    0.2750827
157560.0000000    0.2629513
157600.0000000    0.2519285
157640.0000000    0.2673978
157680.0000000    0.2637498
157720.0000000    0.2596698
157760.0000000    0.2581191
157800.0000000    0.2760255
157840.0000000    0.2661685
157880.0000000    0.2827629
157920.0000000    0.2897189
157960.0000000    0.2839906
158000.0000000    0.2636762
158040.0000000    0.2679539
158080.0000000    0.2809615
158120.0000000    0.2634113
158160.0000000    0.2498491
158200.0000000    0.2314116
158240.0000000    0.2556705
158280.0000000    0.2325480
158320.0000000    0.2126126
158360.0000000    0.2464304
158400.0000000    0.2221529
158440.0000000    0.2273521
158480.0000000    0.2560618
158520.0000000    0.2732929
158560.0000000    0.2719142
158600.0000000    0.2846572
158640.0000000    0.2835849
158680.0000000    0.2757927
158720.0000000    0.2609432
158760.0000000    0.2701903
158800.0000000    0.2654672
158840.0000000    0.2555228
158880.0000000    0.2876801
158920.0000000    0.2769622
158960.0000000    0.2775775
159000.0000000    0.2869677
159040.0000000    0.2893693
159080.0000000    0.2865894
159120.0000000    0.2848070
159160.0000000    0.2770001
159200.0000000    0.2625312
159240.0000000    0.2623170
159280.0000000    0.2663527
159320.0000000    0.2715298
159360.0000000    0.2716930
159400.0000000    0.2693068
159440.0000000    0.2512718
159480.0000000    0.2680363
159520.0000000    0.2598273
159560.0000000    0.2694178
159600.0000000    0.2640176
159640.0000000    0.2745125
159680.0000000    0.2589629
159720.0000000    0.2544256
159760.0000000    0.2476922
159800.0000000    0.2615989
159840.0000000    0.2576730
159880.0000000    0.2755845
159920.0000000    0.2518550
159960.0000000    0.2755878
160000.0000000    0.2608642
160040.0000000    0.2687434
160080.0000000    0.2815423
160120.0000000    0.2668487
160160.0000000    0.2673607
160200.0000000    0.2655699
160240.0000000    0.2578731
160280.0000000    0.2749420
160320.0000000    0.2598855
160360.0000000    0.2526001
160400.0000000    0.2488601
160440.0000000    0.2692238
160480.0000000    0.2601351
160520.0000000    0.2617682
160560.0000000    0.2723880
160600.0000000    0.2640993
160640.0000000    0.2620713
160680.0000000    0.2897410
160720.0000000    0.2730315
160760.0000000    0.2831077
160800.0000000    0.2627792
160840.0000000    0.2697092
160880.0000000    0.2705690
160920.0000000    0.2580103
160960.0000000    0.2777641
161000.0000000    0.2708313
161040.0000000    0.2966037
161080.0000000    0.2794400
161120.0000000    0.2613118
161160.0000000    0.2388249
161200.0000000    0.2480976
161240.0000000    0.2582883
161280.0000000    0.2539738
161320.0000000    0.2496301
161360.0000000    0.2538640
161400.0000000    0.2669454
161440.0000000    0.2794971
161480.0000000    0.2676943
161520.0000000    0.2747710
161560.0000000    0.2924151
161600.0000000    0.2843269
161640.0000000    0.2822740
161680.0000000    0.2744922
161720.0000000    0.2584002
161760.0000000    0.2580518
161800.0000000    0.2548838
161840.0000000    0.2565947
161880.0000000    0.2693972
161920.0000000    0.2659783
161960.0000000    0.2641275
162000.0000000    0.2692314
162040.0000000    0.2662583
162080.0000000    0.2601249
162120.0000000    0.2656882
162160.0000000    0.2793786
162200.0000000    0.2739803
162240.0000000    0.2673519
162280.0000000    0.2647819
162320.0000000    0.2577271
162360.0000000    0.2737257
162400.0000000    0.2780938
162440.0000000    0.2444430
162480.0000000    0.2521708
162520.0000000    0.2687147
162560.0000000    0.2497073
162600.0000000    0.2535889
162640.0000000    0.2701325
162680.0000000    0.2922509
162720.0000000    0.2766883
162760.0000000    0.2700228
162800.0000000    0.2829214
162840.0000000    0.2763827
162880.0000000    0.2956142
162920.0000000    0.2890734
162960.0000000    0.2847505
163000.0000000    0.3078126
163040.0000000    0.2972674
163080.0000000    0.2808708
163120.0000000    0.2969100
163160.0000000    0.2900224
163200.0000000    0.2881529
163240.0000000    0.2751992
163280.0000000    0.2776324
163320.0000000    0.2522345
163360.0000000    0.2637771
163400.0000000    0.2775622
163440.0000000    0.2601445
163480.0000000    0.2513276
163520.0000000    0.2533684
163560.0000000    0.2455110
163600.0000000    0.2770788
163640.0000000    0.2576273
163680.0000000    0.2717905
163720.0000000    0.2574321
163760.0000000    0.2616100
163800.0000000    0.2597799
163840.0000000    0.2836620
163880.0000000    0.2800831
163920.0000000    0.2820795
163960.0000000    0.2705249
164000.0000000    0.2614608
164040.0000000    0.2765602
164080.0000000    0.2741362
164120.0000000    0.2651325
164160.0000000    0.2689708
164200.0000000    0.2820192
164240.0000000    0.2613384
164280.0000000    0.2704828
164320.0000000    0.2834314
164360.0000000    0.2677811
164400.0000000    0.2727043
164440.0000000    0.2640364
164480.0000000    0.2859147
164520.0000000    0.2656252
164560.0000000    0.2715668
164600.0000000    0.2500521
164640.0000000    0.2598768
164680.0000000    0.2453927
164720.0000000    0.2524726
164760.0000000    0.2491332
164800.0000000    0.2639234
164840.0000000    0.2646809
164880.0000000    0.2534133
164920.0000000    0.2546125
164960.0000000    0.2458197
165000.0000000    0.2414352
165040.0000000    0.2504223
165080.0000000    0.2445442
165120.0000000    0.2582856
165160.0000000    0.2590891
165200.0000000    0.2701011
165240.0000000    0.2689302
165280.0000000    0.2723606
165320.0000000    0.2598575
165360.0000000    0.2666672
165400.0000000    0.2529159
165440.0000000    0.2674163
165480.0000000    0.2544810
165520.0000000    0.2512284
165560.0000000    0.2580233
165600.0000000    0.2484910
165640.0000000    0.2532302
165680.0000000    0.2414053
165720.0000000    0.2602817
165760.0000000    0.2635728
165800.0000000    0.2577547
165840.0000000    0.2739266
165880.0000000    0.2921004
165920.0000000    0.2989829
165960.0000000    0.2527941
166000.0000000    0.2686025
166040.0000000    0.2366380
166080.0000000    0.2757718
166120.0000000    0.2531179
166160.0000000    0.2650575
166200.0000000    0.2761996
166240.0000000    0.2709161
166280.0000000    0.2476231
166320.0000000    0.2565338
166360.0000000    0.2725962
166400.0000000    0.2739584
166440.0000000    0.2697427
166480.0000000    0.2406225
166520.0000000    0.2671020
166560.0000000    0.2631675
166600.0000000    0.2659478
166640.0000000    0.2675076
166680.0000000    0.2547032
166720.0000000    0.2616535
166760.0000000    0.2488544
166800.0000000    0.2659188
166840.0000000    0.2648796
166880.0000000    0.2699547
166920.0000000    0.2668827
166960.0000000    0.2652282
167000.0000000    0.2809320
167040.0000000    0.2654883
167080.0000000    0.2459053
167120.0000000    0.2458451
167160.0000000    0.2700107
167200.0000000    0.2497617
167240.0000000    0.2639528
167280.0000000    0.2708219
167320.0000000    0.2679481
167360.0000000    0.2874747
167400.0000000    0.2507328
167440.0000000    0.2427158
167480.0000000    0.2576405
167520.0000000    0.2564938
167560.0000000    0.2283405
167600.0000000    0.2671102
167640.0000000    0.2585760
167680.0000000    0.2579413
167720.0000000    0.2715199
167760.0000000    0.2882472
167800.0000000    0.2523620
167840.0000000    0.2762111
167880.0000000    0.2540602
167920.0000000    0.2484110
167960.0000000    0.2481143
168000.0000000    0.2598097
168040.0000000    0.2463341
168080.0000000    0.2900891
168120.0000000    0.2669438
168160.0000000    0.2619604
168200.0000000    0.2814467
168240.0000000    0.2847750
168280.0000000    0.2672452
168320.0000000    0.2715099
168360.0000000    0.2775511
168400.0000000    0.2611689
168440.0000000    0.2781463
168480.0000000    0.2742424
168520.0000000    0.2837928
168560.0000000    0.2651297
168600.0000000    0.2699939
168640.0000000    0.2738476
168680.0000000    0.2602337
168720.0000000    0.2662720
168760.0000000    0.2431795
168800.0000000    0.2561929
168840.0000000    0.2692204
168880.0000000    0.2739553
168920.0000000    0.2698199
168960.0000000    0.2692313
169000.0000000    0.2845713
169040.0000000    0.2702238
169080.0000000    0.2591899
169120.0000000    0.2749322
169160.0000000    0.2719829
169200.0000000    0.2597073
169240.0000000    0.2934382
169280.0000000    0.2701551
169320.0000000    0.2590192
169360.0000000    0.2722825
169400.0000000    0.2737390
169440.0000000    0.2582261
169480.0000000    0.2673075
169520.0000000    0.2472509
169560.0000000    0.2644598
169600.0000000    0.2675200
169640.0000000    0.2782425
169680.0000000    0.2766793
169720.0000000    0.2648151
169760.0000000    0.2519901
169800.0000000    0.2689063
169840.0000000    0.2655385
169880.0000000    0.2600891
169920.0000000    0.2642795
169960.0000000    0.2551713
170000.0000000    0.2577482
170040.0000000    0.2690423
170080.0000000    0.2489309
170120.0000000    0.2521826
170160.0000000    0.2636184
170200.0000000    0.2583655
170240.0000000    0.2739564
170280.0000000    0.2516769
170320.0000000    0.2427107
170360.0000000    0.2518813
170400.0000000    0.2646680
170440.0000000    0.2375603
170480.0000000    0.2579712
170520.0000000    0.2667204
170560.0000000    0.2536081
170600.0000000    0.2800054
170640.0000000    0.2724102
170680.0000000    0.2511033
170720.0000000    0.2728263
170760.0000000    0.2789488
170800.0000000    0.2884789
170840.0000000    0.2849555
170880.0000000    0.2663324
170920.0000000    0.2516934
170960.0000000    0.2325289
171000.0000000    0.2636244
171040.0000000    0.2554195
171080.0000000    0.2614447
171120.0000000    0.2753269
171160.0000000    0.2737813
171200.0000000    0.2525143
171240.0000000    0.2568209
171280.0000000    0.2577243
171320.0000000    0.2552267
171360.0000000    0.2881581
171400.0000000    0.2690702
171440.0000000    0.2723745
171480.0000000    0.2665872
171520.0000000    0.2608310
171560.0000000    0.2703678
171600.0000000    0.2767322
171640.0000000    0.2839021
171680.0000000    0.2886782
171720.0000000    0.2950873
171760.0000000    0.2803631
171800.0000000    0.2761600
171840.0000000    0.2856695
171880.0000000    0.2689564
171920.0000000    0.2567120
171960.0000000    0.2560437
172000.0000000    0.2699572
172040.0000000    0.2598248
172080.0000000    0.2662509
172120.0000000    0.2638524
172160.0000000    0.2698618
172200.0000000    0.2861359
172240.0000000    0.2792187
172280.0000000    0.2690779
172320.0000000    0.2807200
172360.0000000    0.2762965
172400.0000000    0.2578444
172440.0000000    0.2832015
172480.0000000    0.2620925
172520.0000000    0.2713005
172560.0000000    0.2700746
172600.0000000    0.2598824
172640.0000000    0.2591184
172680.0000000    0.2529529
172720.0000000    0.2584004
172760.0000000    0.2215764
172800.0000000    0.2429991
172840.0000000    0.2611953
172880.0000000    0.2466687
172920.0000000    0.2458436
172960.0000000    0.2544527
173000.0000000    0.2588693
173040.0000000    0.2358823
173080.0000000    0.2736005
173120.0000000    0.2467346
173160.0000000    0.2564010
173200.0000000    0.2496568
173240.0000000    0.2353401
173280.0000000    0.2531630
173320.0000000    0.2519498
173360.0000000    0.2577411
173400.0000000    0.2769973
173440.0000000    0.2890480
173480.0000000    0.2587733
173520.0000000    0.2800982
173560.0000000    0.2707259
173600.0000000    0.2866531
173640.0000000    0.2767038
173680.0000000    0.2658543
173720.0000000    0.2611425
173760.0000000    0.2615553
173800.0000000    0.2638698
173840.0000000    0.2480747
173880.0000000    0.2765563
173920.0000000    0.2805687
173960.0000000    0.2822154
174000.0000000    0.2719781
174040.0000000    0.2722327
174080.0000000    0.2726171
174120.0000000    0.2693507
174160.0000000    0.2582957
174200.0000000    0.2787875
174240.0000000    0.2693391
174280.0000000    0.2505983
174320.0000000    0.2568936
174360.0000000    0.2562323
174400.0000000    0.2860939
174440.0000000    0.2937414
174480.0000000    0.2811973
174520.0000000    0.2607905
174560.0000000    0.2844833
174600.0000000    0.2521633
174640.0000000    0.2594964
174680.0000000    0.2664314
174720.0000000    0.2733097
174760.0000000    0.2853527
174800.0000000    0.2732009
174840.0000000    0.2679080
174880.0000000    0.2763093
174920.0000000    0.2417444
174960.0000000    0.2535950
175000.0000000    0.2618341
175040.0000000    0.2355171
175080.0000000    0.2568980
175120.0000000    0.2675802
175160.0000000    0.2584097
175200.0000000    0.2643181
175240.0000000    0.2499941
175280.0000000    0.2624246
175320.0000000    0.2717001
175360.0000000    0.2578300
175400.0000000    0.2686196
175440.0000000    0.2804826
175480.0000000    0.2790722
175520.0000000    0.2653383
175560.0000000    0.2522454
175600.0000000    0.2499832
175640.0000000    0.2502967
175680.0000000    0.2531604
175720.0000000    0.2493619
175760.0000000    0.2643890
175800.0000000    0.2864685
175840.0000000    0.2639990
175880.0000000    0.2828060
175920.0000000    0.2586171
175960.0000000    0.2698643
176000.0000000    0.2479027
176040.0000000    0.2413836
176080.0000000    0.2626362
176120.0000000    0.2808647
176160.0000000    0.2781799
176200.0000000    0.2682850
176240.0000000    0.2636341
176280.0000000    0.2696631
176320.0000000    0.2714772
176360.0000000    0.2684611
176400.0000000    0.2604390
176440.0000000    0.2435917
176480.0000000    0.2698329
176520.0000000    0.2813658
176560.0000000    0.2746776
176600.0000000    0.2745080
176640.0000000    0.2779250
176680.0000000    0.2743948
176720.0000000    0.2753102
176760.0000000    0.2739339
176800.0000000    0.2540470
176840.0000000    0.2418305
176880.0000000    0.2480235
176920.0000000    0.2533459
176960.0000000    0.2426281
177000.0000000    0.2468206
177040.0000000    0.2686490
177080.0000000    0.2483705
177120.0000000    0.2542751
177160.0000000    0.2355427
177200.0000000    0.2524472
177240.0000000    0.2711547
177280.0000000    0.2602440
177320.0000000    0.2568083
177360.0000000    0.2574971
177400.0000000    0.2436184
177440.0000000    0.2529879
177480.0000000    0.2607906
177520.0000000    0.2449584
177560.0000000    0.2690504
177600.0000000    0.2672675
177640.0000000    0.2657900
177680.0000000    0.2848918
177720.0000000    0.2518792
177760.0000000    0.2584908
177800.0000000    0.2753396
177840.0000000    0.2800846
177880.0000000    0.2553958
177920.0000000    0.2573299
177960.0000000    0.2545169
178000.0000000    0.2551172
178040.0000000    0.2616438
178080.0000000    0.2642552
178120.0000000    0.2536808
178160.0000000    0.2661912
178200.0000000    0.2396720
178240.0000000    0.2653922
178280.0000000    0.2489520
178320.0000000    0.2410703
178360.0000000    0.2683798
178400.0000000    0.2529280
178440.0000000    0.2476669
178480.0000000    0.2546365
178520.0000000    0.2547977
178560.0000000    0.2339191
178600.0000000    0.2560320
178640.0000000    0.2594498
178680.0000000    0.2616469
178720.0000000    0.2595460
178760.0000000    0.2665631
178800.0000000    0.2583879
178840.0000000    0.2503027
178880.0000000    0.2751051
178920.0000000    0.2610348
178960.0000000    0.2901238
179000.0000000    0.2845024
179040.0000000    0.2678316
179080.0000000    0.2638529
179120.0000000    0.2744307
179160.0000000    0.2784638
179200.0000000    0.2834266
179240.0000000    0.2780767
179280.0000000    0.2762510
179320.0000000    0.2764750
179360.0000000    0.2869849
179400.0000000    0.2784221
179440.0000000    0.2724922
179480.0000000    0.2744619
179520.0000000    0.2659361
179560.0000000    0.2729821
179600.0000000    0.2792032
179640.0000000    0.2687199
179680.0000000    0.2881853
179720.0000000    0.2829692
179760.0000000    0.2867752
179800.0000000    0.2716123
179840.0000000    0.2977407
179880.0000000    0.2791914
179920.0000000    0.2671421
179960.0000000    0.2738589
180000.0000000    0.2626548
180040.0000000    0.2498066
180080.0000000    0.2719366
180120.0000000    0.2583272
180160.0000000    0.2723517
180200.0000000    0.2520274
180240.0000000    0.2586027
180280.0000000    0.2446261
180320.0000000    0.2435868
180360.0000000    0.2357432
180400.0000000    0.2564557
180440.0000000    0.2599216
180480.0000000    0.2640248
180520.0000000    0.2393978
180560.0000000    0.2764398
180600.0000000    0.2365168
180640.0000000    0.2614454
180680.0000000    0.2686324
180720.0000000    0.2691362
180760.0000000    0.2870404
180800.0000000    0.2542203
180840.0000000    0.2588474
180880.0000000    0.2468866
180920.0000000    0.2213478
180960.0000000    0.2373801
181000.0000000    0.2547404
181040.0000000    0.2520653
181080.0000000    0.2419579
181120.0000000    0.2577845
181160.0000000    0.2521001
181200.0000000    0.2591408
181240.0000000    0.2762568
181280.0000000    0.2653095
181320.0000000    0.2711321
181360.0000000    0.2522953
181400.0000000    0.2405668
181440.0000000    0.2620484
181480.0000000    0.2729310
181520.0000000    0.2659669
181560.0000000    0.2507206
181600.0000000    0.2635486
181640.0000000    0.2464359
181680.0000000    0.2448201
181720.0000000    0.2774464
181760.0000000    0.2874208
181800.0000000    0.2791061
181840.0000000    0.2501697
181880.0000000    0.2686815
181920.0000000    0.2504728
181960.0000000    0.2451885
182000.0000000    0.2673432
182040.0000000    0.2641045
182080.0000000    0.2893993
182120.0000000    0.2724528
182160.0000000    0.2690637
182200.0000000    0.2908648
182240.0000000    0.2737001
182280.0000000    0.2882971
182320.0000000    0.2643226
182360.0000000    0.2451553
182400.0000000    0.2569631
182440.0000000    0.2761453
182480.0000000    0.2649603
182520.0000000    0.2903943
182560.0000000    0.2934217
182600.0000000    0.2771800
182640.0000000    0.3052849
182680.0000000    0.3057801
182720.0000000    0.2996085
182760.0000000    0.2967394
182800.0000000    0.3083615
182840.0000000    0.2835625
182880.0000000    0.2893921
182920.0000000    0.2789978
182960.0000000    0.2728990
183000.0000000    0.2718701
183040.0000000    0.2795186
183080.0000000    0.2884324
183120.0000000    0.2822377
183160.0000000    0.2793910
183200.0000000    0.2835387
183240.0000000    0.2750609
183280.0000000    0.2663869
183320.0000000    0.2606534
183360.0000000    0.2670487
183400.0000000    0.2634299
183440.0000000    0.2696982
183480.0000000    0.2753167
183520.0000000    0.2851068
183560.0000000    0.2793972
183600.0000000    0.2581631
183640.0000000    0.2480467
183680.0000000    0.2674624
183720.0000000    0.2517853
183760.0000000    0.2765211
183800.0000000    0.2737502
183840.0000000    0.2545853
183880.0000000    0.2654450
183920.0000000    0.2668678
183960.0000000    0.2541665
184000.0000000    0.2549571
184040.0000000    0.2840454
184080.0000000    0.2963832
184120.0000000    0.2839203
184160.0000000    0.2609639
184200.0000000    0.2752952
184240.0000000    0.2491899
184280.0000000    0.2821022
184320.0000000    0.2827784
184360.0000000    0.2865564
184400.0000000    0.3036504
184440.0000000    0.2986748
184480.0000000    0.2746116
184520.0000000    0.2585072
184560.0000000    0.2477343
184600.0000000    0.2795653
184640.0000000    0.2848022
184680.0000000    0.2944842
184720.0000000    0.2652682
184760.0000000    0.2623817
184800.0000000    0.2858505
184840.0000000    0.2730848
184880.0000000    0.2701471
184920.0000000    0.2890157
184960.0000000    0.2737385
185000.0000000    0.2924055
185040.0000000    0.3036166
185080.0000000    0.2997628
185120.0000000    0.2859148
185160.0000000    0.2753494
185200.0000000    0.2590039
185240.0000000    0.2540782
185280.0000000    0.2490207
185320.0000000    0.2828085
185360.0000000    0.2956194
185400.0000000    0.2928585
185440.0000000    0.2556718
185480.0000000    0.2861341
185520.0000000    0.2773550
185560.0000000    0.2665295
185600.0000000    0.2577809
185640.0000000    0.2581210
185680.0000000    0.2522764
185720.0000000    0.2717350
185760.0000000    0.2606745
185800.0000000    0.2665787
185840.0000000    0.2873400
185880.0000000    0.2626337
185920.0000000    0.2462688
185960.0000000    0.2693113
186000.0000000    0.2856177
186040.0000000    0.2695252
186080.0000000    0.2642028
186120.0000000    0.2671613
186160.0000000    0.2953965
186200.0000000    0.2675989
186240.0000000    0.2627651
186280.0000000    0.2560096
186320.0000000    0.2490744
186360.0000000    0.2902901
186400.0000000    0.2768408
186440.0000000    0.2520440
186480.0000000    0.2900675
186520.0000000    0.2740667
186560.0000000    0.2476300
186600.0000000    0.2632235
186640.0000000    0.2652654
186680.0000000    0.2636702
186720.0000000    0.2864553
186760.0000000    0.2562916
186800.0000000    0.2737983
186840.0000000    0.2834172
186880.0000000    0.2549027
186920.0000000    0.2645987
186960.0000000    0.2826331
187000.0000000    0.2698857
187040.0000000    0.2673801
187080.0000000    0.2487384
187120.0000000    0.2614968
187160.0000000    0.2568338
187200.0000000    0.2570545
187240.0000000    0.2688741
187280.0000000    0.2697591
187320.0000000    0.2622295
187360.0000000    0.2755536
187400.0000000    0.2918508
187440.0000000    0.2704532
187480.0000000    0.2857108
187520.0000000    0.2705876
187560.0000000    0.2870265
187600.0000000    0.2773801
187640.0000000    0.2760927
187680.0000000    0.2803150
187720.0000000    0.2721663
187760.0000000    0.2798637
187800.0000000    0.2676787
187840.0000000    0.2793473
187880.0000000    0.2561742
187920.0000000    0.3042562
187960.0000000    0.2502940
188000.0000000    0.2620788
188040.0000000    0.2769339
188080.0000000    0.2702264
188120.0000000    0.2740697
188160.0000000    0.2856438
188200.0000000    0.2785456
188240.0000000    0.2903488
188280.0000000    0.2637177
188320.0000000    0.2543807
188360.0000000    0.2631982
188400.0000000    0.2597164
188440.0000000    0.2557813
188480.0000000    0.2649807
188520.0000000    0.2327972
188560.0000000    0.2377720
188600.0000000    0.2386435
188640.0000000    0.2428140
188680.0000000    0.2422517
188720.0000000    0.2578802
188760.0000000    0.2610421
188800.0000000    0.2629704
188840.0000000    0.2771117
188880.0000000    0.2549264
188920.0000000    0.2651584
188960.0000000    0.2584312
189000.0000000    0.2524719
189040.0000000    0.2835628
189080.0000000    0.2761536
189120.0000000    0.2529872
189160.0000000    0.2665232
189200.0000000    0.2839955
189240.0000000    0.2661312
189280.0000000    0.2750500
189320.0000000    0.2659867
189360.0000000    0.2688360
189400.0000000    0.2651793
189440.0000000    0.2722632
189480.0000000    0.2527454
189520.0000000    0.2667164
189560.0000000    0.2693355
189600.0000000    0.2631796
189640.0000000    0.2814054
189680.0000000    0.2947586
189720.0000000    0.2599826
189760.0000000    0.2668512
189800.0000000    0.2735913
189840.0000000    0.2677307
189880.0000000    0.2900595
189920.0000000    0.2693184
189960.0000000    0.2705658
190000.0000000    0.2580521
190040.0000000    0.2736039
190080.0000000    0.2505691
190120.0000000    0.2536053
190160.0000000    0.2373571
190200.0000000    0.2392346
190240.0000000    0.2495397
190280.0000000    0.2616741
190320.0000000    0.2549099
190360.0000000    0.2656137
190400.0000000    0.2679256
190440.0000000    0.2737722
190480.0000000    0.2440214
190520.0000000    0.2409977
190560.0000000    0.2513090
190600.0000000    0.2552483
190640.0000000    0.2632253
190680.0000000    0.2670260
190720.0000000    0.2672450
190760.0000000    0.2640452
190800.0000000    0.2731813
190840.0000000    0.2596841
190880.0000000    0.2616009
190920.0000000    0.2683120
190960.0000000    0.2567606
191000.0000000    0.2499132
191040.0000000    0.2460590
191080.0000000    0.2791359
191120.0000000    0.2630750
191160.0000000    0.2892146
191200.0000000    0.2793307
191240.0000000    0.2677150
191280.0000000    0.2668692
191320.0000000    0.2614847
191360.0000000    0.2964222
191400.0000000    0.2867432
191440.0000000    0.2776187
191480.0000000    0.2898855
191520.0000000    0.2737883
191560.0000000    0.2856867
191600.0000000    0.2805868
191640.0000000    0.2984160
191680.0000000    0.2921559
191720.0000000    0.2969529
191760.0000000    0.2743831
191800.0000000    0.2789855
191840.0000000    0.2823997
191880.0000000    0.2740213
191920.0000000    0.2765346
191960.0000000    0.2732969
192000.0000000    0.2676657
192040.0000000    0.2719578
192080.0000000    0.2899259
192120.0000000    0.2944481
192160.0000000    0.2904987
192200.0000000    0.2893346
192240.0000000    0.2943360
192280.0000000    0.2831674
192320.0000000    0.2847798
192360.0000000    0.2936428
192400.0000000    0.3024206
192440.0000000    0.3024466
192480.0000000    0.3025259
192520.0000000    0.2979305
192560.0000000    0.2660285
192600.0000000    0.2911105
192640.0000000    0.2699577
192680.0000000    0.2842186
192720.0000000    0.2861763
192760.0000000    0.2855926
192800.0000000    0.2669289
192840.0000000    0.2835818
192880.0000000    0.2705109
192920.0000000    0.2795036
192960.0000000    0.2835838
193000.0000000    0.2844015
193040.0000000    0.2752218
193080.0000000    0.2745945
193120.0000000    0.2877292
193160.0000000    0.2852855
193200.0000000    0.2859963
193240.0000000    0.3047569
193280.0000000    0.3084199
193320.0000000    0.3119363
193360.0000000    0.2912098
193400.0000000    0.2877589
193440.0000000    0.2856043
193480.0000000    0.2899815
193520.0000000    0.2813843
193560.0000000    0.2749195
193600.0000000    0.2730548
193640.0000000    0.2650276
193680.0000000    0.2691512
193720.0000000    0.2555307
193760.0000000    0.2705006
193800.0000000    0.2708821
193840.0000000    0.2634585
193880.0000000    0.2741509
193920.0000000    0.2773518
193960.0000000    0.2765601
194000.0000000    0.2737018
194040.0000000    0.2858321
194080.0000000    0.2704321
194120.0000000    0.2648878
194160.0000000    0.2728533
194200.0000000    0.2782169
194240.0000000    0.2632087
194280.0000000    0.2713405
194320.0000000    0.2689126
194360.0000000    0.2757075
194400.0000000    0.2751245
194440.0000000    0.2776791
194480.0000000    0.2569484
194520.0000000    0.2603953
194560.0000000    0.2606976
194600.0000000    0.2633249
194640.0000000    0.2714128
194680.0000000    0.2905137
194720.0000000    0.2773202
194760.0000000    0.2726720
194800.0000000    0.2748139
194840.0000000    0.2943402
194880.0000000    0.2909049
194920.0000000    0.2757137
194960.0000000    0.2744556
195000.0000000    0.2672384
195040.0000000    0.2725771
195080.0000000    0.2829580
195120.0000000    0.2581313
195160.0000000    0.2645452
195200.0000000    0.2441382
195240.0000000    0.2603223
195280.0000000    0.2511597
195320.0000000    0.2617459
195360.0000000    0.2528043
195400.0000000    0.2480590
195440.0000000    0.2553743
195480.0000000    0.2495167
195520.0000000    0.2546747
195560.0000000    0.2495717
195600.0000000    0.2474060
195640.0000000    0.2623957
195680.0000000    0.2488479
195720.0000000    0.2513261
195760.0000000    0.2676292
195800.0000000    0.2428699
195840.0000000    0.2451015
195880.0000000    0.2449540
195920.0000000    0.2550343
195960.0000000    0.2735289
196000.0000000    0.2636982
196040.0000000    0.2652385
196080.0000000    0.2372566
196120.0000000    0.2471684
196160.0000000    0.2670363
196200.0000000    0.2734410
196240.0000000    0.2809027
196280.0000000    0.2892690
196320.0000000    0.2654002
196360.0000000    0.2724453
196400.0000000    0.2554511
196440.0000000    0.2587962
196480.0000000    0.2782660
196520.0000000    0.2635301
196560.0000000    0.2459862
196600.0000000    0.2468524
196640.0000000    0.2590602
196680.0000000    0.2418033
196720.0000000    0.2445532
196760.0000000    0.2545008
196800.0000000    0.2569149
196840.0000000    0.2517138
196880.0000000    0.2749813
196920.0000000    0.2819676
196960.0000000    0.2669693
197000.0000000    0.2640484
197040.0000000    0.2704104
197080.0000000    0.2558455
197120.0000000    0.2823304
197160.0000000    0.2715179
197200.0000000    0.3002839
197240.0000000    0.2796124
197280.0000000    0.2695208
197320.0000000    0.2775560
197360.0000000    0.2680734
197400.0000000    0.2855467
197440.0000000    0.2947238
197480.0000000    0.2805075
197520.0000000    0.2682089
197560.0000000    0.2684801
197600.0000000    0.2844928
197640.0000000    0.2937063
197680.0000000    0.2796427
197720.0000000    0.2926248
197760.0000000    0.2564045
197800.0000000    0.2538629
197840.0000000    0.2644978
197880.0000000    0.2802753
197920.0000000    0.2474317
197960.0000000    0.2627548
198000.0000000    0.2731770
198040.0000000    0.2879044
198080.0000000    0.2925783
198120.0000000    0.2779173
198160.0000000    0.2733551
198200.0000000    0.2848111
198240.0000000    0.2814060
198280.0000000    0.2497084
198320.0000000    0.2772107
198360.0000000    0.2917823
198400.0000000    0.2721714
198440.0000000    0.2765151
198480.0000000    0.2817538
198520.0000000    0.2748244
198560.0000000    0.2640073
198600.0000000    0.2916478
198640.0000000    0.2813794
198680.0000000    0.2476386
198720.0000000    0.2773467
198760.0000000    0.2449113
198800.0000000    0.2687146
198840.0000000    0.2643322
198880.0000000    0.2677473
198920.0000000    0.2752751
198960.0000000    0.2662702
199000.0000000    0.2922823
199040.0000000    0.2573985
199080.0000000    0.2785500
199120.0000000    0.2566920
199160.0000000    0.2551976
199200.0000000    0.2632664
199240.0000000    0.2564780
199280.0000000    0.2561886
199320.0000000    0.2510291
199360.0000000    0.2500738
199400.0000000    0.2661552
199440.0000000    0.2748726
199480.0000000    0.2701863
199520.0000000    0.2580108
199560.0000000    0.2965038
199600.0000000    0.2764430
199640.0000000    0.2619052
199680.0000000    0.2839651
199720.0000000    0.2698816
199760.0000000    0.2831466
199800.0000000    0.2695569
199840.0000000    0.2815132
199880.0000000    0.2897182
199920.0000000    0.2771090
199960.0000000    0.2710654
200000.0000000    0.2956274
200040.0000000    0.2949623
200080.0000000    0.3087668
200120.0000000    0.2854177
200160.0000000    0.2727090
200200.0000000    0.2839039
200240.0000000    0.2793205
200280.0000000    0.2823498
200320.0000000    0.2841265
200360.0000000    0.2697086
200400.0000000    0.2722364
200440.0000000    0.2862153
200480.0000000    0.2807869
200520.0000000    0.2648641
200560.0000000    0.2899382
200600.0000000    0.2650471
200640.0000000    0.2711044
200680.0000000    0.2878539
200720.0000000    0.2960045
200760.0000000    0.2718134
200800.0000000    0.2761873
200840.0000000    0.2845887
200880.0000000    0.3068337
200920.0000000    0.2893010
200960.0000000    0.2712078
201000.0000000    0.2745270
201040.0000000    0.2853582
201080.0000000    0.2673849
201120.0000000    0.2575740
201160.0000000    0.2651522
201200.0000000    0.2665942
201240.0000000    0.2749046
201280.0000000    0.2734801
201320.0000000    0.2730789
201360.0000000    0.2600457
201400.0000000    0.2795587
201440.0000000    0.2664325
201480.0000000    0.2767985
201520.0000000    0.2734702
201560.0000000    0.2615861
201600.0000000    0.2696165
201640.0000000    0.2619834
201680.0000000    0.2686625
201720.0000000    0.2734257
201760.0000000    0.2847391
201800.0000000    0.2879025
201840.0000000    0.2741898
201880.0000000    0.2744310
201920.0000000    0.2757986
201960.0000000    0.2565163
202000.0000000    0.2779279
202040.0000000    0.2683867
202080.0000000    0.2693391
202120.0000000    0.2491208
202160.0000000    0.2691471
202200.0000000    0.2710299
202240.0000000    0.2700584
202280.0000000    0.2482128
202320.0000000    0.2496193
202360.0000000    0.2555411
202400.0000000    0.2704023
202440.0000000    0.2670205
202480.0000000    0.2683110
202520.0000000    0.2709868
202560.0000000    0.2673999
202600.0000000    0.2622700
202640.0000000    0.2661056
202680.0000000    0.2477411
202720.0000000    0.2547066
202760.0000000    0.2743166
202800.0000000    0.2579871
202840.0000000    0.2671373
202880.0000000    0.2532050
202920.0000000    0.2658715
202960.0000000    0.2549517
203000.0000000    0.2347338
203040.0000000    0.2527592
203080.0000000    0.2537621
203120.0000000    0.2508117
203160.0000000    0.2280069
203200.0000000    0.2384553
203240.0000000    0.2484724
203280.0000000    0.2246998
203320.0000000    0.2483637
203360.0000000    0.2472054
203400.0000000    0.2771163
203440.0000000    0.2745288
203480.0000000    0.2591898
203520.0000000    0.2548980
203560.0000000    0.2385860
203600.0000000    0.2487757
203640.0000000    0.2100743
203680.0000000    0.2278636
203720.0000000    0.2539838
203760.0000000    0.2522460
203800.0000000    0.2532687
203840.0000000    0.2569835
203880.0000000    0.2556035
203920.0000000    0.2818225
203960.0000000    0.2539986
204000.0000000    0.2461155
204040.0000000    0.2668630
204080.0000000    0.2511933
204120.0000000    0.2518965
204160.0000000    0.2554086
204200.0000000    0.2394540
204240.0000000    0.2672178
204280.0000000    0.2481022
204320.0000000    0.2498447
204360.0000000    0.2489687
204400.0000000    0.2655383
204440.0000000    0.2600948
204480.0000000    0.2826354
204520.0000000    0.2523344
204560.0000000    0.2484902
204600.0000000    0.2459420
204640.0000000    0.2304346
204680.0000000    0.2477933
204720.0000000    0.2542784
204760.0000000    0.2336625
204800.0000000    0.2403464
204840.0000000    0.2476849
204880.0000000    0.2591235
204920.0000000    0.2689727
204960.0000000    0.2459831
205000.0000000    0.2696590
205040.0000000    0.2607927
205080.0000000    0.2501223
205120.0000000    0.2577379
205160.0000000    0.2550305
205200.0000000    0.2914125
205240.0000000    0.2667720
205280.0000000    0.2660787
205320.0000000    0.2739587
205360.0000000    0.2595050
205400.0000000    0.2750138
205440.0000000    0.2634061
205480.0000000    0.2488237
205520.0000000    0.2562495
205560.0000000    0.2499640
205600.0000000    0.2436490
205640.0000000    0.2587391
205680.0000000    0.2639606
205720.0000000    0.2572246
205760.0000000    0.2727205
205800.0000000    0.2625465
205840.0000000    0.2759881
205880.0000000    0.2741369
205920.0000000    0.2758839
205960.0000000    0.2741720
206000.0000000    0.2641036
206040.0000000    0.2767135
206080.0000000    0.2710908
206120.0000000    0.2659316
206160.0000000    0.2693299
206200.0000000    0.2958044
206240.0000000    0.2618212
206280.0000000    0.2600251
206320.0000000    0.2788393
206360.0000000    0.2682575
206400.0000000    0.2561716
206440.0000000    0.2703690
206480.0000000    0.2841660
206520.0000000    0.2770753
206560.0000000    0.2651335
206600.0000000    0.2607578
206640.0000000    0.2625537
206680.0000000    0.2531929
206720.0000000    0.2492524
206760.0000000    0.2742449
206800.0000000    0.2658535
206840.0000000    0.2621707
206880.0000000    0.2829770
206920.0000000    0.2685765
206960.0000000    0.2790334
207000.0000000    0.2585011
207040.0000000    0.2377350
207080.0000000    0.2481327
207120.0000000    0.2443038
207160.0000000    0.2643900
207200.0000000    0.2578553
207240.0000000    0.2476577
207280.0000000    0.2520444
207320.0000000    0.2667395
207360.0000000    0.2640165
207400.0000000    0.2503113
207440.0000000    0.2600947
207480.0000000    0.2647627
207520.0000000    0.2364147
207560.0000000    0.2537836
207600.0000000    0.2514903
207640.0000000    0.2466435
207680.0000000    0.2419758
207720.0000000    0.2445659
207760.0000000    0.2484612
207800.0000000    0.2483397
207840.0000000    0.2538778
207880.0000000    0.2614259
207920.0000000    0.2582209
207960.0000000    0.2544415
208000.0000000    0.2331396
208040.0000000    0.2395352
208080.0000000    0.2415165
208120.0000000    0.2436225
208160.0000000    0.2298014
208200.0000000    0.2339271
208240.0000000    0.2476064
208280.0000000    0.2453078
208320.0000000    0.2401552
208360.0000000    0.2365051
208400.0000000    0.2493734
208440.0000000    0.2438800
208480.0000000    0.2527643
208520.0000000    0.2453995
208560.0000000    0.2527168
208600.0000000    0.2493950
208640.0000000    0.2482052
208680.0000000    0.2551965
208720.0000000    0.2680064
208760.0000000    0.2853865
208800.0000000    0.2835990
208840.0000000    0.2869184
208880.0000000    0.2779308
208920.0000000    0.2817329
208960.0000000    0.2791432
209000.0000000    0.2767234
209040.0000000    0.2810188
209080.0000000    0.2693937
209120.0000000    0.2642122
209160.0000000    0.2715182
209200.0000000    0.2738197
209240.0000000    0.2812460
209280.0000000    0.2603608
209320.0000000    0.2840909
209360.0000000    0.2770448
209400.0000000    0.2541843
209440.0000000    0.2628751
209480.0000000    0.2613978
209520.0000000    0.2488729
209560.0000000    0.2641563
209600.0000000    0.2804484
209640.0000000    0.2912530
209680.0000000    0.2682057
209720.0000000    0.2864953
209760.0000000    0.2715137
209800.0000000    0.2915453
209840.0000000    0.2616965
209880.0000000    0.2471505
209920.0000000    0.2616328
209960.0000000    0.2720759
210000.0000000    0.2548111
210040.0000000    0.2819724
210080.0000000    0.2499013
210120.0000000    0.2962128
210160.0000000    0.2810719
210200.0000000    0.2595324
210240.0000000    0.2606024
210280.0000000    0.2664407
210320.0000000    0.2696776
210360.0000000    0.2736788
210400.0000000    0.2617115
210440.0000000    0.2529364
210480.0000000    0.2656294
210520.0000000    0.2612543
210560.0000000    0.2549513
210600.0000000    0.2771865
210640.0000000    0.2713830
210680.0000000    0.2580182
210720.0000000    0.2543646
210760.0000000    0.2417166
210800.0000000    0.2625524
210840.0000000    0.2422022
210880.0000000    0.2616846
210920.0000000    0.2544692
210960.0000000    0.2489438
211000.0000000    0.2539227
211040.0000000    0.2492765
211080.0000000    0.2665991
211120.0000000    0.2451968
211160.0000000    0.2434343
211200.0000000    0.2444871
211240.0000000    0.2585254
211280.0000000    0.2248740
211320.0000000    0.2471542
211360.0000000    0.2375156
211400.0000000    0.2298693
211440.0000000    0.2345666
211480.0000000    0.2300867
211520.0000000    0.2251216
211560.0000000    0.2258667
211600.0000000    0.2282849
211640.0000000    0.2292155
211680.0000000    0.2227119
211720.0000000    0.2513942
211760.0000000    0.2745095
211800.0000000    0.2509972
211840.0000000    0.2461774
211880.0000000    0.2650351
211920.0000000    0.2514051
211960.0000000    0.2391527
212000.0000000    0.2413321
212040.0000000    0.2370176
212080.0000000    0.2567199
212120.0000000    0.2495674
212160.0000000    0.2549844
212200.0000000    0.2480297
212240.0000000    0.2509943
212280.0000000    0.2555446
212320.0000000    0.2570269
212360.0000000    0.2438891
212400.0000000    0.2614305
212440.0000000    0.2752578
212480.0000000    0.2817466
212520.0000000    0.2839148
212560.0000000    0.2654182
212600.0000000    0.2734540
212640.0000000    0.2628074
212680.0000000    0.2551862
212720.0000000    0.2507842
212760.0000000    0.2605691
212800.0000000    0.2585591
212840.0000000    0.2337864
212880.0000000    0.2347265
212920.0000000    0.2575075
212960.0000000    0.2590768
213000.0000000    0.2526877
213040.0000000    0.2594822
213080.0000000    0.2520337
213120.0000000    0.2725129
213160.0000000    0.2752616
213200.0000000    0.2733968
213240.0000000    0.2408260
213280.0000000    0.2523167
213320.0000000    0.2430311
213360.0000000    0.2701939
213400.0000000    0.2819643
213440.0000000    0.2596981
213480.0000000    0.2793115
213520.0000000    0.2706729
213560.0000000    0.2671916
213600.0000000    0.2714835
213640.0000000    0.2640263
213680.0000000    0.2573975
213720.0000000    0.2700405
213760.0000000    0.2629140
213800.0000000    0.2657451
213840.0000000    0.2668284
213880.0000000    0.2545744
213920.0000000    0.2661778
213960.0000000    0.2499307
214000.0000000    0.2530012
214040.0000000    0.2682773
214080.0000000    0.2657755
214120.0000000    0.2466250
214160.0000000    0.2518934
214200.0000000    0.2667467
214240.0000000    0.2504661
214280.0000000    0.2529343
214320.0000000    0.2608508
214360.0000000    0.2558200
214400.0000000    0.2583183
214440.0000000    0.2479211
214480.0000000    0.2530470
214520.0000000    0.2429823
214560.0000000    0.2518506
214600.0000000    0.2529158
214640.0000000    0.2510601
214680.0000000    0.2461869
214720.0000000    0.2533901
214760.0000000    0.2583012
214800.0000000    0.2444025
214840.0000000    0.2386226
214880.0000000    0.2314187
214920.0000000    0.2437817
214960.0000000    0.2572179
215000.0000000    0.2462284
215040.0000000    0.2634455
215080.0000000    0.2630556
215120.0000000    0.2466729
215160.0000000    0.2671139
215200.0000000    0.2620810
215240.0000000    0.2333005
215280.0000000    0.2203335
215320.0000000    0.2475980
215360.0000000    0.2399030
215400.0000000    0.2444833
215440.0000000    0.2430370
215480.0000000    0.2469945
215520.0000000    0.2653591
215560.0000000    0.2403369
215600.0000000    0.2339923
215640.0000000    0.2595189
215680.0000000    0.2387563
215720.0000000    0.2559422
215760.0000000    0.2709325
215800.0000000    0.2618986
215840.0000000    0.2722191
215880.0000000    0.2638171
215920.0000000    0.2543733
215960.0000000    0.2612039
216000.0000000    0.2466134
216040.0000000    0.2538642
216080.0000000    0.2493905
216120.0000000    0.2532764
216160.0000000    0.2369776
216200.0000000    0.2357246
216240.0000000    0.2431651
216280.0000000    0.2251485
216320.0000000    0.2539071
216360.0000000    0.2527083
216400.0000000    0.2532054
216440.0000000    0.2517890
216480.0000000    0.2467559
216520.0000000    0.2571329
216560.0000000    0.2545699
216600.0000000    0.2528193
216640.0000000    0.2695484
216680.0000000    0.2734993
216720.0000000    0.2594599
216760.0000000    0.2701493
216800.0000000    0.2587315
216840.0000000    0.2456874
216880.0000000    0.2393895
216920.0000000    0.2588736
216960.0000000    0.2299165
217000.0000000    0.2296093
217040.0000000    0.2269148
217080.0000000    0.2380065
217120.0000000    0.2336038
217160.0000000    0.2261155
217200.0000000    0.2610795
217240.0000000    0.2351342
217280.0000000    0.2477225
217320.0000000    0.2575624
217360.0000000    0.2652828
217400.0000000    0.2416879
217440.0000000    0.2564498
217480.0000000    0.2403722
217520.0000000    0.2603719
217560.0000000    0.2431529
217600.0000000    0.2302944
217640.0000000    0.2537436
217680.0000000    0.2328824
217720.0000000    0.2419416
217760.0000000    0.2262880
217800.0000000    0.2497786
217840.0000000    0.2515523
217880.0000000    0.2659298
217920.0000000    0.2401736
217960.0000000    0.2425778
218000.0000000    0.2491057
218040.0000000    0.2338030
218080.0000000    0.2563742
218120.0000000    0.2389872
218160.0000000    0.2157785
218200.0000000    0.2536313
218240.0000000    0.2462706
218280.0000000    0.2564031
218320.0000000    0.2582159
218360.0000000    0.2538302
218400.0000000    0.2504590
218440.0000000    0.2316395
218480.0000000    0.2393790
218520.0000000    0.2571776
218560.0000000    0.2401805
218600.0000000    0.2378245
218640.0000000    0.2464725
218680.0000000    0.2490560
218720.0000000    0.2541173
218760.0000000    0.2648383
218800.0000000    0.2478565
218840.0000000    0.2465878
218880.0000000    0.2539367
218920.0000000    0.2410718
218960.0000000    0.2652377
219000.0000000    0.2474922
219040.0000000    0.2642161
219080.0000000    0.2397787
219120.0000000    0.2562225
219160.0000000    0.2596451
219200.0000000    0.2773749
219240.0000000    0.2504951
219280.0000000    0.2441213
219320.0000000    0.2666626
219360.0000000    0.2595737
219400.0000000    0.2554659
219440.0000000    0.2606566
219480.0000000    0.2389600
219520.0000000    0.2536320
219560.0000000    0.2492920
219600.0000000    0.2419495
219640.0000000    0.2768471
219680.0000000    0.2679941
219720.0000000    0.2896177
219760.0000000    0.2873072
219800.0000000    0.2739600
219840.0000000    0.2853142
219880.0000000    0.2730783
219920.0000000    0.2556986
219960.0000000    0.2533216
220000.0000000    0.2723070
220040.0000000    0.2683441
220080.0000000    0.2660198
220120.0000000    0.2530484
220160.0000000    0.2595098
220200.0000000    0.2825214
220240.0000000    0.2713774
220280.0000000    0.2747957
220320.0000000    0.2553040
220360.0000000    0.2479770
220400.0000000    0.2430799
220440.0000000    0.2563414
220480.0000000    0.2791729
220520.0000000    0.2724971
220560.0000000    0.2557052
220600.0000000    0.2588629
220640.0000000    0.2550847
220680.0000000    0.2408489
220720.0000000    0.2752448
220760.0000000    0.2577393
220800.0000000    0.2588441
220840.0000000    0.2531798
220880.0000000    0.2375362
220920.0000000    0.2581412
220960.0000000    0.2529152
221000.0000000    0.2627134
221040.0000000    0.2798606
221080.0000000    0.2930286
221120.0000000    0.2737508
221160.0000000    0.2824340
221200.0000000    0.2780323
221240.0000000    0.2562603
221280.0000000    0.2564307
221320.0000000    0.2612164
221360.0000000    0.2599421
221400.0000000    0.2776506
221440.0000000    0.2702667
221480.0000000    0.2708887
221520.0000000    0.2781485
221560.0000000    0.2748418
221600.0000000    0.2536458
221640.0000000    0.2483180
221680.0000000    0.2845955
221720.0000000    0.2604210
221760.0000000    0.2555971
221800.0000000    0.2693944
221840.0000000    0.2749416
221880.0000000    0.2670201
221920.0000000    0.2603638
221960.0000000    0.2703994
222000.0000000    0.2546088
222040.0000000    0.2527030
222080.0000000    0.2738916
222120.0000000    0.2803089
222160.0000000    0.2591662
222200.0000000    0.2933977
222240.0000000    0.2596737
222280.0000000    0.2948353
222320.0000000    0.2675945
222360.0000000    0.2727789
222400.0000000    0.2805472
222440.0000000    0.2490176
222480.0000000    0.2464596
222520.0000000    0.2369334
222560.0000000    0.2671498
222600.0000000    0.2567525
222640.0000000    0.2847606
222680.0000000    0.2695130
222720.0000000    0.2610737
222760.0000000    0.2613587
222800.0000000    0.2373645
222840.0000000    0.2513201
222880.0000000    0.2614633
222920.0000000    0.2540876
222960.0000000    0.2695084
223000.0000000    0.2894405
223040.0000000    0.2827546
223080.0000000    0.2537628
223120.0000000    0.2565508
223160.0000000    0.2519961
223200.0000000    0.2602864
223240.0000000    0.2693559
223280.0000000    0.2759181
223320.0000000    0.2635559
223360.0000000    0.2561622
223400.0000000    0.2480154
223440.0000000    0.2418960
223480.0000000    0.2579501
223520.0000000    0.2831459
223560.0000000    0.2533920
223600.0000000    0.2586780
223640.0000000    0.2591946
223680.0000000    0.2508964
223720.0000000    0.2567119
223760.0000000    0.2752536
223800.0000000    0.2452033
223840.0000000    0.2616795
223880.0000000    0.2526908
223920.0000000    0.2587735
223960.0000000    0.2609473
224000.0000000    0.2607182
224040.0000000    0.2517874
224080.0000000    0.2770301
224120.0000000    0.2749777
224160.0000000    0.2655898
224200.0000000    0.2724139
224240.0000000    0.2565922
224280.0000000    0.2559467
224320.0000000    0.2707445
224360.0000000    0.2642859
224400.0000000    0.2744312
224440.0000000    0.2665899
224480.0000000    0.2598428
224520.0000000    0.2702740
224560.0000000    0.2699083
224600.0000000    0.2729254
224640.0000000    0.2587071
224680.0000000    0.2849681
224720.0000000    0.2653984
224760.0000000    0.2591047
224800.0000000    0.2710750
224840.0000000    0.2743381
224880.0000000    0.2670349
224920.0000000    0.2791610
224960.0000000    0.2670871
225000.0000000    0.2557583
225040.0000000    0.2750348
225080.0000000    0.2664599
225120.0000000    0.2663820
225160.0000000    0.2696574
225200.0000000    0.2480493
225240.0000000    0.2442136
225280.0000000    0.2577505
225320.0000000    0.2443550
225360.0000000    0.2520575
225400.0000000    0.2546706
225440.0000000    0.2644893
225480.0000000    0.2702384
225520.0000000    0.2587504
225560.0000000    0.2661797
225600.0000000    0.2682981
225640.0000000    0.2644871
225680.0000000    0.2603402
225720.0000000    0.2750086
225760.0000000    0.2482125
225800.0000000    0.2537531
225840.0000000    0.2847482
225880.0000000    0.2733414
225920.0000000    0.2577777
225960.0000000    0.2688400
226000.0000000    0.2536935
226040.0000000    0.2557245
226080.0000000    0.2602096
226120.0000000    0.2688021
226160.0000000    0.2630648
226200.0000000    0.2470468
226240.0000000    0.2502292
226280.0000000    0.2766656
226320.0000000    0.2618433
226360.0000000    0.2685298
226400.0000000    0.2655374
226440.0000000    0.2558276
226480.0000000    0.2555024
226520.0000000    0.2519139
226560.0000000    0.2478950
226600.0000000    0.2255201
226640.0000000    0.2474974
226680.0000000    0.2616583
226720.0000000    0.2493963
226760.0000000    0.2513381
226800.0000000    0.2471558
226840.0000000    0.2475163
226880.0000000    0.2347120
226920.0000000    0.2331926
226960.0000000    0.2427946
227000.0000000    0.2534361
227040.0000000    0.2315480
227080.0000000    0.2528219
227120.0000000    0.2646222
227160.0000000    0.2517234
227200.0000000    0.2657128
227240.0000000    0.2783433
227280.0000000    0.2755542
227320.0000000    0.2627461
227360.0000000    0.2626047
227400.0000000    0.2898059
227440.0000000    0.2836264
227480.0000000    0.2491353
227520.0000000    0.2753693
227560.0000000    0.2632005
227600.0000000    0.2675503
227640.0000000    0.2841175
227680.0000000    0.2643910
227720.0000000    0.2732405
227760.0000000    0.2641101
227800.0000000    0.2628431
227840.0000000    0.2815443
227880.0000000    0.2715695
227920.0000000    0.2710706
227960.0000000    0.2581705
228000.0000000    0.2495957
228040.0000000    0.2493528
228080.0000000    0.2566055
228120.0000000    0.2630952
228160.0000000    0.2523890
228200.0000000    0.2578302
228240.0000000    0.2641182
228280.0000000    0.2647506
228320.0000000    0.2771367
228360.0000000    0.2745866
228400.0000000    0.2774061
228440.0000000    0.2792736
228480.0000000    0.2726781
228520.0000000    0.2750537
228560.0000000    0.2839733
228600.0000000    0.2720799
228640.0000000    0.2754465
228680.0000000    0.2621244
228720.0000000    0.2593433
228760.0000000    0.2773246
228800.0000000    0.2708267
228840.0000000    0.2549456
228880.0000000    0.2787906
228920.0000000    0.2638088
228960.0000000    0.2455906
229000.0000000    0.2442414
229040.0000000    0.2573733
229080.0000000    0.2365362
229120.0000000    0.2524389
229160.0000000    0.2553852
229200.0000000    0.2503799
229240.0000000    0.2618551
229280.0000000    0.2743201
229320.0000000    0.2659364
229360.0000000    0.2712765
229400.0000000    0.2706650
229440.0000000    0.2696473
229480.0000000    0.2477742
229520.0000000    0.2513724
229560.0000000    0.2509756
229600.0000000    0.2504064
229640.0000000    0.2534749
229680.0000000    0.2827619
229720.0000000    0.2479939
229760.0000000    0.2704585
229800.0000000    0.2717098
229840.0000000    0.2634608
229880.0000000    0.2682105
229920.0000000    0.2974312
229960.0000000    0.2851703
230000.0000000    0.2764798
230040.0000000    0.2839871
230080.0000000    0.2695882
230120.0000000    0.2796772
230160.0000000    0.2912050
230200.0000000    0.2792884
230240.0000000    0.2770396
230280.0000000    0.2629323
230320.0000000    0.2648640
230360.0000000    0.2665617
230400.0000000    0.2730073
230440.0000000    0.2743360
230480.0000000    0.2748329
230520.0000000    0.2827079
230560.0000000    0.2566898
230600.0000000    0.2383650
230640.0000000    0.2461167
230680.0000000    0.2694969
230720.0000000    0.2565495
230760.0000000    0.2756093
230800.0000000    0.2796076
230840.0000000    0.2654230
230880.0000000    0.2603586
230920.0000000    0.2612962
230960.0000000    0.2675052
231000.0000000    0.2550987
231040.0000000    0.2435084
231080.0000000    0.2228595
231120.0000000    0.2383315
231160.0000000    0.2300311
231200.0000000    0.2339755
231240.0000000    0.2519074
231280.0000000    0.2357652
231320.0000000    0.2603346
231360.0000000    0.2639486
231400.0000000    0.2511019
231440.0000000    0.2488301
231480.0000000    0.2565613
231520.0000000    0.2486924
231560.0000000    0.2361856
231600.0000000    0.2624668
231640.0000000    0.2431916
231680.0000000    0.2520019
231720.0000000    0.2407140
231760.0000000    0.2398242
231800.0000000    0.2416738
231840.0000000    0.2386733
231880.0000000    0.2444973
231920.0000000    0.2252840
231960.0000000    0.2391804
232000.0000000    0.2320016
232040.0000000    0.2721586
232080.0000000    0.2707507
232120.0000000    0.2566263
232160.0000000    0.2567314
232200.0000000    0.2537282
232240.0000000    0.2629253
232280.0000000    0.2601737
232320.0000000    0.2684233
232360.0000000    0.2560333
232400.0000000    0.2565032
232440.0000000    0.2490418
232480.0000000    0.2435275
232520.0000000    0.2598613
232560.0000000    0.2510179
232600.0000000    0.2362856
232640.0000000    0.2478965
232680.0000000    0.2364522
232720.0000000    0.2528616
232760.0000000    0.2395621
232800.0000000    0.2317321
232840.0000000    0.2415312
232880.0000000    0.2102444
232920.0000000    0.2330413
232960.0000000    0.2428997
233000.0000000    0.2285258
233040.0000000    0.2289502
233080.0000000    0.2452056
233120.0000000    0.2409010
233160.0000000    0.2426535
233200.0000000    0.2622612
233240.0000000    0.2488927
233280.0000000    0.2481714
233320.0000000    0.2534036
233360.0000000    0.2477199
233400.0000000    0.2426706
233440.0000000    0.2488241
233480.0000000    0.2631631
233520.0000000    0.2542553
233560.0000000    0.2642637
233600.0000000    0.2535605
233640.0000000    0.2364271
233680.0000000    0.2380622
233720.0000000    0.2472176
233760.0000000    0.2333990
233800.0000000    0.2187368
233840.0000000    0.2600272
233880.0000000    0.2659943
233920.0000000    0.2448917
233960.0000000    0.2325213
234000.0000000    0.2404913
234040.0000000    0.2387745
234080.0000000    0.2379755
234120.0000000    0.2316530
234160.0000000    0.2552688
234200.0000000    0.2296579
234240.0000000    0.2387480
234280.0000000    0.2649684
234320.0000000    0.2622339
234360.0000000    0.2564698
234400.0000000    0.2659638
234440.0000000    0.2535556
234480.0000000    0.2633486
234520.0000000    0.2876234
234560.0000000    0.2947141
234600.0000000    0.2891408
234640.0000000    0.2834921
234680.0000000    0.2704633
234720.0000000    0.2807401
234760.0000000    0.2904702
234800.0000000    0.2638875
234840.0000000    0.2432000
234880.0000000    0.2548118
234920.0000000    0.2491880
234960.0000000    0.2657614
235000.0000000    0.2751222
235040.0000000    0.2647052
235080.0000000    0.2611349
235120.0000000    0.2635867
235160.0000000    0.2779448
235200.0000000    0.2708306
235240.0000000    0.2559542
235280.0000000    0.2514714
235320.0000000    0.2742355
235360.0000000    0.2714746
235400.0000000    0.2555403
235440.0000000    0.2646901
235480.0000000    0.2620580
235520.0000000    0.2558586
235560.0000000    0.2647455
235600.0000000    0.2629697
235640.0000000    0.2583357
235680.0000000    0.2594250
235720.0000000    0.2729970
235760.0000000    0.2587419
235800.0000000    0.2661823
235840.0000000    0.2694205
235880.0000000    0.2713387
235920.0000000    0.2698403
235960.0000000    0.2586686
236000.0000000    0.2743039
236040.0000000    0.2646577
236080.0000000    0.2715297
236120.0000000    0.2606865
236160.0000000    0.2559208
236200.0000000    0.2587383
236240.0000000    0.2500901
236280.0000000    0.2379592
236320.0000000    0.2700544
236360.0000000    0.2573287
236400.0000000    0.2375241
236440.0000000    0.2371518
236480.0000000    0.2460331
236520.0000000    0.2405686
236560.0000000    0.2630887
236600.0000000    0.2593906
236640.0000000    0.2394625
236680.0000000    0.2302885
236720.0000000    0.2345642
236760.0000000    0.2323953
236800.0000000    0.2212259
236840.0000000    0.2589165
236880.0000000    0.2536836
236920.0000000    0.2342332
236960.0000000    0.2383071
237000.0000000    0.2293037
237040.0000000    0.2321199
237080.0000000    0.2484924
237120.0000000    0.2491388
237160.0000000    0.2588756
237200.0000000    0.2541453
237240.0000000    0.2340307
237280.0000000    0.2693708
237320.0000000    0.2415999
237360.0000000    0.2508178
237400.0000000    0.2398816
237440.0000000    0.2428844
237480.0000000    0.2433254
237520.0000000    0.2527291
237560.0000000    0.2438734
237600.0000000    0.2374207
237640.0000000    0.2434930
237680.0000000    0.2465622
237720.0000000    0.2396095
237760.0000000    0.2354097
237800.0000000    0.2302117
237840.0000000    0.2395964
237880.0000000    0.2461077
237920.0000000    0.2411258
237960.0000000    0.2349488
238000.0000000    0.2360702
238040.0000000    0.2386389
238080.0000000    0.2520596
238120.0000000    0.2572879
238160.0000000    0.2673438
238200.0000000    0.2520567
238240.0000000    0.2575055
238280.0000000    0.2468853
238320.0000000    0.2669915
238360.0000000    0.2481477
238400.0000000    0.2579994
238440.0000000    0.2393885
238480.0000000    0.2732047
238520.0000000    0.2611730
238560.0000000    0.2684821
238600.0000000    0.2583477
238640.0000000    0.2461017
238680.0000000    0.2714456
238720.0000000    0.2543503
238760.0000000    0.2479492
238800.0000000    0.2568482
238840.0000000    0.2479610
238880.0000000    0.2579930
238920.0000000    0.2664450
238960.0000000    0.2612269
239000.0000000    0.2508090
239040.0000000    0.2727940
239080.0000000    0.2418861
239120.0000000    0.2546509
239160.0000000    0.2406777
239200.0000000    0.2522925
239240.0000000    0.2410911
239280.0000000    0.2442663
239320.0000000    0.2297618
239360.0000000    0.2607242
239400.0000000    0.2546533
239440.0000000    0.2566247
239480.0000000    0.2852139
239520.0000000    0.2701158
239560.0000000    0.2480905
239600.0000000    0.2577657
239640.0000000    0.2607626
239680.0000000    0.2512931
239720.0000000    0.2479320
239760.0000000    0.2463923
239800.0000000    0.2704171
239840.0000000    0.2717966
239880.0000000    0.2493801
239920.0000000    0.2782232
239960.0000000    0.2766153
240000.0000000    0.2844438
240040.0000000    0.2785673
240080.0000000    0.2803611
240120.0000000    0.2603406
240160.0000000    0.2506147
240200.0000000    0.2528758
240240.0000000    0.2702200
240280.0000000    0.2732505
240320.0000000    0.2633111
240360.0000000    0.2634637
240400.0000000    0.2647179
240440.0000000    0.2383192
240480.0000000    0.2767567
240520.0000000    0.2616592
240560.0000000    0.2610126
240600.0000000    0.2581810
240640.0000000    0.2574691
240680.0000000    0.2821798
240720.0000000    0.2693484
240760.0000000    0.2574830
240800.0000000    0.2793539
240840.0000000    0.2502858
240880.0000000    0.2460112
240920.0000000    0.2521746
240960.0000000    0.2413389
241000.0000000    0.2546769
241040.0000000    0.2548945
241080.0000000    0.2503757
241120.0000000    0.2562158
241160.0000000    0.2443865
241200.0000000    0.2730975
241240.0000000    0.2811572
241280.0000000    0.2674021
241320.0000000    0.2620488
241360.0000000    0.2711835
241400.0000000    0.2730378
241440.0000000    0.2745330
241480.0000000    0.2626305
241520.0000000    0.2398879
241560.0000000    0.2711827
241600.0000000    0.2412096
241640.0000000    0.2726700
241680.0000000    0.2668006
241720.0000000    0.2787410
241760.0000000    0.2837569
241800.0000000    0.2696475
241840.0000000    0.2731933
241880.0000000    0.2569500
241920.0000000    0.2662658
241960.0000000    0.2601503
242000.0000000    0.2684545
242040.0000000    0.2636668
242080.0000000    0.2722808
242120.0000000    0.2538559
242160.0000000    0.2678771
242200.0000000    0.2520340
242240.0000000    0.2519438
242280.0000000    0.2600491
242320.0000000    0.2432857
242360.0000000    0.2592963
242400.0000000    0.2618874
242440.0000000    0.2546433
242480.0000000    0.2531221
242520.0000000    0.2503540
242560.0000000    0.2542875
242600.0000000    0.2494485
242640.0000000    0.2523485
242680.0000000    0.2571120
242720.0000000    0.2464315
242760.0000000    0.2371696
242800.0000000    0.2429394
242840.0000000    0.2304667
242880.0000000    0.2554526
242920.0000000    0.2523265
242960.0000000    0.2417359
243000.0000000    0.2420519
243040.0000000    0.2505898
243080.0000000    0.2670533
243120.0000000    0.2679414
243160.0000000    0.2713774
243200.0000000    0.2646293
243240.0000000    0.2448385
243280.0000000    0.2595773
243320.0000000    0.2685509
243360.0000000    0.2522907
243400.0000000    0.2563124
243440.0000000    0.2376390
243480.0000000    0.2528776
243520.0000000    0.2451369
243560.0000000    0.2363061
243600.0000000    0.2360110
243640.0000000    0.2589032
243680.0000000    0.2492842
243720.0000000    0.2613170
243760.0000000    0.2511999
243800.0000000    0.2414191
243840.0000000    0.2491010
243880.0000000    0.2473418
243920.0000000    0.2421507
243960.0000000    0.2316265
244000.0000000    0.2291334
244040.0000000    0.2397381
244080.0000000    0.2452036
244120.0000000    0.2479087
244160.0000000    0.2399470
244200.0000000    0.2329631
244240.0000000    0.2730294
244280.0000000    0.2613337
244320.0000000    0.2497525
244360.0000000    0.2598488
244400.0000000    0.2611537
244440.0000000    0.2576184
244480.0000000    0.2572900
244520.0000000    0.2769529
244560.0000000    0.2652139
244600.0000000    0.2739009
244640.0000000    0.2714793
244680.0000000    0.2867261
244720.0000000    0.2629276
244760.0000000    0.2713368
244800.0000000    0.2534640
244840.0000000    0.2806616
244880.0000000    0.2535201
244920.0000000    0.2706763
244960.0000000    0.2606142
245000.0000000    0.2724130
245040.0000000    0.2526458
245080.0000000    0.2636011
245120.0000000    0.2525599
245160.0000000    0.2710300
245200.0000000    0.2796334
245240.0000000    0.2640846
245280.0000000    0.2532317
245320.0000000    0.2588157
245360.0000000    0.2580689
245400.0000000    0.2579903
245440.0000000    0.2646224
245480.0000000    0.2639952
245520.0000000    0.2620027
245560.0000000    0.2944734
245600.0000000    0.2913464
245640.0000000    0.2854601
245680.0000000    0.2824182
245720.0000000    0.2698067
245760.0000000    0.2468422
245800.0000000    0.2637122
245840.0000000    0.2474643
245880.0000000    0.2779905
245920.0000000    0.2555632
245960.0000000    0.2503717
246000.0000000    0.2493129
246040.0000000    0.2606372
246080.0000000    0.2533698
246120.0000000    0.2721641
246160.0000000    0.2823231
246200.0000000    0.2792324
246240.0000000    0.2673490
246280.0000000    0.2874699
246320.0000000    0.2810904
246360.0000000    0.2721281
246400.0000000    0.2755509
246440.0000000    0.2562951
246480.0000000    0.2578568
246520.0000000    0.2891867
246560.0000000    0.2650886
246600.0000000    0.2675959
246640.0000000    0.2773053
246680.0000000    0.2736629
246720.0000000    0.2937053
246760.0000000    0.2614189
246800.0000000    0.2888296
246840.0000000    0.2897624
246880.0000000    0.2952796
246920.0000000    0.2946284
246960.0000000    0.2669873
247000.0000000    0.2755893
247040.0000000    0.2789930
247080.0000000    0.2664711
247120.0000000    0.2941550
247160.0000000    0.2740056
247200.0000000    0.2604924
247240.0000000    0.2741059
247280.0000000    0.2735418
247320.0000000    0.2648891
247360.0000000    0.2752740
247400.0000000    0.2806991
247440.0000000    0.2567828
247480.0000000    0.2509908
247520.0000000    0.2904429
247560.0000000    0.2655525
247600.0000000    0.2579272
247640.0000000    0.2748712
247680.0000000    0.2607419
247720.0000000    0.2609174
247760.0000000    0.2686083
247800.0000000    0.2788351
247840.0000000    0.2944844
247880.0000000    0.2700944
247920.0000000    0.2605279
247960.0000000    0.2648852
248000.0000000    0.2639907
248040.0000000    0.2905653
248080.0000000    0.2610256
248120.0000000    0.2653179
248160.0000000    0.2775896
248200.0000000    0.2749128
248240.0000000    0.2707115
248280.0000000    0.2964598
248320.0000000    0.2773924
248360.0000000    0.2589320
248400.0000000    0.2656285
248440.0000000    0.2648966
248480.0000000    0.2495075
248520.0000000    0.2533587
248560.0000000    0.2472886
248600.0000000    0.2458260
248640.0000000    0.2595010
248680.0000000    0.2674818
248720.0000000    0.2662796
248760.0000000    0.2664534
248800.0000000    0.2672095
248840.0000000    0.2388374
248880.0000000    0.2397996
248920.0000000    0.2562848
248960.0000000    0.2546587
249000.0000000    0.2809518
249040.0000000    0.2927125
249080.0000000    0.3075311
249120.0000000    0.3068261
249160.0000000    0.2774171
249200.0000000    0.2834581
249240.0000000    0.2839495
249280.0000000    0.2862116
249320.0000000    0.2785084
249360.0000000    0.2646075
249400.0000000    0.2893584
249440.0000000    0.2743663
249480.0000000    0.2834610
249520.0000000    0.2591167
249560.0000000    0.2760571
249600.0000000    0.2483005
249640.0000000    0.2620208
249680.0000000    0.2703711
249720.0000000    0.2594079
249760.0000000    0.2637226
249800.0000000    0.2557347
249840.0000000    0.2696600
249880.0000000    0.2904480
249920.0000000    0.2661203
249960.0000000    0.2733576
250000.0000000    0.2856061
250040.0000000    0.2800930
250080.0000000    0.2603350
250120.0000000    0.2723632
250160.0000000    0.2816256
250200.0000000    0.2812778
250240.0000000    0.2775848
250280.0000000    0.2761565
250320.0000000    0.2667735
250360.0000000    0.2580000
250400.0000000    0.2522972
250440.0000000    0.2504883
250480.0000000    0.2534588
250520.0000000    0.2593803
250560.0000000    0.2692455
250600.0000000    0.2722445
250640.0000000    0.2584609
250680.0000000    0.2589553
250720.0000000    0.2769839
250760.0000000    0.2598125
250800.0000000    0.2649885
250840.0000000    0.2706365
250880.0000000    0.2665665
250920.0000000    0.2872900
250960.0000000    0.2801692
251000.0000000    0.2671899
251040.0000000    0.2735192
251080.0000000    0.2631764
251120.0000000    0.2467569
251160.0000000    0.2735229
251200.0000000    0.2624284
251240.0000000    0.2632790
251280.0000000    0.2559533
251320.0000000    0.2506092
251360.0000000    0.2492704
251400.0000000    0.2430207
251440.0000000    0.2531972
251480.0000000    0.2753088
251520.0000000    0.2484373
251560.0000000    0.2525127
251600.0000000    0.2368261
251640.0000000    0.2437885
251680.0000000    0.2549202
251720.0000000    0.2668229
251760.0000000    0.2618791
251800.0000000    0.2791915
251840.0000000    0.2620066
251880.0000000    0.2829991
251920.0000000    0.2578585
251960.0000000    0.2494829
252000.0000000    0.2604387
252040.0000000    0.2632685
252080.0000000    0.2508890
252120.0000000    0.2664942
252160.0000000    0.2664809
252200.0000000    0.2798423
252240.0000000    0.2769420
252280.0000000    0.2847361
252320.0000000    0.2942147
252360.0000000    0.2887432
252400.0000000    0.2922782
252440.0000000    0.2835021
252480.0000000    0.2868447
252520.0000000    0.2815968
252560.0000000    0.2769476
252600.0000000    0.2679819
252640.0000000    0.2853649
252680.0000000    0.2472140
252720.0000000    0.2730652
252760.0000000    0.2849631
252800.0000000    0.2853877
252840.0000000    0.2870240
252880.0000000    0.2679455
252920.0000000    0.2656283
252960.0000000    0.2574871
253000.0000000    0.2604542
253040.0000000    0.2808412
253080.0000000    0.2538664
253120.0000000    0.2655898
253160.0000000    0.2770362
253200.0000000    0.2914059
253240.0000000    0.2816992
253280.0000000    0.2716550
253320.0000000    0.2767625
253360.0000000    0.2807849
253400.0000000    0.2724217
253440.0000000    0.2709629
253480.0000000    0.2731824
253520.0000000    0.2635089
253560.0000000    0.2647128
253600.0000000    0.2924638
253640.0000000    0.2659139
253680.0000000    0.3013466
253720.0000000    0.2784538
253760.0000000    0.2571544
253800.0000000    0.2855852
253840.0000000    0.2774870
253880.0000000    0.2794466
253920.0000000    0.2592359
253960.0000000    0.2812364
254000.0000000    0.2876976
254040.0000000    0.2754222
254080.0000000    0.2575213
254120.0000000    0.2637866
254160.0000000    0.2775979
254200.0000000    0.2678294
254240.0000000    0.2744514
254280.0000000    0.2683417
254320.0000000    0.2663513
254360.0000000    0.2877276
254400.0000000    0.2716161
254440.0000000    0.2744342
254480.0000000    0.2676048
254520.0000000    0.2371986
254560.0000000    0.2500164
254600.0000000    0.2206760
254640.0000000    0.2361385
254680.0000000    0.2241571
254720.0000000    0.2240834
254760.0000000    0.2443466
254800.0000000    0.2464913
254840.0000000    0.2439818
254880.0000000    0.2491919
254920.0000000    0.2560045
254960.0000000    0.2597636
255000.0000000    0.2505140
255040.0000000    0.2595347
255080.0000000    0.2578263
255120.0000000    0.2861019
255160.0000000    0.2378307
255200.0000000    0.2396558
255240.0000000    0.2641480
255280.0000000    0.2466888
255320.0000000    0.2445503
255360.0000000    0.2557963
255400.0000000    0.2724032
255440.0000000    0.2441429
255480.0000000    0.2598853
255520.0000000    0.2485214
255560.0000000    0.2623497
255600.0000000    0.2684237
255640.0000000    0.2684941
255680.0000000    0.2748046
255720.0000000    0.2723263
255760.0000000    0.2768347
255800.0000000    0.2888376
255840.0000000    0.2756108
255880.0000000    0.2809676
255920.0000000    0.2678351
255960.0000000    0.2609682
256000.0000000    0.2411548
256040.0000000    0.2556823
256080.0000000    0.2553441
256120.0000000    0.2745539
256160.0000000    0.2762769
256200.0000000    0.2710230
256240.0000000    0.2612464
256280.0000000    0.2513199
256320.0000000    0.2662660
256360.0000000    0.2507332
256400.0000000    0.2690602
256440.0000000    0.2708665
256480.0000000    0.2282232
256520.0000000    0.2375266
256560.0000000    0.2803961
256600.0000000    0.2610919
256640.0000000    0.2619354
256680.0000000    0.2589014
256720.0000000    0.2594543
256760.0000000    0.2370763
256800.0000000    0.2546971
256840.0000000    0.2311742
256880.0000000    0.2511563
256920.0000000    0.2569143
256960.0000000    0.2497699
257000.0000000    0.2394777
257040.0000000    0.2599761
257080.0000000    0.2506088
257120.0000000    0.2503140
257160.0000000    0.2580964
257200.0000000    0.2467724
257240.0000000    0.2527986
257280.0000000    0.2291888
257320.0000000    0.2400834
257360.0000000    0.2523524
257400.0000000    0.2478394
257440.0000000    0.2427553
257480.0000000    0.2480032
257520.0000000    0.2577259
257560.0000000    0.2569673
257600.0000000    0.2453909
257640.0000000    0.2419214
257680.0000000    0.2798019
257720.0000000    0.2802410
257760.0000000    0.2659511
257800.0000000    0.2401613
257840.0000000    0.2574522
257880.0000000    0.2636509
257920.0000000    0.2557329
257960.0000000    0.2588715
258000.0000000    0.2408006
258040.0000000    0.2645781
258080.0000000    0.2393661
258120.0000000    0.2587075
258160.0000000    0.2620428
258200.0000000    0.2595390
258240.0000000    0.2608957
258280.0000000    0.2742276
258320.0000000    0.2405819
258360.0000000    0.2641595
258400.0000000    0.2598079
258440.0000000    0.2429791
258480.0000000    0.2774967
258520.0000000    0.2457775
258560.0000000    0.2743292
258600.0000000    0.2694694
258640.0000000    0.2750890
258680.0000000    0.2573015
258720.0000000    0.2632906
258760.0000000    0.2604590
258800.0000000    0.2582778
258840.0000000    0.2730411
258880.0000000    0.2603806
258920.0000000    0.2597229
258960.0000000    0.2605001
259000.0000000    0.2718475
259040.0000000    0.2715541
259080.0000000    0.2816219
259120.0000000    0.2707145
259160.0000000    0.2650184
259200.0000000    0.2763042
259240.0000000    0.2779041
259280.0000000    0.2627591
259320.0000000    0.2714128
259360.0000000    0.2784534
259400.0000000    0.2701344
259440.0000000    0.2817257
259480.0000000    0.2680616
259520.0000000    0.2635635
259560.0000000    0.2614227
259600.0000000    0.2650728
259640.0000000    0.2581833
259680.0000000    0.2625920
259720.0000000    0.2588867
259760.0000000    0.2513808
259800.0000000    0.2601800
259840.0000000    0.2464384
259880.0000000    0.2550153
259920.0000000    0.2529723
259960.0000000    0.2505848
260000.0000000    0.2388386
260040.0000000    0.2584882
260080.0000000    0.2583571
260120.0000000    0.2370938
260160.0000000    0.2400806
260200.0000000    0.2356455
260240.0000000    0.2468387
260280.0000000    0.2649182
260320.0000000    0.2644432
260360.0000000    0.2753667
260400.0000000    0.2651498
260440.0000000    0.2774300
260480.0000000    0.2688802
260520.0000000    0.2589253
260560.0000000    0.2535670
260600.0000000    0.2628918
260640.0000000    0.2507082
260680.0000000    0.2724585
260720.0000000    0.2660869
260760.0000000    0.2638357
260800.0000000    0.2489552
260840.0000000    0.2739199
260880.0000000    0.2703246
260920.0000000    0.2818557
260960.0000000    0.2931718
261000.0000000    0.2915078
261040.0000000    0.3118165
261080.0000000    0.2846833
261120.0000000    0.2853295
261160.0000000    0.2765697
261200.0000000    0.2669874
261240.0000000    0.2886060
261280.0000000    0.2677379
261320.0000000    0.2582324
261360.0000000    0.2719707
261400.0000000    0.2554247
261440.0000000    0.2785859
261480.0000000    0.2881153
261520.0000000    0.2698322
261560.0000000    0.2797199
261600.0000000    0.2976250
261640.0000000    0.2782418
261680.0000000    0.2857329
261720.0000000    0.2603672
261760.0000000    0.2601422
261800.0000000    0.2714277
261840.0000000    0.2753405
261880.0000000    0.2762604
261920.0000000    0.2835665
261960.0000000    0.2756976
262000.0000000    0.2924388
262040.0000000    0.2718078
262080.0000000    0.2792544
262120.0000000    0.2684941
262160.0000000    0.2778459
262200.0000000    0.2546678
262240.0000000    0.2595337
262280.0000000    0.2619336
262320.0000000    0.2479695
262360.0000000    0.2691748
262400.0000000    0.2730424
262440.0000000    0.2825278
262480.0000000    0.2921698
262520.0000000    0.2844935
262560.0000000    0.2626105
262600.0000000    0.2653928
262640.0000000    0.2629937
262680.0000000    0.2582265
262720.0000000    0.2663446
262760.0000000    0.2686312
262800.0000000    0.2719270
262840.0000000    0.2498117
262880.0000000    0.2449502
262920.0000000    0.2334263
262960.0000000    0.2267087
263000.0000000    0.2346390
263040.0000000    0.2312829
263080.0000000    0.2299364
263120.0000000    0.2256318
263160.0000000    0.2272102
263200.0000000    0.2313611
263240.0000000    0.2329471
263280.0000000    0.2187347
263320.0000000    0.2171992
263360.0000000    0.2231168
263400.0000000    0.2162834
263440.0000000    0.2132096
263480.0000000    0.2068050
263520.0000000    0.2081122
263560.0000000    0.2207084
263600.0000000    0.2086536
263640.0000000    0.2104097
263680.0000000    0.2039804
263720.0000000    0.2076057
263760.0000000    0.2045964
263800.0000000    0.2205839
263840.0000000    0.1968490
263880.0000000    0.1804369
263920.0000000    0.1836904
263960.0000000    0.1837333
264000.0000000    0.1781066
264040.0000000    0.1881842
264080.0000000    0.1973018
264120.0000000    0.1935757
264160.0000000    0.2127489
264200.0000000    0.2103355
264240.0000000    0.2096985
264280.0000000    0.2028731
264320.0000000    0.2113827
264360.0000000    0.2120316
264400.0000000    0.1923375
264440.0000000    0.1903647
264480.0000000    0.2253439
264520.0000000    0.2040739
264560.0000000    0.2013612
264600.0000000    0.2029540
264640.0000000    0.1968220
264680.0000000    0.1844912
264720.0000000    0.1835133
264760.0000000    0.1872907
264800.0000000    0.1715879
264840.0000000    0.1716425
264880.0000000    0.1731822
264920.0000000    0.1913527
264960.0000000    0.1819425
265000.0000000    0.1801045
265040.0000000    0.1796097
265080.0000000    0.1800099
265120.0000000    0.1675600
265160.0000000    0.1903997
265200.0000000    0.1855386
265240.0000000    0.2060932
265280.0000000    0.1996603
265320.0000000    0.1980142
265360.0000000    0.2049736
265400.0000000    0.2264673
265440.0000000    0.2250965
265480.0000000    0.2280202
265520.0000000    0.2021482
265560.0000000    0.2107267
265600.0000000    0.1883976
265640.0000000    0.2131454
265680.0000000    0.2285790
265720.0000000    0.2040710
265760.0000000    0.2077222
265800.0000000    0.2001281
265840.0000000    0.2089651
265880.0000000    0.1947182
265920.0000000    0.2027609
265960.0000000    0.2068055
266000.0000000    0.1860520
266040.0000000    0.2013990
266080.0000000    0.2046972
266120.0000000    0.1894813
266160.0000000    0.1821308
266200.0000000    0.1862880
266240.0000000    0.1891570
266280.0000000    0.1807218
266320.0000000    0.1740629
266360.0000000    0.1856582
266400.0000000    0.1795660
266440.0000000    0.2031641
266480.0000000    0.2083820
266520.0000000    0.1733046
266560.0000000    0.1686972
266600.0000000    0.1928310
266640.0000000    0.1930253
266680.0000000    0.2049107
266720.0000000    0.1799747
266760.0000000    0.2052924
266800.0000000    0.1999910
266840.0000000    0.1943215
266880.0000000    0.2010688
266920.0000000    0.2175560
266960.0000000    0.1952098
267000.0000000    0.1823741
267040.0000000    0.1943692
267080.0000000    0.1760374
267120.0000000    0.1904090
267160.0000000    0.2169332
267200.0000000    0.1977036
267240.0000000    0.2133059
267280.0000000    0.1935567
267320.0000000    0.2082710
267360.0000000    0.2043992
267400.0000000    0.2133805
267440.0000000    0.2015074
267480.0000000    0.1878527
267520.0000000    0.1753667
267560.0000000    0.1868609
267600.0000000    0.1910311
267640.0000000    0.1936015
267680.0000000    0.2044943
267720.0000000    0.1764491
267760.0000000    0.2008034
267800.0000000    0.1966018
267840.0000000    0.2047597
267880.0000000    0.2057123
267920.0000000    0.2036263
267960.0000000    0.1881498
268000.0000000    0.1890228
268040.0000000    0.1879860
268080.0000000    0.1906704
268120.0000000    0.1909064
268160.0000000    0.1885591
268200.0000000    0.1996821
268240.0000000    0.2042658
268280.0000000    0.2019676
268320.0000000    0.1875944
268360.0000000    0.2028051
268400.0000000    0.1864123
268440.0000000    0.1783597
268480.0000000    0.1974794
268520.0000000    0.1864531
268560.0000000    0.2031369
268600.0000000    0.2030212
268640.0000000    0.1940032
268680.0000000    0.1920509
268720.0000000    0.1935154
268760.0000000    0.1913540
268800.0000000    0.1894361
268840.0000000    0.1834150
268880.0000000    0.2023476
268920.0000000    0.1841958
268960.0000000    0.1902969
269000.0000000    0.1904888
269040.0000000    0.1805119
269080.0000000    0.1833962
269120.0000000    0.1925387
269160.0000000    0.1827578
269200.0000000    0.1808176
269240.0000000    0.2000023
269280.0000000    0.1857719
269320.0000000    0.1955460
269360.0000000    0.1867654
269400.0000000    0.2054780
269440.0000000    0.1968056
269480.0000000    0.2057853
269520.0000000    0.2011201
269560.0000000    0.1894428
269600.0000000    0.2038872
269640.0000000    0.1939816
269680.0000000    0.1971470
269720.0000000    0.1974586
269760.0000000    0.2102012
269800.0000000    0.1904810
269840.0000000    0.1902213
269880.0000000    0.2033321
269920.0000000    0.1885725
269960.0000000    0.1745215
270000.0000000    0.1709442
270040.0000000    0.1808320
270080.0000000    0.1939305
270120.0000000    0.1974207
270160.0000000    0.1958264
270200.0000000    0.1816527
270240.0000000    0.1960336
270280.0000000    0.2030360
270320.0000000    0.1972267
270360.0000000    0.2051599
270400.0000000    0.1933611
270440.0000000    0.2234307
270480.0000000    0.1970506
270520.0000000    0.1794364
270560.0000000    0.1861952
270600.0000000    0.1970516
270640.0000000    0.1739425
270680.0000000    0.1842932
270720.0000000    0.1856788
270760.0000000    0.1890543
270800.0000000    0.1783811
270840.0000000    0.1951806
270880.0000000    0.1944000
270920.0000000    0.2141966
270960.0000000    0.1988990
271000.0000000    0.2169490
271040.0000000    0.2152691
271080.0000000    0.2224385
271120.0000000    0.1965492
271160.0000000    0.1999499
271200.0000000    0.1990562
271240.0000000    0.1942979
271280.0000000    0.2000701
271320.0000000    0.2103668
271360.0000000    0.2047007
271400.0000000    0.2150763
271440.0000000    0.1953252
271480.0000000    0.1900494
271520.0000000    0.1934027
271560.0000000    0.1954507
271600.0000000    0.1922478
271640.0000000    0.1981963
271680.0000000    0.1882225
271720.0000000    0.1781021
271760.0000000    0.1739762
271800.0000000    0.1995568
271840.0000000    0.1983334
271880.0000000    0.1959501
271920.0000000    0.2016419
271960.0000000    0.1801704
272000.0000000    0.1857277
272040.0000000    0.1910180
272080.0000000    0.1828911
272120.0000000    0.1879937
272160.0000000    0.1862742
272200.0000000    0.2040521
272240.0000000    0.1819361
272280.0000000    0.1981321
272320.0000000    0.1840405
272360.0000000    0.1934768
272400.0000000    0.2032738
272440.0000000    0.2190564
272480.0000000    0.2058022
272520.0000000    0.2042497
272560.0000000    0.2072336
272600.0000000    0.1960104
272640.0000000    0.1898086
272680.0000000    0.1954069
272720.0000000    0.1858687
272760.0000000    0.1963804
272800.0000000    0.1997366
272840.0000000    0.1934751
272880.0000000    0.1842841
272920.0000000    0.1810919
272960.0000000    0.1841031
273000.0000000    0.2037860
273040.0000000    0.1965589
273080.0000000    0.1849939
273120.0000000    0.1816743
273160.0000000    0.1826318
273200.0000000    0.1817215
273240.0000000    0.1861062
273280.0000000    0.1854089
273320.0000000    0.1886489
273360.0000000    0.2017824
273400.0000000    0.2009080
273440.0000000    0.2002510
273480.0000000    0.1875680
273520.0000000    0.1939255
273560.0000000    0.1887526
273600.0000000    0.1863007
273640.0000000    0.2029364
273680.0000000    0.1976466
273720.0000000    0.2032855
273760.0000000    0.1961256
273800.0000000    0.1916105
273840.0000000    0.2006524
273880.0000000    0.1937939
273920.0000000    0.2005063
273960.0000000    0.2011505
274000.0000000    0.1879162
274040.0000000    0.1900218
274080.0000000    0.1952354
274120.0000000    0.1809218
274160.0000000    0.1772055
274200.0000000    0.1986981
274240.0000000    0.1975610
274280.0000000    0.1890512
274320.0000000    0.1993296
274360.0000000    0.2110201
274400.0000000    0.1937798
274440.0000000    0.1865908
274480.0000000    0.1943115
274520.0000000    0.1850067
274560.0000000    0.1832317
274600.0000000    0.1995973
274640.0000000    0.1927876
274680.0000000    0.1884346
274720.0000000    0.1924007
274760.0000000    0.2074440
274800.0000000    0.1864674
274840.0000000    0.1998669
274880.0000000    0.1996400
274920.0000000    0.1977358
274960.0000000    0.1911905
275000.0000000    0.1841771
275040.0000000    0.1979631
275080.0000000    0.1824935
275120.0000000    0.1871048
275160.0000000    0.1806068
275200.0000000    0.1822982
275240.0000000    0.1869094
275280.0000000    0.1986872
275320.0000000    0.1967191
275360.0000000    0.1924224
275400.0000000    0.1999640
275440.0000000    0.1909353
275480.0000000    0.2031559
275520.0000000    0.1898319
275560.0000000    0.1922663
275600.0000000    0.1799833
275640.0000000    0.1948130
275680.0000000    0.1983457
275720.0000000    0.2133093
275760.0000000    0.1876339
275800.0000000    0.1843209
275840.0000000    0.1892528
275880.0000000    0.1949732
275920.0000000    0.2011643
275960.0000000    0.1882384
276000.0000000    0.1971778
276040.0000000    0.1873555
276080.0000000    0.1859781
276120.0000000    0.1781244
276160.0000000    0.1820817
276200.0000000    0.1917597
276240.0000000    0.1763364
276280.0000000    0.1840213
276320.0000000    0.1959355
276360.0000000    0.1943887
276400.0000000    0.2049891
276440.0000000    0.1885094
276480.0000000    0.1954037
276520.0000000    0.1954631
276560.0000000    0.1838814
276600.0000000    0.1758705
276640.0000000    0.1880390
276680.0000000    0.1832585
276720.0000000    0.1913073
276760.0000000    0.1857902
276800.0000000    0.1940434
276840.0000000    0.1711504
276880.0000000    0.1922951
276920.0000000    0.1964490
276960.0000000    0.1941636
277000.0000000    0.1887971
277040.0000000    0.1886604
277080.0000000    0.1913653
277120.0000000    0.1996748
277160.0000000    0.1951033
277200.0000000    0.2025295
277240.0000000    0.1932917
277280.0000000    0.1757265
277320.0000000    0.1838378
277360.0000000    0.2103135
277400.0000000    0.2208902
277440.0000000    0.2006327
277480.0000000    0.2134227
277520.0000000    0.1954322
277560.0000000    0.1928761
277600.0000000    0.1952213
277640.0000000    0.2048116
277680.0000000    0.1971731
277720.0000000    0.1882635
277760.0000000    0.2023161
277800.0000000    0.1940953
277840.0000000    0.1957730
277880.0000000    0.1873609
277920.0000000    0.1888358
277960.0000000    0.1893635
278000.0000000    0.2095177
278040.0000000    0.1930007
278080.0000000    0.1883454
278120.0000000    0.1876884
278160.0000000    0.1855278
278200.0000000    0.1904530
278240.0000000    0.1835011
278280.0000000    0.1900473
278320.0000000    0.2029231
278360.0000000    0.2003623
278400.0000000    0.1974283
278440.0000000    0.1905478
278480.0000000    0.1896318
278520.0000000    0.1899454
278560.0000000    0.1828119
278600.0000000    0.1901206
278640.0000000    0.1866815
278680.0000000    0.1899535
278720.0000000    0.1930919
278760.0000000    0.1964256
278800.0000000    0.1751866
278840.0000000    0.1830559
278880.0000000    0.1957342
278920.0000000    0.1786878
278960.0000000    0.1611810
279000.0000000    0.1895736
279040.0000000    0.1870534
279080.0000000    0.1817937
279120.0000000    0.1810188
279160.0000000    0.1941073
279200.0000000    0.1986248
279240.0000000    0.1947725
279280.0000000    0.1828990
279320.0000000    0.1876514
279360.0000000    0.1808152
279400.0000000    0.1771076
279440.0000000    0.1991311
279480.0000000    0.1917701
279520.0000000    0.1948191
279560.0000000    0.1902651
279600.0000000    0.1949215
279640.0000000    0.1889585
279680.0000000    0.1841707
279720.0000000    0.1892435
279760.0000000    0.1708237
279800.0000000    0.1908952
279840.0000000    0.1876667
279880.0000000    0.2133118
279920.0000000    0.2049838
279960.0000000    0.1949855
280000.0000000    0.2100069
280040.0000000    0.1918088
280080.0000000    0.1991364
280120.0000000    0.1941257
280160.0000000    0.2055245
280200.0000000    0.2097562
280240.0000000    0.2040813
280280.0000000    0.1991071
280320.0000000    0.2017877
280360.0000000    0.1933623
280400.0000000    0.1884130
280440.0000000    0.2025325
280480.0000000    0.1835659
280520.0000000    0.1763046
280560.0000000    0.1866369
280600.0000000    0.1929109
280640.0000000    0.1979044
280680.0000000    0.1976876
280720.0000000    0.1891270
280760.0000000    0.1885483
280800.0000000    0.1856848
280840.0000000    0.1888687
280880.0000000    0.1979116
280920.0000000    0.1899668
280960.0000000    0.1908925
281000.0000000    0.1818370
281040.0000000    0.1817734
281080.0000000    0.1888079
281120.0000000    0.1901796
281160.0000000    0.1955416
281200.0000000    0.1963969
281240.0000000    0.2011038
281280.0000000    0.1913882
281320.0000000    0.2028116
281360.0000000    0.1916469
281400.0000000    0.1998934
281440.0000000    0.2054158
281480.0000000    0.1848493
281520.0000000    0.1878762
281560.0000000    0.1950904
281600.0000000    0.2156233
281640.0000000    0.2236712
281680.0000000    0.2241985
281720.0000000    0.2345201
281760.0000000    0.2136563
281800.0000000    0.2137880
281840.0000000    0.2075506
281880.0000000    0.2192017
281920.0000000    0.2155859
281960.0000000    0.2131889
282000.0000000    0.2211287
282040.0000000    0.2159003
282080.0000000    0.2275204
282120.0000000    0.2184133
282160.0000000    0.2014945
282200.0000000    0.2044908
282240.0000000    0.1971831
282280.0000000    0.1853364
282320.0000000    0.1957868
282360.0000000    0.2004967
282400.0000000    0.2057925
282440.0000000    0.1970100
282480.0000000    0.1859696
282520.0000000    0.1870501
282560.0000000    0.1896242
282600.0000000    0.1941539
282640.0000000    0.1935285
282680.0000000    0.1831078
282720.0000000    0.1847636
282760.0000000    0.2025714
282800.0000000    0.1952118
282840.0000000    0.1993045
282880.0000000    0.1974977
282920.0000000    0.2196207
282960.0000000    0.2163747
283000.0000000    0.2042201
283040.0000000    0.2150540
283080.0000000    0.1929488
283120.0000000    0.1958121
283160.0000000    0.1989557
283200.0000000    0.2143729
283240.0000000    0.2237849
283280.0000000    0.2204347
283320.0000000    0.2074175
283360.0000000    0.2020287
283400.0000000    0.1866257
283440.0000000    0.1795446
283480.0000000    0.1837584
283520.0000000    0.1862011
283560.0000000    0.1899244
283600.0000000    0.2035015
283640.0000000    0.1834788
283680.0000000    0.2045699
283720.0000000    0.1981667
283760.0000000    0.1892085
283800.0000000    0.1871381
283840.0000000    0.1859997
283880.0000000    0.1853825
283920.0000000    0.2016021
283960.0000000    0.2103429
284000.0000000    0.1952069
284040.0000000    0.2031751
284080.0000000    0.2122689
284120.0000000    0.2137795
284160.0000000    0.1986046
284200.0000000    0.1987245
284240.0000000    0.1964184
284280.0000000    0.2045391
284320.0000000    0.2102271
284360.0000000    0.2150063
284400.0000000    0.2293155
284440.0000000    0.2191607
284480.0000000    0.2233635
284520.0000000    0.1985702
284560.0000000    0.1931205
284600.0000000    0.1845934
284640.0000000    0.1973382
284680.0000000    0.2049105
284720.0000000    0.2178263
284760.0000000    0.2065459
284800.0000000    0.2204408
284840.0000000    0.2290741
284880.0000000    0.2174894
284920.0000000    0.2079413
284960.0000000    0.2125865
285000.0000000    0.2076166
285040.0000000    0.1981464
285080.0000000    0.2002977
285120.0000000    0.2183629
285160.0000000    0.1912029
285200.0000000    0.2053975
285240.0000000    0.1923510
285280.0000000    0.1987316
285320.0000000    0.2305849
285360.0000000    0.1994695
285400.0000000    0.1975911
285440.0000000    0.2116058
285480.0000000    0.1783513
285520.0000000    0.1874366
285560.0000000    0.1990857
285600.0000000    0.1947281
285640.0000000    0.1758142
285680.0000000    0.1816193
285720.0000000    0.1745386
285760.0000000    0.2065408
285800.0000000    0.1878467
285840.0000000    0.1961887
285880.0000000    0.2050765
285920.0000000    0.1847756
285960.0000000    0.1823147
286000.0000000    0.1876138
286040.0000000    0.1813518
286080.0000000    0.1845427
286120.0000000    0.1758592
286160.0000000    0.1801311
286200.0000000    0.1762622
286240.0000000    0.2009145
286280.0000000    0.1982918
286320.0000000    0.1889205
286360.0000000    0.1898717
286400.0000000    0.2020397
286440.0000000    0.2101863
286480.0000000    0.1981737
286520.0000000    0.1862693
286560.0000000    0.1798665
286600.0000000    0.1897450
286640.0000000    0.1999078
286680.0000000    0.1985895
286720.0000000    0.2138630
286760.0000000    0.2098803
286800.0000000    0.1994690
286840.0000000    0.1936328
286880.0000000    0.1919687
286920.0000000    0.1911997
286960.0000000    0.2003631
287000.0000000    0.2089581
287040.0000000    0.2008513
287080.0000000    0.2064292
287120.0000000    0.2069175
287160.0000000    0.2317010
287200.0000000    0.2376030
287240.0000000    0.2151523
287280.0000000    0.2015463
287320.0000000    0.2103088
287360.0000000    0.1988269
287400.0000000    0.1891633
287440.0000000    0.1956849
287480.0000000    0.1867506
287520.0000000    0.2019414
287560.0000000    0.2026443
287600.0000000    0.2150889
287640.0000000    0.2293163
287680.0000000    0.2243819
287720.0000000    0.2229616
287760.0000000    0.1995581
287800.0000000    0.2059380
287840.0000000    0.1957652
287880.0000000    0.1834450
287920.0000000    0.1956305
287960.0000000    0.1796998
288000.0000000    0.1950806
288040.0000000    0.1819772
288080.0000000    0.1991649
288120.0000000    0.2247956
288160.0000000    0.2076445
288200.0000000    0.2205437
288240.0000000    0.2305901
288280.0000000    0.2300733
288320.0000000    0.2355953
288360.0000000    0.2211433
288400.0000000    0.2329884
288440.0000000    0.2417766
288480.0000000    0.2311228
288520.0000000    0.2168945
288560.0000000    0.2373142
288600.0000000    0.2337107
288640.0000000    0.2146103
288680.0000000    0.2021635
288720.0000000    0.2329485
288760.0000000    0.2382218
288800.0000000    0.2524868
288840.0000000    0.2469255
288880.0000000    0.2292535
288920.0000000    0.2223005
288960.0000000    0.2333800
289000.0000000    0.2113523
289040.0000000    0.2162460
289080.0000000    0.2214739
289120.0000000    0.2223476
289160.0000000    0.2148949
289200.0000000    0.2079494
289240.0000000    0.2005106
289280.0000000    0.2077189
289320.0000000    0.2076337
289360.0000000    0.1916260
289400.0000000    0.2035381
289440.0000000    0.2109760
289480.0000000    0.1984899
289520.0000000    0.1893162
289560.0000000    0.2056420
289600.0000000    0.2162523
289640.0000000    0.2073897
289680.0000000    0.2208738
289720.0000000    0.2282913
289760.0000000    0.2038283
289800.0000000    0.2199699
289840.0000000    0.2206565
289880.0000000    0.2103236
289920.0000000    0.2050419
289960.0000000    0.1933713
290000.0000000    0.2018764
290040.0000000    0.1945549
290080.0000000    0.1901802
290120.0000000    0.1929581
290160.0000000    0.1955658
290200.0000000    0.1821199
290240.0000000    0.2141176
290280.0000000    0.2125936
290320.0000000    0.2252327
290360.0000000    0.2227327
290400.0000000    0.2165656
290440.0000000    0.1875082
290480.0000000    0.2026707
290520.0000000    0.1744650
290560.0000000    0.1851703
290600.0000000    0.1815514
290640.0000000    0.1899105
290680.0000000    0.1783188
290720.0000000    0.1733190
290760.0000000    0.1738147
290800.0000000    0.1786398
290840.0000000    0.1777156
290880.0000000    0.1984328
290920.0000000    0.1881891
290960.0000000    0.1814425
291000.0000000    0.2011222
291040.0000000    0.1932603
291080.0000000    0.2029193
291120.0000000    0.1878003
291160.0000000    0.1993476
291200.0000000    0.2009639
291240.0000000    0.2069345
291280.0000000    0.2051588
291320.0000000    0.2103062
291360.0000000    0.2014579
291400.0000000    0.2093080
291440.0000000    0.2038756
291480.0000000    0.2021282
291520.0000000    0.2025723
291560.0000000    0.1972411
291600.0000000    0.2151720
291640.0000000    0.2176472
291680.0000000    0.2037023
291720.0000000    0.2111460
291760.0000000    0.2088688
291800.0000000    0.2252446
291840.0000000    0.2070365
291880.0000000    0.2244980
291920.0000000    0.2228694
291960.0000000    0.2097853
292000.0000000    0.2145919
292040.0000000    0.2043405
292080.0000000    0.2177084
292120.0000000    0.2068005
292160.0000000    0.2138128
292200.0000000    0.2108849
292240.0000000    0.2179515
292280.0000000    0.2176216
292320.0000000    0.2139434
292360.0000000    0.2223634
292400.0000000    0.2117464
292440.0000000    0.2115686
292480.0000000    0.2040607
292520.0000000    0.2207183
292560.0000000    0.2234659
292600.0000000    0.2193544
292640.0000000    0.1985238
292680.0000000    0.2040692
292720.0000000    0.2299702
292760.0000000    0.2185734
292800.0000000    0.2306901
292840.0000000    0.2493372
292880.0000000    0.2284255
292920.0000000    0.2203987
292960.0000000    0.2358370
293000.0000000    0.2194912
293040.0000000    0.1900520
293080.0000000    0.2100861
293120.0000000    0.2199859
293160.0000000    0.2220928
293200.0000000    0.2072365
293240.0000000    0.2352253
293280.0000000    0.2077249
293320.0000000    0.2126754
293360.0000000    0.2264473
293400.0000000    0.2023859
293440.0000000    0.2110813
293480.0000000    0.2183397
293520.0000000    0.2180170
293560.0000000    0.2213405
293600.0000000    0.2004788
293640.0000000    0.2149263
293680.0000000    0.2152655
293720.0000000    0.1980106
293760.0000000    0.1898316
293800.0000000    0.1888221
293840.0000000    0.2051815
293880.0000000    0.1843631
293920.0000000    0.2136377
293960.0000000    0.1986759
294000.0000000    0.2188271
294040.0000000    0.1904917
294080.0000000    0.1970882
294120.0000000    0.1970216
294160.0000000    0.2028105
294200.0000000    0.2035640
294240.0000000    0.2061510
294280.0000000    0.1972416
294320.0000000    0.1997545
294360.0000000    0.2013194
294400.0000000    0.1971729
294440.0000000    0.2226463
294480.0000000    0.2075556
294520.0000000    0.2083752
294560.0000000    0.2268693
294600.0000000    0.2151243
294640.0000000    0.2229897
294680.0000000    0.2113933
294720.0000000    0.2311769
294760.0000000    0.2285448
294800.0000000    0.2019710
294840.0000000    0.2047590
294880.0000000    0.1988149
294920.0000000    0.2016285
294960.0000000    0.2112582
295000.0000000    0.2232686
295040.0000000    0.1998034
295080.0000000    0.1970321
295120.0000000    0.2015219
295160.0000000    0.2207701
295200.0000000    0.2187826
295240.0000000    0.2326869
295280.0000000    0.2161212
295320.0000000    0.2068793
295360.0000000    0.2261954
295400.0000000    0.2150803
295440.0000000    0.2300819
295480.0000000    0.2394578
295520.0000000    0.2545106
295560.0000000    0.2065544
295600.0000000    0.2317203
295640.0000000    0.2435481
295680.0000000    0.2132432
295720.0000000    0.2082300
295760.0000000    0.2162351
295800.0000000    0.2290334
295840.0000000    0.2168227
295880.0000000    0.1997974
295920.0000000    0.2179004
295960.0000000    0.2115582
296000.0000000    0.2248161
296040.0000000    0.2195781
296080.0000000    0.2302203
296120.0000000    0.2122942
296160.0000000    0.2145611
296200.0000000    0.2205784
296240.0000000    0.2201304
296280.0000000    0.2391994
296320.0000000    0.2278682
296360.0000000    0.2163320
296400.0000000    0.2228782
296440.0000000    0.2148355
296480.0000000    0.2113755
296520.0000000    0.2134538
296560.0000000    0.2080614
296600.0000000    0.2195408
296640.0000000    0.2123191
296680.0000000    0.2098305
296720.0000000    0.2140223
296760.0000000    0.2416882
296800.0000000    0.2234029
296840.0000000    0.2054792
296880.0000000    0.2093917
296920.0000000    0.2023275
296960.0000000    0.2016710
297000.0000000    0.2042729
297040.0000000    0.1952987
297080.0000000    0.1962849
297120.0000000    0.2146172
297160.0000000    0.2142988
297200.0000000    0.2223924
297240.0000000    0.2225452
297280.0000000    0.2249271
297320.0000000    0.2506675
297360.0000000    0.2544813
297400.0000000    0.2372310
297440.0000000    0.2326724
297480.0000000    0.2157354
297520.0000000    0.2080059
297560.0000000    0.2122185
297600.0000000    0.2266772
297640.0000000    0.2126887
297680.0000000    0.2030491
297720.0000000    0.2243167
297760.0000000    0.2368719
297800.0000000    0.2367252
297840.0000000    0.2199674
297880.0000000    0.2366427
297920.0000000    0.2589590
297960.0000000    0.2295029
298000.0000000    0.2393587
298040.0000000    0.2207063
298080.0000000    0.2031055
298120.0000000    0.2251053
298160.0000000    0.2200963
298200.0000000    0.2169642
298240.0000000    0.1999032
298280.0000000    0.2100420
298320.0000000    0.2061180
298360.0000000    0.2203751
298400.0000000    0.2342205
298440.0000000    0.2064210
298480.0000000    0.2001620
298520.0000000    0.2219530
298560.0000000    0.2223695
298600.0000000    0.2089271
298640.0000000    0.2323210
298680.0000000    0.2252532
298720.0000000    0.2046336
298760.0000000    0.2272822
298800.0000000    0.2082597
298840.0000000    0.2032390
298880.0000000    0.1967797
298920.0000000    0.1881040
298960.0000000    0.2140673
299000.0000000    0.2096843
299040.0000000    0.2053176
299080.0000000    0.2063298
299120.0000000    0.2019621
299160.0000000    0.1906225
299200.0000000    0.2052558
299240.0000000    0.2135101
299280.0000000    0.2030576
299320.0000000    0.1914504
299360.0000000    0.2157427
299400.0000000    0.2048690
299440.0000000    0.1955737
299480.0000000    0.1950772
299520.0000000    0.1935378
299560.0000000    0.1999921
299600.0000000    0.1999702
299640.0000000    0.1975283
299680.0000000    0.2000304
299720.0000000    0.2120494
299760.0000000    0.2173352
299800.0000000    0.2086708
299840.0000000    0.2397309
299880.0000000    0.2174879
299920.0000000    0.2067916
299960.0000000    0.1947501
300000.0000000    0.2062586
300040.0000000    0.1936824
300080.0000000    0.1996964
300120.0000000    0.1825289
300160.0000000    0.1820539
300200.0000000    0.1887748
300240.0000000    0.1889123
300280.0000000    0.1997687
300320.0000000    0.1850142
300360.0000000    0.1882854
300400.0000000    0.1687136
300440.0000000    0.1815268
300480.0000000    0.1911017
300520.0000000    0.1914453
300560.0000000    0.1927295
300600.0000000    0.2081329
300640.0000000    0.1899348
300680.0000000    0.1972798
300720.0000000    0.1962637
300760.0000000    0.2014263
300800.0000000    0.2050035
300840.0000000    0.1966478
300880.0000000    0.1935192
300920.0000000    0.2021656
300960.0000000    0.2048127
301000.0000000    0.1986510
301040.0000000    0.1993529
301080.0000000    0.1960040
301120.0000000    0.2003490
301160.0000000    0.1900860
301200.0000000    0.2011968
301240.0000000    0.1953359
301280.0000000    0.1959966
301320.0000000    0.2036148
301360.0000000    0.2082911
301400.0000000    0.1804007
301440.0000000    0.1838873
301480.0000000    0.1919715
301520.0000000    0.2011398
301560.0000000    0.1941308
301600.0000000    0.1923618
301640.0000000    0.1976682
301680.0000000    0.1919640
301720.0000000    0.2031178
301760.0000000    0.1958719
301800.0000000    0.1951412
301840.0000000    0.1949724
301880.0000000    0.1966040
301920.0000000    0.1992207
301960.0000000    0.1989484
302000.0000000    0.2007882
302040.0000000    0.1924058
302080.0000000    0.1901176
302120.0000000    0.1851422
302160.0000000    0.1990027
302200.0000000    0.1894575
302240.0000000    0.2020615
302280.0000000    0.2004286
302320.0000000    0.1971779
302360.0000000    0.1912013
302400.0000000    0.1998094
302440.0000000    0.2056208
302480.0000000    0.1927398
302520.0000000    0.1980438
302560.0000000    0.2143350
302600.0000000    0.1935341
302640.0000000    0.1930147
302680.0000000    0.1882361
302720.0000000    0.1908445
302760.0000000    0.1877953
302800.0000000    0.2073742
302840.0000000    0.2144392
302880.0000000    0.2031682
302920.0000000    0.1877643
302960.0000000    0.1970173
303000.0000000    0.2060191
303040.0000000    0.2002991
303080.0000000    0.2021121
303120.0000000    0.2009893
303160.0000000    0.1775111
303200.0000000    0.1766511
303240.0000000    0.1663857
303280.0000000    0.1602918
303320.0000000    0.1733266
303360.0000000    0.1823854
303400.0000000    0.1799753
303440.0000000    0.2096174
303480.0000000    0.2019875
303520.0000000    0.1906078
303560.0000000    0.2127867
303600.0000000    0.2187532
303640.0000000    0.2030276
303680.0000000    0.2278804
303720.0000000    0.2036625
303760.0000000    0.2280669
303800.0000000    0.1990042
303840.0000000    0.2002229
303880.0000000    0.2166955
303920.0000000    0.1944209
303960.0000000    0.1934329
304000.0000000    0.1959779
304040.0000000    0.1984279
304080.0000000    0.2149228
304120.0000000    0.2073361
304160.0000000    0.2114057
304200.0000000    0.2059705
304240.0000000    0.2056912
304280.0000000    0.2183389
304320.0000000    0.2297947
304360.0000000    0.2216202
304400.0000000    0.1952530
304440.0000000    0.2161228
304480.0000000    0.1965331
304520.0000000    0.2119969
304560.0000000    0.2266664
304600.0000000    0.1881528
304640.0000000    0.2057720
304680.0000000    0.2104299
304720.0000000    0.2103946
304760.0000000    0.2093232
304800.0000000    0.2169303
304840.0000000    0.2186609
304880.0000000    0.2041627
304920.0000000    0.1953537
304960.0000000    0.2226771
305000.0000000    0.1903222
305040.0000000    0.2218559
305080.0000000    0.2058694
305120.0000000    0.2133496
305160.0000000    0.2083106
305200.0000000    0.2245872
305240.0000000    0.2178771
305280.0000000    0.2091903
305320.0000000    0.2212614
305360.0000000    0.2091537
305400.0000000    0.2056124
305440.0000000    0.2062830
305480.0000000    0.2115820
305520.0000000    0.1829843
305560.0000000    0.1974954
305600.0000000    0.1913425
305640.0000000    0.1736704
305680.0000000    0.1883231
305720.0000000    0.1841158
305760.0000000    0.1968532
305800.0000000    0.1858009
305840.0000000    0.1981544
305880.0000000    0.1853162
305920.0000000    0.2062698
305960.0000000    0.2131961
306000.0000000    0.2140700
306040.0000000    0.2075965
306080.0000000    0.2322953
306120.0000000    0.2209166
306160.0000000    0.2124748
306200.0000000    0.2096605
306240.0000000    0.2022068
306280.0000000    0.2203244
306320.0000000    0.2221223
306360.0000000    0.2061568
306400.0000000    0.1889997
306440.0000000    0.2064610
306480.0000000    0.2002372
306520.0000000    0.2115818
306560.0000000    0.2078531
306600.0000000    0.1866905
306640.0000000    0.1788235
306680.0000000    0.1985781
306720.0000000    0.1808731
306760.0000000    0.1989175
306800.0000000    0.2050342
306840.0000000    0.2117703
306880.0000000    0.2179778
306920.0000000    0.2102402
306960.0000000    0.1917994
307000.0000000    0.1939071
307040.0000000    0.2064711
307080.0000000    0.1978780
307120.0000000    0.1931014
307160.0000000    0.2004953
307200.0000000    0.1952940
307240.0000000    0.1909854
307280.0000000    0.2121797
307320.0000000    0.2212063
307360.0000000    0.2251695
307400.0000000    0.2396506
307440.0000000    0.2193151
307480.0000000    0.2361508
307520.0000000    0.2416873
307560.0000000    0.2289115
307600.0000000    0.2284129
307640.0000000    0.2161448
307680.0000000    0.2248234
307720.0000000    0.2314582
307760.0000000    0.2138182
307800.0000000    0.2181576
307840.0000000    0.1985128
307880.0000000    0.2245677
307920.0000000    0.2060335
307960.0000000    0.2061447
308000.0000000    0.2334646
308040.0000000    0.2010695
308080.0000000    0.1943873
308120.0000000    0.1944579
308160.0000000    0.1857632
308200.0000000    0.1875650
308240.0000000    0.1812703
308280.0000000    0.1931132
308320.0000000    0.1914115
308360.0000000    0.1794554
308400.0000000    0.1785336
308440.0000000    0.1844186
308480.0000000    0.1924279
308520.0000000    0.1964377
308560.0000000    0.1977651
308600.0000000    0.1947088
308640.0000000    0.1832479
308680.0000000    0.1969446
308720.0000000    0.1963275
308760.0000000    0.1991929
308800.0000000    0.2057568
308840.0000000    0.2018890
308880.0000000    0.1989657
308920.0000000    0.2164980
308960.0000000    0.1983587
309000.0000000    0.2048957
309040.0000000    0.2042873
309080.0000000    0.2095758
309120.0000000    0.1985389
309160.0000000    0.2102505
309200.0000000    0.2274051
309240.0000000    0.2155298
309280.0000000    0.2149475
309320.0000000    0.1959154
309360.0000000    0.1958777
309400.0000000    0.1962073
309440.0000000    0.1879331
309480.0000000    0.1956798
309520.0000000    0.1928019
309560.0000000    0.1899400
309600.0000000    0.2078570
309640.0000000    0.1882283
309680.0000000    0.1912767
309720.0000000    0.1953724
309760.0000000    0.1949445
309800.0000000    0.2066212
309840.0000000    0.1984103
309880.0000000    0.2176204
309920.0000000    0.1968679
309960.0000000    0.2056087
310000.0000000    0.2083372
310040.0000000    0.2030448
310080.0000000    0.2018544
310120.0000000    0.1941402
310160.0000000    0.2145389
310200.0000000    0.1853326
310240.0000000    0.1997329
310280.0000000    0.1870232
310320.0000000    0.2018790
310360.0000000    0.2034644
310400.0000000    0.2097246
310440.0000000    0.2180276
310480.0000000    0.2191200
310520.0000000    0.2110054
310560.0000000    0.2089304
310600.0000000    0.2086035
310640.0000000    0.2048574
310680.0000000    0.2048133
310720.0000000    0.1933012
310760.0000000    0.2054157
310800.0000000    0.2007050
310840.0000000    0.1939282
310880.0000000    0.2024567
310920.0000000    0.1941871
310960.0000000    0.1822933
311000.0000000    0.1920099
311040.0000000    0.2106723
311080.0000000    0.1926038
311120.0000000    0.2144352
311160.0000000    0.2098203
311200.0000000    0.2211404
311240.0000000    0.2134918
311280.0000000    0.2130351
311320.0000000    0.2065905
311360.0000000    0.2048855
311400.0000000    0.2251724
311440.0000000    0.1872757
311480.0000000    0.2118351
311520.0000000    0.2041554
311560.0000000    0.2158614
311600.0000000    0.2234792
311640.0000000    0.2050618
311680.0000000    0.2156431
311720.0000000    0.2154308
311760.0000000    0.1975811
311800.0000000    0.1994012
311840.0000000    0.1882525
311880.0000000    0.1784106
311920.0000000    0.2015034
311960.0000000    0.1987343
312000.0000000    0.2045402
312040.0000000    0.2080457
312080.0000000    0.1930631
312120.0000000    0.1944433
312160.0000000    0.2171481
312200.0000000    0.2173991
312240.0000000    0.2238252
312280.0000000    0.2048861
312320.0000000    0.2031276
312360.0000000    0.1934208
312400.0000000    0.1915795
312440.0000000    0.2060098
312480.0000000    0.1997455
312520.0000000    0.2019545
312560.0000000    0.2268686
312600.0000000    0.1936021
312640.0000000    0.2204571
312680.0000000    0.2037513
312720.0000000    0.2047203
312760.0000000    0.2021448
312800.0000000    0.2116121
312840.0000000    0.2182772
312880.0000000    0.2111417
312920.0000000    0.2122405
312960.0000000    0.2388726
313000.0000000    0.2215028
313040.0000000    0.1940929
313080.0000000    0.2239790
313120.0000000    0.2124009
313160.0000000    0.2270549
313200.0000000    0.2262521
313240.0000000    0.2391850
313280.0000000    0.2274776
313320.0000000    0.2338634
313360.0000000    0.2504283
313400.0000000    0.2592625
313440.0000000    0.2526866
313480.0000000    0.2157405
313520.0000000    0.2504255
313560.0000000    0.2191111
313600.0000000    0.2488118
313640.0000000    0.2288858
313680.0000000    0.2449768
313720.0000000    0.2496312
313760.0000000    0.2409116
313800.0000000    0.2543690
313840.0000000    0.2282880
313880.0000000    0.2360801
313920.0000000    0.2227867
313960.0000000    0.2225251
314000.0000000    0.2202190
314040.0000000    0.2220938
314080.0000000    0.2310816
314120.0000000    0.2379851
314160.0000000    0.2250223
314200.0000000    0.2292838
314240.0000000    0.2180105
314280.0000000    0.2010772
314320.0000000    0.2355354
314360.0000000    0.2103756
314400.0000000    0.1988876
314440.0000000    0.2129740
314480.0000000    0.1970678
314520.0000000    0.1953604
314560.0000000    0.2243884
314600.0000000    0.2056924
314640.0000000    0.1977123
314680.0000000    0.2181109
314720.0000000    0.2053198
314760.0000000    0.2213290
314800.0000000    0.2414201
314840.0000000    0.2160810
314880.0000000    0.2290496
314920.0000000    0.2287714
314960.0000000    0.2401178
315000.0000000    0.2313156
315040.0000000    0.2378735
315080.0000000    0.2551709
315120.0000000    0.2411885
315160.0000000    0.2200312
315200.0000000    0.2127222
315240.0000000    0.2309169
315280.0000000    0.2008899
315320.0000000    0.2162948
315360.0000000    0.2422322
315400.0000000    0.2509303
315440.0000000    0.2588513
315480.0000000    0.2565301
315520.0000000    0.2268620
315560.0000000    0.2492050
315600.0000000    0.2438208
315640.0000000    0.2599149
315680.0000000    0.2440965
315720.0000000    0.2427582
315760.0000000    0.2520267
315800.0000000    0.2403767
315840.0000000    0.2509300
315880.0000000    0.2434406
315920.0000000    0.2380019
315960.0000000    0.2377637
316000.0000000    0.2446456
316040.0000000    0.2664858
316080.0000000    0.2328439
316120.0000000    0.2461313
316160.0000000    0.2542553
316200.0000000    0.2397068
316240.0000000    0.2427608
316280.0000000    0.2448862
316320.0000000    0.2523328
316360.0000000    0.2711243
316400.0000000    0.2222625
316440.0000000    0.2363489
316480.0000000    0.2196850
316520.0000000    0.2493432
316560.0000000    0.2256228
316600.0000000    0.2412797
316640.0000000    0.2346824
316680.0000000    0.2181979
316720.0000000    0.2235010
316760.0000000    0.2370571
316800.0000000    0.2326936
316840.0000000    0.2316525
316880.0000000    0.2372068
316920.0000000    0.2331339
316960.0000000    0.2427771
317000.0000000    0.2446029
317040.0000000    0.2223811
317080.0000000    0.2087011
317120.0000000    0.2164035
317160.0000000    0.2191899
317200.0000000    0.2332544
317240.0000000    0.2267210
317280.0000000    0.2164897
317320.0000000    0.2430284
317360.0000000    0.2496394
317400.0000000    0.2410567
317440.0000000    0.2243410
317480.0000000    0.1981138
317520.0000000    0.2102750
317560.0000000    0.2066819
317600.0000000    0.1860493
317640.0000000    0.1972849
317680.0000000    0.2123205
317720.0000000    0.2217522
317760.0000000    0.2380098
317800.0000000    0.2182873
317840.0000000    0.2386927
317880.0000000    0.2390513
317920.0000000    0.2404816
317960.0000000    0.2249177
318000.0000000    0.2357724
318040.0000000    0.2433428
318080.0000000    0.2391476
318120.0000000    0.2217720
318160.0000000    0.2443485
318200.0000000    0.2445131
318240.0000000    0.2264615
318280.0000000    0.2364244
318320.0000000    0.2312981
318360.0000000    0.2393015
318400.0000000    0.2342361
318440.0000000    0.2459940
318480.0000000    0.2474543
318520.0000000    0.2546786
318560.0000000    0.2234535
318600.0000000    0.2335292
318640.0000000    0.2336092
318680.0000000    0.2390856
318720.0000000    0.2422893
318760.0000000    0.2327202
318800.0000000    0.2580324
318840.0000000    0.2369230
318880.0000000    0.2551170
318920.0000000    0.2415589
318960.0000000    0.2611986
319000.0000000    0.2471828
319040.0000000    0.2534437
319080.0000000    0.2515023
319120.0000000    0.2432218
319160.0000000    0.2313806
319200.0000000    0.2314107
319240.0000000    0.2283298
319280.0000000    0.2312469
319320.0000000    0.2293072
319360.0000000    0.2339401
319400.0000000    0.2226617
319440.0000000    0.2279283
319480.0000000    0.2253162
319520.0000000    0.2149643
319560.0000000    0.2267059
319600.0000000    0.2352359
319640.0000000    0.2152148
319680.0000000    0.2117623
319720.0000000    0.2268993
319760.0000000    0.2351840
319800.0000000    0.2428365
319840.0000000    0.2265510
319880.0000000    0.2202698
319920.0000000    0.2293421
319960.0000000    0.2359827
320000.0000000    0.2236494
320040.0000000    0.2014811
320080.0000000    0.2289564
320120.0000000    0.2010455
320160.0000000    0.2182440
320200.0000000    0.1965646
320240.0000000    0.2255380
320280.0000000    0.2029762
320320.0000000    0.2028672
320360.0000000    0.1843405
320400.0000000    0.1864178
320440.0000000    0.1898708
320480.0000000    0.1899352
320520.0000000    0.1972530
320560.0000000    0.1905254
320600.0000000    0.2255111
320640.0000000    0.2061678
320680.0000000    0.2130910
320720.0000000    0.2207308
320760.0000000    0.1989078
320800.0000000    0.1961473
320840.0000000    0.1876648
320880.0000000    0.1970025
320920.0000000    0.2229214
320960.0000000    0.2133866
321000.0000000    0.2052157
321040.0000000    0.2310495
321080.0000000    0.2050117
321120.0000000    0.2201157
321160.0000000    0.2176151
321200.0000000    0.2089300
321240.0000000    0.1876353
321280.0000000    0.1979407
321320.0000000    0.1949219
321360.0000000    0.2149157
321400.0000000    0.2347323
321440.0000000    0.2124470
321480.0000000    0.2119917
321520.0000000    0.2142640
321560.0000000    0.2226255
321600.0000000    0.2195570
321640.0000000    0.1965932
321680.0000000    0.1943872
321720.0000000    0.1795862
321760.0000000    0.1914175
321800.0000000    0.2113795
321840.0000000    0.2073491
321880.0000000    0.2103115
321920.0000000    0.1941639
321960.0000000    0.2121416
322000.0000000    0.1957330
322040.0000000    0.2164486
322080.0000000    0.2186074
322120.0000000    0.2000009
322160.0000000    0.2086151
322200.0000000    0.2054921
322240.0000000    0.1956717
322280.0000000    0.2033650
322320.0000000    0.1939199
322360.0000000    0.2009398
322400.0000000    0.1931884
322440.0000000    0.2137942
322480.0000000    0.2184010
322520.0000000    0.2050540
322560.0000000    0.2107216
322600.0000000    0.1965552
322640.0000000    0.2135768
322680.0000000    0.2006342
322720.0000000    0.1979638
322760.0000000    0.2049847
322800.0000000    0.2137228
322840.0000000    0.2082263
322880.0000000    0.1892736
322920.0000000    0.1820505
322960.0000000    0.1967113
323000.0000000    0.1899697
323040.0000000    0.1935857
323080.0000000    0.1837814
323120.0000000    0.2025033
323160.0000000    0.2166900
323200.0000000    0.2193431
323240.0000000    0.2078195
323280.0000000    0.2057665
323320.0000000    0.1960839
323360.0000000    0.1939075
323400.0000000    0.1827214
323440.0000000    0.1911331
323480.0000000    0.1914897
323520.0000000    0.1804493
323560.0000000    0.1946848
323600.0000000    0.1914148
323640.0000000    0.2053495
323680.0000000    0.2002285
323720.0000000    0.1907068
323760.0000000    0.2077745
323800.0000000    0.2004574
323840.0000000    0.2130806
323880.0000000    0.2115808
323920.0000000    0.2036971
323960.0000000    0.2121651
324000.0000000    0.2116620
324040.0000000    0.2124332
324080.0000000    0.2195151
324120.0000000    0.2241210
324160.0000000    0.2151255
324200.0000000    0.2258442
324240.0000000    0.2208538
324280.0000000    0.2176697
324320.0000000    0.1915860
324360.0000000    0.2003817
324400.0000000    0.1913441
324440.0000000    0.2013068
324480.0000000    0.2112147
324520.0000000    0.2240550
324560.0000000    0.2139560
324600.0000000    0.1931956
324640.0000000    0.2111182
324680.0000000    0.2023621
324720.0000000    0.1975499
324760.0000000    0.2192754
324800.0000000    0.2154982
324840.0000000    0.2008489
324880.0000000    0.2068693
324920.0000000    0.2275891
324960.0000000    0.2133451
325000.0000000    0.2178289
325040.0000000    0.2242612
325080.0000000    0.2234572
325120.0000000    0.2293099
325160.0000000    0.2113507
325200.0000000    0.2326476
325240.0000000    0.2325388
325280.0000000    0.2181793
325320.0000000    0.2171164
325360.0000000    0.2163184
325400.0000000    0.2168913
325440.0000000    0.2077308
325480.0000000    0.2210158
325520.0000000    0.2165501
325560.0000000    0.2172641
325600.0000000    0.2296892
325640.0000000    0.2218130
325680.0000000    0.2272300
325720.0000000    0.2294943
325760.0000000    0.2254267
325800.0000000    0.2252966
325840.0000000    0.2285569
325880.0000000    0.2399673
325920.0000000    0.2211797
325960.0000000    0.2241431
326000.0000000    0.2000940
326040.0000000    0.2143557
326080.0000000    0.2090891
326120.0000000    0.2171584
326160.0000000    0.2107161
326200.0000000    0.2187613
326240.0000000    0.2191809
326280.0000000    0.2134742
326320.0000000    0.2184647
326360.0000000    0.2226242
326400.0000000    0.2134408
326440.0000000    0.2058482
326480.0000000    0.2089353
326520.0000000    0.2016249
326560.0000000    0.2147961
326600.0000000    0.2113040
326640.0000000    0.2141508
326680.0000000    0.2313800
326720.0000000    0.2179094
326760.0000000    0.2004266
326800.0000000    0.2285514
326840.0000000    0.2245930
326880.0000000    0.2277029
326920.0000000    0.2312455
326960.0000000    0.2303230
327000.0000000    0.2214442
327040.0000000    0.2175566
327080.0000000    0.2239891
327120.0000000    0.2224740
327160.0000000    0.2028909
327200.0000000    0.2041382
327240.0000000    0.2119014
327280.0000000    0.2295182
327320.0000000    0.2207427
327360.0000000    0.2011803
327400.0000000    0.2147948
327440.0000000    0.2199087
327480.0000000    0.2138129
327520.0000000    0.2255583
327560.0000000    0.1844661
327600.0000000    0.2164488
327640.0000000    0.2206763
327680.0000000    0.2190730
327720.0000000    0.2169293
327760.0000000    0.2143186
327800.0000000    0.2206617
327840.0000000    0.2151097
327880.0000000    0.1952179
327920.0000000    0.2041309
327960.0000000    0.2029690
328000.0000000    0.2057542
328040.0000000    0.2128851
328080.0000000    0.2026156
328120.0000000    0.1916293
328160.0000000    0.2071428
328200.0000000    0.2176413
328240.0000000    0.2194956
328280.0000000    0.2127783
328320.0000000    0.2366741
328360.0000000    0.2302486
328400.0000000    0.2167952
328440.0000000    0.2316603
328480.0000000    0.2260448
328520.0000000    0.2122039
328560.0000000    0.2365175
328600.0000000    0.1952443
328640.0000000    0.1941957
328680.0000000    0.1970333
328720.0000000    0.1940589
328760.0000000    0.2049977
328800.0000000    0.2209787
328840.0000000    0.2184209
328880.0000000    0.2210109
328920.0000000    0.2358420
328960.0000000    0.2276236
329000.0000000    0.2035040
329040.0000000    0.2066783
329080.0000000    0.2079996
329120.0000000    0.2301446
329160.0000000    0.2326078
329200.0000000    0.2035463
329240.0000000    0.2125960
329280.0000000    0.2309644
329320.0000000    0.2050932
329360.0000000    0.2140251
329400.0000000    0.2064777
329440.0000000    0.2045490
329480.0000000    0.2131332
329520.0000000    0.2074566
329560.0000000    0.2215206
329600.0000000    0.2305931
329640.0000000    0.2272612
329680.0000000    0.2433788
329720.0000000    0.2411778
329760.0000000    0.2397572
329800.0000000    0.2209778
329840.0000000    0.1997407
329880.0000000    0.1957082
329920.0000000    0.1740110
329960.0000000    0.1735213
330000.0000000    0.1671074
330040.0000000    0.1752359
330080.0000000    0.1821213
330120.0000000    0.1817842
330160.0000000    0.1772826
330200.0000000    0.1791677
330240.0000000    0.1943665
330280.0000000    0.2056608
330320.0000000    0.1955952
330360.0000000    0.1937723
330400.0000000    0.1909909
330440.0000000    0.2145819
330480.0000000    0.1960842
330520.0000000    0.1808459
330560.0000000    0.1963695
330600.0000000    0.2192837
330640.0000000    0.2056555
330680.0000000    0.1948702
330720.0000000    0.2110724
330760.0000000    0.2209382
330800.0000000    0.2119785
330840.0000000    0.1856096
330880.0000000    0.2321353
330920.0000000    0.2143183
330960.0000000    0.1996588
331000.0000000    0.2027048
331040.0000000    0.2073284
331080.0000000    0.1978770
331120.0000000    0.1998028
331160.0000000    0.2165597
331200.0000000    0.1984124
331240.0000000    0.2043625
331280.0000000    0.2159854
331320.0000000    0.2103155
331360.0000000    0.2201399
331400.0000000    0.2193175
331440.0000000    0.2084291
331480.0000000    0.1880981
331520.0000000    0.1813457
331560.0000000    0.1914417
331600.0000000    0.1889839
331640.0000000    0.1936486
331680.0000000    0.1848011
331720.0000000    0.2024081
331760.0000000    0.2002946
331800.0000000    0.1961494
331840.0000000    0.1875602
331880.0000000    0.1919830
331920.0000000    0.2041159
331960.0000000    0.1972234
332000.0000000    0.1938722
332040.0000000    0.1888719
332080.0000000    0.1938083
332120.0000000    0.1873015
332160.0000000    0.2126781
332200.0000000    0.2145109
332240.0000000    0.2096050
332280.0000000    0.2117093
332320.0000000    0.2076093
332360.0000000    0.2014787
332400.0000000    0.1795528
332440.0000000    0.2067584
332480.0000000    0.2014348
332520.0000000    0.1900796
332560.0000000    0.1947321
332600.0000000    0.2095932
332640.0000000    0.2293812
332680.0000000    0.2188585
332720.0000000    0.2065203
332760.0000000    0.2043937
332800.0000000    0.1966644
332840.0000000    0.1901231
332880.0000000    0.1987075
332920.0000000    0.2019295
332960.0000000    0.1977256
333000.0000000    0.2056332
333040.0000000    0.1974017
333080.0000000    0.1984113
333120.0000000    0.2003147
333160.0000000    0.1781050
333200.0000000    0.1968402
333240.0000000    0.1847145
333280.0000000    0.1951911
333320.0000000    0.2094734
333360.0000000    0.2160924
333400.0000000    0.1990979
333440.0000000    0.2355535
333480.0000000    0.2309889
333520.0000000    0.2021473
333560.0000000    0.2005809
333600.0000000    0.1946326
333640.0000000    0.2152833
333680.0000000    0.2299825
333720.0000000    0.2084340
333760.0000000    0.2176798
333800.0000000    0.2133874
333840.0000000    0.1973942
333880.0000000    0.1990083
333920.0000000    0.2011671
333960.0000000    0.1999136
334000.0000000    0.1904375
334040.0000000    0.1954883
334080.0000000    0.1874308
334120.0000000    0.1921844
334160.0000000    0.2230064
334200.0000000    0.2150171
334240.0000000    0.2326073
334280.0000000    0.2322306
334320.0000000    0.2223694
334360.0000000    0.2423152
334400.0000000    0.2475404
334440.0000000    0.2338367
334480.0000000    0.2122260
334520.0000000    0.2176498
334560.0000000    0.2147708
334600.0000000    0.2184245
334640.0000000    0.2240464
334680.0000000    0.2203007
334720.0000000    0.2191722
334760.0000000    0.2014696
334800.0000000    0.1951198
334840.0000000    0.2073896
334880.0000000    0.2014693
334920.0000000    0.1972603
334960.0000000    0.1899493
335000.0000000    0.1990083
335040.0000000    0.1920772
335080.0000000    0.1896810
335120.0000000    0.1988803
335160.0000000    0.1985351
335200.0000000    0.1830404
335240.0000000    0.1813019
335280.0000000    0.1845388
335320.0000000    0.2132284
335360.0000000    0.2127444
335400.0000000    0.2168116
335440.0000000    0.2099295
335480.0000000    0.1945254
335520.0000000    0.2165327
335560.0000000    0.1997396
335600.0000000    0.2063050
335640.0000000    0.2063039
335680.0000000    0.2119208
335720.0000000    0.1896590
335760.0000000    0.2077553
335800.0000000    0.2138155
335840.0000000    0.2163176
335880.0000000    0.2178477
335920.0000000    0.2112815
335960.0000000    0.1916727
336000.0000000    0.2084615
336040.0000000    0.1950101
336080.0000000    0.1978561
336120.0000000    0.1896375
336160.0000000    0.1922747
336200.0000000    0.2020650
336240.0000000    0.1949626
336280.0000000    0.1938978
336320.0000000    0.1984286
336360.0000000    0.2005939
336400.0000000    0.2026441
336440.0000000    0.1950396
336480.0000000    0.2027679
336520.0000000    0.2097756
336560.0000000    0.2114113
336600.0000000    0.1981495
336640.0000000    0.1952631
336680.0000000    0.1868894
336720.0000000    0.1782080
336760.0000000    0.1833800
336800.0000000    0.1945966
336840.0000000    0.2045448
336880.0000000    0.1882511
336920.0000000    0.1816356
336960.0000000    0.1959016
337000.0000000    0.2070791
337040.0000000    0.1917055
337080.0000000    0.1860766
337120.0000000    0.2081838
337160.0000000    0.1997183
337200.0000000    0.2051646
337240.0000000    0.1921165
337280.0000000    0.2023958
337320.0000000    0.2254433
337360.0000000    0.2130192
337400.0000000    0.1942598
337440.0000000    0.2183001
337480.0000000    0.2063218
337520.0000000    0.1985725
337560.0000000    0.1892270
337600.0000000    0.2043324
337640.0000000    0.1879815
337680.0000000    0.1929833
337720.0000000    0.2028559
337760.0000000    0.2070258
337800.0000000    0.2032411
337840.0000000    0.2003713
337880.0000000    0.1898683
337920.0000000    0.2059325
337960.0000000    0.1947072
338000.0000000    0.1964567
338040.0000000    0.2121824
338080.0000000    0.1973507
338120.0000000    0.2004461
338160.0000000    0.2110238
338200.0000000    0.2073638
338240.0000000    0.2102229
338280.0000000    0.2183453
338320.0000000    0.2185678
338360.0000000    0.2194379
338400.0000000    0.2139885
338440.0000000    0.2231592
338480.0000000    0.1983689
338520.0000000    0.1880389
338560.0000000    0.1972681
338600.0000000    0.1987618
338640.0000000    0.1977944
338680.0000000    0.1945652
338720.0000000    0.2055533
338760.0000000    0.2131927
338800.0000000    0.1900654
338840.0000000    0.2055509
338880.0000000    0.1855807
338920.0000000    0.2151194
338960.0000000    0.1950226
339000.0000000    0.2012622
339040.0000000    0.2029572
339080.0000000    0.1981459
339120.0000000    0.1954086
339160.0000000    0.2015314
339200.0000000    0.2036276
339240.0000000    0.1934714
339280.0000000    0.1851093
339320.0000000    0.1979624
339360.0000000    0.1935520
339400.0000000    0.1853863
339440.0000000    0.1695790
339480.0000000    0.1729436
339520.0000000    0.1924718
339560.0000000    0.1772809
339600.0000000    0.1843554
339640.0000000    0.1843455
339680.0000000    0.1904158
339720.0000000    0.1833576
339760.0000000    0.1772319
339800.0000000    0.1906523
339840.0000000    0.1905611
339880.0000000    0.1944832
339920.0000000    0.1938700
339960.0000000    0.1964781
340000.0000000    0.2040872
340040.0000000    0.2000103
340080.0000000    0.1881967
340120.0000000    0.1992158
340160.0000000    0.1891261
340200.0000000    0.1778857
340240.0000000    0.1790581
340280.0000000    0.1657694
340320.0000000    0.1843095
340360.0000000    0.1824330
340400.0000000    0.1914023
340440.0000000    0.1954176
340480.0000000    0.2189626
340520.0000000    0.2319230
340560.0000000    0.2171816
340600.0000000    0.2094889
340640.0000000    0.2128167
340680.0000000    0.1825869
340720.0000000    0.1858674
340760.0000000    0.1921786
340800.0000000    0.1998600
340840.0000000    0.1857184
340880.0000000    0.1932130
340920.0000000    0.2059649
340960.0000000    0.1976946
341000.0000000    0.2222705
341040.0000000    0.1826291
341080.0000000    0.2006932
341120.0000000    0.2180608
341160.0000000    0.1799366
341200.0000000    0.2037400
341240.0000000    0.2192712
341280.0000000    0.2201084
341320.0000000    0.1946199
341360.0000000    0.1880001
341400.0000000    0.2091957
341440.0000000    0.2039206
341480.0000000    0.1861614
341520.0000000    0.1776772
341560.0000000    0.1763458
341600.0000000    0.1724485
341640.0000000    0.1758568
341680.0000000    0.1688287
341720.0000000    0.1739641
341760.0000000    0.1688307
341800.0000000    0.1718415
341840.0000000    0.1643748
341880.0000000    0.1601170
341920.0000000    0.1768626
341960.0000000    0.1677705
342000.0000000    0.1671356
342040.0000000    0.1711169
342080.0000000    0.1648989
342120.0000000    0.1569525
342160.0000000    0.1750351
342200.0000000    0.1657264
342240.0000000    0.1745839
342280.0000000    0.1578990
342320.0000000    0.1690523
342360.0000000    0.1655862
342400.0000000    0.1879339
342440.0000000    0.1922112
342480.0000000    0.1737328
342520.0000000    0.1896556
342560.0000000    0.1844506
342600.0000000    0.1660367
342640.0000000    0.1596401
342680.0000000    0.1638318
342720.0000000    0.1777750
342760.0000000    0.1804092
342800.0000000    0.1788642
342840.0000000    0.1804779
342880.0000000    0.1813925
342920.0000000    0.1801385
342960.0000000    0.1828320
343000.0000000    0.1782968
343040.0000000    0.1851434
343080.0000000    0.1862401
343120.0000000    0.1843606
343160.0000000    0.1751659
343200.0000000    0.1933625
343240.0000000    0.1870825
343280.0000000    0.1818646
343320.0000000    0.1850810
343360.0000000    0.1746723
343400.0000000    0.1653081
343440.0000000    0.1577893
343480.0000000    0.1750809
343520.0000000    0.1940637
343560.0000000    0.1844220
343600.0000000    0.1838127
343640.0000000    0.1765332
343680.0000000    0.1926313
343720.0000000    0.1780234
343760.0000000    0.1841601
343800.0000000    0.1708228
343840.0000000    0.1790965
343880.0000000    0.1631400
343920.0000000    0.1571371
343960.0000000    0.1638678
344000.0000000    0.1623745
344040.0000000    0.1623718
344080.0000000    0.1749997
344120.0000000    0.1752037
344160.0000000    0.1825830
344200.0000000    0.1810928
344240.0000000    0.1730012
344280.0000000    0.1628650
344320.0000000    0.1618779
344360.0000000    0.1560279
344400.0000000    0.1574950
344440.0000000    0.1742287
344480.0000000    0.1666085
344520.0000000    0.1784873
344560.0000000    0.1739828
344600.0000000    0.1635016
344640.0000000    0.1775850
344680.0000000    0.1850264
344720.0000000    0.1611110
344760.0000000    0.1721594
344800.0000000    0.1515670
344840.0000000    0.1505715
344880.0000000    0.1551858
344920.0000000    0.1568772
344960.0000000    0.1609906
345000.0000000    0.1579709
345040.0000000    0.1606404
345080.0000000    0.1566105
345120.0000000    0.1684354
345160.0000000    0.1826645
345200.0000000    0.1745197
345240.0000000    0.1581345
345280.0000000    0.1631446
345320.0000000    0.1652221
345360.0000000    0.1707582
345400.0000000    0.1580911
345440.0000000    0.1583372
345480.0000000    0.1533339
345520.0000000    0.1500942
345560.0000000    0.1611077
345600.0000000    0.1401276
345640.0000000    0.1409532
345680.0000000    0.1418907
345720.0000000    0.1416260
345760.0000000    0.1525230
345800.0000000    0.1596948
345840.0000000    0.1563768
345880.0000000    0.1627195
345920.0000000    0.1684153
345960.0000000    0.1685127
346000.0000000    0.1577844
346040.0000000    0.1579746
346080.0000000    0.1507251
346120.0000000    0.1604431
346160.0000000    0.1455855
346200.0000000    0.1404142
346240.0000000    0.1540168
346280.0000000    0.1547618
346320.0000000    0.1466118
346360.0000000    0.1460603
346400.0000000    0.1598617
346440.0000000    0.1574664
346480.0000000    0.1485211
346520.0000000    0.1643028
346560.0000000    0.1487616
346600.0000000    0.1577626
346640.0000000    0.1554710
346680.0000000    0.1634221
346720.0000000    0.1740187
346760.0000000    0.1697272
346800.0000000    0.1532550
346840.0000000    0.1607744
346880.0000000    0.1535654
346920.0000000    0.1476635
346960.0000000    0.1588718
347000.0000000    0.1706494
347040.0000000    0.1556502
347080.0000000    0.1493995
347120.0000000    0.1661852
347160.0000000    0.1773576
347200.0000000    0.1828861
347240.0000000    0.1865126
347280.0000000    0.1806163
347320.0000000    0.1974370
347360.0000000    0.1947593
347400.0000000    0.1842939
347440.0000000    0.1901338
347480.0000000    0.1959440
347520.0000000    0.1832368
347560.0000000    0.1842996
347600.0000000    0.1782396
347640.0000000    0.1852481
347680.0000000    0.1902435
347720.0000000    0.1924802
347760.0000000    0.2101121
347800.0000000    0.2070438
347840.0000000    0.2047963
347880.0000000    0.2079584
347920.0000000    0.2046870
347960.0000000    0.2225670
348000.0000000    0.1858144
348040.0000000    0.1875791
348080.0000000    0.1958048
348120.0000000    0.1905670
348160.0000000    0.1850173
348200.0000000    0.1783819
348240.0000000    0.1871482
348280.0000000    0.1903032
348320.0000000    0.1943773
348360.0000000    0.1882700
348400.0000000    0.1821487
348440.0000000    0.1870214
348480.0000000    0.1918187
348520.0000000    0.1964611
348560.0000000    0.1946687
348600.0000000    0.1877206
348640.0000000    0.1702867
348680.0000000    0.1570593
348720.0000000    0.1665189
348760.0000000    0.1555123
348800.0000000    0.1599414
348840.0000000    0.1637419
348880.0000000    0.1553090
348920.0000000    0.1596165
348960.0000000    0.1621931
349000.0000000    0.1656939
349040.0000000    0.1709664
349080.0000000    0.1663738
349120.0000000    0.1608427
349160.0000000    0.1554202
349200.0000000    0.1644370
349240.0000000    0.1460411
349280.0000000    0.1624501
349320.0000000    0.1494471
349360.0000000    0.1576437
349400.0000000    0.1575333
349440.0000000    0.1624816
349480.0000000    0.1656093
349520.0000000    0.1564153
349560.0000000    0.1506582
349600.0000000    0.1608514
349640.0000000    0.1598619
349680.0000000    0.1456075
349720.0000000    0.1434209
349760.0000000    0.1509361
349800.0000000    0.1792936
349840.0000000    0.1948983
349880.0000000    0.1904807
349920.0000000    0.1979515
349960.0000000    0.2051883
350000.0000000    0.1868612
350040.0000000    0.1633884
350080.0000000    0.1749940
350120.0000000    0.1711807
350160.0000000    0.1726461
350200.0000000    0.1876511
350240.0000000    0.1655473
350280.0000000    0.1748099
350320.0000000    0.1738708
350360.0000000    0.1813421
350400.0000000    0.1665317
350440.0000000    0.1725612
350480.0000000    0.2045696
350520.0000000    0.2136503
350560.0000000    0.2268420
350600.0000000    0.2088782
350640.0000000    0.2168591
350680.0000000    0.2241204
350720.0000000    0.1947127
350760.0000000    0.2001835
350800.0000000    0.1861659
350840.0000000    0.1723940
350880.0000000    0.1982617
350920.0000000    0.1888201
350960.0000000    0.1673121
351000.0000000    0.1643340
351040.0000000    0.1746125
351080.0000000    0.1915412
351120.0000000    0.1961311
351160.0000000    0.1757048
351200.0000000    0.2008187
351240.0000000    0.1775607
351280.0000000    0.1628726
351320.0000000    0.1892752
351360.0000000    0.1855557
351400.0000000    0.1872232
351440.0000000    0.1922972
351480.0000000    0.1912947
351520.0000000    0.1926071
351560.0000000    0.1811121
351600.0000000    0.1886732
351640.0000000    0.1715888
351680.0000000    0.1591330
351720.0000000    0.1644317
351760.0000000    0.1705555
351800.0000000    0.1682867
351840.0000000    0.1771833
351880.0000000    0.1720818
351920.0000000    0.1561394
351960.0000000    0.1625742
352000.0000000    0.1590337
352040.0000000    0.1627990
352080.0000000    0.1610676
352120.0000000    0.1621448
352160.0000000    0.1642751
352200.0000000    0.1613064
352240.0000000    0.1604176
352280.0000000    0.1569034
352320.0000000    0.1759683
352360.0000000    0.1627954
352400.0000000    0.1629537
352440.0000000    0.1616223
352480.0000000    0.1645580
352520.0000000    0.1677718
352560.0000000    0.1671206
352600.0000000    0.1486721
352640.0000000    0.1612345
352680.0000000    0.1492249
352720.0000000    0.1639830
352760.0000000    0.1654916
352800.0000000    0.1735672
352840.0000000    0.1734190
352880.0000000    0.1655959
352920.0000000    0.1662875
352960.0000000    0.1756092
353000.0000000    0.1633381
353040.0000000    0.1608020
353080.0000000    0.1596490
353120.0000000    0.1750524
353160.0000000    0.1650094
353200.0000000    0.1558126
353240.0000000    0.1656268
353280.0000000    0.1807728
353320.0000000    0.1674227
353360.0000000    0.1824116
353400.0000000    0.1967515
353440.0000000    0.2126683
353480.0000000    0.1756263
353520.0000000    0.1728313
353560.0000000    0.1700469
353600.0000000    0.1861960
353640.0000000    0.1719171
353680.0000000    0.1838960
353720.0000000    0.1829173
353760.0000000    0.1877465
353800.0000000    0.1936773
353840.0000000    0.2145792
353880.0000000    0.2193362
353920.0000000    0.2292255
353960.0000000    0.2057083
354000.0000000    0.2274083
354040.0000000    0.2350155
354080.0000000    0.2261667
354120.0000000    0.2298428
354160.0000000    0.2382741
354200.0000000    0.2323029
354240.0000000    0.2345308
354280.0000000    0.2357389
354320.0000000    0.2452168
354360.0000000    0.2349185
354400.0000000    0.2542897
354440.0000000    0.2455012
354480.0000000    0.2456888
354520.0000000    0.2342706
354560.0000000    0.2571660
354600.0000000    0.2441390
354640.0000000    0.2433214
354680.0000000    0.2154295
354720.0000000    0.2345817
354760.0000000    0.2506680
354800.0000000    0.2715240
354840.0000000    0.2323096
354880.0000000    0.2449590
354920.0000000    0.2301847
354960.0000000    0.2193672
355000.0000000    0.2437398
355040.0000000    0.2312246
355080.0000000    0.2381521
355120.0000000    0.2409761
355160.0000000    0.2159238
355200.0000000    0.2148751
355240.0000000    0.2272937
355280.0000000    0.2270638
355320.0000000    0.2114324
355360.0000000    0.1987478
355400.0000000    0.2107896
355440.0000000    0.2091802
355480.0000000    0.2183167
355520.0000000    0.2084885
355560.0000000    0.2262443
355600.0000000    0.2607257
355640.0000000    0.2346687
355680.0000000    0.2066477
355720.0000000    0.2147907
355760.0000000    0.2149647
355800.0000000    0.2303774
355840.0000000    0.2284433
355880.0000000    0.2046896
355920.0000000    0.2048459
355960.0000000    0.2055690
356000.0000000    0.2192751
356040.0000000    0.2291314
356080.0000000    0.2330437
356120.0000000    0.1912233
356160.0000000    0.1920179
356200.0000000    0.2029808
356240.0000000    0.2035647
356280.0000000    0.2121722
356320.0000000    0.2270117
356360.0000000    0.2130195
356400.0000000    0.2363130
356440.0000000    0.2082715
356480.0000000    0.1919666
356520.0000000    0.1971240
356560.0000000    0.2001754
356600.0000000    0.2310185
356640.0000000    0.2102032
356680.0000000    0.2045933
356720.0000000    0.2037352
356760.0000000    0.2142001
356800.0000000    0.2248551
356840.0000000    0.2444066
356880.0000000    0.2133458
356920.0000000    0.2297077
356960.0000000    0.2017028
357000.0000000    0.2303157
357040.0000000    0.2077854
357080.0000000    0.2135262
357120.0000000    0.2239089
357160.0000000    0.2141855
357200.0000000    0.2153843
357240.0000000    0.2138318
357280.0000000    0.2264763
357320.0000000    0.2234110
357360.0000000    0.2208924
357400.0000000    0.2521499
357440.0000000    0.2238948
357480.0000000    0.2148277
357520.0000000    0.2267682
357560.0000000    0.2354224
357600.0000000    0.2195685
357640.0000000    0.2168472
357680.0000000    0.2191205
357720.0000000    0.2190446
357760.0000000    0.2183868
357800.0000000    0.2347810
357840.0000000    0.2194909
357880.0000000    0.2408761
357920.0000000    0.2249671
357960.0000000    0.2309874
358000.0000000    0.2276956
358040.0000000    0.2188847
358080.0000000    0.2383400
358120.0000000    0.2325050
358160.0000000    0.2249915
358200.0000000    0.2372196
358240.0000000    0.2290071
358280.0000000    0.2323271
358320.0000000    0.2604816
358360.0000000    0.2525362
358400.0000000    0.2480447
358440.0000000    0.2648390
358480.0000000    0.2829388
358520.0000000    0.2635053
358560.0000000    0.2480037
358600.0000000    0.2668497
358640.0000000    0.2349896
358680.0000000    0.2745279
358720.0000000    0.2432600
358760.0000000    0.2248114
358800.0000000    0.2417410
358840.0000000    0.2246101
358880.0000000    0.2340681
358920.0000000    0.2294516
358960.0000000    0.2599138
359000.0000000    0.2268005
359040.0000000    0.2682981
359080.0000000    0.2586166
359120.0000000    0.2685353
359160.0000000    0.2398804
359200.0000000    0.2840185
359240.0000000    0.2234962
359280.0000000    0.2521006
359320.0000000    0.2399309
359360.0000000    0.2355157
359400.0000000    0.2329516
359440.0000000    0.2317849
359480.0000000    0.2352856
359520.0000000    0.2385935
359560.0000000    0.2207750
359600.0000000    0.2177159
359640.0000000    0.2201440
359680.0000000    0.2279474
359720.0000000    0.2087303
359760.0000000    0.2219184
359800.0000000    0.2288246
359840.0000000    0.2203131
359880.0000000    0.2055103
359920.0000000    0.2242358
359960.0000000    0.2316915
360000.0000000    0.2295708
360040.0000000    0.2375475
360080.0000000    0.2283675
360120.0000000    0.2368849
360160.0000000    0.2201557
360200.0000000    0.2044610
360240.0000000    0.2314553
360280.0000000    0.1993440
360320.0000000    0.2027818
360360.0000000    0.2046010
360400.0000000    0.1851164
360440.0000000    0.1983449
360480.0000000    0.1892530
360520.0000000    0.1944739
360560.0000000    0.1856304
360600.0000000    0.2094320
360640.0000000    0.2065881
360680.0000000    0.1936082
360720.0000000    0.1899825
360760.0000000    0.2095608
360800.0000000    0.2081092
360840.0000000    0.2141095
360880.0000000    0.2443286
360920.0000000    0.2363051
360960.0000000    0.2353709
361000.0000000    0.2359490
361040.0000000    0.2589708
361080.0000000    0.2452426
361120.0000000    0.2700541
361160.0000000    0.2466713
361200.0000000    0.2541735
361240.0000000    0.2558522
361280.0000000    0.2450365
361320.0000000    0.2430928
361360.0000000    0.2350954
361400.0000000    0.2317181
361440.0000000    0.2378358
361480.0000000    0.2460175
361520.0000000    0.2402965
361560.0000000    0.2410816
361600.0000000    0.2632522
361640.0000000    0.2320444
361680.0000000    0.2250865
361720.0000000    0.2343536
361760.0000000    0.2654782
361800.0000000    0.2555357
361840.0000000    0.2419157
361880.0000000    0.2513994
361920.0000000    0.2531460
361960.0000000    0.2467885
362000.0000000    0.2672175
362040.0000000    0.2611255
362080.0000000    0.2395371
362120.0000000    0.2341109
362160.0000000    0.2510657
362200.0000000    0.2400989
362240.0000000    0.2458298
362280.0000000    0.2465285
362320.0000000    0.2487123
362360.0000000    0.2358263
362400.0000000    0.2265808
362440.0000000    0.2326715
362480.0000000    0.2086494
362520.0000000    0.2059453
362560.0000000    0.2453137
362600.0000000    0.2840104
362640.0000000    0.2527357
362680.0000000    0.2704978
362720.0000000    0.2790322
362760.0000000    0.2864043
362800.0000000    0.2948871
362840.0000000    0.2667360
362880.0000000    0.2905041
362920.0000000    0.2780827
362960.0000000    0.2941519
363000.0000000    0.2902775
363040.0000000    0.2943586
363080.0000000    0.2821485
363120.0000000    0.2741836
363160.0000000    0.2783847
363200.0000000    0.2481952
363240.0000000    0.2637562
363280.0000000    0.2465389
363320.0000000    0.2491453
363360.0000000    0.2303812
363400.0000000    0.2561169
363440.0000000    0.2666442
363480.0000000    0.2643487
363520.0000000    0.2474758
363560.0000000    0.2657669
363600.0000000    0.2459486
363640.0000000    0.2633696
363680.0000000    0.2459697
363720.0000000    0.2730356
363760.0000000    0.2926175
363800.0000000    0.3123821
363840.0000000    0.2713647
363880.0000000    0.2911015
363920.0000000    0.2874681
363960.0000000    0.2826888
364000.0000000    0.3043123
364040.0000000    0.2880630
364080.0000000    0.3058161
364120.0000000    0.3047325
364160.0000000    0.2993203
364200.0000000    0.2796427
364240.0000000    0.2903684
364280.0000000    0.2752709
364320.0000000    0.2476270
364360.0000000    0.2518088
364400.0000000    0.2554902
364440.0000000    0.2546223
364480.0000000    0.2576880
364520.0000000    0.2555283
364560.0000000    0.2414084
364600.0000000    0.2677932
364640.0000000    0.2390809
364680.0000000    0.2662487
364720.0000000    0.2328060
364760.0000000    0.2158087
364800.0000000    0.2262609
364840.0000000    0.2418476
364880.0000000    0.2617943
364920.0000000    0.2950940
364960.0000000    0.2736988
365000.0000000    0.2511345
365040.0000000    0.2481826
365080.0000000    0.2272922
365120.0000000    0.2113195
365160.0000000    0.2290566
365200.0000000    0.2163484
365240.0000000    0.2173347
365280.0000000    0.2177589
365320.0000000    0.2187238
365360.0000000    0.2375304
365400.0000000    0.2459533
365440.0000000    0.2439732
365480.0000000    0.2685856
365520.0000000    0.2430999
365560.0000000    0.2636565
365600.0000000    0.2636533
365640.0000000    0.2446511
365680.0000000    0.2527246
365720.0000000    0.2157929
365760.0000000    0.2325992
365800.0000000    0.2264674
365840.0000000    0.2282824
365880.0000000    0.2280718
365920.0000000    0.2371734
365960.0000000    0.2186322
366000.0000000    0.2624111
366040.0000000    0.2430796
366080.0000000    0.2400247
366120.0000000    0.2467499
366160.0000000    0.2639212
366200.0000000    0.2699403
366240.0000000    0.2691693
366280.0000000    0.2520375
366320.0000000    0.2542845
366360.0000000    0.2364687
366400.0000000    0.2305812
366440.0000000    0.2179206
366480.0000000    0.2528228
366520.0000000    0.2132792
366560.0000000    0.2247223
366600.0000000    0.2138607
366640.0000000    0.2033858
366680.0000000    0.2242266
366720.0000000    0.2033656
366760.0000000    0.2160486
366800.0000000    0.2205205
366840.0000000    0.2290938
366880.0000000    0.2540090
366920.0000000    0.2267758
366960.0000000    0.2096662
367000.0000000    0.2034101
367040.0000000    0.2348663
367080.0000000    0.2418600
367120.0000000    0.2119554
367160.0000000    0.2360796
367200.0000000    0.2002884
367240.0000000    0.2125451
367280.0000000    0.2354763
367320.0000000    0.2631863
367360.0000000    0.2589719
367400.0000000    0.2231480
367440.0000000    0.2311766
367480.0000000    0.2293627
367520.0000000    0.2018828
367560.0000000    0.2050484
367600.0000000    0.2045835
367640.0000000    0.2068907
367680.0000000    0.2137005
367720.0000000    0.2335382
367760.0000000    0.2377657
367800.0000000    0.2191033
367840.0000000    0.2086808
367880.0000000    0.2350181
367920.0000000    0.2422776
367960.0000000    0.2126409
368000.0000000    0.2023932
368040.0000000    0.2161820
368080.0000000    0.2479870
368120.0000000    0.2097072
368160.0000000    0.2437813
368200.0000000    0.2556199
368240.0000000    0.2343650
368280.0000000    0.2068131
368320.0000000    0.1997942
368360.0000000    0.1964490
368400.0000000    0.1932982
368440.0000000    0.1892370
368480.0000000    0.2135856
368520.0000000    0.2168528
368560.0000000    0.2304644
368600.0000000    0.2346536
368640.0000000    0.2436457
368680.0000000    0.2320012
368720.0000000    0.2345259
368760.0000000    0.2363114
368800.0000000    0.2285634
368840.0000000    0.2377444
368880.0000000    0.2005850
368920.0000000    0.1945627
368960.0000000    0.1927420
369000.0000000    0.1849545
369040.0000000    0.1747496
369080.0000000    0.1833008
369120.0000000    0.2041277
369160.0000000    0.2190005
369200.0000000    0.1903976
369240.0000000    0.1917340
369280.0000000    0.2126932
369320.0000000    0.2525311
369360.0000000    0.2221355
369400.0000000    0.2050092
369440.0000000    0.1979240
369480.0000000    0.2091084
369520.0000000    0.2099472
369560.0000000    0.2057109
369600.0000000    0.2134726
369640.0000000    0.2145279
369680.0000000    0.2132089
369720.0000000    0.2072853
369760.0000000    0.2245805
369800.0000000    0.2263940
369840.0000000    0.2223813
369880.0000000    0.2209393
369920.0000000    0.2430600
369960.0000000    0.2174011
370000.0000000    0.2362079
370040.0000000    0.2318610
370080.0000000    0.2542428
370120.0000000    0.2678235
370160.0000000    0.2522686
370200.0000000    0.2452105
370240.0000000    0.2470815
370280.0000000    0.2331934
370320.0000000    0.2424584
370360.0000000    0.2529847
370400.0000000    0.2476506
370440.0000000    0.2473779
370480.0000000    0.2152296
370520.0000000    0.2271588
370560.0000000    0.2131387
370600.0000000    0.2385388
370640.0000000    0.2146023
370680.0000000    0.2481309
370720.0000000    0.2616048
370760.0000000    0.2427204
370800.0000000    0.2387302
370840.0000000    0.2455240
370880.0000000    0.2471481
370920.0000000    0.2429059
370960.0000000    0.2463388
371000.0000000    0.2418844
371040.0000000    0.2301276
371080.0000000    0.2302621
371120.0000000    0.2080186
371160.0000000    0.2164629
371200.0000000    0.2302546
371240.0000000    0.2119976
371280.0000000    0.2041662
371320.0000000    0.1786648
371360.0000000    0.2027310
371400.0000000    0.2187277
371440.0000000    0.2224689
371480.0000000    0.2192397
371520.0000000    0.2190656
371560.0000000    0.2248596
371600.0000000    0.2109395
371640.0000000    0.2085453
371680.0000000    0.2201478
371720.0000000    0.2280804
371760.0000000    0.2531092
371800.0000000    0.2269546
371840.0000000    0.2596705
371880.0000000    0.2369231
371920.0000000    0.2561815
371960.0000000    0.2400465
372000.0000000    0.2589929
372040.0000000    0.2269754
372080.0000000    0.2302149
372120.0000000    0.2415005
372160.0000000    0.2464043
372200.0000000    0.2513791
372240.0000000    0.2419155
372280.0000000    0.2316309
372320.0000000    0.2403409
372360.0000000    0.2588811
372400.0000000    0.2310432
372440.0000000    0.2329353
372480.0000000    0.2341746
372520.0000000    0.2345798
372560.0000000    0.2286635
372600.0000000    0.2216100
372640.0000000    0.2175385
372680.0000000    0.2010530
372720.0000000    0.2372582
372760.0000000    0.2290754
372800.0000000    0.2420610
372840.0000000    0.2293267
372880.0000000    0.2513770
372920.0000000    0.2328694
372960.0000000    0.2466888
373000.0000000    0.2445104
373040.0000000    0.2248380
373080.0000000    0.2230929
373120.0000000    0.2062432
373160.0000000    0.2041191
373200.0000000    0.2031416
373240.0000000    0.1849270
373280.0000000    0.1852444
373320.0000000    0.1832855
373360.0000000    0.1892624
373400.0000000    0.1844628
373440.0000000    0.1826340
373480.0000000    0.1796859
373520.0000000    0.1733279
373560.0000000    0.1739284
373600.0000000    0.1760738
373640.0000000    0.1824535
373680.0000000    0.1819952
373720.0000000    0.1760661
373760.0000000    0.1739576
373800.0000000    0.1875011
373840.0000000    0.1873812
373880.0000000    0.2033864
373920.0000000    0.1918749
373960.0000000    0.1849926
374000.0000000    0.1834588
374040.0000000    0.1963492
374080.0000000    0.1914898
374120.0000000    0.2010105
374160.0000000    0.1897181
374200.0000000    0.1999412
374240.0000000    0.2005584
374280.0000000    0.1908307
374320.0000000    0.1990720
374360.0000000    0.2034231
374400.0000000    0.2090973
374440.0000000    0.2567774
374480.0000000    0.2562045
374520.0000000    0.2526650
374560.0000000    0.2271660
374600.0000000    0.2377768
374640.0000000    0.2370255
374680.0000000    0.2434881
374720.0000000    0.2026518
374760.0000000    0.2028372
374800.0000000    0.2168715
374840.0000000    0.2097134
374880.0000000    0.2040179
374920.0000000    0.1978187
374960.0000000    0.1873746
375000.0000000    0.1965572
375040.0000000    0.2085125
375080.0000000    0.2307835
375120.0000000    0.2452974
375160.0000000    0.2136205
375200.0000000    0.1941438
375240.0000000    0.2067088
375280.0000000    0.2298253
375320.0000000    0.2050580
375360.0000000    0.1851733
375400.0000000    0.1953959
375440.0000000    0.1900015
375480.0000000    0.2001923
375520.0000000    0.1882021
375560.0000000    0.1849541
375600.0000000    0.1755465
375640.0000000    0.1938158
375680.0000000    0.1919500
375720.0000000    0.1997217
375760.0000000    0.1931433
375800.0000000    0.1873524
375840.0000000    0.1794008
375880.0000000    0.1879228
375920.0000000    0.1911625
375960.0000000    0.2165040
376000.0000000    0.2051324
376040.0000000    0.2090949
376080.0000000    0.2195940
376120.0000000    0.2031835
376160.0000000    0.2303262
376200.0000000    0.1984791
376240.0000000    0.1971045
376280.0000000    0.1808023
376320.0000000    0.1718159
376360.0000000    0.1586808
376400.0000000    0.1657867
376440.0000000    0.1788037
376480.0000000    0.1924015
376520.0000000    0.1681739
376560.0000000    0.1794530
376600.0000000    0.2007386
376640.0000000    0.1789000
376680.0000000    0.1756848
376720.0000000    0.1744305
376760.0000000    0.1664167
376800.0000000    0.1694130
376840.0000000    0.1722937
376880.0000000    0.1669383
376920.0000000    0.1716490
376960.0000000    0.1819935
377000.0000000    0.1873038
377040.0000000    0.1853747
377080.0000000    0.2042614
377120.0000000    0.1843978
377160.0000000    0.1890031
377200.0000000    0.1740223
377240.0000000    0.1780159
377280.0000000    0.1778170
377320.0000000    0.1727889
377360.0000000    0.1794321
377400.0000000    0.1754476
377440.0000000    0.1915835
377480.0000000    0.1879973
377520.0000000    0.2010434
377560.0000000    0.1839028
377600.0000000    0.1792604
377640.0000000    0.1822875
377680.0000000    0.1656156
377720.0000000    0.1747183
377760.0000000    0.1790811
377800.0000000    0.1818737
377840.0000000    0.1708027
377880.0000000    0.1872264
377920.0000000    0.1774180
377960.0000000    0.1769392
378000.0000000    0.1897689
378040.0000000    0.1834535
378080.0000000    0.1897164
378120.0000000    0.1851854
378160.0000000    0.1939014
378200.0000000    0.1942780
378240.0000000    0.2107309
378280.0000000    0.1946024
378320.0000000    0.1841562
378360.0000000    0.1997790
378400.0000000    0.2279706
378440.0000000    0.2321099
378480.0000000    0.2168442
378520.0000000    0.2353436
378560.0000000    0.2437533
378600.0000000    0.2353593
378640.0000000    0.2280977
378680.0000000    0.2264448
378720.0000000    0.2269808
378760.0000000    0.2214918
378800.0000000    0.2396018
378840.0000000    0.2268167
378880.0000000    0.2309816
378920.0000000    0.2220795
378960.0000000    0.2228344
379000.0000000    0.2178926
379040.0000000    0.2289848
379080.0000000    0.2247023
379120.0000000    0.2231385
379160.0000000    0.2274073
379200.0000000    0.2382446
379240.0000000    0.2292422
379280.0000000    0.2495833
379320.0000000    0.2469887
379360.0000000    0.2411279
379400.0000000    0.2251650
379440.0000000    0.2446973
379480.0000000    0.2699037
379520.0000000    0.2406341
379560.0000000    0.2589405
379600.0000000    0.2766002
379640.0000000    0.2731470
379680.0000000    0.2503917
379720.0000000    0.2528334
379760.0000000    0.2276947
379800.0000000    0.2288206
379840.0000000    0.2155377
379880.0000000    0.2283962
379920.0000000    0.2335628
379960.0000000    0.1985866
380000.0000000    0.2323646
380040.0000000    0.2622651
380080.0000000    0.2585047
380120.0000000    0.2577238
380160.0000000    0.2246629
380200.0000000    0.2488070
380240.0000000    0.2243613
380280.0000000    0.2410201
380320.0000000    0.2560076
380360.0000000    0.2575577
380400.0000000    0.2524070
380440.0000000    0.2521284
380480.0000000    0.2634881
380520.0000000    0.2584171
380560.0000000    0.2684336
380600.0000000    0.2387876
380640.0000000    0.2420162
380680.0000000    0.2380168
380720.0000000    0.2533164
380760.0000000    0.2319328
380800.0000000    0.2415733
380840.0000000    0.2487387
380880.0000000    0.2385195
380920.0000000    0.2622283
380960.0000000    0.2449748
381000.0000000    0.2356378
381040.0000000    0.2589510
381080.0000000    0.2868407
381120.0000000    0.2746274
381160.0000000    0.2801802
381200.0000000    0.2870983
381240.0000000    0.2956853
381280.0000000    0.2723680
381320.0000000    0.2598790
381360.0000000    0.2641813
381400.0000000    0.2531337
381440.0000000    0.2609960
381480.0000000    0.2660698
381520.0000000    0.2492163
381560.0000000    0.2761186
381600.0000000    0.2715541
381640.0000000    0.2626992
381680.0000000    0.2464326
381720.0000000    0.2652388
381760.0000000    0.2738632
381800.0000000    0.2596558
381840.0000000    0.2717475
381880.0000000    0.2842145
381920.0000000    0.2693360
381960.0000000    0.2683931
382000.0000000    0.2723430
382040.0000000    0.2647671
382080.0000000    0.2668704
382120.0000000    0.2659223
382160.0000000    0.2858284
382200.0000000    0.2658773
382240.0000000    0.2444356
382280.0000000    0.2858892
382320.0000000    0.2652656
382360.0000000    0.2611285
382400.0000000    0.2650308
382440.0000000    0.2616400
382480.0000000    0.2792704
382520.0000000    0.2727535
382560.0000000    0.2887170
382600.0000000    0.2780430
382640.0000000    0.2720538
382680.0000000    0.2570973
382720.0000000    0.2719202
382760.0000000    0.2575682
382800.0000000    0.2734232
382840.0000000    0.2852764
382880.0000000    0.2674240
382920.0000000    0.2724834
382960.0000000    0.2666649
383000.0000000    0.2514292
383040.0000000    0.2358610
383080.0000000    0.2430120
383120.0000000    0.2637240
383160.0000000    0.2429858
383200.0000000    0.2659983
383240.0000000    0.2723489
383280.0000000    0.2669514
383320.0000000    0.2645979
383360.0000000    0.2751723
383400.0000000    0.3073583
383440.0000000    0.2971716
383480.0000000    0.2955810
383520.0000000    0.2935613
383560.0000000    0.3015068
383600.0000000    0.2883293
383640.0000000    0.2809507
383680.0000000    0.2791854
383720.0000000    0.2717045
383760.0000000    0.2819887
383800.0000000    0.2849407
383840.0000000    0.2761812
383880.0000000    0.2839588
383920.0000000    0.2674489
383960.0000000    0.2989944
384000.0000000    0.2889482
384040.0000000    0.2830577
384080.0000000    0.2892715
384120.0000000    0.3000267
384160.0000000    0.3114757
384200.0000000    0.2965417
384240.0000000    0.2921055
384280.0000000    0.2919506
384320.0000000    0.2777224
384360.0000000    0.2494921
384400.0000000    0.2690473
384440.0000000    0.2517586
384480.0000000    0.2576317
384520.0000000    0.2786895
384560.0000000    0.2934374
384600.0000000    0.2540478
384640.0000000    0.2556590
384680.0000000    0.2798281
384720.0000000    0.2813106
384760.0000000    0.3054042
384800.0000000    0.2812436
384840.0000000    0.3014585
384880.0000000    0.2929789
384920.0000000    0.2952031
384960.0000000    0.2695891
385000.0000000    0.2928307
385040.0000000    0.2832615
385080.0000000    0.2703263
385120.0000000    0.3091156
385160.0000000    0.2881162
385200.0000000    0.2763155
385240.0000000    0.2643671
385280.0000000    0.2485249
385320.0000000    0.2629996
385360.0000000    0.2827249
385400.0000000    0.2702332
385440.0000000    0.2451320
385480.0000000    0.2414150
385520.0000000    0.2571299
385560.0000000    0.2683611
385600.0000000    0.2798815
385640.0000000    0.2858110
385680.0000000    0.3232032
385720.0000000    0.2995459
385760.0000000    0.2867491
385800.0000000    0.2853228
385840.0000000    0.2889623
385880.0000000    0.2791784
385920.0000000    0.2970177
385960.0000000    0.3098954
386000.0000000    0.3147137
386040.0000000    0.2961051
386080.0000000    0.2802149
386120.0000000    0.2834977
386160.0000000    0.2730973
386200.0000000    0.2942013
386240.0000000    0.3117999
386280.0000000    0.3287597
386320.0000000    0.3049220
386360.0000000    0.2945510
386400.0000000    0.3077288
386440.0000000    0.2928403
386480.0000000    0.2677363
386520.0000000    0.2770391
386560.0000000    0.2704093
386600.0000000    0.2792700
386640.0000000    0.3026837
386680.0000000    0.2774029
386720.0000000    0.2676604
386760.0000000    0.2475043
386800.0000000    0.2521744
386840.0000000    0.2611601
386880.0000000    0.2764919
386920.0000000    0.2682466
386960.0000000    0.2634123
387000.0000000    0.2672435
387040.0000000    0.2543518
387080.0000000    0.2683823
387120.0000000    0.2509232
387160.0000000    0.2966405
387200.0000000    0.3007954
387240.0000000    0.2997781
387280.0000000    0.2737378
387320.0000000    0.3030929
387360.0000000    0.2781966
387400.0000000    0.2640029
387440.0000000    0.3010068
387480.0000000    0.2949899
387520.0000000    0.2965088
387560.0000000    0.3012725
387600.0000000    0.3136377
387640.0000000    0.2707364
387680.0000000    0.2719449
387720.0000000    0.2562455
387760.0000000    0.2585503
387800.0000000    0.2586925
387840.0000000    0.2635117
387880.0000000    0.2679237
387920.0000000    0.2763608
387960.0000000    0.2787205
388000.0000000    0.3000068
388040.0000000    0.2715548
388080.0000000    0.2710813
388120.0000000    0.2845572
388160.0000000    0.3258870
388200.0000000    0.2890676
388240.0000000    0.2687653
388280.0000000    0.2731507
388320.0000000    0.2717908
388360.0000000    0.2528815
388400.0000000    0.2262041
388440.0000000    0.2362184
388480.0000000    0.2168847
388520.0000000    0.2047843
388560.0000000    0.2211323
388600.0000000    0.2023959
388640.0000000    0.2096499
388680.0000000    0.2030555
388720.0000000    0.2022826
388760.0000000    0.2121556
388800.0000000    0.2122363
388840.0000000    0.2161333
388880.0000000    0.2356789
388920.0000000    0.2502845
388960.0000000    0.2161183
389000.0000000    0.2481094
389040.0000000    0.2492716
389080.0000000    0.2429054
389120.0000000    0.2315063
389160.0000000    0.2361355
389200.0000000    0.2631816
389240.0000000    0.2629264
389280.0000000    0.2742628
389320.0000000    0.2580241
389360.0000000    0.2669635
389400.0000000    0.2954731
389440.0000000    0.2708188
389480.0000000    0.2627016
389520.0000000    0.2794569
389560.0000000    0.2662166
389600.0000000    0.2356718
389640.0000000    0.2341747
389680.0000000    0.2572995
389720.0000000    0.2502657
389760.0000000    0.2465634
389800.0000000    0.2386977
389840.0000000    0.2335249
389880.0000000    0.2210868
389920.0000000    0.2147711
389960.0000000    0.2047085
390000.0000000    0.2144397
390040.0000000    0.2227819
390080.0000000    0.2005937
390120.0000000    0.2054831
390160.0000000    0.2173882
390200.0000000    0.2146742
390240.0000000    0.2037124
390280.0000000    0.2123481
390320.0000000    0.2169839
390360.0000000    0.2167886
390400.0000000    0.2200234
390440.0000000    0.2152309
390480.0000000    0.2335909
390520.0000000    0.2289689
390560.0000000    0.2239641
390600.0000000    0.2086890
390640.0000000    0.2341949
390680.0000000    0.2289390
390720.0000000    0.2411863
390760.0000000    0.2651080
390800.0000000    0.2486685
390840.0000000    0.2619618
390880.0000000    0.2587893
390920.0000000    0.2702550
390960.0000000    0.2679086
391000.0000000    0.2508175
391040.0000000    0.2442550
391080.0000000    0.2521423
391120.0000000    0.2488874
391160.0000000    0.2611968
391200.0000000    0.2520792
391240.0000000    0.2565376
391280.0000000    0.2718161
391320.0000000    0.2771124
391360.0000000    0.2638762
391400.0000000    0.2874117
391440.0000000    0.2644066
391480.0000000    0.2464754
391520.0000000    0.2788993
391560.0000000    0.2973357
391600.0000000    0.2798809
391640.0000000    0.2615650
391680.0000000    0.2905773
391720.0000000    0.2640566
391760.0000000    0.2675024
391800.0000000    0.2486901
391840.0000000    0.2799959
391880.0000000    0.2519984
391920.0000000    0.2466308
391960.0000000    0.2587650
392000.0000000    0.2500571
392040.0000000    0.2511173
392080.0000000    0.2245527
392120.0000000    0.2594966
392160.0000000    0.2591487
392200.0000000    0.2669385
392240.0000000    0.2544886
392280.0000000    0.2275341
392320.0000000    0.2439469
392360.0000000    0.2345462
392400.0000000    0.2470915
392440.0000000    0.2660805
392480.0000000    0.2680072
392520.0000000    0.2700526
392560.0000000    0.2641945
392600.0000000    0.2687147
392640.0000000    0.2504230
392680.0000000    0.2411634
392720.0000000    0.2582974
392760.0000000    0.2714047
392800.0000000    0.2642336
392840.0000000    0.2760635
392880.0000000    0.2836183
392920.0000000    0.2924130
392960.0000000    0.2668297
393000.0000000    0.2881581
393040.0000000    0.3097015
393080.0000000    0.2856838
393120.0000000    0.2867427
393160.0000000    0.2930771
393200.0000000    0.2847219
393240.0000000    0.2770826
393280.0000000    0.2893097
393320.0000000    0.2642435
393360.0000000    0.2892428
393400.0000000    0.2954566
393440.0000000    0.2798464
393480.0000000    0.2743075
393520.0000000    0.2715561
393560.0000000    0.2611048
393600.0000000    0.2679685
393640.0000000    0.2645320
393680.0000000    0.2633987
393720.0000000    0.2490184
393760.0000000    0.2584115
393800.0000000    0.2493533
393840.0000000    0.2356054
393880.0000000    0.2225086
393920.0000000    0.2270529
393960.0000000    0.2391482
394000.0000000    0.2374733
394040.0000000    0.2428177
394080.0000000    0.2619220
394120.0000000    0.2530024
394160.0000000    0.2492654
394200.0000000    0.2242431
394240.0000000    0.2270420
394280.0000000    0.2420593
394320.0000000    0.2430099
394360.0000000    0.2506355
394400.0000000    0.2441763
394440.0000000    0.2385300
394480.0000000    0.2257132
394520.0000000    0.2354197
394560.0000000    0.2175630
394600.0000000    0.2271545
394640.0000000    0.2473750
394680.0000000    0.2337952
394720.0000000    0.2155321
394760.0000000    0.2397570
394800.0000000    0.2350782
394840.0000000    0.2298586
394880.0000000    0.2388905
394920.0000000    0.2123846
394960.0000000    0.2122137
395000.0000000    0.2150777
395040.0000000    0.2170319
395080.0000000    0.2143900
395120.0000000    0.2041846
395160.0000000    0.2152999
395200.0000000    0.2068505
395240.0000000    0.2135039
395280.0000000    0.2269105
395320.0000000    0.2100532
395360.0000000    0.2064755
395400.0000000    0.2058278
395440.0000000    0.2160895
395480.0000000    0.1992850
395520.0000000    0.1901839
395560.0000000    0.2173274
395600.0000000    0.2070320
395640.0000000    0.2179968
395680.0000000    0.2150158
395720.0000000    0.2075389
395760.0000000    0.2071194
395800.0000000    0.2207060
395840.0000000    0.2220934
395880.0000000    0.2063109
395920.0000000    0.2080155
395960.0000000    0.2239912
396000.0000000    0.2147085
396040.0000000    0.2136080
396080.0000000    0.2075922
396120.0000000    0.2129998
396160.0000000    0.2255062
396200.0000000    0.2262560
396240.0000000    0.2187189
396280.0000000    0.2196528
396320.0000000    0.2191801
396360.0000000    0.2316411
396400.0000000    0.2161562
396440.0000000    0.2049232
396480.0000000    0.2268270
396520.0000000    0.2372945
396560.0000000    0.2398458
396600.0000000    0.2432823
396640.0000000    0.2223527
396680.0000000    0.2340359
396720.0000000    0.2440865
396760.0000000    0.2650882
396800.0000000    0.2368961
396840.0000000    0.2414392
396880.0000000    0.2414301
396920.0000000    0.2000781
396960.0000000    0.2179143
397000.0000000    0.2290378
397040.0000000    0.2217746
397080.0000000    0.1910357
397120.0000000    0.1868094
397160.0000000    0.1954991
397200.0000000    0.2080366
397240.0000000    0.2318322
397280.0000000    0.2135550
397320.0000000    0.2021939
397360.0000000    0.2269567
397400.0000000    0.2245838
397440.0000000    0.2197190
397480.0000000    0.2436377
397520.0000000    0.2414919
397560.0000000    0.2555650
397600.0000000    0.2503294
397640.0000000    0.2475300
397680.0000000    0.2479196
397720.0000000    0.2468041
397760.0000000    0.2399395
397800.0000000    0.2496604
397840.0000000    0.2328103
397880.0000000    0.2539669
397920.0000000    0.2415449
397960.0000000    0.2584698
398000.0000000    0.2556606
398040.0000000    0.2633641
398080.0000000    0.2796385
398120.0000000    0.2631901
398160.0000000    0.2679689
398200.0000000    0.2532369
398240.0000000    0.2753547
398280.0000000    0.2532764
398320.0000000    0.2685673
398360.0000000    0.2663423
398400.0000000    0.2728170
398440.0000000    0.2492868
398480.0000000    0.2416607
398520.0000000    0.2639838
398560.0000000    0.2442927
398600.0000000    0.2350861
398640.0000000    0.2465406
398680.0000000    0.2628825
398720.0000000    0.2650819
398760.0000000    0.2577081
398800.0000000    0.2658268
398840.0000000    0.2394453
398880.0000000    0.2386058
398920.0000000    0.2524577
398960.0000000    0.2592379
399000.0000000    0.2595592
399040.0000000    0.2544614
399080.0000000    0.2322543
399120.0000000    0.2267054
399160.0000000    0.2417959
399200.0000000    0.2387202
399240.0000000    0.2309393
399280.0000000    0.2182490
399320.0000000    0.2307342
399360.0000000    0.2293877
399400.0000000    0.2259385
399440.0000000    0.2081665
399480.0000000    0.2286131
399520.0000000    0.2153412
399560.0000000    0.2228198
399600.0000000    0.2258141
399640.0000000    0.2445821
399680.0000000    0.2321292
399720.0000000    0.2313293
399760.0000000    0.2155433
399800.0000000    0.2225258
399840.0000000    0.2198898
399880.0000000    0.2193135
399920.0000000    0.2580914
399960.0000000    0.2314918
400000.0000000    0.2232472
400040.0000000    0.2271860
400080.0000000    0.2224675
400120.0000000    0.2065054
400160.0000000    0.2231324
400200.0000000    0.2201611
400240.0000000    0.2326324
400280.0000000    0.2176336
400320.0000000    0.2156775
400360.0000000    0.2093691
400400.0000000    0.2150428
400440.0000000    0.2065570
400480.0000000    0.2205830
400520.0000000    0.2076839
400560.0000000    0.2191008
400600.0000000    0.2453745
400640.0000000    0.2215961
400680.0000000    0.2421518
400720.0000000    0.1912095
400760.0000000    0.1896160
400800.0000000    0.2037228
400840.0000000    0.2366684
400880.0000000    0.2206108
400920.0000000    0.2239123
400960.0000000    0.2172216
401000.0000000    0.2199413
401040.0000000    0.2279062
401080.0000000    0.2284494
401120.0000000    0.2181312
401160.0000000    0.2411941
401200.0000000    0.2094342
401240.0000000    0.2189051
401280.0000000    0.2132186
401320.0000000    0.2063210
401360.0000000    0.2148842
401400.0000000    0.2208688
401440.0000000    0.2158559
401480.0000000    0.2088988
401520.0000000    0.2023531
401560.0000000    0.2228090
401600.0000000    0.2259376
401640.0000000    0.2150781
401680.0000000    0.2193896
401720.0000000    0.2138063
401760.0000000    0.2159609
401800.0000000    0.2140589
401840.0000000    0.2060999
401880.0000000    0.2043178
401920.0000000    0.2260287
401960.0000000    0.2243335
402000.0000000    0.2644114
402040.0000000    0.2639365
402080.0000000    0.2392686
402120.0000000    0.2242636
402160.0000000    0.2232895
402200.0000000    0.2097397
402240.0000000    0.2329280
402280.0000000    0.2092427
402320.0000000    0.2198687
402360.0000000    0.2128957
402400.0000000    0.2029235
402440.0000000    0.2123597
402480.0000000    0.2234108
402520.0000000    0.2144703
402560.0000000    0.2198773
402600.0000000    0.2050166
402640.0000000    0.2319460
402680.0000000    0.2244311
402720.0000000    0.2139694
402760.0000000    0.2067388
402800.0000000    0.2095634
402840.0000000    0.2241536
402880.0000000    0.1924439
402920.0000000    0.1997888
402960.0000000    0.1783439
403000.0000000    0.1771628
403040.0000000    0.2212787
403080.0000000    0.1927991
403120.0000000    0.2071269
403160.0000000    0.1981551
403200.0000000    0.2197302
403240.0000000    0.2021636
403280.0000000    0.1868034
403320.0000000    0.1798818
403360.0000000    0.1672947
403400.0000000    0.1661492
403440.0000000    0.1950981
403480.0000000    0.1956425
403520.0000000    0.2113888
403560.0000000    0.1945460
403600.0000000    0.1947732
403640.0000000    0.1869750
403680.0000000    0.1876930
403720.0000000    0.2071211
403760.0000000    0.2051077
403800.0000000    0.2046162
403840.0000000    0.1868471
403880.0000000    0.1757890
403920.0000000    0.1882666
403960.0000000    0.1935778
404000.0000000    0.1871863
404040.0000000    0.1941484
404080.0000000    0.1897903
404120.0000000    0.1836821
404160.0000000    0.1685436
404200.0000000    0.1774537
404240.0000000    0.1947698
404280.0000000    0.1966746
404320.0000000    0.1956739
404360.0000000    0.2084621
404400.0000000    0.2010317
404440.0000000    0.2288697
404480.0000000    0.2101772
404520.0000000    0.2122885
404560.0000000    0.2138457
404600.0000000    0.2178674
404640.0000000    0.2144354
404680.0000000    0.2084361
404720.0000000    0.2061940
404760.0000000    0.2200998
404800.0000000    0.2050736
404840.0000000    0.1944025
404880.0000000    0.2092231
404920.0000000    0.2038368
404960.0000000    0.2076587
405000.0000000    0.1764022
405040.0000000    0.1774195
405080.0000000    0.1886138
405120.0000000    0.2031161
405160.0000000    0.2012900
405200.0000000    0.2109637
405240.0000000    0.2247576
405280.0000000    0.2097695
405320.0000000    0.1908160
405360.0000000    0.2264109
405400.0000000    0.2248845
405440.0000000    0.2277931
405480.0000000    0.2351899
405520.0000000    0.2377902
405560.0000000    0.2407840
405600.0000000    0.2357513
405640.0000000    0.2462065
405680.0000000    0.2077930
405720.0000000    0.2041226
405760.0000000    0.2118642
405800.0000000    0.2367410
405840.0000000    0.2054058
405880.0000000    0.2111901
405920.0000000    0.2233458
405960.0000000    0.2287527
406000.0000000    0.2134051
406040.0000000    0.2263698
406080.0000000    0.2064944
406120.0000000    0.2077408
406160.0000000    0.2218097
406200.0000000    0.2067060
406240.0000000    0.1996997
406280.0000000    0.2210258
406320.0000000    0.2308017
406360.0000000    0.2057910
406400.0000000    0.2155385
406440.0000000    0.2088695
406480.0000000    0.2105068
406520.0000000    0.2049521
406560.0000000    0.2250719
406600.0000000    0.2308890
406640.0000000    0.2301780
406680.0000000    0.2029458
406720.0000000    0.2057979
406760.0000000    0.2252511
406800.0000000    0.2303063
406840.0000000    0.2225989
406880.0000000    0.2223422
406920.0000000    0.2025414
406960.0000000    0.2023325
407000.0000000    0.2009560
407040.0000000    0.2401507
407080.0000000    0.2281208
407120.0000000    0.2266529
407160.0000000    0.2269330
407200.0000000    0.2453562
407240.0000000    0.2348597
407280.0000000    0.2504764
407320.0000000    0.2368534
407360.0000000    0.2500086
407400.0000000    0.2449706
407440.0000000    0.2387079
407480.0000000    0.2269195
407520.0000000    0.2578437
407560.0000000    0.2697067
407600.0000000    0.3063141
407640.0000000    0.2674908
407680.0000000    0.2673612
407720.0000000    0.2858247
407760.0000000    0.2674222
407800.0000000    0.2490413
407840.0000000    0.2424878
407880.0000000    0.2401962
407920.0000000    0.2327054
407960.0000000    0.2558255
408000.0000000    0.2574793
408040.0000000    0.2589319
408080.0000000    0.2433779
408120.0000000    0.2626557
408160.0000000    0.2465758
408200.0000000    0.2282066
408240.0000000    0.2362946
408280.0000000    0.2302224
408320.0000000    0.2575558
408360.0000000    0.2529939
408400.0000000    0.2459588
408440.0000000    0.2656217
408480.0000000    0.2482157
408520.0000000    0.2467005
408560.0000000    0.2451389
408600.0000000    0.2678679
408640.0000000    0.2920307
408680.0000000    0.2713432
408720.0000000    0.2571875
408760.0000000    0.2563936
408800.0000000    0.2615037
408840.0000000    0.3024143
408880.0000000    0.2590694
408920.0000000    0.2387651
408960.0000000    0.2518693
409000.0000000    0.2496589
409040.0000000    0.2621092
409080.0000000    0.2234189
409120.0000000    0.2372494
409160.0000000    0.2420273
409200.0000000    0.2146318
409240.0000000    0.1999644
409280.0000000    0.2051763
409320.0000000    0.2044806
409360.0000000    0.2036131
409400.0000000    0.2207696
409440.0000000    0.2303565
409480.0000000    0.2202253
409520.0000000    0.2128825
409560.0000000    0.2238284
409600.0000000    0.2330709
409640.0000000    0.2316387
409680.0000000    0.2342425
409720.0000000    0.2289419
409760.0000000    0.2388910
409800.0000000    0.2497277
409840.0000000    0.2514493
409880.0000000    0.2921236
409920.0000000    0.2722282
409960.0000000    0.2420041
410000.0000000    0.2487088
410040.0000000    0.2559771
410080.0000000    0.2561197
410120.0000000    0.2699066
410160.0000000    0.2870189
410200.0000000    0.2689306
410240.0000000    0.2599009
410280.0000000    0.2707982
410320.0000000    0.2537351
410360.0000000    0.2568475
410400.0000000    0.2541109
410440.0000000    0.2688821
410480.0000000    0.2293135
410520.0000000    0.2535694
410560.0000000    0.2508350
410600.0000000    0.2213921
410640.0000000    0.2389398
410680.0000000    0.2017104
410720.0000000    0.2380751
410760.0000000    0.2277800
410800.0000000    0.2372932
410840.0000000    0.2383153
410880.0000000    0.2477652
410920.0000000    0.2110638
410960.0000000    0.2237437
411000.0000000    0.2192137
411040.0000000    0.2186090
411080.0000000    0.2446671
411120.0000000    0.2303018
411160.0000000    0.2265427
411200.0000000    0.2154036
411240.0000000    0.2454312
411280.0000000    0.2479667
411320.0000000    0.2259469
411360.0000000    0.2393187
411400.0000000    0.2292717
411440.0000000    0.2173273
411480.0000000    0.2176065
411520.0000000    0.2260140
411560.0000000    0.2215637
411600.0000000    0.2210586
411640.0000000    0.2077308
411680.0000000    0.2185138
411720.0000000    0.2334267
411760.0000000    0.2236139
411800.0000000    0.2153032
411840.0000000    0.2244542
411880.0000000    0.2485287
411920.0000000    0.2448595
411960.0000000    0.2670002
412000.0000000    0.2558461
412040.0000000    0.2336332
412080.0000000    0.2498147
412120.0000000    0.2453834
412160.0000000    0.2512204
412200.0000000    0.2395949
412240.0000000    0.2576930
412280.0000000    0.2433342
412320.0000000    0.2522710
412360.0000000    0.2380699
412400.0000000    0.2394426
412440.0000000    0.2224180
412480.0000000    0.2254605
412520.0000000    0.2534740
412560.0000000    0.2323078
412600.0000000    0.2633530
412640.0000000    0.2698469
412680.0000000    0.2642712
412720.0000000    0.2534793
412760.0000000    0.2581522
412800.0000000    0.2927894
412840.0000000    0.2759256
412880.0000000    0.2637251
412920.0000000    0.2578743
412960.0000000    0.2872412
413000.0000000    0.2705457
413040.0000000    0.2680220
413080.0000000    0.2736176
413120.0000000    0.2693167
413160.0000000    0.2648729
413200.0000000    0.2448953
413240.0000000    0.2840786
413280.0000000    0.2618911
413320.0000000    0.2669200
413360.0000000    0.2738969
413400.0000000    0.2847895
413440.0000000    0.2707793
413480.0000000    0.2345048
413520.0000000    0.2270231
413560.0000000    0.2086289
413600.0000000    0.2221690
413640.0000000    0.2027983
413680.0000000    0.1814967
413720.0000000    0.2286586
413760.0000000    0.2069571
413800.0000000    0.2147865
413840.0000000    0.1982351
413880.0000000    0.2145855
413920.0000000    0.2231374
413960.0000000    0.2217275
414000.0000000    0.2302192
414040.0000000    0.2256353
414080.0000000    0.2171431
414120.0000000    0.2322339
414160.0000000    0.2085665
414200.0000000    0.2449066
414240.0000000    0.2577324
414280.0000000    0.2803182
414320.0000000    0.2635517
414360.0000000    0.2646280
414400.0000000    0.2571941
414440.0000000    0.2421747
414480.0000000    0.2286939
414520.0000000    0.2158310
414560.0000000    0.2276720
414600.0000000    0.2292030
414640.0000000    0.2419742
414680.0000000    0.2366240
414720.0000000    0.2267442
414760.0000000    0.2605870
414800.0000000    0.2388867
414840.0000000    0.2425375
414880.0000000    0.2501610
414920.0000000    0.2481029
414960.0000000    0.2248557
415000.0000000    0.2268011
415040.0000000    0.2432812
415080.0000000    0.2118795
415120.0000000    0.2327206
415160.0000000    0.2416899
415200.0000000    0.2208410
415240.0000000    0.2456529
415280.0000000    0.2224149
415320.0000000    0.2264670
415360.0000000    0.2246216
415400.0000000    0.2225161
415440.0000000    0.2274213
415480.0000000    0.2193794
415520.0000000    0.2370782
415560.0000000    0.2412860
415600.0000000    0.2217643
415640.0000000    0.2212893
415680.0000000    0.2189110
415720.0000000    0.2303373
415760.0000000    0.2230698
415800.0000000    0.2392858
415840.0000000    0.2524905
415880.0000000    0.2248241
415920.0000000    0.1959160
415960.0000000    0.2281750
416000.0000000    0.2162789
416040.0000000    0.2294714
416080.0000000    0.2550726
416120.0000000    0.2438336
416160.0000000    0.2445003
416200.0000000    0.2523240
416240.0000000    0.2336952
416280.0000000    0.2405774
416320.0000000    0.2581137
416360.0000000    0.2543533
416400.0000000    0.2449018
416440.0000000    0.2328288
416480.0000000    0.2340452
416520.0000000    0.2711111
416560.0000000    0.2866358
416600.0000000    0.2902201
416640.0000000    0.2742464
416680.0000000    0.2672563
416720.0000000    0.2781110
416760.0000000    0.2564449
416800.0000000    0.2575007
416840.0000000    0.2533750
416880.0000000    0.2522384
416920.0000000    0.2657028
416960.0000000    0.2677957
417000.0000000    0.3157835
417040.0000000    0.3064876
417080.0000000    0.2923348
417120.0000000    0.2412398
417160.0000000    0.2534367
417200.0000000    0.2363556
417240.0000000    0.2249896
417280.0000000    0.2250722
417320.0000000    0.2806384
417360.0000000    0.2833512
417400.0000000    0.2554732
417440.0000000    0.2646308
417480.0000000    0.2767984
417520.0000000    0.2805093
417560.0000000    0.2868456
417600.0000000    0.3052409
417640.0000000    0.3251363
417680.0000000    0.3438527
417720.0000000    0.3548616
417760.0000000    0.3695027
417800.0000000    0.3304521
417840.0000000    0.3079757
417880.0000000    0.2757148
417920.0000000    0.3054454
417960.0000000    0.2918984
418000.0000000    0.2966028
418040.0000000    0.3304489
418080.0000000    0.3306999
418120.0000000    0.3213888
418160.0000000    0.2981029
418200.0000000    0.2842585
418240.0000000    0.2684345
418280.0000000    0.3056563
418320.0000000    0.3283583
418360.0000000    0.2905605
418400.0000000    0.3283888
418440.0000000    0.3170906
418480.0000000    0.2673444
418520.0000000    0.2868731
418560.0000000    0.2774031
418600.0000000    0.2607705
418640.0000000    0.2723266
418680.0000000    0.2882980
418720.0000000    0.2518422
418760.0000000    0.2478602
418800.0000000    0.2579077
418840.0000000    0.2344893
418880.0000000    0.2362528
418920.0000000    0.2596331
418960.0000000    0.2427661
419000.0000000    0.2540709
419040.0000000    0.2458280
419080.0000000    0.2241875
419120.0000000    0.2593206
419160.0000000    0.2652311
419200.0000000    0.2724675
419240.0000000    0.2357679
419280.0000000    0.2251023
419320.0000000    0.2611211
419360.0000000    0.2335081
419400.0000000    0.2397730
419440.0000000    0.2364785
419480.0000000    0.2323148
419520.0000000    0.2402348
419560.0000000    0.2497732
419600.0000000    0.2433693
419640.0000000    0.2226989
419680.0000000    0.2331184
419720.0000000    0.2371886
419760.0000000    0.2349314
419800.0000000    0.2455625
419840.0000000    0.2392672
419880.0000000    0.2539948
419920.0000000    0.2672084
419960.0000000    0.2706258
420000.0000000    0.2466676
420040.0000000    0.2592878
420080.0000000    0.2530299
420120.0000000    0.2601540
420160.0000000    0.2400109
420200.0000000    0.2422979
420240.0000000    0.2510879
420280.0000000    0.2322898
420320.0000000    0.2479006
420360.0000000    0.2816594
420400.0000000    0.2628091
420440.0000000    0.2559516
420480.0000000    0.2517207
420520.0000000    0.2898472
420560.0000000    0.3195521
420600.0000000    0.3149991
420640.0000000    0.2906769
420680.0000000    0.2831532
420720.0000000    0.2506960
420760.0000000    0.2349110
420800.0000000    0.2434126
420840.0000000    0.2902681
420880.0000000    0.2749766
420920.0000000    0.2342021
420960.0000000    0.2476676
421000.0000000    0.2566556
421040.0000000    0.2773633
421080.0000000    0.3093483
421120.0000000    0.3289419
421160.0000000    0.3222088
421200.0000000    0.3384608
421240.0000000    0.3425764
421280.0000000    0.3332096
421320.0000000    0.3321979
421360.0000000    0.3393296
421400.0000000    0.3303319
421440.0000000    0.3057219
421480.0000000    0.2808860
421520.0000000    0.3108300
421560.0000000    0.2932182
421600.0000000    0.2936422
421640.0000000    0.3295929
421680.0000000    0.3021416
421720.0000000    0.3000847
421760.0000000    0.2572319
421800.0000000    0.2796763
421840.0000000    0.2845560
421880.0000000    0.2581531
421920.0000000    0.2701316
421960.0000000    0.2251901
422000.0000000    0.2316671
422040.0000000    0.2323395
422080.0000000    0.2490566
422120.0000000    0.2220295
422160.0000000    0.2165080
422200.0000000    0.2344118
422240.0000000    0.2283750
422280.0000000    0.2369605
422320.0000000    0.2897673
422360.0000000    0.2785591
422400.0000000    0.2651761
422440.0000000    0.2693666
422480.0000000    0.2825955
422520.0000000    0.2630723
422560.0000000    0.2686141
422600.0000000    0.2982468
422640.0000000    0.2639571
422680.0000000    0.2672326
422720.0000000    0.2580863
422760.0000000    0.2559653
422800.0000000    0.2694342
422840.0000000    0.2817591
422880.0000000    0.2837018
422920.0000000    0.2769651
422960.0000000    0.2592394
423000.0000000    0.2548079
423040.0000000    0.2507411
423080.0000000    0.2554095
423120.0000000    0.2657426
423160.0000000    0.2673909
423200.0000000    0.2632057
423240.0000000    0.2732391
423280.0000000    0.2853616
423320.0000000    0.2883952
423360.0000000    0.2913546
423400.0000000    0.2503699
423440.0000000    0.2477067
423480.0000000    0.2423885
423520.0000000    0.2523674
423560.0000000    0.2810507
423600.0000000    0.2799237
423640.0000000    0.2706254
423680.0000000    0.2864951
423720.0000000    0.2765194
423760.0000000    0.2497185
423800.0000000    0.2614819
423840.0000000    0.2992901
423880.0000000    0.2916773
423920.0000000    0.2674568
423960.0000000    0.2893322
424000.0000000    0.2785863
424040.0000000    0.2874636
424080.0000000    0.2498402
424120.0000000    0.2549310
424160.0000000    0.2283372
424200.0000000    0.2369677
424240.0000000    0.2284485
424280.0000000    0.2285021
424320.0000000    0.2391092
424360.0000000    0.2280872
424400.0000000    0.2155979
424440.0000000    0.2265621
424480.0000000    0.2421590
424520.0000000    0.2365894
424560.0000000    0.2669176
424600.0000000    0.2279278
424640.0000000    0.2531672
424680.0000000    0.2661837
424720.0000000    0.2885376
424760.0000000    0.2528037
424800.0000000    0.2410185
424840.0000000    0.2642082
424880.0000000    0.2423946
424920.0000000    0.2528808
424960.0000000    0.2550461
425000.0000000    0.2523747
425040.0000000    0.2265905
425080.0000000    0.2427362
425120.0000000    0.2290879
425160.0000000    0.2364426
425200.0000000    0.2158287
425240.0000000    0.2337014
425280.0000000    0.2278839
425320.0000000    0.2369244
425360.0000000    0.2121419
425400.0000000    0.2487002
425440.0000000    0.2611033
425480.0000000    0.2611155
425520.0000000    0.2444145
425560.0000000    0.2440772
425600.0000000    0.2491601
425640.0000000    0.2559926
425680.0000000    0.2836416
425720.0000000    0.2862110
425760.0000000    0.2729503
425800.0000000    0.2804736
425840.0000000    0.2709215
425880.0000000    0.3164634
425920.0000000    0.3066394
425960.0000000    0.2996759
426000.0000000    0.3143143
426040.0000000    0.2724057
426080.0000000    0.2782123
426120.0000000    0.3038086
426160.0000000    0.2873963
426200.0000000    0.2981166
426240.0000000    0.3122555
426280.0000000    0.3034254
426320.0000000    0.2541073
426360.0000000    0.2792432
426400.0000000    0.2600330
426440.0000000    0.2537349
426480.0000000    0.2711853
426520.0000000    0.2674365
426560.0000000    0.2875772
426600.0000000    0.2642805
426640.0000000    0.2775083
426680.0000000    0.2679957
426720.0000000    0.2529896
426760.0000000    0.2316957
426800.0000000    0.2454590
426840.0000000    0.2528732
426880.0000000    0.2597651
426920.0000000    0.2760067
426960.0000000    0.2728249
427000.0000000    0.2744511
427040.0000000    0.2831630
427080.0000000    0.2829333
427120.0000000    0.2733911
427160.0000000    0.2771518
427200.0000000    0.2412585
427240.0000000    0.2669841
427280.0000000    0.2675072
427320.0000000    0.2483549
427360.0000000    0.2685098
427400.0000000    0.2446377
427440.0000000    0.2902989
427480.0000000    0.2697800
427520.0000000    0.3105406
427560.0000000    0.2835884
427600.0000000    0.3258398
427640.0000000    0.3172469
427680.0000000    0.2813630
427720.0000000    0.2818817
427760.0000000    0.3340162
427800.0000000    0.3475164
427840.0000000    0.3023116
427880.0000000    0.2985062
427920.0000000    0.3031461
427960.0000000    0.2920274
428000.0000000    0.2843387
428040.0000000    0.2916557
428080.0000000    0.2913112
428120.0000000    0.2946348
428160.0000000    0.2694888
428200.0000000    0.2513965
428240.0000000    0.2407108
428280.0000000    0.2303078
428320.0000000    0.2374543
428360.0000000    0.2076499
428400.0000000    0.2246568
428440.0000000    0.2491238
428480.0000000    0.2393657
428520.0000000    0.2318663
428560.0000000    0.2598190
428600.0000000    0.2329710
428640.0000000    0.2344072
428680.0000000    0.2384747
428720.0000000    0.2225853
428760.0000000    0.2050812
428800.0000000    0.2474017
428840.0000000    0.2493453
428880.0000000    0.2565894
428920.0000000    0.3028745
428960.0000000    0.2744949
429000.0000000    0.2487408
429040.0000000    0.2534257
429080.0000000    0.2897245
429120.0000000    0.2803619
429160.0000000    0.3161005
429200.0000000    0.2880085
429240.0000000    0.3143549
429280.0000000    0.3028244
429320.0000000    0.2962711
429360.0000000    0.3075316
429400.0000000    0.3088349
429440.0000000    0.3060677
429480.0000000    0.2924688
429520.0000000    0.2926977
429560.0000000    0.3127602
429600.0000000    0.2949278
429640.0000000    0.2907281
429680.0000000    0.2966628
429720.0000000    0.2749191
429760.0000000    0.2610724
429800.0000000    0.2687010
429840.0000000    0.2638700
429880.0000000    0.2428299
429920.0000000    0.2595446
429960.0000000    0.2681354
430000.0000000    0.2676272
430040.0000000    0.2575915
430080.0000000    0.2440758
430120.0000000    0.2568744
430160.0000000    0.2422737
430200.0000000    0.2328184
430240.0000000    0.2235307
430280.0000000    0.2628352
430320.0000000    0.2745897
430360.0000000    0.2833880
430400.0000000    0.2591076
430440.0000000    0.2295317
430480.0000000    0.2420555
430520.0000000    0.2720479
430560.0000000    0.2427867
430600.0000000    0.2354892
430640.0000000    0.2296747
430680.0000000    0.2595743
430720.0000000    0.2502533
430760.0000000    0.2435342
430800.0000000    0.2582286
430840.0000000    0.2336395
430880.0000000    0.2148588
430920.0000000    0.2313005
430960.0000000    0.2461949
431000.0000000    0.2331236
431040.0000000    0.2345289
431080.0000000    0.1997247
431120.0000000    0.2179021
431160.0000000    0.2398493
431200.0000000    0.2402788
431240.0000000    0.2306711
431280.0000000    0.2465997
431320.0000000    0.2297920
431360.0000000    0.2658026
431400.0000000    0.2613728
431440.0000000    0.2629265
431480.0000000    0.2439867
431520.0000000    0.2429723
431560.0000000    0.2566639
431600.0000000    0.2717618
431640.0000000    0.2610272
431680.0000000    0.2390059
431720.0000000    0.2427163
431760.0000000    0.2309597
431800.0000000    0.2458144
431840.0000000    0.2387340
431880.0000000    0.2093635
431920.0000000    0.2277257
431960.0000000    0.2312570
432000.0000000    0.2474755
432040.0000000    0.2562905
432080.0000000    0.2370994
432120.0000000    0.2701356
432160.0000000    0.2527214
432200.0000000    0.2328137
432240.0000000    0.2612506
432280.0000000    0.2763214
432320.0000000    0.2690338
432360.0000000    0.2802547
432400.0000000    0.2714852
432440.0000000    0.2734445
432480.0000000    0.2832641
432520.0000000    0.2598171
432560.0000000    0.2812501
432600.0000000    0.2705806
432640.0000000    0.2804215
432680.0000000    0.2913135
432720.0000000    0.2737677
432760.0000000    0.2454614
432800.0000000    0.2541842
432840.0000000    0.2548119
432880.0000000    0.2436445
432920.0000000    0.2486706
432960.0000000    0.2410306
433000.0000000    0.2471459
433040.0000000    0.2434996
433080.0000000    0.2475883
433120.0000000    0.2466384
433160.0000000    0.2394998
433200.0000000    0.2422731
433240.0000000    0.2711192
433280.0000000    0.2700740
433320.0000000    0.2788640
433360.0000000    0.2509946
433400.0000000    0.2510803
433440.0000000    0.2399262
433480.0000000    0.2630801
433520.0000000    0.2671085
433560.0000000    0.2967578
433600.0000000    0.3338738
433640.0000000    0.3066718
433680.0000000    0.2758023
433720.0000000    0.2434304
433760.0000000    0.2583569
433800.0000000    0.2684357
433840.0000000    0.2478417
433880.0000000    0.2523760
433920.0000000    0.2300985
433960.0000000    0.2437089
434000.0000000    0.2674636
434040.0000000    0.2787150
434080.0000000    0.2723105
434120.0000000    0.2789143
434160.0000000    0.2640858
434200.0000000    0.2568039
434240.0000000    0.2536627
434280.0000000    0.2570631
434320.0000000    0.2729545
434360.0000000    0.2933198
434400.0000000    0.2790758
434440.0000000    0.2911553
434480.0000000    0.2982638
434520.0000000    0.3293665
434560.0000000    0.3500733
434600.0000000    0.3030930
434640.0000000    0.3020978
434680.0000000    0.3101913
434720.0000000    0.2878398
434760.0000000    0.3031153
434800.0000000    0.2780306
434840.0000000    0.2770672
434880.0000000    0.2714739
434920.0000000    0.2509275
434960.0000000    0.2368822
435000.0000000    0.2452885
435040.0000000    0.2317322
435080.0000000    0.2506672
435120.0000000    0.2258999
435160.0000000    0.2193913
435200.0000000    0.2489081
435240.0000000    0.2299163
435280.0000000    0.2240930
435320.0000000    0.2378737
435360.0000000    0.2456285
435400.0000000    0.2456818
435440.0000000    0.2313153
435480.0000000    0.2310097
435520.0000000    0.2296257
435560.0000000    0.2251529
435600.0000000    0.2491909
435640.0000000    0.2418313
435680.0000000    0.2488131
435720.0000000    0.2105748
435760.0000000    0.2202121
435800.0000000    0.2080335
435840.0000000    0.2205436
435880.0000000    0.2069806
435920.0000000    0.2210306
435960.0000000    0.2219637
436000.0000000    0.2114499
436040.0000000    0.2234356
436080.0000000    0.2221018
436120.0000000    0.2341454
436160.0000000    0.2324751
436200.0000000    0.2178264
436240.0000000    0.2027973
436280.0000000    0.2249814
436320.0000000    0.1963825
436360.0000000    0.2048394
436400.0000000    0.2272998
436440.0000000    0.2240471
436480.0000000    0.2258485
436520.0000000    0.2355052
436560.0000000    0.2257591
436600.0000000    0.2184170
436640.0000000    0.2349250
436680.0000000    0.2336477
436720.0000000    0.2564062
436760.0000000    0.2338105
436800.0000000    0.2352728
436840.0000000    0.2343458
436880.0000000    0.2232202
436920.0000000    0.2002906
436960.0000000    0.2336337
437000.0000000    0.2217481
437040.0000000    0.2214261
437080.0000000    0.2111444
437120.0000000    0.1809919
437160.0000000    0.1864169
437200.0000000    0.1802687
437240.0000000    0.1980856
437280.0000000    0.1898275
437320.0000000    0.1926314
437360.0000000    0.2176003
437400.0000000    0.1906470
437440.0000000    0.2282345
437480.0000000    0.2326708
437520.0000000    0.2269005
437560.0000000    0.2290294
437600.0000000    0.2121907
437640.0000000    0.1961714
437680.0000000    0.1947515
437720.0000000    0.2194292
437760.0000000    0.2162726
437800.0000000    0.2141673
437840.0000000    0.2340062
437880.0000000    0.2259151
437920.0000000    0.2318780
437960.0000000    0.1976214
438000.0000000    0.2203952
438040.0000000    0.2211180
438080.0000000    0.2349800
438120.0000000    0.2348263
438160.0000000    0.2196701
438200.0000000    0.2323341
438240.0000000    0.2350345
438280.0000000    0.2428270
438320.0000000    0.2570244
438360.0000000    0.2642662
438400.0000000    0.2557449
438440.0000000    0.2409120
438480.0000000    0.2562070
438520.0000000    0.2586125
438560.0000000    0.2349010
438600.0000000    0.2595036
438640.0000000    0.2442112
438680.0000000    0.2536893
438720.0000000    0.2367365
438760.0000000    0.2378433
438800.0000000    0.2409778
438840.0000000    0.2605162
438880.0000000    0.2516166
438920.0000000    0.2708441
438960.0000000    0.2419263
439000.0000000    0.2550952
439040.0000000    0.2516230
439080.0000000    0.2479119
439120.0000000    0.2409572
439160.0000000    0.2371472
439200.0000000    0.2687323
439240.0000000    0.2439406
439280.0000000    0.2711805
439320.0000000    0.2642218
439360.0000000    0.2612787
439400.0000000    0.2725485
439440.0000000    0.2517156
439480.0000000    0.2571955
439520.0000000    0.2580373
439560.0000000    0.2442060
439600.0000000    0.2547841
439640.0000000    0.2581673
439680.0000000    0.2548649
439720.0000000    0.2538103
439760.0000000    0.2621110
439800.0000000    0.2750576
439840.0000000    0.2754999
439880.0000000    0.2681847
439920.0000000    0.2468576
439960.0000000    0.2596070
440000.0000000    0.2489744
440040.0000000    0.2449359
440080.0000000    0.2584841
440120.0000000    0.2583613
440160.0000000    0.2791012
440200.0000000    0.2865465
440240.0000000    0.2889723
440280.0000000    0.2645952
440320.0000000    0.2522571
440360.0000000    0.2757223
440400.0000000    0.2569779
440440.0000000    0.2468813
440480.0000000    0.2565944
440520.0000000    0.2451292
440560.0000000    0.2781162
440600.0000000    0.2757597
440640.0000000    0.3055196
440680.0000000    0.2543516
440720.0000000    0.2592758
440760.0000000    0.2476265
440800.0000000    0.2531519
440840.0000000    0.2451042
440880.0000000    0.2733149
440920.0000000    0.2529401
440960.0000000    0.2674964
441000.0000000    0.2528194
441040.0000000    0.2542897
441080.0000000    0.2604642
441120.0000000    0.2553121
441160.0000000    0.2527330
441200.0000000    0.2712325
441240.0000000    0.2604999
441280.0000000    0.2653620
441320.0000000    0.2402598
441360.0000000    0.2594659
441400.0000000    0.2383287
441440.0000000    0.2693456
441480.0000000    0.2531813
441520.0000000    0.2666964
441560.0000000    0.2717988
441600.0000000    0.2914468
441640.0000000    0.2658243
441680.0000000    0.2645293
441720.0000000    0.2350230
441760.0000000    0.2577971
441800.0000000    0.2409039
441840.0000000    0.2640434
441880.0000000    0.2672281
441920.0000000    0.2350179
441960.0000000    0.2407145
442000.0000000    0.2709004
442040.0000000    0.2639279
442080.0000000    0.2668397
442120.0000000    0.2812763
442160.0000000    0.2499550
442200.0000000    0.2378773
442240.0000000    0.2287703
442280.0000000    0.2376818
442320.0000000    0.2222928
442360.0000000    0.2360802
442400.0000000    0.2224813
442440.0000000    0.2195689
442480.0000000    0.2256410
442520.0000000    0.2245163
442560.0000000    0.2373817
442600.0000000    0.2290443
442640.0000000    0.2405500
442680.0000000    0.2402328
442720.0000000    0.2372824
442760.0000000    0.2676668
442800.0000000    0.2216417
442840.0000000    0.2407082
442880.0000000    0.2619921
442920.0000000    0.2522402
442960.0000000    0.2740728
443000.0000000    0.2404356
443040.0000000    0.2538898
443080.0000000    0.2419835
443120.0000000    0.2522766
443160.0000000    0.2385526
443200.0000000    0.2483917
443240.0000000    0.2475315
443280.0000000    0.2545061
443320.0000000    0.2242258
443360.0000000    0.2266338
443400.0000000    0.2267071
443440.0000000    0.2285524
443480.0000000    0.2247897
443520.0000000    0.2362784
443560.0000000    0.2282555
443600.0000000    0.2385315
443640.0000000    0.2493866
443680.0000000    0.2185634
443720.0000000    0.2517121
443760.0000000    0.2622347
443800.0000000    0.2865269
443840.0000000    0.2622564
443880.0000000    0.2747692
443920.0000000    0.3352135
443960.0000000    0.3302852
444000.0000000    0.2996421
444040.0000000    0.2833211
444080.0000000    0.2623809
444120.0000000    0.2794844
444160.0000000    0.2951989
444200.0000000    0.3023503
444240.0000000    0.2939265
444280.0000000    0.2991029
444320.0000000    0.2968402
444360.0000000    0.2688537
444400.0000000    0.2899905
444440.0000000    0.2716652
444480.0000000    0.2906845
444520.0000000    0.2577669
444560.0000000    0.2510281
444600.0000000    0.2416817
444640.0000000    0.2658698
444680.0000000    0.3113339
444720.0000000    0.2662583
444760.0000000    0.2414588
444800.0000000    0.2614582
444840.0000000    0.2733472
444880.0000000    0.2629308
444920.0000000    0.2596739
444960.0000000    0.2459241
445000.0000000    0.2510892
445040.0000000    0.2197628
445080.0000000    0.2481991
445120.0000000    0.2515849
445160.0000000    0.2313584
445200.0000000    0.2373483
445240.0000000    0.2415663
445280.0000000    0.2577330
445320.0000000    0.2444387
445360.0000000    0.2404684
445400.0000000    0.2550885
445440.0000000    0.2342858
445480.0000000    0.2476657
445520.0000000    0.2310974
445560.0000000    0.2575007
445600.0000000    0.2707922
445640.0000000    0.2523284
445680.0000000    0.2736058
445720.0000000    0.2459230
445760.0000000    0.2614413
445800.0000000    0.2600238
445840.0000000    0.2536505
445880.0000000    0.2802532
445920.0000000    0.2825900
445960.0000000    0.2945052
446000.0000000    0.2637720
446040.0000000    0.2568040
446080.0000000    0.2411306
446120.0000000    0.2343206
446160.0000000    0.2271074
446200.0000000    0.2176393
446240.0000000    0.2170313
446280.0000000    0.2725543
446320.0000000    0.2920257
446360.0000000    0.2910696
446400.0000000    0.2786921
446440.0000000    0.2411884
446480.0000000    0.2243306
446520.0000000    0.2275431
446560.0000000    0.2407933
446600.0000000    0.2379674
446640.0000000    0.2156383
446680.0000000    0.2261238
446720.0000000    0.2105587
446760.0000000    0.2200836
446800.0000000    0.2157032
446840.0000000    0.2319140
446880.0000000    0.2386516
446920.0000000    0.2458789
446960.0000000    0.2379332
447000.0000000    0.2279792
447040.0000000    0.2473323
447080.0000000    0.2497703
447120.0000000    0.2324579
447160.0000000    0.2573400
447200.0000000    0.2503184
447240.0000000    0.2368841
447280.0000000    0.2577987
447320.0000000    0.2628292
447360.0000000    0.2665472
447400.0000000    0.2623477
447440.0000000    0.2557176
447480.0000000    0.2773698
447520.0000000    0.3092700
447560.0000000    0.2754621
447600.0000000    0.2545579
447640.0000000    0.2613699
447680.0000000    0.2868394
447720.0000000    0.3200748
447760.0000000    0.3197493
447800.0000000    0.2984992
447840.0000000    0.2989321
447880.0000000    0.3055998
447920.0000000    0.2990092
447960.0000000    0.2426905
448000.0000000    0.2534833
448040.0000000    0.2523595
448080.0000000    0.2411590
448120.0000000    0.2460386
448160.0000000    0.2223370
448200.0000000    0.2482223
448240.0000000    0.2543214
448280.0000000    0.2420152
448320.0000000    0.2271334
448360.0000000    0.2286191
448400.0000000    0.2298567
448440.0000000    0.2454793
448480.0000000    0.2495777
448520.0000000    0.2734969
448560.0000000    0.2731814
448600.0000000    0.2401302
448640.0000000    0.2294215
448680.0000000    0.2539471
448720.0000000    0.2533686
448760.0000000    0.2444308
448800.0000000    0.2581184
448840.0000000    0.2297497
448880.0000000    0.2298159
448920.0000000    0.2479084
448960.0000000    0.2588198
449000.0000000    0.2381701
449040.0000000    0.2516883
449080.0000000    0.2172094
449120.0000000    0.2068285
449160.0000000    0.2377390
449200.0000000    0.2197443
449240.0000000    0.2574174
449280.0000000    0.2686832
449320.0000000    0.2419251
449360.0000000    0.2487272
449400.0000000    0.2443507
449440.0000000    0.2604406
449480.0000000    0.2391157
449520.0000000    0.2487746
449560.0000000    0.2387878
449600.0000000    0.2670078
449640.0000000    0.2763093
449680.0000000    0.2794257
449720.0000000    0.2627038
449760.0000000    0.2735962
449800.0000000    0.2638407
449840.0000000    0.2699197
449880.0000000    0.2623045
449920.0000000    0.2413847
449960.0000000    0.2298623
450000.0000000    0.2413046
450040.0000000    0.2544341
450080.0000000    0.2546144
450120.0000000    0.2602123
450160.0000000    0.2552037
450200.0000000    0.2578665
450240.0000000    0.2662790
450280.0000000    0.2558913
450320.0000000    0.2773793
450360.0000000    0.2842301
450400.0000000    0.2752692
450440.0000000    0.2739730
450480.0000000    0.2591938
450520.0000000    0.2422183
450560.0000000    0.2535484
450600.0000000    0.2515216
450640.0000000    0.2444815
450680.0000000    0.2397509
450720.0000000    0.2577795
450760.0000000    0.2779153
450800.0000000    0.2381042
450840.0000000    0.2397339
450880.0000000    0.2359735
450920.0000000    0.2420705
450960.0000000    0.2530409
451000.0000000    0.2410581
451040.0000000    0.2446896
451080.0000000    0.2447099
451120.0000000    0.2335861
451160.0000000    0.2578523
451200.0000000    0.2742472
451240.0000000    0.2770866
451280.0000000    0.2909105
451320.0000000    0.2823351
451360.0000000    0.2505871
451400.0000000    0.2605191
451440.0000000    0.2810161
451480.0000000    0.2699771
451520.0000000    0.2616883
451560.0000000    0.2608469
451600.0000000    0.2958958
451640.0000000    0.2996395
451680.0000000    0.3162952
451720.0000000    0.3181852
451760.0000000    0.3130235
451800.0000000    0.3014853
451840.0000000    0.2952441
451880.0000000    0.3025481
451920.0000000    0.3125527
451960.0000000    0.2932375
452000.0000000    0.2967824
452040.0000000    0.3096373
452080.0000000    0.2897130
452120.0000000    0.2866287
452160.0000000    0.2747566
452200.0000000    0.2767936
452240.0000000    0.2684121
452280.0000000    0.2733054
452320.0000000    0.2818806
452360.0000000    0.2640845
452400.0000000    0.2804469
452440.0000000    0.2649516
452480.0000000    0.2696315
452520.0000000    0.2898607
452560.0000000    0.2704009
452600.0000000    0.2424516
452640.0000000    0.2813515
452680.0000000    0.2712850
452720.0000000    0.2708035
452760.0000000    0.2763894
452800.0000000    0.2520956
452840.0000000    0.2697953
452880.0000000    0.2695251
452920.0000000    0.2925377
452960.0000000    0.2738348
453000.0000000    0.2472491
453040.0000000    0.2727242
453080.0000000    0.2752255
453120.0000000    0.2801684
453160.0000000    0.3029727
453200.0000000    0.3033491
453240.0000000    0.2953923
453280.0000000    0.2964910
453320.0000000    0.3612616
453360.0000000    0.3066564
453400.0000000    0.2885092
453440.0000000    0.2435695
453480.0000000    0.2346295
453520.0000000    0.2319514
453560.0000000    0.2302606
453600.0000000    0.1989520
453640.0000000    0.2091559
453680.0000000    0.2179282
453720.0000000    0.2462192
453760.0000000    0.2429742
453800.0000000    0.2503700
453840.0000000    0.2809661
453880.0000000    0.2778620
453920.0000000    0.2530899
453960.0000000    0.2364343
454000.0000000    0.2319265
454040.0000000    0.2764980
454080.0000000    0.2593383
454120.0000000    0.2962708
454160.0000000    0.2786376
454200.0000000    0.2804580
454240.0000000    0.2610489
454280.0000000    0.2821397
454320.0000000    0.2715988
454360.0000000    0.2920770
454400.0000000    0.2853749
454440.0000000    0.2702967
454480.0000000    0.2519401
454520.0000000    0.2778933
454560.0000000    0.2722891
454600.0000000    0.2598510
454640.0000000    0.2186641
454680.0000000    0.2219930
454720.0000000    0.2473532
454760.0000000    0.2507434
454800.0000000    0.2559326
454840.0000000    0.2624915
454880.0000000    0.2630000
454920.0000000    0.2459902
454960.0000000    0.2601810
455000.0000000    0.2528629
455040.0000000    0.2482621
455080.0000000    0.2713206
455120.0000000    0.3064373
455160.0000000    0.2471794
455200.0000000    0.3030410
455240.0000000    0.2690724
455280.0000000    0.2828614
455320.0000000    0.2860079
455360.0000000    0.2642370
455400.0000000    0.2592041
455440.0000000    0.2562952
455480.0000000    0.2283309
455520.0000000    0.2497287
455560.0000000    0.2582194
455600.0000000    0.2594679
455640.0000000    0.2671570
455680.0000000    0.2675901
455720.0000000    0.2630043
455760.0000000    0.2523948
455800.0000000    0.2600189
455840.0000000    0.2567064
455880.0000000    0.2461297
455920.0000000    0.2697520
455960.0000000    0.2578747
456000.0000000    0.2573856
456040.0000000    0.2379446
456080.0000000    0.2483955
456120.0000000    0.2556572
456160.0000000    0.2746907
456200.0000000    0.2879573
456240.0000000    0.2637762
456280.0000000    0.2573905
456320.0000000    0.2443891
456360.0000000    0.2532218
456400.0000000    0.2485203
456440.0000000    0.2504271
456480.0000000    0.2407215
456520.0000000    0.2626207
456560.0000000    0.2771453
456600.0000000    0.2620749
456640.0000000    0.2532283
456680.0000000    0.2897724
456720.0000000    0.2602213
456760.0000000    0.2524292
456800.0000000    0.2518315
456840.0000000    0.2484555
456880.0000000    0.2645357
456920.0000000    0.2593897
456960.0000000    0.2512088
457000.0000000    0.2767065
457040.0000000    0.2573298
457080.0000000    0.2679470
457120.0000000    0.2650856
457160.0000000    0.2703810
457200.0000000    0.2830924
457240.0000000    0.2771107
457280.0000000    0.2837898
457320.0000000    0.2647387
457360.0000000    0.2647094
457400.0000000    0.2532628
457440.0000000    0.2593439
457480.0000000    0.2645561
457520.0000000    0.2547245
457560.0000000    0.2514467
457600.0000000    0.2443378
457640.0000000    0.2496213
457680.0000000    0.2215685
457720.0000000    0.2270856
457760.0000000    0.2372202
457800.0000000    0.2715766
457840.0000000    0.2523822
457880.0000000    0.2437055
457920.0000000    0.2415721
457960.0000000    0.2400505
458000.0000000    0.2339898
458040.0000000    0.2458968
458080.0000000    0.2896913
458120.0000000    0.2828501
458160.0000000    0.2560220
458200.0000000    0.2594125
458240.0000000    0.2584530
458280.0000000    0.2548974
458320.0000000    0.2447930
458360.0000000    0.2321298
458400.0000000    0.2229144
458440.0000000    0.2409522
458480.0000000    0.2143281
458520.0000000    0.2248695
458560.0000000    0.2501096
458600.0000000    0.2405770
458640.0000000    0.2469201
458680.0000000    0.2324830
458720.0000000    0.2325073
458760.0000000    0.2278536
458800.0000000    0.2208409
458840.0000000    0.2600061
458880.0000000    0.2531224
458920.0000000    0.2485722
458960.0000000    0.2735496
459000.0000000    0.2538263
459040.0000000    0.2773443
459080.0000000    0.2546775
459120.0000000    0.2574954
459160.0000000    0.2616300
459200.0000000    0.2697643
459240.0000000    0.2884095
459280.0000000    0.3237495
459320.0000000    0.3128009
459360.0000000    0.2918741
459400.0000000    0.2853952
459440.0000000    0.2380519
459480.0000000    0.2587890
459520.0000000    0.2481639
459560.0000000    0.2574849
459600.0000000    0.2237829
459640.0000000    0.2625736
459680.0000000    0.2316039
459720.0000000    0.2538757
459760.0000000    0.2767877
459800.0000000    0.2680160
459840.0000000    0.2455863
459880.0000000    0.2698224
459920.0000000    0.2558910
459960.0000000    0.2317502
460000.0000000    0.2406665
460040.0000000    0.2434886
460080.0000000    0.2489528
460120.0000000    0.2406564
460160.0000000    0.2363293
460200.0000000    0.2452527
460240.0000000    0.2571590
460280.0000000    0.2605619
460320.0000000    0.2848620
460360.0000000    0.2604552
460400.0000000    0.2842577
460440.0000000    0.3149201
460480.0000000    0.3270519
460520.0000000    0.3140436
460560.0000000    0.2862342
460600.0000000    0.2784487
460640.0000000    0.3155400
460680.0000000    0.2718194
460720.0000000    0.2650414
460760.0000000    0.2458494
460800.0000000    0.2355780
460840.0000000    0.2426716
460880.0000000    0.2493022
460920.0000000    0.2532387
460960.0000000    0.2724370
461000.0000000    0.2773203
461040.0000000    0.2433478
461080.0000000    0.2349886
461120.0000000    0.2517402
461160.0000000    0.2258171
461200.0000000    0.2331833
461240.0000000    0.2230882
461280.0000000    0.2194638
461320.0000000    0.2269051
461360.0000000    0.2297694
461400.0000000    0.2233685
461440.0000000    0.2314831
461480.0000000    0.2164169
461520.0000000    0.2362455
461560.0000000    0.2204390
461600.0000000    0.2570894
461640.0000000    0.2610173
461680.0000000    0.2082644
461720.0000000    0.2569918
461760.0000000    0.2630928
461800.0000000    0.2556740
461840.0000000    0.2623765
461880.0000000    0.2443424
461920.0000000    0.2423746
461960.0000000    0.2376928
462000.0000000    0.2169723
462040.0000000    0.2065563
462080.0000000    0.2132038
462120.0000000    0.2109100
462160.0000000    0.2219512
462200.0000000    0.2108573
462240.0000000    0.2150511
462280.0000000    0.2003393
462320.0000000    0.1943923
462360.0000000    0.1942373
462400.0000000    0.1850920
462440.0000000    0.2149558
462480.0000000    0.2172759
462520.0000000    0.2204492
462560.0000000    0.2273100
462600.0000000    0.2005523
462640.0000000    0.2063652
462680.0000000    0.2000503
462720.0000000    0.2144251
462760.0000000    0.2026537
462800.0000000    0.2406155
462840.0000000    0.2282601
462880.0000000    0.2357369
462920.0000000    0.2252734
462960.0000000    0.2362661
463000.0000000    0.2311059
463040.0000000    0.2065870
463080.0000000    0.2364838
463120.0000000    0.2153586
463160.0000000    0.2231406
463200.0000000    0.2463702
463240.0000000    0.2264269
463280.0000000    0.2144477
463320.0000000    0.2294282
463360.0000000    0.2642266
463400.0000000    0.2391586
463440.0000000    0.2384529
463480.0000000    0.2225644
463520.0000000    0.2419836
463560.0000000    0.2320993
463600.0000000    0.2399607
463640.0000000    0.2302969
463680.0000000    0.2182134
463720.0000000    0.2154565
463760.0000000    0.2117843
463800.0000000    0.2031426
463840.0000000    0.2116351
463880.0000000    0.2157965
463920.0000000    0.2284476
463960.0000000    0.2191224
464000.0000000    0.2161152
464040.0000000    0.2061352
464080.0000000    0.2061147
464120.0000000    0.2027736
464160.0000000    0.2129055
464200.0000000    0.2028023
464240.0000000    0.2115281
464280.0000000    0.2199548
464320.0000000    0.2233717
464360.0000000    0.2098915
464400.0000000    0.2328273
464440.0000000    0.2150238
464480.0000000    0.2186197
464520.0000000    0.2096379
464560.0000000    0.1954578
464600.0000000    0.1888331
464640.0000000    0.2138168
464680.0000000    0.2169012
464720.0000000    0.2218070
464760.0000000    0.2363798
464800.0000000    0.2470289
464840.0000000    0.2105022
464880.0000000    0.2171146
464920.0000000    0.2228483
464960.0000000    0.2202317
465000.0000000    0.2435156
465040.0000000    0.2266562
465080.0000000    0.2454010
465120.0000000    0.2150711
465160.0000000    0.2342994
465200.0000000    0.2238671
465240.0000000    0.2207199
465280.0000000    0.2425034
465320.0000000    0.2412016
465360.0000000    0.2339687
465400.0000000    0.2208966
465440.0000000    0.2499710
465480.0000000    0.2298500
465520.0000000    0.2334721
465560.0000000    0.2621778
465600.0000000    0.2587901
465640.0000000    0.2597971
465680.0000000    0.2254059
465720.0000000    0.2383707
465760.0000000    0.2484170
465800.0000000    0.2347015
465840.0000000    0.2539723
465880.0000000    0.2311869
465920.0000000    0.2312227
465960.0000000    0.2221281
466000.0000000    0.2246103
466040.0000000    0.2319848
466080.0000000    0.2332156
466120.0000000    0.2269170
466160.0000000    0.2654065
466200.0000000    0.2309848
466240.0000000    0.2195203
466280.0000000    0.2272797
466320.0000000    0.2359647
466360.0000000    0.2448755
466400.0000000    0.2373947
466440.0000000    0.2394240
466480.0000000    0.2173406
466520.0000000    0.2210735
466560.0000000    0.2273052
466600.0000000    0.2342052
466640.0000000    0.2269773
466680.0000000    0.2608129
466720.0000000    0.2325039
466760.0000000    0.2501968
466800.0000000    0.2435130
466840.0000000    0.2505982
466880.0000000    0.2640115
466920.0000000    0.2324515
466960.0000000    0.2664925
467000.0000000    0.2558502
467040.0000000    0.2741681
467080.0000000    0.2668498
467120.0000000    0.2732553
467160.0000000    0.2988842
467200.0000000    0.2840681
467240.0000000    0.2740798
467280.0000000    0.2689207
467320.0000000    0.2960720
467360.0000000    0.2780155
467400.0000000    0.2819675
467440.0000000    0.2708156
467480.0000000    0.2758823
467520.0000000    0.2731343
467560.0000000    0.2787383
467600.0000000    0.2727513
467640.0000000    0.2863074
467680.0000000    0.2767726
467720.0000000    0.2773848
467760.0000000    0.2767484
467800.0000000    0.2580265
467840.0000000    0.2726078
467880.0000000    0.2624620
467920.0000000    0.2736675
467960.0000000    0.2726620
468000.0000000    0.2838917
468040.0000000    0.2667583
468080.0000000    0.2623264
468120.0000000    0.2569887
468160.0000000    0.2600467
468200.0000000    0.2626609
468240.0000000    0.2614117
468280.0000000    0.2593757
468320.0000000    0.2525068
468360.0000000    0.2612143
468400.0000000    0.2772976
468440.0000000    0.2662229
468480.0000000    0.2729541
468520.0000000    0.2663347
468560.0000000    0.2939110
468600.0000000    0.2811620
468640.0000000    0.2762383
468680.0000000    0.2586681
468720.0000000    0.2573990
468760.0000000    0.2740625
468800.0000000    0.2703342
468840.0000000    0.2476284
468880.0000000    0.2464589
468920.0000000    0.2719103
468960.0000000    0.2569073
469000.0000000    0.2579558
469040.0000000    0.2550316
469080.0000000    0.2336298
469120.0000000    0.2515744
469160.0000000    0.2059031
469200.0000000    0.2355848
469240.0000000    0.2220781
469280.0000000    0.2277929
469320.0000000    0.2104323
469360.0000000    0.2134937
469400.0000000    0.2078167
469440.0000000    0.2074738
469480.0000000    0.2147987
469520.0000000    0.1993671
469560.0000000    0.2061770
469600.0000000    0.2011324
469640.0000000    0.2204101
469680.0000000    0.2334822
469720.0000000    0.2172805
469760.0000000    0.2188548
469800.0000000    0.2234740
469840.0000000    0.2688890
469880.0000000    0.2704481
469920.0000000    0.2251432
469960.0000000    0.2219741
470000.0000000    0.2221354
470040.0000000    0.2712024
470080.0000000    0.2621744
470120.0000000    0.2484187
470160.0000000    0.2281581
470200.0000000    0.2324905
470240.0000000    0.2335073
470280.0000000    0.2457042
470320.0000000    0.2458750
470360.0000000    0.2539091
470400.0000000    0.2599139
470440.0000000    0.2473833
470480.0000000    0.2378927
470520.0000000    0.2257574
470560.0000000    0.2489377
470600.0000000    0.2388897
470640.0000000    0.2433132
470680.0000000    0.2255211
470720.0000000    0.1811659
470760.0000000    0.1838655
470800.0000000    0.1892499
470840.0000000    0.1744817
470880.0000000    0.1815513
470920.0000000    0.1796317
470960.0000000    0.1929065
471000.0000000    0.2001857
471040.0000000    0.2166283
471080.0000000    0.2348396
471120.0000000    0.2702862
471160.0000000    0.2783351
471200.0000000    0.2214349
471240.0000000    0.2270256
471280.0000000    0.2469310
471320.0000000    0.2353262
471360.0000000    0.2119631
471400.0000000    0.2124849
471440.0000000    0.2188963
471480.0000000    0.2086189
471520.0000000    0.2140164
471560.0000000    0.2125318
471600.0000000    0.1896878
471640.0000000    0.1959167
471680.0000000    0.2083682
471720.0000000    0.1966032
471760.0000000    0.2097786
471800.0000000    0.2267159
471840.0000000    0.2229540
471880.0000000    0.2116483
471920.0000000    0.2239329
471960.0000000    0.2129707
472000.0000000    0.2342168
472040.0000000    0.2354635
472080.0000000    0.2186975
472120.0000000    0.2313646
472160.0000000    0.2138391
472200.0000000    0.2083080
472240.0000000    0.2099353
472280.0000000    0.2281230
472320.0000000    0.2182406
472360.0000000    0.2266562
472400.0000000    0.2160749
472440.0000000    0.2236283
472480.0000000    0.2090825
472520.0000000    0.2300988
472560.0000000    0.2088297
472600.0000000    0.2015706
472640.0000000    0.2141916
472680.0000000    0.2007956
472720.0000000    0.2051275
472760.0000000    0.2221581
472800.0000000    0.2281320
472840.0000000    0.2314399
472880.0000000    0.1963660
472920.0000000    0.2065293
472960.0000000    0.2128951
473000.0000000    0.2348008
473040.0000000    0.2512707
473080.0000000    0.2722647
473120.0000000    0.2477682
473160.0000000    0.2441660
473200.0000000    0.2280929
473240.0000000    0.2087680
473280.0000000    0.2140376
473320.0000000    0.2617954
473360.0000000    0.2409901
473400.0000000    0.2242522
473440.0000000    0.2568572
473480.0000000    0.2820503
473520.0000000    0.2625711
473560.0000000    0.2905327
473600.0000000    0.2740697
473640.0000000    0.2557645
473680.0000000    0.2614786
473720.0000000    0.2537366
473760.0000000    0.2713954
473800.0000000    0.2743359
473840.0000000    0.2932663
473880.0000000    0.2799776
473920.0000000    0.2930698
473960.0000000    0.3115559
474000.0000000    0.2748870
474040.0000000    0.2609314
474080.0000000    0.2579659
474120.0000000    0.2774742
474160.0000000    0.2864078
474200.0000000    0.3064306
474240.0000000    0.2954156
474280.0000000    0.2933363
474320.0000000    0.2708486
474360.0000000    0.2854036
474400.0000000    0.2469191
474440.0000000    0.2353459
474480.0000000    0.2357614
474520.0000000    0.2259578
474560.0000000    0.2395198
474600.0000000    0.2645820
474640.0000000    0.2436935
474680.0000000    0.2539944
474720.0000000    0.2504092
474760.0000000    0.2494803
474800.0000000    0.2464540
474840.0000000    0.2404053
474880.0000000    0.2260246
474920.0000000    0.2271355
474960.0000000    0.2166576
475000.0000000    0.2119906
475040.0000000    0.2422299
475080.0000000    0.2240908
475120.0000000    0.2280363
475160.0000000    0.2401286
475200.0000000    0.2348129
475240.0000000    0.2324336
475280.0000000    0.2249689
475320.0000000    0.2432801
475360.0000000    0.2440294
475400.0000000    0.2472786
475440.0000000    0.2201070
475480.0000000    0.2163763
475520.0000000    0.2077390
475560.0000000    0.1998936
475600.0000000    0.2240737
475640.0000000    0.1930668
475680.0000000    0.1985331
475720.0000000    0.2071091
475760.0000000    0.2085144
475800.0000000    0.2097588
475840.0000000    0.2250270
475880.0000000    0.2089323
475920.0000000    0.2105736
475960.0000000    0.2270187
476000.0000000    0.2411724
476040.0000000    0.2151527
476080.0000000    0.2126046
476120.0000000    0.2101723
476160.0000000    0.2239025
476200.0000000    0.2142829
476240.0000000    0.2040055
476280.0000000    0.2218071
476320.0000000    0.2481327
476360.0000000    0.2274949
476400.0000000    0.2240000
476440.0000000    0.2336145
476480.0000000    0.2124544
476520.0000000    0.2254807
476560.0000000    0.2089096
476600.0000000    0.2250524
476640.0000000    0.1924388
476680.0000000    0.2151074
476720.0000000    0.2109126
476760.0000000    0.2066702
476800.0000000    0.2029257
476840.0000000    0.1999033
476880.0000000    0.2076723
476920.0000000    0.2219427
476960.0000000    0.2286053
477000.0000000    0.2227881
477040.0000000    0.2315984
477080.0000000    0.2249079
477120.0000000    0.2183521
477160.0000000    0.2218717
477200.0000000    0.1938668
477240.0000000    0.1728237
477280.0000000    0.1845330
477320.0000000    0.1874892
477360.0000000    0.1799936
477400.0000000    0.2088777
477440.0000000    0.2088410
477480.0000000    0.2343696
477520.0000000    0.2092077
477560.0000000    0.2322539
477600.0000000    0.2237370
477640.0000000    0.2413543
477680.0000000    0.2161532
477720.0000000    0.2264154
477760.0000000    0.2157336
477800.0000000    0.2452173
477840.0000000    0.2424645
477880.0000000    0.2357481
477920.0000000    0.2386697
477960.0000000    0.2419356
478000.0000000    0.2556557
478040.0000000    0.2667527
478080.0000000    0.2727578
478120.0000000    0.2539245
478160.0000000    0.2462736
478200.0000000    0.2499107
478240.0000000    0.2754169
478280.0000000    0.2680219
478320.0000000    0.2646450
478360.0000000    0.2381470
478400.0000000    0.2497309
478440.0000000    0.2429186
478480.0000000    0.2494393
478520.0000000    0.2622313
478560.0000000    0.2639175
478600.0000000    0.2521572
478640.0000000    0.2334776
478680.0000000    0.2359115
478720.0000000    0.2467735
478760.0000000    0.2358402
478800.0000000    0.2251754
478840.0000000    0.2444937
478880.0000000    0.2377546
478920.0000000    0.2486630
478960.0000000    0.2405417
479000.0000000    0.2499078
479040.0000000    0.2586726
479080.0000000    0.2833708
479120.0000000    0.2386909
479160.0000000    0.2581776
479200.0000000    0.2541083
479240.0000000    0.2517766
479280.0000000    0.2665832
479320.0000000    0.2630388
479360.0000000    0.2604389
479400.0000000    0.2697159
479440.0000000    0.2344684
479480.0000000    0.2547950
479520.0000000    0.2392631
479560.0000000    0.2587951
479600.0000000    0.2776133
479640.0000000    0.2685992
479680.0000000    0.2440917
479720.0000000    0.2339758
479760.0000000    0.2503650
479800.0000000    0.2684805
479840.0000000    0.2438170
479880.0000000    0.2210746
479920.0000000    0.2163988
479960.0000000    0.2417311
480000.0000000    0.2403623
480040.0000000    0.2339644
480080.0000000    0.2459545
480120.0000000    0.2415576
480160.0000000    0.2421105
480200.0000000    0.2645236
480240.0000000    0.2611066
480280.0000000    0.2111685
480320.0000000    0.2565711
480360.0000000    0.2603688
480400.0000000    0.2561006
480440.0000000    0.2415603
480480.0000000    0.2216242
480520.0000000    0.2128754
480560.0000000    0.2351924
480600.0000000    0.2226820
480640.0000000    0.2534092
480680.0000000    0.2627146
480720.0000000    0.2481769
480760.0000000    0.2030549
480800.0000000    0.2067559
480840.0000000    0.1963495
480880.0000000    0.2111137
480920.0000000    0.1984322
480960.0000000    0.2242877
481000.0000000    0.2319153
481040.0000000    0.2426924
481080.0000000    0.2185019
481120.0000000    0.2275290
481160.0000000    0.2269678
481200.0000000    0.2238299
481240.0000000    0.2290874
481280.0000000    0.2182103
481320.0000000    0.2243280
481360.0000000    0.2138857
481400.0000000    0.1913282
481440.0000000    0.2155251
481480.0000000    0.1871381
481520.0000000    0.2139837
481560.0000000    0.2010233
481600.0000000    0.2276678
481640.0000000    0.2296006
481680.0000000    0.2212595
481720.0000000    0.2319843
481760.0000000    0.2397260
481800.0000000    0.2314505
481840.0000000    0.2399877
481880.0000000    0.2495967
481920.0000000    0.2329852
481960.0000000    0.2296047
482000.0000000    0.2193676
482040.0000000    0.2342868
482080.0000000    0.2259912
482120.0000000    0.2240511
482160.0000000    0.2295635
482200.0000000    0.2444970
482240.0000000    0.2454533
482280.0000000    0.2608775
482320.0000000    0.2503798
482360.0000000    0.2518808
482400.0000000    0.2581063
482440.0000000    0.2569048
482480.0000000    0.2801053
482520.0000000    0.2772959
482560.0000000    0.2741615
482600.0000000    0.2704258
482640.0000000    0.2654772
482680.0000000    0.2524385
482720.0000000    0.2447421
482760.0000000    0.2496228
482800.0000000    0.2391403
482840.0000000    0.2235014
482880.0000000    0.2334472
482920.0000000    0.2383711
482960.0000000    0.2450195
483000.0000000    0.2374068
483040.0000000    0.2328389
483080.0000000    0.2297990
483120.0000000    0.2515883
483160.0000000    0.2456208
483200.0000000    0.2303590
483240.0000000    0.2297693
483280.0000000    0.2418866
483320.0000000    0.2463907
483360.0000000    0.2276126
483400.0000000    0.2401325
483440.0000000    0.2442657
483480.0000000    0.2487684
483520.0000000    0.2769774
483560.0000000    0.2772336
483600.0000000    0.2863464
483640.0000000    0.2849413
483680.0000000    0.3035443
483720.0000000    0.2831988
483760.0000000    0.2781946
483800.0000000    0.2619292
483840.0000000    0.2857076
483880.0000000    0.2939865
483920.0000000    0.2690829
483960.0000000    0.2799779
484000.0000000    0.2881338
484040.0000000    0.2890002
484080.0000000    0.2680856
484120.0000000    0.2587069
484160.0000000    0.2485624
484200.0000000    0.2778006
484240.0000000    0.2657408
484280.0000000    0.2685874
484320.0000000    0.2848364
484360.0000000    0.2835898
484400.0000000    0.3238286
484440.0000000    0.3375678
484480.0000000    0.2904574
484520.0000000    0.2975836
484560.0000000    0.2694463
484600.0000000    0.2622888
484640.0000000    0.2658572
484680.0000000    0.2780050
484720.0000000    0.3086464
484760.0000000    0.3049406
484800.0000000    0.3145650
484840.0000000    0.2956504
484880.0000000    0.2615289
484920.0000000    0.2450171
484960.0000000    0.2641028
485000.0000000    0.2689500
485040.0000000    0.2718347
485080.0000000    0.2788413
485120.0000000    0.2881625
485160.0000000    0.2872641
485200.0000000    0.2845528
485240.0000000    0.2861508
485280.0000000    0.2830249
485320.0000000    0.2683426
485360.0000000    0.2322518
485400.0000000    0.2120648
485440.0000000    0.2192983
485480.0000000    0.2241292
485520.0000000    0.2135917
485560.0000000    0.2170645
485600.0000000    0.2280973
485640.0000000    0.2412304
485680.0000000    0.2119599
485720.0000000    0.2269734
485760.0000000    0.2356879
485800.0000000    0.2387415
485840.0000000    0.2070324
485880.0000000    0.2140351
485920.0000000    0.2024222
485960.0000000    0.2094867
486000.0000000    0.2104360
486040.0000000    0.2276168
486080.0000000    0.2266146
486120.0000000    0.2175189
486160.0000000    0.2027772
486200.0000000    0.2487550
486240.0000000    0.2521428
486280.0000000    0.2549199
486320.0000000    0.2487687
486360.0000000    0.2496686
486400.0000000    0.2432044
486440.0000000    0.2570732
486480.0000000    0.2473944
486520.0000000    0.2422819
486560.0000000    0.2406773
486600.0000000    0.2541637
486640.0000000    0.2366114
486680.0000000    0.2575334
486720.0000000    0.2297018
486760.0000000    0.2168968
486800.0000000    0.2163200
486840.0000000    0.2124222
486880.0000000    0.2095025
486920.0000000    0.2059439
486960.0000000    0.2176055
487000.0000000    0.2230029
487040.0000000    0.2178759
487080.0000000    0.2305172
487120.0000000    0.2167833
487160.0000000    0.2255743
487200.0000000    0.2243779
487240.0000000    0.2396062
487280.0000000    0.2408895
487320.0000000    0.2398721
487360.0000000    0.2134389
487400.0000000    0.2052787
487440.0000000    0.2167385
487480.0000000    0.2345855
487520.0000000    0.2264174
487560.0000000    0.2286442
487600.0000000    0.2065938
487640.0000000    0.2015846
487680.0000000    0.1991922
487720.0000000    0.2065196
487760.0000000    0.2132144
487800.0000000    0.2046730
487840.0000000    0.2027177
487880.0000000    0.2237449
487920.0000000    0.2173979
487960.0000000    0.2322367
488000.0000000    0.2229989
488040.0000000    0.2101624
488080.0000000    0.2315234
488120.0000000    0.2424252
488160.0000000    0.2231640
488200.0000000    0.2179921
488240.0000000    0.2499946
488280.0000000    0.2220950
488320.0000000    0.2135545
488360.0000000    0.2102544
488400.0000000    0.2138710
488440.0000000    0.2173649
488480.0000000    0.2027966
488520.0000000    0.2067919
488560.0000000    0.2059123
488600.0000000    0.2022151
488640.0000000    0.2093191
488680.0000000    0.1997356
488720.0000000    0.1947686
488760.0000000    0.2017334
488800.0000000    0.2057917
488840.0000000    0.2022075
488880.0000000    0.2348952
488920.0000000    0.2332417
488960.0000000    0.2248890
489000.0000000    0.2213202
489040.0000000    0.2320382
489080.0000000    0.2295108
489120.0000000    0.2161001
489160.0000000    0.2401893
489200.0000000    0.2420099
489240.0000000    0.2380065
489280.0000000    0.2273565
489320.0000000    0.2285568
489360.0000000    0.2327915
489400.0000000    0.2207975
489440.0000000    0.2221275
489480.0000000    0.2443962
489520.0000000    0.2610642
489560.0000000    0.2659195
489600.0000000    0.2643466
489640.0000000    0.2873341
489680.0000000    0.2889200
489720.0000000    0.2705919
489760.0000000    0.2787183
489800.0000000    0.3081112
489840.0000000    0.2641123
489880.0000000    0.2834643
489920.0000000    0.2726056
489960.0000000    0.2663025
490000.0000000    0.2492166
490040.0000000    0.2386144
490080.0000000    0.2563022
490120.0000000    0.2692048
490160.0000000    0.2406785
490200.0000000    0.2483027
490240.0000000    0.2553801
490280.0000000    0.2656183
490320.0000000    0.2523271
490360.0000000    0.2383896
490400.0000000    0.2606008
490440.0000000    0.2568710
490480.0000000    0.2556938
490520.0000000    0.2642315
490560.0000000    0.2516303
490600.0000000    0.2573496
490640.0000000    0.2841580
490680.0000000    0.2659913
490720.0000000    0.2714079
490760.0000000    0.2810667
490800.0000000    0.2930183
490840.0000000    0.2892363
490880.0000000    0.3008171
490920.0000000    0.2958169
490960.0000000    0.2887670
491000.0000000    0.2669960
491040.0000000    0.2785362
491080.0000000    0.2638344
491120.0000000    0.2667521
491160.0000000    0.2463438
491200.0000000    0.2766207
491240.0000000    0.2596274
491280.0000000    0.2449604
491320.0000000    0.2279519
491360.0000000    0.2277916
491400.0000000    0.2125507
491440.0000000    0.2183956
491480.0000000    0.2303323
491520.0000000    0.2588557
491560.0000000    0.2736428
491600.0000000    0.2677554
491640.0000000    0.2400241
491680.0000000    0.2593276
491720.0000000    0.2584163
491760.0000000    0.2428827
491800.0000000    0.2409381
491840.0000000    0.2435481
491880.0000000    0.2648253
491920.0000000    0.2701856
491960.0000000    0.2497922
492000.0000000    0.2350239
492040.0000000    0.2292872
492080.0000000    0.2336598
492120.0000000    0.2288838
492160.0000000    0.2422427
492200.0000000    0.2178035
492240.0000000    0.2241443
492280.0000000    0.2555856
492320.0000000    0.2305301
492360.0000000    0.2325608
492400.0000000    0.2421627
492440.0000000    0.2380734
492480.0000000    0.2284813
492520.0000000    0.2670656
492560.0000000    0.2457163
492600.0000000    0.2222744
492640.0000000    0.2237152
492680.0000000    0.2133686
492720.0000000    0.2261081
492760.0000000    0.2255522
492800.0000000    0.2314197
492840.0000000    0.2290366
492880.0000000    0.2253556
492920.0000000    0.2252802
492960.0000000    0.2263281
493000.0000000    0.2349268
493040.0000000    0.2431367
493080.0000000    0.2364183
493120.0000000    0.2155094
493160.0000000    0.2253477
493200.0000000    0.2403512
493240.0000000    0.2484263
493280.0000000    0.2372006
493320.0000000    0.2296003
493360.0000000    0.2302132
493400.0000000    0.2260453
493440.0000000    0.2334533
493480.0000000    0.2260080
493520.0000000    0.2247004
493560.0000000    0.2079148
493600.0000000    0.2063056
493640.0000000    0.2058101
493680.0000000    0.2312931
493720.0000000    0.2263698
493760.0000000    0.2481625
493800.0000000    0.2244716
493840.0000000    0.2330400
493880.0000000    0.2362994
493920.0000000    0.2305162
493960.0000000    0.2327870
494000.0000000    0.2165919
494040.0000000    0.2382324
494080.0000000    0.2374073
494120.0000000    0.2357901
494160.0000000    0.2111319
494200.0000000    0.2256652
494240.0000000    0.2307515
494280.0000000    0.2113270
494320.0000000    0.2223940
494360.0000000    0.2393254
494400.0000000    0.2301351
494440.0000000    0.2315991
494480.0000000    0.2283874
494520.0000000    0.2341932
494560.0000000    0.2295658
494600.0000000    0.2293124
494640.0000000    0.2143856
494680.0000000    0.2121521
494720.0000000    0.2165691
494760.0000000    0.2067677
494800.0000000    0.2140168
494840.0000000    0.2131518
494880.0000000    0.1931317
494920.0000000    0.2064950
494960.0000000    0.2147028
495000.0000000    0.2157720
495040.0000000    0.2092151
495080.0000000    0.2064130
495120.0000000    0.1949512
495160.0000000    0.2290521
495200.0000000    0.2114669
495240.0000000    0.1946239
495280.0000000    0.1967143
495320.0000000    0.2059712
495360.0000000    0.2089544
495400.0000000    0.1993185
495440.0000000    0.2197845
495480.0000000    0.2147407
495520.0000000    0.1980748
495560.0000000    0.1783503
495600.0000000    0.1842936
495640.0000000    0.1954045
495680.0000000    0.1913389
495720.0000000    0.1866695
495760.0000000    0.1939398
495800.0000000    0.1778418
495840.0000000    0.1833612
495880.0000000    0.2102261
495920.0000000    0.2029494
495960.0000000    0.2109666
496000.0000000    0.2074947
496040.0000000    0.2079494
496080.0000000    0.2044347
496120.0000000    0.2099522
496160.0000000    0.2181200
496200.0000000    0.2131566
496240.0000000    0.1975185
496280.0000000    0.1905639
496320.0000000    0.2164017
496360.0000000    0.2177719
496400.0000000    0.2145249
496440.0000000    0.2100324
496480.0000000    0.2185632
496520.0000000    0.2173910
496560.0000000    0.2357556
496600.0000000    0.2473065
496640.0000000    0.2395395
496680.0000000    0.2411288
496720.0000000    0.2395902
496760.0000000    0.2401240
496800.0000000    0.2461523
496840.0000000    0.2422920
496880.0000000    0.2180460
496920.0000000    0.2257333
496960.0000000    0.2409273
497000.0000000    0.2510114
497040.0000000    0.2230853
497080.0000000    0.2212350
497120.0000000    0.2341653
497160.0000000    0.2344533
497200.0000000    0.2239277
497240.0000000    0.2223248
497280.0000000    0.2198776
497320.0000000    0.2264825
497360.0000000    0.2565852
497400.0000000    0.2956257
497440.0000000    0.2860169
497480.0000000    0.2618868
497520.0000000    0.2584201
497560.0000000    0.2823850
497600.0000000    0.2418994
497640.0000000    0.2365131
497680.0000000    0.2535942
497720.0000000    0.2460922
497760.0000000    0.2630158
497800.0000000    0.2615473
497840.0000000    0.2726233
497880.0000000    0.2033368
497920.0000000    0.2338331
497960.0000000    0.2503874
498000.0000000    0.2483380
498040.0000000    0.2430687
498080.0000000    0.2401329
498120.0000000    0.2440301
498160.0000000    0.2160353
498200.0000000    0.2220350
498240.0000000    0.2242588
498280.0000000    0.2474557
498320.0000000    0.2626262
498360.0000000    0.2273389
498400.0000000    0.2288917
498440.0000000    0.2381204
498480.0000000    0.2324742
498520.0000000    0.2523051
498560.0000000    0.2236127
498600.0000000    0.2202211
498640.0000000    0.2023289
498680.0000000    0.2183100
498720.0000000    0.2040512
498760.0000000    0.2118590
498800.0000000    0.2121136
498840.0000000    0.2044794
498880.0000000    0.2069187
498920.0000000    0.2092157
498960.0000000    0.2183043
499000.0000000    0.2127541
499040.0000000    0.2154876
499080.0000000    0.2263527
499120.0000000    0.2260614
499160.0000000    0.2027596
499200.0000000    0.2148435
499240.0000000    0.2240993
499280.0000000    0.2234387
499320.0000000    0.2058182
499360.0000000    0.2207044
499400.0000000    0.2107836
499440.0000000    0.1880015
499480.0000000    0.2141507
499520.0000000    0.1941710
499560.0000000    0.2274522
499600.0000000    0.2261575
499640.0000000    0.2296826
499680.0000000    0.2319048
499720.0000000    0.2254718
499760.0000000    0.2074435
499800.0000000    0.2132167
499840.0000000    0.2273967
499880.0000000    0.2204781
499920.0000000    0.2130388
499960.0000000    0.2158594
500000.0000000    0.2171099
500040.0000000    0.2219324
500080.0000000    0.2272596
500120.0000000    0.2098298
500160.0000000    0.2104256
500200.0000000    0.2358364
500240.0000000    0.2178103
500280.0000000    0.2110953
500320.0000000    0.2240244
500360.0000000    0.2287218
500400.0000000    0.1992263
500440.0000000    0.1913517
500480.0000000    0.1996452
500520.0000000    0.2046912
500560.0000000    0.2070133
500600.0000000    0.2004473
500640.0000000    0.1780898
500680.0000000    0.1928320
500720.0000000    0.1869570
500760.0000000    0.2016608
500800.0000000    0.2084872
500840.0000000    0.1933588
500880.0000000    0.2096220
500920.0000000    0.2284856
500960.0000000    0.1893814
501000.0000000    0.1991671
501040.0000000    0.2085243
501080.0000000    0.2157087
501120.0000000    0.2058038
501160.0000000    0.2098654
501200.0000000    0.2090399
501240.0000000    0.2187343
501280.0000000    0.2165087
501320.0000000    0.1970796
501360.0000000    0.2233045
501400.0000000    0.1947602
501440.0000000    0.1998761
501480.0000000    0.2480454
501520.0000000    0.2111406
501560.0000000    0.2168523
501600.0000000    0.2326965
501640.0000000    0.2255812
501680.0000000    0.2151053
501720.0000000    0.2076005
501760.0000000    0.2087914
501800.0000000    0.1930590
501840.0000000    0.2037450
501880.0000000    0.2258347
501920.0000000    0.2312071
501960.0000000    0.2083463
502000.0000000    0.2312555
502040.0000000    0.2397680
502080.0000000    0.2233410
502120.0000000    0.2095769
502160.0000000    0.2550133
502200.0000000    0.2550756
502240.0000000    0.2681687
502280.0000000    0.2800808
502320.0000000    0.2589816
502360.0000000    0.2580300
502400.0000000    0.2687379
502440.0000000    0.2463213
502480.0000000    0.2602902
502520.0000000    0.2362608
502560.0000000    0.2324912
502600.0000000    0.2387044
502640.0000000    0.2579546
502680.0000000    0.2472449
502720.0000000    0.2568339
502760.0000000    0.2506924
502800.0000000    0.2653731
502840.0000000    0.2505253
502880.0000000    0.2555629
502920.0000000    0.2458409
502960.0000000    0.2480525
503000.0000000    0.2334035
503040.0000000    0.2386658
503080.0000000    0.2447872
503120.0000000    0.2437690
503160.0000000    0.2474280
503200.0000000    0.2339337
503240.0000000    0.2406041
503280.0000000    0.2430764
503320.0000000    0.2361703
503360.0000000    0.2472679
503400.0000000    0.2209723
503440.0000000    0.2381544
503480.0000000    0.2474214
503520.0000000    0.2478479
503560.0000000    0.2437585
503600.0000000    0.2442297
503640.0000000    0.2384814
503680.0000000    0.2208374
503720.0000000    0.2233103
503760.0000000    0.2216839
503800.0000000    0.2295267
503840.0000000    0.2208931
503880.0000000    0.2397645
503920.0000000    0.2324969
503960.0000000    0.2326292
504000.0000000    0.2383240
504040.0000000    0.2551647
504080.0000000    0.2430719
504120.0000000    0.2537164
504160.0000000    0.2264249
504200.0000000    0.2345109
504240.0000000    0.2477031
504280.0000000    0.2346485
504320.0000000    0.2471238
504360.0000000    0.2185322
504400.0000000    0.2322629
504440.0000000    0.2492965
504480.0000000    0.2484431
504520.0000000    0.2235703
504560.0000000    0.2520135
504600.0000000    0.2500253
504640.0000000    0.2457379
504680.0000000    0.2565675
504720.0000000    0.2476883
504760.0000000    0.2365481
504800.0000000    0.2562679
504840.0000000    0.2445091
504880.0000000    0.2317277
504920.0000000    0.2347299
504960.0000000    0.2510708
505000.0000000    0.2512150
505040.0000000    0.2366208
505080.0000000    0.2492661
505120.0000000    0.2229816
505160.0000000    0.2452000
505200.0000000    0.2587275
505240.0000000    0.2076220
505280.0000000    0.2181560
505320.0000000    0.2119507
505360.0000000    0.2014457
505400.0000000    0.2284131
505440.0000000    0.2147394
505480.0000000    0.2168513
505520.0000000    0.2154282
505560.0000000    0.2403946
505600.0000000    0.2194677
505640.0000000    0.2175172
505680.0000000    0.2099300
505720.0000000    0.2252704
505760.0000000    0.2160005
505800.0000000    0.2249512
505840.0000000    0.2265112
505880.0000000    0.2618476
505920.0000000    0.2643666
505960.0000000    0.2657390
506000.0000000    0.2633952
506040.0000000    0.2771924
506080.0000000    0.2487733
506120.0000000    0.2678351
506160.0000000    0.2762529
506200.0000000    0.2617162
506240.0000000    0.2669510
506280.0000000    0.2852858
506320.0000000    0.2964035
506360.0000000    0.2648371
506400.0000000    0.2537463
506440.0000000    0.2448735
506480.0000000    0.2674759
506520.0000000    0.2472056
506560.0000000    0.2426048
506600.0000000    0.2528260
506640.0000000    0.2639504
506680.0000000    0.2596788
506720.0000000    0.2729134
506760.0000000    0.2449316
506800.0000000    0.2618919
506840.0000000    0.2495390
506880.0000000    0.2626385
506920.0000000    0.2647173
506960.0000000    0.2603031
507000.0000000    0.2752278
507040.0000000    0.2396785
507080.0000000    0.2442779
507120.0000000    0.2521439
507160.0000000    0.2375242
507200.0000000    0.2417124
507240.0000000    0.2266113
507280.0000000    0.2442382
507320.0000000    0.2483549
507360.0000000    0.2305831
507400.0000000    0.2230130
507440.0000000    0.2170367
507480.0000000    0.2179958
507520.0000000    0.2314251
507560.0000000    0.2300490
507600.0000000    0.2203918
507640.0000000    0.2093456
507680.0000000    0.2563848
507720.0000000    0.2365126
507760.0000000    0.2302339
507800.0000000    0.2308124
507840.0000000    0.2221333
507880.0000000    0.2288417
507920.0000000    0.2176937
507960.0000000    0.2177256
508000.0000000    0.2042847
508040.0000000    0.2074492
508080.0000000    0.2097870
508120.0000000    0.2095712
508160.0000000    0.1966304
508200.0000000    0.2038970
508240.0000000    0.2110780
508280.0000000    0.2009038
508320.0000000    0.2024516
508360.0000000    0.2168631
508400.0000000    0.2061524
508440.0000000    0.2182461
508480.0000000    0.2190272
508520.0000000    0.2191122
508560.0000000    0.2338112
508600.0000000    0.2098224
508640.0000000    0.2308875
508680.0000000    0.2265911
508720.0000000    0.2176969
508760.0000000    0.2171743
508800.0000000    0.2107426
508840.0000000    0.2015979
508880.0000000    0.2028664
508920.0000000    0.1971737
508960.0000000    0.2266065
509000.0000000    0.2288663
509040.0000000    0.2273277
509080.0000000    0.2441113
509120.0000000    0.2411758
509160.0000000    0.2296199
509200.0000000    0.2329598
509240.0000000    0.2496184
509280.0000000    0.2809208
509320.0000000    0.2689160
509360.0000000    0.2780957
509400.0000000    0.2918143
509440.0000000    0.2787159
509480.0000000    0.2670883
509520.0000000    0.2874620
509560.0000000    0.2761885
509600.0000000    0.2424062
509640.0000000    0.2579557
509680.0000000    0.2461637
509720.0000000    0.2746321
509760.0000000    0.2600282
509800.0000000    0.2447237
509840.0000000    0.2601877
509880.0000000    0.2425933
509920.0000000    0.2520441
509960.0000000    0.2337306
510000.0000000    0.2414693
510040.0000000    0.2542413
510080.0000000    0.2602129
510120.0000000    0.2307075
510160.0000000    0.2602972
510200.0000000    0.2642221
510240.0000000    0.2659778
510280.0000000    0.2585772
510320.0000000    0.2487011
510360.0000000    0.2499320
510400.0000000    0.2524079
510440.0000000    0.2237878
510480.0000000    0.2308675
510520.0000000    0.2242537
510560.0000000    0.2303949
510600.0000000    0.2293259
510640.0000000    0.2606563
510680.0000000    0.2384914
510720.0000000    0.2347516
510760.0000000    0.2289469
510800.0000000    0.2357763
510840.0000000    0.2172481
510880.0000000    0.2304514
510920.0000000    0.2277918
510960.0000000    0.2256691
511000.0000000    0.2286902
511040.0000000    0.2204605
511080.0000000    0.2143684
511120.0000000    0.2210837
511160.0000000    0.2237282
511200.0000000    0.2463945
511240.0000000    0.2474223
511280.0000000    0.2532794
511320.0000000    0.2335979
511360.0000000    0.2261277
511400.0000000    0.2412968
511440.0000000    0.2408912
511480.0000000    0.2304422
511520.0000000    0.2358072
511560.0000000    0.2484685
511600.0000000    0.2486553
511640.0000000    0.2516365
511680.0000000    0.2456174
511720.0000000    0.2484862
511760.0000000    0.2636713
511800.0000000    0.2619141
511840.0000000    0.2830639
511880.0000000    0.2577955
511920.0000000    0.2377459
511960.0000000    0.2308238
512000.0000000    0.2478810
512040.0000000    0.2564839
512080.0000000    0.2188311
512120.0000000    0.2303016
512160.0000000    0.2243216
512200.0000000    0.2322700
512240.0000000    0.2441190
512280.0000000    0.2344090
512320.0000000    0.2267934
512360.0000000    0.2036520
512400.0000000    0.2154479
512440.0000000    0.2028762
512480.0000000    0.2224325
512520.0000000    0.2321559
512560.0000000    0.2358118
512600.0000000    0.2598691
512640.0000000    0.2634887
512680.0000000    0.2472218
512720.0000000    0.2398332
512760.0000000    0.2771612
512800.0000000    0.2610239
512840.0000000    0.2533191
512880.0000000    0.2255165
512920.0000000    0.2261212
512960.0000000    0.2385574
513000.0000000    0.2287929
513040.0000000    0.2279125
513080.0000000    0.2147850
513120.0000000    0.2291533
513160.0000000    0.2234762
513200.0000000    0.2274135
513240.0000000    0.2387629
513280.0000000    0.2366263
513320.0000000    0.2288973
513360.0000000    0.2280632
513400.0000000    0.2195852
513440.0000000    0.2449183
513480.0000000    0.2168872
513520.0000000    0.2335497
513560.0000000    0.2165858
513600.0000000    0.2329109
513640.0000000    0.2337324
513680.0000000    0.2420892
513720.0000000    0.2563429
513760.0000000    0.2320623
513800.0000000    0.2540832
513840.0000000    0.2389183
513880.0000000    0.2201887
513920.0000000    0.2226333
513960.0000000    0.2307099
514000.0000000    0.2521127
514040.0000000    0.2423173
514080.0000000    0.2224155
514120.0000000    0.2610180
514160.0000000    0.2461894
514200.0000000    0.2281645
514240.0000000    0.2346460
514280.0000000    0.2358323
514320.0000000    0.2439039
514360.0000000    0.2592646
514400.0000000    0.2542168
514440.0000000    0.2844846
514480.0000000    0.3017169
514520.0000000    0.2936645
514560.0000000    0.2482858
514600.0000000    0.2517747
514640.0000000    0.2410384
514680.0000000    0.2418314
514720.0000000    0.2596604
514760.0000000    0.2492051
514800.0000000    0.2837358
514840.0000000    0.2523548
514880.0000000    0.2405761
514920.0000000    0.2441467
514960.0000000    0.2618235
515000.0000000    0.2396993
515040.0000000    0.2219878
515080.0000000    0.2278826
515120.0000000    0.2432921
515160.0000000    0.2375345
515200.0000000    0.2400794
515240.0000000    0.2459798
515280.0000000    0.2600622
515320.0000000    0.2554608
515360.0000000    0.2458791
515400.0000000    0.2400771
515440.0000000    0.2494525
515480.0000000    0.2525384
515520.0000000    0.2428473
515560.0000000    0.2560255
515600.0000000    0.2569742
515640.0000000    0.2871083
515680.0000000    0.2722113
515720.0000000    0.2899373
515760.0000000    0.2781703
515800.0000000    0.2675337
515840.0000000    0.2553442
515880.0000000    0.2536778
515920.0000000    0.2450652
515960.0000000    0.2295497
516000.0000000    0.2427952
516040.0000000    0.2761204
516080.0000000    0.2465732
516120.0000000    0.2661476
516160.0000000    0.2664787
516200.0000000    0.2899345
516240.0000000    0.3135965
516280.0000000    0.2929121
516320.0000000    0.2911212
516360.0000000    0.2937639
516400.0000000    0.2829399
516440.0000000    0.2942024
516480.0000000    0.2656692
516520.0000000    0.2756644
516560.0000000    0.2706977
516600.0000000    0.2780912
516640.0000000    0.2703707
516680.0000000    0.2647844
516720.0000000    0.2721222
516760.0000000    0.2861214
516800.0000000    0.2802905
516840.0000000    0.2738118
516880.0000000    0.2610741
516920.0000000    0.2575576
516960.0000000    0.2812175
517000.0000000    0.2900437
517040.0000000    0.2580050
517080.0000000    0.2837065
517120.0000000    0.2551758
517160.0000000    0.2710056
517200.0000000    0.2708444
517240.0000000    0.2497885
517280.0000000    0.2582584
517320.0000000    0.2511094
517360.0000000    0.2349284
517400.0000000    0.2521836
517440.0000000    0.2513345
517480.0000000    0.2459067
517520.0000000    0.2486521
517560.0000000    0.2676699
517600.0000000    0.2736289
517640.0000000    0.2574289
517680.0000000    0.2744299
517720.0000000    0.2649426
517760.0000000    0.2767946
517800.0000000    0.2676027
517840.0000000    0.2462646
517880.0000000    0.2589904
517920.0000000    0.2507521
517960.0000000    0.2540358
518000.0000000    0.2381649
518040.0000000    0.2168782
518080.0000000    0.2364988
518120.0000000    0.2276329
518160.0000000    0.2057408
518200.0000000    0.2126875
518240.0000000    0.2121900
518280.0000000    0.2323414
518320.0000000    0.2446892
518360.0000000    0.2459427
518400.0000000    0.2050808
518440.0000000    0.2287450
518480.0000000    0.2487178
518520.0000000    0.2646452
518560.0000000    0.2354753
518600.0000000    0.2076775
518640.0000000    0.2369330
518680.0000000    0.2026002
518720.0000000    0.2480229
518760.0000000    0.2288340
518800.0000000    0.2149587
518840.0000000    0.2262570
518880.0000000    0.2346355
518920.0000000    0.2583395
518960.0000000    0.2715784
519000.0000000    0.2685410
519040.0000000    0.2711591
519080.0000000    0.2686889
519120.0000000    0.2410155
519160.0000000    0.2512918
519200.0000000    0.2418437
519240.0000000    0.2443996
519280.0000000    0.2522644
519320.0000000    0.2638589
519360.0000000    0.2208900
519400.0000000    0.2407471
519440.0000000    0.2639564
519480.0000000    0.2454342
519520.0000000    0.2683736
519560.0000000    0.2314951
519600.0000000    0.2336150
519640.0000000    0.2569264
519680.0000000    0.2160842
519720.0000000    0.2466748
519760.0000000    0.2470971
519800.0000000    0.2689098
519840.0000000    0.2825993
519880.0000000    0.2887696
519920.0000000    0.2745714
519960.0000000    0.2524549
520000.0000000    0.2454098
520040.0000000    0.2619526
520080.0000000    0.2680373
520120.0000000    0.2585441
520160.0000000    0.2677885
520200.0000000    0.2778051
520240.0000000    0.3045955
520280.0000000    0.2744477
520320.0000000    0.2422607
520360.0000000    0.2494787
520400.0000000    0.2685892
520440.0000000    0.2576283
520480.0000000    0.2603299
520520.0000000    0.2685977
520560.0000000    0.2400612
520600.0000000    0.2579217
520640.0000000    0.2515445
520680.0000000    0.2587541
520720.0000000    0.2093098
520760.0000000    0.2198192
520800.0000000    0.2171509
520840.0000000    0.2274074
520880.0000000    0.2144984
520920.0000000    0.2461559
520960.0000000    0.2130238
521000.0000000    0.2305835
521040.0000000    0.2277694
521080.0000000    0.2387072
521120.0000000    0.2680977
521160.0000000    0.2433931
521200.0000000    0.2435393
521240.0000000    0.2280115
521280.0000000    0.2268998
521320.0000000    0.2203130
521360.0000000    0.2332484
521400.0000000    0.2392170
521440.0000000    0.2311517
521480.0000000    0.2486492
521520.0000000    0.2707121
521560.0000000    0.2582794
521600.0000000    0.2261533
521640.0000000    0.2304957
521680.0000000    0.2325479
521720.0000000    0.2514186
521760.0000000    0.2435549
521800.0000000    0.2427359
521840.0000000    0.2572656
521880.0000000    0.2431773
521920.0000000    0.2360034
521960.0000000    0.2410954
522000.0000000    0.2369961
522040.0000000    0.2263590
522080.0000000    0.2376455
522120.0000000    0.2498743
522160.0000000    0.2598461
522200.0000000    0.2882635
522240.0000000    0.2608403
522280.0000000    0.2673252
522320.0000000    0.2483383
522360.0000000    0.2691296
522400.0000000    0.2490583
522440.0000000    0.2456943
522480.0000000    0.2715406
522520.0000000    0.2721704
522560.0000000    0.2750330
522600.0000000    0.3049927
522640.0000000    0.2972650
522680.0000000    0.2927811
522720.0000000    0.2555037
522760.0000000    0.2680942
522800.0000000    0.2819244
522840.0000000    0.2604948
522880.0000000    0.2976412
522920.0000000    0.3008772
522960.0000000    0.2825373
523000.0000000    0.2846548
523040.0000000    0.2895313
523080.0000000    0.3021034
523120.0000000    0.2856870
523160.0000000    0.2784470
523200.0000000    0.2691047
523240.0000000    0.2880742
523280.0000000    0.2806960
523320.0000000    0.2773576
523360.0000000    0.2921647
523400.0000000    0.2670439
523440.0000000    0.2496715
523480.0000000    0.2616133
523520.0000000    0.2671409
523560.0000000    0.2489422
523600.0000000    0.2660159
523640.0000000    0.2601212
523680.0000000    0.2651568
523720.0000000    0.2855428
523760.0000000    0.2620655
523800.0000000    0.2951157
523840.0000000    0.2674836
523880.0000000    0.2724712
523920.0000000    0.2751450
523960.0000000    0.2839652
524000.0000000    0.2540697
524040.0000000    0.2706081
524080.0000000    0.2817859
524120.0000000    0.2549712
524160.0000000    0.2557793
524200.0000000    0.2343174
524240.0000000    0.2562231
524280.0000000    0.2283863
524320.0000000    0.2345807
524360.0000000    0.2384181
524400.0000000    0.2270670
524440.0000000    0.2480278
524480.0000000    0.2459607
524520.0000000    0.2727062
524560.0000000    0.2530798
524600.0000000    0.2448689
524640.0000000    0.2597665
524680.0000000    0.2678637
524720.0000000    0.2757193
524760.0000000    0.2788649
524800.0000000    0.2561426
524840.0000000    0.2441824
524880.0000000    0.2409083
524920.0000000    0.2527443
524960.0000000    0.2442286
525000.0000000    0.2511666
525040.0000000    0.2503821
525080.0000000    0.2504340
525120.0000000    0.2476707
525160.0000000    0.2259850
525200.0000000    0.2266031
525240.0000000    0.2361562
525280.0000000    0.2347554
525320.0000000    0.2127115
525360.0000000    0.2154854
525400.0000000    0.2260170
525440.0000000    0.2362522
525480.0000000    0.2265206
525520.0000000    0.2511689
525560.0000000    0.2661223
525600.0000000    0.2656226
525640.0000000    0.2668231
525680.0000000    0.2868608
525720.0000000    0.2931225
525760.0000000    0.2783891
525800.0000000    0.2704462
525840.0000000    0.2530678
525880.0000000    0.2515031
525920.0000000    0.2479186
525960.0000000    0.2274081
526000.0000000    0.2079182
526040.0000000    0.2671287
526080.0000000    0.2339334
526120.0000000    0.2479259
526160.0000000    0.2558929
526200.0000000    0.2441416
526240.0000000    0.2399340
526280.0000000    0.2195101
526320.0000000    0.2558018
526360.0000000    0.2448784
526400.0000000    0.2489489
526440.0000000    0.2426673
526480.0000000    0.2228673
526520.0000000    0.2307184
526560.0000000    0.2504690
526600.0000000    0.2566950
526640.0000000    0.2600390
526680.0000000    0.2411583
526720.0000000    0.2433925
526760.0000000    0.2266597
526800.0000000    0.2203768
526840.0000000    0.2165152
526880.0000000    0.2181182
526920.0000000    0.2177514
526960.0000000    0.2314849
527000.0000000    0.2163893
527040.0000000    0.2201924
527080.0000000    0.2355355
527120.0000000    0.2338830
527160.0000000    0.2549092
527200.0000000    0.2542514
527240.0000000    0.2561692
527280.0000000    0.2539516
527320.0000000    0.2222623
527360.0000000    0.2232123
527400.0000000    0.2248798
527440.0000000    0.2209948
527480.0000000    0.2256678
527520.0000000    0.2450117
527560.0000000    0.2597658
527600.0000000    0.2626694
527640.0000000    0.2502108
527680.0000000    0.2412953
527720.0000000    0.2415034
527760.0000000    0.2324472
527800.0000000    0.2359535
527840.0000000    0.2420290
527880.0000000    0.2503724
527920.0000000    0.2529970
527960.0000000    0.2479390
528000.0000000    0.2326155
528040.0000000    0.2187772
528080.0000000    0.2198281
528120.0000000    0.2308973
528160.0000000    0.2491748
528200.0000000    0.2510466
528240.0000000    0.2271794
528280.0000000    0.2346957
528320.0000000    0.2599625
528360.0000000    0.2367392
528400.0000000    0.2349377
528440.0000000    0.2443906
528480.0000000    0.2527408
528520.0000000    0.2515493
528560.0000000    0.2392740
528600.0000000    0.2464906
528640.0000000    0.2596177
528680.0000000    0.2849286
528720.0000000    0.2826674
528760.0000000    0.2714587
528800.0000000    0.2552738
528840.0000000    0.2339736
528880.0000000    0.2401258
528920.0000000    0.2357128
528960.0000000    0.2376621
529000.0000000    0.2396818
529040.0000000    0.2411983
529080.0000000    0.2437243
529120.0000000    0.2436684
529160.0000000    0.2368639
529200.0000000    0.2241087
529240.0000000    0.2337934
529280.0000000    0.2012670
529320.0000000    0.2083668
529360.0000000    0.2315906
529400.0000000    0.2270170
529440.0000000    0.2403440
529480.0000000    0.2389355
529520.0000000    0.2447156
529560.0000000    0.2451148
529600.0000000    0.2282452
529640.0000000    0.2609076
529680.0000000    0.2537812
529720.0000000    0.2460543
529760.0000000    0.2475777
529800.0000000    0.2444028
529840.0000000    0.2285039
529880.0000000    0.2520107
529920.0000000    0.2554044
529960.0000000    0.2455739
530000.0000000    0.2488060
530040.0000000    0.2559775
530080.0000000    0.2446227
530120.0000000    0.2465921
530160.0000000    0.2144869
530200.0000000    0.2257638
530240.0000000    0.2196868
530280.0000000    0.2429012
530320.0000000    0.2471786
530360.0000000    0.2394492
530400.0000000    0.2509855
530440.0000000    0.2324078
530480.0000000    0.2419575
530520.0000000    0.2401718
530560.0000000    0.2445791
530600.0000000    0.2382914
530640.0000000    0.2408723
530680.0000000    0.2440944
530720.0000000    0.2516436
530760.0000000    0.2419526
530800.0000000    0.2306259
530840.0000000    0.2445927
530880.0000000    0.2440348
530920.0000000    0.2391883
530960.0000000    0.2367306
531000.0000000    0.2320674
531040.0000000    0.2328523
531080.0000000    0.2489563
531120.0000000    0.2578559
531160.0000000    0.2271757
531200.0000000    0.2268522
531240.0000000    0.2451783
531280.0000000    0.2335267
531320.0000000    0.2578484
531360.0000000    0.2605161
531400.0000000    0.2503450
531440.0000000    0.2370227
531480.0000000    0.2338718
531520.0000000    0.2339381
531560.0000000    0.2633314
531600.0000000    0.2924376
531640.0000000    0.2885817
531680.0000000    0.2609682
531720.0000000    0.2611472
531760.0000000    0.2475525
531800.0000000    0.2490053
531840.0000000    0.2510709
531880.0000000    0.2495173
531920.0000000    0.2860886
531960.0000000    0.2633111
532000.0000000    0.2671138
532040.0000000    0.2531182
532080.0000000    0.2641170
532120.0000000    0.2523710
532160.0000000    0.2731771
532200.0000000    0.2593357
532240.0000000    0.2668661
532280.0000000    0.2635189
532320.0000000    0.2755942
532360.0000000    0.2707410
532400.0000000    0.2662117
532440.0000000    0.2796637
532480.0000000    0.2823490
532520.0000000    0.2747810
532560.0000000    0.2816692
532600.0000000    0.2795379
532640.0000000    0.2793495
532680.0000000    0.2792188
532720.0000000    0.3185273
532760.0000000    0.2955774
532800.0000000    0.2747847
532840.0000000    0.2754644
532880.0000000    0.2560378
532920.0000000    0.2601055
532960.0000000    0.2793216
533000.0000000    0.2786423
533040.0000000    0.2629691
533080.0000000    0.2615709
533120.0000000    0.2497196
533160.0000000    0.2169722
533200.0000000    0.2316366
533240.0000000    0.2550028
533280.0000000    0.2407324
533320.0000000    0.2508481
533360.0000000    0.2376213
533400.0000000    0.2467334
533440.0000000    0.2350578
533480.0000000    0.2415388
533520.0000000    0.2169236
533560.0000000    0.2527544
533600.0000000    0.2594634
533640.0000000    0.2467797
533680.0000000    0.2465456
533720.0000000    0.2330990
533760.0000000    0.2219403
533800.0000000    0.2161363
533840.0000000    0.2165106
533880.0000000    0.2296440
533920.0000000    0.2495401
533960.0000000    0.2383408
534000.0000000    0.2451280
534040.0000000    0.2326162
534080.0000000    0.2278416
534120.0000000    0.2289350
534160.0000000    0.1896304
534200.0000000    0.2141094
534240.0000000    0.2033174
534280.0000000    0.2238046
534320.0000000    0.2143740
534360.0000000    0.2407367
534400.0000000    0.1988059
534440.0000000    0.2190532
534480.0000000    0.2235783
534520.0000000    0.2433542
534560.0000000    0.2434760
534600.0000000    0.2507915
534640.0000000    0.2533962
534680.0000000    0.2196280
534720.0000000    0.2274314
534760.0000000    0.2403450
534800.0000000    0.2443223
534840.0000000    0.2332860
534880.0000000    0.2333749
534920.0000000    0.2625996
534960.0000000    0.2350286
535000.0000000    0.2329066
535040.0000000    0.2501703
535080.0000000    0.2439685
535120.0000000    0.2509802
535160.0000000    0.2476168
535200.0000000    0.2531857
535240.0000000    0.2569614
535280.0000000    0.2428030
535320.0000000    0.2456474
535360.0000000    0.2592359
535400.0000000    0.2682216
535440.0000000    0.2616532
535480.0000000    0.2303522
535520.0000000    0.2434683
535560.0000000    0.2659667
535600.0000000    0.2459599
535640.0000000    0.2555419
535680.0000000    0.2612089
535720.0000000    0.2378516
535760.0000000    0.2365095
535800.0000000    0.2679386
535840.0000000    0.2518289
535880.0000000    0.2311511
535920.0000000    0.2516648
535960.0000000    0.2393181
536000.0000000    0.2251591
536040.0000000    0.2447570
536080.0000000    0.2252684
536120.0000000    0.2404514
536160.0000000    0.2437106
536200.0000000    0.2525811
536240.0000000    0.2264482
536280.0000000    0.2394306
536320.0000000    0.2603654
536360.0000000    0.2314286
536400.0000000    0.2180728
536440.0000000    0.2090838
536480.0000000    0.2271993
536520.0000000    0.2532874
536560.0000000    0.2399055
536600.0000000    0.2415530
536640.0000000    0.2064838
536680.0000000    0.2281216
536720.0000000    0.2279372
536760.0000000    0.2277748
536800.0000000    0.2306358
536840.0000000    0.2340286
536880.0000000    0.2361617
536920.0000000    0.2415338
536960.0000000    0.2258010
537000.0000000    0.2213797
537040.0000000    0.2279976
537080.0000000    0.2101539
537120.0000000    0.2315692
537160.0000000    0.2180703
537200.0000000    0.2331876
537240.0000000    0.2179945
537280.0000000    0.2261065
537320.0000000    0.2301194
537360.0000000    0.2183559
537400.0000000    0.2292677
537440.0000000    0.2161292
537480.0000000    0.2091995
537520.0000000    0.2065504
537560.0000000    0.2242312
537600.0000000    0.2496083
537640.0000000    0.2459302
537680.0000000    0.2658046
537720.0000000    0.2383919
537760.0000000    0.2548041
537800.0000000    0.2639031
537840.0000000    0.2530952
537880.0000000    0.2243144
537920.0000000    0.2297082
537960.0000000    0.2302883
538000.0000000    0.2382411
538040.0000000    0.2383377
538080.0000000    0.2280319
538120.0000000    0.2199993
538160.0000000    0.2024322
538200.0000000    0.2339055
538240.0000000    0.2244424
538280.0000000    0.2380807
538320.0000000    0.2747430
538360.0000000    0.2407247
538400.0000000    0.2456692
538440.0000000    0.2492413
538480.0000000    0.2522646
538520.0000000    0.2646000
538560.0000000    0.2575412
538600.0000000    0.2491097
538640.0000000    0.2273710
538680.0000000    0.2337912
538720.0000000    0.2523483
538760.0000000    0.2263574
538800.0000000    0.2506420
538840.0000000    0.2603289
538880.0000000    0.2547282
538920.0000000    0.2399073
538960.0000000    0.2463871
539000.0000000    0.2372798
539040.0000000    0.2325006
539080.0000000    0.2227689
539120.0000000    0.2400319
539160.0000000    0.2450874
539200.0000000    0.2378111
539240.0000000    0.2194296
539280.0000000    0.2325531
539320.0000000    0.2355068
539360.0000000    0.2309036
539400.0000000    0.2346124
539440.0000000    0.2471232
539480.0000000    0.2303411
539520.0000000    0.2421768
539560.0000000    0.2507713
539600.0000000    0.2538915
539640.0000000    0.2666121
539680.0000000    0.2630545
539720.0000000    0.2687828
539760.0000000    0.2546481
539800.0000000    0.2586524
539840.0000000    0.2537732
539880.0000000    0.2909755
539920.0000000    0.3079310
539960.0000000    0.3158170
540000.0000000    0.2721601
540040.0000000    0.2530786
540080.0000000    0.2864358
540120.0000000    0.2696565
540160.0000000    0.3008108
540200.0000000    0.2885198
540240.0000000    0.2884876
540280.0000000    0.2860737
540320.0000000    0.3161529
540360.0000000    0.3158803
540400.0000000    0.2846077
540440.0000000    0.2920365
540480.0000000    0.3143960
540520.0000000    0.3248190
540560.0000000    0.3125626
540600.0000000    0.3066821
540640.0000000    0.3120346
540680.0000000    0.3246770
540720.0000000    0.2766402
540760.0000000    0.2929456
540800.0000000    0.2890395
540840.0000000    0.3128548
540880.0000000    0.3069186
540920.0000000    0.3109795
540960.0000000    0.2814862
541000.0000000    0.2719443
541040.0000000    0.2616074
541080.0000000    0.2662601
541120.0000000    0.3082932
541160.0000000    0.2931041
541200.0000000    0.3083654
541240.0000000    0.3102604
541280.0000000    0.2992634
541320.0000000    0.2860951
541360.0000000    0.3114574
541400.0000000    0.3114007
541440.0000000    0.2921713
541480.0000000    0.2825690
541520.0000000    0.2833813
541560.0000000    0.3131296
541600.0000000    0.3370491
541640.0000000    0.3103878
541680.0000000    0.3029700
541720.0000000    0.3152995
541760.0000000    0.3002978
541800.0000000    0.2725892
541840.0000000    0.3098392
541880.0000000    0.2803014
541920.0000000    0.3073444
541960.0000000    0.2959888
542000.0000000    0.2929109
542040.0000000    0.2657514
542080.0000000    0.2704052
542120.0000000    0.2881655
542160.0000000    0.2934277
542200.0000000    0.2988164
542240.0000000    0.2896250
542280.0000000    0.2783782
542320.0000000    0.2951541
542360.0000000    0.2871954
542400.0000000    0.2746392
542440.0000000    0.2868210
542480.0000000    0.2635846
542520.0000000    0.2478684
542560.0000000    0.2824561
542600.0000000    0.2596222
542640.0000000    0.2572838
542680.0000000    0.2660690
542720.0000000    0.2747541
542760.0000000    0.2870635
542800.0000000    0.2486048
542840.0000000    0.2561609
542880.0000000    0.2557365
542920.0000000    0.2425093
542960.0000000    0.2495303
543000.0000000    0.2399770
543040.0000000    0.2493392
543080.0000000    0.2416181
543120.0000000    0.2344644
543160.0000000    0.2544481
543200.0000000    0.2391616
543240.0000000    0.2401892
543280.0000000    0.2488696
543320.0000000    0.2264549
543360.0000000    0.2132867
543400.0000000    0.2236333
543440.0000000    0.2203313
543480.0000000    0.2241786
543520.0000000    0.2605307
543560.0000000    0.2718644
543600.0000000    0.2768869
543640.0000000    0.2456896
543680.0000000    0.2491542
543720.0000000    0.2547828
543760.0000000    0.2649114
543800.0000000    0.2541229
543840.0000000    0.2785202
543880.0000000    0.2614722
543920.0000000    0.2843422
543960.0000000    0.2864292
544000.0000000    0.2848948
544040.0000000    0.2730463
544080.0000000    0.2723102
544120.0000000    0.2957008
544160.0000000    0.2891490
544200.0000000    0.2901945
544240.0000000    0.2882887
544280.0000000    0.2614926
544320.0000000    0.2814080
544360.0000000    0.2732795
544400.0000000    0.3025782
544440.0000000    0.2782652
544480.0000000    0.2894486
544520.0000000    0.2925402
544560.0000000    0.2884819
544600.0000000    0.3047944
544640.0000000    0.2839948
544680.0000000    0.2928406
544720.0000000    0.2855941
544760.0000000    0.3093546
544800.0000000    0.2667639
544840.0000000    0.2594012
544880.0000000    0.2584517
544920.0000000    0.2695769
544960.0000000    0.2518693
545000.0000000    0.2288069
545040.0000000    0.2424697
545080.0000000    0.2468000
545120.0000000    0.2549705
545160.0000000    0.2324720
545200.0000000    0.2367714
545240.0000000    0.2363354
545280.0000000    0.2195374
545320.0000000    0.2087226
545360.0000000    0.2120879
545400.0000000    0.2041431
545440.0000000    0.1945910
545480.0000000    0.2055122
545520.0000000    0.1942707
545560.0000000    0.2080869
545600.0000000    0.2033731
545640.0000000    0.2092302
545680.0000000    0.1987407
545720.0000000    0.2268882
545760.0000000    0.2086968
545800.0000000    0.1997311
545840.0000000    0.2062296
545880.0000000    0.2057185
545920.0000000    0.1936192
545960.0000000    0.2163872
546000.0000000    0.2158131
546040.0000000    0.2101531
546080.0000000    0.1979090
546120.0000000    0.2005279
546160.0000000    0.1866926
546200.0000000    0.2155298
546240.0000000    0.1940525
546280.0000000    0.2088823
546320.0000000    0.2073368
546360.0000000    0.2065038
546400.0000000    0.2352330
546440.0000000    0.2242658
546480.0000000    0.2323210
546520.0000000    0.2370543
546560.0000000    0.2445694
546600.0000000    0.2447056
546640.0000000    0.2390428
546680.0000000    0.2455719
546720.0000000    0.2372651
546760.0000000    0.2219438
546800.0000000    0.2033676
546840.0000000    0.2100947
546880.0000000    0.2066373
546920.0000000    0.2077261
546960.0000000    0.2344852
547000.0000000    0.2046228
547040.0000000    0.2080707
547080.0000000    0.2135412
547120.0000000    0.1898765
547160.0000000    0.1945393
547200.0000000    0.1875399
547240.0000000    0.2018246
547280.0000000    0.1936882
547320.0000000    0.1997961
547360.0000000    0.1865105
547400.0000000    0.1948564
547440.0000000    0.2144998
547480.0000000    0.1983892
547520.0000000    0.2026004
547560.0000000    0.1909484
547600.0000000    0.2103741
547640.0000000    0.2075837
547680.0000000    0.2060166
547720.0000000    0.2244431
547760.0000000    0.2174563
547800.0000000    0.2147483
547840.0000000    0.1996642
547880.0000000    0.2116455
547920.0000000    0.2030538
547960.0000000    0.2070718
548000.0000000    0.2137038
548040.0000000    0.2008146
548080.0000000    0.2022665
548120.0000000    0.2311800
548160.0000000    0.2365473
548200.0000000    0.2672074
548240.0000000    0.2608003
548280.0000000    0.2524732
548320.0000000    0.2511570
548360.0000000    0.2692298
548400.0000000    0.2622651
548440.0000000    0.2427776
548480.0000000    0.2297934
548520.0000000    0.2284535
548560.0000000    0.2155499
548600.0000000    0.2190944
548640.0000000    0.2275154
548680.0000000    0.2166408
548720.0000000    0.2176771
548760.0000000    0.2334963
548800.0000000    0.2465544
548840.0000000    0.2344828
548880.0000000    0.2159997
548920.0000000    0.2128137
548960.0000000    0.2407532
549000.0000000    0.2585313
549040.0000000    0.2312167
549080.0000000    0.2445656
549120.0000000    0.2731935
549160.0000000    0.2491487
549200.0000000    0.2435341
549240.0000000    0.2453432
549280.0000000    0.2170248
549320.0000000    0.2347576
549360.0000000    0.2201877
549400.0000000    0.2259394
549440.0000000    0.2244382
549480.0000000    0.2186804
549520.0000000    0.2419525
549560.0000000    0.2382366
549600.0000000    0.2591807
549640.0000000    0.2560975
549680.0000000    0.2574713
549720.0000000    0.2563529
549760.0000000    0.2358991
549800.0000000    0.2534230
549840.0000000    0.2512438
549880.0000000    0.2255811
549920.0000000    0.2194449
549960.0000000    0.2209098
550000.0000000    0.2145800
550040.0000000    0.2079537
550080.0000000    0.2209605
550120.0000000    0.2275739
550160.0000000    0.2390774
550200.0000000    0.2643232
550240.0000000    0.2249943
550280.0000000    0.2109986
550320.0000000    0.2104816
550360.0000000    0.2271275
550400.0000000    0.2046257
550440.0000000    0.2227527
550480.0000000    0.2292493
550520.0000000    0.2231646
550560.0000000    0.2220268
550600.0000000    0.2160937
550640.0000000    0.2188006
550680.0000000    0.2102872
550720.0000000    0.2277590
550760.0000000    0.2246137
550800.0000000    0.2108073
550840.0000000    0.2012121
550880.0000000    0.2096779
550920.0000000    0.1884574
550960.0000000    0.1999950
551000.0000000    0.1976910
551040.0000000    0.2162911
551080.0000000    0.2194408
551120.0000000    0.2142049
551160.0000000    0.2030502
551200.0000000    0.2257115
551240.0000000    0.2036006
551280.0000000    0.2090334
551320.0000000    0.2139621
551360.0000000    0.2040475
551400.0000000    0.1964949
551440.0000000    0.2059276
551480.0000000    0.2010900
551520.0000000    0.2134419
551560.0000000    0.2121871
551600.0000000    0.2116927
551640.0000000    0.2210182
551680.0000000    0.2133987
551720.0000000    0.2077542
551760.0000000    0.2225899
551800.0000000    0.2271349
551840.0000000    0.2314024
551880.0000000    0.2293600
551920.0000000    0.2302379
551960.0000000    0.2342590
552000.0000000    0.2074336
552040.0000000    0.2217470
552080.0000000    0.2110739
552120.0000000    0.1952321
552160.0000000    0.2228511
552200.0000000    0.2263467
552240.0000000    0.2538088
552280.0000000    0.2114163
552320.0000000    0.2232529
552360.0000000    0.2046876
552400.0000000    0.2014519
552440.0000000    0.2073357
552480.0000000    0.2281260
552520.0000000    0.2181745
552560.0000000    0.2244227
552600.0000000    0.2108689
552640.0000000    0.2058166
552680.0000000    0.2096044
552720.0000000    0.2257396
552760.0000000    0.2189453
552800.0000000    0.2434859
552840.0000000    0.2205473
552880.0000000    0.2395009
552920.0000000    0.2286444
552960.0000000    0.2317528
553000.0000000    0.2264925
553040.0000000    0.2339440
553080.0000000    0.1890968
553120.0000000    0.2140528
553160.0000000    0.1984622
553200.0000000    0.2146019
553240.0000000    0.2051918
553280.0000000    0.2016473
553320.0000000    0.1919696
553360.0000000    0.2028742
553400.0000000    0.1822450
553440.0000000    0.1682925
553480.0000000    0.1815707
553520.0000000    0.1942272
553560.0000000    0.2059298
553600.0000000    0.2078976
553640.0000000    0.1984320
553680.0000000    0.2090194
553720.0000000    0.2071383
553760.0000000    0.1937116
553800.0000000    0.2062673
553840.0000000    0.2082316
553880.0000000    0.1885374
553920.0000000    0.1862197
553960.0000000    0.1934798
554000.0000000    0.1967832
554040.0000000    0.2147502
554080.0000000    0.2031262
554120.0000000    0.2034949
554160.0000000    0.2107928
554200.0000000    0.2215086
554240.0000000    0.2125088
554280.0000000    0.2129100
554320.0000000    0.2059405
554360.0000000    0.2058167
554400.0000000    0.2136355
554440.0000000    0.2216355
554480.0000000    0.2202471
554520.0000000    0.2237483
554560.0000000    0.2104468
554600.0000000    0.2327753
554640.0000000    0.2091359
554680.0000000    0.2061847
554720.0000000    0.2204758
554760.0000000    0.2032567
554800.0000000    0.1946141
554840.0000000    0.2274950
554880.0000000    0.2212596
554920.0000000    0.2262410
554960.0000000    0.2158585
555000.0000000    0.2166155
555040.0000000    0.2092918
555080.0000000    0.2073274
555120.0000000    0.1926444
555160.0000000    0.2073283
555200.0000000    0.2021078
555240.0000000    0.2144142
555280.0000000    0.2292466
555320.0000000    0.2291414
555360.0000000    0.2178332
555400.0000000    0.2039388
555440.0000000    0.2005084
555480.0000000    0.2004126
555520.0000000    0.2020743
555560.0000000    0.2156124
555600.0000000    0.1951614
555640.0000000    0.1688532
555680.0000000    0.2021043
555720.0000000    0.2010857
555760.0000000    0.2045038
555800.0000000    0.1978161
555840.0000000    0.2066313
555880.0000000    0.2131216
555920.0000000    0.2118810
555960.0000000    0.2053242
556000.0000000    0.2141492
556040.0000000    0.2161649
556080.0000000    0.2061170
556120.0000000    0.1928139
556160.0000000    0.2085606
556200.0000000    0.2077812
556240.0000000    0.2181692
556280.0000000    0.2034605
556320.0000000    0.2031873
556360.0000000    0.2055354
556400.0000000    0.2121837
556440.0000000    0.2008699
556480.0000000    0.2114539
556520.0000000    0.2208532
556560.0000000    0.2282209
556600.0000000    0.2159229
556640.0000000    0.2143492
556680.0000000    0.1913093
556720.0000000    0.2036791
556760.0000000    0.2329600
556800.0000000    0.2112899
556840.0000000    0.2171797
556880.0000000    0.2129426
556920.0000000    0.2065431
556960.0000000    0.2150434
557000.0000000    0.2191887
557040.0000000    0.2037318
557080.0000000    0.1992610
557120.0000000    0.2150198
557160.0000000    0.2313376
557200.0000000    0.2104383
557240.0000000    0.2158334
557280.0000000    0.2153660
557320.0000000    0.2011617
557360.0000000    0.2036394
557400.0000000    0.1840526
557440.0000000    0.1932247
557480.0000000    0.2135059
557520.0000000    0.2106985
557560.0000000    0.1978149
557600.0000000    0.2149701
557640.0000000    0.1976784
557680.0000000    0.1986102
557720.0000000    0.1963222
557760.0000000    0.2134372
557800.0000000    0.2157891
557840.0000000    0.2368522
557880.0000000    0.2347611
557920.0000000    0.2471877
557960.0000000    0.2337662
558000.0000000    0.2319169
558040.0000000    0.2287938
558080.0000000    0.2427256
558120.0000000    0.2357829
558160.0000000    0.2428928
558200.0000000    0.2217341
558240.0000000    0.2353446
558280.0000000    0.2193798
558320.0000000    0.2105854
558360.0000000    0.2129216
558400.0000000    0.2041238
558440.0000000    0.1977661
558480.0000000    0.1992536
558520.0000000    0.2036852
558560.0000000    0.2179865
558600.0000000    0.2090746
558640.0000000    0.2021836
558680.0000000    0.2007928
558720.0000000    0.2033908
558760.0000000    0.2204527
558800.0000000    0.1961918
558840.0000000    0.2080104
558880.0000000    0.2128206
558920.0000000    0.2063896
558960.0000000    0.2208551
559000.0000000    0.2148290
559040.0000000    0.1995664
559080.0000000    0.2051056
559120.0000000    0.1986347
559160.0000000    0.1885237
559200.0000000    0.1877257
559240.0000000    0.2191315
559280.0000000    0.1910267
559320.0000000    0.2255306
559360.0000000    0.2294661
559400.0000000    0.2258446
559440.0000000    0.2216614
559480.0000000    0.2064790
559520.0000000    0.2119770
559560.0000000    0.2042386
559600.0000000    0.2179796
559640.0000000    0.2209011
559680.0000000    0.2170654
559720.0000000    0.1974747
559760.0000000    0.2218965
559800.0000000    0.2213826
559840.0000000    0.2107658
559880.0000000    0.2321434
559920.0000000    0.2078784
559960.0000000    0.2091632
560000.0000000    0.2056853
560040.0000000    0.2153653
560080.0000000    0.2049188
560120.0000000    0.1969143
560160.0000000    0.2025835
560200.0000000    0.2091516
560240.0000000    0.2398389
560280.0000000    0.2214110
560320.0000000    0.2049793
560360.0000000    0.2047349
560400.0000000    0.1874433
560440.0000000    0.1971267
560480.0000000    0.2036215
560520.0000000    0.2076857
560560.0000000    0.2312040
560600.0000000    0.2406092
560640.0000000    0.2366102
560680.0000000    0.2517111
560720.0000000    0.2351243
560760.0000000    0.2395041
560800.0000000    0.2203626
560840.0000000    0.2498844
560880.0000000    0.2236801
560920.0000000    0.2098551
560960.0000000    0.2406786
561000.0000000    0.1962910
561040.0000000    0.2269882
561080.0000000    0.2204663
561120.0000000    0.2122055
561160.0000000    0.2159542
561200.0000000    0.2075907
561240.0000000    0.2078038
561280.0000000    0.1982184
561320.0000000    0.2068368
561360.0000000    0.2043475
561400.0000000    0.2006891
561440.0000000    0.2075472
561480.0000000    0.1956556
561520.0000000    0.2050036
561560.0000000    0.2162716
561600.0000000    0.2101709
561640.0000000    0.2221426
561680.0000000    0.2203875
561720.0000000    0.2109587
561760.0000000    0.2074570
561800.0000000    0.2069175
561840.0000000    0.2181527
561880.0000000    0.2320408
561920.0000000    0.2203380
561960.0000000    0.2354217
562000.0000000    0.2166119
562040.0000000    0.2292510
562080.0000000    0.2217738
562120.0000000    0.2252478
562160.0000000    0.2127319
562200.0000000    0.2189018
562240.0000000    0.2113585
562280.0000000    0.2083692
562320.0000000    0.2321157
562360.0000000    0.2253388
562400.0000000    0.2610529
562440.0000000    0.2378391
562480.0000000    0.2332916
562520.0000000    0.2525501
562560.0000000    0.2520996
562600.0000000    0.2216994
562640.0000000    0.2329615
562680.0000000    0.2284192
562720.0000000    0.2286795
562760.0000000    0.1883880
562800.0000000    0.2417466
562840.0000000    0.2257245
562880.0000000    0.2335920
562920.0000000    0.2510974
562960.0000000    0.2105980
563000.0000000    0.1996225
563040.0000000    0.2259619
563080.0000000    0.2364551
563120.0000000    0.2267799
563160.0000000    0.2155182
563200.0000000    0.2293055
563240.0000000    0.2168544
563280.0000000    0.1952518
563320.0000000    0.1979806
563360.0000000    0.1885860
563400.0000000    0.2083487
563440.0000000    0.2114581
563480.0000000    0.1928543
563520.0000000    0.2006669
563560.0000000    0.1855059
563600.0000000    0.1969533
563640.0000000    0.1979055
563680.0000000    0.1803184
563720.0000000    0.1837646
563760.0000000    0.1786315
563800.0000000    0.2059665
563840.0000000    0.1913325
563880.0000000    0.2267867
563920.0000000    0.2118647
563960.0000000    0.1879196
564000.0000000    0.1973317
564040.0000000    0.2110130
564080.0000000    0.2087588
564120.0000000    0.2118091
564160.0000000    0.1913812
564200.0000000    0.2022732
564240.0000000    0.1918370
564280.0000000    0.2240835
564320.0000000    0.2058546
564360.0000000    0.2126026
564400.0000000    0.2085456
564440.0000000    0.2076246
564480.0000000    0.2160318
564520.0000000    0.2032453
564560.0000000    0.2111286
564600.0000000    0.1898727
564640.0000000    0.2126176
564680.0000000    0.1826082
564720.0000000    0.2012468
564760.0000000    0.2052818
564800.0000000    0.2052976
564840.0000000    0.2123929
564880.0000000    0.2241715
564920.0000000    0.2244170
564960.0000000    0.2337176
565000.0000000    0.2089511
565040.0000000    0.2198457
565080.0000000    0.2105669
565120.0000000    0.2115202
565160.0000000    0.2077914
565200.0000000    0.2337906
565240.0000000    0.2201938
565280.0000000    0.2031517
565320.0000000    0.2137207
565360.0000000    0.2229305
565400.0000000    0.2354025
565440.0000000    0.2225157
565480.0000000    0.2218073
565520.0000000    0.2079302
565560.0000000    0.2122445
565600.0000000    0.2134192
565640.0000000    0.1971459
565680.0000000    0.2219114
565720.0000000    0.2074879
565760.0000000    0.2032258
565800.0000000    0.2149516
565840.0000000    0.2178541
565880.0000000    0.2174903
565920.0000000    0.2320511
565960.0000000    0.2381658
566000.0000000    0.2337551
566040.0000000    0.2396772
566080.0000000    0.2090246
566120.0000000    0.2225701
566160.0000000    0.2060556
566200.0000000    0.2115902
566240.0000000    0.1973486
566280.0000000    0.2066010
566320.0000000    0.2227984
566360.0000000    0.2189129
566400.0000000    0.2081751
566440.0000000    0.2120505
566480.0000000    0.2020964
566520.0000000    0.1951124
566560.0000000    0.2240995
566600.0000000    0.2341853
566640.0000000    0.2185618
566680.0000000    0.2363616
566720.0000000    0.2373566
566760.0000000    0.2208817
566800.0000000    0.2121028
566840.0000000    0.2169492
566880.0000000    0.2252424
566920.0000000    0.2244886
566960.0000000    0.2243140
567000.0000000    0.2108922
567040.0000000    0.2201217
567080.0000000    0.2171192
567120.0000000    0.2047977
567160.0000000    0.1969812
567200.0000000    0.1826486
567240.0000000    0.1828438
567280.0000000    0.1904915
567320.0000000    0.2099432
567360.0000000    0.2024746
567400.0000000    0.1925293
567440.0000000    0.2116447
567480.0000000    0.1951070
567520.0000000    0.2233752
567560.0000000    0.1937856
567600.0000000    0.2063793
567640.0000000    0.1911890
567680.0000000    0.2019738
567720.0000000    0.2239320
567760.0000000    0.2168424
567800.0000000    0.2256273
567840.0000000    0.2150159
567880.0000000    0.2236583
567920.0000000    0.2215997
567960.0000000    0.2341381
568000.0000000    0.2366222
568040.0000000    0.2693120
568080.0000000    0.2467452
568120.0000000    0.2120199
568160.0000000    0.2174268
568200.0000000    0.2173099
568240.0000000    0.2107320
568280.0000000    0.2046857
568320.0000000    0.2035709
568360.0000000    0.2034771
568400.0000000    0.2206890
568440.0000000    0.2095971
568480.0000000    0.2029271
568520.0000000    0.2011313
568560.0000000    0.2179233
568600.0000000    0.2017789
568640.0000000    0.2137183
568680.0000000    0.2242097
568720.0000000    0.2223645
568760.0000000    0.2150370
568800.0000000    0.2042583
568840.0000000    0.2166118
568880.0000000    0.2319627
568920.0000000    0.2316935
568960.0000000    0.2141343
569000.0000000    0.2348309
569040.0000000    0.2400793
569080.0000000    0.2446097
569120.0000000    0.2174171
569160.0000000    0.2188395
569200.0000000    0.2144753
569240.0000000    0.2140554
569280.0000000    0.2220297
569320.0000000    0.2284303
569360.0000000    0.2075343
569400.0000000    0.2095155
569440.0000000    0.2153922
569480.0000000    0.1980036
569520.0000000    0.2005288
569560.0000000    0.2095641
569600.0000000    0.2041811
569640.0000000    0.1955613
569680.0000000    0.2103403
569720.0000000    0.2154955
569760.0000000    0.2257858
569800.0000000    0.2240355
569840.0000000    0.2113975
569880.0000000    0.2304154
569920.0000000    0.2260989
569960.0000000    0.2223705
570000.0000000    0.2306096
570040.0000000    0.1986530
570080.0000000    0.1929933
570120.0000000    0.2160289
570160.0000000    0.1946548
570200.0000000    0.1974706
570240.0000000    0.1999527
570280.0000000    0.2107826
570320.0000000    0.2046398
570360.0000000    0.2059943
570400.0000000    0.2330581
570440.0000000    0.2393382
570480.0000000    0.2089719
570520.0000000    0.1790897
570560.0000000    0.2054482
570600.0000000    0.2110020
570640.0000000    0.2076952
570680.0000000    0.2087071
570720.0000000    0.2216534
570760.0000000    0.2138287
570800.0000000    0.1990880
570840.0000000    0.2134725
570880.0000000    0.2078736
570920.0000000    0.2161893
570960.0000000    0.1880512
571000.0000000    0.2053877
571040.0000000    0.2080226
571080.0000000    0.2066099
571120.0000000    0.1998753
571160.0000000    0.2249770
571200.0000000    0.2108211
571240.0000000    0.2343783
571280.0000000    0.2375438
571320.0000000    0.2089720
571360.0000000    0.2193417
571400.0000000    0.2211316
571440.0000000    0.2125720
571480.0000000    0.2298482
571520.0000000    0.2059601
571560.0000000    0.2122236
571600.0000000    0.2077088
571640.0000000    0.2134723
571680.0000000    0.2133339
571720.0000000    0.2185107
571760.0000000    0.2043720
571800.0000000    0.2071355
571840.0000000    0.2210657
571880.0000000    0.2114875
571920.0000000    0.2238569
571960.0000000    0.2537778
572000.0000000    0.2663524
572040.0000000    0.2568996
572080.0000000    0.2554355
572120.0000000    0.2417424
572160.0000000    0.2386971
572200.0000000    0.2285753
572240.0000000    0.2153691
572280.0000000    0.2308895
572320.0000000    0.2318849
572360.0000000    0.2242322
572400.0000000    0.2263365
572440.0000000    0.2190777
572480.0000000    0.2000803
572520.0000000    0.2150512
572560.0000000    0.2437574
572600.0000000    0.2210505
572640.0000000    0.2147408
572680.0000000    0.2207061
572720.0000000    0.2130280
572760.0000000    0.2264191
572800.0000000    0.2047361
572840.0000000    0.1874872
572880.0000000    0.2072003
572920.0000000    0.1842352
572960.0000000    0.2133669
573000.0000000    0.2497173
573040.0000000    0.2331614
573080.0000000    0.2361867
573120.0000000    0.2111939
573160.0000000    0.2093337
573200.0000000    0.2025947
573240.0000000    0.2111977
573280.0000000    0.2125891
573320.0000000    0.2341781
573360.0000000    0.2193098
573400.0000000    0.2201766
573440.0000000    0.2186926
573480.0000000    0.2411292
573520.0000000    0.2271217
573560.0000000    0.2308808
573600.0000000    0.1995308
573640.0000000    0.2152250
573680.0000000    0.2101284
573720.0000000    0.2055745
573760.0000000    0.2247292
573800.0000000    0.2218771
573840.0000000    0.2602161
573880.0000000    0.2689042
573920.0000000    0.2401063
573960.0000000    0.2489851
574000.0000000    0.2236387
574040.0000000    0.2247762
574080.0000000    0.2301080
574120.0000000    0.2536660
574160.0000000    0.2387741
574200.0000000    0.2419833
574240.0000000    0.2312031
574280.0000000    0.2294807
574320.0000000    0.2567012
[truncated: 297,978 more chars]
