# Supplementary material for: Comment on 'Valid molecular dynamics simulations of human hemoglobin require a surprisingly large box size'
Source: eLife. 2019 Jun 20;8:e44718. doi: 10.7554/eLife.44718 (PMC6586461; doi:10.7554/eLife.44718)
Supplement: Figure 1—source data 1. — The zip archive contains a README file describing which source files correspond to the different panels. [file elife-44718-fig1-data1.zip › figure1/panels_AB/150A/0/rmsd_2dn2.xvg]

# This file was created Mon Jan 21 13:31:45 2019
# Created by:
#             :-) GROMACS - gmx rms, 2018.5-dev-20181129-d5972f7 (-:
# 
# Executable:   /usr/local/gromacs/2018/2018.4-impi2017-fftw337-gcc640-cuda91/bin/gmx
# Data prefix:  /usr/local/gromacs/2018/2018.4-impi2017-fftw337-gcc640-cuda91
# Working dir:  /home/degroot/hb/2dn2/Meuwly/150a-elife/0
# Command line:
#   gmx rms -s ../topol.tpr -f x.xtc -nice 0 -o rmsd_2dn2.xvg
# gmx rms is part of G R O M A C S:
#
# Gnomes, ROck Monsters And Chili Sauce
#
@    title "RMSD"
@    xaxis  label "Time (ps)"
@    yaxis  label "RMSD (nm)"
@TYPE xy
@ subtitle "Backbone after lsq fit to Backbone"
   0.0000000    0.0004973
  40.0000000    0.0770488
  80.0000000    0.0728973
 120.0000000    0.0780789
 160.0000000    0.0775837
 200.0000000    0.0901207
 240.0000000    0.0846450
 280.0000000    0.0850332
 320.0000000    0.0856121
 360.0000000    0.0839794
 400.0000000    0.0870392
 440.0000000    0.0857093
 480.0000000    0.0939269
 520.0000000    0.0878788
 560.0000000    0.0889098
 600.0000000    0.0821370
 640.0000000    0.0871185
 680.0000000    0.0928319
 720.0000000    0.0839308
 760.0000000    0.0838765
 800.0000000    0.0814236
 840.0000000    0.0899430
 880.0000000    0.0876388
 920.0000000    0.0862314
 960.0000000    0.0952558
1000.0000000    0.0817320
1040.0000000    0.0888070
1080.0000000    0.0854330
1120.0000000    0.0966020
1160.0000000    0.0831474
1200.0000000    0.0913706
1240.0000000    0.0898640
1280.0000000    0.0885743
1320.0000000    0.0958321
1360.0000000    0.1095797
1400.0000000    0.0984819
1440.0000000    0.0888495
1480.0000000    0.0868104
1520.0000000    0.0815329
1560.0000000    0.0895992
1600.0000000    0.0839025
1640.0000000    0.0830126
1680.0000000    0.0811151
1720.0000000    0.0809793
1760.0000000    0.0809083
1800.0000000    0.0835677
1840.0000000    0.0791392
1880.0000000    0.0871107
1920.0000000    0.0890979
1960.0000000    0.0894246
2000.0000000    0.0893572
2040.0000000    0.0864150
2080.0000000    0.0874365
2120.0000000    0.0869051
2160.0000000    0.0908167
2200.0000000    0.0795714
2240.0000000    0.0952816
2280.0000000    0.0963265
2320.0000000    0.0848523
2360.0000000    0.0880348
2400.0000000    0.0918559
2440.0000000    0.0892269
2480.0000000    0.0914050
2520.0000000    0.0877367
2560.0000000    0.0865625
2600.0000000    0.0881038
2640.0000000    0.0897177
2680.0000000    0.0890391
2720.0000000    0.0926410
2760.0000000    0.0912447
2800.0000000    0.0968991
2840.0000000    0.1021801
2880.0000000    0.1011011
2920.0000000    0.1061408
2960.0000000    0.1094647
3000.0000000    0.1041583
3040.0000000    0.0968338
3080.0000000    0.1103097
3120.0000000    0.1084322
3160.0000000    0.1058612
3200.0000000    0.1112437
3240.0000000    0.1071875
3280.0000000    0.1047489
3320.0000000    0.0992642
3360.0000000    0.0976542
3400.0000000    0.1002696
3440.0000000    0.0987632
3480.0000000    0.1106248
3520.0000000    0.1174629
3560.0000000    0.1112533
3600.0000000    0.1091962
3640.0000000    0.1046456
3680.0000000    0.0988859
3720.0000000    0.1040395
3760.0000000    0.1023148
3800.0000000    0.0973034
3840.0000000    0.1166728
3880.0000000    0.1022942
3920.0000000    0.0916221
3960.0000000    0.1089483
4000.0000000    0.1131869
4040.0000000    0.1215230
4080.0000000    0.1062309
4120.0000000    0.1028041
4160.0000000    0.0985258
4200.0000000    0.0993122
4240.0000000    0.0932762
4280.0000000    0.0901129
4320.0000000    0.1058784
4360.0000000    0.0930616
4400.0000000    0.0931581
4440.0000000    0.0996518
4480.0000000    0.0956909
4520.0000000    0.1141872
4560.0000000    0.1091334
4600.0000000    0.1133376
4640.0000000    0.1102007
4680.0000000    0.1065890
4720.0000000    0.1041733
4760.0000000    0.1202893
4800.0000000    0.1113774
4840.0000000    0.1039007
4880.0000000    0.1054711
4920.0000000    0.1085148
4960.0000000    0.1159883
5000.0000000    0.1039209
5040.0000000    0.1039258
5080.0000000    0.1102245
5120.0000000    0.1010131
5160.0000000    0.1000080
5200.0000000    0.1012455
5240.0000000    0.1006842
5280.0000000    0.0963845
5320.0000000    0.1038906
5360.0000000    0.1039158
5400.0000000    0.1083902
5440.0000000    0.1124770
5480.0000000    0.1129855
5520.0000000    0.1200490
5560.0000000    0.1095403
5600.0000000    0.1101104
5640.0000000    0.1066268
5680.0000000    0.1138671
5720.0000000    0.1172489
5760.0000000    0.1158526
5800.0000000    0.1093790
5840.0000000    0.1315600
5880.0000000    0.1156307
5920.0000000    0.1105348
5960.0000000    0.0977390
6000.0000000    0.1151585
6040.0000000    0.1013390
6080.0000000    0.1150148
6120.0000000    0.1127694
6160.0000000    0.1177587
6200.0000000    0.1119763
6240.0000000    0.1154746
6280.0000000    0.1162948
6320.0000000    0.1086321
6360.0000000    0.1105063
6400.0000000    0.1017806
6440.0000000    0.1099086
6480.0000000    0.1058867
6520.0000000    0.1005552
6560.0000000    0.1125206
6600.0000000    0.1116765
6640.0000000    0.1122027
6680.0000000    0.1070001
6720.0000000    0.1093457
6760.0000000    0.1035170
6800.0000000    0.1119894
6840.0000000    0.1088998
6880.0000000    0.1096781
6920.0000000    0.1098093
6960.0000000    0.1213459
7000.0000000    0.1065946
7040.0000000    0.1086084
7080.0000000    0.1107545
7120.0000000    0.1144778
7160.0000000    0.1070541
7200.0000000    0.1155854
7240.0000000    0.1168004
7280.0000000    0.1004676
7320.0000000    0.0975350
7360.0000000    0.1067633
7400.0000000    0.1061222
7440.0000000    0.1088736
7480.0000000    0.1106020
7520.0000000    0.1056246
7560.0000000    0.1061434
7600.0000000    0.1037159
7640.0000000    0.1069489
7680.0000000    0.0945953
7720.0000000    0.1047070
7760.0000000    0.1056221
7800.0000000    0.1085047
7840.0000000    0.1120487
7880.0000000    0.1142817
7920.0000000    0.1113728
7960.0000000    0.1127070
8000.0000000    0.0992759
8040.0000000    0.1027016
8080.0000000    0.1135955
8120.0000000    0.0948908
8160.0000000    0.0977801
8200.0000000    0.1037453
8240.0000000    0.1031966
8280.0000000    0.1104730
8320.0000000    0.1051885
8360.0000000    0.1059491
8400.0000000    0.1037194
8440.0000000    0.1011427
8480.0000000    0.0980234
8520.0000000    0.0934768
8560.0000000    0.0963477
8600.0000000    0.1069150
8640.0000000    0.0942266
8680.0000000    0.1023938
8720.0000000    0.1091835
8760.0000000    0.1050024
8800.0000000    0.0951270
8840.0000000    0.1167706
8880.0000000    0.1137090
8920.0000000    0.1065856
8960.0000000    0.1097369
9000.0000000    0.1060540
9040.0000000    0.1094467
9080.0000000    0.1047317
9120.0000000    0.1031143
9160.0000000    0.1027564
9200.0000000    0.1034127
9240.0000000    0.1001997
9280.0000000    0.0933524
9320.0000000    0.1079514
9360.0000000    0.0992855
9400.0000000    0.1021871
9440.0000000    0.1056190
9480.0000000    0.1020362
9520.0000000    0.1029527
9560.0000000    0.1068762
9600.0000000    0.1055374
9640.0000000    0.0957544
9680.0000000    0.0923740
9720.0000000    0.0883655
9760.0000000    0.1027769
9800.0000000    0.1004950
9840.0000000    0.0983267
9880.0000000    0.1007387
9920.0000000    0.1115302
9960.0000000    0.0982534
10000.0000000    0.1058831
10040.0000000    0.0942483
10080.0000000    0.1048256
10120.0000000    0.0997303
10160.0000000    0.0980952
10200.0000000    0.0955422
10240.0000000    0.1025109
10280.0000000    0.1067920
10320.0000000    0.1022244
10360.0000000    0.0982077
10400.0000000    0.1011221
10440.0000000    0.1092838
10480.0000000    0.0961993
10520.0000000    0.1033893
10560.0000000    0.1013702
10600.0000000    0.1087360
10640.0000000    0.0997124
10680.0000000    0.1052818
10720.0000000    0.1094589
10760.0000000    0.0971153
10800.0000000    0.0920032
10840.0000000    0.1010261
10880.0000000    0.0864391
10920.0000000    0.0898564
10960.0000000    0.0944069
11000.0000000    0.1080860
11040.0000000    0.1032555
11080.0000000    0.0984338
11120.0000000    0.1002900
11160.0000000    0.1074404
11200.0000000    0.1003365
11240.0000000    0.1076115
11280.0000000    0.1059651
11320.0000000    0.1124613
11360.0000000    0.1151546
11400.0000000    0.1141537
11440.0000000    0.1070865
11480.0000000    0.0941948
11520.0000000    0.0962306
11560.0000000    0.1058979
11600.0000000    0.1128458
11640.0000000    0.1155607
11680.0000000    0.1214341
11720.0000000    0.0961188
11760.0000000    0.0968755
11800.0000000    0.1012340
11840.0000000    0.1103411
11880.0000000    0.0992236
11920.0000000    0.1075290
11960.0000000    0.1092127
12000.0000000    0.1027381
12040.0000000    0.1107578
12080.0000000    0.1075182
12120.0000000    0.1030087
12160.0000000    0.0998069
12200.0000000    0.0996216
12240.0000000    0.1008958
12280.0000000    0.0970505
12320.0000000    0.1007290
12360.0000000    0.1002252
12400.0000000    0.0964674
12440.0000000    0.1038912
12480.0000000    0.1058719
12520.0000000    0.1016267
12560.0000000    0.0990688
12600.0000000    0.1006235
12640.0000000    0.0984429
12680.0000000    0.1037173
12720.0000000    0.0988467
12760.0000000    0.0948760
12800.0000000    0.0992477
12840.0000000    0.0960986
12880.0000000    0.0986182
12920.0000000    0.1061777
12960.0000000    0.1085183
13000.0000000    0.0973958
13040.0000000    0.0971594
13080.0000000    0.0929849
13120.0000000    0.0964491
13160.0000000    0.0986830
13200.0000000    0.1038615
13240.0000000    0.1002558
13280.0000000    0.0957957
13320.0000000    0.0916372
13360.0000000    0.1007667
13400.0000000    0.1002104
13440.0000000    0.0940565
13480.0000000    0.1006255
13520.0000000    0.1010881
13560.0000000    0.0999511
13600.0000000    0.1197490
13640.0000000    0.0969222
13680.0000000    0.1065737
13720.0000000    0.1069474
13760.0000000    0.1078288
13800.0000000    0.1038692
13840.0000000    0.1131762
13880.0000000    0.1053746
13920.0000000    0.1061086
13960.0000000    0.1066298
14000.0000000    0.1026980
14040.0000000    0.1036334
14080.0000000    0.1106517
14120.0000000    0.1144561
14160.0000000    0.1203476
14200.0000000    0.1201577
14240.0000000    0.1226116
14280.0000000    0.1195902
14320.0000000    0.1118548
14360.0000000    0.1240733
14400.0000000    0.1080176
14440.0000000    0.1086872
14480.0000000    0.1189348
14520.0000000    0.1060703
14560.0000000    0.0978368
14600.0000000    0.1090369
14640.0000000    0.1081102
14680.0000000    0.1111533
14720.0000000    0.0939024
14760.0000000    0.1052552
14800.0000000    0.1029519
14840.0000000    0.1036663
14880.0000000    0.1085977
14920.0000000    0.0990509
14960.0000000    0.1015447
15000.0000000    0.1092875
15040.0000000    0.0983577
15080.0000000    0.0965980
15120.0000000    0.1096593
15160.0000000    0.1006323
15200.0000000    0.1055084
15240.0000000    0.0997232
15280.0000000    0.1138825
15320.0000000    0.0966356
15360.0000000    0.1066631
15400.0000000    0.1036712
15440.0000000    0.1046710
15480.0000000    0.0999543
15520.0000000    0.0951738
15560.0000000    0.0980017
15600.0000000    0.1047576
15640.0000000    0.1013860
15680.0000000    0.0990983
15720.0000000    0.1082852
15760.0000000    0.1009103
15800.0000000    0.1089028
15840.0000000    0.0998976
15880.0000000    0.0881466
15920.0000000    0.1014379
15960.0000000    0.1051540
16000.0000000    0.1116922
16040.0000000    0.1072904
16080.0000000    0.1061896
16120.0000000    0.1049645
16160.0000000    0.1061335
16200.0000000    0.1078573
16240.0000000    0.1150027
16280.0000000    0.1187362
16320.0000000    0.1059417
16360.0000000    0.1060890
16400.0000000    0.1092085
16440.0000000    0.1004426
16480.0000000    0.1081717
16520.0000000    0.1076811
16560.0000000    0.1018238
16600.0000000    0.1065305
16640.0000000    0.0987607
16680.0000000    0.1095189
16720.0000000    0.1068991
16760.0000000    0.1065580
16800.0000000    0.1104264
16840.0000000    0.1136300
16880.0000000    0.1018920
16920.0000000    0.1071712
16960.0000000    0.1196944
17000.0000000    0.1150939
17040.0000000    0.1162331
17080.0000000    0.1215587
17120.0000000    0.1175244
17160.0000000    0.1201544
17200.0000000    0.1173030
17240.0000000    0.1113001
17280.0000000    0.1118843
17320.0000000    0.1130511
17360.0000000    0.1005710
17400.0000000    0.0990946
17440.0000000    0.1046345
17480.0000000    0.1045745
17520.0000000    0.1031549
17560.0000000    0.1034230
17600.0000000    0.1040208
17640.0000000    0.1140375
17680.0000000    0.1073086
17720.0000000    0.1153578
17760.0000000    0.1093687
17800.0000000    0.1161420
17840.0000000    0.1172698
17880.0000000    0.1075146
17920.0000000    0.1223700
17960.0000000    0.1061364
18000.0000000    0.1105777
18040.0000000    0.1081239
18080.0000000    0.1109751
18120.0000000    0.1121365
18160.0000000    0.1176552
18200.0000000    0.1053903
18240.0000000    0.1209160
18280.0000000    0.1109879
18320.0000000    0.1116850
18360.0000000    0.1183593
18400.0000000    0.1160023
18440.0000000    0.1166625
18480.0000000    0.1096035
18520.0000000    0.1079838
18560.0000000    0.1213235
18600.0000000    0.1173779
18640.0000000    0.1102830
18680.0000000    0.0989019
18720.0000000    0.1018299
18760.0000000    0.1054936
18800.0000000    0.1067378
18840.0000000    0.1086168
18880.0000000    0.1153730
18920.0000000    0.1051130
18960.0000000    0.1133859
19000.0000000    0.1163727
19040.0000000    0.1145869
19080.0000000    0.1114966
19120.0000000    0.1137942
19160.0000000    0.1150494
19200.0000000    0.1255358
19240.0000000    0.1211701
19280.0000000    0.1139696
19320.0000000    0.1182445
19360.0000000    0.1226002
19400.0000000    0.1184371
19440.0000000    0.1210489
19480.0000000    0.1097434
19520.0000000    0.1111557
19560.0000000    0.1094482
19600.0000000    0.1095198
19640.0000000    0.1165150
19680.0000000    0.1001390
19720.0000000    0.1148667
19760.0000000    0.1147076
19800.0000000    0.1098919
19840.0000000    0.1283756
19880.0000000    0.1070535
19920.0000000    0.1069831
19960.0000000    0.1139207
20000.0000000    0.1088855
20040.0000000    0.1163828
20080.0000000    0.1025697
20120.0000000    0.1039022
20160.0000000    0.1029922
20200.0000000    0.1085965
20240.0000000    0.1074005
20280.0000000    0.1129599
20320.0000000    0.1012717
20360.0000000    0.1012887
20400.0000000    0.1119094
20440.0000000    0.1057647
20480.0000000    0.1028472
20520.0000000    0.1155770
20560.0000000    0.1083348
20600.0000000    0.1070286
20640.0000000    0.1214190
20680.0000000    0.1253819
20720.0000000    0.1126058
20760.0000000    0.1230257
20800.0000000    0.1153632
20840.0000000    0.1104181
20880.0000000    0.1153275
20920.0000000    0.1176841
20960.0000000    0.1114958
21000.0000000    0.1170516
21040.0000000    0.1152308
21080.0000000    0.1143479
21120.0000000    0.1194218
21160.0000000    0.1140595
21200.0000000    0.1209101
21240.0000000    0.1192550
21280.0000000    0.1127562
21320.0000000    0.1043281
21360.0000000    0.1068570
21400.0000000    0.1090024
21440.0000000    0.1059390
21480.0000000    0.1025965
21520.0000000    0.1065199
21560.0000000    0.1118157
21600.0000000    0.1070837
21640.0000000    0.1144222
21680.0000000    0.1079583
21720.0000000    0.1115312
21760.0000000    0.1120060
21800.0000000    0.1073112
21840.0000000    0.0936558
21880.0000000    0.1029080
21920.0000000    0.1062293
21960.0000000    0.1071200
22000.0000000    0.1057428
22040.0000000    0.1117546
22080.0000000    0.1084140
22120.0000000    0.1074877
22160.0000000    0.1118083
22200.0000000    0.0980105
22240.0000000    0.1029934
22280.0000000    0.1035503
22320.0000000    0.1147779
22360.0000000    0.1064579
22400.0000000    0.1077070
22440.0000000    0.0990720
22480.0000000    0.0988450
22520.0000000    0.1164938
22560.0000000    0.1117145
22600.0000000    0.1013614
22640.0000000    0.1105062
22680.0000000    0.1035657
22720.0000000    0.1061310
22760.0000000    0.0947841
22800.0000000    0.0959710
22840.0000000    0.1024495
22880.0000000    0.1025370
22920.0000000    0.1001945
22960.0000000    0.1117706
23000.0000000    0.1122560
23040.0000000    0.1114411
23080.0000000    0.0993581
23120.0000000    0.1041117
23160.0000000    0.0953586
23200.0000000    0.0953164
23240.0000000    0.1020284
23280.0000000    0.1012380
23320.0000000    0.0988891
23360.0000000    0.1098893
23400.0000000    0.0991750
23440.0000000    0.1128771
23480.0000000    0.1155656
23520.0000000    0.1123727
23560.0000000    0.1126770
23600.0000000    0.1062414
23640.0000000    0.1101338
23680.0000000    0.1084601
23720.0000000    0.0982038
23760.0000000    0.1035424
23800.0000000    0.1002264
23840.0000000    0.0954674
23880.0000000    0.1016676
23920.0000000    0.1010836
23960.0000000    0.1040779
24000.0000000    0.0981783
24040.0000000    0.0973658
24080.0000000    0.1076067
24120.0000000    0.0999029
24160.0000000    0.1146401
24200.0000000    0.1065334
24240.0000000    0.0929185
24280.0000000    0.1060426
24320.0000000    0.0948029
24360.0000000    0.1005298
24400.0000000    0.1050733
24440.0000000    0.1004805
24480.0000000    0.1020123
24520.0000000    0.0996692
24560.0000000    0.1040528
24600.0000000    0.1032501
24640.0000000    0.0968587
24680.0000000    0.0985079
24720.0000000    0.1022600
24760.0000000    0.1023301
24800.0000000    0.1062593
24840.0000000    0.1150321
24880.0000000    0.1001461
24920.0000000    0.1086733
24960.0000000    0.1052712
25000.0000000    0.1097297
25040.0000000    0.1013298
25080.0000000    0.1043602
25120.0000000    0.0903267
25160.0000000    0.1002495
25200.0000000    0.1083075
25240.0000000    0.1067996
25280.0000000    0.1197836
25320.0000000    0.1075690
25360.0000000    0.1052875
25400.0000000    0.1145854
25440.0000000    0.1130980
25480.0000000    0.1076824
25520.0000000    0.1166117
25560.0000000    0.1117539
25600.0000000    0.1172378
25640.0000000    0.1051235
25680.0000000    0.1125999
25720.0000000    0.1009515
25760.0000000    0.1018358
25800.0000000    0.1041372
25840.0000000    0.0989988
25880.0000000    0.0989517
25920.0000000    0.1062557
25960.0000000    0.1079392
26000.0000000    0.1146241
26040.0000000    0.1137686
26080.0000000    0.1157374
26120.0000000    0.1088526
26160.0000000    0.1200979
26200.0000000    0.0994724
26240.0000000    0.1042958
26280.0000000    0.1196708
26320.0000000    0.1083467
26360.0000000    0.1083771
26400.0000000    0.0958064
26440.0000000    0.1071684
26480.0000000    0.1173206
26520.0000000    0.1094779
26560.0000000    0.1137625
26600.0000000    0.1058550
26640.0000000    0.1010814
26680.0000000    0.1013572
26720.0000000    0.1081379
26760.0000000    0.1061063
26800.0000000    0.1047904
26840.0000000    0.0988231
26880.0000000    0.1062414
26920.0000000    0.1029243
26960.0000000    0.1048804
27000.0000000    0.1054112
27040.0000000    0.0940497
27080.0000000    0.1049248
27120.0000000    0.0986900
27160.0000000    0.0983676
27200.0000000    0.0971966
27240.0000000    0.0919402
27280.0000000    0.1020496
27320.0000000    0.1075410
27360.0000000    0.0967442
27400.0000000    0.1142433
27440.0000000    0.1138421
27480.0000000    0.1073519
27520.0000000    0.1031523
27560.0000000    0.1166717
27600.0000000    0.1064361
27640.0000000    0.1013640
27680.0000000    0.1075088
27720.0000000    0.0976975
27760.0000000    0.1081648
27800.0000000    0.1068698
27840.0000000    0.1092355
27880.0000000    0.1024878
27920.0000000    0.1037930
27960.0000000    0.1074202
28000.0000000    0.1006969
28040.0000000    0.1098133
28080.0000000    0.1027947
28120.0000000    0.1021015
28160.0000000    0.1120327
28200.0000000    0.1107578
28240.0000000    0.0959142
28280.0000000    0.1043741
28320.0000000    0.1009590
28360.0000000    0.1089180
28400.0000000    0.1107454
28440.0000000    0.1139839
28480.0000000    0.1173199
28520.0000000    0.1234393
28560.0000000    0.1192046
28600.0000000    0.1140235
28640.0000000    0.1092632
28680.0000000    0.1002498
28720.0000000    0.1104358
28760.0000000    0.1198363
28800.0000000    0.1117930
28840.0000000    0.0966041
28880.0000000    0.1039056
28920.0000000    0.0949592
28960.0000000    0.1035667
29000.0000000    0.1073805
29040.0000000    0.0985951
29080.0000000    0.0995023
29120.0000000    0.1031679
29160.0000000    0.0946988
29200.0000000    0.1121125
29240.0000000    0.1163578
29280.0000000    0.1097534
29320.0000000    0.1117586
29360.0000000    0.1113009
29400.0000000    0.1077298
29440.0000000    0.1048211
29480.0000000    0.1127768
29520.0000000    0.1074859
29560.0000000    0.1034842
29600.0000000    0.1073800
29640.0000000    0.1061589
29680.0000000    0.1027296
29720.0000000    0.1084176
29760.0000000    0.1030727
29800.0000000    0.0965819
29840.0000000    0.1065624
29880.0000000    0.0997072
29920.0000000    0.1010722
29960.0000000    0.0973976
30000.0000000    0.1054174
30040.0000000    0.0971537
30080.0000000    0.0910576
30120.0000000    0.1018192
30160.0000000    0.1031455
30200.0000000    0.0986946
30240.0000000    0.0998530
30280.0000000    0.0980305
30320.0000000    0.0947460
30360.0000000    0.0967074
30400.0000000    0.0997125
30440.0000000    0.0948601
30480.0000000    0.0946861
30520.0000000    0.0939734
30560.0000000    0.0896867
30600.0000000    0.0980974
30640.0000000    0.0906473
30680.0000000    0.1011785
30720.0000000    0.0897186
30760.0000000    0.0899174
30800.0000000    0.1008473
30840.0000000    0.0946858
30880.0000000    0.0914923
30920.0000000    0.0994226
30960.0000000    0.0986992
31000.0000000    0.0979589
31040.0000000    0.0956948
31080.0000000    0.1021380
31120.0000000    0.0909721
31160.0000000    0.0951360
31200.0000000    0.1059430
31240.0000000    0.1069189
31280.0000000    0.1067326
31320.0000000    0.0988467
31360.0000000    0.0994499
31400.0000000    0.1013088
31440.0000000    0.1008745
31480.0000000    0.1105149
31520.0000000    0.1128003
31560.0000000    0.1100701
31600.0000000    0.1062407
31640.0000000    0.1029481
31680.0000000    0.0981965
31720.0000000    0.0924000
31760.0000000    0.0979099
31800.0000000    0.0922072
31840.0000000    0.0953840
31880.0000000    0.1028657
31920.0000000    0.1016119
31960.0000000    0.1111211
32000.0000000    0.1175399
32040.0000000    0.0935232
32080.0000000    0.0962532
32120.0000000    0.0951345
32160.0000000    0.0915061
32200.0000000    0.0946753
32240.0000000    0.1062024
32280.0000000    0.1007564
32320.0000000    0.1071506
32360.0000000    0.1057448
32400.0000000    0.1055373
32440.0000000    0.1079386
32480.0000000    0.1130039
32520.0000000    0.1111514
32560.0000000    0.1004580
32600.0000000    0.1030636
32640.0000000    0.1047913
32680.0000000    0.0947291
32720.0000000    0.0981570
32760.0000000    0.0969475
32800.0000000    0.0936790
32840.0000000    0.0973439
32880.0000000    0.0963655
32920.0000000    0.1120181
32960.0000000    0.0953718
33000.0000000    0.0979954
33040.0000000    0.1019497
33080.0000000    0.1100079
33120.0000000    0.1048307
33160.0000000    0.0989337
33200.0000000    0.0955831
33240.0000000    0.0956450
33280.0000000    0.0967626
33320.0000000    0.1019480
33360.0000000    0.1074512
33400.0000000    0.1006888
33440.0000000    0.0960920
33480.0000000    0.1018949
33520.0000000    0.1082009
33560.0000000    0.1033071
33600.0000000    0.0939355
33640.0000000    0.0997482
33680.0000000    0.1069678
33720.0000000    0.0933243
33760.0000000    0.1037406
33800.0000000    0.0959880
33840.0000000    0.0972537
33880.0000000    0.1030843
33920.0000000    0.0939361
33960.0000000    0.1052270
34000.0000000    0.0935983
34040.0000000    0.0945407
34080.0000000    0.0989394
34120.0000000    0.0958258
34160.0000000    0.0944583
34200.0000000    0.0916533
34240.0000000    0.0940493
34280.0000000    0.0962156
34320.0000000    0.0968319
34360.0000000    0.0947697
34400.0000000    0.0933666
34440.0000000    0.0990938
34480.0000000    0.0915350
34520.0000000    0.0976477
34560.0000000    0.0878047
34600.0000000    0.0983225
34640.0000000    0.1077666
34680.0000000    0.1081194
34720.0000000    0.1084454
34760.0000000    0.1090116
34800.0000000    0.1033509
34840.0000000    0.1039726
34880.0000000    0.0991776
34920.0000000    0.0884633
34960.0000000    0.0966226
35000.0000000    0.0837481
35040.0000000    0.0905863
35080.0000000    0.0962039
35120.0000000    0.0942687
35160.0000000    0.0918908
35200.0000000    0.0976010
35240.0000000    0.0997699
35280.0000000    0.0928153
35320.0000000    0.0945128
35360.0000000    0.0884482
35400.0000000    0.0978151
35440.0000000    0.1098524
35480.0000000    0.0970438
35520.0000000    0.1043940
35560.0000000    0.0877174
35600.0000000    0.0936221
35640.0000000    0.0869154
35680.0000000    0.0927320
35720.0000000    0.0877064
35760.0000000    0.0960185
35800.0000000    0.0821719
35840.0000000    0.0974787
35880.0000000    0.0973466
35920.0000000    0.0848780
35960.0000000    0.0907880
36000.0000000    0.1067901
36040.0000000    0.1117645
36080.0000000    0.1074188
36120.0000000    0.0986926
36160.0000000    0.0976536
36200.0000000    0.0985215
36240.0000000    0.0967107
36280.0000000    0.1007130
36320.0000000    0.0941517
36360.0000000    0.1097188
36400.0000000    0.1006252
36440.0000000    0.1034690
36480.0000000    0.0986839
36520.0000000    0.0958603
36560.0000000    0.1020113
36600.0000000    0.1012270
36640.0000000    0.1112137
36680.0000000    0.1053808
36720.0000000    0.1029717
36760.0000000    0.0895862
36800.0000000    0.1006360
36840.0000000    0.0950244
36880.0000000    0.0884089
36920.0000000    0.0954989
36960.0000000    0.0931198
37000.0000000    0.0966626
37040.0000000    0.0887658
37080.0000000    0.1000365
37120.0000000    0.0886509
37160.0000000    0.0903017
37200.0000000    0.0911526
37240.0000000    0.0977832
37280.0000000    0.0961145
37320.0000000    0.0908907
37360.0000000    0.0955127
37400.0000000    0.0965836
37440.0000000    0.0897277
37480.0000000    0.0909472
37520.0000000    0.0913406
37560.0000000    0.0900594
37600.0000000    0.0843921
37640.0000000    0.0934126
37680.0000000    0.0865016
37720.0000000    0.0950099
37760.0000000    0.0921348
37800.0000000    0.0896634
37840.0000000    0.0915040
37880.0000000    0.0987296
37920.0000000    0.0951341
37960.0000000    0.0930631
38000.0000000    0.0954165
38040.0000000    0.0965334
38080.0000000    0.1001141
38120.0000000    0.0989022
38160.0000000    0.0982764
38200.0000000    0.0858863
38240.0000000    0.1026427
38280.0000000    0.0888553
38320.0000000    0.0867163
38360.0000000    0.0926964
38400.0000000    0.0919721
38440.0000000    0.0879629
38480.0000000    0.0864453
38520.0000000    0.0999720
38560.0000000    0.0938873
38600.0000000    0.0897714
38640.0000000    0.0857503
38680.0000000    0.0889339
38720.0000000    0.0811291
38760.0000000    0.0856636
38800.0000000    0.0861489
38840.0000000    0.0920962
38880.0000000    0.0927846
38920.0000000    0.0963417
38960.0000000    0.0946595
39000.0000000    0.0930283
39040.0000000    0.0834466
39080.0000000    0.0901426
39120.0000000    0.0892260
39160.0000000    0.0976300
39200.0000000    0.0897401
39240.0000000    0.0997850
39280.0000000    0.0994658
39320.0000000    0.0928908
39360.0000000    0.0847054
39400.0000000    0.0959649
39440.0000000    0.1072312
39480.0000000    0.0862138
39520.0000000    0.0890956
39560.0000000    0.1132842
39600.0000000    0.0972089
39640.0000000    0.0916022
39680.0000000    0.1041467
39720.0000000    0.0908291
39760.0000000    0.0900476
39800.0000000    0.0889787
39840.0000000    0.0897749
39880.0000000    0.0864832
39920.0000000    0.0923588
39960.0000000    0.0963335
40000.0000000    0.1051890
40040.0000000    0.1067410
40080.0000000    0.0896141
40120.0000000    0.0871358
40160.0000000    0.0864302
40200.0000000    0.0930270
40240.0000000    0.0924787
40280.0000000    0.1021931
40320.0000000    0.0876452
40360.0000000    0.0974841
40400.0000000    0.0958990
40440.0000000    0.1028957
40480.0000000    0.1090131
40520.0000000    0.0900706
40560.0000000    0.0981712
40600.0000000    0.0938593
40640.0000000    0.0969901
40680.0000000    0.1079272
40720.0000000    0.1016673
40760.0000000    0.0939265
40800.0000000    0.0966275
40840.0000000    0.0967767
40880.0000000    0.1018172
40920.0000000    0.0969560
40960.0000000    0.0878898
41000.0000000    0.0964985
41040.0000000    0.0894284
41080.0000000    0.0950526
41120.0000000    0.1057513
41160.0000000    0.0970694
41200.0000000    0.0951215
41240.0000000    0.0959419
41280.0000000    0.1075273
41320.0000000    0.1052819
41360.0000000    0.0978520
41400.0000000    0.0975195
41440.0000000    0.1004168
41480.0000000    0.1007221
41520.0000000    0.1040873
41560.0000000    0.1111133
41600.0000000    0.1113436
41640.0000000    0.1083875
41680.0000000    0.1112764
41720.0000000    0.1035495
41760.0000000    0.1011990
41800.0000000    0.1146786
41840.0000000    0.1096188
41880.0000000    0.1019604
41920.0000000    0.1001397
41960.0000000    0.1052677
42000.0000000    0.0967363
42040.0000000    0.0995850
42080.0000000    0.0957831
42120.0000000    0.0965059
42160.0000000    0.1037283
42200.0000000    0.1192794
42240.0000000    0.1123038
42280.0000000    0.1133771
42320.0000000    0.0979980
42360.0000000    0.1024564
42400.0000000    0.0948634
42440.0000000    0.0963846
42480.0000000    0.0886116
42520.0000000    0.0966522
42560.0000000    0.0948036
42600.0000000    0.0896073
42640.0000000    0.0884875
42680.0000000    0.0994394
42720.0000000    0.0964502
42760.0000000    0.0972380
42800.0000000    0.0892041
42840.0000000    0.1041727
42880.0000000    0.0898809
42920.0000000    0.0946449
42960.0000000    0.0978148
43000.0000000    0.1124839
43040.0000000    0.1073623
43080.0000000    0.1022299
43120.0000000    0.0965795
43160.0000000    0.1061016
43200.0000000    0.1077000
43240.0000000    0.0955174
43280.0000000    0.0991165
43320.0000000    0.0922311
43360.0000000    0.0982277
43400.0000000    0.0910593
43440.0000000    0.0921079
43480.0000000    0.0991857
43520.0000000    0.0894253
43560.0000000    0.0993448
43600.0000000    0.1059171
43640.0000000    0.0941294
43680.0000000    0.0906963
43720.0000000    0.1007683
43760.0000000    0.0892559
43800.0000000    0.1053876
43840.0000000    0.0952808
43880.0000000    0.0992205
43920.0000000    0.0930263
43960.0000000    0.0854279
44000.0000000    0.0930471
44040.0000000    0.0980372
44080.0000000    0.0926964
44120.0000000    0.0941792
44160.0000000    0.0839056
44200.0000000    0.0885716
44240.0000000    0.0989028
44280.0000000    0.1104260
44320.0000000    0.1082964
44360.0000000    0.1078613
44400.0000000    0.1020635
44440.0000000    0.1019717
44480.0000000    0.0987011
44520.0000000    0.0923774
44560.0000000    0.0976793
44600.0000000    0.0946826
44640.0000000    0.0962011
44680.0000000    0.1019481
44720.0000000    0.0945812
44760.0000000    0.0916391
44800.0000000    0.0998874
44840.0000000    0.0937133
44880.0000000    0.0932204
44920.0000000    0.0969152
44960.0000000    0.0947035
45000.0000000    0.1045986
45040.0000000    0.0996800
45080.0000000    0.0873427
45120.0000000    0.0881347
45160.0000000    0.0934104
45200.0000000    0.0954645
45240.0000000    0.0989608
45280.0000000    0.0926307
45320.0000000    0.1038694
45360.0000000    0.0963135
45400.0000000    0.1038361
45440.0000000    0.1017245
45480.0000000    0.1063432
45520.0000000    0.0984299
45560.0000000    0.0900123
45600.0000000    0.0908473
45640.0000000    0.0914909
45680.0000000    0.0992196
45720.0000000    0.0909999
45760.0000000    0.0977312
45800.0000000    0.0980945
45840.0000000    0.0965365
45880.0000000    0.0872773
45920.0000000    0.0914509
45960.0000000    0.1038239
46000.0000000    0.0920506
46040.0000000    0.0965869
46080.0000000    0.1023748
46120.0000000    0.1003288
46160.0000000    0.0943226
46200.0000000    0.0894876
46240.0000000    0.0910177
46280.0000000    0.0996531
46320.0000000    0.0999116
46360.0000000    0.0888890
46400.0000000    0.0955906
46440.0000000    0.0964869
46480.0000000    0.0892391
46520.0000000    0.0944962
46560.0000000    0.0927764
46600.0000000    0.0928983
46640.0000000    0.0899847
46680.0000000    0.0977559
46720.0000000    0.1003620
46760.0000000    0.1035697
46800.0000000    0.0988791
46840.0000000    0.1059348
46880.0000000    0.1045614
46920.0000000    0.1055354
46960.0000000    0.1016574
47000.0000000    0.1088489
47040.0000000    0.1050128
47080.0000000    0.1080606
47120.0000000    0.1054943
47160.0000000    0.1080351
47200.0000000    0.1095365
47240.0000000    0.1085692
47280.0000000    0.1135445
47320.0000000    0.1049098
47360.0000000    0.0993705
47400.0000000    0.1112509
47440.0000000    0.1047013
47480.0000000    0.1017932
47520.0000000    0.1025791
47560.0000000    0.0998916
47600.0000000    0.1059409
47640.0000000    0.0997204
47680.0000000    0.0997711
47720.0000000    0.1096703
47760.0000000    0.1116211
47800.0000000    0.1069487
47840.0000000    0.1095178
47880.0000000    0.1095766
47920.0000000    0.0989963
47960.0000000    0.1087141
48000.0000000    0.1132058
48040.0000000    0.1106874
48080.0000000    0.1144407
48120.0000000    0.1103892
48160.0000000    0.1168579
48200.0000000    0.1096688
48240.0000000    0.1125242
48280.0000000    0.1076186
48320.0000000    0.1156474
48360.0000000    0.1089443
48400.0000000    0.1021164
48440.0000000    0.1047744
48480.0000000    0.1021076
48520.0000000    0.1103141
48560.0000000    0.1118184
48600.0000000    0.1172597
48640.0000000    0.1022448
48680.0000000    0.1042794
48720.0000000    0.1102511
48760.0000000    0.1108351
48800.0000000    0.1172598
48840.0000000    0.1083736
48880.0000000    0.1038647
48920.0000000    0.1044765
48960.0000000    0.1168504
49000.0000000    0.1106063
49040.0000000    0.1195682
49080.0000000    0.1188633
49120.0000000    0.1121515
49160.0000000    0.1156973
49200.0000000    0.1115748
49240.0000000    0.1246107
49280.0000000    0.1287438
49320.0000000    0.1284934
49360.0000000    0.1098126
49400.0000000    0.1228904
49440.0000000    0.1142623
49480.0000000    0.1155480
49520.0000000    0.1096750
49560.0000000    0.1150676
49600.0000000    0.1127118
49640.0000000    0.1084551
49680.0000000    0.1046881
49720.0000000    0.1094303
49760.0000000    0.1053219
49800.0000000    0.1041235
49840.0000000    0.1207802
49880.0000000    0.1241530
49920.0000000    0.1124462
49960.0000000    0.1077625
50000.0000000    0.1147357
50040.0000000    0.1215807
50080.0000000    0.1021812
50120.0000000    0.1059160
50160.0000000    0.1083764
50200.0000000    0.1173629
50240.0000000    0.1147308
50280.0000000    0.1111189
50320.0000000    0.1157156
50360.0000000    0.1176376
50400.0000000    0.1141675
50440.0000000    0.1176827
50480.0000000    0.1130187
50520.0000000    0.1022752
50560.0000000    0.1124305
50600.0000000    0.1090455
50640.0000000    0.1130795
50680.0000000    0.1284276
50720.0000000    0.1099962
50760.0000000    0.1050695
50800.0000000    0.1131517
50840.0000000    0.1083106
50880.0000000    0.1037952
50920.0000000    0.1052122
50960.0000000    0.1137039
51000.0000000    0.1160974
51040.0000000    0.1137782
51080.0000000    0.1129095
51120.0000000    0.1136336
51160.0000000    0.1106067
51200.0000000    0.1065430
51240.0000000    0.1158908
51280.0000000    0.1047102
51320.0000000    0.1121411
51360.0000000    0.1068539
51400.0000000    0.1013846
51440.0000000    0.1012958
51480.0000000    0.1030780
51520.0000000    0.1029995
51560.0000000    0.0946430
51600.0000000    0.0965564
51640.0000000    0.1017317
51680.0000000    0.0916045
51720.0000000    0.0947642
51760.0000000    0.0928173
51800.0000000    0.0891564
51840.0000000    0.0966612
51880.0000000    0.0972516
51920.0000000    0.0937408
51960.0000000    0.0967946
52000.0000000    0.0930388
52040.0000000    0.0905431
52080.0000000    0.0977190
52120.0000000    0.0986797
52160.0000000    0.0944591
52200.0000000    0.0973576
52240.0000000    0.0951461
52280.0000000    0.0976617
52320.0000000    0.1005996
52360.0000000    0.0984098
52400.0000000    0.1041102
52440.0000000    0.1039686
52480.0000000    0.0955053
52520.0000000    0.1021741
52560.0000000    0.1105903
52600.0000000    0.1028924
52640.0000000    0.0963256
52680.0000000    0.1014704
52720.0000000    0.1140506
52760.0000000    0.1116539
52800.0000000    0.0978032
52840.0000000    0.1141418
52880.0000000    0.1015325
52920.0000000    0.1124092
52960.0000000    0.0980203
53000.0000000    0.1062586
53040.0000000    0.1005711
53080.0000000    0.1089810
53120.0000000    0.0925452
53160.0000000    0.0956982
53200.0000000    0.1045402
53240.0000000    0.0999068
53280.0000000    0.0990756
53320.0000000    0.0965073
53360.0000000    0.1047835
53400.0000000    0.0973649
53440.0000000    0.1047139
53480.0000000    0.0974130
53520.0000000    0.1097036
53560.0000000    0.0973633
53600.0000000    0.0908804
53640.0000000    0.0954408
53680.0000000    0.0984783
53720.0000000    0.0988443
53760.0000000    0.0873931
53800.0000000    0.0906045
53840.0000000    0.0949262
53880.0000000    0.0967419
53920.0000000    0.0997684
53960.0000000    0.1026499
54000.0000000    0.0995641
54040.0000000    0.1041437
54080.0000000    0.1033492
54120.0000000    0.1064972
54160.0000000    0.1066786
54200.0000000    0.1049746
54240.0000000    0.1097817
54280.0000000    0.1021597
54320.0000000    0.0982529
54360.0000000    0.1089069
54400.0000000    0.1075713
54440.0000000    0.1018035
54480.0000000    0.1027166
54520.0000000    0.1080003
54560.0000000    0.1021903
54600.0000000    0.0966277
54640.0000000    0.0926533
54680.0000000    0.1059627
54720.0000000    0.1035613
54760.0000000    0.1068509
54800.0000000    0.0984262
54840.0000000    0.1003201
54880.0000000    0.1004569
54920.0000000    0.0968459
54960.0000000    0.0950921
55000.0000000    0.0967036
55040.0000000    0.0954188
55080.0000000    0.0988366
55120.0000000    0.0949088
55160.0000000    0.1014282
55200.0000000    0.1021627
55240.0000000    0.1029194
55280.0000000    0.1153551
55320.0000000    0.1099212
55360.0000000    0.1116281
55400.0000000    0.1101234
55440.0000000    0.1024523
55480.0000000    0.1017174
55520.0000000    0.1111033
55560.0000000    0.1036931
55600.0000000    0.0975204
55640.0000000    0.0900529
55680.0000000    0.0960564
55720.0000000    0.0928378
55760.0000000    0.0992866
55800.0000000    0.1022229
55840.0000000    0.0946028
55880.0000000    0.0961580
55920.0000000    0.0982439
55960.0000000    0.0980250
56000.0000000    0.1030976
56040.0000000    0.0961404
56080.0000000    0.0918505
56120.0000000    0.0960713
56160.0000000    0.1083253
56200.0000000    0.1028916
56240.0000000    0.1032615
56280.0000000    0.1001515
56320.0000000    0.0991299
56360.0000000    0.0947818
56400.0000000    0.0919876
56440.0000000    0.0974419
56480.0000000    0.0867437
56520.0000000    0.0871212
56560.0000000    0.0977338
56600.0000000    0.1115508
56640.0000000    0.1086446
56680.0000000    0.1152671
56720.0000000    0.1212871
56760.0000000    0.1093663
56800.0000000    0.1050476
56840.0000000    0.1116946
56880.0000000    0.1047471
56920.0000000    0.1066755
56960.0000000    0.1078441
57000.0000000    0.1034090
57040.0000000    0.1069178
57080.0000000    0.1039713
57120.0000000    0.0971877
57160.0000000    0.1019024
57200.0000000    0.1076397
57240.0000000    0.1065064
57280.0000000    0.1068432
57320.0000000    0.0968215
57360.0000000    0.1053450
57400.0000000    0.1120243
57440.0000000    0.0990462
57480.0000000    0.1148129
57520.0000000    0.1070975
57560.0000000    0.1106758
57600.0000000    0.1244250
57640.0000000    0.1194991
57680.0000000    0.1158487
57720.0000000    0.1167709
57760.0000000    0.1103131
57800.0000000    0.1146841
57840.0000000    0.1169204
57880.0000000    0.1221483
57920.0000000    0.1210699
57960.0000000    0.1140212
58000.0000000    0.1140306
58040.0000000    0.1287123
58080.0000000    0.1077093
58120.0000000    0.1143808
58160.0000000    0.1122610
58200.0000000    0.1059822
58240.0000000    0.1203542
58280.0000000    0.1035529
58320.0000000    0.0977345
58360.0000000    0.0868227
58400.0000000    0.1097187
58440.0000000    0.1068721
58480.0000000    0.1128275
58520.0000000    0.0979925
58560.0000000    0.0994626
58600.0000000    0.0924449
58640.0000000    0.0952673
58680.0000000    0.1049492
58720.0000000    0.0960102
58760.0000000    0.0950365
58800.0000000    0.0929699
58840.0000000    0.0826881
58880.0000000    0.0870349
58920.0000000    0.0945611
58960.0000000    0.0981092
59000.0000000    0.0972573
59040.0000000    0.1026709
59080.0000000    0.0893752
59120.0000000    0.0856866
59160.0000000    0.0893337
59200.0000000    0.0890747
59240.0000000    0.0902862
59280.0000000    0.0953283
59320.0000000    0.0989579
59360.0000000    0.0890267
59400.0000000    0.0957178
59440.0000000    0.1041803
59480.0000000    0.0958521
59520.0000000    0.0977449
59560.0000000    0.1046084
59600.0000000    0.0985113
59640.0000000    0.0969461
59680.0000000    0.0915687
59720.0000000    0.0929895
59760.0000000    0.0933843
59800.0000000    0.0876479
59840.0000000    0.0884834
59880.0000000    0.0855874
59920.0000000    0.0941850
59960.0000000    0.0854683
60000.0000000    0.0894276
60040.0000000    0.0891049
60080.0000000    0.0912270
60120.0000000    0.0877921
60160.0000000    0.0878542
60200.0000000    0.0893278
60240.0000000    0.0945533
60280.0000000    0.0868209
60320.0000000    0.0955226
60360.0000000    0.0980987
60400.0000000    0.0925757
60440.0000000    0.0832795
60480.0000000    0.0963743
60520.0000000    0.0903302
60560.0000000    0.0956336
60600.0000000    0.0840864
60640.0000000    0.0905710
60680.0000000    0.0920920
60720.0000000    0.0981809
60760.0000000    0.0996751
60800.0000000    0.0939047
60840.0000000    0.1004817
60880.0000000    0.0924724
60920.0000000    0.0923989
60960.0000000    0.0867736
61000.0000000    0.0939138
61040.0000000    0.0948438
61080.0000000    0.0954010
61120.0000000    0.0940280
61160.0000000    0.0934517
61200.0000000    0.0934154
61240.0000000    0.1006543
61280.0000000    0.0971508
61320.0000000    0.0929541
61360.0000000    0.1033979
61400.0000000    0.0978642
61440.0000000    0.1003949
61480.0000000    0.0919912
61520.0000000    0.1107541
61560.0000000    0.1032627
61600.0000000    0.1119723
61640.0000000    0.1050425
61680.0000000    0.0992882
61720.0000000    0.1064326
61760.0000000    0.1031020
61800.0000000    0.1177076
61840.0000000    0.1114885
61880.0000000    0.1146579
61920.0000000    0.1096516
61960.0000000    0.1112376
62000.0000000    0.1055385
62040.0000000    0.1124189
62080.0000000    0.1089338
62120.0000000    0.1018094
62160.0000000    0.1076832
62200.0000000    0.0903004
62240.0000000    0.0900006
62280.0000000    0.1023385
62320.0000000    0.1019900
62360.0000000    0.0883580
62400.0000000    0.0997708
62440.0000000    0.0944078
62480.0000000    0.1027836
62520.0000000    0.0970929
62560.0000000    0.0966058
62600.0000000    0.1054043
62640.0000000    0.1084501
62680.0000000    0.1154592
62720.0000000    0.1103937
62760.0000000    0.1003342
62800.0000000    0.1168281
62840.0000000    0.1110345
62880.0000000    0.0999327
62920.0000000    0.1071850
62960.0000000    0.1034861
63000.0000000    0.1032583
63040.0000000    0.0967175
63080.0000000    0.0961445
63120.0000000    0.1114920
63160.0000000    0.1081838
63200.0000000    0.1040870
63240.0000000    0.1090604
63280.0000000    0.0983511
63320.0000000    0.0978479
63360.0000000    0.0965274
63400.0000000    0.0987243
63440.0000000    0.1007571
63480.0000000    0.1065074
63520.0000000    0.0940998
63560.0000000    0.0986242
63600.0000000    0.1017277
63640.0000000    0.1023444
63680.0000000    0.1051180
63720.0000000    0.1015165
63760.0000000    0.1081723
63800.0000000    0.1029396
63840.0000000    0.1049255
63880.0000000    0.1207001
63920.0000000    0.1048523
63960.0000000    0.0986692
64000.0000000    0.1076291
64040.0000000    0.0978955
64080.0000000    0.0911498
64120.0000000    0.0993172
64160.0000000    0.1033633
64200.0000000    0.1042595
64240.0000000    0.0977172
64280.0000000    0.0900937
64320.0000000    0.0938174
64360.0000000    0.0943318
64400.0000000    0.0867042
64440.0000000    0.0889043
64480.0000000    0.1020308
64520.0000000    0.0887924
64560.0000000    0.0938684
64600.0000000    0.0986813
64640.0000000    0.1004997
64680.0000000    0.0976927
64720.0000000    0.1020020
64760.0000000    0.0941808
64800.0000000    0.1065248
64840.0000000    0.1042837
64880.0000000    0.0972974
64920.0000000    0.0974404
64960.0000000    0.0974327
65000.0000000    0.0998638
65040.0000000    0.0996078
65080.0000000    0.0972538
65120.0000000    0.0986346
65160.0000000    0.1031711
65200.0000000    0.0917704
65240.0000000    0.0957680
65280.0000000    0.1114392
65320.0000000    0.1107624
65360.0000000    0.1049720
65400.0000000    0.0948863
65440.0000000    0.0924172
65480.0000000    0.0990195
65520.0000000    0.0887598
65560.0000000    0.0985830
65600.0000000    0.1002830
65640.0000000    0.0985693
65680.0000000    0.0847804
65720.0000000    0.0939624
65760.0000000    0.0922494
65800.0000000    0.0930823
65840.0000000    0.1069643
65880.0000000    0.1125953
65920.0000000    0.1107666
65960.0000000    0.1151195
66000.0000000    0.1129659
66040.0000000    0.0978272
66080.0000000    0.0977763
66120.0000000    0.1026850
66160.0000000    0.1034499
66200.0000000    0.1044623
66240.0000000    0.1112631
66280.0000000    0.1177317
66320.0000000    0.1024207
66360.0000000    0.1074059
66400.0000000    0.1044118
66440.0000000    0.1051990
66480.0000000    0.1035165
66520.0000000    0.0937118
66560.0000000    0.1039587
66600.0000000    0.1118098
66640.0000000    0.1070334
66680.0000000    0.1015019
66720.0000000    0.1014387
66760.0000000    0.1163765
66800.0000000    0.0977757
66840.0000000    0.1075441
66880.0000000    0.1041460
66920.0000000    0.1064875
66960.0000000    0.1060308
67000.0000000    0.1176202
67040.0000000    0.1123793
67080.0000000    0.1017121
67120.0000000    0.1045847
67160.0000000    0.1078265
67200.0000000    0.1112410
67240.0000000    0.1147272
67280.0000000    0.1059321
67320.0000000    0.1074950
67360.0000000    0.1032393
67400.0000000    0.1201971
67440.0000000    0.1104576
67480.0000000    0.1095205
67520.0000000    0.1166270
67560.0000000    0.1129071
67600.0000000    0.0985709
67640.0000000    0.0967913
67680.0000000    0.0955374
67720.0000000    0.1190986
67760.0000000    0.1154710
67800.0000000    0.1030002
67840.0000000    0.1118887
67880.0000000    0.0987047
67920.0000000    0.0934318
67960.0000000    0.0995370
68000.0000000    0.0893276
68040.0000000    0.0939048
68080.0000000    0.0942940
68120.0000000    0.0994100
68160.0000000    0.0957020
68200.0000000    0.1182027
68240.0000000    0.1175621
68280.0000000    0.0999209
68320.0000000    0.1145913
68360.0000000    0.0996143
68400.0000000    0.0833574
68440.0000000    0.0991537
68480.0000000    0.0927268
68520.0000000    0.1086905
68560.0000000    0.0957676
68600.0000000    0.0917014
68640.0000000    0.0926753
68680.0000000    0.0917104
68720.0000000    0.0967887
68760.0000000    0.0926713
68800.0000000    0.1010847
68840.0000000    0.1002619
68880.0000000    0.1057948
68920.0000000    0.1185267
68960.0000000    0.1007745
69000.0000000    0.1037317
69040.0000000    0.1017888
69080.0000000    0.0966665
69120.0000000    0.1001919
69160.0000000    0.1003379
69200.0000000    0.0919863
69240.0000000    0.0956480
69280.0000000    0.0946576
69320.0000000    0.0939385
69360.0000000    0.0978834
69400.0000000    0.1055706
69440.0000000    0.1078784
69480.0000000    0.1054569
69520.0000000    0.0994502
69560.0000000    0.0971523
69600.0000000    0.0988624
69640.0000000    0.1079930
69680.0000000    0.0935771
69720.0000000    0.0971192
69760.0000000    0.1028437
69800.0000000    0.1042392
69840.0000000    0.1023621
69880.0000000    0.0935002
69920.0000000    0.0939091
69960.0000000    0.0918913
70000.0000000    0.1011188
70040.0000000    0.1005056
70080.0000000    0.0983651
70120.0000000    0.0974329
70160.0000000    0.0921971
70200.0000000    0.1037189
70240.0000000    0.0963350
70280.0000000    0.0960253
70320.0000000    0.0882309
70360.0000000    0.1021198
70400.0000000    0.0935911
70440.0000000    0.0955120
70480.0000000    0.0905898
70520.0000000    0.0997314
70560.0000000    0.0937844
70600.0000000    0.0930901
70640.0000000    0.1017603
70680.0000000    0.0928305
70720.0000000    0.0936275
70760.0000000    0.0819818
70800.0000000    0.1001771
70840.0000000    0.0899335
70880.0000000    0.0933743
70920.0000000    0.1092734
70960.0000000    0.1154548
71000.0000000    0.1006233
71040.0000000    0.0908335
71080.0000000    0.1035320
71120.0000000    0.0943717
71160.0000000    0.1165166
71200.0000000    0.1180977
71240.0000000    0.0976588
71280.0000000    0.1034338
71320.0000000    0.0972628
71360.0000000    0.1165202
71400.0000000    0.1016243
71440.0000000    0.0904121
71480.0000000    0.1005383
71520.0000000    0.0984427
71560.0000000    0.0992154
71600.0000000    0.1069531
71640.0000000    0.1066280
71680.0000000    0.1081869
71720.0000000    0.1092009
71760.0000000    0.0986064
71800.0000000    0.1068600
71840.0000000    0.1065773
71880.0000000    0.1027384
71920.0000000    0.0946673
71960.0000000    0.1049887
72000.0000000    0.1052227
72040.0000000    0.1028625
72080.0000000    0.1082962
72120.0000000    0.1060666
72160.0000000    0.1051194
72200.0000000    0.1138209
72240.0000000    0.1198122
72280.0000000    0.1169449
72320.0000000    0.1112993
72360.0000000    0.1071649
72400.0000000    0.1177586
72440.0000000    0.1045307
72480.0000000    0.1080848
72520.0000000    0.1229897
72560.0000000    0.1175331
72600.0000000    0.1155454
72640.0000000    0.0941508
72680.0000000    0.1073453
72720.0000000    0.1160548
72760.0000000    0.1137301
72800.0000000    0.1241336
72840.0000000    0.0997804
72880.0000000    0.1096629
72920.0000000    0.1113010
72960.0000000    0.1067621
73000.0000000    0.0956829
73040.0000000    0.1093464
73080.0000000    0.1131521
73120.0000000    0.0973729
73160.0000000    0.1040132
73200.0000000    0.1063881
73240.0000000    0.0994751
73280.0000000    0.1132749
73320.0000000    0.0973209
73360.0000000    0.1019400
73400.0000000    0.1001401
73440.0000000    0.1016599
73480.0000000    0.1123874
73520.0000000    0.1094513
73560.0000000    0.1022603
73600.0000000    0.1165507
73640.0000000    0.1033435
73680.0000000    0.1061349
73720.0000000    0.1060218
73760.0000000    0.1125068
73800.0000000    0.1062436
73840.0000000    0.0995607
73880.0000000    0.1047588
73920.0000000    0.1170328
73960.0000000    0.1165199
74000.0000000    0.1016109
74040.0000000    0.1046593
74080.0000000    0.1065911
74120.0000000    0.1252940
74160.0000000    0.1123925
74200.0000000    0.1027330
74240.0000000    0.1096603
74280.0000000    0.1002952
74320.0000000    0.1080430
74360.0000000    0.1038930
74400.0000000    0.1146203
74440.0000000    0.1190529
74480.0000000    0.1190954
74520.0000000    0.1107470
74560.0000000    0.1099045
74600.0000000    0.1118656
74640.0000000    0.1192145
74680.0000000    0.1140428
74720.0000000    0.1194684
74760.0000000    0.1072864
74800.0000000    0.1010575
74840.0000000    0.0976273
74880.0000000    0.1102456
74920.0000000    0.0950826
74960.0000000    0.1014412
75000.0000000    0.1021273
75040.0000000    0.1012859
75080.0000000    0.0957065
75120.0000000    0.0994827
75160.0000000    0.0978814
75200.0000000    0.1094109
75240.0000000    0.1071125
75280.0000000    0.0998951
75320.0000000    0.1050676
75360.0000000    0.1083509
75400.0000000    0.0949437
75440.0000000    0.1094477
75480.0000000    0.0952874
75520.0000000    0.0984055
75560.0000000    0.0979129
75600.0000000    0.0901535
75640.0000000    0.0998230
75680.0000000    0.1022670
75720.0000000    0.0994995
75760.0000000    0.1060815
75800.0000000    0.1126432
75840.0000000    0.1002332
75880.0000000    0.1096485
75920.0000000    0.1027446
75960.0000000    0.1022374
76000.0000000    0.1007620
76040.0000000    0.0985324
76080.0000000    0.0996721
76120.0000000    0.1043033
76160.0000000    0.1014050
76200.0000000    0.0991924
76240.0000000    0.1071805
76280.0000000    0.0989371
76320.0000000    0.1060089
76360.0000000    0.1048604
76400.0000000    0.1190671
76440.0000000    0.1117934
76480.0000000    0.1113593
76520.0000000    0.1099340
76560.0000000    0.1102085
76600.0000000    0.1012438
76640.0000000    0.1034419
76680.0000000    0.1056092
76720.0000000    0.1030163
76760.0000000    0.1172955
76800.0000000    0.1042468
76840.0000000    0.1104843
76880.0000000    0.1090010
76920.0000000    0.1012551
76960.0000000    0.1138783
77000.0000000    0.1128466
77040.0000000    0.1036277
77080.0000000    0.1001319
77120.0000000    0.1043660
77160.0000000    0.1066083
77200.0000000    0.0997761
77240.0000000    0.1001323
77280.0000000    0.1082357
77320.0000000    0.1065446
77360.0000000    0.1027528
77400.0000000    0.1002123
77440.0000000    0.1096452
77480.0000000    0.1128017
77520.0000000    0.1062793
77560.0000000    0.1115959
77600.0000000    0.0978730
77640.0000000    0.0951201
77680.0000000    0.1013137
77720.0000000    0.1090565
77760.0000000    0.1101278
77800.0000000    0.1035551
77840.0000000    0.1206692
77880.0000000    0.1077268
77920.0000000    0.1101300
77960.0000000    0.1136472
78000.0000000    0.1173404
78040.0000000    0.1128687
78080.0000000    0.1062866
78120.0000000    0.0989432
78160.0000000    0.1047067
78200.0000000    0.1108353
78240.0000000    0.1080769
78280.0000000    0.1150516
78320.0000000    0.1052839
78360.0000000    0.1056156
78400.0000000    0.1302112
78440.0000000    0.1235655
78480.0000000    0.1165502
78520.0000000    0.1210326
78560.0000000    0.1112494
78600.0000000    0.1111998
78640.0000000    0.1191894
78680.0000000    0.1195516
78720.0000000    0.1197114
78760.0000000    0.1125538
78800.0000000    0.1163978
78840.0000000    0.1055751
78880.0000000    0.1180955
78920.0000000    0.1111013
78960.0000000    0.1103312
79000.0000000    0.1113106
79040.0000000    0.1051559
79080.0000000    0.1020518
79120.0000000    0.1090451
79160.0000000    0.1171095
79200.0000000    0.1111210
79240.0000000    0.1169311
79280.0000000    0.1165627
79320.0000000    0.1133268
79360.0000000    0.1283748
79400.0000000    0.1263665
79440.0000000    0.1189701
79480.0000000    0.1210385
79520.0000000    0.1169078
79560.0000000    0.1142709
79600.0000000    0.1133181
79640.0000000    0.1161009
79680.0000000    0.1153219
79720.0000000    0.1129647
79760.0000000    0.1204381
79800.0000000    0.1113073
79840.0000000    0.1248813
79880.0000000    0.1321682
79920.0000000    0.1329323
79960.0000000    0.1202449
80000.0000000    0.1222335
80040.0000000    0.1153077
80080.0000000    0.1269610
80120.0000000    0.1120287
80160.0000000    0.1178441
80200.0000000    0.1216347
80240.0000000    0.1176259
80280.0000000    0.1242518
80320.0000000    0.1073641
80360.0000000    0.1264351
80400.0000000    0.1229832
80440.0000000    0.1133291
80480.0000000    0.1310422
80520.0000000    0.1258834
80560.0000000    0.1188461
80600.0000000    0.1198707
80640.0000000    0.1238834
80680.0000000    0.1152281
80720.0000000    0.1120818
80760.0000000    0.1122173
80800.0000000    0.1069121
80840.0000000    0.1167884
80880.0000000    0.1226109
80920.0000000    0.1129400
80960.0000000    0.1401560
81000.0000000    0.1198968
81040.0000000    0.1281883
81080.0000000    0.1106073
81120.0000000    0.1182205
81160.0000000    0.1290804
81200.0000000    0.1401963
81240.0000000    0.1294039
81280.0000000    0.1338497
81320.0000000    0.1265014
81360.0000000    0.1311686
81400.0000000    0.1371291
81440.0000000    0.1235806
81480.0000000    0.1221813
81520.0000000    0.1265859
81560.0000000    0.1226007
81600.0000000    0.1292223
81640.0000000    0.1298042
81680.0000000    0.1177448
81720.0000000    0.1281032
81760.0000000    0.1331283
81800.0000000    0.1237253
81840.0000000    0.1311347
81880.0000000    0.1359079
81920.0000000    0.1394859
81960.0000000    0.1251415
82000.0000000    0.1296308
82040.0000000    0.1258954
82080.0000000    0.1203146
82120.0000000    0.1156195
82160.0000000    0.1219288
82200.0000000    0.1150243
82240.0000000    0.1163556
82280.0000000    0.1112461
82320.0000000    0.1199854
82360.0000000    0.1101714
82400.0000000    0.1171621
82440.0000000    0.1151182
82480.0000000    0.1177853
82520.0000000    0.1128667
82560.0000000    0.1162494
82600.0000000    0.1068496
82640.0000000    0.1273984
82680.0000000    0.1051024
82720.0000000    0.1136512
82760.0000000    0.1217990
82800.0000000    0.1133322
82840.0000000    0.1161285
82880.0000000    0.1124670
82920.0000000    0.1148192
82960.0000000    0.1217098
83000.0000000    0.1101214
83040.0000000    0.1344274
83080.0000000    0.1218399
83120.0000000    0.1213664
83160.0000000    0.1098644
83200.0000000    0.1122387
83240.0000000    0.1227254
83280.0000000    0.1223256
83320.0000000    0.1276857
83360.0000000    0.1080796
83400.0000000    0.1201925
83440.0000000    0.1381979
83480.0000000    0.1253086
83520.0000000    0.1208454
83560.0000000    0.1073701
83600.0000000    0.1170662
83640.0000000    0.1165950
83680.0000000    0.1225139
83720.0000000    0.1120976
83760.0000000    0.1133076
83800.0000000    0.1194428
83840.0000000    0.1212864
83880.0000000    0.1047056
83920.0000000    0.1073365
83960.0000000    0.1193673
84000.0000000    0.1012476
84040.0000000    0.1078007
84080.0000000    0.1156353
84120.0000000    0.1278563
84160.0000000    0.1256056
84200.0000000    0.1294810
84240.0000000    0.1218932
84280.0000000    0.1119977
84320.0000000    0.1232350
84360.0000000    0.1251832
84400.0000000    0.1197284
84440.0000000    0.1322649
84480.0000000    0.1157195
84520.0000000    0.1230859
84560.0000000    0.1307954
84600.0000000    0.1235281
84640.0000000    0.1138654
84680.0000000    0.1140461
84720.0000000    0.1198400
84760.0000000    0.1211295
84800.0000000    0.1109751
84840.0000000    0.1153499
84880.0000000    0.1176686
84920.0000000    0.1076685
84960.0000000    0.1140888
85000.0000000    0.1025664
85040.0000000    0.1108628
85080.0000000    0.1199390
85120.0000000    0.1248381
85160.0000000    0.1230536
85200.0000000    0.1127820
85240.0000000    0.1243786
85280.0000000    0.1094338
85320.0000000    0.1126999
85360.0000000    0.1081104
85400.0000000    0.1060886
85440.0000000    0.1135000
85480.0000000    0.1109618
85520.0000000    0.1008268
85560.0000000    0.1044252
85600.0000000    0.1087212
85640.0000000    0.1086824
85680.0000000    0.1136803
85720.0000000    0.1200307
85760.0000000    0.1213787
85800.0000000    0.1229596
85840.0000000    0.1191188
85880.0000000    0.1199413
85920.0000000    0.1100108
85960.0000000    0.1098785
86000.0000000    0.1094999
86040.0000000    0.1078449
86080.0000000    0.1073579
86120.0000000    0.0923571
86160.0000000    0.1103634
86200.0000000    0.1055291
86240.0000000    0.1069958
86280.0000000    0.1090462
86320.0000000    0.1118003
86360.0000000    0.1047914
86400.0000000    0.1145813
86440.0000000    0.1172332
86480.0000000    0.1182342
86520.0000000    0.1202049
86560.0000000    0.1171428
86600.0000000    0.1183503
86640.0000000    0.1236857
86680.0000000    0.1201260
86720.0000000    0.1234743
86760.0000000    0.1139075
86800.0000000    0.1193421
86840.0000000    0.1301542
86880.0000000    0.1181439
86920.0000000    0.1140228
86960.0000000    0.1224735
87000.0000000    0.1334444
87040.0000000    0.1273652
87080.0000000    0.1290747
87120.0000000    0.1168211
87160.0000000    0.1144569
87200.0000000    0.1147397
87240.0000000    0.1167045
87280.0000000    0.1220493
87320.0000000    0.1171082
87360.0000000    0.1194167
87400.0000000    0.1177068
87440.0000000    0.1258944
87480.0000000    0.1253860
87520.0000000    0.1401075
87560.0000000    0.1344440
87600.0000000    0.1266885
87640.0000000    0.1295135
87680.0000000    0.1255174
87720.0000000    0.1202934
87760.0000000    0.1274544
87800.0000000    0.1362076
87840.0000000    0.1263256
87880.0000000    0.1192318
87920.0000000    0.1199361
87960.0000000    0.1089256
88000.0000000    0.1225462
88040.0000000    0.1199962
88080.0000000    0.1257993
88120.0000000    0.1165649
88160.0000000    0.1152443
88200.0000000    0.1173366
88240.0000000    0.1207484
88280.0000000    0.1380568
88320.0000000    0.1050333
88360.0000000    0.1095809
88400.0000000    0.1079843
88440.0000000    0.1101866
88480.0000000    0.1003165
88520.0000000    0.1035565
88560.0000000    0.1057851
88600.0000000    0.1144939
88640.0000000    0.1186384
88680.0000000    0.1110104
88720.0000000    0.1112097
88760.0000000    0.1075624
88800.0000000    0.1179069
88840.0000000    0.1076548
88880.0000000    0.1041218
88920.0000000    0.1014622
88960.0000000    0.1061245
89000.0000000    0.1189627
89040.0000000    0.1143341
89080.0000000    0.1185892
89120.0000000    0.1159984
89160.0000000    0.1126385
89200.0000000    0.1252829
89240.0000000    0.1145709
89280.0000000    0.1255260
89320.0000000    0.1455611
89360.0000000    0.1353025
89400.0000000    0.1415381
89440.0000000    0.1291957
89480.0000000    0.1296574
89520.0000000    0.1310574
89560.0000000    0.1234315
89600.0000000    0.1120717
89640.0000000    0.1199988
89680.0000000    0.1233789
89720.0000000    0.1205972
89760.0000000    0.1111443
89800.0000000    0.1174046
89840.0000000    0.1227760
89880.0000000    0.1187303
89920.0000000    0.1158006
89960.0000000    0.1195308
90000.0000000    0.1203873
90040.0000000    0.1361925
90080.0000000    0.1296545
90120.0000000    0.1273084
90160.0000000    0.1313156
90200.0000000    0.1195703
90240.0000000    0.1259288
90280.0000000    0.1256381
90320.0000000    0.1261411
90360.0000000    0.1255854
90400.0000000    0.1146295
90440.0000000    0.1275771
90480.0000000    0.1226720
90520.0000000    0.1201754
90560.0000000    0.1300722
90600.0000000    0.1254459
90640.0000000    0.1322049
90680.0000000    0.1301008
90720.0000000    0.1251978
90760.0000000    0.1218397
90800.0000000    0.1254085
90840.0000000    0.1262686
90880.0000000    0.1326725
90920.0000000    0.1241400
90960.0000000    0.1310399
91000.0000000    0.1304620
91040.0000000    0.1338163
91080.0000000    0.1363350
91120.0000000    0.1380731
91160.0000000    0.1358696
91200.0000000    0.1300968
91240.0000000    0.1410858
91280.0000000    0.1385772
91320.0000000    0.1193232
91360.0000000    0.1216341
91400.0000000    0.1167036
91440.0000000    0.1155505
91480.0000000    0.1126114
91520.0000000    0.1284684
91560.0000000    0.1172567
91600.0000000    0.1206456
91640.0000000    0.1238871
91680.0000000    0.1264331
91720.0000000    0.1294463
91760.0000000    0.1265101
91800.0000000    0.1277349
91840.0000000    0.1185401
91880.0000000    0.1179326
91920.0000000    0.1202747
91960.0000000    0.1209196
92000.0000000    0.1225836
92040.0000000    0.1275437
92080.0000000    0.1215963
92120.0000000    0.1208513
92160.0000000    0.1299264
92200.0000000    0.1335382
92240.0000000    0.1277972
92280.0000000    0.1397894
92320.0000000    0.1337258
92360.0000000    0.1222661
92400.0000000    0.1347344
92440.0000000    0.1311976
92480.0000000    0.1252595
92520.0000000    0.1189568
92560.0000000    0.1242497
92600.0000000    0.1306620
92640.0000000    0.1279455
92680.0000000    0.1172751
92720.0000000    0.1316208
92760.0000000    0.1164768
92800.0000000    0.1244966
92840.0000000    0.1217367
92880.0000000    0.1348937
92920.0000000    0.1202002
92960.0000000    0.1241883
93000.0000000    0.1316841
93040.0000000    0.1179033
93080.0000000    0.1298291
93120.0000000    0.1218282
93160.0000000    0.1313001
93200.0000000    0.1265030
93240.0000000    0.1329733
93280.0000000    0.1198330
93320.0000000    0.1253198
93360.0000000    0.1119250
93400.0000000    0.1124499
93440.0000000    0.1168393
93480.0000000    0.1139732
93520.0000000    0.1135861
93560.0000000    0.1198495
93600.0000000    0.1240032
93640.0000000    0.1215121
93680.0000000    0.1181961
93720.0000000    0.1165615
93760.0000000    0.1292007
93800.0000000    0.1279230
93840.0000000    0.1264822
93880.0000000    0.1144689
93920.0000000    0.1191306
93960.0000000    0.1167919
94000.0000000    0.1230417
94040.0000000    0.1291748
94080.0000000    0.1232022
94120.0000000    0.1361445
94160.0000000    0.1323159
94200.0000000    0.1304818
94240.0000000    0.1256479
94280.0000000    0.1284388
94320.0000000    0.1301370
94360.0000000    0.1291832
94400.0000000    0.1271169
94440.0000000    0.1249283
94480.0000000    0.1211132
94520.0000000    0.1278372
94560.0000000    0.1277168
94600.0000000    0.1319048
94640.0000000    0.1357353
94680.0000000    0.1331599
94720.0000000    0.1397614
94760.0000000    0.1278673
94800.0000000    0.1334030
94840.0000000    0.1348237
94880.0000000    0.1271806
94920.0000000    0.1350272
94960.0000000    0.1248264
95000.0000000    0.1239113
95040.0000000    0.1268922
95080.0000000    0.1178213
95120.0000000    0.1183638
95160.0000000    0.1118782
95200.0000000    0.1161356
95240.0000000    0.1232669
95280.0000000    0.1184257
95320.0000000    0.1304556
95360.0000000    0.1191462
95400.0000000    0.1136414
95440.0000000    0.1204652
95480.0000000    0.1170454
95520.0000000    0.1263865
95560.0000000    0.1139650
95600.0000000    0.1361742
95640.0000000    0.1116111
95680.0000000    0.1242680
95720.0000000    0.1281566
95760.0000000    0.1210107
95800.0000000    0.1280264
95840.0000000    0.1156030
95880.0000000    0.1151650
95920.0000000    0.1106753
95960.0000000    0.1191297
96000.0000000    0.1190763
96040.0000000    0.1226697
96080.0000000    0.1285761
96120.0000000    0.1331956
96160.0000000    0.1249854
96200.0000000    0.1203621
96240.0000000    0.1136063
96280.0000000    0.1169167
96320.0000000    0.1178555
96360.0000000    0.1056744
96400.0000000    0.1153297
96440.0000000    0.1140007
96480.0000000    0.1125138
96520.0000000    0.1130420
96560.0000000    0.1160329
96600.0000000    0.1246343
96640.0000000    0.1150223
96680.0000000    0.1192821
96720.0000000    0.1247671
96760.0000000    0.1245829
96800.0000000    0.1162387
96840.0000000    0.1165862
96880.0000000    0.1084295
96920.0000000    0.1198532
96960.0000000    0.1201289
97000.0000000    0.1227488
97040.0000000    0.1222058
97080.0000000    0.1322361
97120.0000000    0.1288571
97160.0000000    0.1365324
97200.0000000    0.1362690
97240.0000000    0.1171816
97280.0000000    0.1234688
97320.0000000    0.1078651
97360.0000000    0.1194527
97400.0000000    0.1147662
97440.0000000    0.1204150
97480.0000000    0.1207411
97520.0000000    0.1266372
97560.0000000    0.1234650
97600.0000000    0.1235617
97640.0000000    0.1158368
97680.0000000    0.1192081
97720.0000000    0.1090524
97760.0000000    0.1205954
97800.0000000    0.1143764
97840.0000000    0.1159944
97880.0000000    0.1263123
97920.0000000    0.1189386
97960.0000000    0.1208594
98000.0000000    0.1131176
98040.0000000    0.1050293
98080.0000000    0.1126850
98120.0000000    0.1272646
98160.0000000    0.1210754
98200.0000000    0.1241705
98240.0000000    0.1270316
98280.0000000    0.1161443
98320.0000000    0.1171286
98360.0000000    0.1200690
98400.0000000    0.1163362
98440.0000000    0.1168085
98480.0000000    0.1180737
98520.0000000    0.1176695
98560.0000000    0.1112259
98600.0000000    0.1256204
98640.0000000    0.1179602
98680.0000000    0.1275918
98720.0000000    0.1284457
98760.0000000    0.1379479
98800.0000000    0.1254652
98840.0000000    0.1273097
98880.0000000    0.1162542
98920.0000000    0.1235123
98960.0000000    0.1250292
99000.0000000    0.1221369
99040.0000000    0.1287434
99080.0000000    0.1279001
99120.0000000    0.1252214
99160.0000000    0.1327805
99200.0000000    0.1221786
99240.0000000    0.1166583
99280.0000000    0.1144826
99320.0000000    0.1268253
99360.0000000    0.1199824
99400.0000000    0.1217448
99440.0000000    0.1230281
99480.0000000    0.1143447
99520.0000000    0.1207008
99560.0000000    0.1237791
99600.0000000    0.1265869
99640.0000000    0.1383782
99680.0000000    0.1193357
99720.0000000    0.1182914
99760.0000000    0.1135535
99800.0000000    0.1139193
99840.0000000    0.1186241
99880.0000000    0.1152578
99920.0000000    0.1204018
99960.0000000    0.1244367
100000.0000000    0.1372131
100040.0000000    0.1338927
100080.0000000    0.1256779
100120.0000000    0.1188798
100160.0000000    0.1199930
100200.0000000    0.1168496
100240.0000000    0.1198972
100280.0000000    0.1250146
100320.0000000    0.1158912
100360.0000000    0.1163475
100400.0000000    0.1161706
100440.0000000    0.1178616
100480.0000000    0.1297722
100520.0000000    0.1216380
100560.0000000    0.1263463
100600.0000000    0.1224683
100640.0000000    0.1095575
100680.0000000    0.1147708
100720.0000000    0.1327416
100760.0000000    0.1230382
100800.0000000    0.1300787
100840.0000000    0.1212000
100880.0000000    0.1291724
100920.0000000    0.1322983
100960.0000000    0.1320274
101000.0000000    0.1315405
101040.0000000    0.1186309
101080.0000000    0.1353047
101120.0000000    0.1258686
101160.0000000    0.1283036
101200.0000000    0.1326547
101240.0000000    0.1313630
101280.0000000    0.1312497
101320.0000000    0.1327496
101360.0000000    0.1344275
101400.0000000    0.1350099
101440.0000000    0.1255482
101480.0000000    0.1271049
101520.0000000    0.1287377
101560.0000000    0.1334670
101600.0000000    0.1132029
101640.0000000    0.1085536
101680.0000000    0.0987106
101720.0000000    0.1034731
101760.0000000    0.1062482
101800.0000000    0.1175637
101840.0000000    0.1194575
101880.0000000    0.1228385
101920.0000000    0.1226641
101960.0000000    0.1312521
102000.0000000    0.1410526
102040.0000000    0.1205273
102080.0000000    0.1189948
102120.0000000    0.1101581
102160.0000000    0.1060349
102200.0000000    0.1340573
102240.0000000    0.1178573
102280.0000000    0.1059202
102320.0000000    0.1301671
102360.0000000    0.1290253
102400.0000000    0.1259970
102440.0000000    0.1229950
102480.0000000    0.1239423
102520.0000000    0.1199661
102560.0000000    0.1229693
102600.0000000    0.1127991
102640.0000000    0.1159496
102680.0000000    0.1118387
102720.0000000    0.1212909
102760.0000000    0.1243970
102800.0000000    0.1395916
102840.0000000    0.1202634
102880.0000000    0.1207130
102920.0000000    0.1282562
102960.0000000    0.1169175
103000.0000000    0.1242497
103040.0000000    0.1252528
103080.0000000    0.1170789
103120.0000000    0.1125297
103160.0000000    0.1100778
103200.0000000    0.1102777
103240.0000000    0.1274625
103280.0000000    0.1257716
103320.0000000    0.1210880
103360.0000000    0.1352797
103400.0000000    0.1308881
103440.0000000    0.1308485
103480.0000000    0.1211620
103520.0000000    0.1368252
103560.0000000    0.1358387
103600.0000000    0.1281441
103640.0000000    0.1352032
103680.0000000    0.1338265
103720.0000000    0.1257030
103760.0000000    0.1249218
103800.0000000    0.1246486
103840.0000000    0.1295661
103880.0000000    0.1316172
103920.0000000    0.1314023
103960.0000000    0.1266717
104000.0000000    0.1235426
104040.0000000    0.1267682
104080.0000000    0.1176049
104120.0000000    0.1254853
104160.0000000    0.1187771
104200.0000000    0.1113451
104240.0000000    0.1211429
104280.0000000    0.1220101
104320.0000000    0.1060692
104360.0000000    0.1262471
104400.0000000    0.1171667
104440.0000000    0.1221758
104480.0000000    0.1154230
104520.0000000    0.1263069
104560.0000000    0.1287321
104600.0000000    0.1317607
104640.0000000    0.1254985
104680.0000000    0.1207063
104720.0000000    0.1247394
104760.0000000    0.1285661
104800.0000000    0.1196498
104840.0000000    0.1245598
104880.0000000    0.1225548
104920.0000000    0.1217546
104960.0000000    0.1220888
105000.0000000    0.1211977
105040.0000000    0.1152188
105080.0000000    0.1091196
105120.0000000    0.1035394
105160.0000000    0.1127590
105200.0000000    0.1149198
105240.0000000    0.1122819
105280.0000000    0.1239057
105320.0000000    0.1246354
105360.0000000    0.1193163
105400.0000000    0.1147918
105440.0000000    0.1135456
105480.0000000    0.1111558
105520.0000000    0.1156620
105560.0000000    0.1199395
105600.0000000    0.1220118
105640.0000000    0.1202230
105680.0000000    0.1222876
105720.0000000    0.1082218
105760.0000000    0.1114614
105800.0000000    0.1251980
105840.0000000    0.1212660
105880.0000000    0.1139162
105920.0000000    0.1076714
105960.0000000    0.1186330
106000.0000000    0.1146196
106040.0000000    0.1182109
106080.0000000    0.1096102
106120.0000000    0.1139229
106160.0000000    0.1165024
106200.0000000    0.1091564
106240.0000000    0.1099481
106280.0000000    0.1087210
106320.0000000    0.1060183
106360.0000000    0.1034444
106400.0000000    0.1083313
106440.0000000    0.1100633
106480.0000000    0.1175028
106520.0000000    0.1108261
106560.0000000    0.1090476
106600.0000000    0.1050004
106640.0000000    0.1034587
106680.0000000    0.1131254
106720.0000000    0.1154393
106760.0000000    0.1063284
106800.0000000    0.1145860
106840.0000000    0.1120384
106880.0000000    0.1003853
106920.0000000    0.1200865
106960.0000000    0.1198806
107000.0000000    0.1195373
107040.0000000    0.1170505
107080.0000000    0.1074718
107120.0000000    0.1110664
107160.0000000    0.1074080
107200.0000000    0.1188869
107240.0000000    0.1209515
107280.0000000    0.1231596
107320.0000000    0.1223655
107360.0000000    0.1256568
107400.0000000    0.1185178
107440.0000000    0.1251768
107480.0000000    0.1214608
107520.0000000    0.1232084
107560.0000000    0.1229715
107600.0000000    0.1135287
107640.0000000    0.1208011
107680.0000000    0.1144952
107720.0000000    0.1196162
107760.0000000    0.1171326
107800.0000000    0.1271157
107840.0000000    0.1253726
107880.0000000    0.1205553
107920.0000000    0.1241859
107960.0000000    0.1153153
108000.0000000    0.1305337
108040.0000000    0.1335700
108080.0000000    0.1175607
108120.0000000    0.1235210
108160.0000000    0.1225420
108200.0000000    0.1152932
108240.0000000    0.1133991
108280.0000000    0.1144588
108320.0000000    0.1090204
108360.0000000    0.1205417
108400.0000000    0.1268791
108440.0000000    0.1192384
108480.0000000    0.1161574
108520.0000000    0.1238894
108560.0000000    0.1168281
108600.0000000    0.1132290
108640.0000000    0.1102536
108680.0000000    0.1197228
108720.0000000    0.1189798
108760.0000000    0.1249628
108800.0000000    0.1250591
108840.0000000    0.1233876
108880.0000000    0.1206677
108920.0000000    0.1096921
108960.0000000    0.1212710
109000.0000000    0.1149594
109040.0000000    0.1201176
109080.0000000    0.1207635
109120.0000000    0.1253704
109160.0000000    0.1170794
109200.0000000    0.1198117
109240.0000000    0.1209232
109280.0000000    0.1313495
109320.0000000    0.1194593
109360.0000000    0.1254036
109400.0000000    0.1160624
109440.0000000    0.1152645
109480.0000000    0.1074274
109520.0000000    0.1190160
109560.0000000    0.1152043
109600.0000000    0.1105392
109640.0000000    0.1141247
109680.0000000    0.1086339
109720.0000000    0.1116999
109760.0000000    0.1052184
109800.0000000    0.1114645
109840.0000000    0.1134884
109880.0000000    0.1115429
109920.0000000    0.1147805
109960.0000000    0.1240158
110000.0000000    0.1245544
110040.0000000    0.1160746
110080.0000000    0.1088818
110120.0000000    0.1178503
110160.0000000    0.1141958
110200.0000000    0.1150249
110240.0000000    0.1061641
110280.0000000    0.1082962
110320.0000000    0.1053474
110360.0000000    0.1121917
110400.0000000    0.1112490
110440.0000000    0.1195755
110480.0000000    0.1189423
110520.0000000    0.1178029
110560.0000000    0.1123709
110600.0000000    0.1131238
110640.0000000    0.1037688
110680.0000000    0.1159840
110720.0000000    0.1081514
110760.0000000    0.1183654
110800.0000000    0.1161133
110840.0000000    0.1088116
110880.0000000    0.1108575
110920.0000000    0.1072766
110960.0000000    0.1035448
111000.0000000    0.1135885
111040.0000000    0.1118308
111080.0000000    0.1165976
111120.0000000    0.1193439
111160.0000000    0.1152103
111200.0000000    0.1272001
111240.0000000    0.1388617
111280.0000000    0.1251574
111320.0000000    0.1168955
111360.0000000    0.1189830
111400.0000000    0.1120640
111440.0000000    0.1107954
111480.0000000    0.1066023
111520.0000000    0.1184026
111560.0000000    0.1068124
111600.0000000    0.1111397
111640.0000000    0.1120920
111680.0000000    0.1044870
111720.0000000    0.1034038
111760.0000000    0.1088924
111800.0000000    0.1092484
111840.0000000    0.1099022
111880.0000000    0.1081844
111920.0000000    0.1103055
111960.0000000    0.1051565
112000.0000000    0.1109260
112040.0000000    0.1055431
112080.0000000    0.1153016
112120.0000000    0.1097518
112160.0000000    0.1066392
112200.0000000    0.1101651
112240.0000000    0.1094470
112280.0000000    0.1148556
112320.0000000    0.1039438
112360.0000000    0.1097924
112400.0000000    0.1020357
112440.0000000    0.1027699
112480.0000000    0.1149703
112520.0000000    0.1165989
112560.0000000    0.1318766
112600.0000000    0.1115573
112640.0000000    0.1166446
112680.0000000    0.1130045
112720.0000000    0.1127343
112760.0000000    0.1133714
112800.0000000    0.1134399
112840.0000000    0.1109429
112880.0000000    0.1046549
112920.0000000    0.1159335
112960.0000000    0.1135428
113000.0000000    0.1063479
113040.0000000    0.1124736
113080.0000000    0.1082430
113120.0000000    0.1027738
113160.0000000    0.1086980
113200.0000000    0.1083138
113240.0000000    0.1161327
113280.0000000    0.1098943
113320.0000000    0.1036127
113360.0000000    0.1160615
113400.0000000    0.1164591
113440.0000000    0.1123446
113480.0000000    0.1141757
113520.0000000    0.1131376
113560.0000000    0.1135298
113600.0000000    0.1089844
113640.0000000    0.1044433
113680.0000000    0.1139286
113720.0000000    0.1073062
113760.0000000    0.1086316
113800.0000000    0.1177511
113840.0000000    0.1188622
113880.0000000    0.1088561
113920.0000000    0.1099315
113960.0000000    0.1059220
114000.0000000    0.1185741
114040.0000000    0.1190763
114080.0000000    0.1300444
114120.0000000    0.1209754
114160.0000000    0.1247026
114200.0000000    0.1240888
114240.0000000    0.1154159
114280.0000000    0.1042472
114320.0000000    0.1045048
114360.0000000    0.1154656
114400.0000000    0.1190614
114440.0000000    0.1130822
114480.0000000    0.1190132
114520.0000000    0.1119167
114560.0000000    0.1141063
114600.0000000    0.1134869
114640.0000000    0.1231328
114680.0000000    0.1161008
114720.0000000    0.1109095
114760.0000000    0.1284930
114800.0000000    0.1272333
114840.0000000    0.1204642
114880.0000000    0.1181852
114920.0000000    0.1176947
114960.0000000    0.1130750
115000.0000000    0.1127273
115040.0000000    0.1212225
115080.0000000    0.1229896
115120.0000000    0.1266046
115160.0000000    0.1216795
115200.0000000    0.1135446
115240.0000000    0.1230931
115280.0000000    0.1259358
115320.0000000    0.1235880
115360.0000000    0.1118941
115400.0000000    0.1125404
115440.0000000    0.1215568
115480.0000000    0.1077792
115520.0000000    0.1133227
115560.0000000    0.1264322
115600.0000000    0.1054837
115640.0000000    0.1036536
115680.0000000    0.1043260
115720.0000000    0.0966149
115760.0000000    0.1031107
115800.0000000    0.1119940
115840.0000000    0.1104891
115880.0000000    0.1286497
115920.0000000    0.1215757
115960.0000000    0.1062113
116000.0000000    0.1169829
116040.0000000    0.1314668
116080.0000000    0.1076789
116120.0000000    0.1305090
116160.0000000    0.1267125
116200.0000000    0.1287009
116240.0000000    0.1178110
116280.0000000    0.1222362
116320.0000000    0.1233029
116360.0000000    0.1133523
116400.0000000    0.1079496
116440.0000000    0.1208314
116480.0000000    0.1164566
116520.0000000    0.1236836
116560.0000000    0.1091710
116600.0000000    0.1074228
116640.0000000    0.1082789
116680.0000000    0.1066716
116720.0000000    0.1137270
116760.0000000    0.0999926
116800.0000000    0.1120392
116840.0000000    0.1137423
116880.0000000    0.1305245
116920.0000000    0.1240486
116960.0000000    0.1141609
117000.0000000    0.1155525
117040.0000000    0.1149418
117080.0000000    0.1127498
117120.0000000    0.1217395
117160.0000000    0.1107033
117200.0000000    0.1111168
117240.0000000    0.1113457
117280.0000000    0.1110985
117320.0000000    0.1077125
117360.0000000    0.1131889
117400.0000000    0.1230719
117440.0000000    0.1091219
117480.0000000    0.1225355
117520.0000000    0.1155598
117560.0000000    0.1171614
117600.0000000    0.1149118
117640.0000000    0.1152378
117680.0000000    0.1191576
117720.0000000    0.1367421
117760.0000000    0.1218761
117800.0000000    0.1153414
117840.0000000    0.1193157
117880.0000000    0.1135826
117920.0000000    0.1155036
117960.0000000    0.1153355
118000.0000000    0.1139629
118040.0000000    0.1203681
118080.0000000    0.1180142
118120.0000000    0.1339353
118160.0000000    0.1338603
118200.0000000    0.1242017
118240.0000000    0.1365840
118280.0000000    0.1283356
118320.0000000    0.1310385
118360.0000000    0.1178221
118400.0000000    0.1184645
118440.0000000    0.1207338
118480.0000000    0.1194605
118520.0000000    0.1205397
118560.0000000    0.1368097
118600.0000000    0.1311330
118640.0000000    0.1268022
118680.0000000    0.1330520
118720.0000000    0.1207616
118760.0000000    0.1244855
118800.0000000    0.1186533
118840.0000000    0.1226988
118880.0000000    0.1110287
118920.0000000    0.1199830
118960.0000000    0.1250234
119000.0000000    0.1224503
119040.0000000    0.1216526
119080.0000000    0.1316814
119120.0000000    0.1255610
119160.0000000    0.1291796
119200.0000000    0.1223316
119240.0000000    0.1206295
119280.0000000    0.1241421
119320.0000000    0.1254779
119360.0000000    0.1321337
119400.0000000    0.1312707
119440.0000000    0.1290500
119480.0000000    0.1306531
119520.0000000    0.1328968
119560.0000000    0.1246311
119600.0000000    0.1205894
119640.0000000    0.1257317
119680.0000000    0.1244259
119720.0000000    0.1154327
119760.0000000    0.1238447
119800.0000000    0.1255750
119840.0000000    0.1181573
119880.0000000    0.1229449
119920.0000000    0.1233356
119960.0000000    0.1144347
120000.0000000    0.1095507
120040.0000000    0.1153999
120080.0000000    0.1207130
120120.0000000    0.1310761
120160.0000000    0.1148661
120200.0000000    0.1147785
120240.0000000    0.1234417
120280.0000000    0.1253622
120320.0000000    0.1190261
120360.0000000    0.1320566
120400.0000000    0.1308676
120440.0000000    0.1248295
120480.0000000    0.1295810
120520.0000000    0.1177283
120560.0000000    0.1256926
120600.0000000    0.1165344
120640.0000000    0.1227108
120680.0000000    0.1213780
120720.0000000    0.1103310
120760.0000000    0.1084648
120800.0000000    0.1131953
120840.0000000    0.1151765
120880.0000000    0.1306242
120920.0000000    0.1199478
120960.0000000    0.1121108
121000.0000000    0.1176946
121040.0000000    0.1115769
121080.0000000    0.1084339
121120.0000000    0.1098556
121160.0000000    0.1083856
121200.0000000    0.1127465
121240.0000000    0.1108495
121280.0000000    0.1127662
121320.0000000    0.1205145
121360.0000000    0.1233081
121400.0000000    0.1196917
121440.0000000    0.1220621
121480.0000000    0.1211970
121520.0000000    0.1147535
121560.0000000    0.1330406
121600.0000000    0.1256410
121640.0000000    0.1217077
121680.0000000    0.1181355
121720.0000000    0.1224826
121760.0000000    0.1191791
121800.0000000    0.1224625
121840.0000000    0.1274372
121880.0000000    0.1110638
121920.0000000    0.1172375
121960.0000000    0.1142271
122000.0000000    0.1182579
122040.0000000    0.1159321
122080.0000000    0.1230678
122120.0000000    0.1271184
122160.0000000    0.1281492
122200.0000000    0.1170893
122240.0000000    0.1182081
122280.0000000    0.1209200
122320.0000000    0.1121252
122360.0000000    0.1097307
122400.0000000    0.1159133
122440.0000000    0.1094846
122480.0000000    0.1081401
122520.0000000    0.1202951
122560.0000000    0.1132600
122600.0000000    0.1225456
122640.0000000    0.1133708
122680.0000000    0.1100288
122720.0000000    0.1134755
122760.0000000    0.1125063
122800.0000000    0.1168306
122840.0000000    0.1108299
122880.0000000    0.1192439
122920.0000000    0.1196102
122960.0000000    0.1291418
123000.0000000    0.1210948
123040.0000000    0.1107122
123080.0000000    0.1162673
123120.0000000    0.1235612
123160.0000000    0.1291591
123200.0000000    0.1145338
123240.0000000    0.1130410
123280.0000000    0.1103349
123320.0000000    0.1249221
123360.0000000    0.1325274
123400.0000000    0.1249525
123440.0000000    0.1419912
123480.0000000    0.1399408
123520.0000000    0.1289920
123560.0000000    0.1348953
123600.0000000    0.1375179
123640.0000000    0.1424617
123680.0000000    0.1448544
123720.0000000    0.1404280
123760.0000000    0.1353536
123800.0000000    0.1404244
123840.0000000    0.1314813
123880.0000000    0.1312567
123920.0000000    0.1342214
123960.0000000    0.1328288
124000.0000000    0.1341250
124040.0000000    0.1325002
124080.0000000    0.1283038
124120.0000000    0.1223712
124160.0000000    0.1236510
124200.0000000    0.1421277
124240.0000000    0.1311167
124280.0000000    0.1230808
124320.0000000    0.1283327
124360.0000000    0.1130293
124400.0000000    0.1220059
124440.0000000    0.1254722
124480.0000000    0.1199863
124520.0000000    0.1232461
124560.0000000    0.1277540
124600.0000000    0.1415482
124640.0000000    0.1273927
124680.0000000    0.1373176
124720.0000000    0.1408855
124760.0000000    0.1373182
124800.0000000    0.1177133
124840.0000000    0.1305029
124880.0000000    0.1278991
124920.0000000    0.1231573
124960.0000000    0.1355884
125000.0000000    0.1250063
125040.0000000    0.1163561
125080.0000000    0.1336365
125120.0000000    0.1220912
125160.0000000    0.1392783
125200.0000000    0.1230379
125240.0000000    0.1443469
125280.0000000    0.1422327
125320.0000000    0.1373927
125360.0000000    0.1480643
125400.0000000    0.1412025
125440.0000000    0.1310645
125480.0000000    0.1311475
125520.0000000    0.1429726
125560.0000000    0.1327122
125600.0000000    0.1416441
125640.0000000    0.1331561
125680.0000000    0.1332372
125720.0000000    0.1337581
125760.0000000    0.1480346
125800.0000000    0.1528021
125840.0000000    0.1403681
125880.0000000    0.1363005
125920.0000000    0.1527079
125960.0000000    0.1463744
126000.0000000    0.1405130
126040.0000000    0.1314477
126080.0000000    0.1320250
126120.0000000    0.1296012
126160.0000000    0.1316239
126200.0000000    0.1231122
126240.0000000    0.1177813
126280.0000000    0.1238578
126320.0000000    0.1211944
126360.0000000    0.1232495
126400.0000000    0.1400543
126440.0000000    0.1326483
126480.0000000    0.1236793
126520.0000000    0.1220309
126560.0000000    0.1241708
126600.0000000    0.1369715
126640.0000000    0.1389464
126680.0000000    0.1188000
126720.0000000    0.1276462
126760.0000000    0.1213735
126800.0000000    0.1217313
126840.0000000    0.1401883
126880.0000000    0.1302383
126920.0000000    0.1132565
126960.0000000    0.1265626
127000.0000000    0.1337272
127040.0000000    0.1358567
127080.0000000    0.1330931
127120.0000000    0.1343646
127160.0000000    0.1318375
127200.0000000    0.1199451
127240.0000000    0.1273537
127280.0000000    0.1298230
127320.0000000    0.1262756
127360.0000000    0.1300209
127400.0000000    0.1322766
127440.0000000    0.1316407
127480.0000000    0.1303157
127520.0000000    0.1452897
127560.0000000    0.1488875
127600.0000000    0.1340674
127640.0000000    0.1295754
127680.0000000    0.1281244
127720.0000000    0.1420308
127760.0000000    0.1221039
127800.0000000    0.1269781
127840.0000000    0.1349317
127880.0000000    0.1363921
127920.0000000    0.1216567
127960.0000000    0.1301965
128000.0000000    0.1263564
128040.0000000    0.1309906
128080.0000000    0.1423729
128120.0000000    0.1267169
128160.0000000    0.1159513
128200.0000000    0.1314145
128240.0000000    0.1311941
128280.0000000    0.1462485
128320.0000000    0.1429932
128360.0000000    0.1357807
128400.0000000    0.1337145
128440.0000000    0.1429272
128480.0000000    0.1262024
128520.0000000    0.1203401
128560.0000000    0.1302360
128600.0000000    0.1306232
128640.0000000    0.1280247
128680.0000000    0.1271306
128720.0000000    0.1351013
128760.0000000    0.1283738
128800.0000000    0.1188347
128840.0000000    0.1208766
128880.0000000    0.1183754
128920.0000000    0.1275309
128960.0000000    0.1232684
129000.0000000    0.1259443
129040.0000000    0.1207267
129080.0000000    0.1222528
129120.0000000    0.1292378
129160.0000000    0.1238533
129200.0000000    0.1178799
129240.0000000    0.1251951
129280.0000000    0.1287610
129320.0000000    0.1283091
129360.0000000    0.1161974
129400.0000000    0.1123461
129440.0000000    0.1055410
129480.0000000    0.1125600
129520.0000000    0.1107868
129560.0000000    0.1147075
129600.0000000    0.1102880
129640.0000000    0.1089301
129680.0000000    0.1048883
129720.0000000    0.1088225
129760.0000000    0.1056297
129800.0000000    0.1068067
129840.0000000    0.1104023
129880.0000000    0.1097149
129920.0000000    0.1167772
129960.0000000    0.1231135
130000.0000000    0.1180202
130040.0000000    0.1188700
130080.0000000    0.1164019
130120.0000000    0.1152971
130160.0000000    0.1220952
130200.0000000    0.1089219
130240.0000000    0.1126497
130280.0000000    0.1121268
130320.0000000    0.1172052
130360.0000000    0.1225019
130400.0000000    0.1195497
130440.0000000    0.1084991
130480.0000000    0.1263888
130520.0000000    0.1300163
130560.0000000    0.1228290
130600.0000000    0.1109022
130640.0000000    0.1162706
130680.0000000    0.1203208
130720.0000000    0.1151311
130760.0000000    0.1220252
130800.0000000    0.1242701
130840.0000000    0.1337647
130880.0000000    0.1353648
130920.0000000    0.1344304
130960.0000000    0.1272645
131000.0000000    0.1228549
131040.0000000    0.1174171
131080.0000000    0.1111135
131120.0000000    0.1202745
131160.0000000    0.1222849
131200.0000000    0.1212715
131240.0000000    0.1239631
131280.0000000    0.1198222
131320.0000000    0.1234971
131360.0000000    0.1276105
131400.0000000    0.1260904
131440.0000000    0.1320808
131480.0000000    0.1220628
131520.0000000    0.1166437
131560.0000000    0.1256161
131600.0000000    0.1279783
131640.0000000    0.1154182
131680.0000000    0.1174664
131720.0000000    0.1215828
131760.0000000    0.1263828
131800.0000000    0.1331988
131840.0000000    0.1306455
131880.0000000    0.1239516
131920.0000000    0.1227513
131960.0000000    0.1204512
132000.0000000    0.1106591
132040.0000000    0.1218638
132080.0000000    0.1162030
132120.0000000    0.1265454
132160.0000000    0.1209642
132200.0000000    0.1427833
132240.0000000    0.1254849
132280.0000000    0.1462498
132320.0000000    0.1426371
132360.0000000    0.1426628
132400.0000000    0.1282855
132440.0000000    0.1320763
132480.0000000    0.1261131
132520.0000000    0.1293110
132560.0000000    0.1335112
132600.0000000    0.1395413
132640.0000000    0.1450388
132680.0000000    0.1410290
132720.0000000    0.1363350
132760.0000000    0.1326053
132800.0000000    0.1367799
132840.0000000    0.1401253
132880.0000000    0.1229305
132920.0000000    0.1268975
132960.0000000    0.1193168
133000.0000000    0.1197192
133040.0000000    0.1213524
133080.0000000    0.1179002
133120.0000000    0.1275781
133160.0000000    0.1268428
133200.0000000    0.1183427
133240.0000000    0.1295074
133280.0000000    0.1144227
133320.0000000    0.1229204
133360.0000000    0.1188130
133400.0000000    0.1325289
133440.0000000    0.1289402
133480.0000000    0.1301934
133520.0000000    0.1255381
133560.0000000    0.1305403
133600.0000000    0.1138773
133640.0000000    0.1231441
133680.0000000    0.1213335
133720.0000000    0.1187505
133760.0000000    0.1211775
133800.0000000    0.1280463
133840.0000000    0.1320074
133880.0000000    0.1286473
133920.0000000    0.1390200
133960.0000000    0.1236675
134000.0000000    0.1221096
134040.0000000    0.1306127
134080.0000000    0.1284005
134120.0000000    0.1314429
134160.0000000    0.1285853
134200.0000000    0.1398239
134240.0000000    0.1395668
134280.0000000    0.1365943
134320.0000000    0.1303951
134360.0000000    0.1375382
134400.0000000    0.1385172
134440.0000000    0.1331336
134480.0000000    0.1341937
134520.0000000    0.1246173
134560.0000000    0.1263542
134600.0000000    0.1323918
134640.0000000    0.1335115
134680.0000000    0.1303013
134720.0000000    0.1284444
134760.0000000    0.1335904
134800.0000000    0.1361936
134840.0000000    0.1284056
134880.0000000    0.1423329
134920.0000000    0.1395916
134960.0000000    0.1552469
135000.0000000    0.1443919
135040.0000000    0.1417165
135080.0000000    0.1519871
135120.0000000    0.1425435
135160.0000000    0.1482652
135200.0000000    0.1255783
135240.0000000    0.1398699
135280.0000000    0.1401533
135320.0000000    0.1401351
135360.0000000    0.1314957
135400.0000000    0.1257658
135440.0000000    0.1397594
135480.0000000    0.1479508
135520.0000000    0.1362435
135560.0000000    0.1370591
135600.0000000    0.1396394
135640.0000000    0.1256987
135680.0000000    0.1322357
135720.0000000    0.1297484
135760.0000000    0.1288812
135800.0000000    0.1383340
135840.0000000    0.1363969
135880.0000000    0.1272458
135920.0000000    0.1386821
135960.0000000    0.1453155
136000.0000000    0.1395103
136040.0000000    0.1428984
136080.0000000    0.1369557
136120.0000000    0.1311625
136160.0000000    0.1414891
136200.0000000    0.1351358
136240.0000000    0.1306963
136280.0000000    0.1313701
136320.0000000    0.1314741
136360.0000000    0.1258690
136400.0000000    0.1258355
136440.0000000    0.1232235
136480.0000000    0.1400610
136520.0000000    0.1421441
136560.0000000    0.1319707
136600.0000000    0.1270760
136640.0000000    0.1185470
136680.0000000    0.1224506
136720.0000000    0.1447257
136760.0000000    0.1271962
136800.0000000    0.1172181
136840.0000000    0.1249425
136880.0000000    0.1371073
136920.0000000    0.1316800
136960.0000000    0.1256351
137000.0000000    0.1311884
137040.0000000    0.1287837
137080.0000000    0.1315491
137120.0000000    0.1284395
137160.0000000    0.1212041
137200.0000000    0.1226286
137240.0000000    0.1254633
137280.0000000    0.1259474
137320.0000000    0.1264394
137360.0000000    0.1139583
137400.0000000    0.1166897
137440.0000000    0.1232522
137480.0000000    0.1232019
137520.0000000    0.1207990
137560.0000000    0.1222308
137600.0000000    0.1288749
137640.0000000    0.1222612
137680.0000000    0.1242040
137720.0000000    0.1464577
137760.0000000    0.1255828
137800.0000000    0.1353037
137840.0000000    0.1325810
137880.0000000    0.1257248
137920.0000000    0.1303180
137960.0000000    0.1258354
138000.0000000    0.1375456
138040.0000000    0.1272319
138080.0000000    0.1332626
138120.0000000    0.1423813
138160.0000000    0.1330488
138200.0000000    0.1293534
138240.0000000    0.1419435
138280.0000000    0.1386097
138320.0000000    0.1362400
138360.0000000    0.1393814
138400.0000000    0.1402421
138440.0000000    0.1378839
138480.0000000    0.1432069
138520.0000000    0.1412425
138560.0000000    0.1367185
138600.0000000    0.1291326
138640.0000000    0.1292083
138680.0000000    0.1262240
138720.0000000    0.1163321
138760.0000000    0.1257614
138800.0000000    0.1257016
138840.0000000    0.1223955
138880.0000000    0.1374719
138920.0000000    0.1291393
138960.0000000    0.1256466
139000.0000000    0.1280276
139040.0000000    0.1114132
139080.0000000    0.1299027
139120.0000000    0.1306314
139160.0000000    0.1322867
139200.0000000    0.1259831
139240.0000000    0.1206283
139280.0000000    0.1237223
139320.0000000    0.1226280
139360.0000000    0.1186591
139400.0000000    0.1287724
139440.0000000    0.1276155
139480.0000000    0.1335319
139520.0000000    0.1437168
139560.0000000    0.1263830
139600.0000000    0.1339768
139640.0000000    0.1271603
139680.0000000    0.1172992
139720.0000000    0.1316455
139760.0000000    0.1429478
139800.0000000    0.1322079
139840.0000000    0.1240302
139880.0000000    0.1355133
139920.0000000    0.1252944
139960.0000000    0.1239662
140000.0000000    0.1295132
140040.0000000    0.1320890
140080.0000000    0.1350917
140120.0000000    0.1234859
140160.0000000    0.1215666
140200.0000000    0.1238337
140240.0000000    0.1289664
140280.0000000    0.1365837
140320.0000000    0.1265965
140360.0000000    0.1348864
140400.0000000    0.1288067
140440.0000000    0.1460407
140480.0000000    0.1397177
140520.0000000    0.1458257
140560.0000000    0.1338373
140600.0000000    0.1420716
140640.0000000    0.1509594
140680.0000000    0.1363815
140720.0000000    0.1408359
140760.0000000    0.1360632
140800.0000000    0.1192041
140840.0000000    0.1334791
140880.0000000    0.1380002
140920.0000000    0.1245154
140960.0000000    0.1343989
141000.0000000    0.1455366
141040.0000000    0.1312687
141080.0000000    0.1216677
141120.0000000    0.1343145
141160.0000000    0.1349069
141200.0000000    0.1299459
141240.0000000    0.1295735
141280.0000000    0.1411197
141320.0000000    0.1325797
141360.0000000    0.1280292
141400.0000000    0.1321022
141440.0000000    0.1443486
141480.0000000    0.1390273
141520.0000000    0.1349617
141560.0000000    0.1281226
141600.0000000    0.1272523
141640.0000000    0.1226746
141680.0000000    0.1182557
141720.0000000    0.1188381
141760.0000000    0.1182181
141800.0000000    0.1290905
141840.0000000    0.1168866
141880.0000000    0.1374663
141920.0000000    0.1271269
141960.0000000    0.1323825
142000.0000000    0.1433396
142040.0000000    0.1153425
142080.0000000    0.1315423
142120.0000000    0.1205932
142160.0000000    0.1251487
142200.0000000    0.1426645
142240.0000000    0.1362796
142280.0000000    0.1502434
142320.0000000    0.1402258
142360.0000000    0.1449736
142400.0000000    0.1227868
142440.0000000    0.1402394
142480.0000000    0.1290745
142520.0000000    0.1438905
142560.0000000    0.1254304
142600.0000000    0.1350823
142640.0000000    0.1157227
142680.0000000    0.1245264
142720.0000000    0.1297824
142760.0000000    0.1289653
142800.0000000    0.1215530
142840.0000000    0.1220100
142880.0000000    0.1306685
142920.0000000    0.1333225
142960.0000000    0.1373865
143000.0000000    0.1357696
143040.0000000    0.1411846
143080.0000000    0.1365417
143120.0000000    0.1204844
143160.0000000    0.1299030
143200.0000000    0.1401021
143240.0000000    0.1280927
143280.0000000    0.1282829
143320.0000000    0.1328571
143360.0000000    0.1382213
143400.0000000    0.1376876
143440.0000000    0.1292183
143480.0000000    0.1283275
143520.0000000    0.1276209
143560.0000000    0.1296670
143600.0000000    0.1211006
143640.0000000    0.1284205
143680.0000000    0.1272870
143720.0000000    0.1313860
143760.0000000    0.1133382
143800.0000000    0.1303577
143840.0000000    0.1164993
143880.0000000    0.1265908
143920.0000000    0.1278310
143960.0000000    0.1186767
144000.0000000    0.1290135
144040.0000000    0.1310720
144080.0000000    0.1171883
144120.0000000    0.1175038
144160.0000000    0.1280853
144200.0000000    0.1117275
144240.0000000    0.1133912
144280.0000000    0.1322895
144320.0000000    0.1325012
144360.0000000    0.1371116
144400.0000000    0.1306626
144440.0000000    0.1366030
144480.0000000    0.1317072
144520.0000000    0.1217450
144560.0000000    0.1363235
144600.0000000    0.1311740
144640.0000000    0.1320554
144680.0000000    0.1209324
144720.0000000    0.1291730
144760.0000000    0.1391684
144800.0000000    0.1376570
144840.0000000    0.1347156
144880.0000000    0.1367522
144920.0000000    0.1302430
144960.0000000    0.1273335
145000.0000000    0.1261581
145040.0000000    0.1271053
145080.0000000    0.1249170
145120.0000000    0.1376348
145160.0000000    0.1237828
145200.0000000    0.1353684
145240.0000000    0.1244677
145280.0000000    0.1230475
145320.0000000    0.1213424
145360.0000000    0.1281967
145400.0000000    0.1421918
145440.0000000    0.1324757
145480.0000000    0.1360844
145520.0000000    0.1297504
145560.0000000    0.1390310
145600.0000000    0.1381164
145640.0000000    0.1275264
145680.0000000    0.1336511
145720.0000000    0.1178028
145760.0000000    0.1436055
145800.0000000    0.1192381
145840.0000000    0.1147107
145880.0000000    0.1116475
145920.0000000    0.1145495
145960.0000000    0.1234222
146000.0000000    0.1187490
146040.0000000    0.1324388
146080.0000000    0.1295289
146120.0000000    0.1205754
146160.0000000    0.1343771
146200.0000000    0.1301463
146240.0000000    0.1190081
146280.0000000    0.1296117
146320.0000000    0.1252446
146360.0000000    0.1190315
146400.0000000    0.1204254
146440.0000000    0.1274899
146480.0000000    0.1293892
146520.0000000    0.1162718
146560.0000000    0.1161287
146600.0000000    0.1168334
146640.0000000    0.1194865
146680.0000000    0.1200238
146720.0000000    0.1269062
146760.0000000    0.1292902
146800.0000000    0.1314803
146840.0000000    0.1227761
146880.0000000    0.1119517
146920.0000000    0.1265568
146960.0000000    0.1157948
147000.0000000    0.1187280
147040.0000000    0.1256104
147080.0000000    0.1147131
147120.0000000    0.1155583
147160.0000000    0.1086580
147200.0000000    0.1108043
147240.0000000    0.1117996
147280.0000000    0.1131188
147320.0000000    0.1022542
147360.0000000    0.1115521
147400.0000000    0.1161262
147440.0000000    0.1173342
147480.0000000    0.1145235
147520.0000000    0.1184522
147560.0000000    0.1238226
147600.0000000    0.1223108
147640.0000000    0.1096887
147680.0000000    0.1186151
147720.0000000    0.1191548
147760.0000000    0.1258825
147800.0000000    0.1228825
147840.0000000    0.1275138
147880.0000000    0.1163626
147920.0000000    0.1133915
147960.0000000    0.1179461
148000.0000000    0.1177272
148040.0000000    0.1134145
148080.0000000    0.1179013
148120.0000000    0.1156388
148160.0000000    0.1163981
148200.0000000    0.1128383
148240.0000000    0.1233946
148280.0000000    0.1284521
148320.0000000    0.1181531
148360.0000000    0.1231429
148400.0000000    0.1135530
148440.0000000    0.1096632
148480.0000000    0.1141319
148520.0000000    0.1255868
148560.0000000    0.1265751
148600.0000000    0.1160754
148640.0000000    0.1133784
148680.0000000    0.1159751
148720.0000000    0.1194573
148760.0000000    0.1175383
148800.0000000    0.1090462
148840.0000000    0.1328366
148880.0000000    0.1096379
148920.0000000    0.1100905
148960.0000000    0.1135507
149000.0000000    0.1164908
149040.0000000    0.1220008
149080.0000000    0.1157919
149120.0000000    0.1182641
149160.0000000    0.1215095
149200.0000000    0.1283153
149240.0000000    0.1143276
149280.0000000    0.1337855
149320.0000000    0.1182969
149360.0000000    0.1256673
149400.0000000    0.1146534
149440.0000000    0.1307669
149480.0000000    0.1175059
149520.0000000    0.1191552
149560.0000000    0.1219636
149600.0000000    0.1310517
149640.0000000    0.1292133
149680.0000000    0.1075073
149720.0000000    0.1206121
149760.0000000    0.1299055
149800.0000000    0.1304967
149840.0000000    0.1313795
149880.0000000    0.1211384
149920.0000000    0.1232442
149960.0000000    0.1294246
150000.0000000    0.1225355
150040.0000000    0.1423838
150080.0000000    0.1251674
150120.0000000    0.1275536
150160.0000000    0.1217745
150200.0000000    0.1110507
150240.0000000    0.1195376
150280.0000000    0.1173078
150320.0000000    0.1280155
150360.0000000    0.1285531
150400.0000000    0.1264439
150440.0000000    0.1245742
150480.0000000    0.1214165
150520.0000000    0.1242356
150560.0000000    0.1134199
150600.0000000    0.1245490
150640.0000000    0.1152654
150680.0000000    0.1207405
150720.0000000    0.1172070
150760.0000000    0.1244965
150800.0000000    0.1255653
150840.0000000    0.1276585
150880.0000000    0.1037692
150920.0000000    0.1134759
150960.0000000    0.1093326
151000.0000000    0.1071422
151040.0000000    0.1085760
151080.0000000    0.1179239
151120.0000000    0.1166580
151160.0000000    0.1280454
151200.0000000    0.1166878
151240.0000000    0.1176701
151280.0000000    0.1196973
151320.0000000    0.1249227
151360.0000000    0.1138326
151400.0000000    0.1126887
151440.0000000    0.1173033
151480.0000000    0.1190046
151520.0000000    0.1159571
151560.0000000    0.1221390
151600.0000000    0.1206242
151640.0000000    0.1096820
151680.0000000    0.1189310
151720.0000000    0.1133810
151760.0000000    0.1191741
151800.0000000    0.1147961
151840.0000000    0.1106921
151880.0000000    0.1155597
151920.0000000    0.1167040
151960.0000000    0.1085939
152000.0000000    0.1123947
152040.0000000    0.1076499
152080.0000000    0.1101619
152120.0000000    0.1094626
152160.0000000    0.1079669
152200.0000000    0.1112525
152240.0000000    0.1197284
152280.0000000    0.1332383
152320.0000000    0.1154520
152360.0000000    0.1189993
152400.0000000    0.1092888
152440.0000000    0.1049642
152480.0000000    0.1062346
152520.0000000    0.1072735
152560.0000000    0.1086771
152600.0000000    0.1019779
152640.0000000    0.1102704
152680.0000000    0.1097354
152720.0000000    0.1204373
152760.0000000    0.1143771
152800.0000000    0.1186969
152840.0000000    0.1250527
152880.0000000    0.1274643
152920.0000000    0.1196872
152960.0000000    0.1155652
153000.0000000    0.1115418
153040.0000000    0.1118416
153080.0000000    0.1281726
153120.0000000    0.1098189
153160.0000000    0.1127422
153200.0000000    0.1016628
153240.0000000    0.1084567
153280.0000000    0.1113169
153320.0000000    0.1117499
153360.0000000    0.1094896
153400.0000000    0.1211762
153440.0000000    0.1258210
153480.0000000    0.1142865
153520.0000000    0.1200753
153560.0000000    0.1168342
153600.0000000    0.1101328
153640.0000000    0.1197700
153680.0000000    0.1150950
153720.0000000    0.1236735
153760.0000000    0.1261146
153800.0000000    0.1228277
153840.0000000    0.1116371
153880.0000000    0.1173250
153920.0000000    0.1115096
153960.0000000    0.1051421
154000.0000000    0.1170921
154040.0000000    0.1089023
154080.0000000    0.1050863
154120.0000000    0.1108099
154160.0000000    0.1046322
154200.0000000    0.1047902
154240.0000000    0.1076778
154280.0000000    0.1127090
154320.0000000    0.0981868
154360.0000000    0.1083675
154400.0000000    0.1096591
154440.0000000    0.1180660
154480.0000000    0.1058460
154520.0000000    0.1072177
154560.0000000    0.1238494
154600.0000000    0.1136998
154640.0000000    0.1032507
154680.0000000    0.1048678
154720.0000000    0.1055998
154760.0000000    0.1061896
154800.0000000    0.1137462
154840.0000000    0.1118655
154880.0000000    0.1072975
154920.0000000    0.1099566
154960.0000000    0.1092956
155000.0000000    0.1097410
155040.0000000    0.1144570
155080.0000000    0.1095188
155120.0000000    0.1036987
155160.0000000    0.1109695
155200.0000000    0.1062682
155240.0000000    0.1144928
155280.0000000    0.1150271
155320.0000000    0.1250664
155360.0000000    0.1146389
155400.0000000    0.1139605
155440.0000000    0.1269877
155480.0000000    0.1197968
155520.0000000    0.1240779
155560.0000000    0.1100116
155600.0000000    0.1148677
155640.0000000    0.1091553
155680.0000000    0.1129218
155720.0000000    0.1198827
155760.0000000    0.1178830
155800.0000000    0.1197444
155840.0000000    0.1179529
155880.0000000    0.1215509
155920.0000000    0.1242875
155960.0000000    0.1277456
156000.0000000    0.1109448
156040.0000000    0.1069221
156080.0000000    0.1068819
156120.0000000    0.1191282
156160.0000000    0.1127732
156200.0000000    0.1224422
156240.0000000    0.1117488
156280.0000000    0.1044497
156320.0000000    0.1255097
156360.0000000    0.1187536
156400.0000000    0.1137545
156440.0000000    0.1179878
156480.0000000    0.1017823
156520.0000000    0.1086387
156560.0000000    0.1173469
156600.0000000    0.1180774
156640.0000000    0.1137561
156680.0000000    0.1059627
156720.0000000    0.1090443
156760.0000000    0.1189893
156800.0000000    0.1007371
156840.0000000    0.1067590
156880.0000000    0.1100309
156920.0000000    0.1069639
156960.0000000    0.1085135
157000.0000000    0.1007868
157040.0000000    0.1107672
157080.0000000    0.1063299
157120.0000000    0.1024137
157160.0000000    0.1045718
157200.0000000    0.1085347
157240.0000000    0.1174187
157280.0000000    0.1239868
157320.0000000    0.1146672
157360.0000000    0.1042041
157400.0000000    0.1064991
157440.0000000    0.1017322
157480.0000000    0.1037577
157520.0000000    0.1217406
157560.0000000    0.1097613
157600.0000000    0.1233063
157640.0000000    0.1122457
157680.0000000    0.1176180
157720.0000000    0.1158355
157760.0000000    0.1175244
157800.0000000    0.1074547
157840.0000000    0.1120363
157880.0000000    0.1143222
157920.0000000    0.1097733
157960.0000000    0.1102255
158000.0000000    0.1095925
158040.0000000    0.1181676
158080.0000000    0.1092370
158120.0000000    0.1196686
158160.0000000    0.1295741
158200.0000000    0.1234298
158240.0000000    0.1063009
158280.0000000    0.1058523
158320.0000000    0.1061466
158360.0000000    0.1038228
158400.0000000    0.1013763
158440.0000000    0.1062055
158480.0000000    0.1067206
158520.0000000    0.1017800
158560.0000000    0.1126149
158600.0000000    0.1048053
158640.0000000    0.1036911
158680.0000000    0.1109796
158720.0000000    0.1060730
158760.0000000    0.1256586
158800.0000000    0.1149154
158840.0000000    0.1010718
158880.0000000    0.1122581
158920.0000000    0.1097391
158960.0000000    0.1109999
159000.0000000    0.1135667
159040.0000000    0.1070294
159080.0000000    0.1101602
159120.0000000    0.1080782
159160.0000000    0.1051539
159200.0000000    0.1042051
159240.0000000    0.1141944
159280.0000000    0.1043808
159320.0000000    0.1038910
159360.0000000    0.0999064
159400.0000000    0.1067953
159440.0000000    0.1079130
159480.0000000    0.1067313
159520.0000000    0.1004336
159560.0000000    0.1055703
159600.0000000    0.1043098
159640.0000000    0.1034204
159680.0000000    0.1025221
159720.0000000    0.1064289
159760.0000000    0.1078551
159800.0000000    0.1081371
159840.0000000    0.1120966
159880.0000000    0.1173633
159920.0000000    0.1141774
159960.0000000    0.1084705
160000.0000000    0.1137465
160040.0000000    0.1072912
160080.0000000    0.1059680
160120.0000000    0.1119226
160160.0000000    0.1174484
160200.0000000    0.1256543
160240.0000000    0.1100520
160280.0000000    0.1102722
160320.0000000    0.1140975
160360.0000000    0.1138781
160400.0000000    0.1095923
160440.0000000    0.1152829
160480.0000000    0.1126360
160520.0000000    0.1034806
160560.0000000    0.1046933
160600.0000000    0.1091210
160640.0000000    0.0988737
160680.0000000    0.1152138
160720.0000000    0.1011016
160760.0000000    0.1022813
160800.0000000    0.0974064
160840.0000000    0.1100114
160880.0000000    0.1027714
160920.0000000    0.1149224
160960.0000000    0.1113061
161000.0000000    0.1147634
161040.0000000    0.1232736
161080.0000000    0.1215761
161120.0000000    0.1162324
161160.0000000    0.1159869
161200.0000000    0.1221045
161240.0000000    0.1167778
161280.0000000    0.1177624
161320.0000000    0.1132742
161360.0000000    0.1214307
161400.0000000    0.1177749
161440.0000000    0.1079170
161480.0000000    0.1104826
161520.0000000    0.0987103
161560.0000000    0.0969187
161600.0000000    0.1117101
161640.0000000    0.1029362
161680.0000000    0.1098507
161720.0000000    0.1252260
161760.0000000    0.1238804
161800.0000000    0.1163747
161840.0000000    0.1194692
161880.0000000    0.1184891
161920.0000000    0.1147920
161960.0000000    0.1175768
162000.0000000    0.1109812
162040.0000000    0.1126775
162080.0000000    0.1135601
162120.0000000    0.1059562
162160.0000000    0.1095371
162200.0000000    0.1007858
162240.0000000    0.0985080
162280.0000000    0.1030100
162320.0000000    0.1053451
162360.0000000    0.1026327
162400.0000000    0.1123983
162440.0000000    0.1129333
162480.0000000    0.1114352
162520.0000000    0.1301269
162560.0000000    0.1115362
162600.0000000    0.1154391
162640.0000000    0.1136033
162680.0000000    0.1115829
162720.0000000    0.1121850
162760.0000000    0.1106940
162800.0000000    0.1082357
162840.0000000    0.1054875
162880.0000000    0.1098577
162920.0000000    0.1061656
162960.0000000    0.1074193
163000.0000000    0.1234271
163040.0000000    0.1228001
163080.0000000    0.1173445
163120.0000000    0.1217853
163160.0000000    0.1292786
163200.0000000    0.1156006
163240.0000000    0.1196845
163280.0000000    0.1242305
163320.0000000    0.1183495
163360.0000000    0.1179310
163400.0000000    0.1196025
163440.0000000    0.1236888
163480.0000000    0.1118637
163520.0000000    0.1105693
163560.0000000    0.1149994
163600.0000000    0.1174497
163640.0000000    0.1289145
163680.0000000    0.1324718
163720.0000000    0.1158997
163760.0000000    0.1113551
163800.0000000    0.1100629
163840.0000000    0.1104822
163880.0000000    0.1052613
163920.0000000    0.1167594
163960.0000000    0.1019886
164000.0000000    0.1017083
164040.0000000    0.1105119
164080.0000000    0.1045975
164120.0000000    0.1127503
164160.0000000    0.1109807
164200.0000000    0.1048196
164240.0000000    0.1175602
164280.0000000    0.1247923
164320.0000000    0.1153246
164360.0000000    0.1179045
164400.0000000    0.1109682
164440.0000000    0.1128608
164480.0000000    0.1105681
164520.0000000    0.1141563
164560.0000000    0.1191857
164600.0000000    0.1058740
164640.0000000    0.0981513
164680.0000000    0.1164018
164720.0000000    0.1141755
164760.0000000    0.1248507
164800.0000000    0.1111056
164840.0000000    0.1165332
164880.0000000    0.1135047
164920.0000000    0.1139610
164960.0000000    0.1142664
165000.0000000    0.1200958
165040.0000000    0.1242312
165080.0000000    0.1228809
165120.0000000    0.1270260
165160.0000000    0.1239319
165200.0000000    0.1264368
165240.0000000    0.1165752
165280.0000000    0.1185705
165320.0000000    0.1195724
165360.0000000    0.1254199
165400.0000000    0.1196588
165440.0000000    0.1182412
165480.0000000    0.1143198
165520.0000000    0.1175582
165560.0000000    0.1117817
165600.0000000    0.1153631
165640.0000000    0.1146962
165680.0000000    0.1098801
165720.0000000    0.1202920
165760.0000000    0.1141319
165800.0000000    0.1178444
165840.0000000    0.1195856
165880.0000000    0.1208201
165920.0000000    0.1199368
165960.0000000    0.1276208
166000.0000000    0.1371502
166040.0000000    0.1238015
166080.0000000    0.1258751
166120.0000000    0.1389891
166160.0000000    0.1219093
166200.0000000    0.1234694
166240.0000000    0.1185844
166280.0000000    0.1228941
166320.0000000    0.1147160
166360.0000000    0.1217709
166400.0000000    0.1168345
166440.0000000    0.1205416
166480.0000000    0.1175712
166520.0000000    0.1219903
166560.0000000    0.1261380
166600.0000000    0.1268964
166640.0000000    0.1249582
166680.0000000    0.1233227
166720.0000000    0.1177776
166760.0000000    0.1132531
166800.0000000    0.1229062
166840.0000000    0.1273913
166880.0000000    0.1260883
166920.0000000    0.1153061
166960.0000000    0.1173767
167000.0000000    0.1155952
167040.0000000    0.1238376
167080.0000000    0.1136218
167120.0000000    0.1255604
167160.0000000    0.1318428
167200.0000000    0.1261683
167240.0000000    0.1340124
167280.0000000    0.1216097
167320.0000000    0.1332707
167360.0000000    0.1309935
167400.0000000    0.1180438
167440.0000000    0.1248099
167480.0000000    0.1253754
167520.0000000    0.1150417
167560.0000000    0.1342532
167600.0000000    0.1228011
167640.0000000    0.1210057
167680.0000000    0.1330714
167720.0000000    0.1135000
167760.0000000    0.1254403
167800.0000000    0.1287571
167840.0000000    0.1232362
167880.0000000    0.1265706
167920.0000000    0.1276320
167960.0000000    0.1320370
168000.0000000    0.1211893
168040.0000000    0.1199976
168080.0000000    0.1194415
168120.0000000    0.1141376
168160.0000000    0.1221318
168200.0000000    0.1251075
168240.0000000    0.1194707
168280.0000000    0.1174594
168320.0000000    0.1123140
168360.0000000    0.1143477
168400.0000000    0.1179877
168440.0000000    0.1258010
168480.0000000    0.1247379
168520.0000000    0.1295210
168560.0000000    0.1277825
168600.0000000    0.1201654
168640.0000000    0.1257622
168680.0000000    0.1142263
168720.0000000    0.1223814
168760.0000000    0.1254352
168800.0000000    0.1194555
168840.0000000    0.1206778
168880.0000000    0.1144950
168920.0000000    0.1124910
168960.0000000    0.1244502
169000.0000000    0.1194905
169040.0000000    0.1062075
169080.0000000    0.1163759
169120.0000000    0.1125126
169160.0000000    0.1084849
169200.0000000    0.1168603
169240.0000000    0.1104191
169280.0000000    0.1106776
169320.0000000    0.1093646
169360.0000000    0.1094771
169400.0000000    0.1061629
169440.0000000    0.1224639
169480.0000000    0.1063275
169520.0000000    0.1097616
169560.0000000    0.1069981
169600.0000000    0.1035864
169640.0000000    0.1147164
169680.0000000    0.1091414
169720.0000000    0.1138087
169760.0000000    0.1140081
169800.0000000    0.1079038
169840.0000000    0.1165996
169880.0000000    0.1164498
169920.0000000    0.1080486
169960.0000000    0.1186707
170000.0000000    0.1142517
170040.0000000    0.1081163
170080.0000000    0.1125902
170120.0000000    0.1085705
170160.0000000    0.1054426
170200.0000000    0.1206565
170240.0000000    0.1113908
170280.0000000    0.1219983
170320.0000000    0.1112847
170360.0000000    0.1185214
170400.0000000    0.1232376
170440.0000000    0.1089037
170480.0000000    0.1030719
170520.0000000    0.1052488
170560.0000000    0.1065836
170600.0000000    0.1087692
170640.0000000    0.1071447
170680.0000000    0.1142613
170720.0000000    0.1018076
170760.0000000    0.1013440
170800.0000000    0.1080819
170840.0000000    0.1020421
170880.0000000    0.1136746
170920.0000000    0.1146982
170960.0000000    0.0948840
171000.0000000    0.1003354
171040.0000000    0.1103699
171080.0000000    0.1016527
171120.0000000    0.1189000
171160.0000000    0.1101436
171200.0000000    0.1152440
171240.0000000    0.1272661
171280.0000000    0.1269189
171320.0000000    0.1190196
171360.0000000    0.1161640
171400.0000000    0.1130366
171440.0000000    0.1148309
171480.0000000    0.1280827
171520.0000000    0.1208059
171560.0000000    0.1223981
171600.0000000    0.1195840
171640.0000000    0.1334128
171680.0000000    0.1325488
171720.0000000    0.1312387
171760.0000000    0.1301939
171800.0000000    0.1217124
171840.0000000    0.1181589
171880.0000000    0.1208739
171920.0000000    0.1175584
171960.0000000    0.1169170
172000.0000000    0.1203103
172040.0000000    0.1128757
172080.0000000    0.1244245
172120.0000000    0.1265328
172160.0000000    0.1129821
172200.0000000    0.1147465
172240.0000000    0.1338650
172280.0000000    0.1268010
172320.0000000    0.1352511
172360.0000000    0.1323957
172400.0000000    0.1345582
172440.0000000    0.1317728
172480.0000000    0.1213279
172520.0000000    0.1310205
172560.0000000    0.1116255
172600.0000000    0.1248146
172640.0000000    0.1146281
172680.0000000    0.1238772
172720.0000000    0.1201688
172760.0000000    0.1265177
172800.0000000    0.1203145
172840.0000000    0.1169802
172880.0000000    0.1344829
172920.0000000    0.1341395
172960.0000000    0.1220579
173000.0000000    0.1267259
173040.0000000    0.1221306
173080.0000000    0.1306198
173120.0000000    0.1335623
173160.0000000    0.1214152
173200.0000000    0.1171480
173240.0000000    0.1155471
173280.0000000    0.1118584
173320.0000000    0.1133153
173360.0000000    0.1164981
173400.0000000    0.1144321
173440.0000000    0.1221647
173480.0000000    0.1219626
173520.0000000    0.1157882
173560.0000000    0.1192974
173600.0000000    0.1236197
173640.0000000    0.1208240
173680.0000000    0.1194493
173720.0000000    0.1179411
173760.0000000    0.1269485
173800.0000000    0.1236278
173840.0000000    0.1205165
173880.0000000    0.1331486
173920.0000000    0.1348844
173960.0000000    0.1226228
174000.0000000    0.1235085
174040.0000000    0.1221600
174080.0000000    0.1217784
174120.0000000    0.1283904
174160.0000000    0.1246100
174200.0000000    0.1207414
174240.0000000    0.1251774
174280.0000000    0.1251682
174320.0000000    0.1291321
174360.0000000    0.1291652
174400.0000000    0.1210330
174440.0000000    0.1215720
174480.0000000    0.1262584
174520.0000000    0.1217082
174560.0000000    0.1192924
174600.0000000    0.1230712
174640.0000000    0.1254230
174680.0000000    0.1184317
174720.0000000    0.1270647
174760.0000000    0.1235225
174800.0000000    0.1283530
174840.0000000    0.1219485
174880.0000000    0.1268539
174920.0000000    0.1159520
174960.0000000    0.1209571
175000.0000000    0.1120760
175040.0000000    0.1289035
175080.0000000    0.1288536
175120.0000000    0.1379994
175160.0000000    0.1359252
175200.0000000    0.1456715
175240.0000000    0.1335485
175280.0000000    0.1372504
175320.0000000    0.1470574
175360.0000000    0.1438004
175400.0000000    0.1410188
175440.0000000    0.1258098
175480.0000000    0.1216173
175520.0000000    0.1307249
175560.0000000    0.1203690
175600.0000000    0.1117667
175640.0000000    0.1154720
175680.0000000    0.1190302
175720.0000000    0.1223157
175760.0000000    0.1165049
175800.0000000    0.1193899
175840.0000000    0.1241456
175880.0000000    0.1309133
175920.0000000    0.1170982
175960.0000000    0.1208950
176000.0000000    0.1176613
176040.0000000    0.1275591
176080.0000000    0.1112534
176120.0000000    0.1197183
176160.0000000    0.1159295
176200.0000000    0.1119241
176240.0000000    0.1214659
176280.0000000    0.1183726
176320.0000000    0.1225382
176360.0000000    0.1173359
176400.0000000    0.1207933
176440.0000000    0.1290270
176480.0000000    0.1393864
176520.0000000    0.1273000
176560.0000000    0.1303978
176600.0000000    0.1371415
176640.0000000    0.1354094
176680.0000000    0.1368816
176720.0000000    0.1430026
176760.0000000    0.1405922
176800.0000000    0.1291215
176840.0000000    0.1307510
176880.0000000    0.1363432
176920.0000000    0.1435658
176960.0000000    0.1461188
177000.0000000    0.1465395
177040.0000000    0.1469257
177080.0000000    0.1513054
177120.0000000    0.1419683
177160.0000000    0.1356967
177200.0000000    0.1385140
177240.0000000    0.1344814
177280.0000000    0.1405396
177320.0000000    0.1300084
177360.0000000    0.1369711
177400.0000000    0.1395788
177440.0000000    0.1408668
177480.0000000    0.1327630
177520.0000000    0.1327016
177560.0000000    0.1336699
177600.0000000    0.1386531
177640.0000000    0.1526029
177680.0000000    0.1350251
177720.0000000    0.1272855
177760.0000000    0.1232996
177800.0000000    0.1243656
177840.0000000    0.1314284
177880.0000000    0.1366198
177920.0000000    0.1445842
177960.0000000    0.1248544
178000.0000000    0.1304306
178040.0000000    0.1290594
178080.0000000    0.1348768
178120.0000000    0.1338477
178160.0000000    0.1230676
178200.0000000    0.1340433
178240.0000000    0.1318938
178280.0000000    0.1282109
178320.0000000    0.1352684
178360.0000000    0.1285748
178400.0000000    0.1307631
178440.0000000    0.1312612
178480.0000000    0.1364584
178520.0000000    0.1361817
178560.0000000    0.1170314
178600.0000000    0.1276112
178640.0000000    0.1246313
178680.0000000    0.1199752
178720.0000000    0.1150311
178760.0000000    0.1173392
178800.0000000    0.1241051
178840.0000000    0.1173343
178880.0000000    0.1218632
178920.0000000    0.1260318
178960.0000000    0.1201223
179000.0000000    0.1117516
179040.0000000    0.1294906
179080.0000000    0.1223227
179120.0000000    0.1316774
179160.0000000    0.1235549
179200.0000000    0.1356827
179240.0000000    0.1312993
179280.0000000    0.1239028
179320.0000000    0.1208876
179360.0000000    0.1092570
179400.0000000    0.1203432
179440.0000000    0.1169358
179480.0000000    0.1222098
179520.0000000    0.1200943
179560.0000000    0.1214097
179600.0000000    0.1197305
179640.0000000    0.1076571
179680.0000000    0.1103192
179720.0000000    0.1276519
179760.0000000    0.1281229
179800.0000000    0.1243536
179840.0000000    0.1255671
179880.0000000    0.1194462
179920.0000000    0.1273161
179960.0000000    0.1368484
180000.0000000    0.1277916
180040.0000000    0.1320769
180080.0000000    0.1206896
180120.0000000    0.1337794
180160.0000000    0.1286295
180200.0000000    0.1331927
180240.0000000    0.1268481
180280.0000000    0.1324388
180320.0000000    0.1415917
180360.0000000    0.1417647
180400.0000000    0.1437562
180440.0000000    0.1403198
180480.0000000    0.1418550
180520.0000000    0.1606412
180560.0000000    0.1552173
180600.0000000    0.1364534
180640.0000000    0.1440245
180680.0000000    0.1354343
180720.0000000    0.1329753
180760.0000000    0.1401196
180800.0000000    0.1254677
180840.0000000    0.1235125
180880.0000000    0.1369382
180920.0000000    0.1292566
180960.0000000    0.1358273
181000.0000000    0.1233165
181040.0000000    0.1221982
181080.0000000    0.1364678
181120.0000000    0.1274558
181160.0000000    0.1230308
181200.0000000    0.1316298
181240.0000000    0.1276656
181280.0000000    0.1290968
181320.0000000    0.1417925
181360.0000000    0.1452421
181400.0000000    0.1470582
181440.0000000    0.1359919
181480.0000000    0.1313816
181520.0000000    0.1372450
181560.0000000    0.1279959
181600.0000000    0.1352534
181640.0000000    0.1351234
181680.0000000    0.1239738
181720.0000000    0.1224338
181760.0000000    0.1259889
181800.0000000    0.1266624
181840.0000000    0.1330920
181880.0000000    0.1392273
181920.0000000    0.1419354
181960.0000000    0.1303583
182000.0000000    0.1389761
182040.0000000    0.1423735
182080.0000000    0.1382061
182120.0000000    0.1381377
182160.0000000    0.1355955
182200.0000000    0.1319897
182240.0000000    0.1270831
182280.0000000    0.1373319
182320.0000000    0.1342459
182360.0000000    0.1223388
182400.0000000    0.1273996
182440.0000000    0.1268080
182480.0000000    0.1321613
182520.0000000    0.1375055
182560.0000000    0.1340151
182600.0000000    0.1296762
182640.0000000    0.1279840
182680.0000000    0.1366608
182720.0000000    0.1341656
182760.0000000    0.1319751
182800.0000000    0.1377432
182840.0000000    0.1305676
182880.0000000    0.1228283
182920.0000000    0.1366187
182960.0000000    0.1346674
183000.0000000    0.1386774
183040.0000000    0.1422212
183080.0000000    0.1294454
183120.0000000    0.1391547
183160.0000000    0.1440026
183200.0000000    0.1277212
183240.0000000    0.1374387
183280.0000000    0.1330951
183320.0000000    0.1344778
183360.0000000    0.1368883
183400.0000000    0.1346636
183440.0000000    0.1354401
183480.0000000    0.1332541
183520.0000000    0.1307724
183560.0000000    0.1517674
183600.0000000    0.1362031
183640.0000000    0.1380936
183680.0000000    0.1340618
183720.0000000    0.1467981
183760.0000000    0.1483008
183800.0000000    0.1390498
183840.0000000    0.1367203
183880.0000000    0.1371114
183920.0000000    0.1402039
183960.0000000    0.1337888
184000.0000000    0.1420486
184040.0000000    0.1432581
184080.0000000    0.1324031
184120.0000000    0.1398232
184160.0000000    0.1458989
184200.0000000    0.1360517
184240.0000000    0.1398325
184280.0000000    0.1430003
184320.0000000    0.1421999
184360.0000000    0.1354424
184400.0000000    0.1366386
184440.0000000    0.1354855
184480.0000000    0.1459238
184520.0000000    0.1436717
184560.0000000    0.1366280
184600.0000000    0.1423699
184640.0000000    0.1379979
184680.0000000    0.1322681
184720.0000000    0.1293454
184760.0000000    0.1432212
184800.0000000    0.1380154
184840.0000000    0.1375480
184880.0000000    0.1338665
184920.0000000    0.1333936
184960.0000000    0.1274294
185000.0000000    0.1345893
185040.0000000    0.1321379
185080.0000000    0.1213730
185120.0000000    0.1232573
185160.0000000    0.1256561
185200.0000000    0.1380458
185240.0000000    0.1390799
185280.0000000    0.1303722
185320.0000000    0.1427507
185360.0000000    0.1286370
185400.0000000    0.1365035
185440.0000000    0.1407511
185480.0000000    0.1356014
185520.0000000    0.1354010
185560.0000000    0.1379735
185600.0000000    0.1363215
185640.0000000    0.1341963
185680.0000000    0.1403245
185720.0000000    0.1364631
185760.0000000    0.1380961
185800.0000000    0.1347265
185840.0000000    0.1336752
185880.0000000    0.1470978
185920.0000000    0.1319153
185960.0000000    0.1239659
186000.0000000    0.1333083
186040.0000000    0.1267513
186080.0000000    0.1283676
186120.0000000    0.1311801
186160.0000000    0.1242943
186200.0000000    0.1355827
186240.0000000    0.1260512
186280.0000000    0.1313956
186320.0000000    0.1279795
186360.0000000    0.1234403
186400.0000000    0.1311515
186440.0000000    0.1174466
186480.0000000    0.1138961
186520.0000000    0.1199846
186560.0000000    0.1242980
186600.0000000    0.1265987
186640.0000000    0.1202676
186680.0000000    0.1148625
186720.0000000    0.1171503
186760.0000000    0.1245580
186800.0000000    0.1130070
186840.0000000    0.1232667
186880.0000000    0.1123317
186920.0000000    0.1146034
186960.0000000    0.1179603
187000.0000000    0.1229496
187040.0000000    0.1149066
187080.0000000    0.1239873
187120.0000000    0.1416111
187160.0000000    0.1323664
187200.0000000    0.1384742
187240.0000000    0.1461321
187280.0000000    0.1393468
187320.0000000    0.1521072
187360.0000000    0.1392677
187400.0000000    0.1418532
187440.0000000    0.1360658
187480.0000000    0.1302602
187520.0000000    0.1136928
187560.0000000    0.1298005
187600.0000000    0.1194621
187640.0000000    0.1226699
187680.0000000    0.1286839
187720.0000000    0.1373753
187760.0000000    0.1253418
187800.0000000    0.1266481
187840.0000000    0.1202301
187880.0000000    0.1249678
187920.0000000    0.1235588
187960.0000000    0.1239161
188000.0000000    0.1309828
188040.0000000    0.1371994
188080.0000000    0.1380050
188120.0000000    0.1449346
188160.0000000    0.1413809
188200.0000000    0.1215796
188240.0000000    0.1189767
188280.0000000    0.1224010
188320.0000000    0.1224734
188360.0000000    0.1160017
188400.0000000    0.1210809
188440.0000000    0.1251208
188480.0000000    0.1341486
188520.0000000    0.1414861
188560.0000000    0.1362316
188600.0000000    0.1215322
188640.0000000    0.1201839
188680.0000000    0.1182113
188720.0000000    0.1193197
188760.0000000    0.1241225
188800.0000000    0.1178720
188840.0000000    0.1181595
188880.0000000    0.1286026
188920.0000000    0.1110173
188960.0000000    0.1103932
189000.0000000    0.1222793
189040.0000000    0.1238350
189080.0000000    0.1258845
189120.0000000    0.1183218
189160.0000000    0.1238405
189200.0000000    0.1187554
189240.0000000    0.1268924
189280.0000000    0.1273643
189320.0000000    0.1333361
189360.0000000    0.1372918
189400.0000000    0.1426127
189440.0000000    0.1329760
189480.0000000    0.1332511
189520.0000000    0.1253463
189560.0000000    0.1266892
189600.0000000    0.1218857
189640.0000000    0.1254238
189680.0000000    0.1172845
189720.0000000    0.1249582
189760.0000000    0.1181357
189800.0000000    0.1262746
189840.0000000    0.1281937
189880.0000000    0.1288935
189920.0000000    0.1291538
189960.0000000    0.1200770
190000.0000000    0.1217943
190040.0000000    0.1263406
190080.0000000    0.1280699
190120.0000000    0.1233919
190160.0000000    0.1191444
190200.0000000    0.1189964
190240.0000000    0.1238160
190280.0000000    0.1277282
190320.0000000    0.1363452
190360.0000000    0.1250004
190400.0000000    0.1121966
190440.0000000    0.1310944
190480.0000000    0.1293134
190520.0000000    0.1358084
190560.0000000    0.1231974
190600.0000000    0.1279804
190640.0000000    0.1195634
190680.0000000    0.1376854
190720.0000000    0.1307470
190760.0000000    0.1285538
190800.0000000    0.1349478
190840.0000000    0.1202126
190880.0000000    0.1207976
190920.0000000    0.1130606
190960.0000000    0.1222799
191000.0000000    0.1139928
191040.0000000    0.1255205
191080.0000000    0.1215153
191120.0000000    0.1274645
191160.0000000    0.1230806
191200.0000000    0.1215289
191240.0000000    0.1123680
191280.0000000    0.1144233
191320.0000000    0.1130731
191360.0000000    0.1083456
191400.0000000    0.1228047
191440.0000000    0.1193505
191480.0000000    0.1180822
191520.0000000    0.1197206
191560.0000000    0.1246276
191600.0000000    0.1194910
191640.0000000    0.1192212
191680.0000000    0.1244452
191720.0000000    0.1199586
191760.0000000    0.1266820
191800.0000000    0.1193955
191840.0000000    0.1351292
191880.0000000    0.1161104
191920.0000000    0.1218071
191960.0000000    0.1203226
192000.0000000    0.1439496
192040.0000000    0.1370580
192080.0000000    0.1423525
192120.0000000    0.1327529
192160.0000000    0.1331997
192200.0000000    0.1270335
192240.0000000    0.1206101
192280.0000000    0.1295725
192320.0000000    0.1175429
192360.0000000    0.1202710
192400.0000000    0.1276347
192440.0000000    0.1291116
192480.0000000    0.1321452
192520.0000000    0.1216752
192560.0000000    0.1189008
192600.0000000    0.1219483
192640.0000000    0.1293571
192680.0000000    0.1324423
192720.0000000    0.1175065
192760.0000000    0.1461868
192800.0000000    0.1342401
192840.0000000    0.1406392
192880.0000000    0.1322370
192920.0000000    0.1450747
192960.0000000    0.1411227
193000.0000000    0.1453407
193040.0000000    0.1441177
193080.0000000    0.1411886
193120.0000000    0.1364002
193160.0000000    0.1380233
193200.0000000    0.1476125
193240.0000000    0.1370593
193280.0000000    0.1529626
193320.0000000    0.1548387
193360.0000000    0.1487722
193400.0000000    0.1371317
193440.0000000    0.1403481
193480.0000000    0.1365824
193520.0000000    0.1276715
193560.0000000    0.1311020
193600.0000000    0.1423869
193640.0000000    0.1390245
193680.0000000    0.1335122
193720.0000000    0.1510927
193760.0000000    0.1282541
193800.0000000    0.1209516
193840.0000000    0.1291170
193880.0000000    0.1205992
193920.0000000    0.1293011
193960.0000000    0.1401180
194000.0000000    0.1365804
194040.0000000    0.1279624
194080.0000000    0.1492952
194120.0000000    0.1426731
194160.0000000    0.1388864
194200.0000000    0.1325978
194240.0000000    0.1298473
194280.0000000    0.1487587
194320.0000000    0.1428237
194360.0000000    0.1320299
194400.0000000    0.1262279
194440.0000000    0.1456225
194480.0000000    0.1442737
194520.0000000    0.1409357
194560.0000000    0.1299236
194600.0000000    0.1496149
194640.0000000    0.1357148
194680.0000000    0.1497308
194720.0000000    0.1401876
194760.0000000    0.1323504
194800.0000000    0.1457944
194840.0000000    0.1532516
194880.0000000    0.1527184
194920.0000000    0.1471606
194960.0000000    0.1594798
195000.0000000    0.1672803
195040.0000000    0.1586656
195080.0000000    0.1583052
195120.0000000    0.1624807
195160.0000000    0.1522065
195200.0000000    0.1611142
195240.0000000    0.1424970
195280.0000000    0.1452812
195320.0000000    0.1460888
195360.0000000    0.1600998
195400.0000000    0.1553598
195440.0000000    0.1529557
195480.0000000    0.1459169
195520.0000000    0.1326027
195560.0000000    0.1421984
195600.0000000    0.1468925
195640.0000000    0.1545000
195680.0000000    0.1352511
195720.0000000    0.1450758
195760.0000000    0.1498653
195800.0000000    0.1371190
195840.0000000    0.1340045
195880.0000000    0.1525758
195920.0000000    0.1485977
195960.0000000    0.1376741
196000.0000000    0.1248653
196040.0000000    0.1419283
196080.0000000    0.1251128
196120.0000000    0.1176704
196160.0000000    0.1250798
196200.0000000    0.1255638
196240.0000000    0.1186450
196280.0000000    0.1191775
196320.0000000    0.1273407
196360.0000000    0.1386174
196400.0000000    0.1252384
196440.0000000    0.1141969
196480.0000000    0.1211833
196520.0000000    0.1329529
196560.0000000    0.1397363
196600.0000000    0.1456159
196640.0000000    0.1456506
196680.0000000    0.1387038
196720.0000000    0.1329511
196760.0000000    0.1419273
196800.0000000    0.1378254
196840.0000000    0.1328793
196880.0000000    0.1306714
196920.0000000    0.1292375
196960.0000000    0.1264569
197000.0000000    0.1272673
197040.0000000    0.1293219
197080.0000000    0.1414476
197120.0000000    0.1320894
197160.0000000    0.1307670
197200.0000000    0.1343259
197240.0000000    0.1540519
197280.0000000    0.1422767
197320.0000000    0.1206322
197360.0000000    0.1282493
197400.0000000    0.1395476
197440.0000000    0.1344238
197480.0000000    0.1615577
197520.0000000    0.1534289
197560.0000000    0.1440785
197600.0000000    0.1355169
197640.0000000    0.1302750
197680.0000000    0.1340528
197720.0000000    0.1413755
197760.0000000    0.1350272
197800.0000000    0.1263257
197840.0000000    0.1318785
197880.0000000    0.1401830
197920.0000000    0.1452072
197960.0000000    0.1472174
198000.0000000    0.1316538
198040.0000000    0.1296323
198080.0000000    0.1269564
198120.0000000    0.1268322
198160.0000000    0.1220371
198200.0000000    0.1260997
198240.0000000    0.1279733
198280.0000000    0.1129717
198320.0000000    0.1186233
198360.0000000    0.1089683
198400.0000000    0.1169519
198440.0000000    0.1187327
198480.0000000    0.1229854
198520.0000000    0.1231724
198560.0000000    0.1261307
198600.0000000    0.1218117
198640.0000000    0.1305229
198680.0000000    0.1177963
198720.0000000    0.1198406
198760.0000000    0.1273217
198800.0000000    0.1209549
198840.0000000    0.1265768
198880.0000000    0.1237325
198920.0000000    0.1291081
198960.0000000    0.1231373
199000.0000000    0.1117239
199040.0000000    0.1201378
199080.0000000    0.1246233
199120.0000000    0.1181386
199160.0000000    0.1196177
199200.0000000    0.1126838
199240.0000000    0.1103516
199280.0000000    0.1244548
199320.0000000    0.1179398
199360.0000000    0.1222560
199400.0000000    0.1260354
199440.0000000    0.1261090
199480.0000000    0.1081921
199520.0000000    0.1281626
199560.0000000    0.1197312
199600.0000000    0.1099051
199640.0000000    0.1090969
199680.0000000    0.1174689
199720.0000000    0.1240588
199760.0000000    0.1172546
199800.0000000    0.1237576
199840.0000000    0.1231002
199880.0000000    0.1203170
199920.0000000    0.1263982
199960.0000000    0.1160381
200000.0000000    0.1084961
200040.0000000    0.1117452
200080.0000000    0.1181006
200120.0000000    0.1192877
200160.0000000    0.1238623
200200.0000000    0.1188978
200240.0000000    0.1141045
200280.0000000    0.1240921
200320.0000000    0.1190631
200360.0000000    0.1181360
200400.0000000    0.1294761
200440.0000000    0.1216825
200480.0000000    0.1161629
200520.0000000    0.1182263
200560.0000000    0.1147208
200600.0000000    0.1194017
200640.0000000    0.1134541
200680.0000000    0.1267759
200720.0000000    0.1151490
200760.0000000    0.1093368
200800.0000000    0.1137509
200840.0000000    0.1102136
200880.0000000    0.1107788
200920.0000000    0.1147204
200960.0000000    0.1183056
201000.0000000    0.1158306
201040.0000000    0.1137157
201080.0000000    0.1201405
201120.0000000    0.1359793
201160.0000000    0.1160489
201200.0000000    0.1174924
201240.0000000    0.1289428
201280.0000000    0.1227506
201320.0000000    0.1234120
201360.0000000    0.1251290
201400.0000000    0.1149105
201440.0000000    0.1067406
201480.0000000    0.1046123
201520.0000000    0.1101843
201560.0000000    0.1221737
201600.0000000    0.1191957
201640.0000000    0.1232124
201680.0000000    0.1118321
201720.0000000    0.1060036
201760.0000000    0.1122471
201800.0000000    0.1083593
201840.0000000    0.1212018
201880.0000000    0.1124255
201920.0000000    0.1115322
201960.0000000    0.1147889
202000.0000000    0.1222482
202040.0000000    0.1156469
202080.0000000    0.1157148
202120.0000000    0.1181022
202160.0000000    0.1086303
202200.0000000    0.1112781
202240.0000000    0.1095469
202280.0000000    0.1115281
202320.0000000    0.1155070
202360.0000000    0.1141784
202400.0000000    0.1103702
202440.0000000    0.1024024
202480.0000000    0.1144208
202520.0000000    0.1243806
202560.0000000    0.1074887
202600.0000000    0.1242530
202640.0000000    0.1027605
202680.0000000    0.1178211
202720.0000000    0.1089242
202760.0000000    0.1041447
202800.0000000    0.1104113
202840.0000000    0.1032981
202880.0000000    0.1021905
202920.0000000    0.0996834
202960.0000000    0.1109616
203000.0000000    0.1070191
203040.0000000    0.1035053
203080.0000000    0.1085931
203120.0000000    0.1067115
203160.0000000    0.1091561
203200.0000000    0.1019336
203240.0000000    0.1001174
203280.0000000    0.1141857
203320.0000000    0.1084896
203360.0000000    0.1131977
203400.0000000    0.0970322
203440.0000000    0.1100993
203480.0000000    0.1227732
203520.0000000    0.1054414
203560.0000000    0.1165613
203600.0000000    0.1272608
203640.0000000    0.1254244
203680.0000000    0.1214176
203720.0000000    0.1229693
203760.0000000    0.1099383
203800.0000000    0.1218087
203840.0000000    0.1279181
203880.0000000    0.1251096
203920.0000000    0.1239421
203960.0000000    0.1269085
204000.0000000    0.1222045
204040.0000000    0.1240371
204080.0000000    0.1214927
204120.0000000    0.1125715
204160.0000000    0.1056830
204200.0000000    0.1103979
204240.0000000    0.1037402
204280.0000000    0.1037423
204320.0000000    0.1077167
204360.0000000    0.1034483
204400.0000000    0.1192463
204440.0000000    0.1018789
204480.0000000    0.1019129
204520.0000000    0.0945971
204560.0000000    0.1062724
204600.0000000    0.1065131
204640.0000000    0.1115666
204680.0000000    0.1007342
204720.0000000    0.1137635
204760.0000000    0.0989097
204800.0000000    0.0999936
204840.0000000    0.1049254
204880.0000000    0.1043118
204920.0000000    0.1053565
204960.0000000    0.1033610
205000.0000000    0.1034494
205040.0000000    0.1102150
205080.0000000    0.1161742
205120.0000000    0.1157526
205160.0000000    0.1207026
205200.0000000    0.1086263
205240.0000000    0.1225983
205280.0000000    0.1170713
205320.0000000    0.1145221
205360.0000000    0.1125205
205400.0000000    0.1153492
205440.0000000    0.1080900
205480.0000000    0.1142744
205520.0000000    0.1126114
205560.0000000    0.1177886
205600.0000000    0.0998062
205640.0000000    0.1053921
205680.0000000    0.1109735
205720.0000000    0.1117315
205760.0000000    0.1064587
205800.0000000    0.1081199
205840.0000000    0.1040038
205880.0000000    0.1048612
205920.0000000    0.1008958
205960.0000000    0.1128048
206000.0000000    0.1028447
206040.0000000    0.1097745
206080.0000000    0.1149728
206120.0000000    0.1066407
206160.0000000    0.1058605
206200.0000000    0.1156821
206240.0000000    0.0957669
206280.0000000    0.1004518
206320.0000000    0.1049618
206360.0000000    0.1063541
206400.0000000    0.1038903
206440.0000000    0.1096879
206480.0000000    0.1114793
206520.0000000    0.1080647
206560.0000000    0.1113112
206600.0000000    0.1063547
206640.0000000    0.1063999
206680.0000000    0.1050575
206720.0000000    0.1133814
206760.0000000    0.1150814
206800.0000000    0.1156357
206840.0000000    0.1119902
206880.0000000    0.1014543
206920.0000000    0.0999535
206960.0000000    0.1041347
207000.0000000    0.1072601
207040.0000000    0.1156039
207080.0000000    0.1117568
207120.0000000    0.1006082
207160.0000000    0.1078657
207200.0000000    0.1065626
207240.0000000    0.1102015
207280.0000000    0.1110549
207320.0000000    0.1068113
207360.0000000    0.1159696
207400.0000000    0.1108581
207440.0000000    0.1122989
207480.0000000    0.1149035
207520.0000000    0.1085720
207560.0000000    0.1174756
207600.0000000    0.1164891
207640.0000000    0.1249656
207680.0000000    0.1157910
207720.0000000    0.1111856
207760.0000000    0.1214096
207800.0000000    0.1176497
207840.0000000    0.1136354
207880.0000000    0.1175108
207920.0000000    0.1117713
207960.0000000    0.1123078
208000.0000000    0.1160269
208040.0000000    0.1156849
208080.0000000    0.1225979
208120.0000000    0.1121302
208160.0000000    0.1117847
208200.0000000    0.1157636
208240.0000000    0.1085264
208280.0000000    0.1199740
208320.0000000    0.1119504
208360.0000000    0.1104980
208400.0000000    0.1082796
208440.0000000    0.1115274
208480.0000000    0.1084384
208520.0000000    0.1192602
208560.0000000    0.1143514
208600.0000000    0.1133681
208640.0000000    0.1194072
208680.0000000    0.1132877
208720.0000000    0.1186431
208760.0000000    0.1194666
208800.0000000    0.1151976
208840.0000000    0.1170065
208880.0000000    0.1203877
208920.0000000    0.1174873
208960.0000000    0.1229999
209000.0000000    0.1210244
209040.0000000    0.1202620
209080.0000000    0.1227579
209120.0000000    0.1109358
209160.0000000    0.1197135
209200.0000000    0.1189791
209240.0000000    0.1228628
209280.0000000    0.1362718
209320.0000000    0.1294466
209360.0000000    0.1110018
209400.0000000    0.1267210
209440.0000000    0.1085162
209480.0000000    0.1119926
209520.0000000    0.1178607
209560.0000000    0.1145534
209600.0000000    0.1239705
209640.0000000    0.1129667
209680.0000000    0.1199152
209720.0000000    0.1175884
209760.0000000    0.1128543
209800.0000000    0.1247233
209840.0000000    0.1176398
209880.0000000    0.1140701
209920.0000000    0.1291524
209960.0000000    0.1280357
210000.0000000    0.1113413
210040.0000000    0.1145851
210080.0000000    0.1172444
210120.0000000    0.1240911
210160.0000000    0.1106652
210200.0000000    0.1194845
210240.0000000    0.1125761
210280.0000000    0.1204170
210320.0000000    0.1118610
210360.0000000    0.1115063
210400.0000000    0.1085689
210440.0000000    0.1164302
210480.0000000    0.1162751
210520.0000000    0.1162630
210560.0000000    0.1151484
210600.0000000    0.1308313
210640.0000000    0.1108985
210680.0000000    0.1027798
210720.0000000    0.1187175
210760.0000000    0.1119914
210800.0000000    0.1052691
210840.0000000    0.1164629
210880.0000000    0.1129629
210920.0000000    0.1119200
210960.0000000    0.1149472
211000.0000000    0.1130817
211040.0000000    0.1089820
211080.0000000    0.1131458
211120.0000000    0.1086432
211160.0000000    0.1182364
211200.0000000    0.1190814
211240.0000000    0.1283451
211280.0000000    0.1223190
211320.0000000    0.1252721
211360.0000000    0.1268200
211400.0000000    0.1121335
211440.0000000    0.1149373
211480.0000000    0.1227497
211520.0000000    0.1197187
211560.0000000    0.1142413
211600.0000000    0.1190746
211640.0000000    0.1223617
211680.0000000    0.1191055
211720.0000000    0.1205301
211760.0000000    0.1223934
211800.0000000    0.1318380
211840.0000000    0.1279716
211880.0000000    0.1457494
211920.0000000    0.1309593
211960.0000000    0.1294584
212000.0000000    0.1295150
212040.0000000    0.1230840
212080.0000000    0.1291007
212120.0000000    0.1233234
212160.0000000    0.1189988
212200.0000000    0.1144452
212240.0000000    0.1282440
212280.0000000    0.1241459
212320.0000000    0.1200322
212360.0000000    0.1189600
212400.0000000    0.1152370
212440.0000000    0.1331276
212480.0000000    0.1271877
212520.0000000    0.1190311
212560.0000000    0.1287524
212600.0000000    0.1304380
212640.0000000    0.1373215
212680.0000000    0.1334908
212720.0000000    0.1164132
212760.0000000    0.1194203
212800.0000000    0.1160339
212840.0000000    0.1177497
212880.0000000    0.1179697
212920.0000000    0.1211245
212960.0000000    0.1287918
213000.0000000    0.1191174
213040.0000000    0.1086534
213080.0000000    0.1111095
213120.0000000    0.1247667
213160.0000000    0.1078143
213200.0000000    0.1164321
213240.0000000    0.1208514
213280.0000000    0.1164875
213320.0000000    0.1232176
213360.0000000    0.1125071
213400.0000000    0.1172035
213440.0000000    0.1144726
213480.0000000    0.1141597
213520.0000000    0.1090534
213560.0000000    0.1127964
213600.0000000    0.1139939
213640.0000000    0.1165687
213680.0000000    0.1121095
213720.0000000    0.1227504
213760.0000000    0.1261346
213800.0000000    0.1140907
213840.0000000    0.1106358
213880.0000000    0.1108695
213920.0000000    0.1236919
213960.0000000    0.1143751
214000.0000000    0.1133759
214040.0000000    0.1212964
214080.0000000    0.1111694
214120.0000000    0.1190100
214160.0000000    0.1200450
214200.0000000    0.1122506
214240.0000000    0.1128402
214280.0000000    0.1081084
214320.0000000    0.1199471
214360.0000000    0.1225723
214400.0000000    0.1149407
214440.0000000    0.1188282
214480.0000000    0.1126003
214520.0000000    0.1309189
214560.0000000    0.1159107
214600.0000000    0.1213628
214640.0000000    0.1239205
214680.0000000    0.1228012
214720.0000000    0.1216582
214760.0000000    0.1228048
214800.0000000    0.1362084
214840.0000000    0.1183299
214880.0000000    0.1175516
214920.0000000    0.1205422
214960.0000000    0.1264608
215000.0000000    0.1311232
215040.0000000    0.1326343
215080.0000000    0.1137506
215120.0000000    0.1197029
215160.0000000    0.1203103
215200.0000000    0.1087439
215240.0000000    0.1220686
215280.0000000    0.1240375
215320.0000000    0.1158673
215360.0000000    0.1255279
215400.0000000    0.1151480
215440.0000000    0.1280221
215480.0000000    0.1246954
215520.0000000    0.1311246
215560.0000000    0.1358969
215600.0000000    0.1299282
215640.0000000    0.1284271
215680.0000000    0.1419110
215720.0000000    0.1190905
215760.0000000    0.1281832
215800.0000000    0.1210487
215840.0000000    0.1297114
215880.0000000    0.1271625
215920.0000000    0.1193008
215960.0000000    0.1272972
216000.0000000    0.1234216
216040.0000000    0.1405466
216080.0000000    0.1284407
216120.0000000    0.1251717
216160.0000000    0.1256840
216200.0000000    0.1233900
216240.0000000    0.1224076
216280.0000000    0.1184570
216320.0000000    0.1154022
216360.0000000    0.1150415
216400.0000000    0.1262291
216440.0000000    0.1177658
216480.0000000    0.1225546
216520.0000000    0.1186571
216560.0000000    0.1348671
216600.0000000    0.1194131
216640.0000000    0.1285587
216680.0000000    0.1298604
216720.0000000    0.1205982
216760.0000000    0.1185934
216800.0000000    0.1221011
216840.0000000    0.1258400
216880.0000000    0.1202694
216920.0000000    0.1229711
216960.0000000    0.1204642
217000.0000000    0.1170877
217040.0000000    0.1156040
217080.0000000    0.1272576
217120.0000000    0.1323667
217160.0000000    0.1357975
217200.0000000    0.1317935
217240.0000000    0.1228234
217280.0000000    0.1256362
217320.0000000    0.1278941
217360.0000000    0.1269315
217400.0000000    0.1354423
217440.0000000    0.1320807
217480.0000000    0.1292167
217520.0000000    0.1268668
217560.0000000    0.1292990
217600.0000000    0.1231399
217640.0000000    0.1364824
217680.0000000    0.1376048
217720.0000000    0.1336206
217760.0000000    0.1363838
217800.0000000    0.1189841
217840.0000000    0.1127987
217880.0000000    0.1159944
217920.0000000    0.1098540
217960.0000000    0.1174484
218000.0000000    0.1271758
218040.0000000    0.1232218
218080.0000000    0.1288234
218120.0000000    0.1306298
218160.0000000    0.1193331
218200.0000000    0.1261038
218240.0000000    0.1217793
218280.0000000    0.1179609
218320.0000000    0.1279751
218360.0000000    0.1135952
218400.0000000    0.1174008
218440.0000000    0.1328585
218480.0000000    0.1311020
218520.0000000    0.1354881
218560.0000000    0.1317668
218600.0000000    0.1319555
218640.0000000    0.1431206
218680.0000000    0.1359600
218720.0000000    0.1520622
218760.0000000    0.1442069
218800.0000000    0.1406905
218840.0000000    0.1325285
218880.0000000    0.1368506
218920.0000000    0.1242806
218960.0000000    0.1311855
219000.0000000    0.1216215
219040.0000000    0.1204658
219080.0000000    0.1186159
219120.0000000    0.1172202
219160.0000000    0.1257113
219200.0000000    0.1218507
219240.0000000    0.1151570
219280.0000000    0.1150018
219320.0000000    0.1247454
219360.0000000    0.1187873
219400.0000000    0.1179847
219440.0000000    0.1386636
219480.0000000    0.1395283
219520.0000000    0.1314116
219560.0000000    0.1355642
219600.0000000    0.1311243
219640.0000000    0.1267261
219680.0000000    0.1212989
219720.0000000    0.1348048
219760.0000000    0.1311384
219800.0000000    0.1254427
219840.0000000    0.1202657
219880.0000000    0.1172779
219920.0000000    0.1248752
219960.0000000    0.1226309
220000.0000000    0.1339449
220040.0000000    0.1151804
220080.0000000    0.1162245
220120.0000000    0.1335642
220160.0000000    0.1323150
220200.0000000    0.1283097
220240.0000000    0.1419313
220280.0000000    0.1357935
220320.0000000    0.1336126
220360.0000000    0.1342460
220400.0000000    0.1411381
220440.0000000    0.1281889
220480.0000000    0.1280001
220520.0000000    0.1202129
220560.0000000    0.1115341
220600.0000000    0.1302924
220640.0000000    0.1189447
220680.0000000    0.1126048
220720.0000000    0.1157231
220760.0000000    0.1089903
220800.0000000    0.1119213
220840.0000000    0.1208578
220880.0000000    0.1122670
220920.0000000    0.1065879
220960.0000000    0.1078056
221000.0000000    0.1120915
221040.0000000    0.1083603
221080.0000000    0.1163984
221120.0000000    0.1171201
221160.0000000    0.1128001
221200.0000000    0.1075310
221240.0000000    0.1232530
221280.0000000    0.1208217
221320.0000000    0.1104405
221360.0000000    0.1031785
221400.0000000    0.1066109
221440.0000000    0.1167218
221480.0000000    0.1130899
221520.0000000    0.1196153
221560.0000000    0.1205703
221600.0000000    0.1312182
221640.0000000    0.1327753
221680.0000000    0.1284691
221720.0000000    0.1223610
221760.0000000    0.1316442
221800.0000000    0.1388080
221840.0000000    0.1329852
221880.0000000    0.1315818
221920.0000000    0.1286811
221960.0000000    0.1260060
222000.0000000    0.1130018
222040.0000000    0.1218379
222080.0000000    0.1217806
222120.0000000    0.1235845
222160.0000000    0.1208112
222200.0000000    0.1258422
222240.0000000    0.1254086
222280.0000000    0.1268843
222320.0000000    0.1306067
222360.0000000    0.1190155
222400.0000000    0.1176453
222440.0000000    0.1228288
222480.0000000    0.1140908
222520.0000000    0.1226392
222560.0000000    0.1245922
222600.0000000    0.1164462
222640.0000000    0.1213811
222680.0000000    0.1180440
222720.0000000    0.1154333
222760.0000000    0.1056447
222800.0000000    0.1045205
222840.0000000    0.1037160
222880.0000000    0.1064476
222920.0000000    0.1206185
222960.0000000    0.0996962
223000.0000000    0.1122323
223040.0000000    0.1051775
223080.0000000    0.1105564
223120.0000000    0.1226995
223160.0000000    0.1106264
223200.0000000    0.1190854
223240.0000000    0.1162998
223280.0000000    0.1127777
223320.0000000    0.1038414
223360.0000000    0.1027502
223400.0000000    0.1035765
223440.0000000    0.1064832
223480.0000000    0.1066778
223520.0000000    0.1166533
223560.0000000    0.1077855
223600.0000000    0.0971804
223640.0000000    0.1039091
223680.0000000    0.1045254
223720.0000000    0.1026419
223760.0000000    0.1067975
223800.0000000    0.1036122
223840.0000000    0.1127086
223880.0000000    0.1077530
223920.0000000    0.1135875
223960.0000000    0.1041083
224000.0000000    0.0992448
224040.0000000    0.1209044
224080.0000000    0.1109301
224120.0000000    0.1152116
224160.0000000    0.1025630
224200.0000000    0.1065290
224240.0000000    0.0996129
224280.0000000    0.1128336
224320.0000000    0.1150223
224360.0000000    0.1199177
224400.0000000    0.1195495
224440.0000000    0.1131205
224480.0000000    0.1055370
224520.0000000    0.1202721
224560.0000000    0.1148080
224600.0000000    0.1106669
224640.0000000    0.1162911
224680.0000000    0.1123192
224720.0000000    0.1095183
224760.0000000    0.1090341
224800.0000000    0.1122281
224840.0000000    0.1244114
224880.0000000    0.1079444
224920.0000000    0.1121940
224960.0000000    0.1130837
225000.0000000    0.1092478
225040.0000000    0.1138602
225080.0000000    0.1142963
225120.0000000    0.1179103
225160.0000000    0.1090016
225200.0000000    0.1107582
225240.0000000    0.1065605
225280.0000000    0.1146487
225320.0000000    0.1044277
225360.0000000    0.1081276
225400.0000000    0.1159894
225440.0000000    0.1151491
225480.0000000    0.1207800
225520.0000000    0.1114297
225560.0000000    0.1119350
225600.0000000    0.1057485
225640.0000000    0.1203857
225680.0000000    0.1124285
225720.0000000    0.1161441
225760.0000000    0.1258356
225800.0000000    0.1189619
225840.0000000    0.1188395
225880.0000000    0.1201891
225920.0000000    0.1216973
225960.0000000    0.1363755
226000.0000000    0.1264943
226040.0000000    0.1362243
226080.0000000    0.1162457
226120.0000000    0.1292443
226160.0000000    0.1196942
226200.0000000    0.1165361
226240.0000000    0.1319323
226280.0000000    0.1241002
226320.0000000    0.1209737
226360.0000000    0.1213198
226400.0000000    0.1153876
226440.0000000    0.1099925
226480.0000000    0.1210382
226520.0000000    0.1064253
226560.0000000    0.1091132
226600.0000000    0.1079205
226640.0000000    0.1043742
226680.0000000    0.1067478
226720.0000000    0.0952289
226760.0000000    0.1117729
226800.0000000    0.0981009
226840.0000000    0.1024450
226880.0000000    0.1001652
226920.0000000    0.1136033
226960.0000000    0.1155324
227000.0000000    0.1256335
227040.0000000    0.1196912
227080.0000000    0.1166225
227120.0000000    0.1250334
227160.0000000    0.1148721
227200.0000000    0.1086953
227240.0000000    0.1218137
227280.0000000    0.1190360
227320.0000000    0.1257378
227360.0000000    0.1084242
227400.0000000    0.1088191
227440.0000000    0.1084187
227480.0000000    0.1223982
227520.0000000    0.1136522
227560.0000000    0.1184081
227600.0000000    0.1259594
227640.0000000    0.1070550
227680.0000000    0.1279739
227720.0000000    0.1229464
227760.0000000    0.1201693
227800.0000000    0.1172331
227840.0000000    0.1092476
227880.0000000    0.1196338
227920.0000000    0.1315270
227960.0000000    0.1404274
228000.0000000    0.1267631
228040.0000000    0.1313781
228080.0000000    0.1354959
228120.0000000    0.1207866
228160.0000000    0.1235466
228200.0000000    0.1300713
228240.0000000    0.1296809
228280.0000000    0.1094191
228320.0000000    0.1140151
228360.0000000    0.1307724
228400.0000000    0.1324313
228440.0000000    0.1314593
228480.0000000    0.1173121
228520.0000000    0.1284297
228560.0000000    0.1324364
228600.0000000    0.1264712
228640.0000000    0.1182511
228680.0000000    0.1254993
228720.0000000    0.1280577
228760.0000000    0.1235753
228800.0000000    0.1191680
228840.0000000    0.1298948
228880.0000000    0.1188529
228920.0000000    0.1195229
228960.0000000    0.1194246
229000.0000000    0.1182859
229040.0000000    0.1197430
229080.0000000    0.1138612
229120.0000000    0.1252605
229160.0000000    0.1210762
229200.0000000    0.1325608
229240.0000000    0.1271392
229280.0000000    0.1217329
229320.0000000    0.1196311
229360.0000000    0.1225930
229400.0000000    0.1172886
229440.0000000    0.1135332
229480.0000000    0.1113499
229520.0000000    0.1068758
229560.0000000    0.1057769
229600.0000000    0.1085567
229640.0000000    0.1124113
229680.0000000    0.1114497
229720.0000000    0.1064274
229760.0000000    0.1081770
229800.0000000    0.1039986
229840.0000000    0.1225582
229880.0000000    0.1181598
229920.0000000    0.1195434
229960.0000000    0.1224873
230000.0000000    0.1140889
230040.0000000    0.1179416
230080.0000000    0.1123893
230120.0000000    0.1141876
230160.0000000    0.1179812
230200.0000000    0.1141472
230240.0000000    0.1194964
230280.0000000    0.1111439
230320.0000000    0.1158708
230360.0000000    0.1204426
230400.0000000    0.1163243
230440.0000000    0.1166456
230480.0000000    0.1203103
230520.0000000    0.1167569
230560.0000000    0.1143017
230600.0000000    0.1203942
230640.0000000    0.1250759
230680.0000000    0.1330052
230720.0000000    0.1234585
230760.0000000    0.1286196
230800.0000000    0.1178041
230840.0000000    0.1228542
230880.0000000    0.1178781
230920.0000000    0.1275857
230960.0000000    0.1180285
231000.0000000    0.1226070
231040.0000000    0.1202276
231080.0000000    0.1147876
231120.0000000    0.1177590
231160.0000000    0.1110680
231200.0000000    0.1165240
231240.0000000    0.1169623
231280.0000000    0.1413972
231320.0000000    0.1190374
231360.0000000    0.1318305
231400.0000000    0.1197808
231440.0000000    0.1172502
231480.0000000    0.1194756
231520.0000000    0.1154463
231560.0000000    0.1247731
231600.0000000    0.1194991
231640.0000000    0.1211494
231680.0000000    0.1283240
231720.0000000    0.1284006
231760.0000000    0.1223544
231800.0000000    0.1145158
231840.0000000    0.1200908
231880.0000000    0.1154096
231920.0000000    0.1146776
231960.0000000    0.1220828
232000.0000000    0.1191162
232040.0000000    0.1167707
232080.0000000    0.1195099
232120.0000000    0.1192461
232160.0000000    0.1222799
232200.0000000    0.1184225
232240.0000000    0.1162816
232280.0000000    0.1192398
232320.0000000    0.1183581
232360.0000000    0.1168377
232400.0000000    0.1162447
232440.0000000    0.1080864
232480.0000000    0.1174244
232520.0000000    0.1122344
232560.0000000    0.1161597
232600.0000000    0.1129845
232640.0000000    0.1153817
232680.0000000    0.1143422
232720.0000000    0.1143956
232760.0000000    0.1164510
232800.0000000    0.1127358
232840.0000000    0.1171934
232880.0000000    0.1101051
232920.0000000    0.1014784
232960.0000000    0.1050172
233000.0000000    0.1075131
233040.0000000    0.1130910
233080.0000000    0.1083724
233120.0000000    0.1069779
233160.0000000    0.1285195
233200.0000000    0.1206618
233240.0000000    0.1201341
233280.0000000    0.1235444
233320.0000000    0.1263677
233360.0000000    0.1193356
233400.0000000    0.1269577
233440.0000000    0.1180499
233480.0000000    0.1294870
233520.0000000    0.1353732
233560.0000000    0.1214679
233600.0000000    0.1165208
233640.0000000    0.1151024
233680.0000000    0.1175934
233720.0000000    0.1151536
233760.0000000    0.1271568
233800.0000000    0.1228670
233840.0000000    0.1345256
233880.0000000    0.1173867
233920.0000000    0.1174287
233960.0000000    0.1262615
234000.0000000    0.1311465
234040.0000000    0.1197555
234080.0000000    0.1260950
234120.0000000    0.1198575
234160.0000000    0.1302103
234200.0000000    0.1236565
234240.0000000    0.1165921
234280.0000000    0.1158394
234320.0000000    0.1304115
234360.0000000    0.1298169
234400.0000000    0.1296000
234440.0000000    0.1355674
234480.0000000    0.1281680
234520.0000000    0.1234396
234560.0000000    0.1291813
234600.0000000    0.1255396
234640.0000000    0.1193788
234680.0000000    0.1241180
234720.0000000    0.1132931
234760.0000000    0.1098575
234800.0000000    0.1208290
234840.0000000    0.1204294
234880.0000000    0.1234436
234920.0000000    0.1192221
234960.0000000    0.1219074
235000.0000000    0.1214010
235040.0000000    0.1093989
235080.0000000    0.1227440
235120.0000000    0.1155398
235160.0000000    0.1087760
235200.0000000    0.1139708
235240.0000000    0.1221938
235280.0000000    0.1051271
235320.0000000    0.1185418
235360.0000000    0.1137953
235400.0000000    0.1049221
235440.0000000    0.1029411
235480.0000000    0.1134883
235520.0000000    0.1091461
235560.0000000    0.1128723
235600.0000000    0.1194761
235640.0000000    0.1132712
235680.0000000    0.1053054
235720.0000000    0.1027263
235760.0000000    0.1119705
235800.0000000    0.1039820
235840.0000000    0.1155409
235880.0000000    0.1164986
235920.0000000    0.1125844
235960.0000000    0.1137196
236000.0000000    0.1142330
236040.0000000    0.1156511
236080.0000000    0.1208778
236120.0000000    0.1137784
236160.0000000    0.1192149
236200.0000000    0.1160357
236240.0000000    0.1068334
236280.0000000    0.1095740
236320.0000000    0.1165296
236360.0000000    0.1197997
236400.0000000    0.1040588
236440.0000000    0.1118641
236480.0000000    0.1158499
236520.0000000    0.1124089
236560.0000000    0.0997493
236600.0000000    0.1182746
236640.0000000    0.1058546
236680.0000000    0.1077456
236720.0000000    0.1233504
236760.0000000    0.1140435
236800.0000000    0.1186436
236840.0000000    0.1201153
236880.0000000    0.1121922
236920.0000000    0.1109727
236960.0000000    0.1132429
237000.0000000    0.1183850
237040.0000000    0.1124470
237080.0000000    0.1154662
237120.0000000    0.1143626
237160.0000000    0.1187633
237200.0000000    0.1167862
237240.0000000    0.1126385
237280.0000000    0.1108141
237320.0000000    0.1182142
237360.0000000    0.1211433
237400.0000000    0.1196514
237440.0000000    0.1217573
237480.0000000    0.1155521
237520.0000000    0.1232481
237560.0000000    0.1195700
237600.0000000    0.1328173
237640.0000000    0.1299592
237680.0000000    0.1154641
237720.0000000    0.1149604
237760.0000000    0.1317807
237800.0000000    0.1285347
237840.0000000    0.1142283
237880.0000000    0.1160432
237920.0000000    0.1312637
237960.0000000    0.1262632
238000.0000000    0.1138871
238040.0000000    0.1220200
238080.0000000    0.1126861
238120.0000000    0.1115458
238160.0000000    0.1160449
238200.0000000    0.1142037
238240.0000000    0.1159159
238280.0000000    0.1108955
238320.0000000    0.1021803
238360.0000000    0.1246465
238400.0000000    0.1076861
238440.0000000    0.1228914
238480.0000000    0.1256497
238520.0000000    0.1139688
238560.0000000    0.1158007
238600.0000000    0.1249982
238640.0000000    0.1154026
238680.0000000    0.1112891
238720.0000000    0.1228499
238760.0000000    0.1093972
238800.0000000    0.1146467
238840.0000000    0.1075043
238880.0000000    0.1072455
238920.0000000    0.1090739
238960.0000000    0.1051685
239000.0000000    0.1069736
239040.0000000    0.1026572
239080.0000000    0.1069028
239120.0000000    0.0996713
239160.0000000    0.1051360
239200.0000000    0.1013745
239240.0000000    0.1014623
239280.0000000    0.1001149
239320.0000000    0.1142682
239360.0000000    0.1148590
239400.0000000    0.1125703
239440.0000000    0.1161912
239480.0000000    0.1264910
239520.0000000    0.1275841
239560.0000000    0.1193887
239600.0000000    0.1228926
239640.0000000    0.1238740
239680.0000000    0.1156905
239720.0000000    0.1248178
239760.0000000    0.1152372
239800.0000000    0.1253700
239840.0000000    0.1128669
239880.0000000    0.1197311
239920.0000000    0.1255121
239960.0000000    0.1145969
240000.0000000    0.1196216
240040.0000000    0.1240159
240080.0000000    0.1137994
240120.0000000    0.1214232
240160.0000000    0.1202812
240200.0000000    0.1149836
240240.0000000    0.1281641
240280.0000000    0.1354720
240320.0000000    0.1254435
240360.0000000    0.1410946
240400.0000000    0.1267593
240440.0000000    0.1246434
240480.0000000    0.1179552
240520.0000000    0.1321286
240560.0000000    0.1247482
240600.0000000    0.1325296
240640.0000000    0.1217393
240680.0000000    0.1175497
240720.0000000    0.1164457
240760.0000000    0.1204157
240800.0000000    0.1124627
240840.0000000    0.1098219
240880.0000000    0.1254450
240920.0000000    0.1194766
240960.0000000    0.1116798
241000.0000000    0.1152958
241040.0000000    0.1143170
241080.0000000    0.1102152
241120.0000000    0.1225033
241160.0000000    0.1136197
241200.0000000    0.1174581
241240.0000000    0.1150721
241280.0000000    0.1059079
241320.0000000    0.0978423
241360.0000000    0.1124249
241400.0000000    0.1171429
241440.0000000    0.1153640
241480.0000000    0.1156636
241520.0000000    0.1138865
241560.0000000    0.1113222
241600.0000000    0.1186681
241640.0000000    0.1075900
241680.0000000    0.1148478
241720.0000000    0.1057197
241760.0000000    0.1128101
241800.0000000    0.1111639
241840.0000000    0.1135520
241880.0000000    0.1197023
241920.0000000    0.1216738
241960.0000000    0.1103521
242000.0000000    0.1149095
242040.0000000    0.1222793
242080.0000000    0.1119485
242120.0000000    0.1072036
242160.0000000    0.1201321
242200.0000000    0.1079488
242240.0000000    0.1294781
242280.0000000    0.1205437
242320.0000000    0.1256931
242360.0000000    0.1153934
242400.0000000    0.1429762
242440.0000000    0.1281754
242480.0000000    0.1212244
242520.0000000    0.1228561
242560.0000000    0.1261301
242600.0000000    0.1267795
242640.0000000    0.1168788
242680.0000000    0.1166748
242720.0000000    0.1260005
242760.0000000    0.1335241
242800.0000000    0.1287993
242840.0000000    0.1201456
242880.0000000    0.1172726
242920.0000000    0.1142506
242960.0000000    0.1140919
243000.0000000    0.1133462
243040.0000000    0.1252926
243080.0000000    0.1112617
243120.0000000    0.1111860
243160.0000000    0.1132300
243200.0000000    0.1126737
243240.0000000    0.1140399
243280.0000000    0.1172809
243320.0000000    0.1296099
243360.0000000    0.1219651
243400.0000000    0.1230699
243440.0000000    0.1250022
243480.0000000    0.1167697
243520.0000000    0.1305423
243560.0000000    0.1200847
243600.0000000    0.1383859
243640.0000000    0.1323385
243680.0000000    0.1202311
243720.0000000    0.1224738
243760.0000000    0.1236015
243800.0000000    0.1237291
243840.0000000    0.1163598
243880.0000000    0.1090619
243920.0000000    0.1139285
243960.0000000    0.1159000
244000.0000000    0.1170361
244040.0000000    0.1092404
244080.0000000    0.1188982
244120.0000000    0.1131630
244160.0000000    0.1116478
244200.0000000    0.1126519
244240.0000000    0.1217331
244280.0000000    0.1191387
244320.0000000    0.1187299
244360.0000000    0.1284738
244400.0000000    0.1246990
244440.0000000    0.1198990
244480.0000000    0.1158885
244520.0000000    0.1098949
244560.0000000    0.1123766
244600.0000000    0.1120773
244640.0000000    0.1130845
244680.0000000    0.1181534
244720.0000000    0.1189776
244760.0000000    0.1047675
244800.0000000    0.1135011
244840.0000000    0.1125308
244880.0000000    0.1143765
244920.0000000    0.1034691
244960.0000000    0.1126051
245000.0000000    0.1129718
245040.0000000    0.1162605
245080.0000000    0.1033681
245120.0000000    0.1059644
245160.0000000    0.1114193
245200.0000000    0.1173473
245240.0000000    0.1014469
245280.0000000    0.1147637
245320.0000000    0.1084443
245360.0000000    0.1114074
245400.0000000    0.1029590
245440.0000000    0.1176991
245480.0000000    0.1173115
245520.0000000    0.1251633
245560.0000000    0.1243608
245600.0000000    0.1272150
245640.0000000    0.1152946
245680.0000000    0.1046869
245720.0000000    0.0999810
245760.0000000    0.1132887
245800.0000000    0.1226856
245840.0000000    0.1198132
245880.0000000    0.1316153
245920.0000000    0.1216485
245960.0000000    0.1216689
246000.0000000    0.1225070
246040.0000000    0.1124502
246080.0000000    0.1225211
246120.0000000    0.1211667
246160.0000000    0.1115064
246200.0000000    0.1287282
246240.0000000    0.1247317
246280.0000000    0.1067467
246320.0000000    0.1102619
246360.0000000    0.1232434
246400.0000000    0.1111896
246440.0000000    0.1291019
246480.0000000    0.1071397
246520.0000000    0.1104449
246560.0000000    0.1155975
246600.0000000    0.1091549
246640.0000000    0.1132112
246680.0000000    0.1124732
246720.0000000    0.1320354
246760.0000000    0.1240932
246800.0000000    0.1238927
246840.0000000    0.1195458
246880.0000000    0.1072218
246920.0000000    0.1154674
246960.0000000    0.1152403
247000.0000000    0.1223684
247040.0000000    0.1059379
247080.0000000    0.1060145
247120.0000000    0.1182654
247160.0000000    0.1211792
247200.0000000    0.1178501
247240.0000000    0.1245554
247280.0000000    0.1228762
247320.0000000    0.1189057
247360.0000000    0.1190049
247400.0000000    0.1109704
247440.0000000    0.1092746
247480.0000000    0.1136153
247520.0000000    0.1172104
247560.0000000    0.1242226
247600.0000000    0.1266868
247640.0000000    0.1271646
247680.0000000    0.1181450
247720.0000000    0.1355616
247760.0000000    0.1177254
247800.0000000    0.1231116
247840.0000000    0.1370216
247880.0000000    0.1239129
247920.0000000    0.1155105
247960.0000000    0.1262705
248000.0000000    0.1245968
248040.0000000    0.1211435
248080.0000000    0.1331204
248120.0000000    0.1177204
248160.0000000    0.1318579
248200.0000000    0.1216597
248240.0000000    0.1188402
248280.0000000    0.1217209
248320.0000000    0.1136522
248360.0000000    0.1250136
248400.0000000    0.1264092
248440.0000000    0.1171193
248480.0000000    0.1243535
248520.0000000    0.1223925
248560.0000000    0.1148672
248600.0000000    0.1302625
248640.0000000    0.1171422
248680.0000000    0.1208768
248720.0000000    0.1258463
248760.0000000    0.1199353
248800.0000000    0.1220182
248840.0000000    0.1245331
248880.0000000    0.1243334
248920.0000000    0.1245141
248960.0000000    0.1176662
249000.0000000    0.1225517
249040.0000000    0.1106515
249080.0000000    0.1088287
249120.0000000    0.1113470
249160.0000000    0.1114455
249200.0000000    0.1228210
249240.0000000    0.1197438
249280.0000000    0.1306153
249320.0000000    0.1178296
249360.0000000    0.1314921
249400.0000000    0.1319240
249440.0000000    0.1209981
249480.0000000    0.1173542
249520.0000000    0.1211981
249560.0000000    0.1189669
249600.0000000    0.1155561
249640.0000000    0.1469761
249680.0000000    0.1146852
249720.0000000    0.1172078
249760.0000000    0.1223031
249800.0000000    0.1242396
249840.0000000    0.1305357
249880.0000000    0.1221723
249920.0000000    0.1294828
249960.0000000    0.1196042
250000.0000000    0.1256559
250040.0000000    0.1296587
250080.0000000    0.1241457
250120.0000000    0.1293007
250160.0000000    0.1224863
250200.0000000    0.1165754
250240.0000000    0.1276396
250280.0000000    0.1208556
250320.0000000    0.1131742
250360.0000000    0.1214776
250400.0000000    0.1121659
250440.0000000    0.1155635
250480.0000000    0.1240360
250520.0000000    0.1207989
250560.0000000    0.1141173
250600.0000000    0.1436702
250640.0000000    0.1234124
250680.0000000    0.1224528
250720.0000000    0.1054627
250760.0000000    0.1110676
250800.0000000    0.1129098
250840.0000000    0.1238524
250880.0000000    0.1084750
250920.0000000    0.1162697
250960.0000000    0.1142591
251000.0000000    0.1269643
251040.0000000    0.1033079
251080.0000000    0.1197439
251120.0000000    0.1201439
251160.0000000    0.1188808
251200.0000000    0.1114234
251240.0000000    0.1143422
251280.0000000    0.1143382
251320.0000000    0.1207133
251360.0000000    0.1312997
251400.0000000    0.1219801
251440.0000000    0.1332325
251480.0000000    0.1380341
251520.0000000    0.1122818
251560.0000000    0.1195238
251600.0000000    0.1251840
251640.0000000    0.1219720
251680.0000000    0.1243885
251720.0000000    0.1204018
251760.0000000    0.1240954
251800.0000000    0.1201677
251840.0000000    0.1204470
251880.0000000    0.1182517
251920.0000000    0.1228486
251960.0000000    0.1219360
252000.0000000    0.1204022
252040.0000000    0.1179078
252080.0000000    0.1200698
252120.0000000    0.1285835
252160.0000000    0.1318533
252200.0000000    0.1291013
252240.0000000    0.1453020
252280.0000000    0.1384431
252320.0000000    0.1364190
252360.0000000    0.1461125
252400.0000000    0.1167264
252440.0000000    0.1159549
252480.0000000    0.1267896
252520.0000000    0.1303992
252560.0000000    0.1353252
252600.0000000    0.1346644
252640.0000000    0.1394930
252680.0000000    0.1357385
252720.0000000    0.1227734
252760.0000000    0.1487187
252800.0000000    0.1441446
252840.0000000    0.1298466
252880.0000000    0.1460540
252920.0000000    0.1405335
252960.0000000    0.1384823
253000.0000000    0.1292356
253040.0000000    0.1293575
253080.0000000    0.1478339
253120.0000000    0.1285639
253160.0000000    0.1292394
253200.0000000    0.1317905
253240.0000000    0.1121506
253280.0000000    0.1309860
253320.0000000    0.1327286
253360.0000000    0.1356878
253400.0000000    0.1307017
253440.0000000    0.1302633
253480.0000000    0.1356762
253520.0000000    0.1345218
253560.0000000    0.1259993
253600.0000000    0.1228784
253640.0000000    0.1174433
253680.0000000    0.1263245
253720.0000000    0.1174807
253760.0000000    0.1193264
253800.0000000    0.1122122
253840.0000000    0.1074646
253880.0000000    0.1132851
253920.0000000    0.1189276
253960.0000000    0.1212266
254000.0000000    0.1191813
254040.0000000    0.1365957
254080.0000000    0.1230275
254120.0000000    0.1260613
254160.0000000    0.1217020
254200.0000000    0.1214266
254240.0000000    0.1351692
254280.0000000    0.1212234
254320.0000000    0.1261880
254360.0000000    0.1191475
254400.0000000    0.1236264
254440.0000000    0.1359009
254480.0000000    0.1186171
254520.0000000    0.1279044
254560.0000000    0.1308109
254600.0000000    0.1208210
254640.0000000    0.1130763
254680.0000000    0.1162726
254720.0000000    0.1361255
254760.0000000    0.1248646
254800.0000000    0.1182704
254840.0000000    0.1197790
254880.0000000    0.1230263
254920.0000000    0.1110471
254960.0000000    0.1250516
255000.0000000    0.1253528
255040.0000000    0.1293010
255080.0000000    0.1266527
255120.0000000    0.1240204
255160.0000000    0.1331668
255200.0000000    0.1226189
255240.0000000    0.1165903
255280.0000000    0.1240578
255320.0000000    0.1273668
255360.0000000    0.1270429
255400.0000000    0.1190088
255440.0000000    0.1217289
255480.0000000    0.1257796
255520.0000000    0.1304550
255560.0000000    0.1207087
255600.0000000    0.1175953
255640.0000000    0.1209837
255680.0000000    0.1188625
255720.0000000    0.1279342
255760.0000000    0.1240419
255800.0000000    0.1168145
255840.0000000    0.1224924
255880.0000000    0.1169211
255920.0000000    0.1245752
255960.0000000    0.1304891
256000.0000000    0.1341351
256040.0000000    0.1328953
256080.0000000    0.1219918
256120.0000000    0.1185851
256160.0000000    0.1185903
256200.0000000    0.1306975
256240.0000000    0.1281442
256280.0000000    0.1302880
256320.0000000    0.1248603
256360.0000000    0.1311400
256400.0000000    0.1361082
256440.0000000    0.1218384
256480.0000000    0.1299597
256520.0000000    0.1311994
256560.0000000    0.1177929
256600.0000000    0.1246595
256640.0000000    0.1223301
256680.0000000    0.1268018
256720.0000000    0.1146237
256760.0000000    0.1224791
256800.0000000    0.1203884
256840.0000000    0.1310162
256880.0000000    0.1262609
256920.0000000    0.1267861
256960.0000000    0.1200939
257000.0000000    0.1241841
257040.0000000    0.1258055
257080.0000000    0.1328374
257120.0000000    0.1302408
257160.0000000    0.1323533
257200.0000000    0.1272952
257240.0000000    0.1360002
257280.0000000    0.1302214
257320.0000000    0.1311304
257360.0000000    0.1498573
257400.0000000    0.1249650
257440.0000000    0.1316765
257480.0000000    0.1198860
257520.0000000    0.1216603
257560.0000000    0.1215047
257600.0000000    0.1140154
257640.0000000    0.1237030
257680.0000000    0.1353154
257720.0000000    0.1216759
257760.0000000    0.1310796
257800.0000000    0.1333773
257840.0000000    0.1277357
257880.0000000    0.1351974
257920.0000000    0.1326329
257960.0000000    0.1398500
258000.0000000    0.1371925
258040.0000000    0.1297691
258080.0000000    0.1156568
258120.0000000    0.1248691
258160.0000000    0.1237541
258200.0000000    0.1303169
258240.0000000    0.1401156
258280.0000000    0.1275621
258320.0000000    0.1296265
258360.0000000    0.1391073
258400.0000000    0.1367110
258440.0000000    0.1268715
258480.0000000    0.1327480
258520.0000000    0.1276040
258560.0000000    0.1197400
258600.0000000    0.1261106
258640.0000000    0.1392654
258680.0000000    0.1431483
258720.0000000    0.1328130
258760.0000000    0.1291750
258800.0000000    0.1324265
258840.0000000    0.1265422
258880.0000000    0.1314995
258920.0000000    0.1372423
258960.0000000    0.1300038
259000.0000000    0.1392343
259040.0000000    0.1408754
259080.0000000    0.1382042
259120.0000000    0.1430367
259160.0000000    0.1499230
259200.0000000    0.1470172
259240.0000000    0.1516688
259280.0000000    0.1414478
259320.0000000    0.1457593
259360.0000000    0.1542007
259400.0000000    0.1473319
259440.0000000    0.1542154
259480.0000000    0.1505606
259520.0000000    0.1495866
259560.0000000    0.1446248
259600.0000000    0.1472589
259640.0000000    0.1543128
259680.0000000    0.1475007
259720.0000000    0.1389272
259760.0000000    0.1394989
259800.0000000    0.1413651
259840.0000000    0.1405471
259880.0000000    0.1402849
259920.0000000    0.1442319
259960.0000000    0.1447804
260000.0000000    0.1317656
260040.0000000    0.1359531
260080.0000000    0.1318719
260120.0000000    0.1411597
260160.0000000    0.1453247
260200.0000000    0.1388290
260240.0000000    0.1248735
260280.0000000    0.1329786
260320.0000000    0.1286025
260360.0000000    0.1328864
260400.0000000    0.1341526
260440.0000000    0.1340489
260480.0000000    0.1176174
260520.0000000    0.1274009
260560.0000000    0.1371022
260600.0000000    0.1251133
260640.0000000    0.1279033
260680.0000000    0.1205219
260720.0000000    0.1217580
260760.0000000    0.1217007
260800.0000000    0.1129915
260840.0000000    0.1206564
260880.0000000    0.1306703
260920.0000000    0.1236667
260960.0000000    0.1245821
261000.0000000    0.1305549
261040.0000000    0.1296933
261080.0000000    0.1341365
261120.0000000    0.1397483
261160.0000000    0.1375709
261200.0000000    0.1317985
261240.0000000    0.1379982
261280.0000000    0.1310149
261320.0000000    0.1230426
261360.0000000    0.1230874
261400.0000000    0.1279177
261440.0000000    0.1132580
261480.0000000    0.1291074
261520.0000000    0.1256052
261560.0000000    0.1244535
261600.0000000    0.1212030
261640.0000000    0.1174610
261680.0000000    0.1182503
261720.0000000    0.1233569
261760.0000000    0.1199208
261800.0000000    0.1213282
261840.0000000    0.1275419
261880.0000000    0.1269553
261920.0000000    0.1175352
261960.0000000    0.1206544
262000.0000000    0.1201696
262040.0000000    0.1230611
262080.0000000    0.1250657
262120.0000000    0.1178671
262160.0000000    0.1200724
262200.0000000    0.1213991
262240.0000000    0.1180732
262280.0000000    0.1266667
262320.0000000    0.1287471
262360.0000000    0.1204864
262400.0000000    0.1322641
262440.0000000    0.1342276
262480.0000000    0.1225283
262520.0000000    0.1259425
262560.0000000    0.1332145
262600.0000000    0.1224288
262640.0000000    0.1174803
262680.0000000    0.1267766
262720.0000000    0.1075074
262760.0000000    0.1109870
262800.0000000    0.1217852
262840.0000000    0.1261482
262880.0000000    0.1310625
262920.0000000    0.1347016
262960.0000000    0.1220532
263000.0000000    0.1264109
263040.0000000    0.1182602
263080.0000000    0.1375450
263120.0000000    0.1349592
263160.0000000    0.1322971
263200.0000000    0.1419157
263240.0000000    0.1451171
263280.0000000    0.1447632
263320.0000000    0.1397425
263360.0000000    0.1463410
263400.0000000    0.1333532
263440.0000000    0.1282939
263480.0000000    0.1420242
263520.0000000    0.1307262
263560.0000000    0.1290086
263600.0000000    0.1403484
263640.0000000    0.1259207
263680.0000000    0.1322518
263720.0000000    0.1292145
263760.0000000    0.1333414
263800.0000000    0.1311970
263840.0000000    0.1459372
263880.0000000    0.1310975
263920.0000000    0.1290931
263960.0000000    0.1353607
264000.0000000    0.1320910
264040.0000000    0.1199018
264080.0000000    0.1298482
264120.0000000    0.1264529
264160.0000000    0.1161928
264200.0000000    0.1156595
264240.0000000    0.1338480
264280.0000000    0.1292322
264320.0000000    0.1343130
264360.0000000    0.1349631
264400.0000000    0.1240416
264440.0000000    0.1247062
264480.0000000    0.1141550
264520.0000000    0.1210500
264560.0000000    0.1204967
264600.0000000    0.1286228
264640.0000000    0.1296212
264680.0000000    0.1316415
264720.0000000    0.1290000
264760.0000000    0.1276032
264800.0000000    0.1238061
264840.0000000    0.1173753
264880.0000000    0.1239873
264920.0000000    0.1268615
264960.0000000    0.1388463
265000.0000000    0.1238643
265040.0000000    0.1253445
265080.0000000    0.1233209
265120.0000000    0.1230522
265160.0000000    0.1234643
265200.0000000    0.1170405
265240.0000000    0.1233974
265280.0000000    0.1422640
265320.0000000    0.1298578
265360.0000000    0.1282602
265400.0000000    0.1355649
265440.0000000    0.1308683
265480.0000000    0.1347885
265520.0000000    0.1312697
265560.0000000    0.1229683
265600.0000000    0.1283770
265640.0000000    0.1166341
265680.0000000    0.1321159
265720.0000000    0.1271490
265760.0000000    0.1286122
265800.0000000    0.1262601
265840.0000000    0.1325401
265880.0000000    0.1223948
265920.0000000    0.1268953
265960.0000000    0.1289584
266000.0000000    0.1255872
266040.0000000    0.1283920
266080.0000000    0.1404061
266120.0000000    0.1339824
266160.0000000    0.1201688
266200.0000000    0.1303250
266240.0000000    0.1297288
266280.0000000    0.1275165
266320.0000000    0.1267565
266360.0000000    0.1231652
266400.0000000    0.1326794
266440.0000000    0.1288363
266480.0000000    0.1312703
266520.0000000    0.1186560
266560.0000000    0.1207299
266600.0000000    0.1260927
266640.0000000    0.1214033
266680.0000000    0.1168034
266720.0000000    0.1240355
266760.0000000    0.1200136
266800.0000000    0.1287418
266840.0000000    0.1406648
266880.0000000    0.1337204
266920.0000000    0.1335868
266960.0000000    0.1457274
267000.0000000    0.1302992
267040.0000000    0.1348293
267080.0000000    0.1391666
267120.0000000    0.1464615
267160.0000000    0.1348108
267200.0000000    0.1304958
267240.0000000    0.1434050
267280.0000000    0.1394536
267320.0000000    0.1302606
267360.0000000    0.1254015
267400.0000000    0.1254701
267440.0000000    0.1361887
267480.0000000    0.1325667
267520.0000000    0.1300246
267560.0000000    0.1237749
267600.0000000    0.1270444
267640.0000000    0.1208586
267680.0000000    0.1346007
267720.0000000    0.1189346
267760.0000000    0.1275698
267800.0000000    0.1212002
267840.0000000    0.1303906
267880.0000000    0.1301986
267920.0000000    0.1260624
267960.0000000    0.1165029
268000.0000000    0.1178231
268040.0000000    0.1232828
268080.0000000    0.1223795
268120.0000000    0.1391808
268160.0000000    0.1368028
268200.0000000    0.1383166
268240.0000000    0.1385666
268280.0000000    0.1273263
268320.0000000    0.1354506
268360.0000000    0.1412479
268400.0000000    0.1396892
268440.0000000    0.1290602
268480.0000000    0.1341935
268520.0000000    0.1328498
268560.0000000    0.1239889
268600.0000000    0.1253873
268640.0000000    0.1246087
268680.0000000    0.1212584
268720.0000000    0.1326887
268760.0000000    0.1301946
268800.0000000    0.1239022
268840.0000000    0.1374472
268880.0000000    0.1179543
268920.0000000    0.1212875
268960.0000000    0.1284574
269000.0000000    0.1330556
269040.0000000    0.1247409
269080.0000000    0.1414557
269120.0000000    0.1358395
269160.0000000    0.1254670
269200.0000000    0.1289043
269240.0000000    0.1285561
269280.0000000    0.1248826
269320.0000000    0.1210019
269360.0000000    0.1416975
269400.0000000    0.1391691
269440.0000000    0.1205443
269480.0000000    0.1237381
269520.0000000    0.1377959
269560.0000000    0.1216320
269600.0000000    0.1385179
269640.0000000    0.1260937
269680.0000000    0.1297166
269720.0000000    0.1230701
269760.0000000    0.1240875
269800.0000000    0.1161148
269840.0000000    0.1148882
269880.0000000    0.1221839
269920.0000000    0.1337077
269960.0000000    0.1171946
270000.0000000    0.1180022
270040.0000000    0.1219304
270080.0000000    0.1275374
270120.0000000    0.1214662
270160.0000000    0.1314480
270200.0000000    0.1209757
270240.0000000    0.1271009
270280.0000000    0.1256069
270320.0000000    0.1213990
270360.0000000    0.1255240
270400.0000000    0.1191664
270440.0000000    0.1147620
270480.0000000    0.1289633
270520.0000000    0.1241355
270560.0000000    0.1161592
270600.0000000    0.1217918
270640.0000000    0.1198402
270680.0000000    0.1240776
270720.0000000    0.1258887
270760.0000000    0.1240418
270800.0000000    0.1154036
270840.0000000    0.1149807
270880.0000000    0.1244209
270920.0000000    0.1138147
270960.0000000    0.1241155
271000.0000000    0.1190788
271040.0000000    0.1275645
271080.0000000    0.1301414
271120.0000000    0.1168821
271160.0000000    0.1185608
271200.0000000    0.1211814
271240.0000000    0.1144000
271280.0000000    0.1305057
271320.0000000    0.1152137
271360.0000000    0.1139977
271400.0000000    0.1189937
271440.0000000    0.1101344
271480.0000000    0.1184482
271520.0000000    0.1191170
271560.0000000    0.1204934
271600.0000000    0.1183760
271640.0000000    0.1167953
271680.0000000    0.1140384
271720.0000000    0.1193334
271760.0000000    0.1166981
271800.0000000    0.1203664
271840.0000000    0.1362316
271880.0000000    0.1275580
271920.0000000    0.1143461
271960.0000000    0.1180679
272000.0000000    0.1120849
272040.0000000    0.1250650
272080.0000000    0.1229549
272120.0000000    0.1250522
272160.0000000    0.1285252
272200.0000000    0.1172998
272240.0000000    0.1168812
272280.0000000    0.1211360
272320.0000000    0.1281525
272360.0000000    0.1209597
272400.0000000    0.1259711
272440.0000000    0.1207368
272480.0000000    0.1232526
272520.0000000    0.1286191
272560.0000000    0.1201366
272600.0000000    0.1296723
272640.0000000    0.1167890
272680.0000000    0.1209507
272720.0000000    0.1346421
272760.0000000    0.1316120
272800.0000000    0.1147390
272840.0000000    0.1240414
272880.0000000    0.1097977
272920.0000000    0.1237804
272960.0000000    0.1190301
273000.0000000    0.1202562
273040.0000000    0.1295031
273080.0000000    0.1166248
273120.0000000    0.1145380
273160.0000000    0.1238813
273200.0000000    0.1298230
273240.0000000    0.1271089
273280.0000000    0.1199618
273320.0000000    0.1300546
273360.0000000    0.1226446
273400.0000000    0.1365121
273440.0000000    0.1231894
273480.0000000    0.1255461
273520.0000000    0.1340858
273560.0000000    0.1159265
273600.0000000    0.1307603
273640.0000000    0.1235001
273680.0000000    0.1280462
273720.0000000    0.1239247
273760.0000000    0.1322065
273800.0000000    0.1453353
273840.0000000    0.1205459
273880.0000000    0.1380841
273920.0000000    0.1164849
273960.0000000    0.1121828
274000.0000000    0.1272891
274040.0000000    0.1153665
274080.0000000    0.1223311
274120.0000000    0.1299790
274160.0000000    0.1415150
274200.0000000    0.1342164
274240.0000000    0.1195602
274280.0000000    0.1400752
274320.0000000    0.1338229
274360.0000000    0.1285812
274400.0000000    0.1221462
274440.0000000    0.1202433
274480.0000000    0.1281438
274520.0000000    0.1329312
274560.0000000    0.1173199
274600.0000000    0.1112465
274640.0000000    0.1230665
274680.0000000    0.1285752
274720.0000000    0.1125811
274760.0000000    0.1193167
274800.0000000    0.1251540
274840.0000000    0.1314254
274880.0000000    0.1269072
274920.0000000    0.1191006
274960.0000000    0.1158346
275000.0000000    0.1268100
275040.0000000    0.1111418
275080.0000000    0.1256827
275120.0000000    0.1237841
275160.0000000    0.1121112
275200.0000000    0.1207037
275240.0000000    0.1217935
275280.0000000    0.1226125
275320.0000000    0.1139545
275360.0000000    0.1260058
275400.0000000    0.1254663
275440.0000000    0.1273266
275480.0000000    0.1420710
275520.0000000    0.1202759
275560.0000000    0.1259128
275600.0000000    0.1197126
275640.0000000    0.1281764
275680.0000000    0.1256692
275720.0000000    0.1332065
275760.0000000    0.1172728
275800.0000000    0.1234682
275840.0000000    0.1302469
275880.0000000    0.1367188
275920.0000000    0.1291752
275960.0000000    0.1402248
276000.0000000    0.1229481
276040.0000000    0.1219106
276080.0000000    0.1187797
276120.0000000    0.1388209
276160.0000000    0.1252592
276200.0000000    0.1311955
276240.0000000    0.1290058
276280.0000000    0.1284217
276320.0000000    0.1228521
276360.0000000    0.1258752
276400.0000000    0.1216345
276440.0000000    0.1246111
276480.0000000    0.1224235
276520.0000000    0.1212030
276560.0000000    0.1179395
276600.0000000    0.1097552
276640.0000000    0.1122609
276680.0000000    0.1128150
276720.0000000    0.1165199
276760.0000000    0.1167972
276800.0000000    0.1192748
276840.0000000    0.1215266
276880.0000000    0.1219700
276920.0000000    0.1211001
276960.0000000    0.1381037
277000.0000000    0.1214915
277040.0000000    0.1323999
277080.0000000    0.1245477
277120.0000000    0.1277812
277160.0000000    0.1145971
277200.0000000    0.1292062
277240.0000000    0.1327077
277280.0000000    0.1211540
277320.0000000    0.1145148
277360.0000000    0.1214021
277400.0000000    0.1234278
277440.0000000    0.1174049
277480.0000000    0.1253823
277520.0000000    0.1179935
277560.0000000    0.1175029
277600.0000000    0.1195753
277640.0000000    0.1303030
277680.0000000    0.1181030
277720.0000000    0.1119127
277760.0000000    0.1200901
277800.0000000    0.1094784
277840.0000000    0.1222422
277880.0000000    0.1209068
277920.0000000    0.1226409
277960.0000000    0.1094675
278000.0000000    0.1149850
278040.0000000    0.1127376
278080.0000000    0.1243918
278120.0000000    0.1226521
278160.0000000    0.1212570
278200.0000000    0.1288859
278240.0000000    0.1229550
278280.0000000    0.1245655
278320.0000000    0.1257167
278360.0000000    0.1261130
278400.0000000    0.1154200
278440.0000000    0.1163130
278480.0000000    0.1200247
278520.0000000    0.1303998
278560.0000000    0.1229178
278600.0000000    0.1161569
278640.0000000    0.1214058
278680.0000000    0.1200487
278720.0000000    0.1208264
278760.0000000    0.1106371
278800.0000000    0.1169984
278840.0000000    0.1176278
278880.0000000    0.1141430
278920.0000000    0.1240313
278960.0000000    0.1106638
279000.0000000    0.1071309
279040.0000000    0.1055966
279080.0000000    0.1104975
279120.0000000    0.1204832
279160.0000000    0.1102199
279200.0000000    0.1171052
279240.0000000    0.1204119
279280.0000000    0.1201077
279320.0000000    0.1254354
279360.0000000    0.1194734
279400.0000000    0.1180527
279440.0000000    0.1170586
279480.0000000    0.1209248
279520.0000000    0.1208294
279560.0000000    0.1234414
279600.0000000    0.1164149
279640.0000000    0.1065645
279680.0000000    0.1091518
279720.0000000    0.1262258
279760.0000000    0.1158233
279800.0000000    0.1187622
279840.0000000    0.1244477
279880.0000000    0.1287301
279920.0000000    0.1222847
279960.0000000    0.1209043
280000.0000000    0.1245785
280040.0000000    0.1163969
280080.0000000    0.1082713
280120.0000000    0.1150179
280160.0000000    0.1121203
280200.0000000    0.1261466
280240.0000000    0.1143367
280280.0000000    0.1220146
280320.0000000    0.1238285
280360.0000000    0.1351513
280400.0000000    0.1254493
280440.0000000    0.1270600
280480.0000000    0.1303695
280520.0000000    0.1242124
280560.0000000    0.1314331
280600.0000000    0.1279826
280640.0000000    0.1314338
280680.0000000    0.1171753
280720.0000000    0.1206922
280760.0000000    0.1195454
280800.0000000    0.1180868
280840.0000000    0.1264228
280880.0000000    0.1270911
280920.0000000    0.1352743
280960.0000000    0.1215365
281000.0000000    0.1221700
281040.0000000    0.1170656
281080.0000000    0.1126050
281120.0000000    0.1231666
281160.0000000    0.1195425
281200.0000000    0.1124772
281240.0000000    0.1094157
281280.0000000    0.1167454
281320.0000000    0.1177256
281360.0000000    0.1206606
281400.0000000    0.1203737
281440.0000000    0.1150867
281480.0000000    0.1195816
281520.0000000    0.1233076
281560.0000000    0.1187476
281600.0000000    0.1168397
281640.0000000    0.1061200
281680.0000000    0.1204875
281720.0000000    0.1182130
281760.0000000    0.1213186
281800.0000000    0.1197288
281840.0000000    0.1199084
281880.0000000    0.1207121
281920.0000000    0.1137823
281960.0000000    0.1180048
282000.0000000    0.1231725
282040.0000000    0.1180498
282080.0000000    0.1362312
282120.0000000    0.1375908
282160.0000000    0.1175755
282200.0000000    0.1237425
282240.0000000    0.1217496
282280.0000000    0.1132629
282320.0000000    0.1160427
282360.0000000    0.1108835
282400.0000000    0.1187059
282440.0000000    0.1148269
282480.0000000    0.1098014
282520.0000000    0.1178300
282560.0000000    0.1162243
282600.0000000    0.1041227
282640.0000000    0.1139882
282680.0000000    0.1224767
282720.0000000    0.1092131
282760.0000000    0.1140553
282800.0000000    0.1189911
282840.0000000    0.1155051
282880.0000000    0.1166417
282920.0000000    0.1180473
282960.0000000    0.1161647
283000.0000000    0.1151696
283040.0000000    0.1137956
283080.0000000    0.1123154
283120.0000000    0.1262045
283160.0000000    0.1134864
283200.0000000    0.1186368
283240.0000000    0.1269832
283280.0000000    0.1151501
283320.0000000    0.1167508
283360.0000000    0.1199406
283400.0000000    0.1198088
283440.0000000    0.1157091
283480.0000000    0.1244759
283520.0000000    0.1277125
283560.0000000    0.1190653
283600.0000000    0.1317681
283640.0000000    0.1278207
283680.0000000    0.1195200
283720.0000000    0.1186180
283760.0000000    0.1206753
283800.0000000    0.1240188
283840.0000000    0.1204377
283880.0000000    0.1269014
283920.0000000    0.1111923
283960.0000000    0.1190288
284000.0000000    0.1159499
284040.0000000    0.1249102
284080.0000000    0.1156983
284120.0000000    0.1257351
284160.0000000    0.1093854
284200.0000000    0.1117303
284240.0000000    0.1253042
284280.0000000    0.1228755
284320.0000000    0.1203213
284360.0000000    0.1175508
284400.0000000    0.1242977
284440.0000000    0.1194554
284480.0000000    0.1281730
284520.0000000    0.1335421
284560.0000000    0.1320451
284600.0000000    0.1239043
284640.0000000    0.1153093
284680.0000000    0.1125805
284720.0000000    0.1168688
284760.0000000    0.1180595
284800.0000000    0.1184404
284840.0000000    0.1169333
284880.0000000    0.1142250
284920.0000000    0.1237986
284960.0000000    0.1233721
285000.0000000    0.1174135
285040.0000000    0.1168979
285080.0000000    0.1182485
285120.0000000    0.1217911
285160.0000000    0.1293610
285200.0000000    0.1129626
285240.0000000    0.1196099
285280.0000000    0.1294780
285320.0000000    0.1375428
285360.0000000    0.1436886
285400.0000000    0.1320976
285440.0000000    0.1308132
285480.0000000    0.1290358
285520.0000000    0.1231679
285560.0000000    0.1322633
285600.0000000    0.1275568
285640.0000000    0.1179795
285680.0000000    0.1263114
285720.0000000    0.1212075
285760.0000000    0.1208976
285800.0000000    0.1203302
285840.0000000    0.1224672
285880.0000000    0.1195415
285920.0000000    0.1233906
285960.0000000    0.1191294
286000.0000000    0.1173358
286040.0000000    0.1273448
286080.0000000    0.1214894
286120.0000000    0.1239616
286160.0000000    0.1247956
286200.0000000    0.1253615
286240.0000000    0.1159013
286280.0000000    0.1262815
286320.0000000    0.1235995
286360.0000000    0.1270973
286400.0000000    0.1183576
286440.0000000    0.1150053
286480.0000000    0.1296064
286520.0000000    0.1160230
286560.0000000    0.1223817
286600.0000000    0.1210783
286640.0000000    0.1249846
286680.0000000    0.1293316
286720.0000000    0.1104533
286760.0000000    0.1182789
286800.0000000    0.1230511
286840.0000000    0.1168468
286880.0000000    0.1171264
286920.0000000    0.1225605
286960.0000000    0.1188963
287000.0000000    0.1158246
287040.0000000    0.1217107
287080.0000000    0.1304463
287120.0000000    0.1186929
287160.0000000    0.1254046
287200.0000000    0.1249833
287240.0000000    0.1113420
287280.0000000    0.1179844
287320.0000000    0.1234982
287360.0000000    0.1145694
287400.0000000    0.1184095
287440.0000000    0.1229626
287480.0000000    0.1116615
287520.0000000    0.1236222
287560.0000000    0.1154551
287600.0000000    0.1154620
287640.0000000    0.1144236
287680.0000000    0.1096820
287720.0000000    0.1088755
287760.0000000    0.1160920
287800.0000000    0.1203511
287840.0000000    0.1223542
287880.0000000    0.1273027
287920.0000000    0.1204196
287960.0000000    0.1219592
288000.0000000    0.1225450
288040.0000000    0.1147705
288080.0000000    0.1186993
288120.0000000    0.1260983
288160.0000000    0.1213833
288200.0000000    0.1196376
288240.0000000    0.1134434
288280.0000000    0.1175262
288320.0000000    0.1257574
288360.0000000    0.1246702
288400.0000000    0.1308947
288440.0000000    0.1364404
288480.0000000    0.1173764
288520.0000000    0.1236249
288560.0000000    0.1262584
288600.0000000    0.1324808
288640.0000000    0.1177802
288680.0000000    0.1279541
288720.0000000    0.1254243
288760.0000000    0.1208810
288800.0000000    0.1161834
288840.0000000    0.1143459
288880.0000000    0.1251913
288920.0000000    0.1280542
288960.0000000    0.1195141
289000.0000000    0.1209958
289040.0000000    0.1274590
289080.0000000    0.1237309
289120.0000000    0.1241191
289160.0000000    0.1223882
289200.0000000    0.1206732
289240.0000000    0.1094826
289280.0000000    0.1177835
289320.0000000    0.1196314
289360.0000000    0.1286047
289400.0000000    0.1287272
289440.0000000    0.1282683
289480.0000000    0.1221159
289520.0000000    0.1270035
289560.0000000    0.1248082
289600.0000000    0.1244931
289640.0000000    0.1141537
289680.0000000    0.1259556
289720.0000000    0.1154998
289760.0000000    0.1137726
289800.0000000    0.1202868
289840.0000000    0.1212366
289880.0000000    0.1163506
289920.0000000    0.1237014
289960.0000000    0.1208796
290000.0000000    0.1273080
290040.0000000    0.1107806
290080.0000000    0.1343131
290120.0000000    0.1154617
290160.0000000    0.1236823
290200.0000000    0.1215773
290240.0000000    0.1185880
290280.0000000    0.1205034
290320.0000000    0.1207225
290360.0000000    0.1245176
290400.0000000    0.1097777
290440.0000000    0.1187058
290480.0000000    0.1255267
290520.0000000    0.1377545
290560.0000000    0.1257114
290600.0000000    0.1312395
290640.0000000    0.1261611
290680.0000000    0.1226188
290720.0000000    0.1318728
290760.0000000    0.1209381
290800.0000000    0.1286319
290840.0000000    0.1150515
290880.0000000    0.1271768
290920.0000000    0.1244641
290960.0000000    0.1213198
291000.0000000    0.1352061
291040.0000000    0.1391416
291080.0000000    0.1309875
291120.0000000    0.1221914
291160.0000000    0.1171687
291200.0000000    0.1350417
291240.0000000    0.1175626
291280.0000000    0.1280643
291320.0000000    0.1243388
291360.0000000    0.1265146
291400.0000000    0.1165934
291440.0000000    0.1266526
291480.0000000    0.1216292
291520.0000000    0.1317114
291560.0000000    0.1282778
291600.0000000    0.1184090
291640.0000000    0.1296126
291680.0000000    0.1175055
291720.0000000    0.1258632
291760.0000000    0.1382717
291800.0000000    0.1193724
291840.0000000    0.1267083
291880.0000000    0.1250442
291920.0000000    0.1245295
291960.0000000    0.1314531
292000.0000000    0.1206994
292040.0000000    0.1316816
292080.0000000    0.1206378
292120.0000000    0.1253450
292160.0000000    0.1287543
292200.0000000    0.1198131
292240.0000000    0.1192955
292280.0000000    0.1310516
292320.0000000    0.1278313
292360.0000000    0.1181688
292400.0000000    0.1164782
292440.0000000    0.1160811
292480.0000000    0.1138884
292520.0000000    0.1203338
292560.0000000    0.1231857
292600.0000000    0.1217748
292640.0000000    0.1234520
292680.0000000    0.1275002
292720.0000000    0.1212031
292760.0000000    0.1197834
292800.0000000    0.1238155
292840.0000000    0.1250600
292880.0000000    0.1222599
292920.0000000    0.1215201
292960.0000000    0.1134380
293000.0000000    0.1271094
293040.0000000    0.1327237
293080.0000000    0.1145044
293120.0000000    0.1068791
293160.0000000    0.1291177
293200.0000000    0.1200358
293240.0000000    0.1266201
293280.0000000    0.1163898
293320.0000000    0.1175150
293360.0000000    0.1204349
293400.0000000    0.1246451
293440.0000000    0.1243348
293480.0000000    0.1170487
293520.0000000    0.1253433
293560.0000000    0.1213039
293600.0000000    0.1176843
293640.0000000    0.1256183
293680.0000000    0.1081975
293720.0000000    0.1166835
293760.0000000    0.1232026
293800.0000000    0.1093572
293840.0000000    0.1160681
293880.0000000    0.1114774
293920.0000000    0.1161635
293960.0000000    0.1210173
294000.0000000    0.1174076
294040.0000000    0.1191859
294080.0000000    0.1143832
294120.0000000    0.1167938
294160.0000000    0.1110553
294200.0000000    0.1123706
294240.0000000    0.1120377
294280.0000000    0.1180617
294320.0000000    0.1139529
294360.0000000    0.1045201
294400.0000000    0.1194230
294440.0000000    0.1165430
294480.0000000    0.1113803
294520.0000000    0.1079761
294560.0000000    0.1225576
294600.0000000    0.1139522
294640.0000000    0.1246477
294680.0000000    0.1229121
294720.0000000    0.1254122
294760.0000000    0.1336782
294800.0000000    0.1174275
294840.0000000    0.1241196
294880.0000000    0.1292831
294920.0000000    0.1308040
294960.0000000    0.1151233
295000.0000000    0.1254903
295040.0000000    0.1247891
295080.0000000    0.1266765
295120.0000000    0.1236136
295160.0000000    0.1233508
295200.0000000    0.1249687
295240.0000000    0.1283043
295280.0000000    0.1292492
295320.0000000    0.1406305
295360.0000000    0.1272033
295400.0000000    0.1205539
295440.0000000    0.1106644
295480.0000000    0.1165006
295520.0000000    0.1220153
295560.0000000    0.1094237
295600.0000000    0.1172275
295640.0000000    0.1220978
295680.0000000    0.1247214
295720.0000000    0.1226334
295760.0000000    0.1246756
295800.0000000    0.1209271
295840.0000000    0.1302858
295880.0000000    0.1117342
295920.0000000    0.1177133
295960.0000000    0.1207796
296000.0000000    0.1171982
296040.0000000    0.1155436
296080.0000000    0.1139267
296120.0000000    0.1204108
296160.0000000    0.1156522
296200.0000000    0.1140262
296240.0000000    0.1146762
296280.0000000    0.1163143
296320.0000000    0.1051781
296360.0000000    0.1082320
296400.0000000    0.1058323
296440.0000000    0.1261324
296480.0000000    0.1325091
296520.0000000    0.1202421
296560.0000000    0.1263876
296600.0000000    0.1092940
296640.0000000    0.1139118
296680.0000000    0.1027318
296720.0000000    0.1075419
296760.0000000    0.1057830
296800.0000000    0.1121103
296840.0000000    0.1042081
296880.0000000    0.1062919
296920.0000000    0.1062918
296960.0000000    0.1086268
297000.0000000    0.1053361
297040.0000000    0.1045149
297080.0000000    0.1209240
297120.0000000    0.1093830
297160.0000000    0.1105292
297200.0000000    0.1068494
297240.0000000    0.1150229
297280.0000000    0.1146869
297320.0000000    0.1219078
297360.0000000    0.1115415
297400.0000000    0.1077777
297440.0000000    0.1138081
297480.0000000    0.1111928
297520.0000000    0.1022316
297560.0000000    0.1029401
297600.0000000    0.1053861
297640.0000000    0.1011536
297680.0000000    0.1029793
297720.0000000    0.1026553
297760.0000000    0.1187309
297800.0000000    0.1029428
297840.0000000    0.1130626
297880.0000000    0.1123619
297920.0000000    0.1113322
297960.0000000    0.1178130
298000.0000000    0.1168282
298040.0000000    0.1147645
298080.0000000    0.1192750
298120.0000000    0.1042235
298160.0000000    0.1195205
298200.0000000    0.1148751
298240.0000000    0.1150614
298280.0000000    0.1183219
298320.0000000    0.1317318
298360.0000000    0.1292976
298400.0000000    0.1207342
298440.0000000    0.1238729
298480.0000000    0.1144185
298520.0000000    0.1061461
298560.0000000    0.1013294
298600.0000000    0.1150348
298640.0000000    0.1332484
298680.0000000    0.1106139
298720.0000000    0.1196576
298760.0000000    0.1202430
298800.0000000    0.1291781
298840.0000000    0.1148516
298880.0000000    0.1206368
298920.0000000    0.1244984
298960.0000000    0.1185039
299000.0000000    0.1276963
299040.0000000    0.1142555
299080.0000000    0.1199779
299120.0000000    0.1123589
299160.0000000    0.1149688
299200.0000000    0.1184810
299240.0000000    0.1033716
299280.0000000    0.1115618
299320.0000000    0.1166577
299360.0000000    0.1106898
299400.0000000    0.1133173
299440.0000000    0.1118020
299480.0000000    0.1194750
299520.0000000    0.1288304
299560.0000000    0.1087923
299600.0000000    0.1284748
299640.0000000    0.1260127
299680.0000000    0.1247704
299720.0000000    0.1196577
299760.0000000    0.1150294
299800.0000000    0.1159637
299840.0000000    0.1182437
299880.0000000    0.1285237
299920.0000000    0.1189309
299960.0000000    0.1089797
300000.0000000    0.1286743
300040.0000000    0.1169814
300080.0000000    0.1250615
300120.0000000    0.1141034
300160.0000000    0.1167070
300200.0000000    0.1045971
300240.0000000    0.1140282
300280.0000000    0.1043032
300320.0000000    0.1084814
300360.0000000    0.1020077
300400.0000000    0.1104111
300440.0000000    0.1138074
300480.0000000    0.1097979
300520.0000000    0.1143376
300560.0000000    0.1090141
300600.0000000    0.1217188
300640.0000000    0.1258372
300680.0000000    0.1144305
300720.0000000    0.0976049
300760.0000000    0.1103899
300800.0000000    0.1063648
300840.0000000    0.1017837
300880.0000000    0.1159414
300920.0000000    0.1141819
300960.0000000    0.1127904
301000.0000000    0.1165812
301040.0000000    0.1230420
301080.0000000    0.1215344
301120.0000000    0.1313757
301160.0000000    0.1324555
301200.0000000    0.1248280
301240.0000000    0.1077525
301280.0000000    0.1131006
301320.0000000    0.0999311
301360.0000000    0.1182653
301400.0000000    0.1045993
301440.0000000    0.1013849
301480.0000000    0.1216899
301520.0000000    0.1120775
301560.0000000    0.1128352
301600.0000000    0.1150822
301640.0000000    0.1131341
301680.0000000    0.1124788
301720.0000000    0.1165703
301760.0000000    0.1078337
301800.0000000    0.1051068
301840.0000000    0.1114081
301880.0000000    0.1080768
301920.0000000    0.1113517
301960.0000000    0.1142203
302000.0000000    0.1064707
302040.0000000    0.1108895
302080.0000000    0.1045098
302120.0000000    0.1197812
302160.0000000    0.1144881
302200.0000000    0.1210158
302240.0000000    0.1273463
302280.0000000    0.1315007
302320.0000000    0.1189181
302360.0000000    0.1268010
302400.0000000    0.1202245
302440.0000000    0.1206114
302480.0000000    0.1192337
302520.0000000    0.1157183
302560.0000000    0.1147920
302600.0000000    0.1151948
302640.0000000    0.1146013
302680.0000000    0.1184302
302720.0000000    0.1121782
302760.0000000    0.1160877
302800.0000000    0.1257579
302840.0000000    0.1244125
302880.0000000    0.1171031
302920.0000000    0.1159757
302960.0000000    0.1141542
303000.0000000    0.1103472
303040.0000000    0.1181074
303080.0000000    0.1133820
303120.0000000    0.1105310
303160.0000000    0.1077182
303200.0000000    0.1143921
303240.0000000    0.1022525
303280.0000000    0.1105213
303320.0000000    0.1064716
303360.0000000    0.1105114
303400.0000000    0.1069912
303440.0000000    0.1148235
303480.0000000    0.1202471
303520.0000000    0.1139867
303560.0000000    0.1084888
303600.0000000    0.1149525
303640.0000000    0.1223106
303680.0000000    0.1127508
303720.0000000    0.1241896
303760.0000000    0.1151258
303800.0000000    0.1096117
303840.0000000    0.1079796
303880.0000000    0.1153065
303920.0000000    0.1128092
303960.0000000    0.1171423
304000.0000000    0.1127377
304040.0000000    0.1231659
304080.0000000    0.1374535
304120.0000000    0.1160400
304160.0000000    0.1213616
304200.0000000    0.1180631
304240.0000000    0.1241398
304280.0000000    0.1202224
304320.0000000    0.1247977
304360.0000000    0.1239029
304400.0000000    0.1168120
304440.0000000    0.1184957
304480.0000000    0.1138749
304520.0000000    0.1147245
304560.0000000    0.1209187
304600.0000000    0.1189726
304640.0000000    0.1224236
304680.0000000    0.1213066
304720.0000000    0.1129698
304760.0000000    0.1179770
304800.0000000    0.1247066
304840.0000000    0.1209882
304880.0000000    0.1113546
304920.0000000    0.1162129
304960.0000000    0.1198466
305000.0000000    0.1153223
305040.0000000    0.1222765
305080.0000000    0.1177491
305120.0000000    0.1228457
305160.0000000    0.1214689
305200.0000000    0.1182217
305240.0000000    0.1152183
305280.0000000    0.1166957
305320.0000000    0.1248921
305360.0000000    0.1133955
305400.0000000    0.1172663
305440.0000000    0.1214238
305480.0000000    0.1170112
305520.0000000    0.1187131
305560.0000000    0.1212294
305600.0000000    0.1259834
305640.0000000    0.1241214
305680.0000000    0.1212054
305720.0000000    0.1162640
305760.0000000    0.1136050
305800.0000000    0.1198634
305840.0000000    0.1148405
305880.0000000    0.1254407
305920.0000000    0.1190194
305960.0000000    0.1139957
306000.0000000    0.1211230
306040.0000000    0.1085428
306080.0000000    0.1162616
306120.0000000    0.1206888
306160.0000000    0.1242317
306200.0000000    0.1127982
306240.0000000    0.1249486
306280.0000000    0.1228746
306320.0000000    0.1222944
306360.0000000    0.1151907
306400.0000000    0.1148951
306440.0000000    0.1090505
306480.0000000    0.1125565
306520.0000000    0.1159889
306560.0000000    0.1131267
306600.0000000    0.1223324
306640.0000000    0.1153096
306680.0000000    0.1145888
306720.0000000    0.1185764
306760.0000000    0.1212632
306800.0000000    0.1164274
306840.0000000    0.1164878
306880.0000000    0.1174203
306920.0000000    0.1124909
306960.0000000    0.1277171
307000.0000000    0.1313596
307040.0000000    0.1321012
307080.0000000    0.1209811
307120.0000000    0.1217022
307160.0000000    0.1313112
307200.0000000    0.1409676
307240.0000000    0.1254167
307280.0000000    0.1303218
307320.0000000    0.1234523
307360.0000000    0.1267418
307400.0000000    0.1300629
307440.0000000    0.1355937
307480.0000000    0.1280317
307520.0000000    0.1325866
307560.0000000    0.1386810
307600.0000000    0.1294879
307640.0000000    0.1234898
307680.0000000    0.1294169
307720.0000000    0.1349881
307760.0000000    0.1254263
307800.0000000    0.1341646
307840.0000000    0.1264853
307880.0000000    0.1247246
307920.0000000    0.1347599
307960.0000000    0.1288336
308000.0000000    0.1086878
308040.0000000    0.1268008
308080.0000000    0.1181342
308120.0000000    0.1381429
308160.0000000    0.1230573
308200.0000000    0.1257025
308240.0000000    0.1234632
308280.0000000    0.1147260
308320.0000000    0.1178761
308360.0000000    0.1157730
308400.0000000    0.1194314
308440.0000000    0.1283555
308480.0000000    0.1264074
308520.0000000    0.1136952
308560.0000000    0.1258227
308600.0000000    0.1175628
308640.0000000    0.1182997
308680.0000000    0.1207058
308720.0000000    0.1218329
308760.0000000    0.1294149
308800.0000000    0.1204698
308840.0000000    0.1287020
308880.0000000    0.1320986
308920.0000000    0.1203638
308960.0000000    0.1154300
309000.0000000    0.1158102
309040.0000000    0.1120896
309080.0000000    0.1166399
309120.0000000    0.1246347
309160.0000000    0.1227314
309200.0000000    0.1119188
309240.0000000    0.1156906
309280.0000000    0.1231725
309320.0000000    0.1271768
309360.0000000    0.1138034
309400.0000000    0.1208486
309440.0000000    0.1278679
309480.0000000    0.1327768
309520.0000000    0.1277745
309560.0000000    0.1328262
309600.0000000    0.1181818
309640.0000000    0.1222843
309680.0000000    0.1339327
309720.0000000    0.1163198
309760.0000000    0.1241263
309800.0000000    0.1092462
309840.0000000    0.1121892
309880.0000000    0.1109516
309920.0000000    0.1242910
309960.0000000    0.1316470
310000.0000000    0.1166238
310040.0000000    0.1200165
310080.0000000    0.1172620
310120.0000000    0.1195656
310160.0000000    0.1238662
310200.0000000    0.1213221
310240.0000000    0.1348595
310280.0000000    0.1265769
310320.0000000    0.1252622
310360.0000000    0.1271019
310400.0000000    0.1236872
310440.0000000    0.1266523
310480.0000000    0.1277977
310520.0000000    0.1353290
310560.0000000    0.1315496
310600.0000000    0.1248348
310640.0000000    0.1194985
310680.0000000    0.1244383
310720.0000000    0.1219550
310760.0000000    0.1302136
310800.0000000    0.1129978
310840.0000000    0.1218224
310880.0000000    0.1185524
310920.0000000    0.1173234
310960.0000000    0.1206165
311000.0000000    0.1206498
311040.0000000    0.1340293
311080.0000000    0.1293755
311120.0000000    0.1264854
311160.0000000    0.1366734
311200.0000000    0.1276259
311240.0000000    0.1309842
311280.0000000    0.1201739
311320.0000000    0.1173626
311360.0000000    0.1261784
311400.0000000    0.1197002
311440.0000000    0.1253520
311480.0000000    0.1307560
311520.0000000    0.1299555
311560.0000000    0.1328365
311600.0000000    0.1150524
311640.0000000    0.1189637
311680.0000000    0.1236298
311720.0000000    0.1360888
311760.0000000    0.1229534
311800.0000000    0.1192741
311840.0000000    0.1170085
311880.0000000    0.1202300
311920.0000000    0.1161246
311960.0000000    0.1232503
312000.0000000    0.1188357
312040.0000000    0.1166126
312080.0000000    0.1188256
312120.0000000    0.1220539
312160.0000000    0.1193105
312200.0000000    0.1242877
312240.0000000    0.1140802
312280.0000000    0.1190611
312320.0000000    0.1100570
312360.0000000    0.1293943
312400.0000000    0.1211762
312440.0000000    0.1190485
312480.0000000    0.1228685
312520.0000000    0.1199127
312560.0000000    0.1191756
312600.0000000    0.1205393
312640.0000000    0.1136230
312680.0000000    0.1200937
312720.0000000    0.1225343
312760.0000000    0.1179561
312800.0000000    0.1258896
312840.0000000    0.1172167
312880.0000000    0.1239856
312920.0000000    0.1152356
312960.0000000    0.1261645
313000.0000000    0.1287087
313040.0000000    0.1289417
313080.0000000    0.1245029
313120.0000000    0.1131736
313160.0000000    0.1323288
313200.0000000    0.1232073
313240.0000000    0.1218071
313280.0000000    0.1232390
313320.0000000    0.1200933
313360.0000000    0.1238827
313400.0000000    0.1206733
313440.0000000    0.1251933
313480.0000000    0.1209736
313520.0000000    0.1314554
313560.0000000    0.1243633
313600.0000000    0.1189060
313640.0000000    0.1153968
313680.0000000    0.1181746
313720.0000000    0.1238169
313760.0000000    0.1288876
313800.0000000    0.1387718
313840.0000000    0.1370227
313880.0000000    0.1296340
313920.0000000    0.1256181
313960.0000000    0.1232747
314000.0000000    0.1260840
314040.0000000    0.1137570
314080.0000000    0.1267710
314120.0000000    0.1161771
314160.0000000    0.1245429
314200.0000000    0.1246897
314240.0000000    0.1250585
314280.0000000    0.1190456
314320.0000000    0.1269608
314360.0000000    0.1328684
314400.0000000    0.1311888
314440.0000000    0.1305664
314480.0000000    0.1259538
314520.0000000    0.1322373
314560.0000000    0.1320738
314600.0000000    0.1326429
314640.0000000    0.1312029
314680.0000000    0.1183882
314720.0000000    0.1273917
314760.0000000    0.1283854
314800.0000000    0.1376508
314840.0000000    0.1238858
314880.0000000    0.1239029
314920.0000000    0.1241758
314960.0000000    0.1251034
315000.0000000    0.1343825
315040.0000000    0.1319134
315080.0000000    0.1376085
315120.0000000    0.1255881
315160.0000000    0.1203681
315200.0000000    0.1228080
315240.0000000    0.1210681
315280.0000000    0.1341652
315320.0000000    0.1229026
315360.0000000    0.1359473
315400.0000000    0.1216377
315440.0000000    0.1303276
315480.0000000    0.1275588
315520.0000000    0.1290483
315560.0000000    0.1219483
315600.0000000    0.1209620
315640.0000000    0.1248580
315680.0000000    0.1233016
315720.0000000    0.1277002
315760.0000000    0.1187397
315800.0000000    0.1195663
315840.0000000    0.1146807
315880.0000000    0.1209526
315920.0000000    0.1169324
315960.0000000    0.1240256
316000.0000000    0.1307468
316040.0000000    0.1208057
316080.0000000    0.1304513
316120.0000000    0.1285791
316160.0000000    0.1211863
316200.0000000    0.1209324
316240.0000000    0.1205493
316280.0000000    0.1233480
316320.0000000    0.1253070
316360.0000000    0.1234993
316400.0000000    0.1222163
316440.0000000    0.1281853
316480.0000000    0.1270538
316520.0000000    0.1268119
316560.0000000    0.1218835
316600.0000000    0.1348812
316640.0000000    0.1228499
316680.0000000    0.1203005
316720.0000000    0.1339332
316760.0000000    0.1300516
316800.0000000    0.1400464
316840.0000000    0.1315789
316880.0000000    0.1252134
316920.0000000    0.1352419
316960.0000000    0.1344515
317000.0000000    0.1172934
317040.0000000    0.1255590
317080.0000000    0.1442564
317120.0000000    0.1327303
317160.0000000    0.1369725
317200.0000000    0.1378576
317240.0000000    0.1245652
317280.0000000    0.1225809
317320.0000000    0.1233109
317360.0000000    0.1340388
317400.0000000    0.1368382
317440.0000000    0.1309361
317480.0000000    0.1293811
317520.0000000    0.1225124
317560.0000000    0.1318157
317600.0000000    0.1376513
317640.0000000    0.1337330
317680.0000000    0.1267950
317720.0000000    0.1265432
317760.0000000    0.1271482
317800.0000000    0.1226723
317840.0000000    0.1292247
317880.0000000    0.1280294
317920.0000000    0.1215737
317960.0000000    0.1289790
318000.0000000    0.1238588
318040.0000000    0.1397780
318080.0000000    0.1207744
318120.0000000    0.1230504
318160.0000000    0.1108710
318200.0000000    0.1205755
318240.0000000    0.1210646
318280.0000000    0.1290925
318320.0000000    0.1256377
318360.0000000    0.1253149
318400.0000000    0.1293814
318440.0000000    0.1467769
318480.0000000    0.1312757
318520.0000000    0.1215057
318560.0000000    0.1219007
318600.0000000    0.1215832
318640.0000000    0.1237605
318680.0000000    0.1284024
318720.0000000    0.1259708
318760.0000000    0.1203496
318800.0000000    0.1323897
318840.0000000    0.1273584
318880.0000000    0.1299726
318920.0000000    0.1267472
318960.0000000    0.1239671
319000.0000000    0.1494928
319040.0000000    0.1354394
319080.0000000    0.1387526
319120.0000000    0.1441920
319160.0000000    0.1421097
319200.0000000    0.1461588
319240.0000000    0.1474020
319280.0000000    0.1477061
319320.0000000    0.1432155
319360.0000000    0.1294224
319400.0000000    0.1528065
319440.0000000    0.1358720
319480.0000000    0.1273927
319520.0000000    0.1364689
319560.0000000    0.1238080
319600.0000000    0.1276156
319640.0000000    0.1263966
319680.0000000    0.1267691
319720.0000000    0.1185922
319760.0000000    0.1239445
319800.0000000    0.1375241
319840.0000000    0.1439639
319880.0000000    0.1258944
319920.0000000    0.1302312
319960.0000000    0.1321700
320000.0000000    0.1277205
320040.0000000    0.1241934
320080.0000000    0.1309808
320120.0000000    0.1283288
320160.0000000    0.1426938
320200.0000000    0.1232758
320240.0000000    0.1204313
320280.0000000    0.1244826
320320.0000000    0.1266026
320360.0000000    0.1178279
320400.0000000    0.1083807
320440.0000000    0.1095240
320480.0000000    0.1108078
320520.0000000    0.1182039
320560.0000000    0.1106605
320600.0000000    0.1225860
320640.0000000    0.1216807
320680.0000000    0.1123901
320720.0000000    0.1186488
320760.0000000    0.1143315
320800.0000000    0.1100366
320840.0000000    0.1119963
320880.0000000    0.1283769
320920.0000000    0.1223251
320960.0000000    0.1252841
321000.0000000    0.1344725
321040.0000000    0.1360895
321080.0000000    0.1157906
321120.0000000    0.1178116
321160.0000000    0.1072506
321200.0000000    0.1206547
321240.0000000    0.1126243
321280.0000000    0.1191284
321320.0000000    0.1186733
321360.0000000    0.1218192
321400.0000000    0.1205490
321440.0000000    0.1236754
321480.0000000    0.1206777
321520.0000000    0.1217719
321560.0000000    0.1189650
321600.0000000    0.1159820
321640.0000000    0.1148318
321680.0000000    0.1092401
321720.0000000    0.1056874
321760.0000000    0.1281115
321800.0000000    0.1269251
321840.0000000    0.1191852
321880.0000000    0.1267036
321920.0000000    0.1299717
321960.0000000    0.1163181
322000.0000000    0.1183402
322040.0000000    0.1283397
322080.0000000    0.1222124
322120.0000000    0.1190230
322160.0000000    0.1222565
322200.0000000    0.1334298
322240.0000000    0.1117435
322280.0000000    0.1219924
322320.0000000    0.1219258
322360.0000000    0.1207802
322400.0000000    0.1241212
322440.0000000    0.1244659
322480.0000000    0.1229371
322520.0000000    0.1167899
322560.0000000    0.1120371
322600.0000000    0.1177569
322640.0000000    0.1263318
322680.0000000    0.1227308
322720.0000000    0.1263744
322760.0000000    0.1234207
322800.0000000    0.1173021
322840.0000000    0.1262305
322880.0000000    0.1248406
322920.0000000    0.1249417
322960.0000000    0.1218771
323000.0000000    0.1234857
323040.0000000    0.1288972
323080.0000000    0.1274579
323120.0000000    0.1268224
323160.0000000    0.1283789
323200.0000000    0.1284455
323240.0000000    0.1367449
323280.0000000    0.1313004
323320.0000000    0.1314119
323360.0000000    0.1281914
323400.0000000    0.1397073
323440.0000000    0.1387480
323480.0000000    0.1452077
323520.0000000    0.1198805
323560.0000000    0.1297695
323600.0000000    0.1115574
323640.0000000    0.1293994
323680.0000000    0.1302176
323720.0000000    0.1255002
323760.0000000    0.1294974
323800.0000000    0.1173128
323840.0000000    0.1269893
323880.0000000    0.1184084
323920.0000000    0.1276994
323960.0000000    0.1207332
324000.0000000    0.1284853
324040.0000000    0.1285273
324080.0000000    0.1213637
324120.0000000    0.1300226
324160.0000000    0.1211676
324200.0000000    0.1221684
324240.0000000    0.1272152
324280.0000000    0.1189000
324320.0000000    0.1196726
324360.0000000    0.1217962
324400.0000000    0.1353353
324440.0000000    0.1219788
324480.0000000    0.1179328
324520.0000000    0.1293396
324560.0000000    0.1225095
324600.0000000    0.1180902
324640.0000000    0.1313107
324680.0000000    0.1250941
324720.0000000    0.1296747
324760.0000000    0.1260880
324800.0000000    0.1236001
324840.0000000    0.1293496
324880.0000000    0.1291772
324920.0000000    0.1261630
324960.0000000    0.1246630
325000.0000000    0.1252331
325040.0000000    0.1256472
325080.0000000    0.1445722
325120.0000000    0.1348376
325160.0000000    0.1322312
325200.0000000    0.1264989
325240.0000000    0.1388181
325280.0000000    0.1327523
325320.0000000    0.1275249
325360.0000000    0.1199754
325400.0000000    0.1193232
325440.0000000    0.1195699
325480.0000000    0.1277056
325520.0000000    0.1221540
325560.0000000    0.1243744
325600.0000000    0.1153074
325640.0000000    0.1137781
325680.0000000    0.1163619
325720.0000000    0.1223753
325760.0000000    0.1319877
325800.0000000    0.1224136
325840.0000000    0.1204821
325880.0000000    0.1226720
325920.0000000    0.1266924
325960.0000000    0.1216818
326000.0000000    0.1192044
326040.0000000    0.1198419
326080.0000000    0.1268633
326120.0000000    0.1129808
326160.0000000    0.1258045
326200.0000000    0.1279422
326240.0000000    0.1090976
326280.0000000    0.1168039
326320.0000000    0.1218528
326360.0000000    0.1289841
326400.0000000    0.1209220
326440.0000000    0.1159242
326480.0000000    0.1347076
326520.0000000    0.1235061
326560.0000000    0.1285492
326600.0000000    0.1138763
326640.0000000    0.1254445
326680.0000000    0.1297517
326720.0000000    0.1233521
326760.0000000    0.1173002
326800.0000000    0.1235876
326840.0000000    0.1306681
326880.0000000    0.1210718
326920.0000000    0.1313867
326960.0000000    0.1331490
327000.0000000    0.1332387
327040.0000000    0.1334956
327080.0000000    0.1144973
327120.0000000    0.1351961
327160.0000000    0.1387977
327200.0000000    0.1263472
327240.0000000    0.1348433
327280.0000000    0.1341308
327320.0000000    0.1304520
327360.0000000    0.1215128
327400.0000000    0.1213194
327440.0000000    0.1266974
327480.0000000    0.1325538
327520.0000000    0.1249288
327560.0000000    0.1165138
327600.0000000    0.1220249
327640.0000000    0.1209470
327680.0000000    0.1313489
327720.0000000    0.1305275
327760.0000000    0.1235693
327800.0000000    0.1216439
327840.0000000    0.1296100
327880.0000000    0.1234860
327920.0000000    0.1277621
327960.0000000    0.1206940
328000.0000000    0.1260232
328040.0000000    0.1232196
328080.0000000    0.1182062
328120.0000000    0.1226729
328160.0000000    0.1256369
328200.0000000    0.1265701
328240.0000000    0.1289279
328280.0000000    0.1158423
328320.0000000    0.1200817
328360.0000000    0.1180063
328400.0000000    0.1271918
328440.0000000    0.1185781
328480.0000000    0.1263838
328520.0000000    0.1155375
328560.0000000    0.1268473
328600.0000000    0.1229560
328640.0000000    0.1246052
328680.0000000    0.1265786
328720.0000000    0.1176415
328760.0000000    0.1127627
328800.0000000    0.1183951
328840.0000000    0.1145252
328880.0000000    0.1169141
328920.0000000    0.1264301
328960.0000000    0.1242310
329000.0000000    0.1266194
329040.0000000    0.1295644
329080.0000000    0.1184482
329120.0000000    0.1335550
329160.0000000    0.1370786
329200.0000000    0.1256518
329240.0000000    0.1299149
329280.0000000    0.1330432
329320.0000000    0.1268401
329360.0000000    0.1145782
329400.0000000    0.1273031
329440.0000000    0.1363507
329480.0000000    0.1158044
329520.0000000    0.1087161
329560.0000000    0.1107211
329600.0000000    0.0996639
329640.0000000    0.1147797
329680.0000000    0.1200693
329720.0000000    0.1183613
329760.0000000    0.1213187
329800.0000000    0.1209316
329840.0000000    0.1164527
329880.0000000    0.1112392
329920.0000000    0.1166899
329960.0000000    0.1162642
330000.0000000    0.1068837
330040.0000000    0.1137512
330080.0000000    0.1208856
330120.0000000    0.1155779
330160.0000000    0.1219795
330200.0000000    0.1224142
330240.0000000    0.1221890
330280.0000000    0.1167471
330320.0000000    0.1146518
330360.0000000    0.1189213
330400.0000000    0.1179122
330440.0000000    0.1210293
330480.0000000    0.1133753
330520.0000000    0.1186028
330560.0000000    0.1286997
330600.0000000    0.1250895
330640.0000000    0.1281822
330680.0000000    0.1186238
330720.0000000    0.1208046
330760.0000000    0.1291857
330800.0000000    0.1266404
330840.0000000    0.1110778
330880.0000000    0.1107101
330920.0000000    0.1167652
330960.0000000    0.1267717
331000.0000000    0.1197994
331040.0000000    0.1129868
331080.0000000    0.1171728
331120.0000000    0.1212999
331160.0000000    0.1240661
331200.0000000    0.1337687
331240.0000000    0.1314817
331280.0000000    0.1348894
331320.0000000    0.1379012
331360.0000000    0.1315958
331400.0000000    0.1238841
331440.0000000    0.1259424
331480.0000000    0.1358546
331520.0000000    0.1364838
331560.0000000    0.1293468
331600.0000000    0.1271158
331640.0000000    0.1195459
331680.0000000    0.1241803
331720.0000000    0.1338651
331760.0000000    0.1287936
331800.0000000    0.1229337
331840.0000000    0.1156572
331880.0000000    0.1180650
331920.0000000    0.1368287
331960.0000000    0.1284303
332000.0000000    0.1324069
332040.0000000    0.1181811
332080.0000000    0.1253881
332120.0000000    0.1214991
332160.0000000    0.1226165
332200.0000000    0.1127432
332240.0000000    0.1118913
332280.0000000    0.1141121
332320.0000000    0.1115460
332360.0000000    0.1187437
332400.0000000    0.1223666
332440.0000000    0.1225042
332480.0000000    0.1237991
332520.0000000    0.1128990
332560.0000000    0.1215133
332600.0000000    0.1201402
332640.0000000    0.1174256
332680.0000000    0.1175170
332720.0000000    0.1218458
332760.0000000    0.1278733
332800.0000000    0.1159346
332840.0000000    0.1328492
332880.0000000    0.1323184
332920.0000000    0.1421144
332960.0000000    0.1297622
333000.0000000    0.1313645
333040.0000000    0.1294166
333080.0000000    0.1339547
333120.0000000    0.1310063
333160.0000000    0.1299606
333200.0000000    0.1318156
333240.0000000    0.1444336
333280.0000000    0.1392897
333320.0000000    0.1278788
333360.0000000    0.1358096
333400.0000000    0.1239609
333440.0000000    0.1201443
333480.0000000    0.1251379
333520.0000000    0.1294385
333560.0000000    0.1318944
333600.0000000    0.1266043
333640.0000000    0.1202857
333680.0000000    0.1204118
333720.0000000    0.1194640
333760.0000000    0.1206863
333800.0000000    0.1269453
333840.0000000    0.1348215
333880.0000000    0.1271411
333920.0000000    0.1162939
333960.0000000    0.1242505
334000.0000000    0.1217343
334040.0000000    0.1324476
334080.0000000    0.1249344
334120.0000000    0.1300969
334160.0000000    0.1291009
334200.0000000    0.1300395
334240.0000000    0.1315911
334280.0000000    0.1277024
334320.0000000    0.1227067
334360.0000000    0.1263487
334400.0000000    0.1196702
334440.0000000    0.1185395
334480.0000000    0.1260841
334520.0000000    0.1263662
334560.0000000    0.1382243
334600.0000000    0.1264065
334640.0000000    0.1253433
334680.0000000    0.1290421
334720.0000000    0.1290556
334760.0000000    0.1356258
334800.0000000    0.1309557
334840.0000000    0.1344550
334880.0000000    0.1259538
334920.0000000    0.1298897
334960.0000000    0.1278274
335000.0000000    0.1231574
335040.0000000    0.1282256
335080.0000000    0.1345983
335120.0000000    0.1326446
335160.0000000    0.1337933
335200.0000000    0.1302752
335240.0000000    0.1355525
335280.0000000    0.1416561
335320.0000000    0.1322246
335360.0000000    0.1278475
335400.0000000    0.1332308
335440.0000000    0.1348206
335480.0000000    0.1345229
335520.0000000    0.1364839
335560.0000000    0.1368242
335600.0000000    0.1438396
335640.0000000    0.1293482
335680.0000000    0.1406865
335720.0000000    0.1370315
335760.0000000    0.1243398
335800.0000000    0.1262603
335840.0000000    0.1341736
335880.0000000    0.1277690
335920.0000000    0.1305675
335960.0000000    0.1317121
336000.0000000    0.1328993
336040.0000000    0.1294813
336080.0000000    0.1376439
336120.0000000    0.1225433
336160.0000000    0.1333402
336200.0000000    0.1187003
336240.0000000    0.1236766
336280.0000000    0.1226174
336320.0000000    0.1226760
336360.0000000    0.1305185
336400.0000000    0.1368355
336440.0000000    0.1255611
336480.0000000    0.1194823
336520.0000000    0.1213254
336560.0000000    0.1188919
336600.0000000    0.1233209
336640.0000000    0.1271287
336680.0000000    0.1205395
336720.0000000    0.1144359
336760.0000000    0.1283703
336800.0000000    0.1215002
336840.0000000    0.1196741
336880.0000000    0.1343886
336920.0000000    0.1298891
336960.0000000    0.1294113
337000.0000000    0.1426152
337040.0000000    0.1320891
337080.0000000    0.1260561
337120.0000000    0.1358593
337160.0000000    0.1427764
337200.0000000    0.1290217
337240.0000000    0.1344902
337280.0000000    0.1375812
337320.0000000    0.1305647
337360.0000000    0.1427390
337400.0000000    0.1331680
337440.0000000    0.1265444
337480.0000000    0.1394759
337520.0000000    0.1322537
337560.0000000    0.1228187
337600.0000000    0.1346107
337640.0000000    0.1419172
337680.0000000    0.1328786
337720.0000000    0.1546333
337760.0000000    0.1394769
337800.0000000    0.1404365
337840.0000000    0.1399586
337880.0000000    0.1452999
337920.0000000    0.1380861
337960.0000000    0.1337841
338000.0000000    0.1403924
338040.0000000    0.1316059
338080.0000000    0.1438205
338120.0000000    0.1461823
338160.0000000    0.1373287
338200.0000000    0.1380788
338240.0000000    0.1319879
338280.0000000    0.1290540
338320.0000000    0.1276994
338360.0000000    0.1204622
338400.0000000    0.1265226
338440.0000000    0.1315178
338480.0000000    0.1291080
338520.0000000    0.1393760
338560.0000000    0.1216864
338600.0000000    0.1265144
338640.0000000    0.1315682
338680.0000000    0.1326282
338720.0000000    0.1363754
338760.0000000    0.1314246
338800.0000000    0.1330305
338840.0000000    0.1354024
338880.0000000    0.1304989
338920.0000000    0.1288737
338960.0000000    0.1266080
339000.0000000    0.1349166
339040.0000000    0.1356378
339080.0000000    0.1392381
339120.0000000    0.1341027
339160.0000000    0.1336987
339200.0000000    0.1227871
339240.0000000    0.1372811
339280.0000000    0.1266341
339320.0000000    0.1317876
339360.0000000    0.1364249
339400.0000000    0.1210764
339440.0000000    0.1339854
339480.0000000    0.1314187
339520.0000000    0.1266948
339560.0000000    0.1263752
339600.0000000    0.1320306
339640.0000000    0.1290373
339680.0000000    0.1348337
339720.0000000    0.1302268
339760.0000000    0.1290507
339800.0000000    0.1238754
339840.0000000    0.1204034
339880.0000000    0.1295367
339920.0000000    0.1352819
339960.0000000    0.1433665
340000.0000000    0.1469069
340040.0000000    0.1280884
340080.0000000    0.1336976
340120.0000000    0.1339548
340160.0000000    0.1350650
340200.0000000    0.1236355
340240.0000000    0.1281249
340280.0000000    0.1273126
340320.0000000    0.1305678
340360.0000000    0.1351677
340400.0000000    0.1268865
340440.0000000    0.1249067
340480.0000000    0.1243680
340520.0000000    0.1292570
340560.0000000    0.1405523
340600.0000000    0.1409920
340640.0000000    0.1398063
340680.0000000    0.1362727
340720.0000000    0.1379638
340760.0000000    0.1390506
340800.0000000    0.1283339
340840.0000000    0.1249451
340880.0000000    0.1186022
340920.0000000    0.1165096
340960.0000000    0.1263244
341000.0000000    0.1231585
341040.0000000    0.1306965
341080.0000000    0.1248704
341120.0000000    0.1327445
341160.0000000    0.1253903
341200.0000000    0.1256144
341240.0000000    0.1207588
341280.0000000    0.1284217
341320.0000000    0.1315540
341360.0000000    0.1266211
341400.0000000    0.1278409
341440.0000000    0.1271581
341480.0000000    0.1306485
341520.0000000    0.1369796
341560.0000000    0.1368861
341600.0000000    0.1287331
341640.0000000    0.1255600
341680.0000000    0.1419387
341720.0000000    0.1246347
341760.0000000    0.1281345
341800.0000000    0.1337675
341840.0000000    0.1266714
341880.0000000    0.1350842
341920.0000000    0.1331746
341960.0000000    0.1420152
342000.0000000    0.1245962
342040.0000000    0.1299013
342080.0000000    0.1222857
342120.0000000    0.1336006
342160.0000000    0.1255187
342200.0000000    0.1320146
342240.0000000    0.1310315
342280.0000000    0.1224222
342320.0000000    0.1173184
342360.0000000    0.1200496
342400.0000000    0.1320675
342440.0000000    0.1360676
342480.0000000    0.1232626
342520.0000000    0.1234878
342560.0000000    0.1285127
342600.0000000    0.1364975
342640.0000000    0.1279882
342680.0000000    0.1255829
342720.0000000    0.1179601
342760.0000000    0.1224708
342800.0000000    0.1282472
342840.0000000    0.1271983
342880.0000000    0.1268158
342920.0000000    0.1375598
342960.0000000    0.1288724
343000.0000000    0.1234853
343040.0000000    0.1348499
343080.0000000    0.1313901
343120.0000000    0.1325770
343160.0000000    0.1346917
343200.0000000    0.1354901
343240.0000000    0.1310653
343280.0000000    0.1294800
343320.0000000    0.1306063
343360.0000000    0.1449823
343400.0000000    0.1429822
343440.0000000    0.1329301
343480.0000000    0.1261196
343520.0000000    0.1271317
343560.0000000    0.1307715
343600.0000000    0.1283264
343640.0000000    0.1319811
343680.0000000    0.1253412
343720.0000000    0.1331426
343760.0000000    0.1224769
343800.0000000    0.1171335
343840.0000000    0.1207462
343880.0000000    0.1219602
343920.0000000    0.1316666
343960.0000000    0.1305155
344000.0000000    0.1268452
344040.0000000    0.1343617
344080.0000000    0.1398491
344120.0000000    0.1249446
344160.0000000    0.1286774
344200.0000000    0.1347872
344240.0000000    0.1346171
344280.0000000    0.1331633
344320.0000000    0.1228397
344360.0000000    0.1266109
344400.0000000    0.1246100
344440.0000000    0.1220151
344480.0000000    0.1295097
344520.0000000    0.1328475
344560.0000000    0.1258596
344600.0000000    0.1293332
344640.0000000    0.1304792
344680.0000000    0.1400433
344720.0000000    0.1318904
344760.0000000    0.1392021
344800.0000000    0.1311801
344840.0000000    0.1356798
344880.0000000    0.1387211
344920.0000000    0.1351180
344960.0000000    0.1399558
345000.0000000    0.1265378
345040.0000000    0.1385545
345080.0000000    0.1217931
345120.0000000    0.1364873
345160.0000000    0.1336685
345200.0000000    0.1318420
345240.0000000    0.1356531
345280.0000000    0.1388429
345320.0000000    0.1299133
345360.0000000    0.1333125
345400.0000000    0.1300683
345440.0000000    0.1292363
345480.0000000    0.1289100
345520.0000000    0.1243523
345560.0000000    0.1356304
345600.0000000    0.1379394
345640.0000000    0.1340606
345680.0000000    0.1426175
345720.0000000    0.1315336
345760.0000000    0.1290225
345800.0000000    0.1390640
345840.0000000    0.1361540
345880.0000000    0.1414935
345920.0000000    0.1351881
345960.0000000    0.1482329
346000.0000000    0.1270498
346040.0000000    0.1270667
346080.0000000    0.1364650
346120.0000000    0.1332503
346160.0000000    0.1319694
346200.0000000    0.1350020
346240.0000000    0.1328565
346280.0000000    0.1390191
346320.0000000    0.1375177
346360.0000000    0.1366843
346400.0000000    0.1409516
346440.0000000    0.1368954
346480.0000000    0.1312144
346520.0000000    0.1407779
346560.0000000    0.1447899
346600.0000000    0.1416789
346640.0000000    0.1423256
346680.0000000    0.1453069
346720.0000000    0.1483468
346760.0000000    0.1426499
346800.0000000    0.1358422
346840.0000000    0.1371831
346880.0000000    0.1341533
346920.0000000    0.1345360
346960.0000000    0.1390891
347000.0000000    0.1308711
347040.0000000    0.1346591
347080.0000000    0.1279706
347120.0000000    0.1384311
347160.0000000    0.1417826
347200.0000000    0.1298647
347240.0000000    0.1344984
347280.0000000    0.1209450
347320.0000000    0.1354119
347360.0000000    0.1199008
347400.0000000    0.1233651
347440.0000000    0.1253335
347480.0000000    0.1302363
347520.0000000    0.1385100
347560.0000000    0.1396337
347600.0000000    0.1476119
347640.0000000    0.1386034
347680.0000000    0.1488507
347720.0000000    0.1374005
347760.0000000    0.1437746
347800.0000000    0.1263699
347840.0000000    0.1239451
347880.0000000    0.1315625
347920.0000000    0.1322913
347960.0000000    0.1322831
348000.0000000    0.1271122
348040.0000000    0.1345019
348080.0000000    0.1378285
348120.0000000    0.1320612
348160.0000000    0.1324037
348200.0000000    0.1274960
348240.0000000    0.1388227
348280.0000000    0.1298089
348320.0000000    0.1292450
348360.0000000    0.1268218
348400.0000000    0.1284672
348440.0000000    0.1257750
348480.0000000    0.1339266
348520.0000000    0.1307118
348560.0000000    0.1295552
348600.0000000    0.1309696
348640.0000000    0.1243728
348680.0000000    0.1408786
348720.0000000    0.1310075
348760.0000000    0.1227957
348800.0000000    0.1297040
348840.0000000    0.1372949
348880.0000000    0.1321337
348920.0000000    0.1298933
348960.0000000    0.1361384
349000.0000000    0.1297387
349040.0000000    0.1350510
349080.0000000    0.1333996
349120.0000000    0.1360385
349160.0000000    0.1362063
349200.0000000    0.1375915
349240.0000000    0.1181155
349280.0000000    0.1335075
349320.0000000    0.1372880
349360.0000000    0.1314075
349400.0000000    0.1391256
349440.0000000    0.1353727
349480.0000000    0.1300773
349520.0000000    0.1385145
349560.0000000    0.1549080
349600.0000000    0.1245471
349640.0000000    0.1417265
349680.0000000    0.1301217
349720.0000000    0.1324483
349760.0000000    0.1419154
349800.0000000    0.1367730
349840.0000000    0.1399765
349880.0000000    0.1374186
349920.0000000    0.1365461
349960.0000000    0.1263461
350000.0000000    0.1432767
350040.0000000    0.1338476
350080.0000000    0.1237844
350120.0000000    0.1276812
350160.0000000    0.1319186
350200.0000000    0.1306469
350240.0000000    0.1429295
350280.0000000    0.1302778
350320.0000000    0.1314855
350360.0000000    0.1323529
350400.0000000    0.1348411
350440.0000000    0.1398296
350480.0000000    0.1350082
350520.0000000    0.1334560
350560.0000000    0.1325268
350600.0000000    0.1339988
350640.0000000    0.1336456
350680.0000000    0.1376259
350720.0000000    0.1355594
350760.0000000    0.1494663
350800.0000000    0.1433692
350840.0000000    0.1367477
350880.0000000    0.1373462
350920.0000000    0.1360852
350960.0000000    0.1333020
351000.0000000    0.1283488
351040.0000000    0.1435906
351080.0000000    0.1305416
351120.0000000    0.1357608
351160.0000000    0.1405674
351200.0000000    0.1304892
351240.0000000    0.1393597
351280.0000000    0.1345733
351320.0000000    0.1292099
351360.0000000    0.1254636
351400.0000000    0.1427985
351440.0000000    0.1325678
351480.0000000    0.1340102
351520.0000000    0.1347310
351560.0000000    0.1359973
351600.0000000    0.1396833
351640.0000000    0.1355711
351680.0000000    0.1321339
351720.0000000    0.1206440
351760.0000000    0.1269394
351800.0000000    0.1179984
351840.0000000    0.1325621
351880.0000000    0.1332030
351920.0000000    0.1375987
351960.0000000    0.1297404
352000.0000000    0.1290918
352040.0000000    0.1322820
352080.0000000    0.1405095
352120.0000000    0.1324660
352160.0000000    0.1296542
352200.0000000    0.1339933
352240.0000000    0.1375477
352280.0000000    0.1280821
352320.0000000    0.1305128
352360.0000000    0.1287424
352400.0000000    0.1233076
352440.0000000    0.1321145
352480.0000000    0.1272532
352520.0000000    0.1276926
352560.0000000    0.1285091
352600.0000000    0.1287349
352640.0000000    0.1370474
352680.0000000    0.1307335
352720.0000000    0.1345165
352760.0000000    0.1344260
352800.0000000    0.1293382
352840.0000000    0.1216808
352880.0000000    0.1235845
352920.0000000    0.1216517
352960.0000000    0.1203224
353000.0000000    0.1307392
353040.0000000    0.1258806
353080.0000000    0.1333779
353120.0000000    0.1331986
353160.0000000    0.1430495
353200.0000000    0.1407334
353240.0000000    0.1309718
353280.0000000    0.1387290
353320.0000000    0.1354660
353360.0000000    0.1405292
353400.0000000    0.1323644
353440.0000000    0.1354859
353480.0000000    0.1168066
353520.0000000    0.1144656
353560.0000000    0.1396319
353600.0000000    0.1203502
353640.0000000    0.1423410
353680.0000000    0.1271551
353720.0000000    0.1248491
353760.0000000    0.1219947
353800.0000000    0.1275682
353840.0000000    0.1317638
353880.0000000    0.1318529
353920.0000000    0.1254747
353960.0000000    0.1234950
354000.0000000    0.1288177
354040.0000000    0.1390062
354080.0000000    0.1344926
354120.0000000    0.1342109
354160.0000000    0.1237524
354200.0000000    0.1403822
354240.0000000    0.1326678
354280.0000000    0.1226507
354320.0000000    0.1266392
354360.0000000    0.1309976
354400.0000000    0.1214873
354440.0000000    0.1160847
354480.0000000    0.1180484
354520.0000000    0.1265975
354560.0000000    0.1289938
354600.0000000    0.1199644
354640.0000000    0.1289456
354680.0000000    0.1237109
354720.0000000    0.1242523
354760.0000000    0.1151080
354800.0000000    0.1342723
354840.0000000    0.1241584
354880.0000000    0.1364408
354920.0000000    0.1233973
354960.0000000    0.1359007
355000.0000000    0.1204471
355040.0000000    0.1218317
355080.0000000    0.1183202
355120.0000000    0.1226878
355160.0000000    0.1199854
355200.0000000    0.1277966
355240.0000000    0.1148510
355280.0000000    0.1152177
355320.0000000    0.1239311
355360.0000000    0.1251360
355400.0000000    0.1287728
355440.0000000    0.1336499
355480.0000000    0.1250706
355520.0000000    0.1314690
355560.0000000    0.1205915
355600.0000000    0.1305680
355640.0000000    0.1228141
355680.0000000    0.1282086
355720.0000000    0.1182452
355760.0000000    0.1087893
355800.0000000    0.1178623
355840.0000000    0.1164440
355880.0000000    0.1123668
355920.0000000    0.1134057
355960.0000000    0.1206938
356000.0000000    0.1236222
356040.0000000    0.1182762
356080.0000000    0.1158836
356120.0000000    0.1183446
356160.0000000    0.1191660
356200.0000000    0.1124227
356240.0000000    0.1160093
356280.0000000    0.1126038
356320.0000000    0.1127573
356360.0000000    0.1154280
356400.0000000    0.1200819
356440.0000000    0.1195788
356480.0000000    0.1258655
356520.0000000    0.1256633
356560.0000000    0.1140591
356600.0000000    0.1245490
356640.0000000    0.1119019
356680.0000000    0.1304749
356720.0000000    0.1378557
356760.0000000    0.1184458
356800.0000000    0.1223085
356840.0000000    0.1226886
356880.0000000    0.1268743
356920.0000000    0.1209572
356960.0000000    0.1196221
357000.0000000    0.1145381
357040.0000000    0.1253450
357080.0000000    0.1262510
357120.0000000    0.1053025
357160.0000000    0.1125641
357200.0000000    0.1110974
357240.0000000    0.1088986
357280.0000000    0.1114514
357320.0000000    0.1135483
357360.0000000    0.1181227
357400.0000000    0.1171390
357440.0000000    0.1150698
357480.0000000    0.1157268
357520.0000000    0.1025017
357560.0000000    0.1022284
357600.0000000    0.1117978
357640.0000000    0.1086820
357680.0000000    0.1094820
357720.0000000    0.1080605
357760.0000000    0.0982657
357800.0000000    0.1003288
357840.0000000    0.1071386
357880.0000000    0.0977823
357920.0000000    0.1084991
357960.0000000    0.1019104
358000.0000000    0.1057290
358040.0000000    0.1153964
358080.0000000    0.1151454
358120.0000000    0.1004996
358160.0000000    0.1135094
358200.0000000    0.1229430
358240.0000000    0.1082058
358280.0000000    0.1159059
358320.0000000    0.1186335
358360.0000000    0.1138450
358400.0000000    0.1116443
358440.0000000    0.1158423
358480.0000000    0.1118478
358520.0000000    0.1112629
358560.0000000    0.1085756
358600.0000000    0.1062037
358640.0000000    0.1133929
358680.0000000    0.1090273
358720.0000000    0.1152751
358760.0000000    0.1059637
358800.0000000    0.1109852
358840.0000000    0.1017123
358880.0000000    0.1081524
358920.0000000    0.1189588
358960.0000000    0.1224753
359000.0000000    0.1102071
359040.0000000    0.1128512
359080.0000000    0.1113749
359120.0000000    0.1230702
359160.0000000    0.1177660
359200.0000000    0.1036581
359240.0000000    0.1017468
359280.0000000    0.1070080
359320.0000000    0.1121794
359360.0000000    0.1084533
359400.0000000    0.1173388
359440.0000000    0.1188824
359480.0000000    0.1146075
359520.0000000    0.1128885
359560.0000000    0.1074233
359600.0000000    0.1101293
359640.0000000    0.1208785
359680.0000000    0.1242022
359720.0000000    0.1120446
359760.0000000    0.1132776
359800.0000000    0.1010124
359840.0000000    0.1107844
359880.0000000    0.1261282
359920.0000000    0.1204893
359960.0000000    0.1229621
360000.0000000    0.1279694
360040.0000000    0.1252701
360080.0000000    0.1210087
360120.0000000    0.1174792
360160.0000000    0.1229405
360200.0000000    0.1323120
360240.0000000    0.1199934
360280.0000000    0.1330092
360320.0000000    0.1229183
360360.0000000    0.1144437
360400.0000000    0.1272200
360440.0000000    0.1164767
360480.0000000    0.1156012
360520.0000000    0.1071166
360560.0000000    0.1207426
360600.0000000    0.1142394
360640.0000000    0.1059748
360680.0000000    0.1193427
360720.0000000    0.1141323
360760.0000000    0.1287300
360800.0000000    0.1135035
360840.0000000    0.1261568
360880.0000000    0.1433108
360920.0000000    0.1229859
360960.0000000    0.1218472
361000.0000000    0.1289061
361040.0000000    0.1029119
361080.0000000    0.1088369
361120.0000000    0.1116596
361160.0000000    0.1215920
361200.0000000    0.1071930
361240.0000000    0.1118173
361280.0000000    0.0986888
361320.0000000    0.1184679
361360.0000000    0.1204122
361400.0000000    0.1250814
361440.0000000    0.1157495
361480.0000000    0.1167515
361520.0000000    0.1242608
361560.0000000    0.1195897
361600.0000000    0.1232252
361640.0000000    0.1254579
361680.0000000    0.1347927
361720.0000000    0.1226313
361760.0000000    0.1090982
361800.0000000    0.1239093
361840.0000000    0.1176954
361880.0000000    0.1091730
361920.0000000    0.1062092
361960.0000000    0.1173527
362000.0000000    0.1074625
362040.0000000    0.1054683
362080.0000000    0.1013206
362120.0000000    0.1113374
362160.0000000    0.1044589
362200.0000000    0.1029211
362240.0000000    0.1028363
362280.0000000    0.0950807
362320.0000000    0.0982556
362360.0000000    0.0997553
362400.0000000    0.0944190
362440.0000000    0.0978697
362480.0000000    0.1035088
362520.0000000    0.0971975
362560.0000000    0.1003460
362600.0000000    0.0972623
362640.0000000    0.1139876
362680.0000000    0.1072499
362720.0000000    0.1064887
362760.0000000    0.1081156
362800.0000000    0.1105577
362840.0000000    0.1063290
362880.0000000    0.1047733
362920.0000000    0.1057343
362960.0000000    0.0988510
363000.0000000    0.1035959
363040.0000000    0.1025902
363080.0000000    0.0949933
363120.0000000    0.0996225
363160.0000000    0.1105613
363200.0000000    0.1068893
363240.0000000    0.1166397
363280.0000000    0.1088812
363320.0000000    0.1013568
363360.0000000    0.1065138
363400.0000000    0.0995500
363440.0000000    0.1078910
363480.0000000    0.1053880
363520.0000000    0.1121204
363560.0000000    0.1215605
363600.0000000    0.1029931
363640.0000000    0.1046786
363680.0000000    0.1170535
363720.0000000    0.1240468
363760.0000000    0.1121788
363800.0000000    0.1059620
363840.0000000    0.1116235
363880.0000000    0.1072006
363920.0000000    0.1051531
363960.0000000    0.1191663
364000.0000000    0.1135442
364040.0000000    0.1138632
364080.0000000    0.1212946
364120.0000000    0.1232862
364160.0000000    0.1183387
364200.0000000    0.1152991
364240.0000000    0.1137227
364280.0000000    0.1103936
364320.0000000    0.1051329
364360.0000000    0.1042450
364400.0000000    0.1148733
364440.0000000    0.1225198
364480.0000000    0.1147586
364520.0000000    0.1199244
364560.0000000    0.1098633
364600.0000000    0.1112141
364640.0000000    0.1156814
364680.0000000    0.1266569
364720.0000000    0.1256703
364760.0000000    0.1146625
364800.0000000    0.1387149
364840.0000000    0.1314112
364880.0000000    0.1275220
364920.0000000    0.1322065
364960.0000000    0.1271269
365000.0000000    0.1344689
365040.0000000    0.1341794
365080.0000000    0.1473201
365120.0000000    0.1304437
365160.0000000    0.1431114
365200.0000000    0.1356637
365240.0000000    0.1242293
365280.0000000    0.1288785
365320.0000000    0.1148140
365360.0000000    0.1387423
365400.0000000    0.1206891
365440.0000000    0.1226363
365480.0000000    0.1302557
365520.0000000    0.1311582
365560.0000000    0.1160514
365600.0000000    0.1185355
365640.0000000    0.1197742
365680.0000000    0.1261112
365720.0000000    0.1263298
365760.0000000    0.1206092
365800.0000000    0.1187738
365840.0000000    0.1140077
365880.0000000    0.1257173
365920.0000000    0.1307427
365960.0000000    0.1432973
366000.0000000    0.1297051
366040.0000000    0.1314402
366080.0000000    0.1201471
366120.0000000    0.1191923
366160.0000000    0.1347362
366200.0000000    0.1353545
366240.0000000    0.1321882
366280.0000000    0.1298539
366320.0000000    0.1315997
366360.0000000    0.1081384
366400.0000000    0.1293447
366440.0000000    0.1075422
366480.0000000    0.1043850
366520.0000000    0.1108535
366560.0000000    0.1069958
366600.0000000    0.1150729
366640.0000000    0.1100271
366680.0000000    0.0991245
366720.0000000    0.1099428
366760.0000000    0.1029173
366800.0000000    0.1099549
366840.0000000    0.1027470
366880.0000000    0.1090446
366920.0000000    0.1233336
366960.0000000    0.1257075
367000.0000000    0.1005931
367040.0000000    0.1143216
367080.0000000    0.1090307
367120.0000000    0.1156542
367160.0000000    0.1128038
367200.0000000    0.0991550
367240.0000000    0.1124902
367280.0000000    0.1013158
367320.0000000    0.1109071
367360.0000000    0.0995111
367400.0000000    0.1078380
367440.0000000    0.1025363
367480.0000000    0.1142603
367520.0000000    0.1170125
367560.0000000    0.1143266
367600.0000000    0.1248716
367640.0000000    0.1111269
367680.0000000    0.1212339
367720.0000000    0.1265568
367760.0000000    0.1388838
367800.0000000    0.1212406
367840.0000000    0.1120853
367880.0000000    0.1120790
367920.0000000    0.1244331
367960.0000000    0.1090865
368000.0000000    0.1101157
368040.0000000    0.1084500
368080.0000000    0.1213366
368120.0000000    0.1123445
368160.0000000    0.1153176
368200.0000000    0.1300721
368240.0000000    0.1251238
368280.0000000    0.1247897
368320.0000000    0.1268197
368360.0000000    0.1375157
368400.0000000    0.1243181
368440.0000000    0.1409113
368480.0000000    0.1291401
368520.0000000    0.1327702
368560.0000000    0.1341073
368600.0000000    0.1418895
368640.0000000    0.1465378
368680.0000000    0.1349327
368720.0000000    0.1320835
368760.0000000    0.1391530
368800.0000000    0.1385737
368840.0000000    0.1404413
368880.0000000    0.1420002
368920.0000000    0.1498789
368960.0000000    0.1369586
369000.0000000    0.1338690
369040.0000000    0.1345051
369080.0000000    0.1514800
369120.0000000    0.1337387
369160.0000000    0.1345229
369200.0000000    0.1275894
369240.0000000    0.1504147
369280.0000000    0.1398394
369320.0000000    0.1259317
369360.0000000    0.1396035
369400.0000000    0.1310021
369440.0000000    0.1434069
369480.0000000    0.1388977
369520.0000000    0.1435323
369560.0000000    0.1524976
369600.0000000    0.1470056
369640.0000000    0.1560160
369680.0000000    0.1485447
369720.0000000    0.1430906
369760.0000000    0.1384817
369800.0000000    0.1432469
369840.0000000    0.1371998
369880.0000000    0.1508562
369920.0000000    0.1457758
369960.0000000    0.1399770
370000.0000000    0.1339466
370040.0000000    0.1371106
370080.0000000    0.1472018
370120.0000000    0.1333962
370160.0000000    0.1436088
370200.0000000    0.1313071
370240.0000000    0.1375104
370280.0000000    0.1482288
370320.0000000    0.1397918
370360.0000000    0.1521161
370400.0000000    0.1328101
370440.0000000    0.1419615
370480.0000000    0.1445881
370520.0000000    0.1455451
370560.0000000    0.1481727
370600.0000000    0.1418159
370640.0000000    0.1329618
370680.0000000    0.1352514
370720.0000000    0.1245869
370760.0000000    0.1366518
370800.0000000    0.1251352
370840.0000000    0.1438218
370880.0000000    0.1434231
370920.0000000    0.1367625
370960.0000000    0.1422022
371000.0000000    0.1294012
371040.0000000    0.1452611
371080.0000000    0.1320111
371120.0000000    0.1612059
371160.0000000    0.1432312
371200.0000000    0.1368541
371240.0000000    0.1420215
371280.0000000    0.1310953
371320.0000000    0.1291781
371360.0000000    0.1356297
371400.0000000    0.1359177
371440.0000000    0.1388749
371480.0000000    0.1370012
371520.0000000    0.1253028
371560.0000000    0.1406965
371600.0000000    0.1482367
371640.0000000    0.1438071
371680.0000000    0.1378968
371720.0000000    0.1284824
371760.0000000    0.1225018
371800.0000000    0.1405424
371840.0000000    0.1322383
371880.0000000    0.1411138
371920.0000000    0.1392486
371960.0000000    0.1475843
372000.0000000    0.1293968
372040.0000000    0.1344565
372080.0000000    0.1272228
372120.0000000    0.1382946
372160.0000000    0.1480990
372200.0000000    0.1375517
372240.0000000    0.1586296
372280.0000000    0.1446622
372320.0000000    0.1374325
372360.0000000    0.1316995
372400.0000000    0.1360472
372440.0000000    0.1494178
372480.0000000    0.1446693
372520.0000000    0.1515191
372560.0000000    0.1533518
372600.0000000    0.1401674
372640.0000000    0.1531832
372680.0000000    0.1387003
372720.0000000    0.1417113
372760.0000000    0.1469409
372800.0000000    0.1361265
372840.0000000    0.1382667
372880.0000000    0.1361416
372920.0000000    0.1246486
372960.0000000    0.1218492
373000.0000000    0.1199212
373040.0000000    0.1214410
373080.0000000    0.1315691
373120.0000000    0.1372205
373160.0000000    0.1356795
373200.0000000    0.1416623
373240.0000000    0.1291188
373280.0000000    0.1408929
373320.0000000    0.1425354
373360.0000000    0.1359509
373400.0000000    0.1518083
373440.0000000    0.1317358
373480.0000000    0.1285595
373520.0000000    0.1302698
373560.0000000    0.1361486
373600.0000000    0.1314469
373640.0000000    0.1397046
373680.0000000    0.1315215
373720.0000000    0.1461037
373760.0000000    0.1461703
373800.0000000    0.1338135
373840.0000000    0.1314722
373880.0000000    0.1357033
373920.0000000    0.1347187
373960.0000000    0.1349576
374000.0000000    0.1275311
374040.0000000    0.1334682
374080.0000000    0.1276300
374120.0000000    0.1215455
374160.0000000    0.1498513
374200.0000000    0.1255750
374240.0000000    0.1286305
374280.0000000    0.1107117
374320.0000000    0.1209200
374360.0000000    0.1286386
374400.0000000    0.1335125
374440.0000000    0.1187828
374480.0000000    0.1245287
374520.0000000    0.1231071
374560.0000000    0.1315227
374600.0000000    0.1369141
374640.0000000    0.1246643
374680.0000000    0.1287187
374720.0000000    0.1293408
374760.0000000    0.1398068
374800.0000000    0.1385149
374840.0000000    0.1412579
374880.0000000    0.1456921
374920.0000000    0.1358428
374960.0000000    0.1262676
375000.0000000    0.1302857
375040.0000000    0.1400559
375080.0000000    0.1267589
375120.0000000    0.1235894
375160.0000000    0.1319101
375200.0000000    0.1268619
375240.0000000    0.1139066
375280.0000000    0.1144374
375320.0000000    0.1055096
375360.0000000    0.1191491
375400.0000000    0.1198013
375440.0000000    0.1177214
375480.0000000    0.1226803
375520.0000000    0.1193685
375560.0000000    0.1287811
375600.0000000    0.1243937
375640.0000000    0.1228724
375680.0000000    0.1224008
375720.0000000    0.1296822
375760.0000000    0.1389807
375800.0000000    0.1453450
375840.0000000    0.1376522
375880.0000000    0.1347365
375920.0000000    0.1226445
375960.0000000    0.1255120
376000.0000000    0.1402402
376040.0000000    0.1234856
376080.0000000    0.1280063
376120.0000000    0.1219096
376160.0000000    0.1300940
376200.0000000    0.1280787
376240.0000000    0.1317847
376280.0000000    0.1267284
376320.0000000    0.1159391
376360.0000000    0.1144331
376400.0000000    0.1413148
376440.0000000    0.1507704
376480.0000000    0.1426684
376520.0000000    0.1318653
376560.0000000    0.1382431
376600.0000000    0.1169289
376640.0000000    0.1350989
376680.0000000    0.1297421
376720.0000000    0.1249240
376760.0000000    0.1247260
376800.0000000    0.1327324
376840.0000000    0.1356664
376880.0000000    0.1388986
376920.0000000    0.1356226
376960.0000000    0.1260692
377000.0000000    0.1397898
377040.0000000    0.1248749
377080.0000000    0.1208259
377120.0000000    0.1308455
377160.0000000    0.1391218
377200.0000000    0.1254177
377240.0000000    0.1409880
377280.0000000    0.1426786
377320.0000000    0.1412224
377360.0000000    0.1326611
377400.0000000    0.1306297
377440.0000000    0.1290040
377480.0000000    0.1357130
377520.0000000    0.1336370
377560.0000000    0.1183190
377600.0000000    0.1432205
377640.0000000    0.1472774
377680.0000000    0.1312097
377720.0000000    0.1378657
377760.0000000    0.1362885
377800.0000000    0.1404181
377840.0000000    0.1542588
377880.0000000    0.1551357
377920.0000000    0.1359136
377960.0000000    0.1283875
378000.0000000    0.1282342
378040.0000000    0.1257120
378080.0000000    0.1391983
378120.0000000    0.1230735
378160.0000000    0.1321054
378200.0000000    0.1253208
378240.0000000    0.1269784
378280.0000000    0.1239574
378320.0000000    0.1320773
378360.0000000    0.1322268
378400.0000000    0.1231747
378440.0000000    0.1339765
378480.0000000    0.1248457
378520.0000000    0.1255853
378560.0000000    0.1141270
378600.0000000    0.1210659
378640.0000000    0.1221149
378680.0000000    0.1186655
378720.0000000    0.1284519
378760.0000000    0.1273779
378800.0000000    0.1161323
378840.0000000    0.1182119
378880.0000000    0.1330612
378920.0000000    0.1370879
378960.0000000    0.1221070
379000.0000000    0.1337063
379040.0000000    0.1527840
379080.0000000    0.1238790
379120.0000000    0.1272359
379160.0000000    0.1320094
379200.0000000    0.1224518
379240.0000000    0.1251531
379280.0000000    0.1358823
379320.0000000    0.1245352
379360.0000000    0.1306296
379400.0000000    0.1276250
379440.0000000    0.1293359
379480.0000000    0.1363029
379520.0000000    0.1454481
379560.0000000    0.1520735
379600.0000000    0.1497479
379640.0000000    0.1482763
379680.0000000    0.1331756
379720.0000000    0.1415891
379760.0000000    0.1378412
379800.0000000    0.1469291
379840.0000000    0.1329101
379880.0000000    0.1279297
379920.0000000    0.1254599
379960.0000000    0.1355756
380000.0000000    0.1377356
380040.0000000    0.1377430
380080.0000000    0.1324817
380120.0000000    0.1405231
380160.0000000    0.1426522
380200.0000000    0.1485291
380240.0000000    0.1443409
380280.0000000    0.1394671
380320.0000000    0.1291185
380360.0000000    0.1303380
380400.0000000    0.1415975
380440.0000000    0.1332732
380480.0000000    0.1425221
380520.0000000    0.1398126
380560.0000000    0.1470134
380600.0000000    0.1386929
380640.0000000    0.1355757
380680.0000000    0.1327825
380720.0000000    0.1212231
380760.0000000    0.1263507
380800.0000000    0.1223793
380840.0000000    0.1259186
380880.0000000    0.1401455
380920.0000000    0.1264020
380960.0000000    0.1405494
381000.0000000    0.1299306
381040.0000000    0.1249564
381080.0000000    0.1384616
381120.0000000    0.1447468
381160.0000000    0.1216306
381200.0000000    0.1392026
381240.0000000    0.1285704
381280.0000000    0.1265587
381320.0000000    0.1273239
381360.0000000    0.1215647
381400.0000000    0.1299850
381440.0000000    0.1315807
381480.0000000    0.1319802
381520.0000000    0.1246646
381560.0000000    0.1358905
381600.0000000    0.1330955
381640.0000000    0.1364272
381680.0000000    0.1245910
381720.0000000    0.1222178
381760.0000000    0.1381252
381800.0000000    0.1110931
381840.0000000    0.1249484
381880.0000000    0.1145139
381920.0000000    0.1281141
381960.0000000    0.1231386
382000.0000000    0.1336002
382040.0000000    0.1284162
382080.0000000    0.1356468
382120.0000000    0.1316991
382160.0000000    0.1273548
382200.0000000    0.1280635
382240.0000000    0.1342856
382280.0000000    0.1268615
382320.0000000    0.1348134
382360.0000000    0.1362502
382400.0000000    0.1299972
382440.0000000    0.1306761
382480.0000000    0.1277592
382520.0000000    0.1348413
382560.0000000    0.1270290
382600.0000000    0.1252038
382640.0000000    0.1344170
382680.0000000    0.1284683
382720.0000000    0.1363540
382760.0000000    0.1285714
382800.0000000    0.1300152
382840.0000000    0.1241613
382880.0000000    0.1284367
382920.0000000    0.1308670
382960.0000000    0.1388803
383000.0000000    0.1403403
383040.0000000    0.1344233
383080.0000000    0.1250527
383120.0000000    0.1365370
383160.0000000    0.1217216
383200.0000000    0.1212161
383240.0000000    0.1213351
383280.0000000    0.1174934
383320.0000000    0.1215255
383360.0000000    0.1102506
383400.0000000    0.1188751
383440.0000000    0.1123898
383480.0000000    0.1161621
383520.0000000    0.1145437
383560.0000000    0.1114037
383600.0000000    0.1124840
383640.0000000    0.1170523
383680.0000000    0.1158086
383720.0000000    0.1270358
383760.0000000    0.1170342
383800.0000000    0.1174557
383840.0000000    0.1093490
383880.0000000    0.1082168
383920.0000000    0.1169877
383960.0000000    0.1124910
384000.0000000    0.1135857
384040.0000000    0.1117312
384080.0000000    0.1103941
384120.0000000    0.1234705
384160.0000000    0.1135677
384200.0000000    0.1107161
384240.0000000    0.1244743
384280.0000000    0.1117741
384320.0000000    0.1079857
384360.0000000    0.1124760
384400.0000000    0.1125273
384440.0000000    0.1147716
384480.0000000    0.1208719
384520.0000000    0.1237218
384560.0000000    0.1312692
384600.0000000    0.1328302
384640.0000000    0.1271282
384680.0000000    0.1136088
384720.0000000    0.1241305
384760.0000000    0.1269840
384800.0000000    0.1291988
384840.0000000    0.1332635
384880.0000000    0.1292221
384920.0000000    0.1232223
384960.0000000    0.1183716
385000.0000000    0.1264798
385040.0000000    0.1316220
385080.0000000    0.1173116
385120.0000000    0.1243021
385160.0000000    0.1295046
385200.0000000    0.1335142
385240.0000000    0.1227416
385280.0000000    0.1155571
385320.0000000    0.1081394
385360.0000000    0.1170703
385400.0000000    0.1118384
385440.0000000    0.1149746
385480.0000000    0.1091852
385520.0000000    0.1138673
385560.0000000    0.1053510
385600.0000000    0.1203048
385640.0000000    0.1140960
385680.0000000    0.1183909
385720.0000000    0.1067617
385760.0000000    0.1227296
385800.0000000    0.1108035
385840.0000000    0.1230025
385880.0000000    0.1178569
385920.0000000    0.1153554
385960.0000000    0.1099564
386000.0000000    0.1275458
386040.0000000    0.1316661
386080.0000000    0.1208031
386120.0000000    0.1237106
386160.0000000    0.1303768
386200.0000000    0.1154875
386240.0000000    0.1228385
386280.0000000    0.1295859
386320.0000000    0.1205893
386360.0000000    0.1375800
386400.0000000    0.1336555
386440.0000000    0.1266072
386480.0000000    0.1409191
386520.0000000    0.1223331
386560.0000000    0.1303478
386600.0000000    0.1315085
386640.0000000    0.1352512
386680.0000000    0.1146404
386720.0000000    0.1344651
386760.0000000    0.1133914
386800.0000000    0.1177403
386840.0000000    0.1164640
386880.0000000    0.1109662
386920.0000000    0.1228995
386960.0000000    0.1170943
387000.0000000    0.1324643
387040.0000000    0.1239218
387080.0000000    0.1282018
387120.0000000    0.1239445
387160.0000000    0.1197128
387200.0000000    0.1239661
387240.0000000    0.1344792
387280.0000000    0.1306213
387320.0000000    0.1266178
387360.0000000    0.1304558
387400.0000000    0.1182968
387440.0000000    0.1301677
387480.0000000    0.1160064
387520.0000000    0.1254936
387560.0000000    0.1236369
387600.0000000    0.1236197
387640.0000000    0.1204427
387680.0000000    0.1127246
387720.0000000    0.1349784
387760.0000000    0.1293893
387800.0000000    0.1302705
387840.0000000    0.1350552
387880.0000000    0.1184949
387920.0000000    0.1329328
387960.0000000    0.1387058
388000.0000000    0.1219822
388040.0000000    0.1165653
388080.0000000    0.1167787
388120.0000000    0.1125211
388160.0000000    0.1128738
388200.0000000    0.1142667
388240.0000000    0.1227175
388280.0000000    0.1185870
388320.0000000    0.1129186
388360.0000000    0.1136925
388400.0000000    0.1268500
388440.0000000    0.1328857
388480.0000000    0.1268674
388520.0000000    0.1264325
388560.0000000    0.1262591
388600.0000000    0.1131919
388640.0000000    0.1245929
388680.0000000    0.1247168
388720.0000000    0.1257857
388760.0000000    0.1365550
388800.0000000    0.1301707
388840.0000000    0.1432958
388880.0000000    0.1310877
388920.0000000    0.1130927
388960.0000000    0.1228010
389000.0000000    0.1339271
389040.0000000    0.1290458
389080.0000000    0.1240855
389120.0000000    0.1228106
389160.0000000    0.1280813
389200.0000000    0.1276936
389240.0000000    0.1333031
389280.0000000    0.1316629
389320.0000000    0.1401160
389360.0000000    0.1252843
389400.0000000    0.1290334
389440.0000000    0.1237876
389480.0000000    0.1296101
389520.0000000    0.1327953
389560.0000000    0.1398887
389600.0000000    0.1255271
389640.0000000    0.1360262
389680.0000000    0.1319775
389720.0000000    0.1295935
389760.0000000    0.1280413
389800.0000000    0.1235410
389840.0000000    0.1253298
389880.0000000    0.1121365
389920.0000000    0.1358665
389960.0000000    0.1216263
390000.0000000    0.1156310
390040.0000000    0.1267452
390080.0000000    0.1233311
390120.0000000    0.1230092
390160.0000000    0.1333221
390200.0000000    0.1324438
390240.0000000    0.1271919
390280.0000000    0.1214008
390320.0000000    0.1254311
390360.0000000    0.1203092
390400.0000000    0.1230043
390440.0000000    0.1259498
390480.0000000    0.1254285
390520.0000000    0.1295509
390560.0000000    0.1268735
390600.0000000    0.1228178
390640.0000000    0.1359546
390680.0000000    0.1250717
390720.0000000    0.1327055
390760.0000000    0.1188517
390800.0000000    0.1262861
390840.0000000    0.1353813
390880.0000000    0.1177159
390920.0000000    0.1305182
390960.0000000    0.1288454
391000.0000000    0.1280020
391040.0000000    0.1185313
391080.0000000    0.1257232
391120.0000000    0.1238622
391160.0000000    0.1204270
391200.0000000    0.1225699
391240.0000000    0.1220381
391280.0000000    0.1160972
391320.0000000    0.1181566
391360.0000000    0.1203082
391400.0000000    0.1228049
391440.0000000    0.1334778
391480.0000000    0.1307878
391520.0000000    0.1235931
391560.0000000    0.1254274
391600.0000000    0.1203511
391640.0000000    0.1226218
391680.0000000    0.1266610
391720.0000000    0.1284130
391760.0000000    0.1343893
391800.0000000    0.1341796
391840.0000000    0.1355369
391880.0000000    0.1339969
391920.0000000    0.1200665
391960.0000000    0.1222758
392000.0000000    0.1231508
392040.0000000    0.1155893
392080.0000000    0.1198356
392120.0000000    0.1299310
392160.0000000    0.1221076
392200.0000000    0.1253599
392240.0000000    0.1232638
392280.0000000    0.1202263
392320.0000000    0.1268083
392360.0000000    0.1183287
392400.0000000    0.1215497
392440.0000000    0.1181364
392480.0000000    0.1370450
392520.0000000    0.1286734
392560.0000000    0.1319852
392600.0000000    0.1206861
392640.0000000    0.1250882
392680.0000000    0.1316696
392720.0000000    0.1319130
392760.0000000    0.1344248
392800.0000000    0.1372631
392840.0000000    0.1268020
392880.0000000    0.1310985
392920.0000000    0.1214000
392960.0000000    0.1215114
393000.0000000    0.1301149
393040.0000000    0.1229685
393080.0000000    0.1350217
393120.0000000    0.1293660
393160.0000000    0.1353007
393200.0000000    0.1315439
393240.0000000    0.1231204
393280.0000000    0.1271418
393320.0000000    0.1273350
393360.0000000    0.1370276
393400.0000000    0.1260651
393440.0000000    0.1301935
393480.0000000    0.1217961
393520.0000000    0.1334427
393560.0000000    0.1313838
393600.0000000    0.1266870
393640.0000000    0.1158123
393680.0000000    0.1240542
393720.0000000    0.1231372
393760.0000000    0.1209265
393800.0000000    0.1354622
393840.0000000    0.1315676
393880.0000000    0.1322170
393920.0000000    0.1313373
393960.0000000    0.1309888
394000.0000000    0.1316565
394040.0000000    0.1323146
394080.0000000    0.1352920
394120.0000000    0.1181510
394160.0000000    0.1286542
394200.0000000    0.1324553
394240.0000000    0.1328857
394280.0000000    0.1286702
394320.0000000    0.1306516
394360.0000000    0.1272010
394400.0000000    0.1318268
394440.0000000    0.1286773
394480.0000000    0.1240178
394520.0000000    0.1270828
394560.0000000    0.1258301
394600.0000000    0.1234760
394640.0000000    0.1261958
394680.0000000    0.1181856
394720.0000000    0.1357237
394760.0000000    0.1332370
394800.0000000    0.1235006
394840.0000000    0.1283813
394880.0000000    0.1338145
394920.0000000    0.1323324
394960.0000000    0.1357604
395000.0000000    0.1305704
395040.0000000    0.1199080
395080.0000000    0.1243744
395120.0000000    0.1337584
395160.0000000    0.1220850
395200.0000000    0.1107799
395240.0000000    0.1235986
395280.0000000    0.1150073
395320.0000000    0.1202648
395360.0000000    0.1162274
395400.0000000    0.1317635
395440.0000000    0.1239995
395480.0000000    0.1175202
395520.0000000    0.1261866
395560.0000000    0.1396156
395600.0000000    0.1306170
395640.0000000    0.1270311
395680.0000000    0.1362806
395720.0000000    0.1326340
395760.0000000    0.1343405
395800.0000000    0.1379337
395840.0000000    0.1383109
395880.0000000    0.1325788
395920.0000000    0.1314587
395960.0000000    0.1383265
396000.0000000    0.1326514
396040.0000000    0.1289492
396080.0000000    0.1310233
396120.0000000    0.1238274
396160.0000000    0.1301965
396200.0000000    0.1311259
396240.0000000    0.1399365
396280.0000000    0.1378567
396320.0000000    0.1353941
396360.0000000    0.1314393
396400.0000000    0.1283804
396440.0000000    0.1469074
396480.0000000    0.1153825
396520.0000000    0.1297423
396560.0000000    0.1225735
396600.0000000    0.1204563
396640.0000000    0.1337267
396680.0000000    0.1159308
396720.0000000    0.1264768
396760.0000000    0.1468005
396800.0000000    0.1360810
396840.0000000    0.1261552
396880.0000000    0.1334654
396920.0000000    0.1258170
396960.0000000    0.1179735
397000.0000000    0.1252567
397040.0000000    0.1329357
397080.0000000    0.1228036
397120.0000000    0.1318809
397160.0000000    0.1230147
397200.0000000    0.1286046
397240.0000000    0.1243260
397280.0000000    0.1369126
397320.0000000    0.1321079
397360.0000000    0.1321752
397400.0000000    0.1417825
397440.0000000    0.1378614
397480.0000000    0.1373711
397520.0000000    0.1199216
397560.0000000    0.1419504
397600.0000000    0.1258483
397640.0000000    0.1229590
397680.0000000    0.1353978
397720.0000000    0.1327454
397760.0000000    0.1370928
397800.0000000    0.1522032
397840.0000000    0.1361189
397880.0000000    0.1346070
397920.0000000    0.1243956
397960.0000000    0.1348781
398000.0000000    0.1348280
398040.0000000    0.1354345
398080.0000000    0.1422333
398120.0000000    0.1301500
398160.0000000    0.1349304
398200.0000000    0.1373234
398240.0000000    0.1367725
398280.0000000    0.1360173
398320.0000000    0.1249473
398360.0000000    0.1418481
398400.0000000    0.1145556
398440.0000000    0.1186584
398480.0000000    0.1351432
398520.0000000    0.1373070
398560.0000000    0.1301133
398600.0000000    0.1302835
398640.0000000    0.1411132
398680.0000000    0.1272775
398720.0000000    0.1339850
398760.0000000    0.1189019
398800.0000000    0.1345561
398840.0000000    0.1287469
398880.0000000    0.1293037
398920.0000000    0.1309791
398960.0000000    0.1261083
399000.0000000    0.1406535
399040.0000000    0.1297103
399080.0000000    0.1279460
399120.0000000    0.1206937
399160.0000000    0.1319500
399200.0000000    0.1384702
399240.0000000    0.1410018
399280.0000000    0.1352520
399320.0000000    0.1313244
399360.0000000    0.1262562
399400.0000000    0.1332880
399440.0000000    0.1302122
399480.0000000    0.1283683
399520.0000000    0.1218780
399560.0000000    0.1230997
399600.0000000    0.1162556
399640.0000000    0.1278805
399680.0000000    0.1280743
399720.0000000    0.1245682
399760.0000000    0.1299760
399800.0000000    0.1230394
399840.0000000    0.1232310
399880.0000000    0.1182692
399920.0000000    0.1174770
399960.0000000    0.1189980
400000.0000000    0.1250690
400040.0000000    0.1167739
400080.0000000    0.1194724
400120.0000000    0.1265222
400160.0000000    0.1329844
400200.0000000    0.1187954
400240.0000000    0.1152964
400280.0000000    0.1208964
400320.0000000    0.1356810
400360.0000000    0.1302876
400400.0000000    0.1349950
400440.0000000    0.1371709
400480.0000000    0.1319371
400520.0000000    0.1303275
400560.0000000    0.1343042
400600.0000000    0.1262276
400640.0000000    0.1401153
400680.0000000    0.1325584
400720.0000000    0.1405286
400760.0000000    0.1461188
400800.0000000    0.1394377
400840.0000000    0.1313481
400880.0000000    0.1334228
400920.0000000    0.1356593
400960.0000000    0.1452273
401000.0000000    0.1352540
401040.0000000    0.1426410
401080.0000000    0.1432517
401120.0000000    0.1331005
401160.0000000    0.1384069
401200.0000000    0.1469789
401240.0000000    0.1282048
401280.0000000    0.1436000
401320.0000000    0.1519855
401360.0000000    0.1464918
401400.0000000    0.1387486
401440.0000000    0.1477690
401480.0000000    0.1433904
401520.0000000    0.1427092
401560.0000000    0.1378150
401600.0000000    0.1336510
401640.0000000    0.1461434
401680.0000000    0.1416269
401720.0000000    0.1511280
401760.0000000    0.1517968
401800.0000000    0.1581628
401840.0000000    0.1500688
401880.0000000    0.1423755
401920.0000000    0.1504901
401960.0000000    0.1333671
402000.0000000    0.1367456
402040.0000000    0.1389355
402080.0000000    0.1326766
402120.0000000    0.1364240
402160.0000000    0.1459314
402200.0000000    0.1465955
402240.0000000    0.1446984
402280.0000000    0.1327068
402320.0000000    0.1602770
402360.0000000    0.1372472
402400.0000000    0.1466108
402440.0000000    0.1450778
402480.0000000    0.1446435
402520.0000000    0.1433651
402560.0000000    0.1479898
402600.0000000    0.1410692
402640.0000000    0.1530643
402680.0000000    0.1452616
402720.0000000    0.1378762
402760.0000000    0.1486095
402800.0000000    0.1478515
402840.0000000    0.1320864
402880.0000000    0.1375362
402920.0000000    0.1341025
402960.0000000    0.1410038
403000.0000000    0.1426657
403040.0000000    0.1406801
403080.0000000    0.1453744
403120.0000000    0.1480445
403160.0000000    0.1371383
403200.0000000    0.1393394
403240.0000000    0.1501958
403280.0000000    0.1317757
403320.0000000    0.1285283
403360.0000000    0.1375657
403400.0000000    0.1359925
403440.0000000    0.1321842
403480.0000000    0.1508619
403520.0000000    0.1414864
403560.0000000    0.1243552
403600.0000000    0.1358539
403640.0000000    0.1351324
403680.0000000    0.1460236
403720.0000000    0.1366989
403760.0000000    0.1245291
403800.0000000    0.1364278
403840.0000000    0.1356253
403880.0000000    0.1444176
403920.0000000    0.1353752
403960.0000000    0.1332875
404000.0000000    0.1391645
404040.0000000    0.1445049
404080.0000000    0.1244362
404120.0000000    0.1415235
404160.0000000    0.1349143
404200.0000000    0.1398568
404240.0000000    0.1239880
404280.0000000    0.1205217
404320.0000000    0.1208652
404360.0000000    0.1283323
404400.0000000    0.1310237
404440.0000000    0.1351330
404480.0000000    0.1240433
404520.0000000    0.1345626
404560.0000000    0.1386856
404600.0000000    0.1368995
404640.0000000    0.1323052
404680.0000000    0.1301201
404720.0000000    0.1418285
404760.0000000    0.1354718
404800.0000000    0.1336938
404840.0000000    0.1359259
404880.0000000    0.1356242
404920.0000000    0.1351029
404960.0000000    0.1467917
405000.0000000    0.1291828
405040.0000000    0.1439572
405080.0000000    0.1407245
405120.0000000    0.1304425
405160.0000000    0.1318445
405200.0000000    0.1286420
405240.0000000    0.1283300
405280.0000000    0.1218348
405320.0000000    0.1272404
405360.0000000    0.1286247
405400.0000000    0.1337303
405440.0000000    0.1255493
405480.0000000    0.1291468
405520.0000000    0.1319288
405560.0000000    0.1299979
405600.0000000    0.1309317
405640.0000000    0.1298536
405680.0000000    0.1324461
405720.0000000    0.1366834
405760.0000000    0.1385904
405800.0000000    0.1424712
405840.0000000    0.1423811
405880.0000000    0.1335832
405920.0000000    0.1360714
405960.0000000    0.1350437
406000.0000000    0.1369973
406040.0000000    0.1355843
406080.0000000    0.1490301
406120.0000000    0.1447120
406160.0000000    0.1423856
406200.0000000    0.1323255
406240.0000000    0.1308896
406280.0000000    0.1188473
406320.0000000    0.1359357
406360.0000000    0.1440608
406400.0000000    0.1349673
406440.0000000    0.1294722
406480.0000000    0.1348063
406520.0000000    0.1318261
406560.0000000    0.1467589
406600.0000000    0.1481844
406640.0000000    0.1367214
406680.0000000    0.1370013
406720.0000000    0.1387408
406760.0000000    0.1342277
406800.0000000    0.1370264
406840.0000000    0.1349781
406880.0000000    0.1471426
406920.0000000    0.1325170
406960.0000000    0.1307207
407000.0000000    0.1348452
407040.0000000    0.1355387
407080.0000000    0.1299108
407120.0000000    0.1270711
407160.0000000    0.1298059
407200.0000000    0.1282672
407240.0000000    0.1302350
407280.0000000    0.1318743
407320.0000000    0.1378484
407360.0000000    0.1492718
407400.0000000    0.1218483
407440.0000000    0.1270354
407480.0000000    0.1362107
407520.0000000    0.1437201
407560.0000000    0.1252514
407600.0000000    0.1314339
407640.0000000    0.1211775
407680.0000000    0.1241152
407720.0000000    0.1371030
407760.0000000    0.1459111
407800.0000000    0.1357940
407840.0000000    0.1271605
407880.0000000    0.1226997
407920.0000000    0.1258680
407960.0000000    0.1277764
408000.0000000    0.1348024
408040.0000000    0.1347609
408080.0000000    0.1296695
408120.0000000    0.1296527
408160.0000000    0.1315774
408200.0000000    0.1377805
408240.0000000    0.1312062
408280.0000000    0.1470930
408320.0000000    0.1343716
408360.0000000    0.1390852
408400.0000000    0.1205278
408440.0000000    0.1399318
408480.0000000    0.1282101
408520.0000000    0.1228566
408560.0000000    0.1278837
408600.0000000    0.1321229
408640.0000000    0.1310571
408680.0000000    0.1321920
408720.0000000    0.1404082
408760.0000000    0.1207219
408800.0000000    0.1360418
408840.0000000    0.1463169
408880.0000000    0.1475983
408920.0000000    0.1387563
408960.0000000    0.1453051
409000.0000000    0.1419896
409040.0000000    0.1291262
409080.0000000    0.1344323
409120.0000000    0.1566039
409160.0000000    0.1390692
409200.0000000    0.1503453
409240.0000000    0.1435505
409280.0000000    0.1334370
409320.0000000    0.1456387
409360.0000000    0.1414547
409400.0000000    0.1463159
409440.0000000    0.1435947
409480.0000000    0.1367669
409520.0000000    0.1406949
409560.0000000    0.1304982
409600.0000000    0.1302080
409640.0000000    0.1275450
409680.0000000    0.1341090
409720.0000000    0.1324504
409760.0000000    0.1308947
409800.0000000    0.1430180
409840.0000000    0.1469547
409880.0000000    0.1521532
409920.0000000    0.1526608
409960.0000000    0.1436333
410000.0000000    0.1615620
410040.0000000    0.1506754
410080.0000000    0.1479905
410120.0000000    0.1484938
410160.0000000    0.1485935
410200.0000000    0.1385513
410240.0000000    0.1484424
410280.0000000    0.1506732
410320.0000000    0.1497535
410360.0000000    0.1501874
410400.0000000    0.1374522
410440.0000000    0.1567811
410480.0000000    0.1431645
410520.0000000    0.1416364
410560.0000000    0.1418654
410600.0000000    0.1346652
410640.0000000    0.1540440
410680.0000000    0.1415022
410720.0000000    0.1563579
410760.0000000    0.1519213
410800.0000000    0.1443338
410840.0000000    0.1253789
410880.0000000    0.1301067
410920.0000000    0.1249869
410960.0000000    0.1182017
411000.0000000    0.1289222
411040.0000000    0.1334806
411080.0000000    0.1411918
411120.0000000    0.1413092
411160.0000000    0.1261248
411200.0000000    0.1212749
411240.0000000    0.1367877
411280.0000000    0.1506620
411320.0000000    0.1297125
411360.0000000    0.1344580
411400.0000000    0.1292677
411440.0000000    0.1424627
411480.0000000    0.1305465
411520.0000000    0.1289064
411560.0000000    0.1350458
411600.0000000    0.1352135
411640.0000000    0.1272750
411680.0000000    0.1490491
411720.0000000    0.1400574
411760.0000000    0.1320757
411800.0000000    0.1458916
411840.0000000    0.1506274
411880.0000000    0.1433768
411920.0000000    0.1357005
411960.0000000    0.1415523
412000.0000000    0.1448172
412040.0000000    0.1480185
412080.0000000    0.1570120
412120.0000000    0.1398031
412160.0000000    0.1409723
412200.0000000    0.1494000
412240.0000000    0.1547770
412280.0000000    0.1460834
412320.0000000    0.1399026
412360.0000000    0.1520862
412400.0000000    0.1502530
412440.0000000    0.1441667
412480.0000000    0.1418864
412520.0000000    0.1452023
412560.0000000    0.1415609
412600.0000000    0.1399186
412640.0000000    0.1437972
412680.0000000    0.1426485
412720.0000000    0.1552397
412760.0000000    0.1488566
412800.0000000    0.1378672
412840.0000000    0.1408338
412880.0000000    0.1466850
412920.0000000    0.1428270
412960.0000000    0.1423795
413000.0000000    0.1471819
413040.0000000    0.1399745
413080.0000000    0.1331699
413120.0000000    0.1448537
413160.0000000    0.1380347
413200.0000000    0.1429106
413240.0000000    0.1440506
413280.0000000    0.1464946
413320.0000000    0.1287837
413360.0000000    0.1331618
413400.0000000    0.1434633
413440.0000000    0.1326148
413480.0000000    0.1268095
413520.0000000    0.1359412
413560.0000000    0.1476857
413600.0000000    0.1320761
413640.0000000    0.1450773
413680.0000000    0.1362301
413720.0000000    0.1411259
413760.0000000    0.1347540
413800.0000000    0.1526556
413840.0000000    0.1474694
413880.0000000    0.1356623
413920.0000000    0.1245128
413960.0000000    0.1295379
414000.0000000    0.1283738
414040.0000000    0.1199886
414080.0000000    0.1292931
414120.0000000    0.1449784
414160.0000000    0.1317111
414200.0000000    0.1314963
414240.0000000    0.1318405
414280.0000000    0.1374834
414320.0000000    0.1535290
414360.0000000    0.1341009
414400.0000000    0.1343790
414440.0000000    0.1411974
414480.0000000    0.1357014
414520.0000000    0.1348119
414560.0000000    0.1141309
414600.0000000    0.1281032
414640.0000000    0.1323140
414680.0000000    0.1391324
414720.0000000    0.1407485
414760.0000000    0.1431883
414800.0000000    0.1342020
414840.0000000    0.1386938
414880.0000000    0.1392515
414920.0000000    0.1309560
414960.0000000    0.1369745
415000.0000000    0.1393150
415040.0000000    0.1433297
415080.0000000    0.1429999
415120.0000000    0.1383933
415160.0000000    0.1480067
415200.0000000    0.1451782
415240.0000000    0.1411415
415280.0000000    0.1360427
415320.0000000    0.1394240
415360.0000000    0.1465334
415400.0000000    0.1439573
415440.0000000    0.1284406
415480.0000000    0.1385462
415520.0000000    0.1324397
415560.0000000    0.1328011
415600.0000000    0.1382823
415640.0000000    0.1247118
415680.0000000    0.1428570
415720.0000000    0.1255648
415760.0000000    0.1298977
415800.0000000    0.1251909
415840.0000000    0.1325158
415880.0000000    0.1454153
415920.0000000    0.1393038
415960.0000000    0.1326773
416000.0000000    0.1264983
416040.0000000    0.1381743
416080.0000000    0.1136900
416120.0000000    0.1272725
416160.0000000    0.1300767
416200.0000000    0.1462497
416240.0000000    0.1491147
416280.0000000    0.1459544
416320.0000000    0.1415002
416360.0000000    0.1348659
416400.0000000    0.1542628
416440.0000000    0.1399720
416480.0000000    0.1329697
416520.0000000    0.1466986
416560.0000000    0.1408138
416600.0000000    0.1452508
416640.0000000    0.1458022
416680.0000000    0.1499152
416720.0000000    0.1471844
416760.0000000    0.1433122
416800.0000000    0.1425550
416840.0000000    0.1398395
416880.0000000    0.1514829
416920.0000000    0.1322577
416960.0000000    0.1351264
417000.0000000    0.1434760
417040.0000000    0.1333809
417080.0000000    0.1241761
417120.0000000    0.1267777
417160.0000000    0.1314337
417200.0000000    0.1208071
417240.0000000    0.1258971
417280.0000000    0.1224762
417320.0000000    0.1246321
417360.0000000    0.1211733
417400.0000000    0.1372735
417440.0000000    0.1420572
417480.0000000    0.1165335
417520.0000000    0.1310111
417560.0000000    0.1345959
417600.0000000    0.1310497
417640.0000000    0.1332971
417680.0000000    0.1405289
417720.0000000    0.1321483
417760.0000000    0.1353471
417800.0000000    0.1325452
417840.0000000    0.1364822
417880.0000000    0.1349340
417920.0000000    0.1346020
417960.0000000    0.1262844
418000.0000000    0.1321048
418040.0000000    0.1344973
418080.0000000    0.1425597
418120.0000000    0.1279136
418160.0000000    0.1299498
418200.0000000    0.1418164
418240.0000000    0.1264001
418280.0000000    0.1507130
418320.0000000    0.1309526
418360.0000000    0.1410705
418400.0000000    0.1252919
418440.0000000    0.1333855
418480.0000000    0.1377948
418520.0000000    0.1415505
418560.0000000    0.1308570
418600.0000000    0.1236615
418640.0000000    0.1353340
418680.0000000    0.1290273
418720.0000000    0.1313981
418760.0000000    0.1277791
418800.0000000    0.1286496
418840.0000000    0.1324511
418880.0000000    0.1401925
418920.0000000    0.1261365
418960.0000000    0.1329343
419000.0000000    0.1402348
419040.0000000    0.1284577
419080.0000000    0.1344849
419120.0000000    0.1423426
419160.0000000    0.1367317
419200.0000000    0.1412231
419240.0000000    0.1266241
419280.0000000    0.1234073
419320.0000000    0.1174323
419360.0000000    0.1233938
419400.0000000    0.1218744
419440.0000000    0.1191895
419480.0000000    0.1164780
419520.0000000    0.1200478
419560.0000000    0.1255984
419600.0000000    0.1252922
419640.0000000    0.1216220
419680.0000000    0.1245406
419720.0000000    0.1187492
419760.0000000    0.1226588
419800.0000000    0.1252717
419840.0000000    0.1209726
419880.0000000    0.1251155
419920.0000000    0.1235291
419960.0000000    0.1201522
420000.0000000    0.1354943
420040.0000000    0.1275024
420080.0000000    0.1237614
420120.0000000    0.1271257
420160.0000000    0.1271447
420200.0000000    0.1352929
420240.0000000    0.1288682
420280.0000000    0.1339489
420320.0000000    0.1279546
420360.0000000    0.1170491
420400.0000000    0.1308929
420440.0000000    0.1347092
420480.0000000    0.1268739
420520.0000000    0.1365284
420560.0000000    0.1310292
420600.0000000    0.1299704
420640.0000000    0.1292960
420680.0000000    0.1242904
420720.0000000    0.1172817
420760.0000000    0.1385740
420800.0000000    0.1367362
420840.0000000    0.1388755
420880.0000000    0.1291026
420920.0000000    0.1301664
420960.0000000    0.1283778
421000.0000000    0.1190323
421040.0000000    0.1327111
421080.0000000    0.1245790
421120.0000000    0.1228842
421160.0000000    0.1272364
421200.0000000    0.1222023
421240.0000000    0.1176588
421280.0000000    0.1156960
421320.0000000    0.1232702
421360.0000000    0.1171253
421400.0000000    0.1123769
421440.0000000    0.1246997
421480.0000000    0.1266056
421520.0000000    0.1175952
421560.0000000    0.1282067
421600.0000000    0.1319825
421640.0000000    0.1330074
421680.0000000    0.1206360
421720.0000000    0.1230895
421760.0000000    0.1248938
421800.0000000    0.1210836
421840.0000000    0.1200795
421880.0000000    0.1230885
421920.0000000    0.1295788
421960.0000000    0.1476275
422000.0000000    0.1210259
422040.0000000    0.1285129
422080.0000000    0.1280800
422120.0000000    0.1368076
422160.0000000    0.1279570
422200.0000000    0.1277497
422240.0000000    0.1353730
422280.0000000    0.1275752
422320.0000000    0.1293041
422360.0000000    0.1288028
422400.0000000    0.1327337
422440.0000000    0.1346756
422480.0000000    0.1313905
422520.0000000    0.1290729
422560.0000000    0.1401922
422600.0000000    0.1320916
422640.0000000    0.1285257
422680.0000000    0.1329450
422720.0000000    0.1413576
422760.0000000    0.1404264
422800.0000000    0.1279090
422840.0000000    0.1291259
422880.0000000    0.1386160
422920.0000000    0.1349538
422960.0000000    0.1334892
423000.0000000    0.1316431
423040.0000000    0.1239258
423080.0000000    0.1328228
423120.0000000    0.1215105
423160.0000000    0.1261261
423200.0000000    0.1358764
423240.0000000    0.1286203
423280.0000000    0.1299145
423320.0000000    0.1303834
423360.0000000    0.1379444
423400.0000000    0.1327266
423440.0000000    0.1336122
423480.0000000    0.1350599
423520.0000000    0.1234331
423560.0000000    0.1273488
423600.0000000    0.1336523
423640.0000000    0.1467913
423680.0000000    0.1370333
423720.0000000    0.1257716
423760.0000000    0.1383961
423800.0000000    0.1451223
423840.0000000    0.1464384
423880.0000000    0.1418021
423920.0000000    0.1367714
423960.0000000    0.1268102
424000.0000000    0.1217289
424040.0000000    0.1288099
424080.0000000    0.1282076
424120.0000000    0.1356345
424160.0000000    0.1383856
424200.0000000    0.1404328
424240.0000000    0.1404842
424280.0000000    0.1367288
424320.0000000    0.1328975
424360.0000000    0.1422238
424400.0000000    0.1328017
424440.0000000    0.1248318
424480.0000000    0.1451582
424520.0000000    0.1383588
424560.0000000    0.1462838
424600.0000000    0.1262469
424640.0000000    0.1403039
424680.0000000    0.1342494
424720.0000000    0.1471317
424760.0000000    0.1349094
424800.0000000    0.1422257
424840.0000000    0.1430235
424880.0000000    0.1490609
424920.0000000    0.1462019
424960.0000000    0.1412253
425000.0000000    0.1606106
425040.0000000    0.1544491
425080.0000000    0.1466176
425120.0000000    0.1489961
425160.0000000    0.1472043
425200.0000000    0.1448494
425240.0000000    0.1337649
425280.0000000    0.1395710
425320.0000000    0.1253974
425360.0000000    0.1370255
425400.0000000    0.1364691
425440.0000000    0.1357117
425480.0000000    0.1398176
425520.0000000    0.1349159
425560.0000000    0.1396436
425600.0000000    0.1452159
425640.0000000    0.1449302
425680.0000000    0.1493106
425720.0000000    0.1458434
425760.0000000    0.1452249
425800.0000000    0.1511535
425840.0000000    0.1497078
425880.0000000    0.1537473
425920.0000000    0.1340834
425960.0000000    0.1501304
426000.0000000    0.1320114
426040.0000000    0.1278037
426080.0000000    0.1393610
426120.0000000    0.1334270
426160.0000000    0.1327124
426200.0000000    0.1266402
426240.0000000    0.1331512
426280.0000000    0.1207083
426320.0000000    0.1270698
426360.0000000    0.1278079
426400.0000000    0.1404734
426440.0000000    0.1234769
426480.0000000    0.1341330
426520.0000000    0.1280316
426560.0000000    0.1245381
426600.0000000    0.1344344
426640.0000000    0.1356662
426680.0000000    0.1202016
426720.0000000    0.1164845
426760.0000000    0.1190831
426800.0000000    0.1188963
426840.0000000    0.1257265
426880.0000000    0.1129968
426920.0000000    0.1108656
426960.0000000    0.1118715
427000.0000000    0.1198978
427040.0000000    0.1216265
427080.0000000    0.1194670
427120.0000000    0.1245645
427160.0000000    0.1215491
427200.0000000    0.1199161
427240.0000000    0.1234262
427280.0000000    0.1254412
427320.0000000    0.1374238
427360.0000000    0.1365733
427400.0000000    0.1317431
427440.0000000    0.1173353
427480.0000000    0.1197078
427520.0000000    0.1210117
427560.0000000    0.1291215
427600.0000000    0.1223479
427640.0000000    0.1246506
427680.0000000    0.1248901
427720.0000000    0.1254839
427760.0000000    0.1264010
427800.0000000    0.1209110
427840.0000000    0.1224440
427880.0000000    0.1217638
427920.0000000    0.1111542
427960.0000000    0.1205552
428000.0000000    0.1208576
428040.0000000    0.1186082
428080.0000000    0.1105231
428120.0000000    0.1156103
428160.0000000    0.1219011
428200.0000000    0.1139335
428240.0000000    0.1239218
428280.0000000    0.1273597
428320.0000000    0.1238871
428360.0000000    0.1252389
428400.0000000    0.1473538
428440.0000000    0.1281701
428480.0000000    0.1217014
428520.0000000    0.1299121
428560.0000000    0.1246920
428600.0000000    0.1209316
428640.0000000    0.1244652
428680.0000000    0.1158784
428720.0000000    0.1247366
428760.0000000    0.1195296
428800.0000000    0.1246603
428840.0000000    0.1287084
428880.0000000    0.1302306
428920.0000000    0.1292885
428960.0000000    0.1298668
429000.0000000    0.1248867
429040.0000000    0.1266432
429080.0000000    0.1236410
429120.0000000    0.1172165
429160.0000000    0.1349453
429200.0000000    0.1314634
429240.0000000    0.1454630
429280.0000000    0.1188794
429320.0000000    0.1308826
429360.0000000    0.1267331
429400.0000000    0.1275305
429440.0000000    0.1352497
429480.0000000    0.1382149
429520.0000000    0.1371765
429560.0000000    0.1334282
429600.0000000    0.1260090
429640.0000000    0.1177095
429680.0000000    0.1221108
429720.0000000    0.1287258
429760.0000000    0.1239594
429800.0000000    0.1241549
429840.0000000    0.1216331
429880.0000000    0.1215932
429920.0000000    0.1081435
429960.0000000    0.1151934
430000.0000000    0.1204793
430040.0000000    0.1295895
430080.0000000    0.1263208
430120.0000000    0.1319184
430160.0000000    0.1223674
430200.0000000    0.1197628
430240.0000000    0.1287458
430280.0000000    0.1215252
430320.0000000    0.1247249
430360.0000000    0.1313930
430400.0000000    0.1221229
430440.0000000    0.1190083
430480.0000000    0.1356125
430520.0000000    0.1485888
430560.0000000    0.1342975
430600.0000000    0.1237137
430640.0000000    0.1208179
430680.0000000    0.1266346
430720.0000000    0.1324010
430760.0000000    0.1277265
430800.0000000    0.1152465
430840.0000000    0.1309549
430880.0000000    0.1249192
430920.0000000    0.1286298
430960.0000000    0.1251098
431000.0000000    0.1235249
431040.0000000    0.1176071
431080.0000000    0.1131931
431120.0000000    0.1206943
431160.0000000    0.1240427
431200.0000000    0.1234569
431240.0000000    0.1280572
431280.0000000    0.1224870
431320.0000000    0.1226818
431360.0000000    0.1332666
431400.0000000    0.1375141
431440.0000000    0.1323476
431480.0000000    0.1335048
431520.0000000    0.1295978
431560.0000000    0.1153556
431600.0000000    0.1243278
431640.0000000    0.1219998
431680.0000000    0.1226134
431720.0000000    0.1239518
431760.0000000    0.1272118
431800.0000000    0.1330616
431840.0000000    0.1271430
431880.0000000    0.1366656
431920.0000000    0.1328902
431960.0000000    0.1348547
432000.0000000    0.1318763
432040.0000000    0.1239136
432080.0000000    0.1180044
432120.0000000    0.1215149
432160.0000000    0.1399754
432200.0000000    0.1264472
432240.0000000    0.1274765
432280.0000000    0.1234066
432320.0000000    0.1206138
432360.0000000    0.1295549
432400.0000000    0.1209179
432440.0000000    0.1306621
432480.0000000    0.1386013
432520.0000000    0.1251834
432560.0000000    0.1197811
432600.0000000    0.1263709
432640.0000000    0.1402521
432680.0000000    0.1351864
432720.0000000    0.1180787
432760.0000000    0.1165169
432800.0000000    0.1258214
432840.0000000    0.1312257
432880.0000000    0.1305470
432920.0000000    0.1212159
432960.0000000    0.1156006
433000.0000000    0.1197223
433040.0000000    0.1370250
433080.0000000    0.1380001
433120.0000000    0.1305754
433160.0000000    0.1260068
433200.0000000    0.1272836
433240.0000000    0.1330036
433280.0000000    0.1251896
433320.0000000    0.1226254
433360.0000000    0.1161437
433400.0000000    0.1406316
433440.0000000    0.1420668
433480.0000000    0.1215864
433520.0000000    0.1327397
433560.0000000    0.1441290
433600.0000000    0.1336190
433640.0000000    0.1450578
433680.0000000    0.1416334
433720.0000000    0.1264233
433760.0000000    0.1327277
433800.0000000    0.1190952
433840.0000000    0.1261353
433880.0000000    0.1207774
433920.0000000    0.1167463
433960.0000000    0.1136187
434000.0000000    0.1316331
434040.0000000    0.1315723
434080.0000000    0.1265477
434120.0000000    0.1365447
434160.0000000    0.1405639
434200.0000000    0.1313038
434240.0000000    0.1354192
434280.0000000    0.1349818
434320.0000000    0.1275795
434360.0000000    0.1361305
434400.0000000    0.1340136
434440.0000000    0.1300210
434480.0000000    0.1375632
434520.0000000    0.1339767
434560.0000000    0.1314801
434600.0000000    0.1269638
434640.0000000    0.1319319
434680.0000000    0.1360671
434720.0000000    0.1390720
434760.0000000    0.1253170
434800.0000000    0.1268688
434840.0000000    0.1219811
434880.0000000    0.1297024
434920.0000000    0.1412826
434960.0000000    0.1312198
435000.0000000    0.1251300
435040.0000000    0.1316654
435080.0000000    0.1295188
435120.0000000    0.1388145
435160.0000000    0.1285640
435200.0000000    0.1388957
435240.0000000    0.1246843
435280.0000000    0.1230257
435320.0000000    0.1379929
435360.0000000    0.1301636
435400.0000000    0.1398193
435440.0000000    0.1399723
435480.0000000    0.1364997
435520.0000000    0.1403313
435560.0000000    0.1458985
435600.0000000    0.1428590
435640.0000000    0.1373517
435680.0000000    0.1431314
435720.0000000    0.1428707
435760.0000000    0.1367338
435800.0000000    0.1408661
435840.0000000    0.1435575
435880.0000000    0.1381664
435920.0000000    0.1383480
435960.0000000    0.1355466
436000.0000000    0.1254219
436040.0000000    0.1350600
436080.0000000    0.1270624
436120.0000000    0.1291546
436160.0000000    0.1257810
436200.0000000    0.1326632
436240.0000000    0.1376341
436280.0000000    0.1218734
436320.0000000    0.1379584
436360.0000000    0.1307199
436400.0000000    0.1503028
436440.0000000    0.1441988
436480.0000000    0.1346007
436520.0000000    0.1305968
436560.0000000    0.1238968
436600.0000000    0.1291113
436640.0000000    0.1380623
436680.0000000    0.1375768
436720.0000000    0.1309224
436760.0000000    0.1288982
436800.0000000    0.1317848
436840.0000000    0.1292404
436880.0000000    0.1281317
436920.0000000    0.1345053
436960.0000000    0.1275942
437000.0000000    0.1239767
437040.0000000    0.1278377
437080.0000000    0.1449171
437120.0000000    0.1306975
437160.0000000    0.1419151
437200.0000000    0.1334758
437240.0000000    0.1373888
437280.0000000    0.1331318
437320.0000000    0.1386822
437360.0000000    0.1378924
437400.0000000    0.1297923
437440.0000000    0.1375131
437480.0000000    0.1502856
437520.0000000    0.1437510
437560.0000000    0.1318773
437600.0000000    0.1361797
437640.0000000    0.1513189
437680.0000000    0.1402787
437720.0000000    0.1276508
437760.0000000    0.1357172
437800.0000000    0.1407973
437840.0000000    0.1299895
437880.0000000    0.1436438
437920.0000000    0.1369021
437960.0000000    0.1438556
438000.0000000    0.1557507
438040.0000000    0.1584720
438080.0000000    0.1440291
438120.0000000    0.1424499
438160.0000000    0.1519404
438200.0000000    0.1362061
438240.0000000    0.1322696
438280.0000000    0.1267586
438320.0000000    0.1353488
438360.0000000    0.1364880
438400.0000000    0.1411133
438440.0000000    0.1237076
438480.0000000    0.1190912
438520.0000000    0.1236606
438560.0000000    0.1397531
438600.0000000    0.1425432
438640.0000000    0.1336695
438680.0000000    0.1371137
438720.0000000    0.1403089
438760.0000000    0.1329316
438800.0000000    0.1351899
438840.0000000    0.1353033
438880.0000000    0.1339606
438920.0000000    0.1436724
438960.0000000    0.1369497
439000.0000000    0.1419108
439040.0000000    0.1341424
439080.0000000    0.1357038
439120.0000000    0.1381368
439160.0000000    0.1365804
439200.0000000    0.1342999
439240.0000000    0.1210358
439280.0000000    0.1302798
439320.0000000    0.1303130
439360.0000000    0.1237371
439400.0000000    0.1309965
439440.0000000    0.1373133
439480.0000000    0.1330698
439520.0000000    0.1496701
439560.0000000    0.1218470
439600.0000000    0.1369888
439640.0000000    0.1279222
439680.0000000    0.1381050
439720.0000000    0.1341119
439760.0000000    0.1233575
439800.0000000    0.1352322
439840.0000000    0.1247922
439880.0000000    0.1280337
439920.0000000    0.1346243
439960.0000000    0.1289953
440000.0000000    0.1238598
440040.0000000    0.1258890
440080.0000000    0.1219861
440120.0000000    0.1348249
440160.0000000    0.1292258
440200.0000000    0.1213221
440240.0000000    0.1246549
440280.0000000    0.1308232
440320.0000000    0.1374628
440360.0000000    0.1349049
440400.0000000    0.1333624
440440.0000000    0.1410910
440480.0000000    0.1269310
440520.0000000    0.1327336
440560.0000000    0.1501032
440600.0000000    0.1311544
440640.0000000    0.1284204
440680.0000000    0.1376706
440720.0000000    0.1402093
440760.0000000    0.1436494
440800.0000000    0.1337092
440840.0000000    0.1359364
440880.0000000    0.1288399
440920.0000000    0.1445838
440960.0000000    0.1407838
441000.0000000    0.1333601
441040.0000000    0.1424575
441080.0000000    0.1275196
441120.0000000    0.1311941
441160.0000000    0.1437896
441200.0000000    0.1225101
441240.0000000    0.1370136
441280.0000000    0.1255799
441320.0000000    0.1276879
441360.0000000    0.1347725
441400.0000000    0.1247435
441440.0000000    0.1250824
441480.0000000    0.1294690
441520.0000000    0.1431258
441560.0000000    0.1368836
441600.0000000    0.1415255
441640.0000000    0.1287874
441680.0000000    0.1370856
441720.0000000    0.1397502
441760.0000000    0.1366592
441800.0000000    0.1356907
441840.0000000    0.1266896
441880.0000000    0.1435723
441920.0000000    0.1275193
441960.0000000    0.1185416
442000.0000000    0.1245579
442040.0000000    0.1361944
442080.0000000    0.1296260
442120.0000000    0.1291736
442160.0000000    0.1416440
442200.0000000    0.1379076
442240.0000000    0.1344193
442280.0000000    0.1301253
442320.0000000    0.1381389
442360.0000000    0.1401849
442400.0000000    0.1409374
442440.0000000    0.1344970
442480.0000000    0.1442255
442520.0000000    0.1481424
442560.0000000    0.1521840
442600.0000000    0.1446761
442640.0000000    0.1295684
442680.0000000    0.1229825
442720.0000000    0.1233825
442760.0000000    0.1373906
442800.0000000    0.1470226
442840.0000000    0.1358840
442880.0000000    0.1424944
442920.0000000    0.1431383
442960.0000000    0.1469311
443000.0000000    0.1416804
443040.0000000    0.1327948
443080.0000000    0.1411932
443120.0000000    0.1278322
443160.0000000    0.1223982
443200.0000000    0.1202316
443240.0000000    0.1254905
443280.0000000    0.1435797
443320.0000000    0.1356068
443360.0000000    0.1372265
443400.0000000    0.1322118
443440.0000000    0.1274906
443480.0000000    0.1284335
443520.0000000    0.1245507
443560.0000000    0.1332803
443600.0000000    0.1223639
443640.0000000    0.1335082
443680.0000000    0.1383786
443720.0000000    0.1495854
443760.0000000    0.1455819
443800.0000000    0.1426513
443840.0000000    0.1408877
443880.0000000    0.1416413
443920.0000000    0.1317047
443960.0000000    0.1341006
444000.0000000    0.1352790
444040.0000000    0.1279598
444080.0000000    0.1275823
444120.0000000    0.1441487
444160.0000000    0.1295203
444200.0000000    0.1395144
444240.0000000    0.1365849
444280.0000000    0.1284835
444320.0000000    0.1326676
444360.0000000    0.1379340
444400.0000000    0.1409656
444440.0000000    0.1389394
444480.0000000    0.1466573
444520.0000000    0.1389674
444560.0000000    0.1386024
444600.0000000    0.1369454
444640.0000000    0.1406204
444680.0000000    0.1350980
444720.0000000    0.1362793
444760.0000000    0.1396829
444800.0000000    0.1373386
444840.0000000    0.1457516
444880.0000000    0.1497279
444920.0000000    0.1408143
444960.0000000    0.1376776
445000.0000000    0.1420078
445040.0000000    0.1400068
445080.0000000    0.1334193
445120.0000000    0.1422733
445160.0000000    0.1337038
445200.0000000    0.1347207
445240.0000000    0.1359034
445280.0000000    0.1381159
445320.0000000    0.1412757
445360.0000000    0.1441674
445400.0000000    0.1311441
445440.0000000    0.1465326
445480.0000000    0.1499694
445520.0000000    0.1399771
445560.0000000    0.1370666
445600.0000000    0.1477371
445640.0000000    0.1382092
445680.0000000    0.1480788
445720.0000000    0.1432356
445760.0000000    0.1504806
445800.0000000    0.1449088
445840.0000000    0.1534950
445880.0000000    0.1324607
445920.0000000    0.1406788
445960.0000000    0.1381216
446000.0000000    0.1358079
446040.0000000    0.1381985
446080.0000000    0.1418459
446120.0000000    0.1413620
446160.0000000    0.1495297
446200.0000000    0.1505025
446240.0000000    0.1432132
446280.0000000    0.1449156
446320.0000000    0.1474969
446360.0000000    0.1498355
446400.0000000    0.1463398
446440.0000000    0.1421401
446480.0000000    0.1479708
446520.0000000    0.1377670
446560.0000000    0.1393301
446600.0000000    0.1468520
446640.0000000    0.1370533
446680.0000000    0.1457958
446720.0000000    0.1312126
446760.0000000    0.1383320
446800.0000000    0.1551809
446840.0000000    0.1353283
446880.0000000    0.1559062
446920.0000000    0.1358769
446960.0000000    0.1310206
447000.0000000    0.1235377
447040.0000000    0.1306715
447080.0000000    0.1142777
447120.0000000    0.1240688
447160.0000000    0.1315100
447200.0000000    0.1269378
447240.0000000    0.1393871
447280.0000000    0.1300771
447320.0000000    0.1170558
447360.0000000    0.1175539
447400.0000000    0.1248691
447440.0000000    0.1294515
447480.0000000    0.1238943
447520.0000000    0.1255774
447560.0000000    0.1296676
447600.0000000    0.1250847
447640.0000000    0.1306189
447680.0000000    0.1343150
447720.0000000    0.1311195
447760.0000000    0.1212991
447800.0000000    0.1203831
447840.0000000    0.1325931
447880.0000000    0.1288344
447920.0000000    0.1209701
447960.0000000    0.1214280
448000.0000000    0.1313998
448040.0000000    0.1186723
448080.0000000    0.1214494
448120.0000000    0.1224583
448160.0000000    0.1284273
448200.0000000    0.1287860
448240.0000000    0.1263233
448280.0000000    0.1392810
448320.0000000    0.1347269
448360.0000000    0.1430845
448400.0000000    0.1462065
448440.0000000    0.1353684
448480.0000000    0.1399340
448520.0000000    0.1456034
448560.0000000    0.1333717
448600.0000000    0.1471292
448640.0000000    0.1337019
448680.0000000    0.1226724
448720.0000000    0.1384935
448760.0000000    0.1203406
448800.0000000    0.1250534
448840.0000000    0.1269729
448880.0000000    0.1375491
448920.0000000    0.1346881
448960.0000000    0.1333468
449000.0000000    0.1279615
449040.0000000    0.1518602
449080.0000000    0.1400684
449120.0000000    0.1272228
449160.0000000    0.1351524
449200.0000000    0.1329966
449240.0000000    0.1301692
449280.0000000    0.1410065
449320.0000000    0.1370488
449360.0000000    0.1267751
449400.0000000    0.1319703
449440.0000000    0.1234305
449480.0000000    0.1297483
449520.0000000    0.1318668
449560.0000000    0.1381983
449600.0000000    0.1361283
449640.0000000    0.1389377
449680.0000000    0.1278420
449720.0000000    0.1338169
449760.0000000    0.1360900
449800.0000000    0.1273565
449840.0000000    0.1316056
449880.0000000    0.1353966
449920.0000000    0.1240386
449960.0000000    0.1230654
450000.0000000    0.1302458
450040.0000000    0.1386569
450080.0000000    0.1457485
450120.0000000    0.1331364
450160.0000000    0.1358466
450200.0000000    0.1260073
450240.0000000    0.1190364
450280.0000000    0.1325193
450320.0000000    0.1312349
450360.0000000    0.1248242
450400.0000000    0.1299827
450440.0000000    0.1195761
450480.0000000    0.1306165
450520.0000000    0.1319867
450560.0000000    0.1402561
450600.0000000    0.1396951
450640.0000000    0.1371113
450680.0000000    0.1322329
450720.0000000    0.1409158
450760.0000000    0.1471293
450800.0000000    0.1521447
450840.0000000    0.1461924
450880.0000000    0.1516859
450920.0000000    0.1561453
450960.0000000    0.1499319
451000.0000000    0.1380406
451040.0000000    0.1377393
451080.0000000    0.1335350
451120.0000000    0.1392748
451160.0000000    0.1485832
451200.0000000    0.1432298
451240.0000000    0.1459144
451280.0000000    0.1495870
451320.0000000    0.1519999
451360.0000000    0.1365307
451400.0000000    0.1361855
451440.0000000    0.1389936
451480.0000000    0.1247358
451520.0000000    0.1361183
451560.0000000    0.1369604
451600.0000000    0.1334057
451640.0000000    0.1322188
451680.0000000    0.1394934
451720.0000000    0.1354218
451760.0000000    0.1453444
451800.0000000    0.1358243
451840.0000000    0.1481789
451880.0000000    0.1483841
451920.0000000    0.1502910
451960.0000000    0.1431407
452000.0000000    0.1511732
452040.0000000    0.1422587
452080.0000000    0.1494957
452120.0000000    0.1345731
452160.0000000    0.1535348
452200.0000000    0.1554735
452240.0000000    0.1466686
452280.0000000    0.1432098
452320.0000000    0.1505970
452360.0000000    0.1521861
452400.0000000    0.1420129
452440.0000000    0.1378676
452480.0000000    0.1285849
452520.0000000    0.1332747
452560.0000000    0.1482341
452600.0000000    0.1399951
452640.0000000    0.1468469
452680.0000000    0.1428350
452720.0000000    0.1643049
452760.0000000    0.1497563
452800.0000000    0.1395963
452840.0000000    0.1521904
452880.0000000    0.1526392
452920.0000000    0.1561737
452960.0000000    0.1413545
453000.0000000    0.1481277
453040.0000000    0.1494661
453080.0000000    0.1680056
453120.0000000    0.1493912
453160.0000000    0.1581161
453200.0000000    0.1452115
453240.0000000    0.1402155
453280.0000000    0.1514456
453320.0000000    0.1574420
453360.0000000    0.1497938
453400.0000000    0.1488662
453440.0000000    0.1568801
453480.0000000    0.1539337
453520.0000000    0.1559591
453560.0000000    0.1510768
453600.0000000    0.1428403
453640.0000000    0.1453929
453680.0000000    0.1448133
453720.0000000    0.1380002
453760.0000000    0.1421778
453800.0000000    0.1337823
453840.0000000    0.1388943
453880.0000000    0.1477517
453920.0000000    0.1364681
453960.0000000    0.1421093
454000.0000000    0.1368462
454040.0000000    0.1278665
454080.0000000    0.1273960
454120.0000000    0.1226224
454160.0000000    0.1419315
454200.0000000    0.1228038
454240.0000000    0.1213936
454280.0000000    0.1275405
454320.0000000    0.1345983
454360.0000000    0.1337531
454400.0000000    0.1200380
454440.0000000    0.1383852
454480.0000000    0.1378238
454520.0000000    0.1277553
454560.0000000    0.1252357
454600.0000000    0.1187944
454640.0000000    0.1319283
454680.0000000    0.1169387
454720.0000000    0.1197716
454760.0000000    0.1291402
454800.0000000    0.1167112
454840.0000000    0.1159152
454880.0000000    0.1271470
454920.0000000    0.1391639
454960.0000000    0.1257969
455000.0000000    0.1260388
455040.0000000    0.1313327
455080.0000000    0.1528553
455120.0000000    0.1387703
455160.0000000    0.1400902
455200.0000000    0.1304835
455240.0000000    0.1215117
455280.0000000    0.1352197
455320.0000000    0.1427155
455360.0000000    0.1468290
455400.0000000    0.1504482
455440.0000000    0.1467139
455480.0000000    0.1502811
455520.0000000    0.1474767
455560.0000000    0.1318136
455600.0000000    0.1413540
455640.0000000    0.1331902
455680.0000000    0.1398475
455720.0000000    0.1278052
455760.0000000    0.1379726
455800.0000000    0.1312877
455840.0000000    0.1299898
455880.0000000    0.1428302
455920.0000000    0.1440868
455960.0000000    0.1387269
456000.0000000    0.1279310
456040.0000000    0.1314522
456080.0000000    0.1316247
456120.0000000    0.1275850
456160.0000000    0.1240264
456200.0000000    0.1249686
456240.0000000    0.1261020
456280.0000000    0.1474972
456320.0000000    0.1358577
456360.0000000    0.1347442
456400.0000000    0.1348761
456440.0000000    0.1329636
456480.0000000    0.1276048
456520.0000000    0.1422836
456560.0000000    0.1474189
456600.0000000    0.1358297
456640.0000000    0.1377809
456680.0000000    0.1249847
456720.0000000    0.1373069
456760.0000000    0.1264445
456800.0000000    0.1231951
456840.0000000    0.1241406
456880.0000000    0.1264954
456920.0000000    0.1344776
456960.0000000    0.1277036
457000.0000000    0.1362194
457040.0000000    0.1375632
457080.0000000    0.1377471
457120.0000000    0.1362053
457160.0000000    0.1546915
457200.0000000    0.1435053
457240.0000000    0.1326990
457280.0000000    0.1398159
457320.0000000    0.1549562
457360.0000000    0.1426452
457400.0000000    0.1418966
457440.0000000    0.1390173
457480.0000000    0.1350000
457520.0000000    0.1545660
457560.0000000    0.1443705
457600.0000000    0.1436454
457640.0000000    0.1460076
457680.0000000    0.1379141
457720.0000000    0.1412550
457760.0000000    0.1409612
457800.0000000    0.1395648
457840.0000000    0.1331224
457880.0000000    0.1436875
457920.0000000    0.1326852
457960.0000000    0.1343064
458000.0000000    0.1377707
458040.0000000    0.1354015
458080.0000000    0.1494593
458120.0000000    0.1452610
458160.0000000    0.1443359
458200.0000000    0.1474201
458240.0000000    0.1368980
458280.0000000    0.1434464
458320.0000000    0.1327029
458360.0000000    0.1451445
458400.0000000    0.1408392
458440.0000000    0.1423912
458480.0000000    0.1454411
458520.0000000    0.1394525
458560.0000000    0.1443051
458600.0000000    0.1447331
458640.0000000    0.1409180
458680.0000000    0.1431419
458720.0000000    0.1406541
458760.0000000    0.1337569
458800.0000000    0.1421303
458840.0000000    0.1308639
458880.0000000    0.1299576
458920.0000000    0.1358210
458960.0000000    0.1480767
459000.0000000    0.1495893
459040.0000000    0.1368823
459080.0000000    0.1457370
459120.0000000    0.1493257
459160.0000000    0.1420214
459200.0000000    0.1508932
459240.0000000    0.1456329
459280.0000000    0.1410128
459320.0000000    0.1352095
459360.0000000    0.1365786
459400.0000000    0.1362640
459440.0000000    0.1275542
459480.0000000    0.1388733
459520.0000000    0.1277329
459560.0000000    0.1414492
459600.0000000    0.1328322
459640.0000000    0.1307097
459680.0000000    0.1315768
459720.0000000    0.1226524
459760.0000000    0.1354000
459800.0000000    0.1317647
459840.0000000    0.1267570
459880.0000000    0.1342420
459920.0000000    0.1234367
459960.0000000    0.1236443
460000.0000000    0.1292084
460040.0000000    0.1309927
460080.0000000    0.1213929
460120.0000000    0.1254539
460160.0000000    0.1295922
460200.0000000    0.1182447
460240.0000000    0.1308105
460280.0000000    0.1257050
460320.0000000    0.1318510
460360.0000000    0.1331287
460400.0000000    0.1259921
460440.0000000    0.1279937
460480.0000000    0.1432698
460520.0000000    0.1378355
460560.0000000    0.1333675
460600.0000000    0.1319528
460640.0000000    0.1385685
460680.0000000    0.1430428
460720.0000000    0.1392252
460760.0000000    0.1297778
460800.0000000    0.1481679
460840.0000000    0.1384362
460880.0000000    0.1419164
460920.0000000    0.1294227
460960.0000000    0.1365587
461000.0000000    0.1385089
461040.0000000    0.1368971
461080.0000000    0.1311828
461120.0000000    0.1261007
461160.0000000    0.1353476
461200.0000000    0.1328221
461240.0000000    0.1409635
461280.0000000    0.1406305
461320.0000000    0.1318744
461360.0000000    0.1322423
461400.0000000    0.1374664
461440.0000000    0.1408704
461480.0000000    0.1543125
461520.0000000    0.1476487
461560.0000000    0.1550605
461600.0000000    0.1344792
461640.0000000    0.1316345
461680.0000000    0.1377996
461720.0000000    0.1332792
461760.0000000    0.1335270
461800.0000000    0.1268589
461840.0000000    0.1310035
461880.0000000    0.1286412
461920.0000000    0.1270448
461960.0000000    0.1259324
462000.0000000    0.1362921
462040.0000000    0.1259844
462080.0000000    0.1290088
462120.0000000    0.1242651
462160.0000000    0.1321477
462200.0000000    0.1273754
462240.0000000    0.1179379
462280.0000000    0.1309713
462320.0000000    0.1317563
462360.0000000    0.1272928
462400.0000000    0.1356257
462440.0000000    0.1280929
462480.0000000    0.1457300
462520.0000000    0.1427036
462560.0000000    0.1416523
462600.0000000    0.1418473
462640.0000000    0.1338227
462680.0000000    0.1369779
462720.0000000    0.1440748
462760.0000000    0.1464899
462800.0000000    0.1391708
462840.0000000    0.1444865
462880.0000000    0.1467170
462920.0000000    0.1424094
462960.0000000    0.1365787
463000.0000000    0.1252997
463040.0000000    0.1320752
463080.0000000    0.1319116
463120.0000000    0.1411176
463160.0000000    0.1336008
463200.0000000    0.1364588
463240.0000000    0.1328146
463280.0000000    0.1320883
463320.0000000    0.1265862
463360.0000000    0.1324086
463400.0000000    0.1319910
463440.0000000    0.1404782
463480.0000000    0.1327934
463520.0000000    0.1344191
463560.0000000    0.1308936
463600.0000000    0.1337266
463640.0000000    0.1338651
463680.0000000    0.1338334
463720.0000000    0.1260357
463760.0000000    0.1301544
463800.0000000    0.1152072
463840.0000000    0.1244829
463880.0000000    0.1193690
463920.0000000    0.1187257
463960.0000000    0.1288804
464000.0000000    0.1419789
464040.0000000    0.1335382
464080.0000000    0.1362908
464120.0000000    0.1222856
464160.0000000    0.1248008
464200.0000000    0.1254154
464240.0000000    0.1238509
464280.0000000    0.1210657
464320.0000000    0.1307415
464360.0000000    0.1338579
464400.0000000    0.1330079
464440.0000000    0.1241058
464480.0000000    0.1279681
464520.0000000    0.1330353
464560.0000000    0.1256381
464600.0000000    0.1243458
464640.0000000    0.1275457
464680.0000000    0.1308933
464720.0000000    0.1334332
464760.0000000    0.1382283
464800.0000000    0.1318495
464840.0000000    0.1329194
464880.0000000    0.1343688
464920.0000000    0.1354589
464960.0000000    0.1557498
465000.0000000    0.1367560
465040.0000000    0.1319863
465080.0000000    0.1380253
465120.0000000    0.1338042
465160.0000000    0.1396427
465200.0000000    0.1353972
465240.0000000    0.1356343
465280.0000000    0.1439863
465320.0000000    0.1360970
465360.0000000    0.1428235
465400.0000000    0.1423084
465440.0000000    0.1343626
465480.0000000    0.1368511
465520.0000000    0.1384616
465560.0000000    0.1269293
465600.0000000    0.1318345
465640.0000000    0.1339665
465680.0000000    0.1380443
465720.0000000    0.1354129
465760.0000000    0.1278178
465800.0000000    0.1230790
465840.0000000    0.1262542
465880.0000000    0.1316425
465920.0000000    0.1248051
465960.0000000    0.1217483
466000.0000000    0.1301764
466040.0000000    0.1270663
466080.0000000    0.1247903
466120.0000000    0.1309162
466160.0000000    0.1300877
466200.0000000    0.1362895
466240.0000000    0.1267466
466280.0000000    0.1285398
466320.0000000    0.1200898
466360.0000000    0.1196917
466400.0000000    0.1237590
466440.0000000    0.1293967
466480.0000000    0.1286003
466520.0000000    0.1253746
466560.0000000    0.1245017
466600.0000000    0.1361740
466640.0000000    0.1382764
466680.0000000    0.1337205
466720.0000000    0.1411474
466760.0000000    0.1429255
466800.0000000    0.1291894
466840.0000000    0.1281071
466880.0000000    0.1308083
466920.0000000    0.1274558
466960.0000000    0.1207036
467000.0000000    0.1357135
467040.0000000    0.1283005
467080.0000000    0.1370277
467120.0000000    0.1403010
467160.0000000    0.1304150
467200.0000000    0.1299860
467240.0000000    0.1314349
467280.0000000    0.1327525
467320.0000000    0.1401964
467360.0000000    0.1222539
467400.0000000    0.1308455
467440.0000000    0.1243830
467480.0000000    0.1274801
467520.0000000    0.1239836
467560.0000000    0.1490259
467600.0000000    0.1302134
467640.0000000    0.1487762
467680.0000000    0.1390357
467720.0000000    0.1299411
467760.0000000    0.1287277
467800.0000000    0.1333001
467840.0000000    0.1248260
467880.0000000    0.1293737
467920.0000000    0.1246584
467960.0000000    0.1259070
468000.0000000    0.1196722
468040.0000000    0.1184983
468080.0000000    0.1210927
468120.0000000    0.1244194
468160.0000000    0.1268689
468200.0000000    0.1209184
468240.0000000    0.1211789
468280.0000000    0.1207589
468320.0000000    0.1155753
468360.0000000    0.1167834
468400.0000000    0.1307535
468440.0000000    0.1238952
468480.0000000    0.1199742
468520.0000000    0.1223601
468560.0000000    0.1157777
468600.0000000    0.1284460
468640.0000000    0.1243519
468680.0000000    0.1175436
468720.0000000    0.1265222
468760.0000000    0.1200304
468800.0000000    0.1208081
468840.0000000    0.1182551
468880.0000000    0.1121149
468920.0000000    0.1236969
468960.0000000    0.1161739
469000.0000000    0.1210681
469040.0000000    0.1171487
469080.0000000    0.1188219
469120.0000000    0.1130431
469160.0000000    0.1131840
469200.0000000    0.1229510
469240.0000000    0.1212855
469280.0000000    0.1210137
469320.0000000    0.1245831
469360.0000000    0.1201110
469400.0000000    0.1187090
469440.0000000    0.1209005
469480.0000000    0.1136057
469520.0000000    0.1160507
469560.0000000    0.1306724
469600.0000000    0.1267346
469640.0000000    0.1189088
469680.0000000    0.1268238
469720.0000000    0.1230961
469760.0000000    0.1357651
469800.0000000    0.1244134
469840.0000000    0.1201086
469880.0000000    0.1299558
469920.0000000    0.1313740
469960.0000000    0.1187906
470000.0000000    0.1327534
470040.0000000    0.1368133
470080.0000000    0.1249956
470120.0000000    0.1316563
470160.0000000    0.1259624
470200.0000000    0.1174477
470240.0000000    0.1247027
470280.0000000    0.1239242
470320.0000000    0.1245097
470360.0000000    0.1181102
470400.0000000    0.1255450
470440.0000000    0.1313944
470480.0000000    0.1279308
470520.0000000    0.1207771
470560.0000000    0.1276318
470600.0000000    0.1254622
470640.0000000    0.1180517
470680.0000000    0.1224254
470720.0000000    0.1282014
470760.0000000    0.1204136
470800.0000000    0.1290773
470840.0000000    0.1227992
470880.0000000    0.1225656
470920.0000000    0.1162980
470960.0000000    0.1218836
471000.0000000    0.1241161
471040.0000000    0.1240952
471080.0000000    0.1266121
471120.0000000    0.1248495
471160.0000000    0.1270741
471200.0000000    0.1248979
471240.0000000    0.1319637
471280.0000000    0.1209256
471320.0000000    0.1242302
471360.0000000    0.1222729
471400.0000000    0.1172624
471440.0000000    0.1326825
471480.0000000    0.1286255
471520.0000000    0.1292931
471560.0000000    0.1175796
471600.0000000    0.1158661
471640.0000000    0.1192769
471680.0000000    0.1328249
471720.0000000    0.1243502
471760.0000000    0.1161417
471800.0000000    0.1189932
471840.0000000    0.1221835
471880.0000000    0.1149971
471920.0000000    0.1199222
471960.0000000    0.1224770
472000.0000000    0.1187684
472040.0000000    0.1211357
472080.0000000    0.1189047
472120.0000000    0.1206799
472160.0000000    0.1251178
472200.0000000    0.1263611
472240.0000000    0.1373527
472280.0000000    0.1442153
472320.0000000    0.1323747
472360.0000000    0.1329000
472400.0000000    0.1285697
472440.0000000    0.1281096
472480.0000000    0.1341186
472520.0000000    0.1353658
472560.0000000    0.1298251
472600.0000000    0.1305834
472640.0000000    0.1318100
472680.0000000    0.1261085
472720.0000000    0.1288217
472760.0000000    0.1277448
472800.0000000    0.1325178
472840.0000000    0.1284892
472880.0000000    0.1310378
472920.0000000    0.1253325
472960.0000000    0.1199298
473000.0000000    0.1239452
473040.0000000    0.1206473
473080.0000000    0.1189183
473120.0000000    0.1175146
473160.0000000    0.1202493
473200.0000000    0.1203178
473240.0000000    0.1327819
473280.0000000    0.1180841
473320.0000000    0.1212671
473360.0000000    0.1320665
473400.0000000    0.1303043
473440.0000000    0.1202770
473480.0000000    0.1106603
473520.0000000    0.1191507
473560.0000000    0.1168575
473600.0000000    0.1246267
473640.0000000    0.1133218
473680.0000000    0.1221860
473720.0000000    0.1173884
473760.0000000    0.1191715
473800.0000000    0.1254196
473840.0000000    0.1148069
473880.0000000    0.1153111
473920.0000000    0.1190613
473960.0000000    0.1242325
474000.0000000    0.1223911
474040.0000000    0.1352701
474080.0000000    0.1271568
474120.0000000    0.1256289
474160.0000000    0.1271640
474200.0000000    0.1431903
474240.0000000    0.1245288
474280.0000000    0.1173210
474320.0000000    0.1156300
474360.0000000    0.1128340
474400.0000000    0.1214936
474440.0000000    0.1246710
474480.0000000    0.1260731
474520.0000000    0.1146761
474560.0000000    0.1203464
474600.0000000    0.1199496
474640.0000000    0.1296639
474680.0000000    0.1307819
474720.0000000    0.1208572
474760.0000000    0.1242968
474800.0000000    0.1136456
474840.0000000    0.1170015
474880.0000000    0.1337466
474920.0000000    0.1369366
474960.0000000    0.1213708
475000.0000000    0.1164517
475040.0000000    0.1182831
475080.0000000    0.1221618
475120.0000000    0.1182954
475160.0000000    0.1158313
475200.0000000    0.1159198
475240.0000000    0.1217855
475280.0000000    0.1162287
475320.0000000    0.1268099
475360.0000000    0.1129065
475400.0000000    0.1236995
475440.0000000    0.1196247
475480.0000000    0.1218939
475520.0000000    0.1216410
475560.0000000    0.1239081
475600.0000000    0.1146267
475640.0000000    0.1235023
475680.0000000    0.1341998
475720.0000000    0.1260900
475760.0000000    0.1239927
475800.0000000    0.1279921
475840.0000000    0.1187694
475880.0000000    0.1228276
475920.0000000    0.1243825
475960.0000000    0.1217231
476000.0000000    0.1413032
476040.0000000    0.1283616
476080.0000000    0.1340765
476120.0000000    0.1319769
476160.0000000    0.1280919
476200.0000000    0.1202660
476240.0000000    0.1226051
476280.0000000    0.1263929
476320.0000000    0.1271199
476360.0000000    0.1362551
476400.0000000    0.1295340
476440.0000000    0.1183147
476480.0000000    0.1317211
476520.0000000    0.1199469
476560.0000000    0.1210275
476600.0000000    0.1284787
476640.0000000    0.1366002
476680.0000000    0.1397211
476720.0000000    0.1423688
476760.0000000    0.1297749
476800.0000000    0.1267089
476840.0000000    0.1288674
476880.0000000    0.1264913
476920.0000000    0.1242555
476960.0000000    0.1389506
477000.0000000    0.1337449
477040.0000000    0.1265181
477080.0000000    0.1397789
477120.0000000    0.1396832
477160.0000000    0.1196531
477200.0000000    0.1458173
477240.0000000    0.1306734
477280.0000000    0.1251328
477320.0000000    0.1292186
477360.0000000    0.1308704
477400.0000000    0.1291950
477440.0000000    0.1287483
477480.0000000    0.1388097
477520.0000000    0.1295130
477560.0000000    0.1414399
477600.0000000    0.1341114
477640.0000000    0.1312609
477680.0000000    0.1369528
477720.0000000    0.1262597
477760.0000000    0.1175177
477800.0000000    0.1362149
477840.0000000    0.1262974
477880.0000000    0.1270994
477920.0000000    0.1295431
477960.0000000    0.1320938
478000.0000000    0.1243191
478040.0000000    0.1211365
478080.0000000    0.1316245
478120.0000000    0.1417468
478160.0000000    0.1375062
478200.0000000    0.1290712
478240.0000000    0.1260020
478280.0000000    0.1356282
478320.0000000    0.1373700
478360.0000000    0.1372926
478400.0000000    0.1282544
478440.0000000    0.1341596
478480.0000000    0.1294976
478520.0000000    0.1277069
478560.0000000    0.1333155
478600.0000000    0.1282883
478640.0000000    0.1262041
478680.0000000    0.1247740
478720.0000000    0.1198574
478760.0000000    0.1248083
478800.0000000    0.1240190
478840.0000000    0.1262527
478880.0000000    0.1246018
478920.0000000    0.1220420
478960.0000000    0.1261505
479000.0000000    0.1237598
479040.0000000    0.1196218
479080.0000000    0.1294332
479120.0000000    0.1228067
479160.0000000    0.1409827
479200.0000000    0.1321710
479240.0000000    0.1414458
479280.0000000    0.1270224
479320.0000000    0.1297718
479360.0000000    0.1276435
479400.0000000    0.1338959
479440.0000000    0.1319893
479480.0000000    0.1331747
479520.0000000    0.1325095
479560.0000000    0.1209391
479600.0000000    0.1227208
479640.0000000    0.1246961
479680.0000000    0.1239396
479720.0000000    0.1367907
479760.0000000    0.1369142
479800.0000000    0.1288583
479840.0000000    0.1234138
479880.0000000    0.1235574
479920.0000000    0.1199329
479960.0000000    0.1445953
480000.0000000    0.1386563
480040.0000000    0.1366542
480080.0000000    0.1329194
480120.0000000    0.1412507
480160.0000000    0.1410438
480200.0000000    0.1438023
480240.0000000    0.1382601
480280.0000000    0.1358540
480320.0000000    0.1389028
480360.0000000    0.1245758
480400.0000000    0.1264076
480440.0000000    0.1219983
480480.0000000    0.1315569
480520.0000000    0.1346110
480560.0000000    0.1384774
480600.0000000    0.1295684
480640.0000000    0.1332291
480680.0000000    0.1321890
480720.0000000    0.1315631
480760.0000000    0.1323165
480800.0000000    0.1368372
480840.0000000    0.1322939
480880.0000000    0.1298250
480920.0000000    0.1330304
480960.0000000    0.1300513
481000.0000000    0.1367801
481040.0000000    0.1195296
481080.0000000    0.1257307
481120.0000000    0.1407472
481160.0000000    0.1255308
481200.0000000    0.1314187
481240.0000000    0.1377044
481280.0000000    0.1269104
481320.0000000    0.1303071
481360.0000000    0.1361352
481400.0000000    0.1401529
481440.0000000    0.1333142
481480.0000000    0.1308350
481520.0000000    0.1358759
481560.0000000    0.1285470
481600.0000000    0.1236744
481640.0000000    0.1293937
481680.0000000    0.1263170
481720.0000000    0.1322036
481760.0000000    0.1353760
481800.0000000    0.1315563
481840.0000000    0.1266361
481880.0000000    0.1378513
481920.0000000    0.1334691
481960.0000000    0.1261663
482000.0000000    0.1260259
482040.0000000    0.1325075
482080.0000000    0.1259892
482120.0000000    0.1213951
482160.0000000    0.1323673
482200.0000000    0.1228852
482240.0000000    0.1313991
482280.0000000    0.1223667
482320.0000000    0.1222976
482360.0000000    0.1306192
482400.0000000    0.1208156
482440.0000000    0.1260747
482480.0000000    0.1169589
482520.0000000    0.1198902
482560.0000000    0.1240079
482600.0000000    0.1324216
482640.0000000    0.1474833
482680.0000000    0.1430200
482720.0000000    0.1317460
482760.0000000    0.1289549
482800.0000000    0.1328169
482840.0000000    0.1314204
482880.0000000    0.1285196
482920.0000000    0.1291932
482960.0000000    0.1238275
483000.0000000    0.1297864
483040.0000000    0.1310308
483080.0000000    0.1281908
483120.0000000    0.1243341
483160.0000000    0.1348299
483200.0000000    0.1237774
483240.0000000    0.1235430
483280.0000000    0.1356833
483320.0000000    0.1328915
483360.0000000    0.1304497
483400.0000000    0.1308143
483440.0000000    0.1215456
483480.0000000    0.1368982
483520.0000000    0.1290891
483560.0000000    0.1245054
483600.0000000    0.1218752
483640.0000000    0.1294658
483680.0000000    0.1358143
483720.0000000    0.1314266
483760.0000000    0.1256802
483800.0000000    0.1282888
483840.0000000    0.1288005
483880.0000000    0.1274735
483920.0000000    0.1296773
483960.0000000    0.1220030
484000.0000000    0.1287441
484040.0000000    0.1308931
484080.0000000    0.1223151
484120.0000000    0.1239555
484160.0000000    0.1228250
484200.0000000    0.1286249
484240.0000000    0.1432705
484280.0000000    0.1252379
484320.0000000    0.1326717
484360.0000000    0.1412615
484400.0000000    0.1201746
484440.0000000    0.1217425
484480.0000000    0.1305858
484520.0000000    0.1211743
484560.0000000    0.1362447
484600.0000000    0.1224634
484640.0000000    0.1170742
484680.0000000    0.1219622
484720.0000000    0.1152742
484760.0000000    0.1150040
484800.0000000    0.1211852
484840.0000000    0.1192910
484880.0000000    0.1157009
484920.0000000    0.1191083
484960.0000000    0.1125132
485000.0000000    0.1040012
485040.0000000    0.1146162
485080.0000000    0.1212294
485120.0000000    0.1214095
485160.0000000    0.1237277
485200.0000000    0.1153960
485240.0000000    0.1228567
485280.0000000    0.1238709
485320.0000000    0.1240573
485360.0000000    0.1347935
485400.0000000    0.1126052
485440.0000000    0.1232587
485480.0000000    0.1150084
485520.0000000    0.1155505
485560.0000000    0.1177495
485600.0000000    0.1165738
485640.0000000    0.1271958
485680.0000000    0.1163862
485720.0000000    0.1273891
485760.0000000    0.1179764
485800.0000000    0.1277941
485840.0000000    0.1158345
485880.0000000    0.1273364
485920.0000000    0.1205435
485960.0000000    0.1247945
486000.0000000    0.1251500
486040.0000000    0.1330566
486080.0000000    0.1276008
486120.0000000    0.1242489
486160.0000000    0.1203638
486200.0000000    0.1301007
486240.0000000    0.1225201
486280.0000000    0.1307619
486320.0000000    0.1184439
486360.0000000    0.1207518
486400.0000000    0.1180414
486440.0000000    0.1221818
486480.0000000    0.1201598
486520.0000000    0.1223266
486560.0000000    0.1161292
486600.0000000    0.1192119
486640.0000000    0.1254053
486680.0000000    0.1207626
486720.0000000    0.1217357
486760.0000000    0.1212784
486800.0000000    0.1136976
486840.0000000    0.1099111
486880.0000000    0.1170078
486920.0000000    0.1218638
486960.0000000    0.1220240
487000.0000000    0.1255480
487040.0000000    0.1271975
487080.0000000    0.1418917
487120.0000000    0.1322507
487160.0000000    0.1234703
487200.0000000    0.1234133
487240.0000000    0.1294464
487280.0000000    0.1288558
487320.0000000    0.1272661
487360.0000000    0.1287438
487400.0000000    0.1268783
487440.0000000    0.1331553
487480.0000000    0.1274894
487520.0000000    0.1356638
487560.0000000    0.1395072
487600.0000000    0.1256059
487640.0000000    0.1283133
487680.0000000    0.1351085
487720.0000000    0.1395577
487760.0000000    0.1200663
487800.0000000    0.1325608
487840.0000000    0.1283811
487880.0000000    0.1275295
487920.0000000    0.1212022
487960.0000000    0.1326564
488000.0000000    0.1185974
488040.0000000    0.1307906
488080.0000000    0.1187651
488120.0000000    0.1380507
488160.0000000    0.1161284
488200.0000000    0.1176600
488240.0000000    0.1160046
488280.0000000    0.1240161
488320.0000000    0.1205885
488360.0000000    0.1202867
488400.0000000    0.1156187
488440.0000000    0.1144481
488480.0000000    0.1169880
488520.0000000    0.1193742
488560.0000000    0.1250998
488600.0000000    0.1151457
488640.0000000    0.1224974
488680.0000000    0.1228526
488720.0000000    0.1219287
488760.0000000    0.1316472
488800.0000000    0.1166128
488840.0000000    0.1275077
488880.0000000    0.1274418
488920.0000000    0.1354571
488960.0000000    0.1291445
489000.0000000    0.1251121
489040.0000000    0.1235610
489080.0000000    0.1253008
489120.0000000    0.1353900
489160.0000000    0.1344116
489200.0000000    0.1332726
489240.0000000    0.1323538
489280.0000000    0.1366322
489320.0000000    0.1262241
489360.0000000    0.1307538
489400.0000000    0.1272866
489440.0000000    0.1340229
489480.0000000    0.1194776
489520.0000000    0.1173740
489560.0000000    0.1221604
489600.0000000    0.1241241
489640.0000000    0.1248407
489680.0000000    0.1265673
489720.0000000    0.1226870
489760.0000000    0.1203612
489800.0000000    0.1256668
489840.0000000    0.1150057
489880.0000000    0.1339154
489920.0000000    0.1269772
489960.0000000    0.1299729
490000.0000000    0.1256387
490040.0000000    0.1252423
490080.0000000    0.1276675
490120.0000000    0.1234680
490160.0000000    0.1269875
490200.0000000    0.1263738
490240.0000000    0.1290044
490280.0000000    0.1286889
490320.0000000    0.1235807
490360.0000000    0.1275505
490400.0000000    0.1308386
490440.0000000    0.1207852
490480.0000000    0.1242651
490520.0000000    0.1240536
490560.0000000    0.1295788
490600.0000000    0.1169031
490640.0000000    0.1199312
490680.0000000    0.1187450
490720.0000000    0.1252983
490760.0000000    0.1221892
490800.0000000    0.1282953
490840.0000000    0.1244799
490880.0000000    0.1204784
490920.0000000    0.1310191
490960.0000000    0.1190567
491000.0000000    0.1305947
491040.0000000    0.1237839
491080.0000000    0.1278811
491120.0000000    0.1309722
491160.0000000    0.1227245
491200.0000000    0.1219015
491240.0000000    0.1238557
491280.0000000    0.1136398
491320.0000000    0.1091808
491360.0000000    0.1142110
491400.0000000    0.1206332
491440.0000000    0.1186518
491480.0000000    0.1256483
491520.0000000    0.1247641
491560.0000000    0.1296130
491600.0000000    0.1183949
491640.0000000    0.1235375
491680.0000000    0.1235337
491720.0000000    0.1158905
491760.0000000    0.1105431
491800.0000000    0.1236101
491840.0000000    0.1201478
491880.0000000    0.1196629
491920.0000000    0.1203819
491960.0000000    0.1141896
492000.0000000    0.1236737
492040.0000000    0.1291111
492080.0000000    0.1228919
492120.0000000    0.1186503
492160.0000000    0.1364447
492200.0000000    0.1237066
492240.0000000    0.1222400
492280.0000000    0.1172459
492320.0000000    0.1179994
492360.0000000    0.1162744
492400.0000000    0.1134049
492440.0000000    0.1250151
492480.0000000    0.1194914
492520.0000000    0.1278510
492560.0000000    0.1250770
492600.0000000    0.1250776
492640.0000000    0.1244929
492680.0000000    0.1270033
492720.0000000    0.1322001
492760.0000000    0.1210859
492800.0000000    0.1290364
492840.0000000    0.1251343
492880.0000000    0.1238414
492920.0000000    0.1122128
492960.0000000    0.1203211
493000.0000000    0.1119077
493040.0000000    0.1129293
493080.0000000    0.1165071
493120.0000000    0.1176506
493160.0000000    0.1205989
493200.0000000    0.1106972
493240.0000000    0.1278618
493280.0000000    0.1145176
493320.0000000    0.1155941
493360.0000000    0.1125113
493400.0000000    0.1148703
493440.0000000    0.1132644
493480.0000000    0.1219013
493520.0000000    0.1077918
493560.0000000    0.1084795
493600.0000000    0.1029842
493640.0000000    0.1107196
493680.0000000    0.1162887
493720.0000000    0.1135204
493760.0000000    0.1199200
493800.0000000    0.1181263
493840.0000000    0.1109845
493880.0000000    0.1104775
493920.0000000    0.1088576
493960.0000000    0.1114519
494000.0000000    0.1102007
494040.0000000    0.1083897
494080.0000000    0.1207708
494120.0000000    0.1127265
494160.0000000    0.1322415
494200.0000000    0.1232635
494240.0000000    0.1323554
494280.0000000    0.1088155
494320.0000000    0.1156158
494360.0000000    0.1157913
494400.0000000    0.1174665
494440.0000000    0.1225730
494480.0000000    0.1189414
494520.0000000    0.1188481
494560.0000000    0.1182732
494600.0000000    0.1236542
494640.0000000    0.1283960
494680.0000000    0.1312043
494720.0000000    0.1350529
494760.0000000    0.1148201
494800.0000000    0.1114497
494840.0000000    0.1214517
494880.0000000    0.1279500
494920.0000000    0.1328290
494960.0000000    0.1186334
495000.0000000    0.1160820
495040.0000000    0.1366937
495080.0000000    0.1263588
495120.0000000    0.1242003
495160.0000000    0.1368988
495200.0000000    0.1372081
495240.0000000    0.1355564
495280.0000000    0.1349444
495320.0000000    0.1297930
495360.0000000    0.1277381
495400.0000000    0.1214533
495440.0000000    0.1209245
495480.0000000    0.1237764
495520.0000000    0.1194953
495560.0000000    0.1285366
495600.0000000    0.1324986
495640.0000000    0.1334711
495680.0000000    0.1281347
495720.0000000    0.1183605
495760.0000000    0.1190691
495800.0000000    0.1141840
495840.0000000    0.1160692
495880.0000000    0.1133506
495920.0000000    0.1214730
495960.0000000    0.1182537
496000.0000000    0.1184033
496040.0000000    0.1110584
496080.0000000    0.1099809
496120.0000000    0.1116819
496160.0000000    0.1134985
496200.0000000    0.1135737
496240.0000000    0.1158808
496280.0000000    0.1172744
496320.0000000    0.1224817
496360.0000000    0.1233083
496400.0000000    0.1216220
496440.0000000    0.1165690
496480.0000000    0.1201209
496520.0000000    0.1285871
496560.0000000    0.1206586
496600.0000000    0.1290901
496640.0000000    0.1209832
496680.0000000    0.1177459
496720.0000000    0.1130940
496760.0000000    0.1321333
496800.0000000    0.1133781
496840.0000000    0.1218720
496880.0000000    0.1135912
496920.0000000    0.1186541
496960.0000000    0.1235226
497000.0000000    0.1173510
497040.0000000    0.1286350
497080.0000000    0.1204618
497120.0000000    0.1257936
497160.0000000    0.1245977
497200.0000000    0.1318601
497240.0000000    0.1342049
497280.0000000    0.1269283
497320.0000000    0.1268930
497360.0000000    0.1174984
497400.0000000    0.1178274
497440.0000000    0.1266550
497480.0000000    0.1224474
497520.0000000    0.1453887
497560.0000000    0.1289014
497600.0000000    0.1338125
497640.0000000    0.1203627
497680.0000000    0.1155041
497720.0000000    0.1227201
497760.0000000    0.1282217
497800.0000000    0.1275722
497840.0000000    0.1234993
497880.0000000    0.1287736
497920.0000000    0.1329843
497960.0000000    0.1351038
498000.0000000    0.1226845
498040.0000000    0.1326224
498080.0000000    0.1233002
498120.0000000    0.1345595
498160.0000000    0.1259198
498200.0000000    0.1250211
498240.0000000    0.1237346
498280.0000000    0.1237937
498320.0000000    0.1296549
498360.0000000    0.1228255
498400.0000000    0.1246844
498440.0000000    0.1230905
498480.0000000    0.1226881
498520.0000000    0.1309589
498560.0000000    0.1308767
498600.0000000    0.1395983
498640.0000000    0.1321722
498680.0000000    0.1299472
498720.0000000    0.1324022
498760.0000000    0.1320518
498800.0000000    0.1261321
498840.0000000    0.1282765
498880.0000000    0.1234383
498920.0000000    0.1206450
498960.0000000    0.1202780
499000.0000000    0.1166074
499040.0000000    0.1150771
499080.0000000    0.1184960
499120.0000000    0.1234685
499160.0000000    0.1247822
499200.0000000    0.1236329
499240.0000000    0.1386195
499280.0000000    0.1266065
499320.0000000    0.1311657
499360.0000000    0.1237700
499400.0000000    0.1259097
499440.0000000    0.1256928
499480.0000000    0.1276941
499520.0000000    0.1180925
499560.0000000    0.1265854
499600.0000000    0.1221322
499640.0000000    0.1219248
499680.0000000    0.1222211
499720.0000000    0.1287082
499760.0000000    0.1233006
499800.0000000    0.1292787
499840.0000000    0.1268693
499880.0000000    0.1153755
499920.0000000    0.1213826
499960.0000000    0.1150178
500000.0000000    0.1236134
500040.0000000    0.1345667
500080.0000000    0.1395288
500120.0000000    0.1344244
500160.0000000    0.1139764
500200.0000000    0.1262702
500240.0000000    0.1217683
500280.0000000    0.1216239
500320.0000000    0.1210377
500360.0000000    0.1206855
500400.0000000    0.1179154
500440.0000000    0.1295357
500480.0000000    0.1222079
500520.0000000    0.1168176
500560.0000000    0.1223420
500600.0000000    0.1176218
500640.0000000    0.1177868
500680.0000000    0.1172662
500720.0000000    0.1173408
500760.0000000    0.1263164
500800.0000000    0.1303779
500840.0000000    0.1194517
500880.0000000    0.1184061
500920.0000000    0.1358531
500960.0000000    0.1150493
501000.0000000    0.1229719
501040.0000000    0.1196121
501080.0000000    0.1260321
501120.0000000    0.1240293
501160.0000000    0.1186593
501200.0000000    0.1278927
501240.0000000    0.1276228
501280.0000000    0.1244246
501320.0000000    0.1264415
501360.0000000    0.1219876
501400.0000000    0.1352395
501440.0000000    0.1369567
501480.0000000    0.1243855
501520.0000000    0.1325743
501560.0000000    0.1227904
501600.0000000    0.1259580
501640.0000000    0.1219239
501680.0000000    0.1293640
501720.0000000    0.1213874
501760.0000000    0.1200470
501800.0000000    0.1113869
501840.0000000    0.1297649
501880.0000000    0.1354713
501920.0000000    0.1286232
501960.0000000    0.1268250
502000.0000000    0.1101769
502040.0000000    0.1169385
502080.0000000    0.1236869
502120.0000000    0.1336143
502160.0000000    0.1162570
502200.0000000    0.1219150
502240.0000000    0.1223484
502280.0000000    0.1251119
502320.0000000    0.1143092
502360.0000000    0.1226590
502400.0000000    0.1188855
502440.0000000    0.1167871
502480.0000000    0.1170887
502520.0000000    0.1260226
502560.0000000    0.1503418
502600.0000000    0.1372973
502640.0000000    0.1275782
502680.0000000    0.1382696
502720.0000000    0.1262020
502760.0000000    0.1268446
502800.0000000    0.1240143
502840.0000000    0.1245944
502880.0000000    0.1288311
502920.0000000    0.1271771
502960.0000000    0.1217828
503000.0000000    0.1243787
503040.0000000    0.1128161
503080.0000000    0.1228098
503120.0000000    0.1241658
503160.0000000    0.1273699
503200.0000000    0.1215679
503240.0000000    0.1409964
503280.0000000    0.1220069
503320.0000000    0.1250105
503360.0000000    0.1229643
503400.0000000    0.1110260
503440.0000000    0.1227423
503480.0000000    0.1172835
503520.0000000    0.1278953
503560.0000000    0.1323507
503600.0000000    0.1256365
503640.0000000    0.1237418
503680.0000000    0.1359536
503720.0000000    0.1247654
503760.0000000    0.1272718
503800.0000000    0.1326169
503840.0000000    0.1348222
503880.0000000    0.1259426
503920.0000000    0.1213167
503960.0000000    0.1222005
504000.0000000    0.1184155
504040.0000000    0.1257581
504080.0000000    0.1314249
504120.0000000    0.1212241
504160.0000000    0.1291486
504200.0000000    0.1239469
504240.0000000    0.1211668
504280.0000000    0.1211461
504320.0000000    0.1306055
504360.0000000    0.1302069
504400.0000000    0.1351588
504440.0000000    0.1314140
504480.0000000    0.1192453
504520.0000000    0.1316465
504560.0000000    0.1293086
504600.0000000    0.1370633
504640.0000000    0.1343609
504680.0000000    0.1445930
504720.0000000    0.1313768
504760.0000000    0.1299424
504800.0000000    0.1337452
504840.0000000    0.1345681
504880.0000000    0.1397799
504920.0000000    0.1328827
504960.0000000    0.1375630
505000.0000000    0.1325305
505040.0000000    0.1371360
505080.0000000    0.1289037
505120.0000000    0.1245001
505160.0000000    0.1335451
505200.0000000    0.1252214
505240.0000000    0.1204358
505280.0000000    0.1293665
505320.0000000    0.1207393
505360.0000000    0.1225155
505400.0000000    0.1320866
505440.0000000    0.1273597
505480.0000000    0.1306161
505520.0000000    0.1299152
505560.0000000    0.1323897
505600.0000000    0.1331635
505640.0000000    0.1294653
505680.0000000    0.1262837
505720.0000000    0.1282519
505760.0000000    0.1424060
505800.0000000    0.1344972
505840.0000000    0.1517903
505880.0000000    0.1413451
505920.0000000    0.1337525
505960.0000000    0.1451475
506000.0000000    0.1354146
506040.0000000    0.1448910
506080.0000000    0.1368408
506120.0000000    0.1413120
506160.0000000    0.1514755
506200.0000000    0.1352873
506240.0000000    0.1287582
506280.0000000    0.1313871
506320.0000000    0.1355582
506360.0000000    0.1346144
506400.0000000    0.1425254
506440.0000000    0.1403703
506480.0000000    0.1309382
506520.0000000    0.1327936
506560.0000000    0.1249737
506600.0000000    0.1348983
506640.0000000    0.1460093
506680.0000000    0.1422018
506720.0000000    0.1434745
506760.0000000    0.1344673
506800.0000000    0.1441173
506840.0000000    0.1445017
506880.0000000    0.1365150
506920.0000000    0.1506874
506960.0000000    0.1442032
507000.0000000    0.1321140
507040.0000000    0.1419076
507080.0000000    0.1420472
507120.0000000    0.1342252
507160.0000000    0.1333189
507200.0000000    0.1399372
507240.0000000    0.1360255
507280.0000000    0.1359044
507320.0000000    0.1392540
507360.0000000    0.1421334
507400.0000000    0.1379437
507440.0000000    0.1320104
507480.0000000    0.1259211
507520.0000000    0.1304581
507560.0000000    0.1236472
507600.0000000    0.1367791
507640.0000000    0.1310393
507680.0000000    0.1395990
507720.0000000    0.1326196
507760.0000000    0.1324306
507800.0000000    0.1396591
507840.0000000    0.1417139
507880.0000000    0.1408584
507920.0000000    0.1402551
507960.0000000    0.1405596
508000.0000000    0.1435680
508040.0000000    0.1350200
508080.0000000    0.1409740
508120.0000000    0.1318545
508160.0000000    0.1383177
508200.0000000    0.1490025
508240.0000000    0.1366521
508280.0000000    0.1438862
508320.0000000    0.1362354
508360.0000000    0.1290654
508400.0000000    0.1392499
508440.0000000    0.1316518
508480.0000000    0.1372841
508520.0000000    0.1327248
508560.0000000    0.1352672
508600.0000000    0.1297352
508640.0000000    0.1235478
508680.0000000    0.1289551
508720.0000000    0.1345424
508760.0000000    0.1356572
508800.0000000    0.1277050
508840.0000000    0.1172686
508880.0000000    0.1346948
508920.0000000    0.1354751
508960.0000000    0.1251098
509000.0000000    0.1266067
509040.0000000    0.1353189
509080.0000000    0.1417704
509120.0000000    0.1308477
509160.0000000    0.1305929
509200.0000000    0.1285664
509240.0000000    0.1341896
509280.0000000    0.1397986
509320.0000000    0.1348101
509360.0000000    0.1340521
509400.0000000    0.1283153
509440.0000000    0.1257247
509480.0000000    0.1300159
509520.0000000    0.1367932
509560.0000000    0.1356222
509600.0000000    0.1336063
509640.0000000    0.1374013
509680.0000000    0.1371976
509720.0000000    0.1230609
509760.0000000    0.1358954
509800.0000000    0.1324786
509840.0000000    0.1349812
509880.0000000    0.1348915
509920.0000000    0.1275943
509960.0000000    0.1361004
510000.0000000    0.1310806
510040.0000000    0.1331495
510080.0000000    0.1255265
510120.0000000    0.1387174
510160.0000000    0.1389257
510200.0000000    0.1341959
510240.0000000    0.1432051
510280.0000000    0.1415187
510320.0000000    0.1396045
510360.0000000    0.1359841
510400.0000000    0.1458210
510440.0000000    0.1484877
510480.0000000    0.1360961
510520.0000000    0.1437008
510560.0000000    0.1392525
510600.0000000    0.1376840
510640.0000000    0.1388723
510680.0000000    0.1417070
510720.0000000    0.1486320
510760.0000000    0.1452041
510800.0000000    0.1316171
510840.0000000    0.1432417
510880.0000000    0.1435407
510920.0000000    0.1429501
510960.0000000    0.1366390
511000.0000000    0.1367728
511040.0000000    0.1327800
511080.0000000    0.1381813
511120.0000000    0.1450332
511160.0000000    0.1427694
511200.0000000    0.1417256
511240.0000000    0.1459787
511280.0000000    0.1389968
511320.0000000    0.1431491
511360.0000000    0.1453351
511400.0000000    0.1378505
511440.0000000    0.1493263
511480.0000000    0.1471213
511520.0000000    0.1428677
511560.0000000    0.1366492
511600.0000000    0.1487406
511640.0000000    0.1285696
511680.0000000    0.1308803
511720.0000000    0.1267286
511760.0000000    0.1265205
511800.0000000    0.1414146
511840.0000000    0.1319730
511880.0000000    0.1325819
511920.0000000    0.1378093
511960.0000000    0.1480832
512000.0000000    0.1448389
512040.0000000    0.1365683
512080.0000000    0.1408317
512120.0000000    0.1431181
512160.0000000    0.1442372
512200.0000000    0.1512095
512240.0000000    0.1404718
512280.0000000    0.1375982
512320.0000000    0.1502359
512360.0000000    0.1479549
512400.0000000    0.1547600
512440.0000000    0.1457168
512480.0000000    0.1409141
512520.0000000    0.1458908
512560.0000000    0.1526331
512600.0000000    0.1583947
512640.0000000    0.1424971
512680.0000000    0.1505974
512720.0000000    0.1468527
512760.0000000    0.1256853
512800.0000000    0.1404105
512840.0000000    0.1445721
512880.0000000    0.1323958
512920.0000000    0.1498784
512960.0000000    0.1506734
513000.0000000    0.1494488
513040.0000000    0.1390649
513080.0000000    0.1460564
513120.0000000    0.1363112
513160.0000000    0.1455417
513200.0000000    0.1321758
513240.0000000    0.1403683
513280.0000000    0.1389807
513320.0000000    0.1388435
513360.0000000    0.1434789
513400.0000000    0.1400532
513440.0000000    0.1447107
513480.0000000    0.1418880
513520.0000000    0.1315814
513560.0000000    0.1386975
513600.0000000    0.1464455
513640.0000000    0.1473218
513680.0000000    0.1429500
513720.0000000    0.1412608
513760.0000000    0.1414431
513800.0000000    0.1373788
513840.0000000    0.1388817
513880.0000000    0.1459845
513920.0000000    0.1299266
513960.0000000    0.1257887
514000.0000000    0.1326487
514040.0000000    0.1497543
514080.0000000    0.1356731
514120.0000000    0.1533013
514160.0000000    0.1429427
514200.0000000    0.1382604
514240.0000000    0.1367605
514280.0000000    0.1417463
514320.0000000    0.1427201
514360.0000000    0.1433526
514400.0000000    0.1434239
514440.0000000    0.1459717
514480.0000000    0.1405294
514520.0000000    0.1437092
514560.0000000    0.1383389
514600.0000000    0.1482836
514640.0000000    0.1312084
514680.0000000    0.1487777
514720.0000000    0.1329719
514760.0000000    0.1306092
514800.0000000    0.1370670
514840.0000000    0.1392215
514880.0000000    0.1358962
514920.0000000    0.1403476
514960.0000000    0.1297619
515000.0000000    0.1298397
515040.0000000    0.1369788
515080.0000000    0.1302264
515120.0000000    0.1441844
515160.0000000    0.1373510
515200.0000000    0.1436334
515240.0000000    0.1435982
515280.0000000    0.1414297
515320.0000000    0.1378965
515360.0000000    0.1385864
515400.0000000    0.1510188
515440.0000000    0.1568901
515480.0000000    0.1353236
515520.0000000    0.1436389
515560.0000000    0.1436723
515600.0000000    0.1454552
515640.0000000    0.1378941
515680.0000000    0.1313771
515720.0000000    0.1328406
515760.0000000    0.1258344
515800.0000000    0.1242408
515840.0000000    0.1330963
515880.0000000    0.1303901
515920.0000000    0.1331823
515960.0000000    0.1463828
516000.0000000    0.1454443
516040.0000000    0.1477250
516080.0000000    0.1426015
516120.0000000    0.1435565
516160.0000000    0.1344963
516200.0000000    0.1365110
516240.0000000    0.1417124
516280.0000000    0.1296934
516320.0000000    0.1328373
516360.0000000    0.1322048
516400.0000000    0.1394939
516440.0000000    0.1345331
516480.0000000    0.1408331
516520.0000000    0.1328081
516560.0000000    0.1450382
516600.0000000    0.1416043
516640.0000000    0.1442954
516680.0000000    0.1419890
516720.0000000    0.1347510
516760.0000000    0.1430416
516800.0000000    0.1345430
516840.0000000    0.1348189
516880.0000000    0.1405997
516920.0000000    0.1389016
516960.0000000    0.1389979
517000.0000000    0.1433107
517040.0000000    0.1342004
517080.0000000    0.1337142
517120.0000000    0.1366940
517160.0000000    0.1387111
517200.0000000    0.1326288
517240.0000000    0.1276432
517280.0000000    0.1356013
517320.0000000    0.1275996
517360.0000000    0.1398369
517400.0000000    0.1502431
517440.0000000    0.1297162
517480.0000000    0.1416433
517520.0000000    0.1417094
517560.0000000    0.1403382
517600.0000000    0.1518377
517640.0000000    0.1398756
517680.0000000    0.1331622
517720.0000000    0.1411220
517760.0000000    0.1381242
517800.0000000    0.1355481
517840.0000000    0.1445086
517880.0000000    0.1344677
517920.0000000    0.1438008
517960.0000000    0.1323146
518000.0000000    0.1315440
518040.0000000    0.1472133
518080.0000000    0.1447972
518120.0000000    0.1357332
518160.0000000    0.1521866
518200.0000000    0.1416714
518240.0000000    0.1383818
518280.0000000    0.1366451
518320.0000000    0.1448400
518360.0000000    0.1355110
518400.0000000    0.1399704
518440.0000000    0.1339563
518480.0000000    0.1382261
518520.0000000    0.1282663
518560.0000000    0.1402760
518600.0000000    0.1319688
518640.0000000    0.1441703
518680.0000000    0.1277260
518720.0000000    0.1300667
518760.0000000    0.1298575
518800.0000000    0.1447809
518840.0000000    0.1353695
518880.0000000    0.1381726
518920.0000000    0.1290547
518960.0000000    0.1254494
519000.0000000    0.1326653
519040.0000000    0.1215442
519080.0000000    0.1309003
519120.0000000    0.1280883
519160.0000000    0.1356216
519200.0000000    0.1440800
519240.0000000    0.1504673
519280.0000000    0.1448318
519320.0000000    0.1484528
519360.0000000    0.1436310
519400.0000000    0.1364396
519440.0000000    0.1308649
519480.0000000    0.1282699
519520.0000000    0.1247456
519560.0000000    0.1245972
519600.0000000    0.1291182
519640.0000000    0.1378683
519680.0000000    0.1356550
519720.0000000    0.1351111
519760.0000000    0.1392967
519800.0000000    0.1344893
519840.0000000    0.1359812
519880.0000000    0.1386191
519920.0000000    0.1364092
519960.0000000    0.1297114
520000.0000000    0.1273404
520040.0000000    0.1413595
520080.0000000    0.1341278
520120.0000000    0.1432121
520160.0000000    0.1437654
520200.0000000    0.1319928
520240.0000000    0.1364111
520280.0000000    0.1402920
520320.0000000    0.1356256
520360.0000000    0.1313955
520400.0000000    0.1237995
520440.0000000    0.1266245
520480.0000000    0.1319369
520520.0000000    0.1244526
520560.0000000    0.1228315
520600.0000000    0.1267214
520640.0000000    0.1403791
520680.0000000    0.1378257
520720.0000000    0.1336830
520760.0000000    0.1448114
520800.0000000    0.1530227
520840.0000000    0.1436020
520880.0000000    0.1317878
520920.0000000    0.1315627
520960.0000000    0.1396611
521000.0000000    0.1440771
521040.0000000    0.1498607
521080.0000000    0.1488387
521120.0000000    0.1584509
521160.0000000    0.1556768
521200.0000000    0.1393443
521240.0000000    0.1366188
521280.0000000    0.1463064
521320.0000000    0.1397126
521360.0000000    0.1359387
521400.0000000    0.1392643
521440.0000000    0.1454828
521480.0000000    0.1436349
521520.0000000    0.1316771
521560.0000000    0.1292595
521600.0000000    0.1284359
521640.0000000    0.1346591
521680.0000000    0.1364781
521720.0000000    0.1311578
521760.0000000    0.1361278
521800.0000000    0.1282602
521840.0000000    0.1444156
521880.0000000    0.1341683
521920.0000000    0.1362562
521960.0000000    0.1380657
522000.0000000    0.1367270
522040.0000000    0.1505217
522080.0000000    0.1440380
522120.0000000    0.1283385
522160.0000000    0.1365432
522200.0000000    0.1377094
522240.0000000    0.1468395
522280.0000000    0.1439874
522320.0000000    0.1314795
522360.0000000    0.1458582
522400.0000000    0.1479533
522440.0000000    0.1443431
522480.0000000    0.1374481
522520.0000000    0.1423316
522560.0000000    0.1468367
522600.0000000    0.1481243
522640.0000000    0.1428096
522680.0000000    0.1372066
522720.0000000    0.1388320
522760.0000000    0.1437237
522800.0000000    0.1428930
522840.0000000    0.1468045
522880.0000000    0.1437034
522920.0000000    0.1435937
522960.0000000    0.1510827
523000.0000000    0.1423707
523040.0000000    0.1450635
523080.0000000    0.1522669
523120.0000000    0.1516760
523160.0000000    0.1536792
523200.0000000    0.1482935
523240.0000000    0.1411559
523280.0000000    0.1350674
523320.0000000    0.1318372
523360.0000000    0.1222288
523400.0000000    0.1343654
523440.0000000    0.1404021
523480.0000000    0.1278044
523520.0000000    0.1337569
523560.0000000    0.1395579
523600.0000000    0.1346792
523640.0000000    0.1379839
523680.0000000    0.1381311
523720.0000000    0.1407821
523760.0000000    0.1368813
523800.0000000    0.1375705
523840.0000000    0.1540735
523880.0000000    0.1422709
523920.0000000    0.1437452
523960.0000000    0.1420711
524000.0000000    0.1372467
524040.0000000    0.1477015
524080.0000000    0.1333587
524120.0000000    0.1384927
524160.0000000    0.1404860
524200.0000000    0.1369190
524240.0000000    0.1402614
524280.0000000    0.1396495
524320.0000000    0.1397620
524360.0000000    0.1326462
524400.0000000    0.1495209
524440.0000000    0.1390699
524480.0000000    0.1585526
524520.0000000    0.1468534
524560.0000000    0.1490962
524600.0000000    0.1512392
524640.0000000    0.1555680
524680.0000000    0.1465176
524720.0000000    0.1453544
524760.0000000    0.1462925
524800.0000000    0.1395826
524840.0000000    0.1431519
524880.0000000    0.1361743
524920.0000000    0.1468458
524960.0000000    0.1471067
525000.0000000    0.1518200
525040.0000000    0.1515179
525080.0000000    0.1462125
525120.0000000    0.1581517
525160.0000000    0.1399871
525200.0000000    0.1465923
525240.0000000    0.1386495
525280.0000000    0.1442135
525320.0000000    0.1566294
525360.0000000    0.1503124
525400.0000000    0.1437179
525440.0000000    0.1653535
525480.0000000    0.1692193
525520.0000000    0.1650365
525560.0000000    0.1541868
525600.0000000    0.1697919
525640.0000000    0.1748462
525680.0000000    0.1567286
525720.0000000    0.1593936
525760.0000000    0.1674159
525800.0000000    0.1619988
525840.0000000    0.1503114
525880.0000000    0.1494118
525920.0000000    0.1465465
525960.0000000    0.1455776
526000.0000000    0.1442306
526040.0000000    0.1510210
526080.0000000    0.1422429
526120.0000000    0.1652708
526160.0000000    0.1630144
526200.0000000    0.1425372
526240.0000000    0.1493673
526280.0000000    0.1409497
526320.0000000    0.1614915
526360.0000000    0.1516549
526400.0000000    0.1501136
526440.0000000    0.1516203
526480.0000000    0.1497346
526520.0000000    0.1480677
526560.0000000    0.1449439
526600.0000000    0.1458030
526640.0000000    0.1497953
526680.0000000    0.1667351
526720.0000000    0.1483191
526760.0000000    0.1488070
526800.0000000    0.1625287
526840.0000000    0.1512211
526880.0000000    0.1595201
526920.0000000    0.1622789
526960.0000000    0.1507655
527000.0000000    0.1634548
527040.0000000    0.1526488
527080.0000000    0.1654092
527120.0000000    0.1436767
527160.0000000    0.1607862
527200.0000000    0.1572747
527240.0000000    0.1477482
527280.0000000    0.1631629
527320.0000000    0.1499379
527360.0000000    0.1511063
527400.0000000    0.1414545
527440.0000000    0.1505427
527480.0000000    0.1443710
527520.0000000    0.1465138
527560.0000000    0.1462444
527600.0000000    0.1510471
527640.0000000    0.1498879
527680.0000000    0.1446292
527720.0000000    0.1493439
527760.0000000    0.1587933
527800.0000000    0.1590823
527840.0000000    0.1514566
527880.0000000    0.1616600
527920.0000000    0.1526349
527960.0000000    0.1500537
528000.0000000    0.1384664
528040.0000000    0.1583837
528080.0000000    0.1390641
528120.0000000    0.1391754
528160.0000000    0.1418791
528200.0000000    0.1526581
528240.0000000    0.1557776
528280.0000000    0.1437194
528320.0000000    0.1430718
528360.0000000    0.1490853
528400.0000000    0.1520718
528440.0000000    0.1481852
528480.0000000    0.1488729
528520.0000000    0.1421524
528560.0000000    0.1512723
528600.0000000    0.1544648
528640.0000000    0.1476205
528680.0000000    0.1479550
528720.0000000    0.1447558
528760.0000000    0.1466361
528800.0000000    0.1443801
528840.0000000    0.1458837
528880.0000000    0.1530194
528920.0000000    0.1428650
528960.0000000    0.1441582
529000.0000000    0.1417433
529040.0000000    0.1345020
529080.0000000    0.1460894
529120.0000000    0.1349911
529160.0000000    0.1431095
529200.0000000    0.1457573
529240.0000000    0.1405154
529280.0000000    0.1455314
529320.0000000    0.1294591
529360.0000000    0.1375125
529400.0000000    0.1400765
529440.0000000    0.1325565
529480.0000000    0.1348404
529520.0000000    0.1329612
529560.0000000    0.1444301
529600.0000000    0.1402749
529640.0000000    0.1389396
529680.0000000    0.1344149
529720.0000000    0.1446655
529760.0000000    0.1458082
529800.0000000    0.1338159
529840.0000000    0.1414370
529880.0000000    0.1494411
529920.0000000    0.1297163
529960.0000000    0.1283150
530000.0000000    0.1257136
530040.0000000    0.1313892
530080.0000000    0.1198767
530120.0000000    0.1185600
530160.0000000    0.1282935
530200.0000000    0.1234908
530240.0000000    0.1313793
530280.0000000    0.1267547
530320.0000000    0.1347802
530360.0000000    0.1157986
530400.0000000    0.1206721
530440.0000000    0.1158750
530480.0000000    0.1189048
530520.0000000    0.1191762
530560.0000000    0.1178127
530600.0000000    0.1239699
530640.0000000    0.1231934
530680.0000000    0.1184191
530720.0000000    0.1276689
530760.0000000    0.1332797
530800.0000000    0.1270020
530840.0000000    0.1274262
530880.0000000    0.1308159
530920.0000000    0.1141599
530960.0000000    0.1245244
531000.0000000    0.1379284
531040.0000000    0.1195775
531080.0000000    0.1198273
531120.0000000    0.1204597
531160.0000000    0.1272115
531200.0000000    0.1370467
531240.0000000    0.1288114
531280.0000000    0.1429806
531320.0000000    0.1329317
531360.0000000    0.1209756
531400.0000000    0.1248184
531440.0000000    0.1293232
531480.0000000    0.1362541
531520.0000000    0.1375228
531560.0000000    0.1387255
531600.0000000    0.1287423
531640.0000000    0.1276910
531680.0000000    0.1355640
531720.0000000    0.1216210
531760.0000000    0.1394352
531800.0000000    0.1385913
531840.0000000    0.1370417
531880.0000000    0.1334708
531920.0000000    0.1484199
531960.0000000    0.1416599
532000.0000000    0.1450096
532040.0000000    0.1296853
532080.0000000    0.1278838
532120.0000000    0.1366229
532160.0000000    0.1351987
532200.0000000    0.1432862
532240.0000000    0.1495927
532280.0000000    0.1423634
532320.0000000    0.1317143
532360.0000000    0.1475921
532400.0000000    0.1371468
532440.0000000    0.1482666
532480.0000000    0.1561770
532520.0000000    0.1588146
532560.0000000    0.1474048
532600.0000000    0.1372185
532640.0000000    0.1336452
532680.0000000    0.1283111
532720.0000000    0.1470246
532760.0000000    0.1434533
532800.0000000    0.1396278
532840.0000000    0.1358662
532880.0000000    0.1509073
532920.0000000    0.1463144
532960.0000000    0.1530580
533000.0000000    0.1335585
533040.0000000    0.1350206
533080.0000000    0.1348902
533120.0000000    0.1443224
533160.0000000    0.1330326
533200.0000000    0.1392529
533240.0000000    0.1484485
533280.0000000    0.1364271
533320.0000000    0.1384038
533360.0000000    0.1330899
533400.0000000    0.1357335
533440.0000000    0.1375459
533480.0000000    0.1330762
533520.0000000    0.1444447
533560.0000000    0.1370407
533600.0000000    0.1377262
533640.0000000    0.1397403
533680.0000000    0.1426180
533720.0000000    0.1326330
533760.0000000    0.1306535
533800.0000000    0.1406189
533840.0000000    0.1350635
533880.0000000    0.1398542
533920.0000000    0.1397898
533960.0000000    0.1333679
534000.0000000    0.1349422
534040.0000000    0.1428035
534080.0000000    0.1390616
534120.0000000    0.1412988
534160.0000000    0.1440593
534200.0000000    0.1331270
534240.0000000    0.1419200
534280.0000000    0.1355452
534320.0000000    0.1349432
534360.0000000    0.1433589
534400.0000000    0.1485981
534440.0000000    0.1524517
534480.0000000    0.1442156
534520.0000000    0.1473853
534560.0000000    0.1400555
534600.0000000    0.1538005
534640.0000000    0.1343209
534680.0000000    0.1416546
534720.0000000    0.1400656
534760.0000000    0.1433051
534800.0000000    0.1472072
534840.0000000    0.1471749
534880.0000000    0.1410625
534920.0000000    0.1323820
534960.0000000    0.1345158
535000.0000000    0.1359025
535040.0000000    0.1411974
535080.0000000    0.1486160
535120.0000000    0.1379363
535160.0000000    0.1359734
535200.0000000    0.1372815
535240.0000000    0.1502167
535280.0000000    0.1456851
535320.0000000    0.1420670
535360.0000000    0.1446685
535400.0000000    0.1373748
535440.0000000    0.1401394
535480.0000000    0.1298582
535520.0000000    0.1294086
535560.0000000    0.1328849
535600.0000000    0.1264109
535640.0000000    0.1361484
535680.0000000    0.1377691
535720.0000000    0.1408236
535760.0000000    0.1275776
535800.0000000    0.1317818
535840.0000000    0.1436295
535880.0000000    0.1424194
535920.0000000    0.1375123
535960.0000000    0.1389742
536000.0000000    0.1411370
536040.0000000    0.1377806
536080.0000000    0.1450116
536120.0000000    0.1365591
536160.0000000    0.1378450
536200.0000000    0.1308345
536240.0000000    0.1301367
536280.0000000    0.1421219
536320.0000000    0.1413790
536360.0000000    0.1551832
536400.0000000    0.1282530
536440.0000000    0.1356024
536480.0000000    0.1380203
536520.0000000    0.1314619
536560.0000000    0.1261812
536600.0000000    0.1195744
536640.0000000    0.1232192
536680.0000000    0.1292837
536720.0000000    0.1312986
536760.0000000    0.1325603
536800.0000000    0.1278543
536840.0000000    0.1228842
536880.0000000    0.1432303
536920.0000000    0.1301549
536960.0000000    0.1316707
537000.0000000    0.1275325
537040.0000000    0.1388993
537080.0000000    0.1235177
537120.0000000    0.1363802
537160.0000000    0.1487848
537200.0000000    0.1332526
537240.0000000    0.1285482
537280.0000000    0.1318014
537320.0000000    0.1424423
537360.0000000    0.1487020
537400.0000000    0.1370398
537440.0000000    0.1310883
537480.0000000    0.1377447
537520.0000000    0.1443818
537560.0000000    0.1490149
537600.0000000    0.1344763
537640.0000000    0.1406827
537680.0000000    0.1373159
537720.0000000    0.1308507
537760.0000000    0.1386328
537800.0000000    0.1522007
537840.0000000    0.1564992
537880.0000000    0.1461996
537920.0000000    0.1380432
537960.0000000    0.1438627
538000.0000000    0.1530887
538040.0000000    0.1324337
538080.0000000    0.1458039
538120.0000000    0.1339993
538160.0000000    0.1354890
538200.0000000    0.1418977
538240.0000000    0.1331605
538280.0000000    0.1351099
538320.0000000    0.1438315
538360.0000000    0.1400669
538400.0000000    0.1322950
538440.0000000    0.1401263
538480.0000000    0.1449950
538520.0000000    0.1471148
538560.0000000    0.1359495
538600.0000000    0.1376213
538640.0000000    0.1443600
538680.0000000    0.1433767
538720.0000000    0.1400022
538760.0000000    0.1380472
538800.0000000    0.1443007
538840.0000000    0.1435727
538880.0000000    0.1375906
538920.0000000    0.1339752
538960.0000000    0.1525182
539000.0000000    0.1327214
539040.0000000    0.1368818
539080.0000000    0.1320973
539120.0000000    0.1232463
539160.0000000    0.1309894
539200.0000000    0.1368451
539240.0000000    0.1298533
539280.0000000    0.1295876
539320.0000000    0.1279738
539360.0000000    0.1316033
539400.0000000    0.1233263
539440.0000000    0.1191565
539480.0000000    0.1263033
539520.0000000    0.1326169
539560.0000000    0.1354474
539600.0000000    0.1334583
539640.0000000    0.1331828
539680.0000000    0.1297857
539720.0000000    0.1414585
539760.0000000    0.1340070
539800.0000000    0.1426423
539840.0000000    0.1257851
539880.0000000    0.1277986
539920.0000000    0.1351887
539960.0000000    0.1402088
540000.0000000    0.1465642
540040.0000000    0.1411483
540080.0000000    0.1333802
540120.0000000    0.1308537
540160.0000000    0.1337504
540200.0000000    0.1332799
540240.0000000    0.1410640
540280.0000000    0.1217618
540320.0000000    0.1317369
540360.0000000    0.1217362
540400.0000000    0.1240773
540440.0000000    0.1316983
540480.0000000    0.1275408
540520.0000000    0.1264310
540560.0000000    0.1434410
540600.0000000    0.1340345
540640.0000000    0.1470369
540680.0000000    0.1386965
540720.0000000    0.1387865
540760.0000000    0.1397360
540800.0000000    0.1341195
540840.0000000    0.1369984
540880.0000000    0.1419786
540920.0000000    0.1380722
540960.0000000    0.1376666
541000.0000000    0.1279889
541040.0000000    0.1349851
541080.0000000    0.1442148
541120.0000000    0.1315422
541160.0000000    0.1333999
541200.0000000    0.1449041
541240.0000000    0.1271358
541280.0000000    0.1294322
541320.0000000    0.1321677
541360.0000000    0.1274584
541400.0000000    0.1352123
541440.0000000    0.1460374
541480.0000000    0.1415543
541520.0000000    0.1408549
541560.0000000    0.1282360
541600.0000000    0.1483487
541640.0000000    0.1412995
541680.0000000    0.1328389
541720.0000000    0.1387026
541760.0000000    0.1317708
541800.0000000    0.1381811
541840.0000000    0.1339787
541880.0000000    0.1355154
541920.0000000    0.1365014
541960.0000000    0.1488264
542000.0000000    0.1366527
542040.0000000    0.1467858
542080.0000000    0.1433961
542120.0000000    0.1348125
542160.0000000    0.1339931
542200.0000000    0.1449284
542240.0000000    0.1362999
542280.0000000    0.1372108
542320.0000000    0.1273979
542360.0000000    0.1207009
542400.0000000    0.1270371
542440.0000000    0.1408554
542480.0000000    0.1294381
542520.0000000    0.1385818
542560.0000000    0.1315664
542600.0000000    0.1305386
542640.0000000    0.1351666
542680.0000000    0.1405495
542720.0000000    0.1358792
542760.0000000    0.1381292
542800.0000000    0.1338659
542840.0000000    0.1262068
542880.0000000    0.1274479
542920.0000000    0.1474126
542960.0000000    0.1381696
543000.0000000    0.1395566
543040.0000000    0.1296445
543080.0000000    0.1333003
543120.0000000    0.1352742
543160.0000000    0.1375194
543200.0000000    0.1394229
543240.0000000    0.1271763
543280.0000000    0.1431946
543320.0000000    0.1325328
543360.0000000    0.1315264
543400.0000000    0.1325060
543440.0000000    0.1367175
543480.0000000    0.1307137
543520.0000000    0.1388995
543560.0000000    0.1447778
543600.0000000    0.1316916
543640.0000000    0.1529034
543680.0000000    0.1497900
543720.0000000    0.1519047
543760.0000000    0.1532481
543800.0000000    0.1378560
543840.0000000    0.1427408
543880.0000000    0.1458185
543920.0000000    0.1266920
543960.0000000    0.1397891
544000.0000000    0.1403967
544040.0000000    0.1271970
544080.0000000    0.1403111
544120.0000000    0.1345778
544160.0000000    0.1318517
544200.0000000    0.1268045
544240.0000000    0.1413940
544280.0000000    0.1401538
544320.0000000    0.1351895
544360.0000000    0.1213092
544400.0000000    0.1328565
544440.0000000    0.1277391
544480.0000000    0.1200984
544520.0000000    0.1318874
544560.0000000    0.1267736
544600.0000000    0.1260585
544640.0000000    0.1258483
544680.0000000    0.1316192
544720.0000000    0.1282829
544760.0000000    0.1446402
544800.0000000    0.1300702
544840.0000000    0.1241077
544880.0000000    0.1316614
544920.0000000    0.1212210
544960.0000000    0.1301118
545000.0000000    0.1275780
545040.0000000    0.1320477
545080.0000000    0.1191176
545120.0000000    0.1267223
545160.0000000    0.1283534
545200.0000000    0.1453186
545240.0000000    0.1203304
545280.0000000    0.1175306
545320.0000000    0.1366860
545360.0000000    0.1388287
545400.0000000    0.1455382
545440.0000000    0.1433403
545480.0000000    0.1378073
545520.0000000    0.1299453
545560.0000000    0.1382020
545600.0000000    0.1359451
545640.0000000    0.1328895
545680.0000000    0.1363035
545720.0000000    0.1435499
545760.0000000    0.1282601
545800.0000000    0.1262967
545840.0000000    0.1305608
545880.0000000    0.1293596
545920.0000000    0.1336521
545960.0000000    0.1437747
546000.0000000    0.1366578
546040.0000000    0.1207501
546080.0000000    0.1211845
546120.0000000    0.1233124
546160.0000000    0.1333388
546200.0000000    0.1367580
546240.0000000    0.1451217
546280.0000000    0.1493620
546320.0000000    0.1329998
546360.0000000    0.1367854
546400.0000000    0.1561667
546440.0000000    0.1317154
546480.0000000    0.1263513
546520.0000000    0.1435832
546560.0000000    0.1414682
546600.0000000    0.1446043
546640.0000000    0.1348101
546680.0000000    0.1195715
546720.0000000    0.1181805
546760.0000000    0.1342428
546800.0000000    0.1369116
546840.0000000    0.1491300
546880.0000000    0.1318209
546920.0000000    0.1465580
546960.0000000    0.1446625
547000.0000000    0.1556560
547040.0000000    0.1534849
547080.0000000    0.1591550
547120.0000000    0.1396232
547160.0000000    0.1432367
547200.0000000    0.1441090
547240.0000000    0.1400964
547280.0000000    0.1406077
547320.0000000    0.1478254
547360.0000000    0.1488930
547400.0000000    0.1464713
547440.0000000    0.1477370
547480.0000000    0.1405964
547520.0000000    0.1516377
547560.0000000    0.1520292
547600.0000000    0.1431687
547640.0000000    0.1496686
547680.0000000    0.1361124
547720.0000000    0.1418287
547760.0000000    0.1405419
547800.0000000    0.1534573
547840.0000000    0.1472079
547880.0000000    0.1392410
547920.0000000    0.1529913
547960.0000000    0.1434775
548000.0000000    0.1412547
548040.0000000    0.1446630
548080.0000000    0.1450920
548120.0000000    0.1528948
548160.0000000    0.1535315
548200.0000000    0.1450665
548240.0000000    0.1371706
548280.0000000    0.1469928
548320.0000000    0.1465486
548360.0000000    0.1417560
548400.0000000    0.1509080
548440.0000000    0.1366761
548480.0000000    0.1361653
548520.0000000    0.1371523
548560.0000000    0.1475648
548600.0000000    0.1528845
548640.0000000    0.1376018
548680.0000000    0.1345253
548720.0000000    0.1254923
548760.0000000    0.1428042
548800.0000000    0.1297595
548840.0000000    0.1425658
548880.0000000    0.1431527
548920.0000000    0.1450554
548960.0000000    0.1378664
549000.0000000    0.1527022
549040.0000000    0.1519099
549080.0000000    0.1560308
549120.0000000    0.1450372
549160.0000000    0.1405266
549200.0000000    0.1510189
549240.0000000    0.1402967
549280.0000000    0.1390499
549320.0000000    0.1489673
549360.0000000    0.1375369
549400.0000000    0.1360258
549440.0000000    0.1289765
549480.0000000    0.1535852
549520.0000000    0.1463931
549560.0000000    0.1442354
549600.0000000    0.1492947
549640.0000000    0.1562258
549680.0000000    0.1464966
549720.0000000    0.1379916
549760.0000000    0.1286884
549800.0000000    0.1527911
549840.0000000    0.1416398
549880.0000000    0.1493443
549920.0000000    0.1446072
549960.0000000    0.1533220
550000.0000000    0.1501409
550040.0000000    0.1499835
550080.0000000    0.1389366
550120.0000000    0.1436261
550160.0000000    0.1347580
550200.0000000    0.1367159
550240.0000000    0.1418329
550280.0000000    0.1385963
550320.0000000    0.1389606
550360.0000000    0.1324225
550400.0000000    0.1410504
550440.0000000    0.1361826
550480.0000000    0.1530463
550520.0000000    0.1306958
550560.0000000    0.1467217
550600.0000000    0.1438880
550640.0000000    0.1522972
550680.0000000    0.1348885
550720.0000000    0.1499204
550760.0000000    0.1448760
550800.0000000    0.1351801
550840.0000000    0.1413185
550880.0000000    0.1355546
550920.0000000    0.1386517
550960.0000000    0.1458861
551000.0000000    0.1385999
551040.0000000    0.1372879
551080.0000000    0.1417499
551120.0000000    0.1349072
551160.0000000    0.1447936
551200.0000000    0.1458402
551240.0000000    0.1425888
551280.0000000    0.1475119
551320.0000000    0.1462735
551360.0000000    0.1479435
551400.0000000    0.1515783
551440.0000000    0.1305420
551480.0000000    0.1441018
551520.0000000    0.1357827
551560.0000000    0.1367453
551600.0000000    0.1334042
551640.0000000    0.1316347
551680.0000000    0.1425986
551720.0000000    0.1386214
551760.0000000    0.1424962
551800.0000000    0.1422584
551840.0000000    0.1364791
551880.0000000    0.1398341
551920.0000000    0.1363403
551960.0000000    0.1372233
552000.0000000    0.1299154
552040.0000000    0.1342128
552080.0000000    0.1337570
552120.0000000    0.1524516
552160.0000000    0.1476697
552200.0000000    0.1368536
552240.0000000    0.1575289
552280.0000000    0.1439748
552320.0000000    0.1357660
552360.0000000    0.1497547
552400.0000000    0.1586098
552440.0000000    0.1382297
552480.0000000    0.1347269
552520.0000000    0.1361755
552560.0000000    0.1285367
552600.0000000    0.1345300
552640.0000000    0.1441162
552680.0000000    0.1334604
552720.0000000    0.1416754
552760.0000000    0.1330265
552800.0000000    0.1312170
552840.0000000    0.1418412
552880.0000000    0.1345169
552920.0000000    0.1399983
552960.0000000    0.1470513
553000.0000000    0.1483753
553040.0000000    0.1446541
553080.0000000    0.1285870
553120.0000000    0.1313477
553160.0000000    0.1307969
553200.0000000    0.1338644
553240.0000000    0.1289517
553280.0000000    0.1413431
553320.0000000    0.1322602
553360.0000000    0.1392599
553400.0000000    0.1337464
553440.0000000    0.1332988
553480.0000000    0.1335127
553520.0000000    0.1530515
553560.0000000    0.1487560
553600.0000000    0.1338509
553640.0000000    0.1449855
553680.0000000    0.1313878
553720.0000000    0.1299189
553760.0000000    0.1275922
553800.0000000    0.1452758
553840.0000000    0.1463667
553880.0000000    0.1422141
553920.0000000    0.1476876
553960.0000000    0.1417671
554000.0000000    0.1298090
554040.0000000    0.1399994
554080.0000000    0.1409306
554120.0000000    0.1421859
554160.0000000    0.1307087
554200.0000000    0.1443535
554240.0000000    0.1346930
554280.0000000    0.1365685
554320.0000000    0.1417471
554360.0000000    0.1380807
554400.0000000    0.1297829
554440.0000000    0.1233501
554480.0000000    0.1255260
554520.0000000    0.1260706
554560.0000000    0.1230681
554600.0000000    0.1323713
554640.0000000    0.1270877
554680.0000000    0.1506179
554720.0000000    0.1574443
554760.0000000    0.1397441
554800.0000000    0.1432573
554840.0000000    0.1514148
554880.0000000    0.1452432
554920.0000000    0.1459458
554960.0000000    0.1400420
555000.0000000    0.1381762
555040.0000000    0.1259026
555080.0000000    0.1334838
555120.0000000    0.1469663
555160.0000000    0.1465338
555200.0000000    0.1356900
555240.0000000    0.1379205
555280.0000000    0.1322179
555320.0000000    0.1390066
555360.0000000    0.1378510
555400.0000000    0.1406561
555440.0000000    0.1385753
555480.0000000    0.1404626
555520.0000000    0.1444433
555560.0000000    0.1429806
555600.0000000    0.1496315
555640.0000000    0.1549837
555680.0000000    0.1389513
555720.0000000    0.1452210
555760.0000000    0.1386545
555800.0000000    0.1421478
555840.0000000    0.1507309
555880.0000000    0.1394513
555920.0000000    0.1565685
555960.0000000    0.1450329
556000.0000000    0.1471363
556040.0000000    0.1362043
556080.0000000    0.1394612
556120.0000000    0.1323387
556160.0000000    0.1506693
556200.0000000    0.1331737
556240.0000000    0.1476298
556280.0000000    0.1327670
556320.0000000    0.1310718
556360.0000000    0.1341567
556400.0000000    0.1332786
556440.0000000    0.1362336
556480.0000000    0.1399114
556520.0000000    0.1330118
556560.0000000    0.1391177
556600.0000000    0.1387669
556640.0000000    0.1239306
556680.0000000    0.1367068
556720.0000000    0.1394431
556760.0000000    0.1337098
556800.0000000    0.1230489
556840.0000000    0.1253625
556880.0000000    0.1299169
556920.0000000    0.1353233
556960.0000000    0.1347985
557000.0000000    0.1461412
557040.0000000    0.1356662
557080.0000000    0.1439579
557120.0000000    0.1396100
557160.0000000    0.1277219
557200.0000000    0.1380720
557240.0000000    0.1301116
557280.0000000    0.1222402
557320.0000000    0.1318607
557360.0000000    0.1315224
557400.0000000    0.1305981
557440.0000000    0.1296724
557480.0000000    0.1440537
557520.0000000    0.1364641
557560.0000000    0.1328092
557600.0000000    0.1359580
557640.0000000    0.1449743
557680.0000000    0.1300669
557720.0000000    0.1287701
557760.0000000    0.1443854
557800.0000000    0.1349362
557840.0000000    0.1464670
557880.0000000    0.1485159
557920.0000000    0.1400631
557960.0000000    0.1438125
558000.0000000    0.1543529
558040.0000000    0.1384332
558080.0000000    0.1350577
558120.0000000    0.1411738
558160.0000000    0.1380472
558200.0000000    0.1309669
558240.0000000    0.1317488
558280.0000000    0.1321581
558320.0000000    0.1506552
558360.0000000    0.1478027
558400.0000000    0.1474517
558440.0000000    0.1378733
558480.0000000    0.1366374
558520.0000000    0.1308667
558560.0000000    0.1416020
558600.0000000    0.1396889
558640.0000000    0.1482857
558680.0000000    0.1340170
558720.0000000    0.1265048
558760.0000000    0.1264453
558800.0000000    0.1294341
558840.0000000    0.1246474
558880.0000000    0.1241434
558920.0000000    0.1221591
558960.0000000    0.1304331
559000.0000000    0.1359737
559040.0000000    0.1365854
559080.0000000    0.1342028
559120.0000000    0.1356079
559160.0000000    0.1426259
559200.0000000    0.1387179
559240.0000000    0.1379658
559280.0000000    0.1348100
559320.0000000    0.1308871
559360.0000000    0.1381541
559400.0000000    0.1272583
559440.0000000    0.1413926
559480.0000000    0.1470194
559520.0000000    0.1440008
559560.0000000    0.1399281
559600.0000000    0.1420438
559640.0000000    0.1590280
559680.0000000    0.1392549
559720.0000000    0.1236671
559760.0000000    0.1310478
559800.0000000    0.1287106
559840.0000000    0.1442963
559880.0000000    0.1429292
559920.0000000    0.1343559
559960.0000000    0.1276629
560000.0000000    0.1298210
560040.0000000    0.1362122
560080.0000000    0.1340481
560120.0000000    0.1318033
560160.0000000    0.1376827
560200.0000000    0.1442087
560240.0000000    0.1321218
560280.0000000    0.1384842
560320.0000000    0.1339630
560360.0000000    0.1378344
560400.0000000    0.1375230
560440.0000000    0.1524788
560480.0000000    0.1451086
560520.0000000    0.1643257
560560.0000000    0.1661803
560600.0000000    0.1571189
560640.0000000    0.1415831
560680.0000000    0.1416672
560720.0000000    0.1438715
560760.0000000    0.1440706
560800.0000000    0.1347283
560840.0000000    0.1407150
560880.0000000    0.1495906
560920.0000000    0.1412871
560960.0000000    0.1352061
561000.0000000    0.1412004
561040.0000000    0.1506379
561080.0000000    0.1403408
561120.0000000    0.1340623
561160.0000000    0.1283015
561200.0000000    0.1389215
561240.0000000    0.1429631
561280.0000000    0.1510228
561320.0000000    0.1365219
561360.0000000    0.1378825
561400.0000000    0.1314524
561440.0000000    0.1346840
561480.0000000    0.1416512
561520.0000000    0.1356030
561560.0000000    0.1504530
561600.0000000    0.1459053
561640.0000000    0.1384868
561680.0000000    0.1478068
561720.0000000    0.1533868
561760.0000000    0.1314172
561800.0000000    0.1429421
561840.0000000    0.1373259
561880.0000000    0.1244317
561920.0000000    0.1217026
561960.0000000    0.1345630
562000.0000000    0.1454230
562040.0000000    0.1272222
562080.0000000    0.1357651
562120.0000000    0.1309412
562160.0000000    0.1290218
562200.0000000    0.1314090
562240.0000000    0.1364129
562280.0000000    0.1419081
562320.0000000    0.1522990
562360.0000000    0.1351125
562400.0000000    0.1407336
562440.0000000    0.1368601
562480.0000000    0.1533080
562520.0000000    0.1379096
562560.0000000    0.1353527
562600.0000000    0.1378649
562640.0000000    0.1343944
562680.0000000    0.1449468
562720.0000000    0.1364677
562760.0000000    0.1377015
562800.0000000    0.1479876
562840.0000000    0.1548049
562880.0000000    0.1432402
562920.0000000    0.1330649
562960.0000000    0.1337219
563000.0000000    0.1322336
563040.0000000    0.1351493
563080.0000000    0.1297509
563120.0000000    0.1396512
563160.0000000    0.1381158
563200.0000000    0.1404540
563240.0000000    0.1307161
563280.0000000    0.1429940
563320.0000000    0.1314312
563360.0000000    0.1330179
563400.0000000    0.1306001
563440.0000000    0.1304141
563480.0000000    0.1315103
563520.0000000    0.1273535
563560.0000000    0.1437867
563600.0000000    0.1455088
563640.0000000    0.1349651
563680.0000000    0.1412775
563720.0000000    0.1389668
563760.0000000    0.1434371
563800.0000000    0.1304073
563840.0000000    0.1392785
563880.0000000    0.1350655
563920.0000000    0.1306994
563960.0000000    0.1302352
564000.0000000    0.1287791
564040.0000000    0.1203448
564080.0000000    0.1338171
564120.0000000    0.1342817
564160.0000000    0.1353382
564200.0000000    0.1399240
564240.0000000    0.1288622
564280.0000000    0.1228820
564320.0000000    0.1379936
564360.0000000    0.1273144
564400.0000000    0.1218270
564440.0000000    0.1278149
564480.0000000    0.1212724
564520.0000000    0.1280943
564560.0000000    0.1178318
564600.0000000    0.1262707
564640.0000000    0.1515222
564680.0000000    0.1362200
564720.0000000    0.1279638
564760.0000000    0.1219412
564800.0000000    0.1279926
564840.0000000    0.1327136
564880.0000000    0.1361851
564920.0000000    0.1343481
564960.0000000    0.1274946
565000.0000000    0.1614243
565040.0000000    0.1323898
565080.0000000    0.1310803
565120.0000000    0.1397858
565160.0000000    0.1334160
565200.0000000    0.1403766
565240.0000000    0.1299999
565280.0000000    0.1207892
565320.0000000    0.1322457
565360.0000000    0.1490355
565400.0000000    0.1380713
565440.0000000    0.1394724
565480.0000000    0.1404233
565520.0000000    0.1363738
565560.0000000    0.1478460
565600.0000000    0.1392136
565640.0000000    0.1495616
565680.0000000    0.1537361
565720.0000000    0.1350268
565760.0000000    0.1288170
565800.0000000    0.1209845
565840.0000000    0.1220017
565880.0000000    0.1443552
565920.0000000    0.1301777
565960.0000000    0.1441474
566000.0000000    0.1452231
566040.0000000    0.1297753
566080.0000000    0.1330971
566120.0000000    0.1363821
566160.0000000    0.1325238
566200.0000000    0.1393784
566240.0000000    0.1226413
566280.0000000    0.1258548
566320.0000000    0.1217006
566360.0000000    0.1215942
566400.0000000    0.1266192
566440.0000000    0.1358918
566480.0000000    0.1242519
566520.0000000    0.1359398
566560.0000000    0.1206496
566600.0000000    0.1143080
566640.0000000    0.1306839
566680.0000000    0.1178134
566720.0000000    0.1240090
566760.0000000    0.1365135
566800.0000000    0.1287478
566840.0000000    0.1329117
566880.0000000    0.1271868
566920.0000000    0.1302370
566960.0000000    0.1285512
567000.0000000    0.1187657
567040.0000000    0.1288498
567080.0000000    0.1199006
567120.0000000    0.1395002
567160.0000000    0.1257364
567200.0000000    0.1239658
567240.0000000    0.1342468
567280.0000000    0.1384136
567320.0000000    0.1365375
567360.0000000    0.1212234
567400.0000000    0.1320635
567440.0000000    0.1329597
567480.0000000    0.1518585
567520.0000000    0.1368011
567560.0000000    0.1415825
567600.0000000    0.1292794
567640.0000000    0.1288351
567680.0000000    0.1348908
567720.0000000    0.1216842
567760.0000000    0.1184341
567800.0000000    0.1273580
567840.0000000    0.1197271
567880.0000000    0.1270171
567920.0000000    0.1272673
567960.0000000    0.1305725
568000.0000000    0.1146617
568040.0000000    0.1153606
568080.0000000    0.1149719
568120.0000000    0.1202714
568160.0000000    0.1164346
568200.0000000    0.1357631
568240.0000000    0.1271511
568280.0000000    0.1392930
568320.0000000    0.1310762
568360.0000000    0.1299842
568400.0000000    0.1217117
568440.0000000    0.1306620
568480.0000000    0.1342773
568520.0000000    0.1162437
568560.0000000    0.1339158
568600.0000000    0.1234504
568640.0000000    0.1122015
568680.0000000    0.1231052
568720.0000000    0.1227523
568760.0000000    0.1160045
568800.0000000    0.1325197
568840.0000000    0.1255562
568880.0000000    0.1271181
568920.0000000    0.1241695
568960.0000000    0.1248964
569000.0000000    0.1249036
569040.0000000    0.1321047
569080.0000000    0.1249738
569120.0000000    0.1251031
569160.0000000    0.1209048
569200.0000000    0.1375617
569240.0000000    0.1374040
569280.0000000    0.1283758
569320.0000000    0.1422820
569360.0000000    0.1315929
569400.0000000    0.1426935
569440.0000000    0.1323486
569480.0000000    0.1329154
569520.0000000    0.1419736
569560.0000000    0.1281135
569600.0000000    0.1199499
569640.0000000    0.1263076
569680.0000000    0.1284041
569720.0000000    0.1373959
569760.0000000    0.1197956
569800.0000000    0.1250731
569840.0000000    0.1376206
569880.0000000    0.1373246
569920.0000000    0.1339605
569960.0000000    0.1262136
570000.0000000    0.1321244
570040.0000000    0.1309402
570080.0000000    0.1313551
570120.0000000    0.1249511
570160.0000000    0.1262719
570200.0000000    0.1363172
570240.0000000    0.1355566
570280.0000000    0.1435662
570320.0000000    0.1369656
570360.0000000    0.1386471
570400.0000000    0.1296378
570440.0000000    0.1276346
570480.0000000    0.1288071
570520.0000000    0.1290727
570560.0000000    0.1198791
570600.0000000    0.1333258
570640.0000000    0.1223376
570680.0000000    0.1283946
570720.0000000    0.1327372
570760.0000000    0.1295909
570800.0000000    0.1231991
570840.0000000    0.1257854
570880.0000000    0.1198786
570920.0000000    0.1244093
570960.0000000    0.1347480
571000.0000000    0.1341290
571040.0000000    0.1207366
571080.0000000    0.1219606
571120.0000000    0.1173369
571160.0000000    0.1179065
571200.0000000    0.1274229
571240.0000000    0.1280084
571280.0000000    0.1270688
571320.0000000    0.1339792
571360.0000000    0.1257070
571400.0000000    0.1284377
571440.0000000    0.1258822
571480.0000000    0.1164872
571520.0000000    0.1152494
571560.0000000    0.1200097
571600.0000000    0.1262184
571640.0000000    0.1207289
571680.0000000    0.1245205
571720.0000000    0.1225811
571760.0000000    0.1259783
571800.0000000    0.1317258
571840.0000000    0.1367445
571880.0000000    0.1387728
571920.0000000    0.1409782
571960.0000000    0.1384274
572000.0000000    0.1340852
572040.0000000    0.1459800
572080.0000000    0.1386206
572120.0000000    0.1396975
572160.0000000    0.1263629
572200.0000000    0.1294507
572240.0000000    0.1232872
572280.0000000    0.1246891
572320.0000000    0.1311217
572360.0000000    0.1225377
572400.0000000    0.1285026
572440.0000000    0.1326158
572480.0000000    0.1351348
572520.0000000    0.1179356
572560.0000000    0.1165096
572600.0000000    0.1205401
572640.0000000    0.1212505
572680.0000000    0.1234814
572720.0000000    0.1327516
572760.0000000    0.1315425
572800.0000000    0.1213241
572840.0000000    0.1276713
572880.0000000    0.1211702
572920.0000000    0.1212049
572960.0000000    0.1214875
573000.0000000    0.1216829
573040.0000000    0.1227815
573080.0000000    0.1183150
573120.0000000    0.1222333
573160.0000000    0.1160762
573200.0000000    0.1266052
573240.0000000    0.1282952
573280.0000000    0.1169348
573320.0000000    0.1311818
573360.0000000    0.1274938
573400.0000000    0.1377340
573440.0000000    0.1313428
573480.0000000    0.1278600
573520.0000000    0.1402339
573560.0000000    0.1440468
573600.0000000    0.1287857
573640.0000000    0.1308757
573680.0000000    0.1253802
573720.0000000    0.1253159
573760.0000000    0.1312064
573800.0000000    0.1284654
573840.0000000    0.1325525
573880.0000000    0.1381070
573920.0000000    0.1382374
573960.0000000    0.1317250
574000.0000000    0.1280130
574040.0000000    0.1304243
574080.0000000    0.1396835
574120.0000000    0.1473870
574160.0000000    0.1439971
574200.0000000    0.1496775
574240.0000000    0.1347932
574280.0000000    0.1404681
574320.0000000    0.1505398
574360.0000000    0.1346043
[truncated: 297,950 more chars]
