# Supplementary material for: Comment on 'Valid molecular dynamics simulations of human hemoglobin require a surprisingly large box size'
Source: eLife. 2019 Jun 20;8:e44718. doi: 10.7554/eLife.44718 (PMC6586461; doi:10.7554/eLife.44718)
Supplement: Figure 1—source data 1. — The zip archive contains a README file describing which source files correspond to the different panels. [file elife-44718-fig1-data1.zip › figure1/panels_AB/150A/0/rmsd_2dn3.xvg]

# This file was created Mon Jan 21 13:31:00 2019
# Created by:
#             :-) GROMACS - gmx rms, 2018.5-dev-20181129-d5972f7 (-:
# 
# Executable:   /usr/local/gromacs/2018/2018.4-impi2017-fftw337-gcc640-cuda91/bin/gmx
# Data prefix:  /usr/local/gromacs/2018/2018.4-impi2017-fftw337-gcc640-cuda91
# Working dir:  /home/degroot/hb/2dn2/Meuwly/150a-elife/0
# Command line:
#   gmx rms -s ../../../2dn3/conf.pdb -f xx.xtc -o rmsd_2dn3.xvg -nice 0
# gmx rms is part of G R O M A C S:
#
# Green Red Orange Magenta Azure Cyan Skyblue
#
@    title "RMSD"
@    xaxis  label "Time (ps)"
@    yaxis  label "RMSD (nm)"
@TYPE xy
@ subtitle "Backbone after lsq fit to Backbone"
   0.0000000    0.2454058
  40.0000000    0.2472773
  80.0000000    0.2634454
 120.0000000    0.2534832
 160.0000000    0.2603187
 200.0000000    0.2709207
 240.0000000    0.2685037
 280.0000000    0.2443104
 320.0000000    0.2433775
 360.0000000    0.2468051
 400.0000000    0.2607674
 440.0000000    0.2683177
 480.0000000    0.2588108
 520.0000000    0.2677011
 560.0000000    0.2580692
 600.0000000    0.2586277
 640.0000000    0.2492714
 680.0000000    0.2449874
 720.0000000    0.2495152
 760.0000000    0.2385971
 800.0000000    0.2682917
 840.0000000    0.2499919
 880.0000000    0.2512845
 920.0000000    0.2707563
 960.0000000    0.2616981
1000.0000000    0.2548225
1040.0000000    0.2581616
1080.0000000    0.2361319
1120.0000000    0.2377578
1160.0000000    0.2601853
1200.0000000    0.2746955
1240.0000000    0.2523138
1280.0000000    0.2747778
1320.0000000    0.2691509
1360.0000000    0.2758335
1400.0000000    0.2598819
1440.0000000    0.2549822
1480.0000000    0.2609375
1520.0000000    0.2582495
1560.0000000    0.2561156
1600.0000000    0.2593988
1640.0000000    0.2585192
1680.0000000    0.2611091
1720.0000000    0.2532742
1760.0000000    0.2580436
1800.0000000    0.2458698
1840.0000000    0.2501969
1880.0000000    0.2543598
1920.0000000    0.2781033
1960.0000000    0.2734338
2000.0000000    0.2649970
2040.0000000    0.2509634
2080.0000000    0.2317345
2120.0000000    0.2459417
2160.0000000    0.2693613
2200.0000000    0.2567793
2240.0000000    0.2490019
2280.0000000    0.2609043
2320.0000000    0.2517525
2360.0000000    0.2531410
2400.0000000    0.2317670
2440.0000000    0.2279360
2480.0000000    0.2472323
2520.0000000    0.2447232
2560.0000000    0.2583608
2600.0000000    0.2423173
2640.0000000    0.2558695
2680.0000000    0.2446624
2720.0000000    0.2445838
2760.0000000    0.2468153
2800.0000000    0.2755467
2840.0000000    0.2711657
2880.0000000    0.2634676
2920.0000000    0.2639240
2960.0000000    0.2771764
3000.0000000    0.2754799
3040.0000000    0.2626309
3080.0000000    0.2742433
3120.0000000    0.2740963
3160.0000000    0.2713044
3200.0000000    0.2745769
3240.0000000    0.2782779
3280.0000000    0.2737814
3320.0000000    0.2860867
3360.0000000    0.2853988
3400.0000000    0.2592907
3440.0000000    0.2509959
3480.0000000    0.2798825
3520.0000000    0.2789464
3560.0000000    0.2804749
3600.0000000    0.2711962
3640.0000000    0.2690838
3680.0000000    0.2659927
3720.0000000    0.2712423
3760.0000000    0.2577561
3800.0000000    0.2731942
3840.0000000    0.2740260
3880.0000000    0.2553613
3920.0000000    0.2558916
3960.0000000    0.2644578
4000.0000000    0.2681248
4040.0000000    0.2700302
4080.0000000    0.2487676
4120.0000000    0.2770481
4160.0000000    0.2685930
4200.0000000    0.2743630
4240.0000000    0.2663553
4280.0000000    0.2526822
4320.0000000    0.2846537
4360.0000000    0.2760010
4400.0000000    0.2742972
4440.0000000    0.2799665
4480.0000000    0.2799522
4520.0000000    0.3014734
4560.0000000    0.2917789
4600.0000000    0.2752478
4640.0000000    0.2833747
4680.0000000    0.2787812
4720.0000000    0.2809920
4760.0000000    0.2972632
4800.0000000    0.3015231
4840.0000000    0.2803269
4880.0000000    0.2862567
4920.0000000    0.2841828
4960.0000000    0.2928385
5000.0000000    0.2959333
5040.0000000    0.2844039
5080.0000000    0.3009713
5120.0000000    0.2783000
5160.0000000    0.2826272
5200.0000000    0.2881677
5240.0000000    0.2814623
5280.0000000    0.2662689
5320.0000000    0.2903182
5360.0000000    0.2658974
5400.0000000    0.2783652
5440.0000000    0.2807739
5480.0000000    0.2693251
5520.0000000    0.2683919
5560.0000000    0.2811559
5600.0000000    0.2770525
5640.0000000    0.2701334
5680.0000000    0.2777635
5720.0000000    0.2845470
5760.0000000    0.2621500
5800.0000000    0.2629772
5840.0000000    0.2851511
5880.0000000    0.2723370
5920.0000000    0.2592637
5960.0000000    0.2621853
6000.0000000    0.2663048
6040.0000000    0.2595972
6080.0000000    0.2728362
6120.0000000    0.2579113
6160.0000000    0.2815383
6200.0000000    0.2801959
6240.0000000    0.2780418
6280.0000000    0.2755346
6320.0000000    0.2702888
6360.0000000    0.2674942
6400.0000000    0.2782427
6440.0000000    0.2764500
6480.0000000    0.2811261
6520.0000000    0.2717052
6560.0000000    0.2791308
6600.0000000    0.2791377
6640.0000000    0.2898488
6680.0000000    0.2711825
6720.0000000    0.2676131
6760.0000000    0.2684942
6800.0000000    0.2778436
6840.0000000    0.2664889
6880.0000000    0.2742208
6920.0000000    0.2708704
6960.0000000    0.2620657
7000.0000000    0.2531079
7040.0000000    0.2688345
7080.0000000    0.2731962
7120.0000000    0.2802243
7160.0000000    0.2589193
7200.0000000    0.3046900
7240.0000000    0.2638540
7280.0000000    0.2687537
7320.0000000    0.2583993
7360.0000000    0.2577952
7400.0000000    0.2714663
7440.0000000    0.2612255
7480.0000000    0.2654861
7520.0000000    0.2677590
7560.0000000    0.2452273
7600.0000000    0.2671834
7640.0000000    0.2542189
7680.0000000    0.2575257
7720.0000000    0.2753956
7760.0000000    0.2788308
7800.0000000    0.2713720
7840.0000000    0.2756983
7880.0000000    0.2889551
7920.0000000    0.2772494
7960.0000000    0.2758948
8000.0000000    0.2626448
8040.0000000    0.2576836
8080.0000000    0.2633702
8120.0000000    0.2615878
8160.0000000    0.2689078
8200.0000000    0.2835466
8240.0000000    0.2597789
8280.0000000    0.2708972
8320.0000000    0.2619685
8360.0000000    0.2584312
8400.0000000    0.2582793
8440.0000000    0.2577621
8480.0000000    0.2502393
8520.0000000    0.2620556
8560.0000000    0.2568697
8600.0000000    0.2307520
8640.0000000    0.2682629
8680.0000000    0.2536235
8720.0000000    0.2533512
8760.0000000    0.2803162
8800.0000000    0.2600806
8840.0000000    0.2854087
8880.0000000    0.2655663
8920.0000000    0.2578705
8960.0000000    0.2544431
9000.0000000    0.2542666
9040.0000000    0.2729642
9080.0000000    0.2681161
9120.0000000    0.2790041
9160.0000000    0.2583273
9200.0000000    0.2616668
9240.0000000    0.2605390
9280.0000000    0.2399721
9320.0000000    0.2575110
9360.0000000    0.2417573
9400.0000000    0.2762996
9440.0000000    0.2537098
9480.0000000    0.2726085
9520.0000000    0.2732804
9560.0000000    0.2760958
9600.0000000    0.2840305
9640.0000000    0.2693283
9680.0000000    0.2531061
9720.0000000    0.2526875
9760.0000000    0.2626799
9800.0000000    0.2750977
9840.0000000    0.2498530
9880.0000000    0.2689643
9920.0000000    0.2973523
9960.0000000    0.2668290
10000.0000000    0.2905055
10040.0000000    0.2727983
10080.0000000    0.2832818
10120.0000000    0.2700846
10160.0000000    0.2693979
10200.0000000    0.2654149
10240.0000000    0.2745848
10280.0000000    0.2780071
10320.0000000    0.2746338
10360.0000000    0.2727625
10400.0000000    0.2819126
10440.0000000    0.2892174
10480.0000000    0.2550916
10520.0000000    0.2883432
10560.0000000    0.2638557
10600.0000000    0.3072602
10640.0000000    0.2848447
10680.0000000    0.2683672
10720.0000000    0.2850257
10760.0000000    0.2774363
10800.0000000    0.2687973
10840.0000000    0.2951174
10880.0000000    0.2669957
10920.0000000    0.2671962
10960.0000000    0.2802901
11000.0000000    0.2924170
11040.0000000    0.2926113
11080.0000000    0.2737387
11120.0000000    0.2844132
11160.0000000    0.2876939
11200.0000000    0.2743362
11240.0000000    0.2897432
11280.0000000    0.2881427
11320.0000000    0.2963703
11360.0000000    0.3095463
11400.0000000    0.3024929
11440.0000000    0.2709486
11480.0000000    0.2622888
11520.0000000    0.2525650
11560.0000000    0.2795435
11600.0000000    0.2736608
11640.0000000    0.2723580
11680.0000000    0.2577478
11720.0000000    0.2487174
11760.0000000    0.2524363
11800.0000000    0.2624363
11840.0000000    0.2823523
11880.0000000    0.2710990
11920.0000000    0.2612189
11960.0000000    0.2633480
12000.0000000    0.2690095
12040.0000000    0.2918132
12080.0000000    0.2624798
12120.0000000    0.2680141
12160.0000000    0.2467584
12200.0000000    0.2608267
12240.0000000    0.2745022
12280.0000000    0.2582752
12320.0000000    0.2569981
12360.0000000    0.2493454
12400.0000000    0.2520850
12440.0000000    0.2515607
12480.0000000    0.2457642
12520.0000000    0.2381381
12560.0000000    0.2542473
12600.0000000    0.2657776
12640.0000000    0.2496013
12680.0000000    0.2508100
12720.0000000    0.2520641
12760.0000000    0.2438793
12800.0000000    0.2597537
12840.0000000    0.2544447
12880.0000000    0.2576925
12920.0000000    0.2509295
12960.0000000    0.2619086
13000.0000000    0.2635204
13040.0000000    0.2546636
13080.0000000    0.2663448
13120.0000000    0.2479304
13160.0000000    0.2500628
13200.0000000    0.2798091
13240.0000000    0.2773806
13280.0000000    0.2610020
13320.0000000    0.2666322
13360.0000000    0.2423136
13400.0000000    0.2637787
13440.0000000    0.2532662
13480.0000000    0.2557201
13520.0000000    0.2520632
13560.0000000    0.2524735
13600.0000000    0.2510962
13640.0000000    0.2683212
13680.0000000    0.2623500
13720.0000000    0.2785788
13760.0000000    0.2476375
13800.0000000    0.2711203
13840.0000000    0.2610728
13880.0000000    0.2722136
13920.0000000    0.2603499
13960.0000000    0.2562730
14000.0000000    0.2559582
14040.0000000    0.2554989
14080.0000000    0.2761836
14120.0000000    0.2753413
14160.0000000    0.2871648
14200.0000000    0.2955481
14240.0000000    0.2972553
14280.0000000    0.2914251
14320.0000000    0.2881315
14360.0000000    0.2958544
14400.0000000    0.2776031
14440.0000000    0.2590916
14480.0000000    0.3001360
14520.0000000    0.2814137
14560.0000000    0.2703685
14600.0000000    0.2768396
14640.0000000    0.2741900
14680.0000000    0.2834520
14720.0000000    0.2588299
14760.0000000    0.2836122
14800.0000000    0.2672228
14840.0000000    0.2714818
14880.0000000    0.2702707
14920.0000000    0.2569931
14960.0000000    0.2760973
15000.0000000    0.2727478
15040.0000000    0.2590348
15080.0000000    0.2705930
15120.0000000    0.2466078
15160.0000000    0.2552522
15200.0000000    0.2557825
15240.0000000    0.2444596
15280.0000000    0.2851773
15320.0000000    0.2514276
15360.0000000    0.2643327
15400.0000000    0.2473018
15440.0000000    0.2648962
15480.0000000    0.2691433
15520.0000000    0.2363568
15560.0000000    0.2636391
15600.0000000    0.2436607
15640.0000000    0.2564183
15680.0000000    0.2523461
15720.0000000    0.2370475
15760.0000000    0.2560184
15800.0000000    0.2581356
15840.0000000    0.2390313
15880.0000000    0.2647381
15920.0000000    0.2468931
15960.0000000    0.2625565
16000.0000000    0.2743406
16040.0000000    0.2437656
16080.0000000    0.2663780
16120.0000000    0.2419982
16160.0000000    0.2584581
16200.0000000    0.2730606
16240.0000000    0.2697744
16280.0000000    0.2549357
16320.0000000    0.2657338
16360.0000000    0.2640310
16400.0000000    0.2723303
16440.0000000    0.2561061
16480.0000000    0.2632388
16520.0000000    0.2360256
16560.0000000    0.2460065
16600.0000000    0.2372411
16640.0000000    0.2614298
16680.0000000    0.2466282
16720.0000000    0.2753699
16760.0000000    0.2454379
16800.0000000    0.2783914
16840.0000000    0.2659137
16880.0000000    0.2620680
16920.0000000    0.2717646
16960.0000000    0.2933240
17000.0000000    0.2821404
17040.0000000    0.2713119
17080.0000000    0.2728378
17120.0000000    0.2636951
17160.0000000    0.2737035
17200.0000000    0.2813808
17240.0000000    0.2696581
17280.0000000    0.2638780
17320.0000000    0.2705851
17360.0000000    0.2633363
17400.0000000    0.2521360
17440.0000000    0.2662989
17480.0000000    0.2590795
17520.0000000    0.2503311
17560.0000000    0.2679968
17600.0000000    0.2696178
17640.0000000    0.2966500
17680.0000000    0.2815184
17720.0000000    0.2972878
17760.0000000    0.2646531
17800.0000000    0.2956278
17840.0000000    0.2924357
17880.0000000    0.2821338
17920.0000000    0.2854981
17960.0000000    0.2742778
18000.0000000    0.2856643
18040.0000000    0.2633797
18080.0000000    0.2789696
18120.0000000    0.2837472
18160.0000000    0.2755262
18200.0000000    0.2753815
18240.0000000    0.2833051
18280.0000000    0.2800901
18320.0000000    0.2638195
18360.0000000    0.2894450
18400.0000000    0.2670037
18440.0000000    0.2644383
18480.0000000    0.2588791
18520.0000000    0.2551342
18560.0000000    0.2445460
18600.0000000    0.2668267
18640.0000000    0.2792895
18680.0000000    0.2711207
18720.0000000    0.2655811
18760.0000000    0.2783881
18800.0000000    0.2636547
18840.0000000    0.2731311
18880.0000000    0.2788607
18920.0000000    0.2602547
18960.0000000    0.2628939
19000.0000000    0.2514413
19040.0000000    0.2680526
19080.0000000    0.2680522
19120.0000000    0.2803760
19160.0000000    0.2836499
19200.0000000    0.2976995
19240.0000000    0.2962741
19280.0000000    0.2715183
19320.0000000    0.2658136
19360.0000000    0.2855301
19400.0000000    0.2574405
19440.0000000    0.2728084
19480.0000000    0.2784306
19520.0000000    0.2497677
19560.0000000    0.2705983
19600.0000000    0.2555261
19640.0000000    0.2630627
19680.0000000    0.2571049
19720.0000000    0.2590711
19760.0000000    0.2717280
19800.0000000    0.2575655
19840.0000000    0.2957598
19880.0000000    0.2690698
19920.0000000    0.2630310
19960.0000000    0.2618522
20000.0000000    0.2647898
20040.0000000    0.2549498
20080.0000000    0.2502481
20120.0000000    0.2592560
20160.0000000    0.2660762
20200.0000000    0.2721488
20240.0000000    0.2609544
20280.0000000    0.2726393
20320.0000000    0.2623189
20360.0000000    0.2628072
20400.0000000    0.2461573
20440.0000000    0.2646750
20480.0000000    0.2595078
20520.0000000    0.2367946
20560.0000000    0.2351566
20600.0000000    0.2489579
20640.0000000    0.2372490
20680.0000000    0.2444454
20720.0000000    0.2594050
20760.0000000    0.2494856
20800.0000000    0.2427191
20840.0000000    0.2469871
20880.0000000    0.2406157
20920.0000000    0.2222699
20960.0000000    0.2422542
21000.0000000    0.2435777
21040.0000000    0.2475648
21080.0000000    0.2372328
21120.0000000    0.2515707
21160.0000000    0.2642991
21200.0000000    0.2636629
21240.0000000    0.2443889
21280.0000000    0.2468852
21320.0000000    0.2506228
21360.0000000    0.2396406
21400.0000000    0.2654026
21440.0000000    0.2563727
21480.0000000    0.2559567
21520.0000000    0.2729949
21560.0000000    0.2619840
21600.0000000    0.2511479
21640.0000000    0.2380862
21680.0000000    0.2424413
21720.0000000    0.2395583
21760.0000000    0.2520978
21800.0000000    0.2473223
21840.0000000    0.2554834
21880.0000000    0.2473572
21920.0000000    0.2540964
21960.0000000    0.2386546
22000.0000000    0.2333691
22040.0000000    0.2637127
22080.0000000    0.2805749
22120.0000000    0.2509358
22160.0000000    0.2633162
22200.0000000    0.2632958
22240.0000000    0.2300435
22280.0000000    0.2401466
22320.0000000    0.2218464
22360.0000000    0.2494579
22400.0000000    0.2518932
22440.0000000    0.2500503
22480.0000000    0.2569741
22520.0000000    0.2416931
22560.0000000    0.2299336
22600.0000000    0.2381075
22640.0000000    0.2583723
22680.0000000    0.2536122
22720.0000000    0.2483198
22760.0000000    0.2441090
22800.0000000    0.2382028
22840.0000000    0.2526670
22880.0000000    0.2511881
22920.0000000    0.2476421
22960.0000000    0.2215747
23000.0000000    0.2367290
23040.0000000    0.2539326
23080.0000000    0.2494306
23120.0000000    0.2241746
23160.0000000    0.2402742
23200.0000000    0.2434073
23240.0000000    0.2377247
23280.0000000    0.2358073
23320.0000000    0.2312441
23360.0000000    0.2324977
23400.0000000    0.2420558
23440.0000000    0.2279651
23480.0000000    0.2170702
23520.0000000    0.2493409
23560.0000000    0.2620887
23600.0000000    0.2372844
23640.0000000    0.2432654
23680.0000000    0.2421708
23720.0000000    0.2443183
23760.0000000    0.2543402
23800.0000000    0.2494197
23840.0000000    0.2401567
23880.0000000    0.2443660
23920.0000000    0.2700609
23960.0000000    0.2540736
24000.0000000    0.2613844
24040.0000000    0.2544221
24080.0000000    0.2465868
24120.0000000    0.2576223
24160.0000000    0.2470655
24200.0000000    0.2634571
24240.0000000    0.2605187
24280.0000000    0.2795205
24320.0000000    0.2469736
24360.0000000    0.2484322
24400.0000000    0.2514524
24440.0000000    0.2353070
24480.0000000    0.2453815
24520.0000000    0.2635837
24560.0000000    0.2583642
24600.0000000    0.2498140
24640.0000000    0.2600788
24680.0000000    0.2548653
24720.0000000    0.2370109
24760.0000000    0.2591811
24800.0000000    0.2742329
24840.0000000    0.2542637
24880.0000000    0.2714736
24920.0000000    0.2681982
24960.0000000    0.2575893
25000.0000000    0.2371056
25040.0000000    0.2447017
25080.0000000    0.2489943
25120.0000000    0.2526840
25160.0000000    0.2577107
25200.0000000    0.2710937
25240.0000000    0.2661846
25280.0000000    0.3041750
25320.0000000    0.2521685
25360.0000000    0.2543973
25400.0000000    0.2576502
25440.0000000    0.2777555
25480.0000000    0.2580870
25520.0000000    0.2494483
25560.0000000    0.2676689
25600.0000000    0.2715244
25640.0000000    0.2506185
25680.0000000    0.2359678
25720.0000000    0.2546243
25760.0000000    0.2752464
25800.0000000    0.2570463
25840.0000000    0.2420360
25880.0000000    0.2549831
25920.0000000    0.2497365
25960.0000000    0.2471247
26000.0000000    0.2526939
26040.0000000    0.2649697
26080.0000000    0.2523425
26120.0000000    0.2693998
26160.0000000    0.2517802
26200.0000000    0.2601256
26240.0000000    0.2518265
26280.0000000    0.2575674
26320.0000000    0.2402147
26360.0000000    0.2571488
26400.0000000    0.2502703
26440.0000000    0.2629662
26480.0000000    0.2297384
26520.0000000    0.2778053
26560.0000000    0.2814565
26600.0000000    0.2800599
26640.0000000    0.2543314
26680.0000000    0.2760662
26720.0000000    0.2635815
26760.0000000    0.2736367
26800.0000000    0.2635578
26840.0000000    0.2571346
26880.0000000    0.2655835
26920.0000000    0.2788977
26960.0000000    0.2687252
27000.0000000    0.2767084
27040.0000000    0.2714264
27080.0000000    0.2451001
27120.0000000    0.2776075
27160.0000000    0.2652650
27200.0000000    0.2697235
27240.0000000    0.2598800
27280.0000000    0.2688287
27320.0000000    0.2885112
27360.0000000    0.2811881
27400.0000000    0.2849378
27440.0000000    0.2731278
27480.0000000    0.2750052
27520.0000000    0.2519749
27560.0000000    0.2643868
27600.0000000    0.2689072
27640.0000000    0.2569584
27680.0000000    0.2481402
27720.0000000    0.2639247
27760.0000000    0.2699937
27800.0000000    0.2275795
27840.0000000    0.2396502
27880.0000000    0.2610565
27920.0000000    0.2548977
27960.0000000    0.2679750
28000.0000000    0.2661907
28040.0000000    0.2645320
28080.0000000    0.2657200
28120.0000000    0.2545485
28160.0000000    0.2732162
28200.0000000    0.2799123
28240.0000000    0.2588109
28280.0000000    0.2729726
28320.0000000    0.2716458
28360.0000000    0.2697420
28400.0000000    0.2679043
28440.0000000    0.2938245
28480.0000000    0.2873436
28520.0000000    0.2918439
28560.0000000    0.2908085
28600.0000000    0.2741537
28640.0000000    0.2830526
28680.0000000    0.2720713
28720.0000000    0.2662770
28760.0000000    0.2977244
28800.0000000    0.2658579
28840.0000000    0.2633586
28880.0000000    0.2589025
28920.0000000    0.2776341
28960.0000000    0.2793663
29000.0000000    0.2803282
29040.0000000    0.2723731
29080.0000000    0.2672683
29120.0000000    0.2815026
29160.0000000    0.2736207
29200.0000000    0.2996447
29240.0000000    0.2916565
29280.0000000    0.2757365
29320.0000000    0.2833486
29360.0000000    0.2984023
29400.0000000    0.2790432
29440.0000000    0.2630554
29480.0000000    0.2965343
29520.0000000    0.2572993
29560.0000000    0.2503231
29600.0000000    0.2713692
29640.0000000    0.2800529
29680.0000000    0.2769874
29720.0000000    0.2601914
29760.0000000    0.2806381
29800.0000000    0.2667181
29840.0000000    0.2535024
29880.0000000    0.2655964
29920.0000000    0.2665961
29960.0000000    0.2578216
30000.0000000    0.2593198
30040.0000000    0.2753310
30080.0000000    0.2630684
30120.0000000    0.2765914
30160.0000000    0.2747728
30200.0000000    0.2516311
30240.0000000    0.2505883
30280.0000000    0.2791625
30320.0000000    0.2700833
30360.0000000    0.2756157
30400.0000000    0.2680703
30440.0000000    0.2603074
30480.0000000    0.2560175
30520.0000000    0.2686474
30560.0000000    0.2627805
30600.0000000    0.2505029
30640.0000000    0.2623112
30680.0000000    0.2937303
30720.0000000    0.2625788
30760.0000000    0.2583859
30800.0000000    0.2667217
30840.0000000    0.2565283
30880.0000000    0.2514387
30920.0000000    0.2518738
30960.0000000    0.2516344
31000.0000000    0.2452520
31040.0000000    0.2419406
31080.0000000    0.2635623
31120.0000000    0.2504846
31160.0000000    0.2483413
31200.0000000    0.2442259
31240.0000000    0.2838089
31280.0000000    0.2710374
31320.0000000    0.2788037
31360.0000000    0.2634426
31400.0000000    0.2784261
31440.0000000    0.2686349
31480.0000000    0.2979772
31520.0000000    0.2814488
31560.0000000    0.2917118
31600.0000000    0.2804902
31640.0000000    0.2653601
31680.0000000    0.2391157
31720.0000000    0.2620635
31760.0000000    0.2625354
31800.0000000    0.2413348
31840.0000000    0.2393263
31880.0000000    0.2609698
31920.0000000    0.2668720
31960.0000000    0.2601403
32000.0000000    0.2326427
32040.0000000    0.2423025
32080.0000000    0.2472569
32120.0000000    0.2407716
32160.0000000    0.2490591
32200.0000000    0.2355436
32240.0000000    0.2457706
32280.0000000    0.2603472
32320.0000000    0.2798055
32360.0000000    0.2543850
32400.0000000    0.2503081
32440.0000000    0.2448321
32480.0000000    0.2276466
32520.0000000    0.2487477
32560.0000000    0.2482893
32600.0000000    0.2399680
32640.0000000    0.2474595
32680.0000000    0.2351875
32720.0000000    0.2494461
32760.0000000    0.2774385
32800.0000000    0.2592331
32840.0000000    0.2592551
32880.0000000    0.2733586
32920.0000000    0.3076034
32960.0000000    0.2523342
33000.0000000    0.2616380
33040.0000000    0.2733386
33080.0000000    0.2786087
33120.0000000    0.2736267
33160.0000000    0.2664196
33200.0000000    0.2588062
33240.0000000    0.2519119
33280.0000000    0.2613851
33320.0000000    0.2496226
33360.0000000    0.2804871
33400.0000000    0.2772712
33440.0000000    0.2569551
33480.0000000    0.2681094
33520.0000000    0.2664821
33560.0000000    0.2467196
33600.0000000    0.2513621
33640.0000000    0.2576068
33680.0000000    0.2490329
33720.0000000    0.2616456
33760.0000000    0.2538085
33800.0000000    0.2656776
33840.0000000    0.2633761
33880.0000000    0.2421105
33920.0000000    0.2585568
33960.0000000    0.2555184
34000.0000000    0.2405042
34040.0000000    0.2485129
34080.0000000    0.2576702
34120.0000000    0.2607668
34160.0000000    0.2443390
34200.0000000    0.2535511
34240.0000000    0.2522017
34280.0000000    0.2462838
34320.0000000    0.2615837
34360.0000000    0.2499797
34400.0000000    0.2437273
34440.0000000    0.2537881
34480.0000000    0.2584156
34520.0000000    0.2898634
34560.0000000    0.2576675
34600.0000000    0.2585691
34640.0000000    0.2779946
34680.0000000    0.2835373
34720.0000000    0.2841139
34760.0000000    0.2958207
34800.0000000    0.2721176
34840.0000000    0.2877891
34880.0000000    0.2826958
34920.0000000    0.2703897
34960.0000000    0.2562683
35000.0000000    0.2636107
35040.0000000    0.2593167
35080.0000000    0.2309641
35120.0000000    0.2485199
35160.0000000    0.2629294
35200.0000000    0.2526722
35240.0000000    0.2558902
35280.0000000    0.2524718
35320.0000000    0.2614071
35360.0000000    0.2657286
35400.0000000    0.2429548
35440.0000000    0.2552142
35480.0000000    0.2469079
35520.0000000    0.2401446
35560.0000000    0.2398661
35600.0000000    0.2454294
35640.0000000    0.2405513
35680.0000000    0.2534908
35720.0000000    0.2537952
35760.0000000    0.2507422
35800.0000000    0.2562010
35840.0000000    0.2582576
35880.0000000    0.2448783
35920.0000000    0.2405282
35960.0000000    0.2620260
36000.0000000    0.2542689
36040.0000000    0.2215565
36080.0000000    0.2397735
36120.0000000    0.2608939
36160.0000000    0.2642581
36200.0000000    0.2538543
36240.0000000    0.2565704
36280.0000000    0.2571394
36320.0000000    0.2479089
36360.0000000    0.2664778
36400.0000000    0.2827764
36440.0000000    0.2863248
36480.0000000    0.2721479
36520.0000000    0.2486710
36560.0000000    0.2687319
36600.0000000    0.2615925
36640.0000000    0.2636403
36680.0000000    0.2625932
36720.0000000    0.2496424
36760.0000000    0.2631409
36800.0000000    0.2720140
36840.0000000    0.2754651
36880.0000000    0.2582463
36920.0000000    0.2522524
36960.0000000    0.2517636
37000.0000000    0.2665511
37040.0000000    0.2621578
37080.0000000    0.2662991
37120.0000000    0.2534488
37160.0000000    0.2503109
37200.0000000    0.2496108
37240.0000000    0.2497363
37280.0000000    0.2426104
37320.0000000    0.2464652
37360.0000000    0.2667621
37400.0000000    0.2526910
37440.0000000    0.2514541
37480.0000000    0.2586914
37520.0000000    0.2615069
37560.0000000    0.2748706
37600.0000000    0.2644974
37640.0000000    0.2739740
37680.0000000    0.2552661
37720.0000000    0.2740529
37760.0000000    0.2457471
37800.0000000    0.2650429
37840.0000000    0.2613284
37880.0000000    0.2537316
37920.0000000    0.2425751
37960.0000000    0.2501391
38000.0000000    0.2730247
38040.0000000    0.2679219
38080.0000000    0.2456694
38120.0000000    0.2679035
38160.0000000    0.2754316
38200.0000000    0.2500122
38240.0000000    0.2613543
38280.0000000    0.2696364
38320.0000000    0.2588978
38360.0000000    0.2589611
38400.0000000    0.2821369
38440.0000000    0.2599812
38480.0000000    0.2371930
38520.0000000    0.2920786
38560.0000000    0.2708792
38600.0000000    0.2593402
38640.0000000    0.2640232
38680.0000000    0.2600402
38720.0000000    0.2486339
38760.0000000    0.2451414
38800.0000000    0.2490699
38840.0000000    0.2453573
38880.0000000    0.2630636
38920.0000000    0.2580607
38960.0000000    0.2559499
39000.0000000    0.2668047
39040.0000000    0.2483077
39080.0000000    0.2757520
39120.0000000    0.2793839
39160.0000000    0.2880633
39200.0000000    0.2718848
39240.0000000    0.2509286
39280.0000000    0.2889149
39320.0000000    0.2911190
39360.0000000    0.2572229
39400.0000000    0.2847758
39440.0000000    0.3044260
39480.0000000    0.2719692
39520.0000000    0.2770478
39560.0000000    0.3043429
39600.0000000    0.2790440
39640.0000000    0.2774518
39680.0000000    0.2993298
39720.0000000    0.2864836
39760.0000000    0.2759119
39800.0000000    0.2518019
39840.0000000    0.2726318
39880.0000000    0.2754557
39920.0000000    0.2782455
39960.0000000    0.2871302
40000.0000000    0.2971670
40040.0000000    0.2693295
40080.0000000    0.2709900
40120.0000000    0.2517909
40160.0000000    0.2659331
40200.0000000    0.2756111
40240.0000000    0.2577567
40280.0000000    0.2538530
40320.0000000    0.2529420
40360.0000000    0.2698883
40400.0000000    0.2443448
40440.0000000    0.2898241
40480.0000000    0.2921759
40520.0000000    0.2660410
40560.0000000    0.2772135
40600.0000000    0.2751366
40640.0000000    0.2911324
40680.0000000    0.2914430
40720.0000000    0.2766431
40760.0000000    0.2654452
40800.0000000    0.2671433
40840.0000000    0.2733069
40880.0000000    0.2601623
40920.0000000    0.2315679
40960.0000000    0.2649791
41000.0000000    0.2462854
41040.0000000    0.2408949
41080.0000000    0.2545316
41120.0000000    0.2649908
41160.0000000    0.2712635
41200.0000000    0.2557862
41240.0000000    0.2496920
41280.0000000    0.2565756
41320.0000000    0.2440791
41360.0000000    0.2451573
41400.0000000    0.2601666
41440.0000000    0.2575855
41480.0000000    0.2412622
41520.0000000    0.2645254
41560.0000000    0.2640274
41600.0000000    0.2303669
41640.0000000    0.2540607
41680.0000000    0.2511784
41720.0000000    0.2416548
41760.0000000    0.2448452
41800.0000000    0.2492039
41840.0000000    0.2251609
41880.0000000    0.2476565
41920.0000000    0.2523133
41960.0000000    0.2687011
42000.0000000    0.2427444
42040.0000000    0.2442893
42080.0000000    0.2397014
42120.0000000    0.2584397
42160.0000000    0.2434204
42200.0000000    0.2332898
42240.0000000    0.2455972
42280.0000000    0.2515205
42320.0000000    0.2547566
42360.0000000    0.2687905
42400.0000000    0.2713383
42440.0000000    0.2608237
42480.0000000    0.2641872
42520.0000000    0.2767172
42560.0000000    0.2727284
42600.0000000    0.2752219
42640.0000000    0.2676525
42680.0000000    0.2905306
42720.0000000    0.2825796
42760.0000000    0.2935623
42800.0000000    0.2830220
42840.0000000    0.2795291
42880.0000000    0.2638946
42920.0000000    0.2622601
42960.0000000    0.2769367
43000.0000000    0.2904299
43040.0000000    0.2458578
43080.0000000    0.2739932
43120.0000000    0.2476552
43160.0000000    0.2775981
43200.0000000    0.3003054
43240.0000000    0.2631930
43280.0000000    0.2764383
43320.0000000    0.2667379
43360.0000000    0.2753960
43400.0000000    0.2560060
43440.0000000    0.2346091
43480.0000000    0.2522741
43520.0000000    0.2531362
43560.0000000    0.2852401
43600.0000000    0.2824663
43640.0000000    0.2674467
43680.0000000    0.2737089
43720.0000000    0.2563379
43760.0000000    0.2685053
43800.0000000    0.2872735
43840.0000000    0.2710090
43880.0000000    0.2911726
43920.0000000    0.2641349
43960.0000000    0.2534998
44000.0000000    0.2740854
44040.0000000    0.2775751
44080.0000000    0.2553411
44120.0000000    0.2464837
44160.0000000    0.2466660
44200.0000000    0.2627657
44240.0000000    0.2640249
44280.0000000    0.2533284
44320.0000000    0.2589140
44360.0000000    0.2668431
44400.0000000    0.2760601
44440.0000000    0.2688848
44480.0000000    0.2638716
44520.0000000    0.2680842
44560.0000000    0.2640335
44600.0000000    0.2558596
44640.0000000    0.2585835
44680.0000000    0.2655353
44720.0000000    0.2493619
44760.0000000    0.2556904
44800.0000000    0.2537189
44840.0000000    0.2461968
44880.0000000    0.2434900
44920.0000000    0.2473581
44960.0000000    0.2486560
45000.0000000    0.2295063
45040.0000000    0.2472093
45080.0000000    0.2515504
45120.0000000    0.2560925
45160.0000000    0.2382193
45200.0000000    0.2335547
45240.0000000    0.2380721
45280.0000000    0.2437690
45320.0000000    0.2594786
45360.0000000    0.2410816
45400.0000000    0.2449297
45440.0000000    0.2280785
45480.0000000    0.2648659
45520.0000000    0.2517382
45560.0000000    0.2352241
45600.0000000    0.2486534
45640.0000000    0.2344466
45680.0000000    0.2401298
45720.0000000    0.2465009
45760.0000000    0.2200585
45800.0000000    0.2563219
45840.0000000    0.2322380
45880.0000000    0.2413690
45920.0000000    0.2443218
45960.0000000    0.2481398
46000.0000000    0.2525223
46040.0000000    0.2479898
46080.0000000    0.2391480
46120.0000000    0.2438346
46160.0000000    0.2532830
46200.0000000    0.2537446
46240.0000000    0.2590436
46280.0000000    0.2604754
46320.0000000    0.2427841
46360.0000000    0.2405082
46400.0000000    0.2483109
46440.0000000    0.2437736
46480.0000000    0.2612856
46520.0000000    0.2616138
46560.0000000    0.2531027
46600.0000000    0.2798095
46640.0000000    0.2502486
46680.0000000    0.2787210
46720.0000000    0.2668488
46760.0000000    0.2729744
46800.0000000    0.2488663
46840.0000000    0.2535500
46880.0000000    0.2729932
46920.0000000    0.2847029
46960.0000000    0.2707182
47000.0000000    0.2701038
47040.0000000    0.2672708
47080.0000000    0.2619989
47120.0000000    0.2510535
47160.0000000    0.2674269
47200.0000000    0.2658775
47240.0000000    0.2566687
47280.0000000    0.2840717
47320.0000000    0.2597953
47360.0000000    0.2493571
47400.0000000    0.2664468
47440.0000000    0.2836560
47480.0000000    0.2878861
47520.0000000    0.2792110
47560.0000000    0.2610638
47600.0000000    0.2539029
47640.0000000    0.2598716
47680.0000000    0.2627982
47720.0000000    0.2642159
47760.0000000    0.2515494
47800.0000000    0.2744053
47840.0000000    0.2503556
47880.0000000    0.2535098
47920.0000000    0.2474541
47960.0000000    0.2681105
48000.0000000    0.2406680
48040.0000000    0.2665430
48080.0000000    0.2698253
48120.0000000    0.2520533
48160.0000000    0.2587003
48200.0000000    0.2557323
48240.0000000    0.2660175
48280.0000000    0.2653818
48320.0000000    0.2532654
48360.0000000    0.2760452
48400.0000000    0.2515887
48440.0000000    0.2382959
48480.0000000    0.2485696
48520.0000000    0.2546468
48560.0000000    0.2464099
48600.0000000    0.2722265
48640.0000000    0.2658058
48680.0000000    0.2784685
48720.0000000    0.2506604
48760.0000000    0.2658246
48800.0000000    0.2642331
48840.0000000    0.2451760
48880.0000000    0.2678062
48920.0000000    0.2565617
48960.0000000    0.2438614
49000.0000000    0.2571279
49040.0000000    0.2569399
49080.0000000    0.2624784
49120.0000000    0.2660459
49160.0000000    0.2791561
49200.0000000    0.2596174
49240.0000000    0.2831547
49280.0000000    0.2856556
49320.0000000    0.2627807
49360.0000000    0.2536286
49400.0000000    0.2710074
49440.0000000    0.2646588
49480.0000000    0.2744593
49520.0000000    0.2579846
49560.0000000    0.2728975
49600.0000000    0.2680095
49640.0000000    0.2919726
49680.0000000    0.2476882
49720.0000000    0.2763892
49760.0000000    0.2716521
49800.0000000    0.2694173
49840.0000000    0.2725141
49880.0000000    0.2460190
49920.0000000    0.2365068
49960.0000000    0.2626588
50000.0000000    0.2783264
50040.0000000    0.2806908
50080.0000000    0.2456086
50120.0000000    0.2684820
50160.0000000    0.2574728
50200.0000000    0.2728922
50240.0000000    0.2513637
50280.0000000    0.2663622
50320.0000000    0.2721222
50360.0000000    0.2754472
50400.0000000    0.2693958
50440.0000000    0.2764240
50480.0000000    0.2897447
50520.0000000    0.2820362
50560.0000000    0.2952954
50600.0000000    0.2766196
50640.0000000    0.2827332
50680.0000000    0.2763889
50720.0000000    0.2683252
50760.0000000    0.2666961
50800.0000000    0.2651773
50840.0000000    0.2621081
50880.0000000    0.2693847
50920.0000000    0.2575793
50960.0000000    0.2549871
51000.0000000    0.2679379
51040.0000000    0.2448767
51080.0000000    0.2637571
51120.0000000    0.2574656
51160.0000000    0.2541770
51200.0000000    0.2681431
51240.0000000    0.2711894
51280.0000000    0.2669727
51320.0000000    0.2472832
51360.0000000    0.2718091
51400.0000000    0.2582218
51440.0000000    0.2466483
51480.0000000    0.2512541
51520.0000000    0.2590029
51560.0000000    0.2433812
51600.0000000    0.2522010
51640.0000000    0.2405976
51680.0000000    0.2394524
51720.0000000    0.2337091
51760.0000000    0.2419989
51800.0000000    0.2624587
51840.0000000    0.2492260
51880.0000000    0.2314122
51920.0000000    0.2464007
51960.0000000    0.2635855
52000.0000000    0.2472342
52040.0000000    0.2601017
52080.0000000    0.2490738
52120.0000000    0.2708599
52160.0000000    0.2547550
52200.0000000    0.2412359
52240.0000000    0.2585281
52280.0000000    0.2815085
52320.0000000    0.2535835
52360.0000000    0.2416972
52400.0000000    0.2537230
52440.0000000    0.2844799
52480.0000000    0.2698592
52520.0000000    0.2820214
52560.0000000    0.2843472
52600.0000000    0.2733840
52640.0000000    0.2604004
52680.0000000    0.2698508
52720.0000000    0.2921179
52760.0000000    0.2938075
52800.0000000    0.2771171
52840.0000000    0.3066142
52880.0000000    0.2766917
52920.0000000    0.2974769
52960.0000000    0.2745691
53000.0000000    0.2900957
53040.0000000    0.2949250
53080.0000000    0.2871769
53120.0000000    0.2672824
53160.0000000    0.2814380
53200.0000000    0.2687568
53240.0000000    0.2806799
53280.0000000    0.2632749
53320.0000000    0.2670493
53360.0000000    0.2878947
53400.0000000    0.2757716
53440.0000000    0.2746330
53480.0000000    0.2711474
53520.0000000    0.2947558
53560.0000000    0.2826717
53600.0000000    0.2723051
53640.0000000    0.2772501
53680.0000000    0.2743717
53720.0000000    0.2859147
53760.0000000    0.2545666
53800.0000000    0.2691896
53840.0000000    0.2750628
53880.0000000    0.2737906
53920.0000000    0.2722342
53960.0000000    0.2603861
54000.0000000    0.2715569
54040.0000000    0.2862474
54080.0000000    0.2749900
54120.0000000    0.2719332
54160.0000000    0.2874981
54200.0000000    0.2778417
54240.0000000    0.2866111
54280.0000000    0.2783064
54320.0000000    0.2741747
54360.0000000    0.2631626
54400.0000000    0.2609076
54440.0000000    0.2623179
54480.0000000    0.2693903
54520.0000000    0.2701948
54560.0000000    0.2757455
54600.0000000    0.2744888
54640.0000000    0.2719643
54680.0000000    0.2598851
54720.0000000    0.2692560
54760.0000000    0.2579819
54800.0000000    0.2621328
54840.0000000    0.2660570
54880.0000000    0.2608199
54920.0000000    0.2695808
54960.0000000    0.2654156
55000.0000000    0.2820335
55040.0000000    0.2706571
55080.0000000    0.2867841
55120.0000000    0.2840219
55160.0000000    0.2841104
55200.0000000    0.2795686
55240.0000000    0.2873670
55280.0000000    0.3016970
55320.0000000    0.2963442
55360.0000000    0.2736481
55400.0000000    0.2832601
55440.0000000    0.2839683
55480.0000000    0.2694475
55520.0000000    0.2869562
55560.0000000    0.2755971
55600.0000000    0.2732359
55640.0000000    0.2569795
55680.0000000    0.2619418
55720.0000000    0.2555181
55760.0000000    0.2658004
55800.0000000    0.2589086
55840.0000000    0.2566093
55880.0000000    0.2594796
55920.0000000    0.2628731
55960.0000000    0.2778842
56000.0000000    0.2733282
56040.0000000    0.2831697
56080.0000000    0.2732752
56120.0000000    0.2578922
56160.0000000    0.2917666
56200.0000000    0.2721086
56240.0000000    0.2693209
56280.0000000    0.2584556
56320.0000000    0.2700022
56360.0000000    0.2679680
56400.0000000    0.2544512
56440.0000000    0.2639288
56480.0000000    0.2601034
56520.0000000    0.2726996
56560.0000000    0.2699121
56600.0000000    0.2694142
56640.0000000    0.2570769
56680.0000000    0.2784390
56720.0000000    0.2907786
56760.0000000    0.2651003
56800.0000000    0.2607051
56840.0000000    0.2682772
56880.0000000    0.2706377
56920.0000000    0.2748325
56960.0000000    0.2749663
57000.0000000    0.2676568
57040.0000000    0.2775264
57080.0000000    0.2730278
57120.0000000    0.2622337
57160.0000000    0.2629272
57200.0000000    0.2893780
57240.0000000    0.2825485
57280.0000000    0.2781777
57320.0000000    0.2535678
57360.0000000    0.2553663
57400.0000000    0.2646665
57440.0000000    0.2702409
57480.0000000    0.2661510
57520.0000000    0.2868994
57560.0000000    0.2814902
57600.0000000    0.2694507
57640.0000000    0.2718785
57680.0000000    0.2589847
57720.0000000    0.2601167
57760.0000000    0.2649412
57800.0000000    0.2742542
57840.0000000    0.2729196
57880.0000000    0.2861288
57920.0000000    0.2678789
57960.0000000    0.2770011
58000.0000000    0.2742823
58040.0000000    0.2709989
58080.0000000    0.2729268
58120.0000000    0.2831922
58160.0000000    0.2830419
58200.0000000    0.2700752
58240.0000000    0.2822652
58280.0000000    0.2679352
58320.0000000    0.2730775
58360.0000000    0.2612949
58400.0000000    0.2614457
58440.0000000    0.2636601
58480.0000000    0.2764278
58520.0000000    0.2791155
58560.0000000    0.2736537
58600.0000000    0.2699910
58640.0000000    0.2772387
58680.0000000    0.2756862
58720.0000000    0.2688073
58760.0000000    0.2739934
58800.0000000    0.2633258
58840.0000000    0.2561430
58880.0000000    0.2570266
58920.0000000    0.2678035
58960.0000000    0.2604029
59000.0000000    0.2664002
59040.0000000    0.2632295
59080.0000000    0.2593044
59120.0000000    0.2549954
59160.0000000    0.2576292
59200.0000000    0.2588329
59240.0000000    0.2642598
59280.0000000    0.2722389
59320.0000000    0.2804478
59360.0000000    0.2581636
59400.0000000    0.2738459
59440.0000000    0.2726776
59480.0000000    0.2705940
59520.0000000    0.2605899
59560.0000000    0.2616946
59600.0000000    0.2645315
59640.0000000    0.2551181
59680.0000000    0.2671419
59720.0000000    0.2690039
59760.0000000    0.2704851
59800.0000000    0.2686843
59840.0000000    0.2499789
59880.0000000    0.2557986
59920.0000000    0.2792829
59960.0000000    0.2542873
60000.0000000    0.2612457
60040.0000000    0.2499707
60080.0000000    0.2560188
60120.0000000    0.2705697
60160.0000000    0.2517233
60200.0000000    0.2533565
60240.0000000    0.2780433
60280.0000000    0.2590270
60320.0000000    0.2928690
60360.0000000    0.2944171
60400.0000000    0.2730090
60440.0000000    0.2560526
60480.0000000    0.2802145
60520.0000000    0.2761275
60560.0000000    0.2762827
60600.0000000    0.2507180
60640.0000000    0.2814184
60680.0000000    0.2585128
60720.0000000    0.2669092
60760.0000000    0.2792918
60800.0000000    0.2580090
60840.0000000    0.2857857
60880.0000000    0.2684145
60920.0000000    0.2666536
60960.0000000    0.2510383
61000.0000000    0.2746121
61040.0000000    0.2775367
61080.0000000    0.2520232
61120.0000000    0.2563505
61160.0000000    0.2775766
61200.0000000    0.2687100
61240.0000000    0.2591051
61280.0000000    0.2704765
61320.0000000    0.2727873
61360.0000000    0.2856218
61400.0000000    0.2669435
61440.0000000    0.2701865
61480.0000000    0.2708997
61520.0000000    0.2981028
61560.0000000    0.2803621
61600.0000000    0.2995566
61640.0000000    0.3031903
61680.0000000    0.2846550
61720.0000000    0.3049303
61760.0000000    0.2881699
61800.0000000    0.3099968
61840.0000000    0.3098599
61880.0000000    0.3074439
61920.0000000    0.2845649
61960.0000000    0.2983845
62000.0000000    0.3020092
62040.0000000    0.3064815
62080.0000000    0.2984460
62120.0000000    0.2912629
62160.0000000    0.2917773
62200.0000000    0.2657391
62240.0000000    0.2661671
62280.0000000    0.2898894
62320.0000000    0.2848018
62360.0000000    0.2635058
62400.0000000    0.2762586
62440.0000000    0.2595424
62480.0000000    0.2575529
62520.0000000    0.2677495
62560.0000000    0.2606346
62600.0000000    0.2666732
62640.0000000    0.2801418
62680.0000000    0.2801834
62720.0000000    0.2679094
62760.0000000    0.2658669
62800.0000000    0.2809886
62840.0000000    0.2587067
62880.0000000    0.2688233
62920.0000000    0.2624903
62960.0000000    0.2699698
63000.0000000    0.2469727
63040.0000000    0.2561194
63080.0000000    0.2537424
63120.0000000    0.2735747
63160.0000000    0.2661697
63200.0000000    0.2583345
63240.0000000    0.2621591
63280.0000000    0.2651240
63320.0000000    0.2534580
63360.0000000    0.2741026
63400.0000000    0.2528868
63440.0000000    0.2726338
63480.0000000    0.2568261
63520.0000000    0.2688540
63560.0000000    0.2597389
63600.0000000    0.2768202
63640.0000000    0.2776245
63680.0000000    0.2764888
63720.0000000    0.2701079
63760.0000000    0.2910466
63800.0000000    0.2788952
63840.0000000    0.2852555
63880.0000000    0.3070168
63920.0000000    0.2808211
63960.0000000    0.2813141
64000.0000000    0.2926326
64040.0000000    0.2692401
64080.0000000    0.2503578
64120.0000000    0.2773047
64160.0000000    0.2831200
64200.0000000    0.2858860
64240.0000000    0.2811070
64280.0000000    0.2627345
64320.0000000    0.2642836
64360.0000000    0.2700810
64400.0000000    0.2647339
64440.0000000    0.2606744
64480.0000000    0.2760156
64520.0000000    0.2625059
64560.0000000    0.2624338
64600.0000000    0.2714408
64640.0000000    0.2875914
64680.0000000    0.2724205
64720.0000000    0.2936962
64760.0000000    0.2792973
64800.0000000    0.2815741
64840.0000000    0.2865631
64880.0000000    0.2827432
64920.0000000    0.2827868
64960.0000000    0.2713821
65000.0000000    0.2778755
65040.0000000    0.2858440
65080.0000000    0.2681968
65120.0000000    0.2585475
65160.0000000    0.2679080
65200.0000000    0.2639893
65240.0000000    0.2637740
65280.0000000    0.2615898
65320.0000000    0.2596780
65360.0000000    0.2645944
65400.0000000    0.2706382
65440.0000000    0.2629669
65480.0000000    0.2715779
65520.0000000    0.2572665
65560.0000000    0.2681625
65600.0000000    0.2463049
65640.0000000    0.2503225
65680.0000000    0.2595099
65720.0000000    0.2530218
65760.0000000    0.2654572
65800.0000000    0.2809477
65840.0000000    0.2531790
65880.0000000    0.2705434
65920.0000000    0.3015630
65960.0000000    0.2629221
66000.0000000    0.2781491
66040.0000000    0.2705895
66080.0000000    0.2715029
66120.0000000    0.2729682
66160.0000000    0.2661476
66200.0000000    0.2661348
66240.0000000    0.2827419
66280.0000000    0.2748894
66320.0000000    0.2723148
66360.0000000    0.2815598
66400.0000000    0.2647437
66440.0000000    0.2407342
66480.0000000    0.2690191
66520.0000000    0.2655595
66560.0000000    0.2667093
66600.0000000    0.2725539
66640.0000000    0.2578445
66680.0000000    0.2539336
66720.0000000    0.2772014
66760.0000000    0.2647894
66800.0000000    0.2530098
66840.0000000    0.2561096
66880.0000000    0.2701033
66920.0000000    0.2765333
66960.0000000    0.2730578
67000.0000000    0.2815225
67040.0000000    0.2714916
67080.0000000    0.2690246
67120.0000000    0.2526112
67160.0000000    0.2708624
67200.0000000    0.2909446
67240.0000000    0.2772606
67280.0000000    0.2621418
67320.0000000    0.2734181
67360.0000000    0.2800470
67400.0000000    0.3205347
67440.0000000    0.2913787
67480.0000000    0.2885006
67520.0000000    0.2630809
67560.0000000    0.2853934
67600.0000000    0.2605158
67640.0000000    0.2748498
67680.0000000    0.2742900
67720.0000000    0.3006310
67760.0000000    0.2922994
67800.0000000    0.2825084
67840.0000000    0.2931800
67880.0000000    0.2653102
67920.0000000    0.2808069
67960.0000000    0.2721690
68000.0000000    0.2813795
68040.0000000    0.2413318
68080.0000000    0.2862445
68120.0000000    0.2713692
68160.0000000    0.2601912
68200.0000000    0.2996379
68240.0000000    0.2890647
68280.0000000    0.2661147
68320.0000000    0.2986327
68360.0000000    0.2769166
68400.0000000    0.2573465
68440.0000000    0.2763366
68480.0000000    0.2768820
68520.0000000    0.2689519
68560.0000000    0.2691869
68600.0000000    0.2646938
68640.0000000    0.2691536
68680.0000000    0.2687997
68720.0000000    0.2670826
68760.0000000    0.2720179
68800.0000000    0.2851781
68840.0000000    0.2687639
68880.0000000    0.2650630
68920.0000000    0.2721391
68960.0000000    0.2710640
69000.0000000    0.2486471
69040.0000000    0.2735913
69080.0000000    0.2741787
69120.0000000    0.2745214
69160.0000000    0.2738488
69200.0000000    0.2640871
69240.0000000    0.2530437
69280.0000000    0.2722762
69320.0000000    0.2684091
69360.0000000    0.2753055
69400.0000000    0.2910311
69440.0000000    0.2918422
69480.0000000    0.2867894
69520.0000000    0.2896695
69560.0000000    0.2915382
69600.0000000    0.2949765
69640.0000000    0.3034922
69680.0000000    0.2838123
69720.0000000    0.2920982
69760.0000000    0.2952251
69800.0000000    0.3000556
69840.0000000    0.2860770
69880.0000000    0.2818080
69920.0000000    0.2886223
69960.0000000    0.2579859
70000.0000000    0.2752421
70040.0000000    0.2587533
70080.0000000    0.2809878
70120.0000000    0.2672660
70160.0000000    0.2676226
70200.0000000    0.2783462
70240.0000000    0.2820274
70280.0000000    0.2713516
70320.0000000    0.2637547
70360.0000000    0.2701268
70400.0000000    0.2539687
70440.0000000    0.2766550
70480.0000000    0.2650644
70520.0000000    0.2457779
70560.0000000    0.2825448
70600.0000000    0.2621496
70640.0000000    0.2665796
70680.0000000    0.2617051
70720.0000000    0.2655782
70760.0000000    0.2559656
70800.0000000    0.2636525
70840.0000000    0.2590953
70880.0000000    0.2721768
70920.0000000    0.2656622
70960.0000000    0.2914715
71000.0000000    0.2800816
71040.0000000    0.2623606
71080.0000000    0.2901696
71120.0000000    0.2703601
71160.0000000    0.3090625
71200.0000000    0.2992783
71240.0000000    0.2840534
71280.0000000    0.2869643
71320.0000000    0.2712999
71360.0000000    0.3062825
71400.0000000    0.2463853
71440.0000000    0.2644796
71480.0000000    0.2813679
71520.0000000    0.2759549
71560.0000000    0.2616414
71600.0000000    0.2869412
71640.0000000    0.2792263
71680.0000000    0.2765844
71720.0000000    0.2806856
71760.0000000    0.2725694
71800.0000000    0.2885632
71840.0000000    0.2861035
71880.0000000    0.2723671
71920.0000000    0.2763411
71960.0000000    0.2746464
72000.0000000    0.2853928
72040.0000000    0.2715763
72080.0000000    0.2908802
72120.0000000    0.2887599
72160.0000000    0.2810678
72200.0000000    0.2924445
72240.0000000    0.3043824
72280.0000000    0.3029443
72320.0000000    0.2867491
72360.0000000    0.2847811
72400.0000000    0.2887430
72440.0000000    0.2872992
72480.0000000    0.2929407
72520.0000000    0.2966101
72560.0000000    0.2921783
72600.0000000    0.2630973
72640.0000000    0.2716774
72680.0000000    0.2682850
72720.0000000    0.2833049
72760.0000000    0.2958056
72800.0000000    0.3035971
72840.0000000    0.2873229
72880.0000000    0.2808138
72920.0000000    0.2886670
72960.0000000    0.2886510
73000.0000000    0.2736116
73040.0000000    0.2725776
73080.0000000    0.2893625
73120.0000000    0.2681962
73160.0000000    0.2810518
73200.0000000    0.2832371
73240.0000000    0.2541814
73280.0000000    0.2649088
73320.0000000    0.2753386
73360.0000000    0.2697432
73400.0000000    0.2711374
73440.0000000    0.2627113
73480.0000000    0.2948849
73520.0000000    0.2791313
73560.0000000    0.2777969
73600.0000000    0.2890985
73640.0000000    0.2647813
73680.0000000    0.2744254
73720.0000000    0.2724152
73760.0000000    0.2513072
73800.0000000    0.2520733
73840.0000000    0.2612141
73880.0000000    0.2709922
73920.0000000    0.3064636
73960.0000000    0.3080980
74000.0000000    0.2805278
74040.0000000    0.2888689
74080.0000000    0.2757107
74120.0000000    0.2860196
74160.0000000    0.2568316
74200.0000000    0.2660246
74240.0000000    0.2833479
74280.0000000    0.2776177
74320.0000000    0.2884686
74360.0000000    0.2865520
74400.0000000    0.2903486
74440.0000000    0.2746767
74480.0000000    0.2776459
74520.0000000    0.2761837
74560.0000000    0.2850992
74600.0000000    0.2975012
74640.0000000    0.2971197
74680.0000000    0.3037880
74720.0000000    0.3010138
74760.0000000    0.2853780
74800.0000000    0.2736617
74840.0000000    0.2751589
74880.0000000    0.2933016
74920.0000000    0.2840410
74960.0000000    0.2788523
75000.0000000    0.2809388
75040.0000000    0.2636236
75080.0000000    0.2627612
75120.0000000    0.2823916
75160.0000000    0.2744997
75200.0000000    0.2868074
75240.0000000    0.2818293
75280.0000000    0.2566388
75320.0000000    0.2386622
75360.0000000    0.2372140
75400.0000000    0.2435789
75440.0000000    0.2463903
75480.0000000    0.2535195
75520.0000000    0.2689755
75560.0000000    0.2792027
75600.0000000    0.2489491
75640.0000000    0.2710211
75680.0000000    0.2684312
75720.0000000    0.2538612
75760.0000000    0.2728669
75800.0000000    0.2941014
75840.0000000    0.2582911
75880.0000000    0.2625271
75920.0000000    0.2759618
75960.0000000    0.2792036
76000.0000000    0.2866426
76040.0000000    0.2671775
76080.0000000    0.2716274
76120.0000000    0.2728594
76160.0000000    0.2565687
76200.0000000    0.2424012
76240.0000000    0.2648076
76280.0000000    0.2456419
76320.0000000    0.2693843
76360.0000000    0.2550864
76400.0000000    0.2738371
76440.0000000    0.2855180
76480.0000000    0.2944501
76520.0000000    0.2897360
76560.0000000    0.2896267
76600.0000000    0.2733684
76640.0000000    0.2832868
76680.0000000    0.2768125
76720.0000000    0.2729732
76760.0000000    0.2958339
76800.0000000    0.2820673
76840.0000000    0.2916191
76880.0000000    0.2868073
76920.0000000    0.2698509
76960.0000000    0.2887203
77000.0000000    0.2854808
77040.0000000    0.2630316
77080.0000000    0.2816907
77120.0000000    0.2800903
77160.0000000    0.2748360
77200.0000000    0.2647567
77240.0000000    0.2645846
77280.0000000    0.2832204
77320.0000000    0.2696495
77360.0000000    0.2847556
77400.0000000    0.2807378
77440.0000000    0.2938261
77480.0000000    0.2829228
77520.0000000    0.2721564
77560.0000000    0.2856297
77600.0000000    0.2814714
77640.0000000    0.2780803
77680.0000000    0.2825181
77720.0000000    0.2918369
77760.0000000    0.2905170
77800.0000000    0.2824175
77840.0000000    0.2903183
77880.0000000    0.2878991
77920.0000000    0.2879010
77960.0000000    0.2900510
78000.0000000    0.2991918
78040.0000000    0.2886566
78080.0000000    0.2808481
78120.0000000    0.2674352
78160.0000000    0.2786959
78200.0000000    0.2808683
78240.0000000    0.2822982
78280.0000000    0.2928506
78320.0000000    0.2761720
78360.0000000    0.2782670
78400.0000000    0.2962734
78440.0000000    0.2847063
78480.0000000    0.2793686
78520.0000000    0.2874811
78560.0000000    0.2740824
78600.0000000    0.2681637
78640.0000000    0.2695352
78680.0000000    0.2708474
78720.0000000    0.2726001
78760.0000000    0.2792537
78800.0000000    0.2606437
78840.0000000    0.2679626
78880.0000000    0.2790351
78920.0000000    0.2638832
78960.0000000    0.2551422
79000.0000000    0.2491125
79040.0000000    0.2624722
79080.0000000    0.2734675
79120.0000000    0.2680973
79160.0000000    0.2899367
79200.0000000    0.2813961
79240.0000000    0.2991697
79280.0000000    0.2841452
79320.0000000    0.2800574
79360.0000000    0.2989286
79400.0000000    0.3026091
79440.0000000    0.3095213
79480.0000000    0.2870956
79520.0000000    0.2883676
79560.0000000    0.2980810
79600.0000000    0.2755852
79640.0000000    0.2996044
79680.0000000    0.2870710
79720.0000000    0.2682002
79760.0000000    0.2943139
79800.0000000    0.2932992
79840.0000000    0.2984373
79880.0000000    0.3091769
79920.0000000    0.3021105
79960.0000000    0.2888193
80000.0000000    0.3060994
80040.0000000    0.2908659
80080.0000000    0.3070889
80120.0000000    0.2953349
80160.0000000    0.2867923
80200.0000000    0.3059267
80240.0000000    0.2950745
80280.0000000    0.3025711
80320.0000000    0.2821386
80360.0000000    0.2863239
80400.0000000    0.2949428
80440.0000000    0.2944142
80480.0000000    0.3088265
80520.0000000    0.2993818
80560.0000000    0.2756513
80600.0000000    0.2766338
80640.0000000    0.2821657
80680.0000000    0.2932360
80720.0000000    0.2530759
80760.0000000    0.2860406
80800.0000000    0.2783855
80840.0000000    0.2646614
80880.0000000    0.2900391
80920.0000000    0.2900569
80960.0000000    0.3231318
81000.0000000    0.2937745
81040.0000000    0.3082673
81080.0000000    0.2873787
81120.0000000    0.2956690
81160.0000000    0.3069791
81200.0000000    0.3232643
81240.0000000    0.3066077
81280.0000000    0.3106164
81320.0000000    0.3093353
81360.0000000    0.3037498
81400.0000000    0.3134294
81440.0000000    0.2905694
81480.0000000    0.3052509
81520.0000000    0.3058526
81560.0000000    0.2973264
81600.0000000    0.3128847
81640.0000000    0.3160086
81680.0000000    0.2948481
81720.0000000    0.2969549
81760.0000000    0.3157612
81800.0000000    0.2969521
81840.0000000    0.3025838
81880.0000000    0.3027261
81920.0000000    0.3119411
81960.0000000    0.2982770
82000.0000000    0.2855023
82040.0000000    0.3006301
82080.0000000    0.2944088
82120.0000000    0.2740556
82160.0000000    0.2745528
82200.0000000    0.2653250
82240.0000000    0.2705259
82280.0000000    0.2650484
82320.0000000    0.2457948
82360.0000000    0.2818063
82400.0000000    0.2813551
82440.0000000    0.2522906
82480.0000000    0.2577173
82520.0000000    0.2553125
82560.0000000    0.2916238
82600.0000000    0.2729501
82640.0000000    0.2481334
82680.0000000    0.2822064
82720.0000000    0.2745695
82760.0000000    0.2771803
82800.0000000    0.2822441
82840.0000000    0.2780758
82880.0000000    0.2669087
82920.0000000    0.2638884
82960.0000000    0.2864210
83000.0000000    0.2991818
83040.0000000    0.3131600
83080.0000000    0.2944976
83120.0000000    0.2825567
83160.0000000    0.2743591
83200.0000000    0.2749834
83240.0000000    0.2826958
83280.0000000    0.2837662
83320.0000000    0.2794375
83360.0000000    0.2846166
83400.0000000    0.2992225
83440.0000000    0.3207565
83480.0000000    0.3037182
83520.0000000    0.2758181
83560.0000000    0.2627502
83600.0000000    0.2862256
83640.0000000    0.2687218
83680.0000000    0.3040717
83720.0000000    0.2749765
83760.0000000    0.2728941
83800.0000000    0.2766588
83840.0000000    0.2824207
83880.0000000    0.2632713
83920.0000000    0.2703492
83960.0000000    0.2986378
84000.0000000    0.2600311
84040.0000000    0.2514983
84080.0000000    0.2607105
84120.0000000    0.2739590
84160.0000000    0.2788833
84200.0000000    0.3008657
84240.0000000    0.2826519
84280.0000000    0.2694718
84320.0000000    0.2779261
84360.0000000    0.2866711
84400.0000000    0.2716238
84440.0000000    0.2616365
84480.0000000    0.2706310
84520.0000000    0.2573618
84560.0000000    0.2521227
84600.0000000    0.2585371
84640.0000000    0.2694225
84680.0000000    0.2622310
84720.0000000    0.2811310
84760.0000000    0.2799491
84800.0000000    0.2586037
84840.0000000    0.3030476
84880.0000000    0.2848749
84920.0000000    0.2858780
84960.0000000    0.2764421
85000.0000000    0.2516123
85040.0000000    0.2704764
85080.0000000    0.2613720
85120.0000000    0.2781542
85160.0000000    0.2689962
85200.0000000    0.2770240
85240.0000000    0.2798463
85280.0000000    0.2765098
85320.0000000    0.2658493
85360.0000000    0.2808959
85400.0000000    0.2876342
85440.0000000    0.2710457
85480.0000000    0.2711301
85520.0000000    0.2645924
85560.0000000    0.2659090
85600.0000000    0.2674515
85640.0000000    0.2622821
85680.0000000    0.2628837
85720.0000000    0.2738791
85760.0000000    0.2820008
85800.0000000    0.2732683
85840.0000000    0.2788084
85880.0000000    0.2840331
85920.0000000    0.2811239
85960.0000000    0.2859185
86000.0000000    0.2756707
86040.0000000    0.2794858
86080.0000000    0.2735287
86120.0000000    0.2629387
86160.0000000    0.2744355
86200.0000000    0.2764301
86240.0000000    0.2662844
86280.0000000    0.2737755
86320.0000000    0.2527336
86360.0000000    0.2650939
86400.0000000    0.2744721
86440.0000000    0.2656360
86480.0000000    0.2695003
86520.0000000    0.2700758
86560.0000000    0.2768485
86600.0000000    0.2725724
86640.0000000    0.2783097
86680.0000000    0.2802090
86720.0000000    0.2763035
86760.0000000    0.2580068
86800.0000000    0.2704073
86840.0000000    0.2511322
86880.0000000    0.2592997
86920.0000000    0.2716589
86960.0000000    0.2740573
87000.0000000    0.2945768
87040.0000000    0.3031196
87080.0000000    0.3132256
87120.0000000    0.2822581
87160.0000000    0.2929878
87200.0000000    0.2759473
87240.0000000    0.2764138
87280.0000000    0.2832738
87320.0000000    0.2719606
87360.0000000    0.2848646
87400.0000000    0.2673854
87440.0000000    0.2816888
87480.0000000    0.2770497
87520.0000000    0.2742031
87560.0000000    0.2906463
87600.0000000    0.2787333
87640.0000000    0.2849286
87680.0000000    0.3062753
87720.0000000    0.3051032
87760.0000000    0.2962507
87800.0000000    0.3009466
87840.0000000    0.2924428
87880.0000000    0.2919940
87920.0000000    0.2958873
87960.0000000    0.2785265
88000.0000000    0.3027209
88040.0000000    0.2711598
88080.0000000    0.3049365
88120.0000000    0.2890991
88160.0000000    0.2822122
88200.0000000    0.2879212
88240.0000000    0.2882091
88280.0000000    0.2860275
88320.0000000    0.2533473
88360.0000000    0.2728645
88400.0000000    0.2747682
88440.0000000    0.2765070
88480.0000000    0.2716020
88520.0000000    0.2805664
88560.0000000    0.2843997
88600.0000000    0.2951838
88640.0000000    0.2953790
88680.0000000    0.2867431
88720.0000000    0.2786826
88760.0000000    0.2660263
88800.0000000    0.2567116
88840.0000000    0.2773938
88880.0000000    0.2574545
88920.0000000    0.2629316
88960.0000000    0.2708376
89000.0000000    0.2510835
89040.0000000    0.2786331
89080.0000000    0.2831141
89120.0000000    0.2701693
89160.0000000    0.2542711
89200.0000000    0.2390568
89240.0000000    0.2651658
89280.0000000    0.2620519
89320.0000000    0.2409158
89360.0000000    0.2527531
89400.0000000    0.2692283
89440.0000000    0.2815650
89480.0000000    0.2767982
89520.0000000    0.2720997
89560.0000000    0.2677734
89600.0000000    0.2596807
89640.0000000    0.2703509
89680.0000000    0.2651702
89720.0000000    0.2695530
89760.0000000    0.2710113
89800.0000000    0.2807075
89840.0000000    0.2715569
89880.0000000    0.2701068
89920.0000000    0.2791595
89960.0000000    0.2641134
90000.0000000    0.2601869
90040.0000000    0.2709321
90080.0000000    0.2876785
90120.0000000    0.2789927
90160.0000000    0.2808182
90200.0000000    0.2686302
90240.0000000    0.2798448
90280.0000000    0.2838663
90320.0000000    0.2901268
90360.0000000    0.2884621
90400.0000000    0.2813625
90440.0000000    0.3095895
90480.0000000    0.2870574
90520.0000000    0.2932669
90560.0000000    0.2996722
90600.0000000    0.2978495
90640.0000000    0.3101128
90680.0000000    0.3021832
90720.0000000    0.2899314
90760.0000000    0.2959547
90800.0000000    0.2946038
90840.0000000    0.2947034
90880.0000000    0.2970179
90920.0000000    0.3001608
90960.0000000    0.3009590
91000.0000000    0.2896065
91040.0000000    0.2828821
91080.0000000    0.2869733
91120.0000000    0.2787837
91160.0000000    0.2830984
91200.0000000    0.2794017
91240.0000000    0.2899140
91280.0000000    0.2849118
91320.0000000    0.2755110
91360.0000000    0.2668045
91400.0000000    0.2659133
91440.0000000    0.2819948
91480.0000000    0.2707442
91520.0000000    0.2904509
91560.0000000    0.2882811
91600.0000000    0.2957442
91640.0000000    0.2880307
91680.0000000    0.2827706
91720.0000000    0.2874865
91760.0000000    0.2903618
91800.0000000    0.2733353
91840.0000000    0.2666183
91880.0000000    0.2755700
91920.0000000    0.2797223
91960.0000000    0.2780937
92000.0000000    0.2623538
92040.0000000    0.2727602
92080.0000000    0.2780363
92120.0000000    0.2884385
92160.0000000    0.2726169
92200.0000000    0.2934420
92240.0000000    0.2623708
92280.0000000    0.2683399
92320.0000000    0.2842011
92360.0000000    0.2776266
92400.0000000    0.2766148
92440.0000000    0.2841557
92480.0000000    0.2574957
92520.0000000    0.2611040
92560.0000000    0.2577794
92600.0000000    0.2747129
92640.0000000    0.2707946
92680.0000000    0.2682540
92720.0000000    0.2758971
92760.0000000    0.2805701
92800.0000000    0.2421967
92840.0000000    0.2771833
92880.0000000    0.2664373
92920.0000000    0.2621348
92960.0000000    0.2697770
93000.0000000    0.2825523
93040.0000000    0.2712613
93080.0000000    0.2815868
93120.0000000    0.2810914
93160.0000000    0.2658443
93200.0000000    0.2949198
93240.0000000    0.2677114
93280.0000000    0.2793720
93320.0000000    0.2768225
93360.0000000    0.2770885
93400.0000000    0.2864393
93440.0000000    0.2728101
93480.0000000    0.2654851
93520.0000000    0.2590919
93560.0000000    0.2656870
93600.0000000    0.2699470
93640.0000000    0.2690044
93680.0000000    0.2760024
93720.0000000    0.2702722
93760.0000000    0.2797341
93800.0000000    0.2792223
93840.0000000    0.2937702
93880.0000000    0.2757818
93920.0000000    0.2666063
93960.0000000    0.2711213
94000.0000000    0.2690996
94040.0000000    0.2757958
94080.0000000    0.2524811
94120.0000000    0.2611270
94160.0000000    0.2653617
94200.0000000    0.2563715
94240.0000000    0.2450166
94280.0000000    0.2619204
94320.0000000    0.2565728
94360.0000000    0.2761467
94400.0000000    0.2739286
94440.0000000    0.2640471
94480.0000000    0.2718864
94520.0000000    0.2575949
94560.0000000    0.2722950
94600.0000000    0.2666803
94640.0000000    0.2834558
94680.0000000    0.2584875
94720.0000000    0.2807205
94760.0000000    0.2869916
94800.0000000    0.2612018
94840.0000000    0.2585320
94880.0000000    0.2754032
94920.0000000    0.2819410
94960.0000000    0.2800924
95000.0000000    0.2761206
95040.0000000    0.2791660
95080.0000000    0.2741075
95120.0000000    0.2867052
95160.0000000    0.2917740
95200.0000000    0.2808723
95240.0000000    0.2546042
95280.0000000    0.2476541
95320.0000000    0.2943280
95360.0000000    0.2763260
95400.0000000    0.2643777
95440.0000000    0.2882906
95480.0000000    0.2829534
95520.0000000    0.2945941
95560.0000000    0.2748714
95600.0000000    0.2993774
95640.0000000    0.2653203
95680.0000000    0.2872329
95720.0000000    0.2914978
95760.0000000    0.2981800
95800.0000000    0.2968621
95840.0000000    0.2899750
95880.0000000    0.2738975
95920.0000000    0.2648299
95960.0000000    0.2948354
96000.0000000    0.3006862
96040.0000000    0.3024601
96080.0000000    0.3035168
96120.0000000    0.2850968
96160.0000000    0.2617664
96200.0000000    0.2832949
96240.0000000    0.2720666
96280.0000000    0.2905463
96320.0000000    0.2832985
96360.0000000    0.2723990
96400.0000000    0.2921156
96440.0000000    0.2837579
96480.0000000    0.2849888
96520.0000000    0.2926363
96560.0000000    0.3018920
96600.0000000    0.2977366
96640.0000000    0.2832449
96680.0000000    0.2831611
96720.0000000    0.2806434
96760.0000000    0.2745756
96800.0000000    0.2729539
96840.0000000    0.2704288
96880.0000000    0.2462011
96920.0000000    0.2576897
96960.0000000    0.2678044
97000.0000000    0.2655655
97040.0000000    0.2584096
97080.0000000    0.2867733
97120.0000000    0.2854848
97160.0000000    0.2669442
97200.0000000    0.2686492
97240.0000000    0.2680599
97280.0000000    0.2968022
97320.0000000    0.2627022
97360.0000000    0.2966549
97400.0000000    0.2822957
97440.0000000    0.2770714
97480.0000000    0.2773489
97520.0000000    0.2619696
97560.0000000    0.2842245
97600.0000000    0.2855069
97640.0000000    0.2689413
97680.0000000    0.2650200
97720.0000000    0.2696376
97760.0000000    0.2983667
97800.0000000    0.2895192
97840.0000000    0.2852726
97880.0000000    0.2849083
97920.0000000    0.2840070
97960.0000000    0.2829485
98000.0000000    0.2811186
98040.0000000    0.2763111
98080.0000000    0.2805727
98120.0000000    0.2957838
98160.0000000    0.2913844
98200.0000000    0.3004360
98240.0000000    0.3026139
98280.0000000    0.2926479
98320.0000000    0.2942446
98360.0000000    0.2988632
98400.0000000    0.2870336
98440.0000000    0.2884086
98480.0000000    0.2845065
98520.0000000    0.2995067
98560.0000000    0.2830416
98600.0000000    0.2923746
98640.0000000    0.2611965
98680.0000000    0.2555820
98720.0000000    0.2855380
98760.0000000    0.2881967
98800.0000000    0.2676000
98840.0000000    0.2740967
98880.0000000    0.2784069
98920.0000000    0.2946994
98960.0000000    0.3057568
99000.0000000    0.2913698
99040.0000000    0.2666531
99080.0000000    0.2914198
99120.0000000    0.2685471
99160.0000000    0.2988675
99200.0000000    0.2761200
99240.0000000    0.2742530
99280.0000000    0.2757144
99320.0000000    0.2926511
99360.0000000    0.2908227
99400.0000000    0.2794879
99440.0000000    0.2725962
99480.0000000    0.2672855
99520.0000000    0.2820444
99560.0000000    0.2814669
99600.0000000    0.2890323
99640.0000000    0.2906951
99680.0000000    0.2689584
99720.0000000    0.2686802
99760.0000000    0.2785284
99800.0000000    0.2554696
99840.0000000    0.2679802
99880.0000000    0.2642841
99920.0000000    0.2731553
99960.0000000    0.2766269
100000.0000000    0.2788333
100040.0000000    0.2700048
100080.0000000    0.2775758
100120.0000000    0.2752627
100160.0000000    0.2662584
100200.0000000    0.2635744
100240.0000000    0.2769918
100280.0000000    0.2881867
100320.0000000    0.2537821
100360.0000000    0.2813482
100400.0000000    0.2700313
100440.0000000    0.2791407
100480.0000000    0.2773295
100520.0000000    0.2722109
100560.0000000    0.2883287
100600.0000000    0.2705849
100640.0000000    0.2707852
100680.0000000    0.2698401
100720.0000000    0.2796489
100760.0000000    0.2793767
100800.0000000    0.2895579
100840.0000000    0.2690605
100880.0000000    0.2679609
100920.0000000    0.2709050
100960.0000000    0.2751423
101000.0000000    0.2783445
101040.0000000    0.2582180
101080.0000000    0.2770709
101120.0000000    0.2734891
101160.0000000    0.2667352
101200.0000000    0.2623589
101240.0000000    0.2682054
101280.0000000    0.2881334
101320.0000000    0.2836119
101360.0000000    0.2462563
101400.0000000    0.2570175
101440.0000000    0.2717562
101480.0000000    0.2654026
101520.0000000    0.2504443
101560.0000000    0.2742431
101600.0000000    0.2782064
101640.0000000    0.2811050
101680.0000000    0.2609203
101720.0000000    0.2512465
101760.0000000    0.2759488
101800.0000000    0.2674870
101840.0000000    0.2639790
101880.0000000    0.2545732
101920.0000000    0.2375917
101960.0000000    0.2394873
102000.0000000    0.2580162
102040.0000000    0.2406520
102080.0000000    0.2575664
102120.0000000    0.2592541
102160.0000000    0.2656987
102200.0000000    0.2495430
102240.0000000    0.2471620
102280.0000000    0.2401372
102320.0000000    0.2530102
102360.0000000    0.2612278
102400.0000000    0.2638970
102440.0000000    0.2654945
102480.0000000    0.2672135
102520.0000000    0.2721134
102560.0000000    0.2660440
102600.0000000    0.2588362
102640.0000000    0.2778227
102680.0000000    0.2619788
102720.0000000    0.2804270
102760.0000000    0.2777151
102800.0000000    0.3079841
102840.0000000    0.2889895
102880.0000000    0.2789352
102920.0000000    0.2768468
102960.0000000    0.2717091
103000.0000000    0.2717610
103040.0000000    0.2708983
103080.0000000    0.2551448
103120.0000000    0.2404698
103160.0000000    0.2740002
103200.0000000    0.2667771
103240.0000000    0.2944407
103280.0000000    0.2843254
103320.0000000    0.2695874
103360.0000000    0.2467808
103400.0000000    0.2669029
103440.0000000    0.2726150
103480.0000000    0.2636758
103520.0000000    0.2866128
103560.0000000    0.2554964
103600.0000000    0.2581441
103640.0000000    0.2762175
103680.0000000    0.2825361
103720.0000000    0.2684092
103760.0000000    0.2894455
103800.0000000    0.2698179
103840.0000000    0.2685135
103880.0000000    0.2672879
103920.0000000    0.2787704
103960.0000000    0.2588677
104000.0000000    0.2839769
104040.0000000    0.2809478
104080.0000000    0.2767214
104120.0000000    0.2944522
104160.0000000    0.2808957
104200.0000000    0.2662073
104240.0000000    0.2622927
104280.0000000    0.2755578
104320.0000000    0.2710618
104360.0000000    0.2820794
104400.0000000    0.2859008
104440.0000000    0.3008603
104480.0000000    0.2792042
104520.0000000    0.2925846
104560.0000000    0.2899550
104600.0000000    0.2993762
104640.0000000    0.2893307
104680.0000000    0.2860878
104720.0000000    0.2932411
104760.0000000    0.2961600
104800.0000000    0.2588718
104840.0000000    0.2733988
104880.0000000    0.2714383
104920.0000000    0.2608252
104960.0000000    0.2400557
105000.0000000    0.2842836
105040.0000000    0.2888531
105080.0000000    0.2677931
105120.0000000    0.2596280
105160.0000000    0.2736249
105200.0000000    0.2739652
105240.0000000    0.2750328
105280.0000000    0.2711400
105320.0000000    0.2657967
105360.0000000    0.2702835
105400.0000000    0.2688372
105440.0000000    0.2898904
105480.0000000    0.2747712
105520.0000000    0.3045728
105560.0000000    0.2802686
105600.0000000    0.2873657
105640.0000000    0.2841898
105680.0000000    0.2957727
105720.0000000    0.2679563
105760.0000000    0.2662025
105800.0000000    0.2872579
105840.0000000    0.2575724
105880.0000000    0.2657042
105920.0000000    0.2715249
105960.0000000    0.2848749
106000.0000000    0.2732281
106040.0000000    0.2788127
106080.0000000    0.2734414
106120.0000000    0.2686601
106160.0000000    0.2639424
106200.0000000    0.2830205
106240.0000000    0.2672405
106280.0000000    0.2524968
106320.0000000    0.2570803
106360.0000000    0.2549002
106400.0000000    0.2699713
106440.0000000    0.2616086
106480.0000000    0.2652422
106520.0000000    0.2700949
106560.0000000    0.2511531
106600.0000000    0.2632039
106640.0000000    0.2774140
106680.0000000    0.2434016
106720.0000000    0.2434870
106760.0000000    0.2831579
106800.0000000    0.2732845
106840.0000000    0.2673031
106880.0000000    0.2484318
106920.0000000    0.2751082
106960.0000000    0.2488589
107000.0000000    0.2488040
107040.0000000    0.2745791
107080.0000000    0.2691056
107120.0000000    0.2471353
107160.0000000    0.2656800
107200.0000000    0.2910119
107240.0000000    0.2787145
107280.0000000    0.2802163
107320.0000000    0.2870121
107360.0000000    0.2879322
107400.0000000    0.2673826
107440.0000000    0.2798403
107480.0000000    0.2842824
107520.0000000    0.2949925
107560.0000000    0.2932473
107600.0000000    0.2844203
107640.0000000    0.2638608
107680.0000000    0.2734151
107720.0000000    0.2979044
107760.0000000    0.2917228
107800.0000000    0.2941549
107840.0000000    0.2803600
107880.0000000    0.2893326
107920.0000000    0.2775437
107960.0000000    0.2794635
108000.0000000    0.3051906
108040.0000000    0.2890516
108080.0000000    0.2691515
108120.0000000    0.2834055
108160.0000000    0.2793314
108200.0000000    0.2600645
108240.0000000    0.2644116
108280.0000000    0.2647202
108320.0000000    0.2757961
108360.0000000    0.2701166
108400.0000000    0.2799496
108440.0000000    0.2881009
108480.0000000    0.2683540
108520.0000000    0.2971487
108560.0000000    0.2781311
108600.0000000    0.2678189
108640.0000000    0.2825006
108680.0000000    0.2581857
108720.0000000    0.2727978
108760.0000000    0.3041896
108800.0000000    0.2849363
108840.0000000    0.2723377
108880.0000000    0.2731425
108920.0000000    0.2667724
108960.0000000    0.2799491
109000.0000000    0.2659885
109040.0000000    0.2897486
109080.0000000    0.2772253
109120.0000000    0.3012944
109160.0000000    0.2768328
109200.0000000    0.2861547
109240.0000000    0.2953207
109280.0000000    0.3147666
109320.0000000    0.2933917
109360.0000000    0.2906736
109400.0000000    0.2702837
109440.0000000    0.2683668
109480.0000000    0.2757054
109520.0000000    0.2740646
109560.0000000    0.2551090
109600.0000000    0.2508626
109640.0000000    0.2705102
109680.0000000    0.2727863
109720.0000000    0.2519130
109760.0000000    0.2756903
109800.0000000    0.2924162
109840.0000000    0.2753949
109880.0000000    0.2810002
109920.0000000    0.2856580
109960.0000000    0.3028214
110000.0000000    0.2950490
110040.0000000    0.2934290
110080.0000000    0.2802476
110120.0000000    0.2982377
110160.0000000    0.2857488
110200.0000000    0.2908752
110240.0000000    0.2726973
110280.0000000    0.2810038
110320.0000000    0.2771468
110360.0000000    0.2772857
110400.0000000    0.2953214
110440.0000000    0.3150883
110480.0000000    0.3109515
110520.0000000    0.2989082
110560.0000000    0.2959092
110600.0000000    0.2918928
110640.0000000    0.2866930
110680.0000000    0.3078017
110720.0000000    0.2843793
110760.0000000    0.2946804
110800.0000000    0.2989752
110840.0000000    0.2941468
110880.0000000    0.2876263
110920.0000000    0.2810850
110960.0000000    0.2886525
111000.0000000    0.2988054
111040.0000000    0.2998199
111080.0000000    0.3084348
111120.0000000    0.3154937
111160.0000000    0.2855397
111200.0000000    0.3128057
111240.0000000    0.3313957
111280.0000000    0.3080361
111320.0000000    0.2962157
111360.0000000    0.2734286
111400.0000000    0.2729067
111440.0000000    0.2822843
111480.0000000    0.2636617
111520.0000000    0.2832242
111560.0000000    0.2551519
111600.0000000    0.2762118
111640.0000000    0.2776284
111680.0000000    0.2762080
111720.0000000    0.2578965
111760.0000000    0.2767071
111800.0000000    0.2760446
111840.0000000    0.2769683
111880.0000000    0.2691134
111920.0000000    0.2688587
111960.0000000    0.2771600
112000.0000000    0.2748025
112040.0000000    0.2760500
112080.0000000    0.2736344
112120.0000000    0.2575781
112160.0000000    0.2660456
112200.0000000    0.2582673
112240.0000000    0.2653405
112280.0000000    0.2268390
112320.0000000    0.2598215
112360.0000000    0.2649507
112400.0000000    0.2585896
112440.0000000    0.2704168
112480.0000000    0.2879110
112520.0000000    0.2856649
112560.0000000    0.3166150
112600.0000000    0.2737641
112640.0000000    0.2891069
112680.0000000    0.2960547
112720.0000000    0.2924612
112760.0000000    0.2855484
112800.0000000    0.2951618
112840.0000000    0.2794932
112880.0000000    0.2855049
112920.0000000    0.3088649
112960.0000000    0.2887253
113000.0000000    0.2813580
113040.0000000    0.2685792
113080.0000000    0.2791742
113120.0000000    0.2581639
113160.0000000    0.2724656
113200.0000000    0.2717801
113240.0000000    0.2853535
113280.0000000    0.2758185
113320.0000000    0.2734427
113360.0000000    0.2722099
113400.0000000    0.2637821
113440.0000000    0.2759221
113480.0000000    0.2673855
113520.0000000    0.2827969
113560.0000000    0.2747765
113600.0000000    0.2769563
113640.0000000    0.2616833
113680.0000000    0.2622189
113720.0000000    0.2798814
113760.0000000    0.2504142
113800.0000000    0.2676312
113840.0000000    0.2920583
113880.0000000    0.2890047
113920.0000000    0.2940801
113960.0000000    0.2720000
114000.0000000    0.2675005
114040.0000000    0.2891621
114080.0000000    0.2827109
114120.0000000    0.2891792
114160.0000000    0.2884391
114200.0000000    0.2873901
114240.0000000    0.2962895
114280.0000000    0.2701254
114320.0000000    0.2849357
114360.0000000    0.3024714
114400.0000000    0.3050706
114440.0000000    0.2975793
114480.0000000    0.3070462
114520.0000000    0.2932719
114560.0000000    0.2850198
114600.0000000    0.2909299
114640.0000000    0.2963918
114680.0000000    0.2799585
114720.0000000    0.2724160
114760.0000000    0.2993488
114800.0000000    0.3127198
114840.0000000    0.3102731
114880.0000000    0.3111396
114920.0000000    0.2827053
114960.0000000    0.2810358
115000.0000000    0.2699277
115040.0000000    0.2749183
115080.0000000    0.2888696
115120.0000000    0.2931510
115160.0000000    0.3048259
115200.0000000    0.2891747
115240.0000000    0.2913148
115280.0000000    0.3012366
115320.0000000    0.2910269
115360.0000000    0.2601020
115400.0000000    0.2679851
115440.0000000    0.2822434
115480.0000000    0.2716635
115520.0000000    0.2757759
115560.0000000    0.2820041
115600.0000000    0.2736530
115640.0000000    0.2618681
115680.0000000    0.2567954
115720.0000000    0.2655672
115760.0000000    0.2643879
115800.0000000    0.2751718
115840.0000000    0.2858196
115880.0000000    0.2946446
115920.0000000    0.2975344
115960.0000000    0.2621888
116000.0000000    0.2961120
116040.0000000    0.3106380
116080.0000000    0.2738947
116120.0000000    0.3026215
116160.0000000    0.2907013
116200.0000000    0.3044736
116240.0000000    0.2876125
116280.0000000    0.2846791
116320.0000000    0.2753387
116360.0000000    0.2589162
116400.0000000    0.2732224
116440.0000000    0.3039713
116480.0000000    0.2777188
116520.0000000    0.2803789
116560.0000000    0.2744662
116600.0000000    0.2803690
116640.0000000    0.2760926
116680.0000000    0.2759474
116720.0000000    0.2547821
116760.0000000    0.2860382
116800.0000000    0.2621335
116840.0000000    0.2882993
116880.0000000    0.3008725
116920.0000000    0.2911511
116960.0000000    0.3007523
117000.0000000    0.2764187
117040.0000000    0.2905182
117080.0000000    0.2828237
117120.0000000    0.3009174
117160.0000000    0.2862074
117200.0000000    0.2898932
117240.0000000    0.2758828
117280.0000000    0.2790826
117320.0000000    0.2711962
117360.0000000    0.2579052
117400.0000000    0.2704031
117440.0000000    0.2631019
117480.0000000    0.2844707
117520.0000000    0.2644753
117560.0000000    0.2663656
117600.0000000    0.2671422
117640.0000000    0.2532451
117680.0000000    0.2842875
117720.0000000    0.2992443
117760.0000000    0.2845021
117800.0000000    0.2673315
117840.0000000    0.2853451
117880.0000000    0.2723207
117920.0000000    0.2646418
117960.0000000    0.2865295
118000.0000000    0.2685367
118040.0000000    0.2762083
118080.0000000    0.2660165
118120.0000000    0.2968498
118160.0000000    0.3037016
118200.0000000    0.2962515
118240.0000000    0.2952161
118280.0000000    0.2843904
118320.0000000    0.2949438
118360.0000000    0.2808587
118400.0000000    0.2679672
118440.0000000    0.2901409
118480.0000000    0.2714431
118520.0000000    0.2610797
118560.0000000    0.2888088
118600.0000000    0.2781765
118640.0000000    0.2884401
118680.0000000    0.2860970
118720.0000000    0.2692835
118760.0000000    0.2703036
118800.0000000    0.2695702
118840.0000000    0.2787654
118880.0000000    0.2729730
118920.0000000    0.2789890
118960.0000000    0.2675385
119000.0000000    0.2741134
119040.0000000    0.2747982
119080.0000000    0.2851254
119120.0000000    0.2786000
119160.0000000    0.2796826
119200.0000000    0.2783180
119240.0000000    0.2921636
119280.0000000    0.2822971
119320.0000000    0.2638963
119360.0000000    0.2845139
119400.0000000    0.2530973
119440.0000000    0.2622294
119480.0000000    0.2748422
119520.0000000    0.2994680
119560.0000000    0.2610457
119600.0000000    0.2726119
119640.0000000    0.2797251
119680.0000000    0.2919012
119720.0000000    0.2653170
119760.0000000    0.2729183
119800.0000000    0.2882054
119840.0000000    0.2945716
119880.0000000    0.2865056
119920.0000000    0.2827687
119960.0000000    0.2599134
120000.0000000    0.2749820
120040.0000000    0.2666767
120080.0000000    0.2795561
120120.0000000    0.2735041
120160.0000000    0.2710728
120200.0000000    0.2887744
120240.0000000    0.2973309
120280.0000000    0.2913522
120320.0000000    0.2730611
120360.0000000    0.2987718
120400.0000000    0.2679084
120440.0000000    0.2647016
120480.0000000    0.2519107
120520.0000000    0.2913334
120560.0000000    0.2939382
120600.0000000    0.2783233
120640.0000000    0.2897367
120680.0000000    0.2999363
120720.0000000    0.2854356
120760.0000000    0.2809431
120800.0000000    0.2872134
120840.0000000    0.2752805
120880.0000000    0.3142393
120920.0000000    0.2875739
120960.0000000    0.2896635
121000.0000000    0.2909070
121040.0000000    0.2830065
121080.0000000    0.2638702
121120.0000000    0.2576572
121160.0000000    0.2607903
121200.0000000    0.2427517
121240.0000000    0.2537504
121280.0000000    0.2705318
121320.0000000    0.2580944
121360.0000000    0.2641175
121400.0000000    0.2521595
121440.0000000    0.2632794
121480.0000000    0.2690289
121520.0000000    0.2881251
121560.0000000    0.2739032
121600.0000000    0.2788906
121640.0000000    0.2834139
121680.0000000    0.2878563
121720.0000000    0.2912506
121760.0000000    0.2828532
121800.0000000    0.2964300
121840.0000000    0.2913686
121880.0000000    0.2667635
121920.0000000    0.2649663
121960.0000000    0.2651171
122000.0000000    0.2869504
122040.0000000    0.2735221
122080.0000000    0.2781341
122120.0000000    0.2891038
122160.0000000    0.2874142
122200.0000000    0.2805263
122240.0000000    0.2839150
122280.0000000    0.2878377
122320.0000000    0.2780673
122360.0000000    0.2762174
122400.0000000    0.2708301
122440.0000000    0.2668373
122480.0000000    0.2785488
122520.0000000    0.2993619
122560.0000000    0.2835107
122600.0000000    0.2915751
122640.0000000    0.2763860
122680.0000000    0.2753246
122720.0000000    0.2906105
122760.0000000    0.2812589
122800.0000000    0.2964630
122840.0000000    0.2722948
122880.0000000    0.2828444
122920.0000000    0.2807553
122960.0000000    0.3000318
123000.0000000    0.2868990
123040.0000000    0.2766069
123080.0000000    0.2838306
123120.0000000    0.3030362
123160.0000000    0.2999682
123200.0000000    0.2894857
123240.0000000    0.2637730
123280.0000000    0.2637845
123320.0000000    0.2533840
123360.0000000    0.2723869
123400.0000000    0.2568304
123440.0000000    0.2987062
123480.0000000    0.2788333
123520.0000000    0.2778534
123560.0000000    0.2882940
123600.0000000    0.2908667
123640.0000000    0.2915058
123680.0000000    0.2717911
123720.0000000    0.2712502
123760.0000000    0.2862722
123800.0000000    0.2833320
123840.0000000    0.2881398
123880.0000000    0.2853141
123920.0000000    0.2782898
123960.0000000    0.2820692
124000.0000000    0.2811134
124040.0000000    0.2814975
124080.0000000    0.2681752
124120.0000000    0.2710053
124160.0000000    0.2838084
124200.0000000    0.2784691
124240.0000000    0.2628089
124280.0000000    0.2612528
124320.0000000    0.2781208
124360.0000000    0.2738684
124400.0000000    0.2858262
124440.0000000    0.2944072
124480.0000000    0.2734134
124520.0000000    0.2713966
124560.0000000    0.2858463
124600.0000000    0.3009228
124640.0000000    0.2935903
124680.0000000    0.2944019
124720.0000000    0.2908304
124760.0000000    0.2924861
124800.0000000    0.2912278
124840.0000000    0.2744187
124880.0000000    0.2937163
124920.0000000    0.2776253
124960.0000000    0.2978796
125000.0000000    0.2590383
125040.0000000    0.2739244
125080.0000000    0.2906304
125120.0000000    0.2753523
125160.0000000    0.2829373
125200.0000000    0.2709371
125240.0000000    0.2970210
125280.0000000    0.2842589
125320.0000000    0.2844833
125360.0000000    0.2848569
125400.0000000    0.2817373
125440.0000000    0.2911281
125480.0000000    0.2822104
125520.0000000    0.2778742
125560.0000000    0.2846241
125600.0000000    0.2885889
125640.0000000    0.2819723
125680.0000000    0.2754290
125720.0000000    0.2897507
125760.0000000    0.2980221
125800.0000000    0.2823800
125840.0000000    0.2786317
125880.0000000    0.2676381
125920.0000000    0.2709101
125960.0000000    0.2873106
126000.0000000    0.2654407
126040.0000000    0.2824616
126080.0000000    0.2789981
126120.0000000    0.2718939
126160.0000000    0.2577612
126200.0000000    0.2706169
126240.0000000    0.2733083
126280.0000000    0.2724977
126320.0000000    0.2751372
126360.0000000    0.2739054
126400.0000000    0.2874913
126440.0000000    0.2940725
126480.0000000    0.2617069
126520.0000000    0.2808697
126560.0000000    0.2695994
126600.0000000    0.2868824
126640.0000000    0.2943268
126680.0000000    0.2688034
126720.0000000    0.2698550
126760.0000000    0.2913304
126800.0000000    0.2697660
126840.0000000    0.2641412
126880.0000000    0.2664403
126920.0000000    0.2728380
126960.0000000    0.2868647
127000.0000000    0.2916313
127040.0000000    0.2763314
127080.0000000    0.2732340
127120.0000000    0.3021112
127160.0000000    0.3015016
127200.0000000    0.2617664
127240.0000000    0.2669962
127280.0000000    0.2799729
127320.0000000    0.2733574
127360.0000000    0.2716426
127400.0000000    0.2725062
127440.0000000    0.2589488
127480.0000000    0.2625360
127520.0000000    0.2629116
127560.0000000    0.2599062
127600.0000000    0.2741611
127640.0000000    0.2820798
127680.0000000    0.2888815
127720.0000000    0.2720142
127760.0000000    0.2817184
127800.0000000    0.2741983
127840.0000000    0.2792433
127880.0000000    0.2880856
127920.0000000    0.2866530
127960.0000000    0.2768492
128000.0000000    0.2872663
128040.0000000    0.3027004
128080.0000000    0.2951480
128120.0000000    0.2856995
128160.0000000    0.2581209
128200.0000000    0.2872250
128240.0000000    0.2865576
128280.0000000    0.2732883
128320.0000000    0.2655329
128360.0000000    0.2819829
128400.0000000    0.2766179
128440.0000000    0.2629200
128480.0000000    0.2735162
128520.0000000    0.2637497
128560.0000000    0.2760398
128600.0000000    0.2729708
128640.0000000    0.2760434
128680.0000000    0.2799984
128720.0000000    0.3027676
128760.0000000    0.2878821
128800.0000000    0.2730781
128840.0000000    0.2861294
128880.0000000    0.2761254
128920.0000000    0.2816004
128960.0000000    0.2822517
129000.0000000    0.2725514
129040.0000000    0.2948319
129080.0000000    0.2829137
129120.0000000    0.2942514
129160.0000000    0.2833810
129200.0000000    0.2799557
129240.0000000    0.2934461
129280.0000000    0.2981181
129320.0000000    0.2799613
129360.0000000    0.2624455
129400.0000000    0.2656125
129440.0000000    0.2649012
129480.0000000    0.2480967
129520.0000000    0.2448238
129560.0000000    0.2603135
129600.0000000    0.2571398
129640.0000000    0.2590638
129680.0000000    0.2636560
129720.0000000    0.2700107
129760.0000000    0.2563994
129800.0000000    0.2597131
129840.0000000    0.2758240
129880.0000000    0.2716849
129920.0000000    0.2732207
129960.0000000    0.2833673
130000.0000000    0.2833547
130040.0000000    0.2690149
130080.0000000    0.2764496
130120.0000000    0.2802429
130160.0000000    0.2994789
130200.0000000    0.2761919
130240.0000000    0.2719823
130280.0000000    0.2694402
130320.0000000    0.2450328
130360.0000000    0.2505915
130400.0000000    0.2618619
130440.0000000    0.2637560
130480.0000000    0.2631278
130520.0000000    0.2619117
130560.0000000    0.2479275
130600.0000000    0.2610986
130640.0000000    0.2833172
130680.0000000    0.2532774
130720.0000000    0.2531057
130760.0000000    0.2567488
130800.0000000    0.2739239
130840.0000000    0.2584863
130880.0000000    0.2528775
130920.0000000    0.2313631
130960.0000000    0.2707497
131000.0000000    0.2591515
131040.0000000    0.2593767
131080.0000000    0.2518980
131120.0000000    0.2781185
131160.0000000    0.2780820
131200.0000000    0.2571818
131240.0000000    0.2691333
131280.0000000    0.2679284
131320.0000000    0.2564626
131360.0000000    0.2589943
131400.0000000    0.2602516
131440.0000000    0.2472139
131480.0000000    0.2440264
131520.0000000    0.2443220
131560.0000000    0.2714840
131600.0000000    0.2552420
131640.0000000    0.2580320
131680.0000000    0.2649462
131720.0000000    0.2831424
131760.0000000    0.2696415
131800.0000000    0.2697976
131840.0000000    0.2806430
131880.0000000    0.2907464
131920.0000000    0.2855382
131960.0000000    0.2541134
132000.0000000    0.2573592
132040.0000000    0.2576496
132080.0000000    0.2616082
132120.0000000    0.2460393
132160.0000000    0.2560771
132200.0000000    0.2619249
132240.0000000    0.2724347
132280.0000000    0.2861972
132320.0000000    0.2897231
132360.0000000    0.3012723
132400.0000000    0.2816263
132440.0000000    0.2791667
132480.0000000    0.2811522
132520.0000000    0.2852279
132560.0000000    0.2780023
132600.0000000    0.2749472
132640.0000000    0.2943458
132680.0000000    0.2914939
132720.0000000    0.2982323
132760.0000000    0.2771542
132800.0000000    0.3002257
132840.0000000    0.3085317
132880.0000000    0.2656976
132920.0000000    0.2812990
132960.0000000    0.2833849
133000.0000000    0.2824378
133040.0000000    0.2738254
133080.0000000    0.2616379
133120.0000000    0.2865624
133160.0000000    0.2582338
133200.0000000    0.2522286
133240.0000000    0.2881040
133280.0000000    0.2641080
133320.0000000    0.2674691
133360.0000000    0.2589466
133400.0000000    0.2481698
133440.0000000    0.2745667
133480.0000000    0.2628511
133520.0000000    0.2633747
133560.0000000    0.2676190
133600.0000000    0.2671275
133640.0000000    0.2854407
133680.0000000    0.2663084
133720.0000000    0.2655803
133760.0000000    0.2544998
133800.0000000    0.2655331
133840.0000000    0.2795922
133880.0000000    0.2677837
133920.0000000    0.2707734
133960.0000000    0.2705894
134000.0000000    0.2636980
134040.0000000    0.2767162
134080.0000000    0.2640676
134120.0000000    0.2515386
134160.0000000    0.2708760
134200.0000000    0.2790594
134240.0000000    0.2694190
134280.0000000    0.2581462
134320.0000000    0.2711471
134360.0000000    0.2770385
134400.0000000    0.2649725
134440.0000000    0.2528104
134480.0000000    0.2701101
134520.0000000    0.2529684
134560.0000000    0.2479072
134600.0000000    0.2714894
134640.0000000    0.2511217
134680.0000000    0.2514336
134720.0000000    0.2570659
134760.0000000    0.2760086
134800.0000000    0.2614474
134840.0000000    0.2466654
134880.0000000    0.2607426
134920.0000000    0.2752088
134960.0000000    0.2704791
135000.0000000    0.2519031
135040.0000000    0.2393455
135080.0000000    0.2676743
135120.0000000    0.2794958
135160.0000000    0.2891135
135200.0000000    0.2693028
135240.0000000    0.2815084
135280.0000000    0.2648743
135320.0000000    0.2706476
135360.0000000    0.2659330
135400.0000000    0.2804259
135440.0000000    0.2765871
135480.0000000    0.2992589
135520.0000000    0.2880922
135560.0000000    0.2708506
135600.0000000    0.2793498
135640.0000000    0.2725419
135680.0000000    0.2952672
135720.0000000    0.2786365
135760.0000000    0.2974558
135800.0000000    0.2786511
135840.0000000    0.2824672
135880.0000000    0.2788371
135920.0000000    0.2995691
135960.0000000    0.2843892
136000.0000000    0.2844925
136040.0000000    0.2814201
136080.0000000    0.2738553
136120.0000000    0.2731610
136160.0000000    0.2931139
136200.0000000    0.2959362
136240.0000000    0.2744540
136280.0000000    0.2726746
136320.0000000    0.2800375
136360.0000000    0.2837009
136400.0000000    0.2753743
136440.0000000    0.2628689
136480.0000000    0.2793947
136520.0000000    0.2858959
136560.0000000    0.2750654
136600.0000000    0.2656985
136640.0000000    0.2693890
136680.0000000    0.2710500
136720.0000000    0.2924376
136760.0000000    0.2931937
136800.0000000    0.2759874
136840.0000000    0.2918783
136880.0000000    0.3067004
136920.0000000    0.2911218
136960.0000000    0.2948293
137000.0000000    0.2892742
137040.0000000    0.2775483
137080.0000000    0.2965385
137120.0000000    0.3014523
137160.0000000    0.2856357
137200.0000000    0.2723464
137240.0000000    0.2820794
137280.0000000    0.2846778
137320.0000000    0.2675401
137360.0000000    0.2568044
137400.0000000    0.2627563
137440.0000000    0.2813241
137480.0000000    0.2717496
137520.0000000    0.2878405
137560.0000000    0.2786422
137600.0000000    0.2822479
137640.0000000    0.2788657
137680.0000000    0.2852824
137720.0000000    0.2654556
137760.0000000    0.2562184
137800.0000000    0.2553615
137840.0000000    0.2648707
137880.0000000    0.2667082
137920.0000000    0.2722133
137960.0000000    0.2545269
138000.0000000    0.2713906
138040.0000000    0.2771497
138080.0000000    0.2657199
138120.0000000    0.2786227
138160.0000000    0.2709298
138200.0000000    0.2708671
138240.0000000    0.2711695
138280.0000000    0.2649412
138320.0000000    0.2601429
138360.0000000    0.2609242
138400.0000000    0.2747910
138440.0000000    0.2830096
138480.0000000    0.2787440
138520.0000000    0.2603998
138560.0000000    0.2572191
138600.0000000    0.2564801
138640.0000000    0.2678299
138680.0000000    0.2717058
138720.0000000    0.2692109
138760.0000000    0.2627682
138800.0000000    0.2582764
138840.0000000    0.2494109
138880.0000000    0.2372286
138920.0000000    0.2526247
138960.0000000    0.2844327
139000.0000000    0.2769924
139040.0000000    0.2736004
139080.0000000    0.2970034
139120.0000000    0.2757129
139160.0000000    0.2885425
139200.0000000    0.2790013
139240.0000000    0.2962875
139280.0000000    0.2988611
139320.0000000    0.2936282
139360.0000000    0.2756823
139400.0000000    0.2926433
139440.0000000    0.2939347
139480.0000000    0.3043337
139520.0000000    0.3194092
139560.0000000    0.2887687
139600.0000000    0.2971590
139640.0000000    0.2915610
139680.0000000    0.2748103
139720.0000000    0.2776156
139760.0000000    0.2754665
139800.0000000    0.2734759
139840.0000000    0.2661487
139880.0000000    0.2748988
139920.0000000    0.2809909
139960.0000000    0.2719374
140000.0000000    0.2749913
140040.0000000    0.2682485
140080.0000000    0.2919343
140120.0000000    0.2786719
140160.0000000    0.2735624
140200.0000000    0.2681835
140240.0000000    0.2946754
140280.0000000    0.2966378
140320.0000000    0.2932062
140360.0000000    0.2708379
140400.0000000    0.2830866
140440.0000000    0.2851538
140480.0000000    0.2752609
140520.0000000    0.2689301
140560.0000000    0.2792982
140600.0000000    0.2937089
140640.0000000    0.3233929
140680.0000000    0.3018236
140720.0000000    0.3045470
140760.0000000    0.3063240
140800.0000000    0.2610983
140840.0000000    0.2814083
140880.0000000    0.2823469
140920.0000000    0.2516848
140960.0000000    0.2737501
141000.0000000    0.2760000
141040.0000000    0.2800378
141080.0000000    0.2761556
141120.0000000    0.2726757
141160.0000000    0.2687507
141200.0000000    0.2704279
141240.0000000    0.2626196
141280.0000000    0.2775666
141320.0000000    0.2599852
141360.0000000    0.2619947
141400.0000000    0.2739576
141440.0000000    0.2828997
141480.0000000    0.2706704
141520.0000000    0.2799381
141560.0000000    0.2830523
141600.0000000    0.2785081
141640.0000000    0.2814582
141680.0000000    0.2755318
141720.0000000    0.2804197
141760.0000000    0.2659513
141800.0000000    0.2621789
141840.0000000    0.2502461
141880.0000000    0.2803431
141920.0000000    0.2708715
141960.0000000    0.2777542
142000.0000000    0.2782410
142040.0000000    0.2587335
142080.0000000    0.2991156
142120.0000000    0.2916325
142160.0000000    0.2794521
142200.0000000    0.2669876
142240.0000000    0.2679351
142280.0000000    0.2828756
142320.0000000    0.2826559
142360.0000000    0.2897843
142400.0000000    0.2747719
142440.0000000    0.2882293
142480.0000000    0.2777413
142520.0000000    0.2942720
142560.0000000    0.2654966
142600.0000000    0.2688323
142640.0000000    0.2737183
142680.0000000    0.2531072
142720.0000000    0.2842780
142760.0000000    0.2872804
142800.0000000    0.2548207
142840.0000000    0.2769683
142880.0000000    0.2891626
142920.0000000    0.2870314
142960.0000000    0.2834518
143000.0000000    0.2751079
143040.0000000    0.2838702
143080.0000000    0.2939745
143120.0000000    0.2658698
143160.0000000    0.2799034
143200.0000000    0.2887772
143240.0000000    0.2682155
143280.0000000    0.2714274
143320.0000000    0.2702197
143360.0000000    0.2716091
143400.0000000    0.2824428
143440.0000000    0.2958820
143480.0000000    0.2869036
143520.0000000    0.2786826
143560.0000000    0.2779265
143600.0000000    0.2768351
143640.0000000    0.2877712
143680.0000000    0.2663489
143720.0000000    0.2906549
143760.0000000    0.2742919
143800.0000000    0.2828369
143840.0000000    0.2775191
143880.0000000    0.2875326
143920.0000000    0.2790827
143960.0000000    0.2796960
144000.0000000    0.2813936
144040.0000000    0.2701916
144080.0000000    0.2735061
144120.0000000    0.2588392
144160.0000000    0.2778682
144200.0000000    0.2712580
144240.0000000    0.2775798
144280.0000000    0.2941720
144320.0000000    0.2918134
144360.0000000    0.2806114
144400.0000000    0.2761998
144440.0000000    0.2880951
144480.0000000    0.2842958
144520.0000000    0.2924552
144560.0000000    0.2980012
144600.0000000    0.2965807
144640.0000000    0.2898067
144680.0000000    0.2853558
144720.0000000    0.2896928
144760.0000000    0.2895985
144800.0000000    0.2810342
144840.0000000    0.2894067
144880.0000000    0.2741068
144920.0000000    0.2712630
144960.0000000    0.2763000
145000.0000000    0.2776253
145040.0000000    0.2798910
145080.0000000    0.3075736
145120.0000000    0.2947751
145160.0000000    0.2849944
145200.0000000    0.2766864
145240.0000000    0.2734936
145280.0000000    0.2701706
145320.0000000    0.2534328
145360.0000000    0.2648888
145400.0000000    0.2903034
145440.0000000    0.2673000
145480.0000000    0.2824203
145520.0000000    0.2820475
145560.0000000    0.2859365
145600.0000000    0.2772596
145640.0000000    0.2811112
145680.0000000    0.2990760
145720.0000000    0.2594945
145760.0000000    0.2902170
145800.0000000    0.2812010
145840.0000000    0.2784956
145880.0000000    0.2666913
145920.0000000    0.2691193
145960.0000000    0.2665262
146000.0000000    0.2548599
146040.0000000    0.2994609
146080.0000000    0.2807685
146120.0000000    0.2776439
146160.0000000    0.3094593
146200.0000000    0.2811316
146240.0000000    0.2825253
146280.0000000    0.2947612
146320.0000000    0.2860546
146360.0000000    0.2767097
146400.0000000    0.2846431
146440.0000000    0.2939077
146480.0000000    0.2957883
146520.0000000    0.2781503
146560.0000000    0.2797514
146600.0000000    0.2716142
146640.0000000    0.2867508
146680.0000000    0.2636769
146720.0000000    0.2682570
146760.0000000    0.2600580
146800.0000000    0.2665969
146840.0000000    0.2433491
146880.0000000    0.2730597
146920.0000000    0.2563185
146960.0000000    0.2475832
147000.0000000    0.2517700
147040.0000000    0.2448654
147080.0000000    0.2672994
147120.0000000    0.2684534
147160.0000000    0.2794949
147200.0000000    0.2698207
147240.0000000    0.2657386
147280.0000000    0.2781753
147320.0000000    0.2616525
147360.0000000    0.2722207
147400.0000000    0.2752228
147440.0000000    0.2787520
147480.0000000    0.2609303
147520.0000000    0.2589351
147560.0000000    0.2438608
147600.0000000    0.2342024
147640.0000000    0.2463666
147680.0000000    0.2718862
147720.0000000    0.2692103
147760.0000000    0.2745087
147800.0000000    0.2772478
147840.0000000    0.2591304
147880.0000000    0.2605277
147920.0000000    0.2486146
147960.0000000    0.2588434
148000.0000000    0.2544435
148040.0000000    0.2452583
148080.0000000    0.2493951
148120.0000000    0.2385738
148160.0000000    0.2697291
148200.0000000    0.2514878
148240.0000000    0.2201656
148280.0000000    0.2263175
148320.0000000    0.2548474
148360.0000000    0.2627701
148400.0000000    0.2606963
148440.0000000    0.2688107
148480.0000000    0.2554323
148520.0000000    0.2804155
148560.0000000    0.2796894
148600.0000000    0.2801567
148640.0000000    0.2676046
148680.0000000    0.2699808
148720.0000000    0.2674575
148760.0000000    0.2441330
148800.0000000    0.2550249
148840.0000000    0.2562846
148880.0000000    0.2498799
148920.0000000    0.2593724
148960.0000000    0.2687087
149000.0000000    0.2866212
149040.0000000    0.2892044
149080.0000000    0.2757848
149120.0000000    0.2603510
149160.0000000    0.2645555
149200.0000000    0.2606056
149240.0000000    0.2649523
149280.0000000    0.2874264
149320.0000000    0.2635604
149360.0000000    0.2724009
149400.0000000    0.2532214
149440.0000000    0.2655969
149480.0000000    0.2601555
149520.0000000    0.2540178
149560.0000000    0.2639815
149600.0000000    0.2622696
149640.0000000    0.2415240
149680.0000000    0.2458036
149720.0000000    0.2412873
149760.0000000    0.2554785
149800.0000000    0.2481882
149840.0000000    0.2578995
149880.0000000    0.2707806
149920.0000000    0.2535460
149960.0000000    0.2454824
150000.0000000    0.2418953
150040.0000000    0.2660856
150080.0000000    0.2551610
150120.0000000    0.2512490
150160.0000000    0.2635587
150200.0000000    0.2488253
150240.0000000    0.2589204
150280.0000000    0.2488277
150320.0000000    0.2631446
150360.0000000    0.2584799
150400.0000000    0.2713855
150440.0000000    0.2448196
150480.0000000    0.2568866
150520.0000000    0.2593896
150560.0000000    0.2623950
150600.0000000    0.2582172
150640.0000000    0.2643168
150680.0000000    0.2775831
150720.0000000    0.2622063
150760.0000000    0.2789741
150800.0000000    0.2764455
150840.0000000    0.2762567
150880.0000000    0.2564754
150920.0000000    0.2457312
150960.0000000    0.2677164
151000.0000000    0.2552978
151040.0000000    0.2476015
151080.0000000    0.2418872
151120.0000000    0.2278778
151160.0000000    0.2810698
151200.0000000    0.2697780
151240.0000000    0.2490129
151280.0000000    0.2475491
151320.0000000    0.2585519
151360.0000000    0.2430891
151400.0000000    0.2336740
151440.0000000    0.2336651
151480.0000000    0.2341432
151520.0000000    0.2444477
151560.0000000    0.2436571
151600.0000000    0.2343122
151640.0000000    0.2504745
151680.0000000    0.2446339
151720.0000000    0.2403739
151760.0000000    0.2458559
151800.0000000    0.2608983
151840.0000000    0.2518705
151880.0000000    0.2393657
151920.0000000    0.2457167
151960.0000000    0.2498338
152000.0000000    0.2428093
152040.0000000    0.2381990
152080.0000000    0.2491774
152120.0000000    0.2504517
152160.0000000    0.2466494
152200.0000000    0.2497935
152240.0000000    0.2734590
152280.0000000    0.2769214
152320.0000000    0.2701630
152360.0000000    0.2553225
152400.0000000    0.2526571
152440.0000000    0.2550797
152480.0000000    0.2489496
152520.0000000    0.2544380
152560.0000000    0.2621139
152600.0000000    0.2512704
152640.0000000    0.2383360
152680.0000000    0.2569759
152720.0000000    0.2673161
152760.0000000    0.2439969
152800.0000000    0.2521303
152840.0000000    0.2567901
152880.0000000    0.2746662
152920.0000000    0.2552062
152960.0000000    0.2387231
153000.0000000    0.2502117
153040.0000000    0.2634281
153080.0000000    0.2378066
153120.0000000    0.2628764
153160.0000000    0.2649461
153200.0000000    0.2624393
153240.0000000    0.2731439
153280.0000000    0.2840381
153320.0000000    0.2852893
153360.0000000    0.2793910
153400.0000000    0.2879261
153440.0000000    0.2819082
153480.0000000    0.2808959
153520.0000000    0.2892718
153560.0000000    0.2642722
153600.0000000    0.2698503
153640.0000000    0.2754541
153680.0000000    0.2750674
153720.0000000    0.2638628
153760.0000000    0.2592202
153800.0000000    0.2576190
153840.0000000    0.2676422
153880.0000000    0.2618040
153920.0000000    0.2672514
153960.0000000    0.2592098
154000.0000000    0.2594802
154040.0000000    0.2813075
154080.0000000    0.2622170
154120.0000000    0.2744553
154160.0000000    0.2638488
154200.0000000    0.2589026
154240.0000000    0.2678487
154280.0000000    0.2734706
154320.0000000    0.2711427
154360.0000000    0.2857140
154400.0000000    0.2825110
154440.0000000    0.2742839
154480.0000000    0.2653739
154520.0000000    0.2677664
154560.0000000    0.2700596
154600.0000000    0.2747557
154640.0000000    0.2760734
154680.0000000    0.2549687
154720.0000000    0.2766365
154760.0000000    0.2544447
154800.0000000    0.2504175
154840.0000000    0.2607944
154880.0000000    0.2623216
154920.0000000    0.2556752
154960.0000000    0.2624028
155000.0000000    0.2607067
155040.0000000    0.2471077
155080.0000000    0.2576274
155120.0000000    0.2633089
155160.0000000    0.2525401
155200.0000000    0.2553545
155240.0000000    0.2697336
155280.0000000    0.2588145
155320.0000000    0.2528151
155360.0000000    0.2635328
155400.0000000    0.2518435
155440.0000000    0.2721922
155480.0000000    0.2589158
155520.0000000    0.2728480
155560.0000000    0.2621119
155600.0000000    0.2512195
155640.0000000    0.2583550
155680.0000000    0.2530504
155720.0000000    0.2610573
155760.0000000    0.2602119
155800.0000000    0.2762286
155840.0000000    0.2530230
155880.0000000    0.2720070
155920.0000000    0.2685482
155960.0000000    0.2778832
156000.0000000    0.2668402
156040.0000000    0.2854966
156080.0000000    0.2536151
156120.0000000    0.2578535
156160.0000000    0.2491529
156200.0000000    0.2806970
156240.0000000    0.2708120
156280.0000000    0.2608401
156320.0000000    0.2572911
156360.0000000    0.2722659
156400.0000000    0.2478562
156440.0000000    0.2506647
156480.0000000    0.2526595
156520.0000000    0.2543789
156560.0000000    0.2570734
156600.0000000    0.2522063
156640.0000000    0.2512328
156680.0000000    0.2531399
156720.0000000    0.2416853
156760.0000000    0.2604858
156800.0000000    0.2497016
156840.0000000    0.2562190
156880.0000000    0.2661054
156920.0000000    0.2666815
156960.0000000    0.2563438
157000.0000000    0.2631119
157040.0000000    0.2485416
157080.0000000    0.2565489
157120.0000000    0.2566362
157160.0000000    0.2619949
157200.0000000    0.2703544
157240.0000000    0.2456629
157280.0000000    0.2558204
157320.0000000    0.2447936
157360.0000000    0.2442036
157400.0000000    0.2479547
157440.0000000    0.2397505
157480.0000000    0.2449710
157520.0000000    0.2551628
157560.0000000    0.2594273
157600.0000000    0.2581250
157640.0000000    0.2622404
157680.0000000    0.2623498
157720.0000000    0.2708825
157760.0000000    0.2814428
157800.0000000    0.2602774
157840.0000000    0.2858096
157880.0000000    0.2766060
157920.0000000    0.2631266
157960.0000000    0.2605881
158000.0000000    0.2574603
158040.0000000    0.2586122
158080.0000000    0.2412097
158120.0000000    0.2377476
158160.0000000    0.2619561
158200.0000000    0.2738872
158240.0000000    0.2581151
158280.0000000    0.2626881
158320.0000000    0.2682178
158360.0000000    0.2724411
158400.0000000    0.2558368
158440.0000000    0.2668763
158480.0000000    0.2672880
158520.0000000    0.2667610
158560.0000000    0.2671878
158600.0000000    0.2730372
158640.0000000    0.2356466
158680.0000000    0.2411888
158720.0000000    0.2590953
158760.0000000    0.2719052
158800.0000000    0.2914842
158840.0000000    0.2671874
158880.0000000    0.2453002
158920.0000000    0.2506821
158960.0000000    0.2401104
159000.0000000    0.2293843
159040.0000000    0.2622038
159080.0000000    0.2788770
159120.0000000    0.2456622
159160.0000000    0.2592670
159200.0000000    0.2518775
159240.0000000    0.2829153
159280.0000000    0.2725581
159320.0000000    0.2669188
159360.0000000    0.2649225
159400.0000000    0.2723429
159440.0000000    0.2782151
159480.0000000    0.2568551
159520.0000000    0.2621209
159560.0000000    0.2628970
159600.0000000    0.2464670
159640.0000000    0.2467980
159680.0000000    0.2618082
159720.0000000    0.2556193
159760.0000000    0.2748347
159800.0000000    0.2633161
159840.0000000    0.2681626
159880.0000000    0.2902393
159920.0000000    0.2610296
159960.0000000    0.2733785
160000.0000000    0.2531439
160040.0000000    0.2759484
160080.0000000    0.2609640
160120.0000000    0.2473106
160160.0000000    0.2489372
160200.0000000    0.2426683
160240.0000000    0.2314535
160280.0000000    0.2522791
160320.0000000    0.2529557
160360.0000000    0.2462807
160400.0000000    0.2523091
160440.0000000    0.2370011
160480.0000000    0.2434662
160520.0000000    0.2618180
160560.0000000    0.2626607
160600.0000000    0.2478771
160640.0000000    0.2687191
160680.0000000    0.2550071
160720.0000000    0.2693805
160760.0000000    0.2754355
160800.0000000    0.2486327
160840.0000000    0.2758073
160880.0000000    0.2697370
160920.0000000    0.2457275
160960.0000000    0.2557342
161000.0000000    0.2619479
161040.0000000    0.2640055
161080.0000000    0.2555073
161120.0000000    0.2597034
161160.0000000    0.2370827
161200.0000000    0.2398649
161240.0000000    0.2360729
161280.0000000    0.2549076
161320.0000000    0.2474326
161360.0000000    0.2530618
161400.0000000    0.2489162
161440.0000000    0.2668271
161480.0000000    0.2572594
161520.0000000    0.2705858
161560.0000000    0.2537500
161600.0000000    0.2726207
161640.0000000    0.2571936
161680.0000000    0.2643413
161720.0000000    0.2558440
161760.0000000    0.2574193
161800.0000000    0.2596192
161840.0000000    0.2652245
161880.0000000    0.2772806
161920.0000000    0.2697435
161960.0000000    0.2398682
162000.0000000    0.2611600
162040.0000000    0.2511136
162080.0000000    0.2571262
162120.0000000    0.2574475
162160.0000000    0.2384363
162200.0000000    0.2548685
162240.0000000    0.2511174
162280.0000000    0.2604086
162320.0000000    0.2550439
162360.0000000    0.2704609
162400.0000000    0.2489523
162440.0000000    0.2602039
162480.0000000    0.2496475
162520.0000000    0.2521784
162560.0000000    0.2424425
162600.0000000    0.2456971
162640.0000000    0.2482380
162680.0000000    0.2452887
162720.0000000    0.2358389
162760.0000000    0.2432911
162800.0000000    0.2493640
162840.0000000    0.2451868
162880.0000000    0.2400009
162920.0000000    0.2491264
162960.0000000    0.2352200
163000.0000000    0.2487623
163040.0000000    0.2516084
163080.0000000    0.2651675
163120.0000000    0.2359248
163160.0000000    0.2566285
163200.0000000    0.2450784
163240.0000000    0.2490273
163280.0000000    0.2297526
163320.0000000    0.2364604
163360.0000000    0.2560006
163400.0000000    0.2465393
163440.0000000    0.2568702
163480.0000000    0.2637459
163520.0000000    0.2711858
163560.0000000    0.2361990
163600.0000000    0.2320138
163640.0000000    0.2331986
163680.0000000    0.2358003
163720.0000000    0.2533154
163760.0000000    0.2452195
163800.0000000    0.2350283
163840.0000000    0.2517189
163880.0000000    0.2453892
163920.0000000    0.2329188
163960.0000000    0.2604093
164000.0000000    0.2555812
164040.0000000    0.2353739
164080.0000000    0.2449677
164120.0000000    0.2375098
164160.0000000    0.2683831
164200.0000000    0.2655774
164240.0000000    0.2534897
164280.0000000    0.2724344
164320.0000000    0.2781932
164360.0000000    0.2613267
164400.0000000    0.2572507
164440.0000000    0.2447027
164480.0000000    0.2492506
164520.0000000    0.2742314
164560.0000000    0.2570527
164600.0000000    0.2554761
164640.0000000    0.2642162
164680.0000000    0.2789223
164720.0000000    0.2802349
164760.0000000    0.2945104
164800.0000000    0.2796562
164840.0000000    0.2813922
164880.0000000    0.2816823
164920.0000000    0.2744596
164960.0000000    0.2666734
165000.0000000    0.2622272
165040.0000000    0.2585680
165080.0000000    0.2601977
165120.0000000    0.2792790
165160.0000000    0.2731814
165200.0000000    0.2672907
165240.0000000    0.2608416
165280.0000000    0.2571643
165320.0000000    0.2526287
165360.0000000    0.2508861
165400.0000000    0.2669517
165440.0000000    0.2686820
165480.0000000    0.2569841
165520.0000000    0.2405272
165560.0000000    0.2616329
165600.0000000    0.2636678
165640.0000000    0.2637861
165680.0000000    0.2475348
165720.0000000    0.2607462
165760.0000000    0.2440598
165800.0000000    0.2662977
165840.0000000    0.2749696
165880.0000000    0.2672661
165920.0000000    0.2728983
165960.0000000    0.2728852
166000.0000000    0.2673543
166040.0000000    0.2666596
166080.0000000    0.2627313
166120.0000000    0.2700434
166160.0000000    0.2530360
166200.0000000    0.2537272
166240.0000000    0.2628168
166280.0000000    0.2660494
166320.0000000    0.2535497
166360.0000000    0.2771412
166400.0000000    0.2507738
166440.0000000    0.2488258
166480.0000000    0.2462077
166520.0000000    0.2392175
166560.0000000    0.2670612
166600.0000000    0.2385258
166640.0000000    0.2631090
166680.0000000    0.2642565
166720.0000000    0.2622176
166760.0000000    0.2680432
166800.0000000    0.2741525
166840.0000000    0.2739202
166880.0000000    0.2663818
166920.0000000    0.2438392
166960.0000000    0.2677660
167000.0000000    0.2555833
167040.0000000    0.2641492
167080.0000000    0.2564876
167120.0000000    0.2533352
167160.0000000    0.2519237
167200.0000000    0.2401038
167240.0000000    0.2604359
167280.0000000    0.2439073
167320.0000000    0.2485288
167360.0000000    0.2585891
167400.0000000    0.2383591
167440.0000000    0.2485620
167480.0000000    0.2720300
167520.0000000    0.2469492
167560.0000000    0.2676762
167600.0000000    0.2579549
167640.0000000    0.2819359
167680.0000000    0.2790300
167720.0000000    0.2543662
167760.0000000    0.2690479
167800.0000000    0.2765026
167840.0000000    0.2687212
167880.0000000    0.2824494
167920.0000000    0.2770345
167960.0000000    0.2711509
168000.0000000    0.2520330
168040.0000000    0.2485381
168080.0000000    0.2714462
168120.0000000    0.2615168
168160.0000000    0.2594086
168200.0000000    0.2563181
168240.0000000    0.2660012
168280.0000000    0.2701303
168320.0000000    0.2442760
168360.0000000    0.2638205
168400.0000000    0.2580961
168440.0000000    0.2840967
168480.0000000    0.2743841
168520.0000000    0.2753897
168560.0000000    0.2835887
168600.0000000    0.2781493
168640.0000000    0.2720071
168680.0000000    0.2603829
168720.0000000    0.2532660
168760.0000000    0.2546263
168800.0000000    0.2595250
168840.0000000    0.2687417
168880.0000000    0.2620752
168920.0000000    0.2591203
168960.0000000    0.2671521
169000.0000000    0.2582513
169040.0000000    0.2701959
169080.0000000    0.2586401
169120.0000000    0.2575068
169160.0000000    0.2757294
169200.0000000    0.2797246
169240.0000000    0.2730918
169280.0000000    0.2662420
169320.0000000    0.2642874
169360.0000000    0.2682962
169400.0000000    0.2822745
169440.0000000    0.2824383
169480.0000000    0.2706409
169520.0000000    0.2742465
169560.0000000    0.2808921
169600.0000000    0.2484380
169640.0000000    0.2565740
169680.0000000    0.2675010
169720.0000000    0.2913840
169760.0000000    0.2844325
169800.0000000    0.2639919
169840.0000000    0.2679576
169880.0000000    0.2641516
169920.0000000    0.2536756
169960.0000000    0.2424506
170000.0000000    0.2592009
170040.0000000    0.2598284
170080.0000000    0.2567716
170120.0000000    0.2710338
170160.0000000    0.2490178
170200.0000000    0.2414010
170240.0000000    0.2502351
170280.0000000    0.2550361
170320.0000000    0.2540245
170360.0000000    0.2484534
170400.0000000    0.2581045
170440.0000000    0.2556139
170480.0000000    0.2614557
170520.0000000    0.2657299
170560.0000000    0.2576309
170600.0000000    0.2542516
170640.0000000    0.2596271
170680.0000000    0.2676218
170720.0000000    0.2636184
170760.0000000    0.2434717
170800.0000000    0.2676504
170840.0000000    0.2393729
170880.0000000    0.2549624
170920.0000000    0.2631434
170960.0000000    0.2608357
171000.0000000    0.2574104
171040.0000000    0.2634257
171080.0000000    0.2569538
171120.0000000    0.2438229
171160.0000000    0.2344936
171200.0000000    0.2502874
171240.0000000    0.2500757
171280.0000000    0.2397020
171320.0000000    0.2424326
171360.0000000    0.2549454
171400.0000000    0.2582468
171440.0000000    0.2525743
171480.0000000    0.2561237
171520.0000000    0.2359840
171560.0000000    0.2525583
171600.0000000    0.2650946
171640.0000000    0.2332515
171680.0000000    0.2416201
171720.0000000    0.2561885
171760.0000000    0.2417281
171800.0000000    0.2689394
171840.0000000    0.2588920
171880.0000000    0.2803823
171920.0000000    0.2610729
171960.0000000    0.2651685
172000.0000000    0.2505530
172040.0000000    0.2735600
172080.0000000    0.2742899
172120.0000000    0.2761581
172160.0000000    0.2656033
172200.0000000    0.2633368
172240.0000000    0.2682806
172280.0000000    0.2705708
172320.0000000    0.2714234
172360.0000000    0.2541194
172400.0000000    0.2727770
172440.0000000    0.2624953
172480.0000000    0.2725120
172520.0000000    0.2676574
172560.0000000    0.2486838
172600.0000000    0.2675608
172640.0000000    0.2613351
172680.0000000    0.2733567
172720.0000000    0.2834944
172760.0000000    0.2688909
172800.0000000    0.2640119
172840.0000000    0.2508552
172880.0000000    0.2323920
172920.0000000    0.2640955
172960.0000000    0.2591885
173000.0000000    0.2716053
173040.0000000    0.2592897
173080.0000000    0.2520733
173120.0000000    0.2602016
173160.0000000    0.2585966
173200.0000000    0.2653529
173240.0000000    0.2626833
173280.0000000    0.2608449
173320.0000000    0.2684069
173360.0000000    0.2786338
173400.0000000    0.2582084
173440.0000000    0.2560904
173480.0000000    0.2618304
173520.0000000    0.2589045
173560.0000000    0.2715221
173600.0000000    0.2558433
173640.0000000    0.2456193
173680.0000000    0.2625018
173720.0000000    0.2577870
173760.0000000    0.2730784
173800.0000000    0.2834724
173840.0000000    0.2525389
173880.0000000    0.2367999
173920.0000000    0.2684859
173960.0000000    0.2594484
174000.0000000    0.2543281
174040.0000000    0.2470635
174080.0000000    0.2701663
174120.0000000    0.2629163
174160.0000000    0.2550454
174200.0000000    0.2549017
174240.0000000    0.2536544
174280.0000000    0.2479824
174320.0000000    0.2449550
174360.0000000    0.2522011
174400.0000000    0.2394989
174440.0000000    0.2531422
174480.0000000    0.2448352
174520.0000000    0.2706122
174560.0000000    0.2714104
174600.0000000    0.2573119
174640.0000000    0.2554449
174680.0000000    0.2562065
174720.0000000    0.2566684
174760.0000000    0.2614849
174800.0000000    0.2632800
174840.0000000    0.2660463
174880.0000000    0.2526768
174920.0000000    0.2595056
174960.0000000    0.2780116
175000.0000000    0.2494877
175040.0000000    0.2697677
175080.0000000    0.2548506
175120.0000000    0.2518987
175160.0000000    0.2600946
175200.0000000    0.2299285
175240.0000000    0.2537242
175280.0000000    0.2549314
175320.0000000    0.2668754
175360.0000000    0.2695171
175400.0000000    0.2785948
175440.0000000    0.2671299
175480.0000000    0.2688969
175520.0000000    0.2868240
175560.0000000    0.2705037
175600.0000000    0.2734466
175640.0000000    0.2782352
175680.0000000    0.2796966
175720.0000000    0.2753426
175760.0000000    0.2624883
175800.0000000    0.2706759
175840.0000000    0.2884535
175880.0000000    0.2823303
175920.0000000    0.2615666
175960.0000000    0.2567334
176000.0000000    0.2748838
176040.0000000    0.2610260
176080.0000000    0.2585356
176120.0000000    0.2604921
176160.0000000    0.2457229
176200.0000000    0.2712098
176240.0000000    0.2723267
176280.0000000    0.2579566
176320.0000000    0.2601152
176360.0000000    0.2599693
176400.0000000    0.2696216
176440.0000000    0.2688606
176480.0000000    0.2682589
176520.0000000    0.2562732
176560.0000000    0.2594317
176600.0000000    0.2703182
176640.0000000    0.2667307
176680.0000000    0.2743796
176720.0000000    0.2728012
176760.0000000    0.2664058
176800.0000000    0.2680593
176840.0000000    0.2397429
176880.0000000    0.2545027
176920.0000000    0.2414169
176960.0000000    0.2533012
177000.0000000    0.2417886
177040.0000000    0.2304018
177080.0000000    0.2619573
177120.0000000    0.2571860
177160.0000000    0.2577146
177200.0000000    0.2446813
177240.0000000    0.2565717
177280.0000000    0.2776189
177320.0000000    0.2730807
177360.0000000    0.2445835
177400.0000000    0.2561695
177440.0000000    0.2366677
177480.0000000    0.2458487
177520.0000000    0.2479198
177560.0000000    0.2602075
177600.0000000    0.2650687
177640.0000000    0.2666790
177680.0000000    0.2597369
177720.0000000    0.2527856
177760.0000000    0.2611519
177800.0000000    0.2628231
177840.0000000    0.2703344
177880.0000000    0.2609153
177920.0000000    0.2564846
177960.0000000    0.2613501
178000.0000000    0.2711923
178040.0000000    0.2652298
178080.0000000    0.2420498
178120.0000000    0.2503091
178160.0000000    0.2794555
178200.0000000    0.2431731
178240.0000000    0.2574650
178280.0000000    0.2494182
178320.0000000    0.2825124
178360.0000000    0.2676842
178400.0000000    0.2735837
178440.0000000    0.2567017
178480.0000000    0.2587347
178520.0000000    0.2650882
178560.0000000    0.2699617
178600.0000000    0.2530059
178640.0000000    0.2549373
178680.0000000    0.2478797
178720.0000000    0.2537773
178760.0000000    0.2621208
178800.0000000    0.2429848
178840.0000000    0.2520319
178880.0000000    0.2658849
178920.0000000    0.2416627
178960.0000000    0.2509487
179000.0000000    0.2530926
179040.0000000    0.2648976
179080.0000000    0.2607980
179120.0000000    0.2607597
179160.0000000    0.2603604
179200.0000000    0.2600115
179240.0000000    0.2541139
179280.0000000    0.2577475
179320.0000000    0.2491302
179360.0000000    0.2677980
179400.0000000    0.2432138
179440.0000000    0.2408679
179480.0000000    0.2497635
179520.0000000    0.2677583
179560.0000000    0.2654488
179600.0000000    0.2702195
179640.0000000    0.2545522
179680.0000000    0.2579350
179720.0000000    0.2713850
179760.0000000    0.2601094
179800.0000000    0.2549508
179840.0000000    0.2571517
179880.0000000    0.2688607
179920.0000000    0.2705927
179960.0000000    0.2546813
180000.0000000    0.2541507
180040.0000000    0.2455588
180080.0000000    0.2689586
180120.0000000    0.2520299
180160.0000000    0.2456146
180200.0000000    0.2366070
180240.0000000    0.2402126
180280.0000000    0.2297442
180320.0000000    0.2374467
180360.0000000    0.2320428
180400.0000000    0.2293516
180440.0000000    0.2423065
180480.0000000    0.2472439
180520.0000000    0.2598705
180560.0000000    0.2416794
180600.0000000    0.2518313
180640.0000000    0.2597241
180680.0000000    0.2471894
180720.0000000    0.2381729
180760.0000000    0.2409118
180800.0000000    0.2483786
180840.0000000    0.2312278
180880.0000000    0.2658969
180920.0000000    0.2569509
180960.0000000    0.2640170
181000.0000000    0.2648654
181040.0000000    0.2481132
181080.0000000    0.2681180
181120.0000000    0.2657959
181160.0000000    0.2382331
181200.0000000    0.2488124
181240.0000000    0.2636372
181280.0000000    0.2633449
181320.0000000    0.2790950
181360.0000000    0.2579840
181400.0000000    0.2831773
181440.0000000    0.2640867
181480.0000000    0.2758501
181520.0000000    0.2898553
181560.0000000    0.2702788
181600.0000000    0.2662674
181640.0000000    0.2635338
181680.0000000    0.2496291
181720.0000000    0.2553134
181760.0000000    0.2488455
181800.0000000    0.2517277
181840.0000000    0.2648024
181880.0000000    0.2593562
181920.0000000    0.2811516
181960.0000000    0.2600254
182000.0000000    0.2643659
182040.0000000    0.2672983
182080.0000000    0.2587425
182120.0000000    0.2763800
182160.0000000    0.2666562
182200.0000000    0.2699023
182240.0000000    0.2760113
182280.0000000    0.2680152
182320.0000000    0.2623494
182360.0000000    0.2597090
182400.0000000    0.2541186
182440.0000000    0.2561146
182480.0000000    0.2572840
182520.0000000    0.2446062
182560.0000000    0.2459432
182600.0000000    0.2524765
182640.0000000    0.2501246
182680.0000000    0.2490744
182720.0000000    0.2446862
182760.0000000    0.2379594
182800.0000000    0.2331493
182840.0000000    0.2523747
182880.0000000    0.2305512
182920.0000000    0.2373378
182960.0000000    0.2457670
183000.0000000    0.2718833
183040.0000000    0.2556004
183080.0000000    0.2402004
183120.0000000    0.2736774
183160.0000000    0.2485054
183200.0000000    0.2599213
183240.0000000    0.2727065
183280.0000000    0.2591197
183320.0000000    0.2604434
183360.0000000    0.2741184
183400.0000000    0.2464661
183440.0000000    0.2497158
183480.0000000    0.2628688
183520.0000000    0.2730874
183560.0000000    0.2489876
183600.0000000    0.2588200
183640.0000000    0.2632949
183680.0000000    0.2501159
183720.0000000    0.2520518
183760.0000000    0.2734287
183800.0000000    0.2685115
183840.0000000    0.2669448
183880.0000000    0.2716485
183920.0000000    0.2575009
183960.0000000    0.2557645
184000.0000000    0.2575677
184040.0000000    0.2541725
184080.0000000    0.2768319
184120.0000000    0.2685431
184160.0000000    0.2642190
184200.0000000    0.2588036
184240.0000000    0.2568439
184280.0000000    0.2629185
184320.0000000    0.2607054
184360.0000000    0.2713985
184400.0000000    0.2633757
184440.0000000    0.2509486
184480.0000000    0.2594701
184520.0000000    0.2587646
184560.0000000    0.2592339
184600.0000000    0.2545067
184640.0000000    0.2558344
184680.0000000    0.2555183
184720.0000000    0.2540568
184760.0000000    0.2518436
184800.0000000    0.2613031
184840.0000000    0.2475491
184880.0000000    0.2724156
184920.0000000    0.2663147
184960.0000000    0.2853113
185000.0000000    0.2805658
185040.0000000    0.2727208
185080.0000000    0.2502790
185120.0000000    0.2676067
185160.0000000    0.2560884
185200.0000000    0.2731321
185240.0000000    0.2614845
185280.0000000    0.2598729
185320.0000000    0.2626938
185360.0000000    0.2598671
185400.0000000    0.2823403
185440.0000000    0.2621161
185480.0000000    0.2591563
185520.0000000    0.2712085
185560.0000000    0.2531759
185600.0000000    0.2605987
185640.0000000    0.2692245
185680.0000000    0.2643644
185720.0000000    0.2640198
185760.0000000    0.2328832
185800.0000000    0.2558150
185840.0000000    0.2710250
185880.0000000    0.2792324
185920.0000000    0.2814634
185960.0000000    0.2558661
186000.0000000    0.2793444
186040.0000000    0.2559307
186080.0000000    0.2691859
186120.0000000    0.2722161
186160.0000000    0.2595170
186200.0000000    0.2473783
186240.0000000    0.2473633
186280.0000000    0.2726994
186320.0000000    0.2609713
186360.0000000    0.2618493
186400.0000000    0.2595641
186440.0000000    0.2605755
186480.0000000    0.2775234
186520.0000000    0.2621421
186560.0000000    0.2750327
186600.0000000    0.2791077
186640.0000000    0.2382160
186680.0000000    0.2608540
186720.0000000    0.2463302
186760.0000000    0.2391310
186800.0000000    0.2617419
186840.0000000    0.2590946
186880.0000000    0.2655618
186920.0000000    0.2663782
186960.0000000    0.2679907
187000.0000000    0.2643310
187040.0000000    0.2516155
187080.0000000    0.2425016
187120.0000000    0.2417289
187160.0000000    0.2581572
187200.0000000    0.2740625
187240.0000000    0.2769508
187280.0000000    0.2844328
187320.0000000    0.2837781
187360.0000000    0.2432752
187400.0000000    0.2635099
187440.0000000    0.2457530
187480.0000000    0.2570670
187520.0000000    0.2483340
187560.0000000    0.2246421
187600.0000000    0.2614071
187640.0000000    0.2402039
187680.0000000    0.2589495
187720.0000000    0.2554806
187760.0000000    0.2540686
187800.0000000    0.2521569
187840.0000000    0.2622210
187880.0000000    0.2638436
187920.0000000    0.2719946
187960.0000000    0.2612402
188000.0000000    0.2621567
188040.0000000    0.2666245
188080.0000000    0.2711104
188120.0000000    0.2801538
188160.0000000    0.2761069
188200.0000000    0.2655593
188240.0000000    0.2677311
188280.0000000    0.2495158
188320.0000000    0.2814059
188360.0000000    0.2666997
188400.0000000    0.2762587
188440.0000000    0.2714725
188480.0000000    0.2673736
188520.0000000    0.2842102
188560.0000000    0.2828596
188600.0000000    0.2503697
188640.0000000    0.2392726
188680.0000000    0.2639649
188720.0000000    0.2594603
188760.0000000    0.2499454
188800.0000000    0.2430695
188840.0000000    0.2568032
188880.0000000    0.2538031
188920.0000000    0.2717959
188960.0000000    0.2606808
189000.0000000    0.2511786
189040.0000000    0.2646333
189080.0000000    0.2676431
189120.0000000    0.2682936
189160.0000000    0.2696613
189200.0000000    0.2625462
189240.0000000    0.2845747
189280.0000000    0.2364833
189320.0000000    0.2458278
189360.0000000    0.2522291
189400.0000000    0.2522231
189440.0000000    0.2493457
189480.0000000    0.2410631
189520.0000000    0.2689666
189560.0000000    0.2643495
189600.0000000    0.2588293
189640.0000000    0.2711816
189680.0000000    0.2698505
189720.0000000    0.2721730
189760.0000000    0.2696933
189800.0000000    0.2683909
189840.0000000    0.2584314
189880.0000000    0.2734345
189920.0000000    0.2658648
189960.0000000    0.2466034
190000.0000000    0.2481512
190040.0000000    0.2585295
190080.0000000    0.2585641
190120.0000000    0.2648185
190160.0000000    0.2612818
190200.0000000    0.2385683
190240.0000000    0.2687425
190280.0000000    0.2810971
190320.0000000    0.2697880
190360.0000000    0.2633445
190400.0000000    0.2599261
190440.0000000    0.2762265
190480.0000000    0.2580687
190520.0000000    0.2668322
190560.0000000    0.2795436
190600.0000000    0.2779855
190640.0000000    0.2669903
190680.0000000    0.2437325
190720.0000000    0.2659928
190760.0000000    0.2751916
190800.0000000    0.2757360
190840.0000000    0.2583030
190880.0000000    0.2423843
190920.0000000    0.2604056
190960.0000000    0.2482778
191000.0000000    0.2642698
191040.0000000    0.2599415
191080.0000000    0.2714324
191120.0000000    0.2691537
191160.0000000    0.2606593
191200.0000000    0.2731861
191240.0000000    0.2575962
191280.0000000    0.2671567
191320.0000000    0.2598815
191360.0000000    0.2521688
191400.0000000    0.2810521
191440.0000000    0.2819860
191480.0000000    0.2622762
191520.0000000    0.2651237
191560.0000000    0.2623492
191600.0000000    0.2691486
191640.0000000    0.2678721
191680.0000000    0.2624152
191720.0000000    0.2291678
191760.0000000    0.2448183
191800.0000000    0.2544134
191840.0000000    0.2353595
191880.0000000    0.2343594
191920.0000000    0.2539145
191960.0000000    0.2585304
192000.0000000    0.2482230
192040.0000000    0.2631648
192080.0000000    0.2284957
192120.0000000    0.2475838
192160.0000000    0.2596360
192200.0000000    0.2557244
192240.0000000    0.2586212
192280.0000000    0.2961133
192320.0000000    0.2468756
192360.0000000    0.2470812
192400.0000000    0.2419076
192440.0000000    0.2533920
192480.0000000    0.2321470
192520.0000000    0.2266394
192560.0000000    0.2406152
192600.0000000    0.2572595
192640.0000000    0.2469961
192680.0000000    0.2438390
192720.0000000    0.2596731
192760.0000000    0.2689117
192800.0000000    0.2780605
192840.0000000    0.2599179
192880.0000000    0.2627844
192920.0000000    0.2621807
192960.0000000    0.2824534
193000.0000000    0.2686630
193040.0000000    0.2834938
193080.0000000    0.2840495
193120.0000000    0.2608955
193160.0000000    0.2613879
193200.0000000    0.2525803
193240.0000000    0.2607964
193280.0000000    0.2608152
193320.0000000    0.2329442
193360.0000000    0.2384580
193400.0000000    0.2464976
193440.0000000    0.2558185
193480.0000000    0.2706067
193520.0000000    0.2712286
193560.0000000    0.2799274
193600.0000000    0.2644505
193640.0000000    0.2656297
193680.0000000    0.2846904
193720.0000000    0.2747547
193760.0000000    0.2734304
193800.0000000    0.2876016
193840.0000000    0.2840253
193880.0000000    0.2763216
193920.0000000    0.2612624
193960.0000000    0.2774400
194000.0000000    0.2650461
194040.0000000    0.2593555
194080.0000000    0.2657243
194120.0000000    0.2896541
194160.0000000    0.2624173
194200.0000000    0.2752720
194240.0000000    0.2552967
194280.0000000    0.2708877
194320.0000000    0.2888390
194360.0000000    0.2618550
194400.0000000    0.2634997
194440.0000000    0.2468433
194480.0000000    0.2648256
194520.0000000    0.2713256
194560.0000000    0.2640952
194600.0000000    0.2522251
194640.0000000    0.2569525
194680.0000000    0.2389876
194720.0000000    0.2589107
194760.0000000    0.2468091
194800.0000000    0.2587565
194840.0000000    0.2455250
194880.0000000    0.2465593
194920.0000000    0.2746777
194960.0000000    0.2802700
195000.0000000    0.2689075
195040.0000000    0.2630114
195080.0000000    0.2577354
195120.0000000    0.2624470
195160.0000000    0.2582508
195200.0000000    0.2664724
195240.0000000    0.2609641
195280.0000000    0.2683923
195320.0000000    0.2530437
195360.0000000    0.2673026
195400.0000000    0.2694940
195440.0000000    0.2782803
195480.0000000    0.2898858
195520.0000000    0.2640204
195560.0000000    0.2656092
195600.0000000    0.2700138
195640.0000000    0.2624851
195680.0000000    0.2639097
195720.0000000    0.2600673
195760.0000000    0.2670687
195800.0000000    0.2780030
195840.0000000    0.2760406
195880.0000000    0.2816172
195920.0000000    0.2829606
195960.0000000    0.2713525
196000.0000000    0.2721201
196040.0000000    0.2716517
196080.0000000    0.2648921
196120.0000000    0.2630669
196160.0000000    0.2699252
196200.0000000    0.2525965
196240.0000000    0.2431737
196280.0000000    0.2445160
196320.0000000    0.2526268
196360.0000000    0.2546750
196400.0000000    0.2373012
196440.0000000    0.2454056
196480.0000000    0.2528576
196520.0000000    0.2476716
196560.0000000    0.2777337
196600.0000000    0.2708488
196640.0000000    0.2712268
196680.0000000    0.2654580
196720.0000000    0.2556810
196760.0000000    0.2636388
196800.0000000    0.2557020
196840.0000000    0.2697534
196880.0000000    0.2614847
196920.0000000    0.2546637
196960.0000000    0.2639147
197000.0000000    0.2543275
197040.0000000    0.2547354
197080.0000000    0.2721592
197120.0000000    0.2676545
197160.0000000    0.2496248
197200.0000000    0.2588780
197240.0000000    0.2699635
197280.0000000    0.2635221
197320.0000000    0.2694865
197360.0000000    0.2614483
197400.0000000    0.2747158
197440.0000000    0.2703675
197480.0000000    0.3028240
197520.0000000    0.2807739
197560.0000000    0.2588607
197600.0000000    0.2775271
197640.0000000    0.2711364
197680.0000000    0.2854387
197720.0000000    0.2707916
197760.0000000    0.2731356
197800.0000000    0.2765151
197840.0000000    0.2593005
197880.0000000    0.2526728
197920.0000000    0.2630585
197960.0000000    0.2528314
198000.0000000    0.2602552
198040.0000000    0.2750686
198080.0000000    0.2774105
198120.0000000    0.2736730
198160.0000000    0.2717898
198200.0000000    0.2677776
198240.0000000    0.2843758
198280.0000000    0.2650285
198320.0000000    0.2734676
198360.0000000    0.2505169
198400.0000000    0.2351713
198440.0000000    0.2524110
198480.0000000    0.2399662
198520.0000000    0.2501342
198560.0000000    0.2318391
198600.0000000    0.2492742
198640.0000000    0.2369145
198680.0000000    0.2521006
198720.0000000    0.2446342
198760.0000000    0.2267035
198800.0000000    0.2448313
198840.0000000    0.2404031
198880.0000000    0.2365375
198920.0000000    0.2433174
198960.0000000    0.2473339
199000.0000000    0.2507271
199040.0000000    0.2407164
199080.0000000    0.2515456
199120.0000000    0.2475319
199160.0000000    0.2469368
199200.0000000    0.2428338
199240.0000000    0.2620424
199280.0000000    0.2641896
199320.0000000    0.2647761
199360.0000000    0.2351185
199400.0000000    0.2445943
199440.0000000    0.2592352
199480.0000000    0.2569516
199520.0000000    0.2375929
199560.0000000    0.2562560
199600.0000000    0.2593248
199640.0000000    0.2673962
199680.0000000    0.2507553
199720.0000000    0.2547018
199760.0000000    0.2656301
199800.0000000    0.2660849
199840.0000000    0.2749090
199880.0000000    0.2584049
199920.0000000    0.2556265
199960.0000000    0.2757631
200000.0000000    0.2523216
200040.0000000    0.2657224
200080.0000000    0.2550284
200120.0000000    0.2559626
200160.0000000    0.2580018
200200.0000000    0.2704527
200240.0000000    0.2582808
200280.0000000    0.2702771
200320.0000000    0.2552092
200360.0000000    0.2504819
200400.0000000    0.2469613
200440.0000000    0.2414737
200480.0000000    0.2390593
200520.0000000    0.2520232
200560.0000000    0.2641544
200600.0000000    0.2519667
200640.0000000    0.2721819
200680.0000000    0.2782253
200720.0000000    0.2781115
200760.0000000    0.2587616
200800.0000000    0.2703346
200840.0000000    0.2499028
200880.0000000    0.2653821
200920.0000000    0.2593628
200960.0000000    0.2637448
201000.0000000    0.2480298
201040.0000000    0.2433534
201080.0000000    0.2422194
201120.0000000    0.2300045
201160.0000000    0.2495387
201200.0000000    0.2391267
201240.0000000    0.2509143
201280.0000000    0.2349682
201320.0000000    0.2554711
201360.0000000    0.2541579
201400.0000000    0.2564295
201440.0000000    0.2667542
201480.0000000    0.2472989
201520.0000000    0.2440972
201560.0000000    0.2530794
201600.0000000    0.2610732
201640.0000000    0.2543859
201680.0000000    0.2624055
201720.0000000    0.2555879
201760.0000000    0.2536727
201800.0000000    0.2616479
201840.0000000    0.2630447
201880.0000000    0.2603963
201920.0000000    0.2556438
201960.0000000    0.2619984
202000.0000000    0.2767465
202040.0000000    0.2665216
202080.0000000    0.2694512
202120.0000000    0.2530639
202160.0000000    0.2529312
202200.0000000    0.2323302
202240.0000000    0.2739573
202280.0000000    0.2616031
202320.0000000    0.2636987
202360.0000000    0.2602437
202400.0000000    0.2576615
202440.0000000    0.2561598
202480.0000000    0.2499977
202520.0000000    0.2507569
202560.0000000    0.2498354
202600.0000000    0.2693632
202640.0000000    0.2607610
202680.0000000    0.2708635
202720.0000000    0.2726610
202760.0000000    0.2504957
202800.0000000    0.2499563
202840.0000000    0.2715752
202880.0000000    0.2755918
202920.0000000    0.2637274
202960.0000000    0.2369475
203000.0000000    0.2569520
203040.0000000    0.2463595
203080.0000000    0.2512285
203120.0000000    0.2663308
203160.0000000    0.2651371
203200.0000000    0.2585296
203240.0000000    0.2593720
203280.0000000    0.2383332
203320.0000000    0.2517735
203360.0000000    0.2676723
203400.0000000    0.2749435
203440.0000000    0.2726277
203480.0000000    0.2490490
203520.0000000    0.2483019
203560.0000000    0.2739218
203600.0000000    0.2756510
203640.0000000    0.2771939
203680.0000000    0.2753807
203720.0000000    0.2783508
203760.0000000    0.2576071
203800.0000000    0.2526067
203840.0000000    0.2607571
203880.0000000    0.2614380
203920.0000000    0.2588173
203960.0000000    0.2430517
204000.0000000    0.2488784
204040.0000000    0.2589068
204080.0000000    0.2433292
204120.0000000    0.2285806
204160.0000000    0.2391784
204200.0000000    0.2456669
204240.0000000    0.2430735
204280.0000000    0.2490790
204320.0000000    0.2472807
204360.0000000    0.2397746
204400.0000000    0.2270423
204440.0000000    0.2633716
204480.0000000    0.2637885
204520.0000000    0.2532717
204560.0000000    0.2563224
204600.0000000    0.2466897
204640.0000000    0.2900131
204680.0000000    0.2697177
204720.0000000    0.2843632
204760.0000000    0.2679911
204800.0000000    0.2579775
204840.0000000    0.2693571
204880.0000000    0.2667652
204920.0000000    0.2514001
204960.0000000    0.2519815
205000.0000000    0.2538053
205040.0000000    0.2462863
205080.0000000    0.2500060
205120.0000000    0.2433053
205160.0000000    0.2672045
205200.0000000    0.2555858
205240.0000000    0.2498679
205280.0000000    0.2557569
205320.0000000    0.2630769
205360.0000000    0.2492523
205400.0000000    0.2564939
205440.0000000    0.2475359
205480.0000000    0.2569879
205520.0000000    0.2392739
205560.0000000    0.2456065
205600.0000000    0.2605673
205640.0000000    0.2369218
205680.0000000    0.2460627
205720.0000000    0.2590345
205760.0000000    0.2631802
205800.0000000    0.2461249
205840.0000000    0.2529579
205880.0000000    0.2364736
205920.0000000    0.2608717
205960.0000000    0.2325934
206000.0000000    0.2597356
206040.0000000    0.2539625
206080.0000000    0.2753524
206120.0000000    0.2572551
206160.0000000    0.2657990
206200.0000000    0.2558718
206240.0000000    0.2650092
206280.0000000    0.2649419
206320.0000000    0.2536067
206360.0000000    0.2614610
206400.0000000    0.2500378
206440.0000000    0.2643607
206480.0000000    0.2471536
206520.0000000    0.2513514
206560.0000000    0.2512680
206600.0000000    0.2795992
206640.0000000    0.2431199
206680.0000000    0.2495710
206720.0000000    0.2558645
206760.0000000    0.2627345
206800.0000000    0.2653518
206840.0000000    0.2637046
206880.0000000    0.2521874
206920.0000000    0.2712139
206960.0000000    0.2612236
207000.0000000    0.2417914
207040.0000000    0.2732548
207080.0000000    0.2731929
207120.0000000    0.2548694
207160.0000000    0.2530741
207200.0000000    0.2442926
207240.0000000    0.2575130
207280.0000000    0.2515129
207320.0000000    0.2484915
207360.0000000    0.2591714
207400.0000000    0.2573864
207440.0000000    0.2600393
207480.0000000    0.2498555
207520.0000000    0.2667215
207560.0000000    0.2432450
207600.0000000    0.2609169
207640.0000000    0.2649439
207680.0000000    0.2674403
207720.0000000    0.2610023
207760.0000000    0.2717331
207800.0000000    0.2669886
207840.0000000    0.2627595
207880.0000000    0.2348666
207920.0000000    0.2616650
207960.0000000    0.2484327
208000.0000000    0.2656110
208040.0000000    0.2688424
208080.0000000    0.2536668
208120.0000000    0.2503919
208160.0000000    0.2788076
208200.0000000    0.2493909
208240.0000000    0.2439800
208280.0000000    0.2589671
208320.0000000    0.2749886
208360.0000000    0.2597981
208400.0000000    0.2512551
208440.0000000    0.2578501
208480.0000000    0.2618338
208520.0000000    0.2625836
208560.0000000    0.2461871
208600.0000000    0.2545056
208640.0000000    0.2599314
208680.0000000    0.2701784
208720.0000000    0.2669318
208760.0000000    0.2479618
208800.0000000    0.2671935
208840.0000000    0.2695649
208880.0000000    0.2686312
208920.0000000    0.2470096
208960.0000000    0.2695583
209000.0000000    0.2633145
209040.0000000    0.2726306
209080.0000000    0.2882671
209120.0000000    0.2747533
209160.0000000    0.2765134
209200.0000000    0.2722431
209240.0000000    0.2873984
209280.0000000    0.2848524
209320.0000000    0.2893905
209360.0000000    0.2790556
209400.0000000    0.2867633
209440.0000000    0.2762482
209480.0000000    0.2611673
209520.0000000    0.2478747
209560.0000000    0.2688433
209600.0000000    0.2748752
209640.0000000    0.2662486
209680.0000000    0.2655168
209720.0000000    0.2482951
209760.0000000    0.2697186
209800.0000000    0.2400926
209840.0000000    0.2509564
209880.0000000    0.2496007
209920.0000000    0.2601008
209960.0000000    0.2696923
210000.0000000    0.2520002
210040.0000000    0.2785275
210080.0000000    0.2831205
210120.0000000    0.2672586
210160.0000000    0.2696181
210200.0000000    0.2749486
210240.0000000    0.2571403
210280.0000000    0.2667659
210320.0000000    0.2594383
210360.0000000    0.2639827
210400.0000000    0.2662344
210440.0000000    0.2681558
210480.0000000    0.2691689
210520.0000000    0.2872269
210560.0000000    0.2722143
210600.0000000    0.3038929
210640.0000000    0.2748592
210680.0000000    0.2749219
210720.0000000    0.2748231
210760.0000000    0.2752517
210800.0000000    0.2662810
210840.0000000    0.2760126
210880.0000000    0.2711758
210920.0000000    0.2679623
210960.0000000    0.2581374
211000.0000000    0.2704158
211040.0000000    0.2583439
211080.0000000    0.2701347
211120.0000000    0.2637950
211160.0000000    0.2657446
211200.0000000    0.2728374
211240.0000000    0.2793350
211280.0000000    0.2902302
211320.0000000    0.2853760
211360.0000000    0.2930427
211400.0000000    0.2684508
211440.0000000    0.2786966
211480.0000000    0.2648351
211520.0000000    0.2666900
211560.0000000    0.2573830
211600.0000000    0.2557094
211640.0000000    0.2637433
211680.0000000    0.2750748
211720.0000000    0.2441307
211760.0000000    0.2750725
211800.0000000    0.2690714
211840.0000000    0.2608908
211880.0000000    0.2315185
211920.0000000    0.2530454
211960.0000000    0.2564507
212000.0000000    0.2446914
212040.0000000    0.2687872
212080.0000000    0.2710239
212120.0000000    0.2622293
212160.0000000    0.2628565
212200.0000000    0.2506703
212240.0000000    0.2638670
212280.0000000    0.2658970
212320.0000000    0.2833833
212360.0000000    0.2506209
212400.0000000    0.2660471
212440.0000000    0.2915955
212480.0000000    0.2781013
212520.0000000    0.2656848
212560.0000000    0.2815922
212600.0000000    0.2813550
212640.0000000    0.2674348
212680.0000000    0.2609959
212720.0000000    0.2772705
212760.0000000    0.2470374
212800.0000000    0.2556223
212840.0000000    0.2477015
212880.0000000    0.2635547
212920.0000000    0.2718564
212960.0000000    0.2566666
213000.0000000    0.2582445
213040.0000000    0.2669791
213080.0000000    0.2574632
213120.0000000    0.2685417
213160.0000000    0.2668491
213200.0000000    0.2695254
213240.0000000    0.2819123
213280.0000000    0.2558261
213320.0000000    0.2793255
213360.0000000    0.2681473
213400.0000000    0.2841247
213440.0000000    0.2817479
213480.0000000    0.2544399
213520.0000000    0.2615795
213560.0000000    0.2619117
213600.0000000    0.2878387
213640.0000000    0.2816820
213680.0000000    0.2735651
213720.0000000    0.2707293
213760.0000000    0.2819886
213800.0000000    0.2693268
213840.0000000    0.2655202
213880.0000000    0.2528479
213920.0000000    0.2855581
213960.0000000    0.2748763
214000.0000000    0.2604655
214040.0000000    0.2735396
214080.0000000    0.2792121
214120.0000000    0.2794509
214160.0000000    0.2645603
214200.0000000    0.2643299
214240.0000000    0.2644309
214280.0000000    0.2744717
214320.0000000    0.2785991
214360.0000000    0.2740166
214400.0000000    0.2646779
214440.0000000    0.2821141
214480.0000000    0.2607879
214520.0000000    0.2651782
214560.0000000    0.2560872
214600.0000000    0.2658042
214640.0000000    0.2497214
214680.0000000    0.2765734
214720.0000000    0.2483964
214760.0000000    0.2535302
214800.0000000    0.2599331
214840.0000000    0.2666098
214880.0000000    0.2511165
214920.0000000    0.2635666
214960.0000000    0.2653378
215000.0000000    0.2632339
215040.0000000    0.2533599
215080.0000000    0.2609367
215120.0000000    0.2443949
215160.0000000    0.2880376
215200.0000000    0.2627193
215240.0000000    0.2748617
215280.0000000    0.2502270
215320.0000000    0.2582051
215360.0000000    0.2473721
215400.0000000    0.2628180
215440.0000000    0.2430145
215480.0000000    0.2670059
215520.0000000    0.2486518
215560.0000000    0.2473618
215600.0000000    0.2514774
215640.0000000    0.2455108
215680.0000000    0.2743723
215720.0000000    0.2695899
215760.0000000    0.2698844
215800.0000000    0.2586667
215840.0000000    0.2709757
215880.0000000    0.2520185
215920.0000000    0.2541504
215960.0000000    0.2456831
216000.0000000    0.2450072
216040.0000000    0.2495818
216080.0000000    0.2486755
216120.0000000    0.2483151
216160.0000000    0.2419956
216200.0000000    0.2359675
216240.0000000    0.2504474
216280.0000000    0.2557612
216320.0000000    0.2668662
216360.0000000    0.2637383
216400.0000000    0.2399314
216440.0000000    0.2444928
216480.0000000    0.2465550
216520.0000000    0.2551227
216560.0000000    0.2322198
216600.0000000    0.2499665
216640.0000000    0.2602811
216680.0000000    0.2792498
216720.0000000    0.2703356
216760.0000000    0.2628928
216800.0000000    0.2597771
216840.0000000    0.2640592
216880.0000000    0.2714874
216920.0000000    0.2683211
216960.0000000    0.2563853
217000.0000000    0.2693053
217040.0000000    0.2570648
217080.0000000    0.2506306
217120.0000000    0.2579252
217160.0000000    0.2349102
217200.0000000    0.2330150
217240.0000000    0.2729909
217280.0000000    0.2654524
217320.0000000    0.2587191
217360.0000000    0.2661090
217400.0000000    0.2646008
217440.0000000    0.2440089
217480.0000000    0.2607623
217520.0000000    0.2451926
217560.0000000    0.2455074
217600.0000000    0.2559918
217640.0000000    0.2460388
217680.0000000    0.2345639
217720.0000000    0.2542602
217760.0000000    0.2196489
217800.0000000    0.2577196
217840.0000000    0.2751710
217880.0000000    0.2773231
217920.0000000    0.2570066
217960.0000000    0.2690525
218000.0000000    0.2730272
218040.0000000    0.2649780
218080.0000000    0.2710339
218120.0000000    0.2683579
218160.0000000    0.2665273
218200.0000000    0.2632062
218240.0000000    0.2586361
218280.0000000    0.2697124
218320.0000000    0.2668228
218360.0000000    0.2459153
218400.0000000    0.2615439
218440.0000000    0.2567527
218480.0000000    0.2547420
218520.0000000    0.2459476
218560.0000000    0.2322015
218600.0000000    0.2483771
218640.0000000    0.2723828
218680.0000000    0.2759794
218720.0000000    0.2724959
218760.0000000    0.2738527
218800.0000000    0.2513221
218840.0000000    0.2494844
218880.0000000    0.2384633
218920.0000000    0.2561322
218960.0000000    0.2488361
219000.0000000    0.2485125
219040.0000000    0.2438561
219080.0000000    0.2624821
219120.0000000    0.2591810
219160.0000000    0.2384107
219200.0000000    0.2333979
219240.0000000    0.2541505
219280.0000000    0.2510706
219320.0000000    0.2583216
219360.0000000    0.2448684
219400.0000000    0.2689863
219440.0000000    0.2726913
219480.0000000    0.2611608
219520.0000000    0.2621315
219560.0000000    0.2660420
219600.0000000    0.2557717
219640.0000000    0.2686052
219680.0000000    0.2559412
219720.0000000    0.2774202
219760.0000000    0.2753917
219800.0000000    0.2567893
219840.0000000    0.2581569
219880.0000000    0.2891509
219920.0000000    0.2668299
219960.0000000    0.2784643
220000.0000000    0.2841365
220040.0000000    0.2651867
220080.0000000    0.2672631
220120.0000000    0.2590400
220160.0000000    0.2611268
220200.0000000    0.2881334
220240.0000000    0.2910655
220280.0000000    0.2803952
220320.0000000    0.2870748
220360.0000000    0.2767789
220400.0000000    0.2964116
220440.0000000    0.2641780
220480.0000000    0.2837284
220520.0000000    0.2536320
220560.0000000    0.2603354
220600.0000000    0.2571692
220640.0000000    0.2580795
220680.0000000    0.2549594
220720.0000000    0.2922640
220760.0000000    0.2576977
220800.0000000    0.2686269
220840.0000000    0.2693678
220880.0000000    0.2460269
220920.0000000    0.2543043
220960.0000000    0.2498832
221000.0000000    0.2650118
221040.0000000    0.2581758
221080.0000000    0.2651703
221120.0000000    0.2955620
221160.0000000    0.2755444
221200.0000000    0.2666683
221240.0000000    0.2407060
221280.0000000    0.2900665
221320.0000000    0.2636057
221360.0000000    0.2623843
221400.0000000    0.2618624
221440.0000000    0.2551974
221480.0000000    0.2665755
221520.0000000    0.2556121
221560.0000000    0.2409039
221600.0000000    0.2613697
221640.0000000    0.2642993
221680.0000000    0.2645846
221720.0000000    0.2508295
221760.0000000    0.2454160
221800.0000000    0.2575406
221840.0000000    0.2612746
221880.0000000    0.2459374
221920.0000000    0.2687044
221960.0000000    0.2427835
222000.0000000    0.2626155
222040.0000000    0.2572009
222080.0000000    0.2574077
222120.0000000    0.2664073
222160.0000000    0.2564245
222200.0000000    0.2659580
222240.0000000    0.2496110
222280.0000000    0.2613348
222320.0000000    0.2533428
222360.0000000    0.2554242
222400.0000000    0.2640511
222440.0000000    0.2597324
222480.0000000    0.2589986
222520.0000000    0.2622392
222560.0000000    0.2657915
222600.0000000    0.2644172
222640.0000000    0.2427001
222680.0000000    0.2564582
222720.0000000    0.2690302
222760.0000000    0.2603756
222800.0000000    0.2764882
222840.0000000    0.2637032
222880.0000000    0.2714825
222920.0000000    0.2570796
222960.0000000    0.2536523
223000.0000000    0.2472783
223040.0000000    0.2299927
223080.0000000    0.2397112
223120.0000000    0.2553820
223160.0000000    0.2431415
223200.0000000    0.2431033
223240.0000000    0.2569083
223280.0000000    0.2635131
223320.0000000    0.2604472
223360.0000000    0.2708188
223400.0000000    0.2601598
223440.0000000    0.2566165
223480.0000000    0.2573289
223520.0000000    0.2674139
223560.0000000    0.2574031
223600.0000000    0.2628070
223640.0000000    0.2657039
223680.0000000    0.2525109
223720.0000000    0.2402399
223760.0000000    0.2499287
223800.0000000    0.2515565
223840.0000000    0.2546457
223880.0000000    0.2652098
223920.0000000    0.2426510
223960.0000000    0.2419751
224000.0000000    0.2485347
224040.0000000    0.2649017
224080.0000000    0.2382572
224120.0000000    0.2549053
224160.0000000    0.2697211
224200.0000000    0.2585997
224240.0000000    0.2652460
224280.0000000    0.2576558
224320.0000000    0.2242843
224360.0000000    0.2289683
224400.0000000    0.2243212
224440.0000000    0.2190574
224480.0000000    0.2374633
224520.0000000    0.2422768
224560.0000000    0.2542046
224600.0000000    0.2650359
224640.0000000    0.2475076
224680.0000000    0.2355561
224720.0000000    0.2524324
224760.0000000    0.2589203
224800.0000000    0.2597721
224840.0000000    0.2659328
224880.0000000    0.2577672
224920.0000000    0.2571437
224960.0000000    0.2339929
225000.0000000    0.2457260
225040.0000000    0.2411808
225080.0000000    0.2576116
225120.0000000    0.2564197
225160.0000000    0.2606677
225200.0000000    0.2731396
225240.0000000    0.2678705
225280.0000000    0.2565407
225320.0000000    0.2628747
225360.0000000    0.2618461
225400.0000000    0.2491731
225440.0000000    0.2743275
225480.0000000    0.2391084
225520.0000000    0.2645904
225560.0000000    0.2705423
225600.0000000    0.2465097
225640.0000000    0.2806608
225680.0000000    0.2756408
225720.0000000    0.2641544
225760.0000000    0.2788198
225800.0000000    0.2743044
225840.0000000    0.2664674
225880.0000000    0.2469511
225920.0000000    0.2543539
225960.0000000    0.2522127
226000.0000000    0.2581632
226040.0000000    0.2859172
226080.0000000    0.2568281
226120.0000000    0.2432289
226160.0000000    0.2497855
226200.0000000    0.2678649
226240.0000000    0.2445974
226280.0000000    0.2511552
226320.0000000    0.2584509
226360.0000000    0.2613049
226400.0000000    0.2406040
226440.0000000    0.2608985
226480.0000000    0.2706798
226520.0000000    0.2584433
226560.0000000    0.2503794
226600.0000000    0.2352378
226640.0000000    0.2553997
226680.0000000    0.2577566
226720.0000000    0.2522977
226760.0000000    0.2549982
226800.0000000    0.2605331
226840.0000000    0.2722680
226880.0000000    0.2613325
226920.0000000    0.2615672
226960.0000000    0.2340586
227000.0000000    0.2581837
227040.0000000    0.2415819
227080.0000000    0.2433987
227120.0000000    0.2559865
227160.0000000    0.2560035
227200.0000000    0.2489344
227240.0000000    0.2528223
227280.0000000    0.2560289
227320.0000000    0.2718255
227360.0000000    0.2564869
227400.0000000    0.2503720
227440.0000000    0.2568889
227480.0000000    0.2472479
227520.0000000    0.2443933
227560.0000000    0.2754232
227600.0000000    0.2786291
227640.0000000    0.2520933
227680.0000000    0.2613316
227720.0000000    0.2680281
227760.0000000    0.2671133
227800.0000000    0.2835863
227840.0000000    0.2681426
227880.0000000    0.2533966
227920.0000000    0.2367688
227960.0000000    0.2473995
228000.0000000    0.2584529
228040.0000000    0.2454885
228080.0000000    0.2572698
228120.0000000    0.2626336
228160.0000000    0.2499899
228200.0000000    0.2364397
228240.0000000    0.2551953
228280.0000000    0.2618884
228320.0000000    0.2516003
228360.0000000    0.2455046
228400.0000000    0.2248990
228440.0000000    0.2347785
228480.0000000    0.2432938
228520.0000000    0.2482328
228560.0000000    0.2453459
228600.0000000    0.2513508
228640.0000000    0.2523293
228680.0000000    0.2459024
228720.0000000    0.2512636
228760.0000000    0.2377483
228800.0000000    0.2503355
228840.0000000    0.2493991
228880.0000000    0.2426291
228920.0000000    0.2637049
228960.0000000    0.2592636
229000.0000000    0.2611151
229040.0000000    0.2679744
229080.0000000    0.2640362
229120.0000000    0.2439835
229160.0000000    0.2691927
229200.0000000    0.2758604
229240.0000000    0.2615305
229280.0000000    0.2723669
229320.0000000    0.2724171
229360.0000000    0.2659873
229400.0000000    0.2406319
229440.0000000    0.2732519
229480.0000000    0.2616037
229520.0000000    0.2705392
229560.0000000    0.2691792
229600.0000000    0.2655732
229640.0000000    0.2699964
229680.0000000    0.2534775
229720.0000000    0.2798067
229760.0000000    0.2524242
229800.0000000    0.2651266
229840.0000000    0.2625210
229880.0000000    0.2776801
229920.0000000    0.2774238
229960.0000000    0.2614375
230000.0000000    0.2715082
230040.0000000    0.2552529
230080.0000000    0.2625744
230120.0000000    0.2775440
230160.0000000    0.2706329
230200.0000000    0.2728508
230240.0000000    0.2721725
230280.0000000    0.2790818
230320.0000000    0.2805948
230360.0000000    0.2735915
230400.0000000    0.2646801
230440.0000000    0.2447468
230480.0000000    0.2508486
230520.0000000    0.2603185
230560.0000000    0.2585832
230600.0000000    0.2756917
230640.0000000    0.2664959
230680.0000000    0.2819827
230720.0000000    0.2662770
230760.0000000    0.2697711
230800.0000000    0.2780455
230840.0000000    0.2631326
230880.0000000    0.2610944
230920.0000000    0.2880089
230960.0000000    0.2802954
231000.0000000    0.2893225
231040.0000000    0.2794669
231080.0000000    0.2677832
231120.0000000    0.2791142
231160.0000000    0.2819844
231200.0000000    0.2566948
231240.0000000    0.2670830
231280.0000000    0.2938330
231320.0000000    0.2491203
231360.0000000    0.2761058
231400.0000000    0.2809640
231440.0000000    0.2667299
231480.0000000    0.2722752
231520.0000000    0.2483893
231560.0000000    0.2899077
231600.0000000    0.2826598
231640.0000000    0.2735448
231680.0000000    0.2704296
231720.0000000    0.2669037
231760.0000000    0.2803485
231800.0000000    0.2702174
231840.0000000    0.2547536
231880.0000000    0.2545666
231920.0000000    0.2465161
231960.0000000    0.2589024
232000.0000000    0.2639911
232040.0000000    0.2539394
232080.0000000    0.2621790
232120.0000000    0.2805921
232160.0000000    0.2584737
232200.0000000    0.2715525
232240.0000000    0.2507859
232280.0000000    0.2581662
232320.0000000    0.2674280
232360.0000000    0.2701072
232400.0000000    0.2734252
232440.0000000    0.2620698
232480.0000000    0.2687981
232520.0000000    0.2701928
232560.0000000    0.2709560
232600.0000000    0.2677490
232640.0000000    0.2805844
232680.0000000    0.2735777
232720.0000000    0.2581388
232760.0000000    0.2637137
232800.0000000    0.2557102
232840.0000000    0.2708812
232880.0000000    0.2769250
232920.0000000    0.2545957
232960.0000000    0.2534685
233000.0000000    0.2500456
233040.0000000    0.2690610
233080.0000000    0.2472600
233120.0000000    0.2764021
233160.0000000    0.2864217
233200.0000000    0.2365956
233240.0000000    0.2476427
233280.0000000    0.2496055
233320.0000000    0.2622229
233360.0000000    0.2410672
233400.0000000    0.2562362
233440.0000000    0.2495193
233480.0000000    0.2510696
233520.0000000    0.2610188
233560.0000000    0.2683827
233600.0000000    0.2479490
233640.0000000    0.2370572
233680.0000000    0.2549911
233720.0000000    0.2685733
233760.0000000    0.2848206
233800.0000000    0.2356605
233840.0000000    0.2691450
233880.0000000    0.2647849
233920.0000000    0.2520241
233960.0000000    0.2582763
234000.0000000    0.2574229
234040.0000000    0.2512011
234080.0000000    0.2527630
234120.0000000    0.2482321
234160.0000000    0.2688826
234200.0000000    0.2663295
234240.0000000    0.2508369
234280.0000000    0.2521736
234320.0000000    0.2672521
234360.0000000    0.2747478
234400.0000000    0.2685525
234440.0000000    0.2711707
234480.0000000    0.2768110
234520.0000000    0.2717441
234560.0000000    0.2735202
234600.0000000    0.2727340
234640.0000000    0.2525640
234680.0000000    0.2677444
234720.0000000    0.2612792
234760.0000000    0.2522243
234800.0000000    0.2736681
234840.0000000    0.2684179
234880.0000000    0.2802331
234920.0000000    0.2634746
234960.0000000    0.2780119
235000.0000000    0.2647638
235040.0000000    0.2622528
235080.0000000    0.2589024
235120.0000000    0.2730735
235160.0000000    0.2754751
235200.0000000    0.2712724
235240.0000000    0.2621740
235280.0000000    0.2377945
235320.0000000    0.2655134
235360.0000000    0.2501461
235400.0000000    0.2777332
235440.0000000    0.2704784
235480.0000000    0.2693700
235520.0000000    0.2648393
235560.0000000    0.2584831
235600.0000000    0.2867790
235640.0000000    0.2827276
235680.0000000    0.2622794
235720.0000000    0.2674223
235760.0000000    0.2685265
235800.0000000    0.2497366
235840.0000000    0.2600014
235880.0000000    0.2659903
235920.0000000    0.2535664
235960.0000000    0.2712754
236000.0000000    0.2639875
236040.0000000    0.2666158
236080.0000000    0.2869607
236120.0000000    0.2480796
236160.0000000    0.2608172
236200.0000000    0.2595872
236240.0000000    0.2557125
236280.0000000    0.2594756
236320.0000000    0.2459814
236360.0000000    0.2597311
236400.0000000    0.2596647
236440.0000000    0.2770007
236480.0000000    0.2720118
236520.0000000    0.2472057
236560.0000000    0.2682741
236600.0000000    0.2914462
236640.0000000    0.2735570
236680.0000000    0.2530750
236720.0000000    0.2859599
236760.0000000    0.2696906
236800.0000000    0.2833507
236840.0000000    0.2784235
236880.0000000    0.2713770
236920.0000000    0.2558059
236960.0000000    0.2708722
237000.0000000    0.2452439
237040.0000000    0.2621388
237080.0000000    0.2459545
237120.0000000    0.2695726
237160.0000000    0.2469786
237200.0000000    0.2561993
237240.0000000    0.2667238
237280.0000000    0.2542967
237320.0000000    0.2704322
237360.0000000    0.2786234
237400.0000000    0.2706737
237440.0000000    0.2644494
237480.0000000    0.2649176
237520.0000000    0.2870932
237560.0000000    0.2737561
237600.0000000    0.2927748
237640.0000000    0.2911409
237680.0000000    0.2692266
237720.0000000    0.2612072
237760.0000000    0.2761246
237800.0000000    0.2707801
237840.0000000    0.2636303
237880.0000000    0.2775172
237920.0000000    0.2945980
237960.0000000    0.2882953
238000.0000000    0.2618704
238040.0000000    0.2868486
238080.0000000    0.2759745
238120.0000000    0.2758153
238160.0000000    0.2812924
238200.0000000    0.2718646
238240.0000000    0.2760379
238280.0000000    0.2617805
238320.0000000    0.2485974
238360.0000000    0.2585676
238400.0000000    0.2640713
238440.0000000    0.2893665
238480.0000000    0.2857413
238520.0000000    0.2789823
238560.0000000    0.2933106
238600.0000000    0.2757663
238640.0000000    0.2564894
238680.0000000    0.2666514
238720.0000000    0.2750213
238760.0000000    0.2739773
238800.0000000    0.2527428
238840.0000000    0.2800832
238880.0000000    0.2773845
238920.0000000    0.2804418
238960.0000000    0.2553322
239000.0000000    0.2670784
239040.0000000    0.2775071
239080.0000000    0.2603253
239120.0000000    0.2715088
239160.0000000    0.2487806
239200.0000000    0.2549846
239240.0000000    0.2671839
239280.0000000    0.2513095
239320.0000000    0.2680338
239360.0000000    0.2683267
239400.0000000    0.2685626
239440.0000000    0.2792730
239480.0000000    0.2983220
239520.0000000    0.2840529
239560.0000000    0.2917068
239600.0000000    0.2790895
239640.0000000    0.2860008
239680.0000000    0.2678477
239720.0000000    0.3021933
239760.0000000    0.2822621
239800.0000000    0.2905324
239840.0000000    0.2690668
239880.0000000    0.2876544
239920.0000000    0.2851680
239960.0000000    0.2830347
240000.0000000    0.2879471
240040.0000000    0.2789122
240080.0000000    0.2700224
240120.0000000    0.2699427
240160.0000000    0.2781391
240200.0000000    0.2594767
240240.0000000    0.2687683
240280.0000000    0.2686090
240320.0000000    0.2797493
240360.0000000    0.2938493
240400.0000000    0.2623013
240440.0000000    0.2621257
240480.0000000    0.2404262
240520.0000000    0.2583432
240560.0000000    0.2623255
240600.0000000    0.2497443
240640.0000000    0.2585039
240680.0000000    0.2610357
240720.0000000    0.2657971
240760.0000000    0.2889175
240800.0000000    0.2791887
240840.0000000    0.2894775
240880.0000000    0.3072363
240920.0000000    0.3032695
240960.0000000    0.2859564
241000.0000000    0.2933099
241040.0000000    0.2897160
241080.0000000    0.2849940
241120.0000000    0.2957169
241160.0000000    0.2822569
241200.0000000    0.2857201
241240.0000000    0.2785847
241280.0000000    0.2629666
241320.0000000    0.2761469
241360.0000000    0.2878318
241400.0000000    0.2991529
241440.0000000    0.2647477
241480.0000000    0.2697557
241520.0000000    0.2678616
241560.0000000    0.2875192
241600.0000000    0.2620968
241640.0000000    0.2641113
241680.0000000    0.2538738
241720.0000000    0.2521848
241760.0000000    0.2705514
241800.0000000    0.2705714
241840.0000000    0.2858055
241880.0000000    0.2871774
241920.0000000    0.2568418
241960.0000000    0.2776524
242000.0000000    0.2696983
242040.0000000    0.2934164
242080.0000000    0.2559695
242120.0000000    0.2842099
242160.0000000    0.2713551
242200.0000000    0.2733560
242240.0000000    0.2863601
242280.0000000    0.2821770
242320.0000000    0.2858689
242360.0000000    0.2647182
242400.0000000    0.3156797
242440.0000000    0.2744720
242480.0000000    0.2689178
242520.0000000    0.2746170
242560.0000000    0.2859736
242600.0000000    0.2693182
242640.0000000    0.2841471
242680.0000000    0.2714703
242720.0000000    0.2750833
242760.0000000    0.2753888
242800.0000000    0.2705404
242840.0000000    0.2588209
242880.0000000    0.2772282
242920.0000000    0.2688437
242960.0000000    0.2599436
243000.0000000    0.2698168
243040.0000000    0.3060688
243080.0000000    0.2837789
243120.0000000    0.2675799
243160.0000000    0.2735126
243200.0000000    0.2746541
243240.0000000    0.2698747
243280.0000000    0.2622021
243320.0000000    0.2619193
243360.0000000    0.2543088
243400.0000000    0.2656703
243440.0000000    0.2938404
243480.0000000    0.2792517
243520.0000000    0.2849568
243560.0000000    0.2754382
243600.0000000    0.2707221
243640.0000000    0.2635806
243680.0000000    0.2639819
243720.0000000    0.2619942
243760.0000000    0.2685381
243800.0000000    0.2644130
243840.0000000    0.2499496
243880.0000000    0.2583033
243920.0000000    0.2504771
243960.0000000    0.2426411
244000.0000000    0.2417743
244040.0000000    0.2632065
244080.0000000    0.2509954
244120.0000000    0.2570181
244160.0000000    0.2625887
244200.0000000    0.2568049
244240.0000000    0.2483724
244280.0000000    0.2454116
244320.0000000    0.2721641
244360.0000000    0.2986645
244400.0000000    0.2827332
244440.0000000    0.2833934
244480.0000000    0.2704359
244520.0000000    0.2562038
244560.0000000    0.2678824
244600.0000000    0.2611439
244640.0000000    0.2500618
244680.0000000    0.2578218
244720.0000000    0.2535181
244760.0000000    0.2465280
244800.0000000    0.2553895
244840.0000000    0.2699751
244880.0000000    0.2607525
244920.0000000    0.2652891
244960.0000000    0.2705490
245000.0000000    0.2491150
245040.0000000    0.2466105
245080.0000000    0.2627126
245120.0000000    0.2666953
245160.0000000    0.2734169
245200.0000000    0.2801935
245240.0000000    0.2715739
245280.0000000    0.2792078
245320.0000000    0.2609389
245360.0000000    0.2786187
245400.0000000    0.2637253
245440.0000000    0.2449733
245480.0000000    0.2443542
245520.0000000    0.2566260
245560.0000000    0.2585427
245600.0000000    0.2518159
245640.0000000    0.2571064
245680.0000000    0.2469341
245720.0000000    0.2632833
245760.0000000    0.2580261
245800.0000000    0.2543095
245840.0000000    0.2638838
245880.0000000    0.2648669
245920.0000000    0.2475957
245960.0000000    0.2484567
246000.0000000    0.2649890
246040.0000000    0.2538523
246080.0000000    0.2593134
246120.0000000    0.2578966
246160.0000000    0.2582242
246200.0000000    0.2820133
246240.0000000    0.2670389
246280.0000000    0.2605131
246320.0000000    0.2588876
246360.0000000    0.2427720
246400.0000000    0.2600633
246440.0000000    0.2294340
246480.0000000    0.2599977
246520.0000000    0.2636774
246560.0000000    0.2622243
246600.0000000    0.2685156
246640.0000000    0.2743049
246680.0000000    0.2490813
246720.0000000    0.2667690
246760.0000000    0.2591102
246800.0000000    0.2671220
246840.0000000    0.2571970
246880.0000000    0.2629441
246920.0000000    0.2690314
246960.0000000    0.2523780
247000.0000000    0.2699733
247040.0000000    0.2682542
247080.0000000    0.2649639
247120.0000000    0.2519766
247160.0000000    0.2464381
247200.0000000    0.2640569
247240.0000000    0.2679282
247280.0000000    0.2663043
247320.0000000    0.2382885
247360.0000000    0.2657154
247400.0000000    0.2567994
247440.0000000    0.2458199
247480.0000000    0.2658626
247520.0000000    0.2551641
247560.0000000    0.2523614
247600.0000000    0.2442816
247640.0000000    0.2434676
247680.0000000    0.2447123
247720.0000000    0.2262761
247760.0000000    0.2361615
247800.0000000    0.2581962
247840.0000000    0.2683913
247880.0000000    0.2827526
247920.0000000    0.2446140
247960.0000000    0.2713660
248000.0000000    0.2499419
248040.0000000    0.2284331
248080.0000000    0.2199713
248120.0000000    0.2544078
248160.0000000    0.2544357
248200.0000000    0.2543409
248240.0000000    0.2716427
248280.0000000    0.2518204
248320.0000000    0.2524366
248360.0000000    0.2463859
248400.0000000    0.2236436
248440.0000000    0.2481694
248480.0000000    0.2700455
248520.0000000    0.2521045
248560.0000000    0.2666991
248600.0000000    0.2437679
248640.0000000    0.2614401
248680.0000000    0.2628812
248720.0000000    0.2550716
248760.0000000    0.2657463
248800.0000000    0.2569883
248840.0000000    0.2412721
248880.0000000    0.2507319
248920.0000000    0.2561951
248960.0000000    0.2674851
249000.0000000    0.2744567
249040.0000000    0.2634012
249080.0000000    0.2550577
249120.0000000    0.2457725
249160.0000000    0.2591153
249200.0000000    0.2320320
249240.0000000    0.2517586
249280.0000000    0.2380485
249320.0000000    0.2478037
249360.0000000    0.2401889
249400.0000000    0.2406939
249440.0000000    0.2470825
249480.0000000    0.2532214
249520.0000000    0.2305411
249560.0000000    0.2488862
249600.0000000    0.2388720
249640.0000000    0.2547445
249680.0000000    0.2447076
249720.0000000    0.2405809
249760.0000000    0.2417715
249800.0000000    0.2664860
249840.0000000    0.2577056
249880.0000000    0.2467227
249920.0000000    0.2429204
249960.0000000    0.2355982
250000.0000000    0.2383267
250040.0000000    0.2342435
250080.0000000    0.2465124
250120.0000000    0.2407863
250160.0000000    0.2496403
250200.0000000    0.2416894
250240.0000000    0.2201749
250280.0000000    0.2269932
250320.0000000    0.2493075
250360.0000000    0.2437503
250400.0000000    0.2471421
250440.0000000    0.2351485
250480.0000000    0.2488655
250520.0000000    0.2533867
250560.0000000    0.2245655
250600.0000000    0.2734616
250640.0000000    0.2590931
250680.0000000    0.2605473
250720.0000000    0.2460344
250760.0000000    0.2636020
250800.0000000    0.2570309
250840.0000000    0.2650624
250880.0000000    0.2673630
250920.0000000    0.2549186
250960.0000000    0.2659609
251000.0000000    0.2772370
251040.0000000    0.2733485
251080.0000000    0.2751680
251120.0000000    0.2976482
251160.0000000    0.2754847
251200.0000000    0.2841257
251240.0000000    0.2715450
251280.0000000    0.2703760
251320.0000000    0.2840549
251360.0000000    0.2909459
251400.0000000    0.2802925
251440.0000000    0.2950264
251480.0000000    0.2804517
251520.0000000    0.2951616
251560.0000000    0.2761948
251600.0000000    0.2798620
251640.0000000    0.2671556
251680.0000000    0.2905769
251720.0000000    0.2800075
251760.0000000    0.2856647
251800.0000000    0.2789934
251840.0000000    0.2784695
251880.0000000    0.2604216
251920.0000000    0.2823166
251960.0000000    0.2724185
252000.0000000    0.2605480
252040.0000000    0.2607586
252080.0000000    0.2779447
252120.0000000    0.2769710
252160.0000000    0.2730144
252200.0000000    0.2750139
252240.0000000    0.2819654
252280.0000000    0.2764400
252320.0000000    0.2838040
252360.0000000    0.2717147
252400.0000000    0.2727637
252440.0000000    0.2773068
252480.0000000    0.2651404
252520.0000000    0.2601422
252560.0000000    0.2649153
252600.0000000    0.2685311
252640.0000000    0.2532101
252680.0000000    0.2705691
252720.0000000    0.2618193
252760.0000000    0.2712459
252800.0000000    0.2599521
252840.0000000    0.2512770
252880.0000000    0.2628603
252920.0000000    0.2377196
252960.0000000    0.2481143
253000.0000000    0.2494879
253040.0000000    0.2556917
253080.0000000    0.2662674
253120.0000000    0.2310192
253160.0000000    0.2775623
253200.0000000    0.2679388
253240.0000000    0.2576866
253280.0000000    0.2465653
253320.0000000    0.2607309
253360.0000000    0.2791207
253400.0000000    0.2723042
253440.0000000    0.2534528
253480.0000000    0.2375041
253520.0000000    0.2499424
253560.0000000    0.2287605
253600.0000000    0.2548948
253640.0000000    0.2607654
253680.0000000    0.2709597
253720.0000000    0.2798289
253760.0000000    0.2911905
253800.0000000    0.2767038
253840.0000000    0.2688509
253880.0000000    0.2577307
253920.0000000    0.2828669
253960.0000000    0.2605771
254000.0000000    0.2864800
254040.0000000    0.2820010
254080.0000000    0.2797561
254120.0000000    0.2730428
254160.0000000    0.2686873
254200.0000000    0.2764165
254240.0000000    0.2710181
254280.0000000    0.2706155
254320.0000000    0.2707659
254360.0000000    0.2616799
254400.0000000    0.2605453
254440.0000000    0.2655846
254480.0000000    0.2694980
254520.0000000    0.2627138
254560.0000000    0.2856073
254600.0000000    0.2889599
254640.0000000    0.2620941
254680.0000000    0.2614444
254720.0000000    0.2937313
254760.0000000    0.2628738
254800.0000000    0.2748403
254840.0000000    0.2613249
254880.0000000    0.2774491
254920.0000000    0.2590577
254960.0000000    0.2758655
255000.0000000    0.2661363
255040.0000000    0.2834166
255080.0000000    0.2735347
255120.0000000    0.2831370
255160.0000000    0.2841343
255200.0000000    0.2795553
255240.0000000    0.2513497
255280.0000000    0.2401457
255320.0000000    0.2648607
255360.0000000    0.2756294
255400.0000000    0.2662772
255440.0000000    0.2733210
255480.0000000    0.2690155
255520.0000000    0.2665787
255560.0000000    0.2688727
255600.0000000    0.2655047
255640.0000000    0.2724660
255680.0000000    0.2581303
255720.0000000    0.2781615
255760.0000000    0.2537189
255800.0000000    0.2421697
255840.0000000    0.2581092
255880.0000000    0.2654778
255920.0000000    0.2846642
255960.0000000    0.2717264
256000.0000000    0.2467911
256040.0000000    0.2499482
256080.0000000    0.2480913
256120.0000000    0.2541247
256160.0000000    0.2561425
256200.0000000    0.2532916
256240.0000000    0.2558676
256280.0000000    0.2637600
256320.0000000    0.2599711
256360.0000000    0.2705349
256400.0000000    0.3088157
256440.0000000    0.2716588
256480.0000000    0.2956055
256520.0000000    0.2690450
256560.0000000    0.2709291
256600.0000000    0.2743798
256640.0000000    0.2634917
256680.0000000    0.2669616
256720.0000000    0.2726202
256760.0000000    0.2684064
256800.0000000    0.2727675
256840.0000000    0.2817867
256880.0000000    0.2716428
256920.0000000    0.2701868
256960.0000000    0.2708941
257000.0000000    0.2742341
257040.0000000    0.2716446
257080.0000000    0.2680527
257120.0000000    0.2734481
257160.0000000    0.2623028
257200.0000000    0.2676482
257240.0000000    0.2736018
257280.0000000    0.2571272
257320.0000000    0.2603261
257360.0000000    0.2907743
257400.0000000    0.2632166
257440.0000000    0.2775720
257480.0000000    0.2650936
257520.0000000    0.2671742
257560.0000000    0.2660874
257600.0000000    0.2648090
257640.0000000    0.2703447
257680.0000000    0.2823001
257720.0000000    0.2910107
257760.0000000    0.2811745
257800.0000000    0.2688713
257840.0000000    0.2621006
257880.0000000    0.2784944
257920.0000000    0.2815197
257960.0000000    0.2595956
258000.0000000    0.2713513
258040.0000000    0.2867984
258080.0000000    0.2733241
258120.0000000    0.2690731
258160.0000000    0.2877155
258200.0000000    0.2801409
258240.0000000    0.2946713
258280.0000000    0.2620644
258320.0000000    0.2894114
258360.0000000    0.2842742
258400.0000000    0.2937729
258440.0000000    0.2700719
258480.0000000    0.2892701
258520.0000000    0.2776466
258560.0000000    0.2773407
258600.0000000    0.2661672
258640.0000000    0.2748169
258680.0000000    0.2910629
258720.0000000    0.2684786
258760.0000000    0.2560800
258800.0000000    0.2677714
258840.0000000    0.2906128
258880.0000000    0.2902221
258920.0000000    0.2870584
258960.0000000    0.2764266
259000.0000000    0.2722450
259040.0000000    0.2665026
259080.0000000    0.2747711
259120.0000000    0.2943981
259160.0000000    0.2802333
259200.0000000    0.2618160
259240.0000000    0.2817879
259280.0000000    0.2789583
259320.0000000    0.2915331
259360.0000000    0.2730749
259400.0000000    0.2768682
259440.0000000    0.2896493
259480.0000000    0.2715639
259520.0000000    0.2733410
259560.0000000    0.2621140
259600.0000000    0.2676144
259640.0000000    0.2735657
259680.0000000    0.2710448
259720.0000000    0.2675823
259760.0000000    0.2556556
259800.0000000    0.2724895
259840.0000000    0.2543156
259880.0000000    0.2697876
259920.0000000    0.2647238
259960.0000000    0.2661195
260000.0000000    0.2687560
260040.0000000    0.2832150
260080.0000000    0.2719874
260120.0000000    0.2845390
260160.0000000    0.2781346
260200.0000000    0.2799647
260240.0000000    0.2646715
260280.0000000    0.2820765
260320.0000000    0.2899825
260360.0000000    0.2788301
260400.0000000    0.2986453
260440.0000000    0.2745793
260480.0000000    0.2542812
260520.0000000    0.2891914
260560.0000000    0.2902790
260600.0000000    0.2777291
260640.0000000    0.2859810
260680.0000000    0.2666121
260720.0000000    0.2588016
260760.0000000    0.2637483
260800.0000000    0.2757823
260840.0000000    0.2687671
260880.0000000    0.2757044
260920.0000000    0.2763604
260960.0000000    0.2724175
261000.0000000    0.2915382
261040.0000000    0.2887122
261080.0000000    0.2702369
261120.0000000    0.2700843
261160.0000000    0.2567280
261200.0000000    0.2507135
261240.0000000    0.2628416
261280.0000000    0.2646732
261320.0000000    0.2692266
261360.0000000    0.2578364
261400.0000000    0.2745529
261440.0000000    0.2588437
261480.0000000    0.2749600
261520.0000000    0.2635240
261560.0000000    0.2765890
261600.0000000    0.2723292
261640.0000000    0.2594583
261680.0000000    0.2570538
261720.0000000    0.2512712
261760.0000000    0.2413018
261800.0000000    0.2488067
261840.0000000    0.2690144
261880.0000000    0.2348322
261920.0000000    0.2660650
261960.0000000    0.2614874
262000.0000000    0.2421947
262040.0000000    0.2558137
262080.0000000    0.2882968
262120.0000000    0.2712930
262160.0000000    0.2660083
262200.0000000    0.2716815
262240.0000000    0.2796820
262280.0000000    0.2687452
262320.0000000    0.2678506
262360.0000000    0.2632219
262400.0000000    0.2928974
262440.0000000    0.2829823
262480.0000000    0.2805573
262520.0000000    0.2568946
262560.0000000    0.2528794
262600.0000000    0.2616192
262640.0000000    0.2776685
262680.0000000    0.2946649
262720.0000000    0.2601270
262760.0000000    0.2694328
262800.0000000    0.2913249
262840.0000000    0.2844784
262880.0000000    0.2702718
262920.0000000    0.2784630
262960.0000000    0.2756561
263000.0000000    0.2761134
263040.0000000    0.2858061
263080.0000000    0.2973399
263120.0000000    0.2725034
263160.0000000    0.2733468
263200.0000000    0.2674500
263240.0000000    0.2568999
263280.0000000    0.2744366
263320.0000000    0.2775293
263360.0000000    0.2939973
263400.0000000    0.2866112
263440.0000000    0.2856572
263480.0000000    0.2762366
263520.0000000    0.2764022
263560.0000000    0.2869157
263600.0000000    0.2668713
263640.0000000    0.2645615
263680.0000000    0.2643046
263720.0000000    0.2696235
263760.0000000    0.2677745
263800.0000000    0.2703220
263840.0000000    0.2566041
263880.0000000    0.2479143
263920.0000000    0.2739289
263960.0000000    0.2603586
264000.0000000    0.2577100
264040.0000000    0.2531699
264080.0000000    0.2685510
264120.0000000    0.2768121
264160.0000000    0.2767013
264200.0000000    0.2677891
264240.0000000    0.2750827
264280.0000000    0.2626166
264320.0000000    0.2801001
264360.0000000    0.2778493
264400.0000000    0.2831045
264440.0000000    0.2883126
264480.0000000    0.2751164
264520.0000000    0.2897241
264560.0000000    0.2754736
264600.0000000    0.2986796
264640.0000000    0.2807271
264680.0000000    0.2975411
264720.0000000    0.2855853
264760.0000000    0.2775072
264800.0000000    0.2680543
264840.0000000    0.2452319
264880.0000000    0.2792995
264920.0000000    0.2838367
264960.0000000    0.2840557
265000.0000000    0.2892079
265040.0000000    0.2761701
265080.0000000    0.2803518
265120.0000000    0.2696075
265160.0000000    0.2737224
265200.0000000    0.2798386
265240.0000000    0.2603776
265280.0000000    0.2831261
265320.0000000    0.2662573
265360.0000000    0.2857130
265400.0000000    0.2954574
265440.0000000    0.2634185
265480.0000000    0.2676907
265520.0000000    0.2520589
265560.0000000    0.2661287
265600.0000000    0.2762562
265640.0000000    0.2573182
265680.0000000    0.2696729
265720.0000000    0.2748820
265760.0000000    0.2726381
265800.0000000    0.2590314
265840.0000000    0.2912140
265880.0000000    0.2807775
265920.0000000    0.2976707
265960.0000000    0.2779567
266000.0000000    0.2801714
266040.0000000    0.2577907
266080.0000000    0.2699009
266120.0000000    0.2644743
266160.0000000    0.2577663
266200.0000000    0.2555692
266240.0000000    0.2700467
266280.0000000    0.2655058
266320.0000000    0.2706005
266360.0000000    0.2700622
266400.0000000    0.2869225
266440.0000000    0.2815471
266480.0000000    0.3001890
266520.0000000    0.2717255
266560.0000000    0.2609514
266600.0000000    0.2721372
266640.0000000    0.2760271
266680.0000000    0.2720932
266720.0000000    0.2598589
266760.0000000    0.2894865
266800.0000000    0.2894260
266840.0000000    0.2842983
266880.0000000    0.2944393
266920.0000000    0.2741995
266960.0000000    0.2748946
267000.0000000    0.2915909
267040.0000000    0.2874312
267080.0000000    0.2709787
267120.0000000    0.2939006
267160.0000000    0.2753912
267200.0000000    0.2911374
267240.0000000    0.2820429
267280.0000000    0.2857563
267320.0000000    0.2738081
267360.0000000    0.2728244
267400.0000000    0.2884111
267440.0000000    0.2713391
267480.0000000    0.2664710
267520.0000000    0.2826084
267560.0000000    0.2792341
267600.0000000    0.2809444
267640.0000000    0.2716677
267680.0000000    0.2909821
267720.0000000    0.2711901
267760.0000000    0.2904184
267800.0000000    0.2816108
267840.0000000    0.2954561
267880.0000000    0.2877012
267920.0000000    0.2748393
267960.0000000    0.2768461
268000.0000000    0.2735080
268040.0000000    0.2818550
268080.0000000    0.2708120
268120.0000000    0.2889448
268160.0000000    0.2831118
268200.0000000    0.2975951
268240.0000000    0.2931267
268280.0000000    0.3039342
268320.0000000    0.2975968
268360.0000000    0.3148420
268400.0000000    0.3105920
268440.0000000    0.2730180
268480.0000000    0.3035425
268520.0000000    0.2816479
268560.0000000    0.2829373
268600.0000000    0.2677248
268640.0000000    0.2598135
268680.0000000    0.2801853
268720.0000000    0.2734114
268760.0000000    0.2565376
268800.0000000    0.2816362
268840.0000000    0.2808804
268880.0000000    0.2637463
268920.0000000    0.2668990
268960.0000000    0.2612202
269000.0000000    0.2863435
269040.0000000    0.2730202
269080.0000000    0.2661234
269120.0000000    0.2681203
269160.0000000    0.2816145
269200.0000000    0.2496796
269240.0000000    0.2693855
269280.0000000    0.2548744
269320.0000000    0.2550911
269360.0000000    0.2846777
269400.0000000    0.2743428
269440.0000000    0.2672049
269480.0000000    0.2742174
269520.0000000    0.2747480
269560.0000000    0.2631295
269600.0000000    0.2718970
269640.0000000    0.2719573
269680.0000000    0.2617773
269720.0000000    0.2645690
269760.0000000    0.2760118
269800.0000000    0.2581647
269840.0000000    0.2742722
269880.0000000    0.2726322
269920.0000000    0.2551022
269960.0000000    0.2611569
270000.0000000    0.2582725
270040.0000000    0.2724347
270080.0000000    0.2514221
270120.0000000    0.2593673
270160.0000000    0.2706548
270200.0000000    0.2701682
270240.0000000    0.2568469
270280.0000000    0.2828257
270320.0000000    0.2614515
270360.0000000    0.2466969
270400.0000000    0.2692122
270440.0000000    0.2602138
270480.0000000    0.2589907
270520.0000000    0.2804284
270560.0000000    0.2746022
270600.0000000    0.2475953
270640.0000000    0.2800044
270680.0000000    0.2841806
270720.0000000    0.2627577
270760.0000000    0.2935500
270800.0000000    0.2665657
270840.0000000    0.2694831
270880.0000000    0.2904157
270920.0000000    0.2772179
270960.0000000    0.2684811
271000.0000000    0.2664739
271040.0000000    0.2900919
271080.0000000    0.2868974
271120.0000000    0.2686662
271160.0000000    0.2658976
271200.0000000    0.2480051
271240.0000000    0.2708379
271280.0000000    0.2951714
271320.0000000    0.2769399
271360.0000000    0.2715523
271400.0000000    0.2706834
271440.0000000    0.2686033
271480.0000000    0.2764800
271520.0000000    0.2795132
271560.0000000    0.2585026
271600.0000000    0.2703275
271640.0000000    0.2718170
271680.0000000    0.2725940
271720.0000000    0.2817439
271760.0000000    0.2627507
271800.0000000    0.2750997
271840.0000000    0.2898374
271880.0000000    0.2745617
271920.0000000    0.2669540
271960.0000000    0.2700613
272000.0000000    0.2716986
272040.0000000    0.2750479
272080.0000000    0.2709862
272120.0000000    0.2805697
272160.0000000    0.2950195
272200.0000000    0.2862386
272240.0000000    0.2679868
272280.0000000    0.2698895
272320.0000000    0.2799355
272360.0000000    0.2873481
272400.0000000    0.2658860
272440.0000000    0.2692019
272480.0000000    0.2650886
272520.0000000    0.2888435
272560.0000000    0.2832000
272600.0000000    0.2774855
272640.0000000    0.2556946
272680.0000000    0.2704376
272720.0000000    0.2852546
272760.0000000    0.2826596
272800.0000000    0.2498515
272840.0000000    0.2480911
272880.0000000    0.2629991
272920.0000000    0.2637397
272960.0000000    0.2695851
273000.0000000    0.2553460
273040.0000000    0.2475123
273080.0000000    0.2356892
273120.0000000    0.2584540
273160.0000000    0.2808450
273200.0000000    0.2802361
273240.0000000    0.2796868
273280.0000000    0.2737686
273320.0000000    0.2787011
273360.0000000    0.2908444
273400.0000000    0.2923329
273440.0000000    0.2913587
273480.0000000    0.2835881
273520.0000000    0.2833298
273560.0000000    0.2575052
273600.0000000    0.2941012
273640.0000000    0.2719906
273680.0000000    0.2596557
273720.0000000    0.2894883
273760.0000000    0.2933828
273800.0000000    0.3122775
273840.0000000    0.2936640
273880.0000000    0.2951201
273920.0000000    0.2843820
273960.0000000    0.2803630
274000.0000000    0.2843382
274040.0000000    0.2792358
274080.0000000    0.2680392
274120.0000000    0.2741522
274160.0000000    0.2861322
274200.0000000    0.2861179
274240.0000000    0.2634828
274280.0000000    0.2911148
274320.0000000    0.2729135
274360.0000000    0.2634605
274400.0000000    0.2887314
274440.0000000    0.2525944
274480.0000000    0.2704314
274520.0000000    0.2768127
274560.0000000    0.2604283
274600.0000000    0.2584262
274640.0000000    0.2780034
274680.0000000    0.2464848
274720.0000000    0.2801749
274760.0000000    0.2740358
274800.0000000    0.2785061
274840.0000000    0.2813053
274880.0000000    0.2733552
274920.0000000    0.2758022
274960.0000000    0.2873556
275000.0000000    0.2764749
275040.0000000    0.2769172
275080.0000000    0.2760392
275120.0000000    0.2671419
275160.0000000    0.2738430
275200.0000000    0.2846415
275240.0000000    0.2614799
275280.0000000    0.2772411
275320.0000000    0.2543854
275360.0000000    0.2724982
275400.0000000    0.2453794
275440.0000000    0.2631455
275480.0000000    0.3059331
275520.0000000    0.2677717
275560.0000000    0.2538097
275600.0000000    0.2408638
275640.0000000    0.2663381
275680.0000000    0.2773623
275720.0000000    0.2667444
275760.0000000    0.2649201
275800.0000000    0.2828161
275840.0000000    0.2695925
275880.0000000    0.2798714
275920.0000000    0.2659840
275960.0000000    0.2851586
276000.0000000    0.2602935
276040.0000000    0.2735035
276080.0000000    0.2697493
276120.0000000    0.2926483
276160.0000000    0.2817810
276200.0000000    0.2663918
276240.0000000    0.2898194
276280.0000000    0.2846522
276320.0000000    0.2841605
276360.0000000    0.2525127
276400.0000000    0.2724417
276440.0000000    0.2900307
276480.0000000    0.2646736
276520.0000000    0.2856899
276560.0000000    0.2930160
276600.0000000    0.2580827
276640.0000000    0.2502863
276680.0000000    0.2575645
276720.0000000    0.2411479
276760.0000000    0.2679754
276800.0000000    0.2452235
276840.0000000    0.2505562
276880.0000000    0.2492243
276920.0000000    0.2480039
276960.0000000    0.2601410
277000.0000000    0.2504794
277040.0000000    0.2498218
277080.0000000    0.2603983
277120.0000000    0.2495076
277160.0000000    0.2776908
277200.0000000    0.2604681
277240.0000000    0.2639544
277280.0000000    0.2587743
277320.0000000    0.2637751
277360.0000000    0.2760896
277400.0000000    0.2531337
277440.0000000    0.2626818
277480.0000000    0.2711196
277520.0000000    0.2660505
277560.0000000    0.2800570
277600.0000000    0.2734567
277640.0000000    0.3057407
277680.0000000    0.2788133
277720.0000000    0.2722207
277760.0000000    0.2726323
277800.0000000    0.2733291
277840.0000000    0.2883240
277880.0000000    0.2823536
277920.0000000    0.2791564
277960.0000000    0.2607163
278000.0000000    0.2628636
278040.0000000    0.2672212
278080.0000000    0.2789026
278120.0000000    0.2511925
278160.0000000    0.2755501
278200.0000000    0.2472264
278240.0000000    0.2638995
278280.0000000    0.2748975
278320.0000000    0.2667579
278360.0000000    0.2613978
278400.0000000    0.2622032
278440.0000000    0.2638455
278480.0000000    0.2560149
278520.0000000    0.2459807
278560.0000000    0.2756453
278600.0000000    0.2568736
278640.0000000    0.2580205
278680.0000000    0.2648830
278720.0000000    0.2824499
278760.0000000    0.2477964
278800.0000000    0.2575980
278840.0000000    0.2490073
278880.0000000    0.2462399
278920.0000000    0.2394531
278960.0000000    0.2464446
279000.0000000    0.2578641
279040.0000000    0.2513103
279080.0000000    0.2621460
279120.0000000    0.2276863
279160.0000000    0.2449006
279200.0000000    0.2365727
279240.0000000    0.2381124
279280.0000000    0.2344870
279320.0000000    0.2275715
279360.0000000    0.2298026
279400.0000000    0.2365841
279440.0000000    0.2336210
279480.0000000    0.2478641
279520.0000000    0.2315900
279560.0000000    0.2429301
279600.0000000    0.2649123
279640.0000000    0.2522121
279680.0000000    0.2753826
279720.0000000    0.2869283
279760.0000000    0.2750104
279800.0000000    0.2653012
279840.0000000    0.2635417
279880.0000000    0.2804645
279920.0000000    0.2652696
279960.0000000    0.2633183
280000.0000000    0.2699526
280040.0000000    0.2592949
280080.0000000    0.2665230
280120.0000000    0.2892909
280160.0000000    0.2777627
280200.0000000    0.2959386
280240.0000000    0.2603542
280280.0000000    0.2823872
280320.0000000    0.2653579
280360.0000000    0.2825926
280400.0000000    0.2824089
280440.0000000    0.2763187
280480.0000000    0.2880003
280520.0000000    0.2790524
280560.0000000    0.2848612
280600.0000000    0.2820955
280640.0000000    0.2999425
280680.0000000    0.2561513
280720.0000000    0.2780092
280760.0000000    0.2876446
280800.0000000    0.2741030
280840.0000000    0.2722717
280880.0000000    0.2667359
280920.0000000    0.2918391
280960.0000000    0.2871133
281000.0000000    0.2790816
281040.0000000    0.2803850
281080.0000000    0.2796755
281120.0000000    0.2819027
281160.0000000    0.2801148
281200.0000000    0.2670513
281240.0000000    0.2587970
281280.0000000    0.2608418
281320.0000000    0.2730511
281360.0000000    0.2721900
281400.0000000    0.2906644
281440.0000000    0.2521087
281480.0000000    0.2531736
281520.0000000    0.2468222
281560.0000000    0.2620420
281600.0000000    0.2728664
281640.0000000    0.2662087
281680.0000000    0.2681090
281720.0000000    0.2579937
281760.0000000    0.2683572
281800.0000000    0.2737408
281840.0000000    0.2654669
281880.0000000    0.2676901
281920.0000000    0.2781885
281960.0000000    0.2662252
282000.0000000    0.2513064
282040.0000000    0.2406589
282080.0000000    0.2396684
282120.0000000    0.2708156
282160.0000000    0.2555283
282200.0000000    0.2461738
282240.0000000    0.2738576
282280.0000000    0.2586989
282320.0000000    0.2476922
282360.0000000    0.2477525
282400.0000000    0.2692038
282440.0000000    0.2529011
282480.0000000    0.2707132
282520.0000000    0.2411921
282560.0000000    0.2537281
282600.0000000    0.2524762
282640.0000000    0.2605305
282680.0000000    0.2742597
282720.0000000    0.2694674
282760.0000000    0.2637368
282800.0000000    0.2713561
282840.0000000    0.2705342
282880.0000000    0.2842193
282920.0000000    0.2787071
282960.0000000    0.2818967
283000.0000000    0.2660787
283040.0000000    0.2758387
283080.0000000    0.2723909
283120.0000000    0.2802730
283160.0000000    0.2713434
283200.0000000    0.2778771
283240.0000000    0.2744242
283280.0000000    0.2818894
283320.0000000    0.2743007
283360.0000000    0.2639996
283400.0000000    0.2689220
283440.0000000    0.2645554
283480.0000000    0.2618885
283520.0000000    0.2765469
283560.0000000    0.2818450
283600.0000000    0.2966024
283640.0000000    0.2803228
283680.0000000    0.2644475
283720.0000000    0.2599021
283760.0000000    0.2656313
283800.0000000    0.2699466
283840.0000000    0.2684330
283880.0000000    0.2395098
283920.0000000    0.2505961
283960.0000000    0.2475597
284000.0000000    0.2571592
284040.0000000    0.2570210
284080.0000000    0.2467942
284120.0000000    0.2574748
284160.0000000    0.2494213
284200.0000000    0.2431189
284240.0000000    0.2396673
284280.0000000    0.2222226
284320.0000000    0.2326510
284360.0000000    0.2368844
284400.0000000    0.2261553
284440.0000000    0.2358271
284480.0000000    0.2264572
284520.0000000    0.2390039
284560.0000000    0.2329016
284600.0000000    0.2547106
284640.0000000    0.2421184
284680.0000000    0.2378137
284720.0000000    0.2632479
284760.0000000    0.2628125
284800.0000000    0.2463536
284840.0000000    0.2470074
284880.0000000    0.2661712
284920.0000000    0.2693683
284960.0000000    0.2598379
285000.0000000    0.2536437
285040.0000000    0.2677196
285080.0000000    0.2556351
285120.0000000    0.2389506
285160.0000000    0.2676526
285200.0000000    0.2523282
285240.0000000    0.2513903
285280.0000000    0.2601555
285320.0000000    0.2767918
285360.0000000    0.2596635
285400.0000000    0.2538387
285440.0000000    0.2707009
285480.0000000    0.2570574
285520.0000000    0.2671242
285560.0000000    0.2580175
285600.0000000    0.2557444
285640.0000000    0.2535156
285680.0000000    0.2446759
285720.0000000    0.2424840
285760.0000000    0.2504877
285800.0000000    0.2675713
285840.0000000    0.2832289
285880.0000000    0.2686052
285920.0000000    0.2532745
285960.0000000    0.2573867
286000.0000000    0.2655052
286040.0000000    0.2505468
286080.0000000    0.2494836
286120.0000000    0.2574236
286160.0000000    0.2472296
286200.0000000    0.2663278
286240.0000000    0.2570047
286280.0000000    0.2606794
286320.0000000    0.2634126
286360.0000000    0.2403624
286400.0000000    0.2664418
286440.0000000    0.2526945
286480.0000000    0.2613343
286520.0000000    0.2459853
286560.0000000    0.2507962
286600.0000000    0.2517806
286640.0000000    0.2869581
286680.0000000    0.2817037
286720.0000000    0.2349495
286760.0000000    0.2652206
286800.0000000    0.2696608
286840.0000000    0.2715739
286880.0000000    0.2756035
286920.0000000    0.2848010
286960.0000000    0.2663635
287000.0000000    0.2695617
287040.0000000    0.2740561
287080.0000000    0.2963681
287120.0000000    0.2915506
287160.0000000    0.2826583
287200.0000000    0.2655264
287240.0000000    0.2659881
287280.0000000    0.2481638
287320.0000000    0.2771204
287360.0000000    0.2614315
287400.0000000    0.2630375
287440.0000000    0.2528230
287480.0000000    0.2629627
287520.0000000    0.2714082
287560.0000000    0.2750257
287600.0000000    0.2479854
287640.0000000    0.2550866
287680.0000000    0.2550322
287720.0000000    0.2422328
287760.0000000    0.2429890
287800.0000000    0.2773461
287840.0000000    0.2678764
287880.0000000    0.2834129
287920.0000000    0.2805286
287960.0000000    0.2864943
288000.0000000    0.2943504
288040.0000000    0.2857253
288080.0000000    0.2573104
288120.0000000    0.2719187
288160.0000000    0.2621302
288200.0000000    0.2643567
288240.0000000    0.2861696
288280.0000000    0.2756322
288320.0000000    0.2846334
288360.0000000    0.2585216
288400.0000000    0.2996853
288440.0000000    0.2696795
288480.0000000    0.2671121
288520.0000000    0.2818854
288560.0000000    0.2868682
288600.0000000    0.2545177
288640.0000000    0.2461541
288680.0000000    0.2715879
288720.0000000    0.2647772
288760.0000000    0.2538060
288800.0000000    0.2718905
288840.0000000    0.2700877
288880.0000000    0.2370891
288920.0000000    0.2278114
288960.0000000    0.2552908
289000.0000000    0.2542905
289040.0000000    0.2730642
289080.0000000    0.2522684
289120.0000000    0.2509995
289160.0000000    0.2774827
289200.0000000    0.2806495
289240.0000000    0.2810337
289280.0000000    0.2649071
289320.0000000    0.2798659
289360.0000000    0.2873406
289400.0000000    0.2879026
289440.0000000    0.2707481
289480.0000000    0.2910904
289520.0000000    0.2922287
289560.0000000    0.2838193
289600.0000000    0.2854730
289640.0000000    0.2775408
289680.0000000    0.2786270
289720.0000000    0.2672877
289760.0000000    0.2613884
289800.0000000    0.2656984
289840.0000000    0.2911357
289880.0000000    0.2648978
289920.0000000    0.2932989
289960.0000000    0.2640058
290000.0000000    0.2749194
290040.0000000    0.2689495
290080.0000000    0.2700295
290120.0000000    0.2677521
290160.0000000    0.2582169
290200.0000000    0.2529820
290240.0000000    0.2626991
290280.0000000    0.2745899
290320.0000000    0.2588065
290360.0000000    0.2957499
290400.0000000    0.2667427
290440.0000000    0.2670085
290480.0000000    0.2702736
290520.0000000    0.2720016
290560.0000000    0.2540439
290600.0000000    0.2731998
290640.0000000    0.2656215
290680.0000000    0.2749139
290720.0000000    0.2998799
290760.0000000    0.2675187
290800.0000000    0.2705793
290840.0000000    0.2619251
290880.0000000    0.2725464
290920.0000000    0.2678036
290960.0000000    0.2606278
291000.0000000    0.2838897
291040.0000000    0.2613336
291080.0000000    0.2635564
291120.0000000    0.2402580
291160.0000000    0.2713191
291200.0000000    0.2774910
291240.0000000    0.2675455
291280.0000000    0.2924701
291320.0000000    0.2711604
291360.0000000    0.2721123
291400.0000000    0.2687543
291440.0000000    0.2661497
291480.0000000    0.2631830
291520.0000000    0.2891766
291560.0000000    0.2853504
291600.0000000    0.2852302
291640.0000000    0.2901328
291680.0000000    0.2680745
291720.0000000    0.2821286
291760.0000000    0.2663079
291800.0000000    0.2610749
291840.0000000    0.2668494
291880.0000000    0.2523857
291920.0000000    0.2741829
291960.0000000    0.2549051
292000.0000000    0.2620767
292040.0000000    0.2870730
292080.0000000    0.2803593
292120.0000000    0.2821100
292160.0000000    0.2704550
292200.0000000    0.2895259
292240.0000000    0.2845922
292280.0000000    0.2755160
292320.0000000    0.2612388
292360.0000000    0.2758925
292400.0000000    0.2705777
292440.0000000    0.2822088
292480.0000000    0.2612573
292520.0000000    0.2656631
292560.0000000    0.2642649
292600.0000000    0.2688722
292640.0000000    0.2754605
292680.0000000    0.2633895
292720.0000000    0.2665080
292760.0000000    0.2742147
292800.0000000    0.2709894
292840.0000000    0.2767719
292880.0000000    0.2699057
292920.0000000    0.2770821
292960.0000000    0.2837695
293000.0000000    0.3015463
293040.0000000    0.2809834
293080.0000000    0.2574033
293120.0000000    0.2553016
293160.0000000    0.2755868
293200.0000000    0.2900947
293240.0000000    0.2689077
293280.0000000    0.2604097
293320.0000000    0.2395635
293360.0000000    0.2663881
293400.0000000    0.2660721
293440.0000000    0.2770096
293480.0000000    0.2698210
293520.0000000    0.2551580
293560.0000000    0.2739101
293600.0000000    0.2738510
293640.0000000    0.2714894
293680.0000000    0.2675751
293720.0000000    0.2751644
293760.0000000    0.2707092
293800.0000000    0.2563696
293840.0000000    0.2652791
293880.0000000    0.2511314
293920.0000000    0.2502922
293960.0000000    0.2631101
294000.0000000    0.2595086
294040.0000000    0.2602527
294080.0000000    0.2637708
294120.0000000    0.2773984
294160.0000000    0.2666474
294200.0000000    0.2708703
294240.0000000    0.2553330
294280.0000000    0.2656687
294320.0000000    0.2665501
294360.0000000    0.2584741
294400.0000000    0.2405366
294440.0000000    0.2689416
294480.0000000    0.2731093
294520.0000000    0.2548663
294560.0000000    0.2605860
294600.0000000    0.2488821
294640.0000000    0.2817927
294680.0000000    0.2584094
294720.0000000    0.2384794
294760.0000000    0.2562526
294800.0000000    0.2487542
294840.0000000    0.2698753
294880.0000000    0.2560638
294920.0000000    0.2492004
294960.0000000    0.2452701
295000.0000000    0.2538337
295040.0000000    0.2593321
295080.0000000    0.2822672
295120.0000000    0.2456921
295160.0000000    0.2574605
295200.0000000    0.2456101
295240.0000000    0.2653932
295280.0000000    0.2658674
295320.0000000    0.2673584
295360.0000000    0.2544888
295400.0000000    0.2745754
295440.0000000    0.2666081
295480.0000000    0.2720488
295520.0000000    0.2618328
295560.0000000    0.2450413
295600.0000000    0.2543170
295640.0000000    0.2517719
295680.0000000    0.2692742
295720.0000000    0.2681423
295760.0000000    0.2408615
295800.0000000    0.2527318
295840.0000000    0.2482824
295880.0000000    0.2519137
295920.0000000    0.2623761
295960.0000000    0.2399629
296000.0000000    0.2463124
296040.0000000    0.2551870
296080.0000000    0.2573299
296120.0000000    0.2466478
296160.0000000    0.2546020
296200.0000000    0.2795288
296240.0000000    0.2717162
296280.0000000    0.2674515
296320.0000000    0.2546097
296360.0000000    0.2814732
296400.0000000    0.2626895
296440.0000000    0.2799482
296480.0000000    0.2814959
296520.0000000    0.2517365
296560.0000000    0.2851893
296600.0000000    0.2580168
296640.0000000    0.2621332
296680.0000000    0.2633548
296720.0000000    0.2799034
296760.0000000    0.2539741
296800.0000000    0.2583852
296840.0000000    0.2490692
296880.0000000    0.2629796
296920.0000000    0.2585728
296960.0000000    0.2738415
297000.0000000    0.2684818
297040.0000000    0.2674035
297080.0000000    0.2674195
297120.0000000    0.2720610
297160.0000000    0.2712371
297200.0000000    0.2606359
297240.0000000    0.2558377
297280.0000000    0.2792215
297320.0000000    0.2794266
297360.0000000    0.2757322
297400.0000000    0.2520511
297440.0000000    0.2382967
297480.0000000    0.2678555
297520.0000000    0.2782470
297560.0000000    0.2511979
297600.0000000    0.2771098
297640.0000000    0.2634620
297680.0000000    0.2431579
297720.0000000    0.2598704
297760.0000000    0.2794091
297800.0000000    0.2679146
297840.0000000    0.2766929
297880.0000000    0.2587786
297920.0000000    0.2761299
297960.0000000    0.2712976
298000.0000000    0.2836054
298040.0000000    0.2832269
298080.0000000    0.2751180
298120.0000000    0.2732728
298160.0000000    0.2840301
298200.0000000    0.2695839
298240.0000000    0.2560697
298280.0000000    0.2626838
298320.0000000    0.2769670
298360.0000000    0.2816425
298400.0000000    0.2598917
298440.0000000    0.2881511
298480.0000000    0.2720234
298520.0000000    0.2561481
298560.0000000    0.2602385
298600.0000000    0.2714921
298640.0000000    0.2658317
298680.0000000    0.2667083
298720.0000000    0.2809042
298760.0000000    0.2913554
298800.0000000    0.2969103
298840.0000000    0.2737802
298880.0000000    0.2686509
298920.0000000    0.2386214
298960.0000000    0.2485499
299000.0000000    0.2515482
299040.0000000    0.2542468
299080.0000000    0.2546895
299120.0000000    0.2529820
299160.0000000    0.2624742
299200.0000000    0.2633221
299240.0000000    0.2691365
299280.0000000    0.2445432
299320.0000000    0.2527248
299360.0000000    0.2590856
299400.0000000    0.2496490
299440.0000000    0.2794092
299480.0000000    0.2527293
299520.0000000    0.2640543
299560.0000000    0.2607052
299600.0000000    0.2563722
299640.0000000    0.2679366
299680.0000000    0.2566865
299720.0000000    0.2615621
299760.0000000    0.2682039
299800.0000000    0.2612643
299840.0000000    0.2686700
299880.0000000    0.2811567
299920.0000000    0.2680680
299960.0000000    0.2687255
300000.0000000    0.2634647
300040.0000000    0.2722687
300080.0000000    0.2732252
300120.0000000    0.2758760
300160.0000000    0.2584478
300200.0000000    0.2572781
300240.0000000    0.2467567
300280.0000000    0.2439579
300320.0000000    0.2647030
300360.0000000    0.2495120
300400.0000000    0.2770182
300440.0000000    0.2812293
300480.0000000    0.2739227
300520.0000000    0.2851303
300560.0000000    0.2851954
300600.0000000    0.2796633
300640.0000000    0.2796844
300680.0000000    0.2757141
300720.0000000    0.2622870
300760.0000000    0.2623778
300800.0000000    0.2582277
300840.0000000    0.2498019
300880.0000000    0.2515975
300920.0000000    0.2514947
300960.0000000    0.2700959
301000.0000000    0.3016883
301040.0000000    0.2521676
301080.0000000    0.2619167
301120.0000000    0.2820703
301160.0000000    0.2835488
301200.0000000    0.2919580
301240.0000000    0.2704571
301280.0000000    0.2578376
301320.0000000    0.2536126
301360.0000000    0.2552993
301400.0000000    0.2488622
301440.0000000    0.2562205
301480.0000000    0.2451094
301520.0000000    0.2623759
301560.0000000    0.2792558
301600.0000000    0.2645961
301640.0000000    0.2535255
301680.0000000    0.2479811
301720.0000000    0.2760668
301760.0000000    0.2571492
301800.0000000    0.2648126
301840.0000000    0.2708434
301880.0000000    0.2515332
301920.0000000    0.2527970
301960.0000000    0.2600082
302000.0000000    0.2771097
302040.0000000    0.2603571
302080.0000000    0.2570918
302120.0000000    0.2627403
302160.0000000    0.2566649
302200.0000000    0.2670396
302240.0000000    0.2622443
302280.0000000    0.2624539
302320.0000000    0.2743521
302360.0000000    0.2745423
302400.0000000    0.2639617
302440.0000000    0.2548601
302480.0000000    0.2545733
302520.0000000    0.2805706
302560.0000000    0.2511495
302600.0000000    0.2543624
302640.0000000    0.2699485
302680.0000000    0.2554547
302720.0000000    0.2546366
302760.0000000    0.2761104
302800.0000000    0.2711235
302840.0000000    0.2725912
302880.0000000    0.2649141
302920.0000000    0.2590624
302960.0000000    0.2728778
303000.0000000    0.2620507
303040.0000000    0.2611198
303080.0000000    0.2606796
303120.0000000    0.2496380
303160.0000000    0.2575177
303200.0000000    0.2544850
303240.0000000    0.2595849
303280.0000000    0.2475090
303320.0000000    0.2675886
303360.0000000    0.2621058
303400.0000000    0.2752879
303440.0000000    0.2839582
303480.0000000    0.2812733
303520.0000000    0.2741208
303560.0000000    0.2587593
303600.0000000    0.2743888
303640.0000000    0.2626480
303680.0000000    0.2658373
303720.0000000    0.2897391
303760.0000000    0.2606308
303800.0000000    0.2696967
303840.0000000    0.2536435
303880.0000000    0.2736349
303920.0000000    0.2751567
303960.0000000    0.2448469
304000.0000000    0.2439371
304040.0000000    0.2653726
304080.0000000    0.2667675
304120.0000000    0.2720713
304160.0000000    0.2730029
304200.0000000    0.2586667
304240.0000000    0.2815194
304280.0000000    0.2693455
304320.0000000    0.2473801
304360.0000000    0.2606443
304400.0000000    0.2660266
304440.0000000    0.2796334
304480.0000000    0.2704917
304520.0000000    0.2869182
304560.0000000    0.2812641
304600.0000000    0.2568614
304640.0000000    0.2682771
304680.0000000    0.2639381
304720.0000000    0.2731867
304760.0000000    0.2784517
304800.0000000    0.2911158
304840.0000000    0.2923965
304880.0000000    0.2778928
304920.0000000    0.2587527
304960.0000000    0.2730365
305000.0000000    0.2679962
305040.0000000    0.2723191
305080.0000000    0.2865582
305120.0000000    0.2600319
305160.0000000    0.2777944
305200.0000000    0.2578453
305240.0000000    0.2611524
305280.0000000    0.2503085
305320.0000000    0.2764040
305360.0000000    0.2653462
305400.0000000    0.2750539
305440.0000000    0.2872006
305480.0000000    0.2627420
305520.0000000    0.2778494
305560.0000000    0.2872632
305600.0000000    0.2801839
305640.0000000    0.2563396
305680.0000000    0.2426197
305720.0000000    0.2516364
305760.0000000    0.2503242
305800.0000000    0.2801105
305840.0000000    0.2572306
305880.0000000    0.2866636
305920.0000000    0.2849307
305960.0000000    0.2496326
306000.0000000    0.2447297
306040.0000000    0.2514189
306080.0000000    0.2617813
306120.0000000    0.2583531
306160.0000000    0.2736582
306200.0000000    0.2626848
306240.0000000    0.2744824
306280.0000000    0.2715647
306320.0000000    0.2579016
306360.0000000    0.2489286
306400.0000000    0.2737327
306440.0000000    0.2657819
306480.0000000    0.2594188
306520.0000000    0.2830506
306560.0000000    0.2839385
306600.0000000    0.2914497
306640.0000000    0.2754464
306680.0000000    0.2541333
306720.0000000    0.2593916
306760.0000000    0.2615800
306800.0000000    0.2712153
306840.0000000    0.2626789
306880.0000000    0.2724366
306920.0000000    0.2612261
306960.0000000    0.2986228
307000.0000000    0.2867125
307040.0000000    0.2849594
307080.0000000    0.2864234
307120.0000000    0.2813921
307160.0000000    0.2868382
307200.0000000    0.2756287
307240.0000000    0.2830941
307280.0000000    0.2799071
307320.0000000    0.2797395
307360.0000000    0.2779095
307400.0000000    0.2753774
307440.0000000    0.2833914
307480.0000000    0.2763237
307520.0000000    0.2691161
307560.0000000    0.2616754
307600.0000000    0.2857074
307640.0000000    0.2892236
307680.0000000    0.2641729
307720.0000000    0.2784984
307760.0000000    0.2709767
307800.0000000    0.2734428
307840.0000000    0.2866555
307880.0000000    0.2594357
307920.0000000    0.2925265
307960.0000000    0.2656872
308000.0000000    0.2545957
308040.0000000    0.2927328
308080.0000000    0.2783484
308120.0000000    0.3123442
308160.0000000    0.2697092
308200.0000000    0.2848123
308240.0000000    0.2868399
308280.0000000    0.2735228
308320.0000000    0.2749286
308360.0000000    0.2766796
308400.0000000    0.2897894
308440.0000000    0.2785580
308480.0000000    0.2792685
308520.0000000    0.2568794
308560.0000000    0.2673518
308600.0000000    0.2774919
308640.0000000    0.2607005
308680.0000000    0.2585638
308720.0000000    0.2860233
308760.0000000    0.2853092
308800.0000000    0.2672304
308840.0000000    0.2797816
308880.0000000    0.2722198
308920.0000000    0.2687120
308960.0000000    0.2632896
309000.0000000    0.2806068
309040.0000000    0.2589626
309080.0000000    0.2687238
309120.0000000    0.2639880
309160.0000000    0.2612996
309200.0000000    0.2601120
309240.0000000    0.2530255
309280.0000000    0.2759796
309320.0000000    0.2518399
309360.0000000    0.2769670
309400.0000000    0.2900215
309440.0000000    0.2761648
309480.0000000    0.2859426
309520.0000000    0.2782459
309560.0000000    0.2548397
309600.0000000    0.2719501
309640.0000000    0.2713972
309680.0000000    0.2993999
309720.0000000    0.2784130
309760.0000000    0.2606182
309800.0000000    0.2668206
309840.0000000    0.2651324
309880.0000000    0.2754060
309920.0000000    0.2731172
309960.0000000    0.2529172
310000.0000000    0.2606132
310040.0000000    0.2581843
310080.0000000    0.2629153
310120.0000000    0.2517562
310160.0000000    0.2780953
310200.0000000    0.2832386
310240.0000000    0.2833173
310280.0000000    0.2805760
310320.0000000    0.2645301
310360.0000000    0.2857324
310400.0000000    0.2840713
310440.0000000    0.2908936
310480.0000000    0.2886383
310520.0000000    0.2787631
310560.0000000    0.2600595
310600.0000000    0.2654646
310640.0000000    0.2599685
310680.0000000    0.2814644
310720.0000000    0.2735469
310760.0000000    0.2589979
310800.0000000    0.2745684
310840.0000000    0.2660091
310880.0000000    0.2628008
310920.0000000    0.2641270
310960.0000000    0.2626076
311000.0000000    0.2646897
311040.0000000    0.2665063
311080.0000000    0.2742938
311120.0000000    0.2942536
311160.0000000    0.3022977
311200.0000000    0.2906505
311240.0000000    0.2907131
311280.0000000    0.2743064
311320.0000000    0.2613253
311360.0000000    0.2709695
311400.0000000    0.2598387
311440.0000000    0.2721997
311480.0000000    0.2846846
311520.0000000    0.2862797
311560.0000000    0.2669583
311600.0000000    0.2737070
311640.0000000    0.2572077
311680.0000000    0.2642284
311720.0000000    0.2558719
311760.0000000    0.2611330
311800.0000000    0.2472108
311840.0000000    0.2540731
311880.0000000    0.2524205
311920.0000000    0.2573638
311960.0000000    0.2653500
312000.0000000    0.2692029
312040.0000000    0.2675890
312080.0000000    0.2752104
312120.0000000    0.2540932
312160.0000000    0.2704355
312200.0000000    0.2760363
312240.0000000    0.2588193
312280.0000000    0.2563382
312320.0000000    0.2542509
312360.0000000    0.2657603
312400.0000000    0.2595729
312440.0000000    0.2640193
312480.0000000    0.2838526
312520.0000000    0.2775868
312560.0000000    0.2813152
312600.0000000    0.2810393
312640.0000000    0.2650368
312680.0000000    0.2788932
312720.0000000    0.2778998
312760.0000000    0.2848463
312800.0000000    0.2876669
312840.0000000    0.2641883
312880.0000000    0.2809196
312920.0000000    0.2553469
312960.0000000    0.2828113
313000.0000000    0.2787254
313040.0000000    0.2795274
313080.0000000    0.2819098
313120.0000000    0.2584819
313160.0000000    0.2916561
313200.0000000    0.2677095
313240.0000000    0.2678087
313280.0000000    0.2604215
313320.0000000    0.2760572
313360.0000000    0.2809969
313400.0000000    0.2747177
313440.0000000    0.2537002
313480.0000000    0.2793855
313520.0000000    0.2829958
313560.0000000    0.2600252
313600.0000000    0.2871481
313640.0000000    0.2668035
313680.0000000    0.2597907
313720.0000000    0.2838665
313760.0000000    0.2953117
313800.0000000    0.2998905
313840.0000000    0.3030612
313880.0000000    0.2771683
313920.0000000    0.2665704
313960.0000000    0.2804685
314000.0000000    0.2763139
314040.0000000    0.2711788
314080.0000000    0.2781358
314120.0000000    0.2753355
314160.0000000    0.2725993
314200.0000000    0.2785344
314240.0000000    0.2770072
314280.0000000    0.2696807
314320.0000000    0.2996034
314360.0000000    0.3058127
314400.0000000    0.3049183
314440.0000000    0.2996164
314480.0000000    0.3009471
314520.0000000    0.3088932
314560.0000000    0.2987734
314600.0000000    0.3062520
314640.0000000    0.2957790
314680.0000000    0.2875226
314720.0000000    0.2806172
314760.0000000    0.2685031
314800.0000000    0.2755573
314840.0000000    0.2862901
314880.0000000    0.2996128
314920.0000000    0.2896646
314960.0000000    0.2901645
315000.0000000    0.3064795
315040.0000000    0.2992226
315080.0000000    0.3100664
315120.0000000    0.2960145
315160.0000000    0.2804674
315200.0000000    0.2946773
315240.0000000    0.2842492
315280.0000000    0.2971265
315320.0000000    0.2838990
315360.0000000    0.2944556
315400.0000000    0.2654864
315440.0000000    0.2975209
315480.0000000    0.2840707
315520.0000000    0.2858738
315560.0000000    0.2798076
315600.0000000    0.2892622
315640.0000000    0.2898067
315680.0000000    0.2741374
315720.0000000    0.2815712
315760.0000000    0.2681016
315800.0000000    0.2755368
315840.0000000    0.2643404
315880.0000000    0.2618837
315920.0000000    0.2655701
315960.0000000    0.2627401
316000.0000000    0.2778543
316040.0000000    0.2815831
316080.0000000    0.2839292
316120.0000000    0.2795122
316160.0000000    0.2775337
316200.0000000    0.2683806
316240.0000000    0.2688724
316280.0000000    0.2856599
316320.0000000    0.2732912
316360.0000000    0.2807211
316400.0000000    0.2849001
316440.0000000    0.2611244
316480.0000000    0.2786365
316520.0000000    0.2632256
316560.0000000    0.2804743
316600.0000000    0.2757604
316640.0000000    0.2805229
316680.0000000    0.2733595
316720.0000000    0.2962594
316760.0000000    0.2982195
316800.0000000    0.3003499
316840.0000000    0.3033230
316880.0000000    0.2797858
316920.0000000    0.2789999
316960.0000000    0.3020118
317000.0000000    0.2726964
317040.0000000    0.2816103
317080.0000000    0.3177418
317120.0000000    0.2991384
317160.0000000    0.2967911
317200.0000000    0.3034065
317240.0000000    0.2801375
317280.0000000    0.2826183
317320.0000000    0.2779232
317360.0000000    0.2798385
317400.0000000    0.2738841
317440.0000000    0.2660618
317480.0000000    0.2734049
317520.0000000    0.2701257
317560.0000000    0.2707517
317600.0000000    0.2801967
317640.0000000    0.2678809
317680.0000000    0.2758215
317720.0000000    0.2838347
317760.0000000    0.3001632
317800.0000000    0.2950737
317840.0000000    0.2951177
317880.0000000    0.3016947
317920.0000000    0.2835062
317960.0000000    0.2787568
318000.0000000    0.2858063
318040.0000000    0.2957830
318080.0000000    0.2742321
318120.0000000    0.2810011
318160.0000000    0.2669848
318200.0000000    0.2551777
318240.0000000    0.2630284
318280.0000000    0.3003093
318320.0000000    0.2808635
318360.0000000    0.2853208
318400.0000000    0.2894548
318440.0000000    0.3093761
318480.0000000    0.2955447
318520.0000000    0.2624797
318560.0000000    0.2722904
318600.0000000    0.2695831
318640.0000000    0.2683972
318680.0000000    0.2711910
318720.0000000    0.2742795
318760.0000000    0.2779925
318800.0000000    0.2760645
318840.0000000    0.2895941
318880.0000000    0.2819630
318920.0000000    0.2699944
318960.0000000    0.2672105
319000.0000000    0.2816957
319040.0000000    0.2858014
319080.0000000    0.2711772
319120.0000000    0.2697754
319160.0000000    0.2725647
319200.0000000    0.2911370
319240.0000000    0.2743767
319280.0000000    0.2726157
319320.0000000    0.2956323
319360.0000000    0.2619809
319400.0000000    0.2811299
319440.0000000    0.2577753
319480.0000000    0.2595387
319520.0000000    0.2693639
319560.0000000    0.2836788
319600.0000000    0.2675552
319640.0000000    0.2733305
319680.0000000    0.2749715
319720.0000000    0.2788441
319760.0000000    0.2598380
319800.0000000    0.2900706
319840.0000000    0.2976509
319880.0000000    0.2621351
319920.0000000    0.2925798
319960.0000000    0.2818317
320000.0000000    0.2727097
320040.0000000    0.2447960
320080.0000000    0.2552338
320120.0000000    0.2665580
320160.0000000    0.2981534
320200.0000000    0.2685957
320240.0000000    0.2678483
320280.0000000    0.2493580
320320.0000000    0.2484767
320360.0000000    0.2551777
320400.0000000    0.2692254
320440.0000000    0.2527601
320480.0000000    0.2533920
320520.0000000    0.2856332
320560.0000000    0.2696325
320600.0000000    0.2811314
320640.0000000    0.2712842
320680.0000000    0.2654265
320720.0000000    0.2584551
320760.0000000    0.2392872
320800.0000000    0.2379597
320840.0000000    0.2725439
320880.0000000    0.2677369
320920.0000000    0.2553734
320960.0000000    0.2577403
321000.0000000    0.2701328
321040.0000000    0.2574461
321080.0000000    0.2736868
321120.0000000    0.2572933
321160.0000000    0.2547863
321200.0000000    0.2766288
321240.0000000    0.2839901
321280.0000000    0.2819173
321320.0000000    0.2709744
321360.0000000    0.2624381
321400.0000000    0.2851287
321440.0000000    0.2812287
321480.0000000    0.2702681
321520.0000000    0.2386859
321560.0000000    0.2708883
321600.0000000    0.2674616
321640.0000000    0.2789803
321680.0000000    0.2642665
321720.0000000    0.2647178
321760.0000000    0.2767176
321800.0000000    0.2816499
321840.0000000    0.2906302
321880.0000000    0.2820224
321920.0000000    0.2740760
321960.0000000    0.2852042
322000.0000000    0.2824660
322040.0000000    0.2746577
322080.0000000    0.2859209
322120.0000000    0.2626346
322160.0000000    0.2935361
322200.0000000    0.2952723
322240.0000000    0.2710795
322280.0000000    0.2817228
322320.0000000    0.2843364
322360.0000000    0.2824959
322400.0000000    0.2876118
322440.0000000    0.2816175
322480.0000000    0.2806940
322520.0000000    0.2701895
322560.0000000    0.2650625
322600.0000000    0.2824338
322640.0000000    0.2766276
322680.0000000    0.2862709
322720.0000000    0.2770387
322760.0000000    0.2509732
322800.0000000    0.2659550
322840.0000000    0.2866514
322880.0000000    0.2811081
322920.0000000    0.2793992
322960.0000000    0.2860610
323000.0000000    0.2799702
323040.0000000    0.2678730
323080.0000000    0.2761950
323120.0000000    0.2678267
323160.0000000    0.2740708
323200.0000000    0.2652139
323240.0000000    0.2568959
323280.0000000    0.2657627
323320.0000000    0.2774581
323360.0000000    0.2555164
323400.0000000    0.2544313
323440.0000000    0.2689994
323480.0000000    0.2902814
323520.0000000    0.2555375
323560.0000000    0.2598052
323600.0000000    0.2565920
323640.0000000    0.2766298
323680.0000000    0.2974930
323720.0000000    0.2914459
323760.0000000    0.2903164
323800.0000000    0.2784951
323840.0000000    0.2858170
323880.0000000    0.2662375
323920.0000000    0.2910567
323960.0000000    0.2704407
324000.0000000    0.2602105
324040.0000000    0.2807940
324080.0000000    0.2655119
324120.0000000    0.2809654
324160.0000000    0.2825480
324200.0000000    0.2715735
324240.0000000    0.2566495
324280.0000000    0.2594616
324320.0000000    0.2706103
324360.0000000    0.2542216
324400.0000000    0.2961481
324440.0000000    0.2542154
324480.0000000    0.2708485
324520.0000000    0.2839962
324560.0000000    0.2714280
324600.0000000    0.2797260
324640.0000000    0.2705071
324680.0000000    0.2814862
324720.0000000    0.2745127
324760.0000000    0.2709688
324800.0000000    0.2718371
324840.0000000    0.2676207
324880.0000000    0.2662680
324920.0000000    0.2601791
324960.0000000    0.2677169
325000.0000000    0.2787454
325040.0000000    0.2625707
325080.0000000    0.2995167
325120.0000000    0.2712566
325160.0000000    0.2810057
325200.0000000    0.2723618
325240.0000000    0.2627698
325280.0000000    0.2800889
325320.0000000    0.2736678
325360.0000000    0.2518309
325400.0000000    0.2658572
325440.0000000    0.2514471
325480.0000000    0.2475428
325520.0000000    0.2463555
325560.0000000    0.2379788
325600.0000000    0.2495616
325640.0000000    0.2531795
325680.0000000    0.2631835
325720.0000000    0.2514293
325760.0000000    0.2275114
325800.0000000    0.2747968
325840.0000000    0.2642113
325880.0000000    0.2741120
325920.0000000    0.2744282
325960.0000000    0.2798701
326000.0000000    0.2489799
326040.0000000    0.2746477
326080.0000000    0.2714353
326120.0000000    0.2788581
326160.0000000    0.2863043
326200.0000000    0.2759265
326240.0000000    0.2576326
326280.0000000    0.2705968
326320.0000000    0.2556915
326360.0000000    0.2646008
326400.0000000    0.2666350
326440.0000000    0.2671747
326480.0000000    0.2879125
326520.0000000    0.2666816
326560.0000000    0.2428476
326600.0000000    0.2623104
326640.0000000    0.2548312
326680.0000000    0.2649784
326720.0000000    0.2589249
326760.0000000    0.2602117
326800.0000000    0.2636096
326840.0000000    0.2355445
326880.0000000    0.2563826
326920.0000000    0.2534202
326960.0000000    0.2649694
327000.0000000    0.2572305
327040.0000000    0.2657174
327080.0000000    0.2491161
327120.0000000    0.2545096
327160.0000000    0.2506047
327200.0000000    0.2617701
327240.0000000    0.2710294
327280.0000000    0.2654473
327320.0000000    0.2855296
327360.0000000    0.2674589
327400.0000000    0.2680437
327440.0000000    0.2665590
327480.0000000    0.2702672
327520.0000000    0.2896782
327560.0000000    0.2771557
327600.0000000    0.2791371
327640.0000000    0.2675326
327680.0000000    0.2783583
327720.0000000    0.2870150
327760.0000000    0.2785700
327800.0000000    0.2768734
327840.0000000    0.2734881
327880.0000000    0.2673082
327920.0000000    0.2920948
327960.0000000    0.2619019
328000.0000000    0.2813357
328040.0000000    0.2763480
328080.0000000    0.2643149
328120.0000000    0.2676409
328160.0000000    0.2705357
328200.0000000    0.2494068
328240.0000000    0.2748572
328280.0000000    0.2753416
328320.0000000    0.2752581
328360.0000000    0.2852757
328400.0000000    0.2811833
328440.0000000    0.2806179
328480.0000000    0.2800044
328520.0000000    0.2625587
328560.0000000    0.2798437
328600.0000000    0.2590376
328640.0000000    0.2593436
328680.0000000    0.2700946
328720.0000000    0.2718075
328760.0000000    0.2635501
328800.0000000    0.2676479
328840.0000000    0.2694241
328880.0000000    0.2742684
328920.0000000    0.2778940
328960.0000000    0.2806074
329000.0000000    0.2784639
329040.0000000    0.2844197
329080.0000000    0.2642919
329120.0000000    0.2549940
329160.0000000    0.2926919
329200.0000000    0.2664402
329240.0000000    0.2695829
329280.0000000    0.2653441
329320.0000000    0.2670749
329360.0000000    0.2743712
329400.0000000    0.2595305
329440.0000000    0.2642833
329480.0000000    0.2634705
329520.0000000    0.2638404
329560.0000000    0.2442657
329600.0000000    0.2576760
329640.0000000    0.2478510
329680.0000000    0.2674426
329720.0000000    0.2461523
329760.0000000    0.2654591
329800.0000000    0.2799583
329840.0000000    0.2710023
329880.0000000    0.2718295
329920.0000000    0.2607759
329960.0000000    0.2600107
330000.0000000    0.2550490
330040.0000000    0.2755260
330080.0000000    0.2735366
330120.0000000    0.2780067
330160.0000000    0.2812012
330200.0000000    0.2769749
330240.0000000    0.2593165
330280.0000000    0.2500273
330320.0000000    0.2477678
330360.0000000    0.2637689
330400.0000000    0.2811694
330440.0000000    0.2593946
330480.0000000    0.2585867
330520.0000000    0.2781811
330560.0000000    0.2742659
330600.0000000    0.2706214
330640.0000000    0.2736168
330680.0000000    0.2737266
330720.0000000    0.2665482
330760.0000000    0.2677082
330800.0000000    0.2912985
330840.0000000    0.2700242
330880.0000000    0.2638692
330920.0000000    0.2787317
330960.0000000    0.2547164
331000.0000000    0.2542484
331040.0000000    0.2704020
331080.0000000    0.2782753
331120.0000000    0.2701595
331160.0000000    0.2747926
331200.0000000    0.2643837
331240.0000000    0.2678471
331280.0000000    0.2413956
331320.0000000    0.2676719
331360.0000000    0.2494255
331400.0000000    0.2586393
331440.0000000    0.2777793
331480.0000000    0.2684048
331520.0000000    0.2649440
331560.0000000    0.2567119
331600.0000000    0.2531015
331640.0000000    0.2636602
331680.0000000    0.2492153
331720.0000000    0.2652118
331760.0000000    0.2585705
331800.0000000    0.2561798
331840.0000000    0.2591118
331880.0000000    0.2696860
331920.0000000    0.2573232
331960.0000000    0.2584042
332000.0000000    0.2432829
332040.0000000    0.2801783
332080.0000000    0.2620420
332120.0000000    0.2774581
332160.0000000    0.2743796
332200.0000000    0.2505032
332240.0000000    0.2655459
332280.0000000    0.2716930
332320.0000000    0.2687085
332360.0000000    0.2723832
332400.0000000    0.2779451
332440.0000000    0.2797015
332480.0000000    0.2546254
332520.0000000    0.2547895
332560.0000000    0.2944452
332600.0000000    0.2509098
332640.0000000    0.2842396
332680.0000000    0.2653988
332720.0000000    0.2891108
332760.0000000    0.2831245
332800.0000000    0.2575657
332840.0000000    0.2561703
332880.0000000    0.2588538
332920.0000000    0.2456979
332960.0000000    0.2538387
333000.0000000    0.2388610
333040.0000000    0.2724140
333080.0000000    0.2537003
333120.0000000    0.2552381
333160.0000000    0.2524938
333200.0000000    0.2681683
333240.0000000    0.2740056
333280.0000000    0.2649636
333320.0000000    0.2578158
333360.0000000    0.2735861
333400.0000000    0.2609159
333440.0000000    0.2720519
333480.0000000    0.2733850
333520.0000000    0.2378536
333560.0000000    0.2359773
333600.0000000    0.2288961
333640.0000000    0.2522389
333680.0000000    0.2798803
333720.0000000    0.2745307
333760.0000000    0.2707509
333800.0000000    0.2600051
333840.0000000    0.2751017
333880.0000000    0.2719895
333920.0000000    0.2775761
333960.0000000    0.2849814
334000.0000000    0.2868761
334040.0000000    0.2902288
334080.0000000    0.2674598
334120.0000000    0.2679142
334160.0000000    0.2711385
334200.0000000    0.2652821
334240.0000000    0.2498147
334280.0000000    0.2698647
334320.0000000    0.2706585
334360.0000000    0.2900264
334400.0000000    0.2742552
334440.0000000    0.2801121
334480.0000000    0.2889487
334520.0000000    0.2688318
334560.0000000    0.3047014
334600.0000000    0.2788441
334640.0000000    0.2805855
334680.0000000    0.2865493
334720.0000000    0.2717672
334760.0000000    0.2911499
334800.0000000    0.2910084
334840.0000000    0.2839139
334880.0000000    0.2829907
334920.0000000    0.2735745
334960.0000000    0.2797878
335000.0000000    0.2713098
335040.0000000    0.2786389
335080.0000000    0.2758501
335120.0000000    0.2638307
335160.0000000    0.2813501
335200.0000000    0.2551374
335240.0000000    0.2945622
335280.0000000    0.2941799
335320.0000000    0.2562789
335360.0000000    0.2716984
335400.0000000    0.2804481
335440.0000000    0.2789044
335480.0000000    0.2842424
335520.0000000    0.2826502
335560.0000000    0.2734130
335600.0000000    0.2606050
335640.0000000    0.2741413
335680.0000000    0.2465552
335720.0000000    0.2856416
335760.0000000    0.2668006
335800.0000000    0.2626433
335840.0000000    0.2527686
335880.0000000    0.2469321
335920.0000000    0.2852007
335960.0000000    0.2689120
336000.0000000    0.2777137
336040.0000000    0.2703297
336080.0000000    0.2486906
336120.0000000    0.2583534
336160.0000000    0.2659226
336200.0000000    0.2560517
336240.0000000    0.2713462
336280.0000000    0.2744784
336320.0000000    0.2749337
336360.0000000    0.2458067
336400.0000000    0.2581930
336440.0000000    0.2426748
336480.0000000    0.2626529
336520.0000000    0.2490540
336560.0000000    0.2499331
336600.0000000    0.2582059
336640.0000000    0.2575822
336680.0000000    0.2589658
336720.0000000    0.2590125
336760.0000000    0.2792185
336800.0000000    0.2766727
336840.0000000    0.2715117
336880.0000000    0.2758977
336920.0000000    0.2826453
336960.0000000    0.2663674
337000.0000000    0.2913428
337040.0000000    0.2831761
337080.0000000    0.2862105
337120.0000000    0.2861317
337160.0000000    0.3083910
337200.0000000    0.2752059
337240.0000000    0.2822413
337280.0000000    0.2958249
337320.0000000    0.2887594
337360.0000000    0.3037944
337400.0000000    0.2767858
337440.0000000    0.2704071
337480.0000000    0.2830151
337520.0000000    0.2576600
337560.0000000    0.2640152
337600.0000000    0.2947565
337640.0000000    0.2948940
337680.0000000    0.2898013
337720.0000000    0.2855964
337760.0000000    0.2669105
337800.0000000    0.2822116
337840.0000000    0.2831293
337880.0000000    0.2785559
337920.0000000    0.2788628
337960.0000000    0.2580508
338000.0000000    0.2612438
338040.0000000    0.2714958
338080.0000000    0.2754984
338120.0000000    0.2787541
338160.0000000    0.2901722
338200.0000000    0.2813757
338240.0000000    0.2556290
338280.0000000    0.2685535
338320.0000000    0.2713351
338360.0000000    0.2705584
338400.0000000    0.2746442
338440.0000000    0.2726222
338480.0000000    0.2538547
338520.0000000    0.2741960
338560.0000000    0.2730428
338600.0000000    0.2523628
338640.0000000    0.2490788
338680.0000000    0.2575189
338720.0000000    0.2519225
338760.0000000    0.2558241
338800.0000000    0.2778364
338840.0000000    0.2831954
338880.0000000    0.2541822
338920.0000000    0.2683636
338960.0000000    0.2744215
339000.0000000    0.2842319
339040.0000000    0.2784055
339080.0000000    0.2788286
339120.0000000    0.2514822
339160.0000000    0.2785228
339200.0000000    0.2700936
339240.0000000    0.2557716
339280.0000000    0.2425990
339320.0000000    0.2592963
339360.0000000    0.2600569
339400.0000000    0.2647005
339440.0000000    0.2609058
339480.0000000    0.2643973
339520.0000000    0.2565982
339560.0000000    0.2711101
339600.0000000    0.2496099
339640.0000000    0.2660482
339680.0000000    0.2748354
339720.0000000    0.2655158
339760.0000000    0.2655813
339800.0000000    0.2572314
339840.0000000    0.2715971
339880.0000000    0.2530814
339920.0000000    0.2709354
339960.0000000    0.2607582
340000.0000000    0.2770088
340040.0000000    0.2529503
340080.0000000    0.2368194
340120.0000000    0.2532198
340160.0000000    0.2572507
340200.0000000    0.2482697
340240.0000000    0.2393112
340280.0000000    0.2651616
340320.0000000    0.2493260
340360.0000000    0.2784860
340400.0000000    0.2642833
340440.0000000    0.2739122
340480.0000000    0.2731388
340520.0000000    0.2648412
340560.0000000    0.2634959
340600.0000000    0.2603994
340640.0000000    0.2658938
340680.0000000    0.2360720
340720.0000000    0.2530261
340760.0000000    0.2547655
340800.0000000    0.2405399
340840.0000000    0.2351488
340880.0000000    0.2597981
340920.0000000    0.2389398
340960.0000000    0.2395860
341000.0000000    0.2714292
341040.0000000    0.2625311
341080.0000000    0.2439909
341120.0000000    0.2436631
341160.0000000    0.2734670
341200.0000000    0.2472918
341240.0000000    0.2514808
341280.0000000    0.2612866
341320.0000000    0.2541364
341360.0000000    0.2689605
341400.0000000    0.2374892
341440.0000000    0.2448981
341480.0000000    0.2418991
341520.0000000    0.2394298
341560.0000000    0.2399675
341600.0000000    0.2273061
341640.0000000    0.2411020
341680.0000000    0.2310741
341720.0000000    0.2443687
341760.0000000    0.2374656
341800.0000000    0.2590805
341840.0000000    0.2342590
341880.0000000    0.2431235
341920.0000000    0.2548783
341960.0000000    0.2374852
342000.0000000    0.2395517
342040.0000000    0.2490056
342080.0000000    0.2607173
342120.0000000    0.2660473
342160.0000000    0.2423586
342200.0000000    0.2441039
342240.0000000    0.2510101
342280.0000000    0.2507299
342320.0000000    0.2526719
342360.0000000    0.2558109
342400.0000000    0.2323023
342440.0000000    0.2487390
342480.0000000    0.2475627
342520.0000000    0.2457889
342560.0000000    0.2474884
342600.0000000    0.2590004
342640.0000000    0.2474404
342680.0000000    0.2389069
342720.0000000    0.2496062
342760.0000000    0.2562412
342800.0000000    0.2394675
342840.0000000    0.2447876
342880.0000000    0.2521160
342920.0000000    0.2362885
342960.0000000    0.2400133
343000.0000000    0.2305019
343040.0000000    0.2473520
343080.0000000    0.2398107
343120.0000000    0.2517103
343160.0000000    0.2366332
343200.0000000    0.2294463
343240.0000000    0.2541763
343280.0000000    0.2538434
343320.0000000    0.2577424
343360.0000000    0.2359496
343400.0000000    0.2329442
343440.0000000    0.2357314
343480.0000000    0.2524321
343520.0000000    0.2519869
343560.0000000    0.2369973
343600.0000000    0.2472833
343640.0000000    0.2435781
343680.0000000    0.2428985
343720.0000000    0.2314062
343760.0000000    0.2537290
343800.0000000    0.2577000
343840.0000000    0.2613754
343880.0000000    0.2621189
343920.0000000    0.2548643
343960.0000000    0.2650280
344000.0000000    0.2530694
344040.0000000    0.2477806
344080.0000000    0.2636569
344120.0000000    0.2514391
344160.0000000    0.2728079
344200.0000000    0.2828608
344240.0000000    0.2796322
344280.0000000    0.2886533
344320.0000000    0.2714008
344360.0000000    0.2542943
344400.0000000    0.2665386
344440.0000000    0.2544640
344480.0000000    0.2484976
344520.0000000    0.2599334
344560.0000000    0.2445973
344600.0000000    0.2696558
344640.0000000    0.2570510
344680.0000000    0.2389418
344720.0000000    0.2427694
344760.0000000    0.2459907
344800.0000000    0.2448817
344840.0000000    0.2545909
344880.0000000    0.2444989
344920.0000000    0.2399251
344960.0000000    0.2406679
345000.0000000    0.2518165
345040.0000000    0.2460785
345080.0000000    0.2507381
345120.0000000    0.2429991
345160.0000000    0.2365037
345200.0000000    0.2578792
345240.0000000    0.2444719
345280.0000000    0.2380156
345320.0000000    0.2480968
345360.0000000    0.2423949
345400.0000000    0.2507345
345440.0000000    0.2377203
345480.0000000    0.2434545
345520.0000000    0.2451121
345560.0000000    0.2479866
345600.0000000    0.2356810
345640.0000000    0.2224255
345680.0000000    0.2740119
345720.0000000    0.2522685
345760.0000000    0.2468493
345800.0000000    0.2217168
345840.0000000    0.2404433
345880.0000000    0.2435979
345920.0000000    0.2318159
345960.0000000    0.2258824
346000.0000000    0.2377644
346040.0000000    0.2379117
346080.0000000    0.2407864
346120.0000000    0.2631775
346160.0000000    0.2427450
346200.0000000    0.2470129
346240.0000000    0.2290628
346280.0000000    0.2267887
346320.0000000    0.2305481
346360.0000000    0.2398469
346400.0000000    0.2395845
346440.0000000    0.2282295
346480.0000000    0.2422227
346520.0000000    0.2381286
346560.0000000    0.2352848
346600.0000000    0.2435099
346640.0000000    0.2490865
346680.0000000    0.2428781
346720.0000000    0.2562048
346760.0000000    0.2379564
346800.0000000    0.2497249
346840.0000000    0.2445532
346880.0000000    0.2472926
346920.0000000    0.2576888
346960.0000000    0.2582828
347000.0000000    0.2636125
347040.0000000    0.2399824
347080.0000000    0.2381265
347120.0000000    0.2493431
347160.0000000    0.2579982
347200.0000000    0.2684758
347240.0000000    0.2461158
347280.0000000    0.2493343
347320.0000000    0.2516198
347360.0000000    0.2481060
347400.0000000    0.2651334
347440.0000000    0.2621343
347480.0000000    0.2684051
347520.0000000    0.2735938
347560.0000000    0.2511996
347600.0000000    0.2774759
347640.0000000    0.2510961
347680.0000000    0.2926554
347720.0000000    0.2692029
347760.0000000    0.2997563
347800.0000000    0.2630065
347840.0000000    0.2777932
347880.0000000    0.2659681
347920.0000000    0.2866842
347960.0000000    0.2746442
348000.0000000    0.2559694
348040.0000000    0.2572309
348080.0000000    0.2651009
348120.0000000    0.2576035
348160.0000000    0.2442459
348200.0000000    0.2761181
348240.0000000    0.2790072
348280.0000000    0.2837476
348320.0000000    0.2675974
348360.0000000    0.2651054
348400.0000000    0.2696789
348440.0000000    0.2638940
348480.0000000    0.2615287
348520.0000000    0.2464845
348560.0000000    0.2416114
348600.0000000    0.2538094
348640.0000000    0.2393559
348680.0000000    0.2285032
348720.0000000    0.2432152
348760.0000000    0.2595788
348800.0000000    0.2763770
348840.0000000    0.2685663
348880.0000000    0.2632458
348920.0000000    0.2735526
348960.0000000    0.2886868
349000.0000000    0.2686810
349040.0000000    0.2567917
349080.0000000    0.2787306
349120.0000000    0.2648891
349160.0000000    0.2895312
349200.0000000    0.2828458
349240.0000000    0.2525890
349280.0000000    0.2668478
349320.0000000    0.2645527
349360.0000000    0.2818934
349400.0000000    0.2657687
349440.0000000    0.2667874
349480.0000000    0.2543966
349520.0000000    0.2655890
349560.0000000    0.2598216
349600.0000000    0.2578798
349640.0000000    0.2762900
349680.0000000    0.2646394
349720.0000000    0.2706080
349760.0000000    0.2597532
349800.0000000    0.2634345
349840.0000000    0.2785507
349880.0000000    0.2777636
349920.0000000    0.2763114
349960.0000000    0.2466282
350000.0000000    0.2538846
350040.0000000    0.2604242
350080.0000000    0.2603901
350120.0000000    0.2662816
350160.0000000    0.2831912
350200.0000000    0.2553517
350240.0000000    0.2518426
350280.0000000    0.2667169
350320.0000000    0.2424565
350360.0000000    0.2612329
350400.0000000    0.2630947
350440.0000000    0.2746624
350480.0000000    0.2621755
350520.0000000    0.2511375
350560.0000000    0.2772582
350600.0000000    0.2551589
350640.0000000    0.2646349
350680.0000000    0.2635541
350720.0000000    0.2549584
350760.0000000    0.2755925
350800.0000000    0.2658832
350840.0000000    0.2748483
350880.0000000    0.2716009
350920.0000000    0.2965765
350960.0000000    0.2581183
351000.0000000    0.2655180
351040.0000000    0.2828012
351080.0000000    0.2656589
351120.0000000    0.2782707
351160.0000000    0.2675811
351200.0000000    0.2808995
351240.0000000    0.2880646
351280.0000000    0.2790943
351320.0000000    0.2796045
351360.0000000    0.2737079
351400.0000000    0.2837093
351440.0000000    0.2692899
351480.0000000    0.2510340
351520.0000000    0.2857495
351560.0000000    0.2649984
351600.0000000    0.2516977
351640.0000000    0.2582689
351680.0000000    0.2495103
351720.0000000    0.2695597
351760.0000000    0.2590265
351800.0000000    0.2687111
351840.0000000    0.2777473
351880.0000000    0.2614654
351920.0000000    0.2725962
351960.0000000    0.2599407
352000.0000000    0.2542574
352040.0000000    0.2558218
352080.0000000    0.2427388
352120.0000000    0.2596667
352160.0000000    0.2438530
352200.0000000    0.2579761
352240.0000000    0.2591833
352280.0000000    0.2501581
352320.0000000    0.2415965
352360.0000000    0.2583982
352400.0000000    0.2587779
352440.0000000    0.2453346
352480.0000000    0.2590795
352520.0000000    0.2598150
352560.0000000    0.2839459
352600.0000000    0.2729730
352640.0000000    0.2753154
352680.0000000    0.2829007
352720.0000000    0.2886305
352760.0000000    0.2823491
352800.0000000    0.2592000
352840.0000000    0.2552436
352880.0000000    0.2837442
352920.0000000    0.2726147
352960.0000000    0.2613586
353000.0000000    0.2742544
353040.0000000    0.2762107
353080.0000000    0.2620495
353120.0000000    0.2753196
353160.0000000    0.2778244
353200.0000000    0.2765340
353240.0000000    0.2624296
353280.0000000    0.2808926
353320.0000000    0.2777382
353360.0000000    0.2563973
353400.0000000    0.2515819
353440.0000000    0.2652756
353480.0000000    0.2737319
353520.0000000    0.2636401
353560.0000000    0.2588448
353600.0000000    0.2621168
353640.0000000    0.2533609
353680.0000000    0.2617808
353720.0000000    0.2773653
353760.0000000    0.2653373
353800.0000000    0.2817278
353840.0000000    0.2552769
353880.0000000    0.2763569
353920.0000000    0.2619982
353960.0000000    0.2584003
354000.0000000    0.2506463
354040.0000000    0.2743057
354080.0000000    0.2820691
354120.0000000    0.2785819
354160.0000000    0.2566257
354200.0000000    0.2944668
354240.0000000    0.2943621
354280.0000000    0.2939243
354320.0000000    0.2914054
354360.0000000    0.2564440
354400.0000000    0.2744373
354440.0000000    0.2684513
354480.0000000    0.2646438
354520.0000000    0.2715796
354560.0000000    0.2979703
354600.0000000    0.2790762
354640.0000000    0.2816845
354680.0000000    0.2723856
354720.0000000    0.2567963
354760.0000000    0.2499829
354800.0000000    0.2968622
354840.0000000    0.2786987
354880.0000000    0.2425354
354920.0000000    0.2751489
354960.0000000    0.3024094
355000.0000000    0.2592388
355040.0000000    0.2608911
355080.0000000    0.2698367
355120.0000000    0.2671038
355160.0000000    0.2502426
355200.0000000    0.2393199
355240.0000000    0.2478074
355280.0000000    0.2701078
355320.0000000    0.2685728
355360.0000000    0.2646221
355400.0000000    0.2561942
355440.0000000    0.2649337
355480.0000000    0.2637213
355520.0000000    0.2692261
355560.0000000    0.2490472
355600.0000000    0.2831841
355640.0000000    0.2698880
355680.0000000    0.2612533
355720.0000000    0.2513342
355760.0000000    0.2568552
355800.0000000    0.2752077
355840.0000000    0.2621857
355880.0000000    0.2400998
355920.0000000    0.2623567
355960.0000000    0.2407267
356000.0000000    0.2623881
356040.0000000    0.2399331
356080.0000000    0.2471604
356120.0000000    0.2524480
356160.0000000    0.2570617
356200.0000000    0.2667153
356240.0000000    0.2587632
356280.0000000    0.2500561
356320.0000000    0.2471480
356360.0000000    0.2589271
356400.0000000    0.2463625
356440.0000000    0.2388119
356480.0000000    0.2691022
356520.0000000    0.2578498
356560.0000000    0.2483946
356600.0000000    0.2506199
356640.0000000    0.2826467
356680.0000000    0.3073099
356720.0000000    0.2954083
356760.0000000    0.2647177
356800.0000000    0.2780926
356840.0000000    0.2570022
356880.0000000    0.2613129
356920.0000000    0.2559706
356960.0000000    0.2644060
357000.0000000    0.2602958
357040.0000000    0.2244094
357080.0000000    0.2325686
357120.0000000    0.2593348
357160.0000000    0.2612082
357200.0000000    0.2538302
357240.0000000    0.2566230
357280.0000000    0.2798726
357320.0000000    0.2649626
357360.0000000    0.2649242
357400.0000000    0.2747819
357440.0000000    0.2816700
357480.0000000    0.2794475
357520.0000000    0.2784651
357560.0000000    0.2664413
357600.0000000    0.2701553
357640.0000000    0.2540166
357680.0000000    0.2579305
357720.0000000    0.2383405
357760.0000000    0.2561629
357800.0000000    0.2737449
357840.0000000    0.2584466
357880.0000000    0.2634529
357920.0000000    0.2441608
357960.0000000    0.2524985
358000.0000000    0.2633457
358040.0000000    0.2711732
358080.0000000    0.2752721
358120.0000000    0.2588573
358160.0000000    0.2843132
358200.0000000    0.2845771
358240.0000000    0.2724917
358280.0000000    0.2689514
358320.0000000    0.2859067
358360.0000000    0.2604445
358400.0000000    0.2699101
358440.0000000    0.2839384
358480.0000000    0.2609187
358520.0000000    0.2741785
358560.0000000    0.2647110
358600.0000000    0.2525544
358640.0000000    0.2762488
358680.0000000    0.2659550
358720.0000000    0.2503016
358760.0000000    0.2499522
358800.0000000    0.2415327
358840.0000000    0.2542408
358880.0000000    0.2505633
358920.0000000    0.2620744
358960.0000000    0.2750442
359000.0000000    0.2675402
359040.0000000    0.2564178
359080.0000000    0.2517713
359120.0000000    0.2317229
359160.0000000    0.2230339
359200.0000000    0.2476066
359240.0000000    0.2606617
359280.0000000    0.2471852
359320.0000000    0.2491434
359360.0000000    0.2472196
359400.0000000    0.2723387
359440.0000000    0.2706915
359480.0000000    0.2500814
359520.0000000    0.2804081
359560.0000000    0.2761168
359600.0000000    0.2676997
359640.0000000    0.2670350
359680.0000000    0.2765239
359720.0000000    0.2700019
359760.0000000    0.2679860
359800.0000000    0.2535016
359840.0000000    0.2767728
359880.0000000    0.2709408
359920.0000000    0.2778321
359960.0000000    0.2645471
360000.0000000    0.2980665
360040.0000000    0.2761524
360080.0000000    0.2729143
360120.0000000    0.2550582
360160.0000000    0.2524034
360200.0000000    0.2961372
360240.0000000    0.2661599
360280.0000000    0.2884843
360320.0000000    0.2892165
360360.0000000    0.2612371
360400.0000000    0.2924518
360440.0000000    0.2812176
360480.0000000    0.2763245
360520.0000000    0.2498747
360560.0000000    0.2398315
360600.0000000    0.2710875
360640.0000000    0.2748779
360680.0000000    0.2613435
360720.0000000    0.2772449
360760.0000000    0.2812082
360800.0000000    0.2798561
360840.0000000    0.2727250
360880.0000000    0.2824338
360920.0000000    0.2639093
360960.0000000    0.2765935
361000.0000000    0.2963835
361040.0000000    0.2578649
361080.0000000    0.2712940
361120.0000000    0.2723272
361160.0000000    0.2671440
361200.0000000    0.2571068
361240.0000000    0.2709520
361280.0000000    0.2715441
361320.0000000    0.2807453
361360.0000000    0.2599865
361400.0000000    0.2561113
361440.0000000    0.2690580
361480.0000000    0.2662960
361520.0000000    0.2524643
361560.0000000    0.2617134
361600.0000000    0.2604652
361640.0000000    0.2746251
361680.0000000    0.2536678
361720.0000000    0.2434564
361760.0000000    0.2458145
361800.0000000    0.2506824
361840.0000000    0.2514210
361880.0000000    0.2425896
361920.0000000    0.2244489
361960.0000000    0.2368856
362000.0000000    0.2505260
362040.0000000    0.2301921
362080.0000000    0.2476160
362120.0000000    0.2524799
362160.0000000    0.2741849
362200.0000000    0.2714719
362240.0000000    0.2594809
362280.0000000    0.2536563
362320.0000000    0.2343963
362360.0000000    0.2439112
362400.0000000    0.2522885
362440.0000000    0.2472538
362480.0000000    0.2454813
362520.0000000    0.2602906
362560.0000000    0.2702344
362600.0000000    0.2705192
362640.0000000    0.2563744
362680.0000000    0.2751694
362720.0000000    0.2632645
362760.0000000    0.2582669
362800.0000000    0.2613306
362840.0000000    0.2685601
362880.0000000    0.2760693
362920.0000000    0.2711741
362960.0000000    0.2488799
363000.0000000    0.2752169
363040.0000000    0.2641014
363080.0000000    0.2605435
363120.0000000    0.2512667
363160.0000000    0.2697614
363200.0000000    0.2552803
363240.0000000    0.2241954
363280.0000000    0.2606793
363320.0000000    0.2703481
363360.0000000    0.2573608
363400.0000000    0.2697256
363440.0000000    0.2486508
363480.0000000    0.2538157
363520.0000000    0.2620911
363560.0000000    0.2427192
363600.0000000    0.2675702
363640.0000000    0.2468542
363680.0000000    0.2659841
363720.0000000    0.2599790
363760.0000000    0.2592319
363800.0000000    0.2576125
363840.0000000    0.2422052
363880.0000000    0.2567752
363920.0000000    0.2460843
363960.0000000    0.2592764
364000.0000000    0.2393382
364040.0000000    0.2593895
364080.0000000    0.2333062
364120.0000000    0.2554152
364160.0000000    0.2560498
364200.0000000    0.2645594
364240.0000000    0.2631556
364280.0000000    0.2538697
364320.0000000    0.2641331
364360.0000000    0.2758147
364400.0000000    0.2892192
364440.0000000    0.2617972
364480.0000000    0.2623759
364520.0000000    0.2673140
364560.0000000    0.2590939
364600.0000000    0.2527521
364640.0000000    0.2781772
364680.0000000    0.2816179
364720.0000000    0.2882730
364760.0000000    0.2703514
364800.0000000    0.2912823
364840.0000000    0.2966759
364880.0000000    0.2714343
364920.0000000    0.2614395
364960.0000000    0.2472611
365000.0000000    0.2710400
365040.0000000    0.2792999
365080.0000000    0.2857940
365120.0000000    0.2843002
365160.0000000    0.2861682
365200.0000000    0.2701356
365240.0000000    0.2558217
365280.0000000    0.2800808
365320.0000000    0.2639109
365360.0000000    0.2889976
365400.0000000    0.2708535
365440.0000000    0.2909098
365480.0000000    0.2887039
365520.0000000    0.2737640
365560.0000000    0.2633749
365600.0000000    0.2700886
365640.0000000    0.2526872
365680.0000000    0.2795188
365720.0000000    0.2899666
365760.0000000    0.2767438
365800.0000000    0.2781862
365840.0000000    0.2693112
365880.0000000    0.2659898
365920.0000000    0.2723790
365960.0000000    0.2931881
366000.0000000    0.2841960
366040.0000000    0.2708833
366080.0000000    0.2721289
366120.0000000    0.2764841
366160.0000000    0.2974405
366200.0000000    0.2999402
366240.0000000    0.2963188
366280.0000000    0.3024454
366320.0000000    0.2965708
366360.0000000    0.2741760
366400.0000000    0.2863075
366440.0000000    0.2679001
366480.0000000    0.2710416
366520.0000000    0.2870715
366560.0000000    0.2845762
366600.0000000    0.2913121
366640.0000000    0.2712665
366680.0000000    0.2847954
366720.0000000    0.2908844
366760.0000000    0.2567391
366800.0000000    0.2809027
366840.0000000    0.2687659
366880.0000000    0.2840616
366920.0000000    0.2851686
366960.0000000    0.3008882
367000.0000000    0.2711273
367040.0000000    0.2959072
367080.0000000    0.2719614
367120.0000000    0.2790123
367160.0000000    0.2802756
367200.0000000    0.2756905
367240.0000000    0.3029135
367280.0000000    0.2637792
367320.0000000    0.2696785
367360.0000000    0.2748960
367400.0000000    0.2787737
367440.0000000    0.2773699
367480.0000000    0.2850923
367520.0000000    0.2767316
367560.0000000    0.2558860
367600.0000000    0.2450714
367640.0000000    0.2733789
367680.0000000    0.2780634
367720.0000000    0.2807431
367760.0000000    0.2724314
367800.0000000    0.2625559
367840.0000000    0.2581002
367880.0000000    0.2584178
367920.0000000    0.2738189
367960.0000000    0.2774721
368000.0000000    0.2728749
368040.0000000    0.2596585
368080.0000000    0.2620464
368120.0000000    0.2671917
368160.0000000    0.2513967
368200.0000000    0.2685289
368240.0000000    0.2681217
368280.0000000    0.2475868
368320.0000000    0.2624156
368360.0000000    0.2859426
368400.0000000    0.2725554
368440.0000000    0.2911964
368480.0000000    0.2740253
368520.0000000    0.2948432
368560.0000000    0.2916381
368600.0000000    0.2838723
368640.0000000    0.2989275
368680.0000000    0.2897751
368720.0000000    0.2874493
368760.0000000    0.2954832
368800.0000000    0.2859760
368840.0000000    0.2788852
368880.0000000    0.2660289
368920.0000000    0.2819725
368960.0000000    0.2763583
369000.0000000    0.2598159
369040.0000000    0.2811941
369080.0000000    0.2793131
369120.0000000    0.2871352
369160.0000000    0.2797660
369200.0000000    0.2688116
369240.0000000    0.2899278
369280.0000000    0.2780284
369320.0000000    0.2729578
369360.0000000    0.2746791
369400.0000000    0.2605235
369440.0000000    0.2819951
369480.0000000    0.2827255
369520.0000000    0.2589892
369560.0000000    0.2905173
369600.0000000    0.2873012
369640.0000000    0.2809693
369680.0000000    0.2848182
369720.0000000    0.3025624
369760.0000000    0.2883190
369800.0000000    0.2888943
369840.0000000    0.2837333
369880.0000000    0.2968642
369920.0000000    0.2863802
369960.0000000    0.2747801
370000.0000000    0.2811285
370040.0000000    0.2834350
370080.0000000    0.2694006
370120.0000000    0.2848976
370160.0000000    0.2793541
370200.0000000    0.2754274
370240.0000000    0.2647971
370280.0000000    0.2834103
370320.0000000    0.2612557
370360.0000000    0.2879959
370400.0000000    0.2676457
370440.0000000    0.2698414
370480.0000000    0.2705221
370520.0000000    0.2752683
370560.0000000    0.2695717
370600.0000000    0.2597484
370640.0000000    0.2645209
370680.0000000    0.2533598
370720.0000000    0.2665375
370760.0000000    0.2829622
370800.0000000    0.2537908
370840.0000000    0.2560578
370880.0000000    0.2649812
370920.0000000    0.2697833
370960.0000000    0.2586561
371000.0000000    0.2562553
371040.0000000    0.2409845
371080.0000000    0.2705306
371120.0000000    0.2761971
371160.0000000    0.2614655
371200.0000000    0.2662125
371240.0000000    0.2717350
371280.0000000    0.2597179
371320.0000000    0.2662798
371360.0000000    0.2940482
371400.0000000    0.2717327
371440.0000000    0.2761188
371480.0000000    0.2939746
371520.0000000    0.2675761
371560.0000000    0.2860680
371600.0000000    0.2622752
371640.0000000    0.2826841
371680.0000000    0.2780910
371720.0000000    0.2755077
371760.0000000    0.2796154
371800.0000000    0.2685061
371840.0000000    0.2780966
371880.0000000    0.2830970
371920.0000000    0.2774482
371960.0000000    0.2783781
372000.0000000    0.2606061
372040.0000000    0.2649105
372080.0000000    0.2635226
372120.0000000    0.2723761
372160.0000000    0.2835609
372200.0000000    0.2782638
372240.0000000    0.2632975
372280.0000000    0.2750641
372320.0000000    0.2635683
372360.0000000    0.2617671
372400.0000000    0.2620608
372440.0000000    0.2602959
372480.0000000    0.2531633
372520.0000000    0.2642795
372560.0000000    0.2709648
372600.0000000    0.2642409
372640.0000000    0.2591848
372680.0000000    0.2806463
372720.0000000    0.2759146
372760.0000000    0.2526712
372800.0000000    0.2839122
372840.0000000    0.2665325
372880.0000000    0.2556955
372920.0000000    0.2696400
372960.0000000    0.2547508
373000.0000000    0.2644287
373040.0000000    0.2609585
373080.0000000    0.2807097
373120.0000000    0.2598232
373160.0000000    0.2692656
373200.0000000    0.2621183
373240.0000000    0.2437756
373280.0000000    0.2755833
373320.0000000    0.2757398
373360.0000000    0.2774083
373400.0000000    0.2639542
373440.0000000    0.2604911
373480.0000000    0.2624754
373520.0000000    0.2634771
373560.0000000    0.2692382
373600.0000000    0.2489530
373640.0000000    0.2782639
373680.0000000    0.2516933
373720.0000000    0.2558171
373760.0000000    0.2603967
373800.0000000    0.2749133
373840.0000000    0.2731659
373880.0000000    0.2520994
373920.0000000    0.2616736
373960.0000000    0.2621282
374000.0000000    0.2771712
374040.0000000    0.2683841
374080.0000000    0.2811129
374120.0000000    0.2652446
374160.0000000    0.2968614
374200.0000000    0.2593348
374240.0000000    0.2741429
374280.0000000    0.2825471
374320.0000000    0.2507656
374360.0000000    0.2693264
374400.0000000    0.2832651
374440.0000000    0.2715001
374480.0000000    0.2463413
374520.0000000    0.2409504
374560.0000000    0.2514852
374600.0000000    0.2639327
374640.0000000    0.2523441
374680.0000000    0.2819529
374720.0000000    0.2533264
374760.0000000    0.2639762
374800.0000000    0.2843763
374840.0000000    0.2626149
374880.0000000    0.2665811
374920.0000000    0.2651785
374960.0000000    0.2608837
375000.0000000    0.2688873
375040.0000000    0.2753959
375080.0000000    0.2643381
375120.0000000    0.2783076
375160.0000000    0.2644152
375200.0000000    0.2660434
375240.0000000    0.2468197
375280.0000000    0.2586590
375320.0000000    0.2458431
375360.0000000    0.2499498
375400.0000000    0.2324335
375440.0000000    0.2463985
375480.0000000    0.2535780
375520.0000000    0.2495570
375560.0000000    0.2465376
375600.0000000    0.2546243
375640.0000000    0.2544299
375680.0000000    0.2492133
375720.0000000    0.2620601
375760.0000000    0.2704547
375800.0000000    0.2878849
375840.0000000    0.2845515
375880.0000000    0.2724621
375920.0000000    0.2756047
375960.0000000    0.2557794
376000.0000000    0.2890975
376040.0000000    0.2913336
376080.0000000    0.2634192
376120.0000000    0.2653148
376160.0000000    0.2739950
376200.0000000    0.2841532
376240.0000000    0.2925575
376280.0000000    0.2861781
376320.0000000    0.2644384
376360.0000000    0.2613829
376400.0000000    0.2856044
376440.0000000    0.2679494
376480.0000000    0.2720647
376520.0000000    0.2851372
376560.0000000    0.2911849
376600.0000000    0.2675435
376640.0000000    0.2535062
376680.0000000    0.2741858
376720.0000000    0.2821329
376760.0000000    0.2822731
376800.0000000    0.2852146
376840.0000000    0.2959812
376880.0000000    0.3037312
376920.0000000    0.2995441
376960.0000000    0.2871971
377000.0000000    0.3030481
377040.0000000    0.2822886
377080.0000000    0.2732544
377120.0000000    0.2689633
377160.0000000    0.2811278
377200.0000000    0.2810077
377240.0000000    0.2731983
377280.0000000    0.2645616
377320.0000000    0.2869207
377360.0000000    0.2694550
377400.0000000    0.2771402
377440.0000000    0.2800412
377480.0000000    0.2768520
377520.0000000    0.2753573
377560.0000000    0.2611918
377600.0000000    0.2876347
377640.0000000    0.2759652
377680.0000000    0.2613905
377720.0000000    0.2635658
377760.0000000    0.2696445
377800.0000000    0.2917372
377840.0000000    0.2845207
377880.0000000    0.2953550
377920.0000000    0.2819076
377960.0000000    0.2740296
378000.0000000    0.2740369
378040.0000000    0.2668604
378080.0000000    0.2899564
378120.0000000    0.2602512
378160.0000000    0.2917682
378200.0000000    0.2889816
378240.0000000    0.2729380
378280.0000000    0.2947800
378320.0000000    0.2926695
378360.0000000    0.2818808
378400.0000000    0.2581608
378440.0000000    0.2686214
378480.0000000    0.2727087
378520.0000000    0.2634085
378560.0000000    0.2439755
378600.0000000    0.2618695
378640.0000000    0.2671516
378680.0000000    0.2780493
378720.0000000    0.2851913
378760.0000000    0.2879482
378800.0000000    0.2730335
378840.0000000    0.2853137
378880.0000000    0.2929642
378920.0000000    0.3046302
378960.0000000    0.2829321
379000.0000000    0.3057300
379040.0000000    0.3232920
379080.0000000    0.2977611
379120.0000000    0.3027208
379160.0000000    0.2929236
379200.0000000    0.2886086
379240.0000000    0.2858586
379280.0000000    0.3049166
379320.0000000    0.2796275
379360.0000000    0.2855185
379400.0000000    0.2741203
379440.0000000    0.2739828
379480.0000000    0.2883604
379520.0000000    0.3015489
379560.0000000    0.2984062
379600.0000000    0.2921089
379640.0000000    0.2855142
379680.0000000    0.2836247
379720.0000000    0.2995041
379760.0000000    0.3057342
379800.0000000    0.3140310
379840.0000000    0.2970760
379880.0000000    0.2757363
379920.0000000    0.2767456
379960.0000000    0.2826904
380000.0000000    0.2541118
380040.0000000    0.2835103
380080.0000000    0.2797598
380120.0000000    0.2863865
380160.0000000    0.2996991
380200.0000000    0.3088784
380240.0000000    0.2981226
380280.0000000    0.2940927
380320.0000000    0.2771618
380360.0000000    0.2812032
380400.0000000    0.2940861
380440.0000000    0.2831275
380480.0000000    0.2873020
380520.0000000    0.2820884
380560.0000000    0.2913930
380600.0000000    0.2913713
380640.0000000    0.2886748
380680.0000000    0.2869064
380720.0000000    0.2616394
380760.0000000    0.2831298
380800.0000000    0.2995566
380840.0000000    0.2708116
380880.0000000    0.3005005
380920.0000000    0.2790290
380960.0000000    0.3094397
381000.0000000    0.2881446
381040.0000000    0.2870465
381080.0000000    0.3049381
381120.0000000    0.3054008
381160.0000000    0.2792532
381200.0000000    0.3036369
381240.0000000    0.2950021
381280.0000000    0.2866351
381320.0000000    0.2882529
381360.0000000    0.2904436
381400.0000000    0.2904452
381440.0000000    0.2946168
381480.0000000    0.2845410
381520.0000000    0.2995098
381560.0000000    0.2913096
381600.0000000    0.2884946
381640.0000000    0.3014894
381680.0000000    0.2678134
381720.0000000    0.2925993
381760.0000000    0.2926111
381800.0000000    0.2596371
381840.0000000    0.2604055
381880.0000000    0.2667262
381920.0000000    0.2611469
381960.0000000    0.2589107
382000.0000000    0.2927949
382040.0000000    0.2876391
382080.0000000    0.2850614
382120.0000000    0.2702225
382160.0000000    0.2661721
382200.0000000    0.2734536
382240.0000000    0.2919011
382280.0000000    0.2584231
382320.0000000    0.2832149
382360.0000000    0.2829635
382400.0000000    0.2771086
382440.0000000    0.2874327
382480.0000000    0.2830526
382520.0000000    0.2875621
382560.0000000    0.2733732
382600.0000000    0.2628597
382640.0000000    0.2644334
382680.0000000    0.2613475
382720.0000000    0.2847680
382760.0000000    0.2869034
382800.0000000    0.2683650
382840.0000000    0.2666921
382880.0000000    0.2704764
382920.0000000    0.2671328
382960.0000000    0.2993842
383000.0000000    0.3011657
383040.0000000    0.2940416
383080.0000000    0.2818331
383120.0000000    0.2915867
383160.0000000    0.2761547
383200.0000000    0.2927852
383240.0000000    0.3018508
383280.0000000    0.2771448
383320.0000000    0.2921571
383360.0000000    0.2753308
383400.0000000    0.2922154
383440.0000000    0.2811226
383480.0000000    0.2921920
383520.0000000    0.2818537
383560.0000000    0.2619045
383600.0000000    0.2655919
383640.0000000    0.2705577
383680.0000000    0.2868856
383720.0000000    0.2671251
383760.0000000    0.2772346
383800.0000000    0.2542982
383840.0000000    0.2678100
383880.0000000    0.2537610
383920.0000000    0.2691215
383960.0000000    0.2481769
384000.0000000    0.2661564
384040.0000000    0.2671880
384080.0000000    0.2497183
384120.0000000    0.2518293
384160.0000000    0.2598139
384200.0000000    0.2589615
384240.0000000    0.2748748
384280.0000000    0.2866161
384320.0000000    0.2615870
384360.0000000    0.2665751
384400.0000000    0.2596895
384440.0000000    0.2550599
384480.0000000    0.2722612
384520.0000000    0.2701616
384560.0000000    0.2606207
384600.0000000    0.2770415
384640.0000000    0.2481566
384680.0000000    0.2584867
384720.0000000    0.2787931
384760.0000000    0.2785729
384800.0000000    0.2931921
384840.0000000    0.2990034
384880.0000000    0.2868120
384920.0000000    0.2919808
384960.0000000    0.2790703
385000.0000000    0.2707762
385040.0000000    0.2910751
385080.0000000    0.2794126
385120.0000000    0.3023807
385160.0000000    0.3026665
385200.0000000    0.3173198
385240.0000000    0.2823848
385280.0000000    0.2776972
385320.0000000    0.2690372
385360.0000000    0.2764949
385400.0000000    0.2633345
385440.0000000    0.2831447
385480.0000000    0.2771195
385520.0000000    0.2804849
385560.0000000    0.2789589
385600.0000000    0.2882073
385640.0000000    0.2672170
385680.0000000    0.2919798
385720.0000000    0.2703044
385760.0000000    0.2826842
385800.0000000    0.2735259
385840.0000000    0.2942512
385880.0000000    0.2974591
385920.0000000    0.2828087
385960.0000000    0.2709325
386000.0000000    0.2922224
386040.0000000    0.3052501
386080.0000000    0.2751338
386120.0000000    0.2816764
386160.0000000    0.2822732
386200.0000000    0.2827687
386240.0000000    0.2724647
386280.0000000    0.2689379
386320.0000000    0.2919010
386360.0000000    0.2588166
386400.0000000    0.2983115
386440.0000000    0.2862262
386480.0000000    0.2783868
386520.0000000    0.2747265
386560.0000000    0.2991711
386600.0000000    0.2812377
386640.0000000    0.2976666
386680.0000000    0.2790370
386720.0000000    0.3242227
386760.0000000    0.2933346
386800.0000000    0.2867859
386840.0000000    0.2868920
386880.0000000    0.2670108
386920.0000000    0.2756390
386960.0000000    0.2895416
387000.0000000    0.2974449
387040.0000000    0.2909717
387080.0000000    0.2853724
387120.0000000    0.2903810
387160.0000000    0.2987912
387200.0000000    0.3054543
387240.0000000    0.3184872
387280.0000000    0.2937814
387320.0000000    0.2792235
387360.0000000    0.2789797
387400.0000000    0.2709318
387440.0000000    0.2918018
387480.0000000    0.2683751
387520.0000000    0.3005246
387560.0000000    0.2915269
387600.0000000    0.3077860
387640.0000000    0.2797322
387680.0000000    0.2753083
387720.0000000    0.3018059
387760.0000000    0.2921473
387800.0000000    0.2963985
387840.0000000    0.3137170
387880.0000000    0.2973440
387920.0000000    0.3123779
387960.0000000    0.3135020
388000.0000000    0.2871138
388040.0000000    0.2746834
388080.0000000    0.2755688
388120.0000000    0.2677985
388160.0000000    0.2648476
388200.0000000    0.2741530
388240.0000000    0.2853147
388280.0000000    0.2962648
388320.0000000    0.2849687
388360.0000000    0.2846791
388400.0000000    0.2976207
388440.0000000    0.2791024
388480.0000000    0.2825910
388520.0000000    0.2951640
388560.0000000    0.2912292
388600.0000000    0.2849002
388640.0000000    0.2893569
388680.0000000    0.2901127
388720.0000000    0.2904536
388760.0000000    0.2908303
388800.0000000    0.2841992
388840.0000000    0.3100175
388880.0000000    0.2963828
388920.0000000    0.2871349
388960.0000000    0.2940208
389000.0000000    0.3006700
389040.0000000    0.2828738
389080.0000000    0.2829286
389120.0000000    0.2795695
389160.0000000    0.2606824
389200.0000000    0.2729269
389240.0000000    0.2832251
389280.0000000    0.2833517
389320.0000000    0.2985674
389360.0000000    0.2886725
389400.0000000    0.2806980
389440.0000000    0.2686727
389480.0000000    0.2783253
389520.0000000    0.2635603
389560.0000000    0.2830681
389600.0000000    0.2689939
389640.0000000    0.2723408
389680.0000000    0.2911883
389720.0000000    0.2768506
389760.0000000    0.2993126
389800.0000000    0.2840976
389840.0000000    0.2567159
389880.0000000    0.2545749
389920.0000000    0.2594264
389960.0000000    0.2660208
390000.0000000    0.2604160
390040.0000000    0.2798079
390080.0000000    0.2814599
390120.0000000    0.2953055
390160.0000000    0.2963729
390200.0000000    0.2818413
390240.0000000    0.2878479
390280.0000000    0.2802092
390320.0000000    0.2825964
390360.0000000    0.2922608
390400.0000000    0.2695934
390440.0000000    0.2745657
390480.0000000    0.2735770
390520.0000000    0.2500455
390560.0000000    0.2651793
390600.0000000    0.2598177
390640.0000000    0.2856665
390680.0000000    0.2557143
390720.0000000    0.2593339
390760.0000000    0.2554432
390800.0000000    0.2686666
390840.0000000    0.2880808
390880.0000000    0.2738799
390920.0000000    0.2684413
390960.0000000    0.2738375
391000.0000000    0.2762373
391040.0000000    0.2779846
391080.0000000    0.2601925
391120.0000000    0.2691490
391160.0000000    0.2788635
391200.0000000    0.2763856
391240.0000000    0.2673908
391280.0000000    0.2588572
391320.0000000    0.2657435
391360.0000000    0.2682953
391400.0000000    0.2779465
391440.0000000    0.2826634
391480.0000000    0.2761675
391520.0000000    0.2630490
391560.0000000    0.2869457
391600.0000000    0.2816087
391640.0000000    0.2843833
391680.0000000    0.2906137
391720.0000000    0.2650948
391760.0000000    0.2778113
391800.0000000    0.2560300
391840.0000000    0.2678883
391880.0000000    0.2697350
391920.0000000    0.2654844
391960.0000000    0.2726043
392000.0000000    0.2759593
392040.0000000    0.2575745
392080.0000000    0.2670308
392120.0000000    0.2932722
392160.0000000    0.2856258
392200.0000000    0.3012936
392240.0000000    0.2876520
392280.0000000    0.2646541
392320.0000000    0.2666582
392360.0000000    0.2604896
392400.0000000    0.2715838
392440.0000000    0.2753140
392480.0000000    0.2928263
392520.0000000    0.2778153
392560.0000000    0.2882502
392600.0000000    0.2745853
392640.0000000    0.2817270
392680.0000000    0.3009726
392720.0000000    0.3082926
392760.0000000    0.3116798
392800.0000000    0.2827766
392840.0000000    0.2871282
392880.0000000    0.3053235
392920.0000000    0.2933852
392960.0000000    0.2697423
393000.0000000    0.2873748
393040.0000000    0.2897390
393080.0000000    0.3023062
393120.0000000    0.2961909
393160.0000000    0.3066339
393200.0000000    0.2897350
393240.0000000    0.2885261
393280.0000000    0.2720574
393320.0000000    0.2951006
393360.0000000    0.3078238
393400.0000000    0.2915686
393440.0000000    0.2917201
393480.0000000    0.2966517
393520.0000000    0.3114651
393560.0000000    0.2951731
393600.0000000    0.3044701
393640.0000000    0.2816211
393680.0000000    0.2976135
393720.0000000    0.2999433
393760.0000000    0.2928483
393800.0000000    0.3013634
393840.0000000    0.3012326
393880.0000000    0.2739441
393920.0000000    0.2697426
393960.0000000    0.2909856
394000.0000000    0.2932824
394040.0000000    0.2861122
394080.0000000    0.2953819
394120.0000000    0.2674900
394160.0000000    0.2832540
394200.0000000    0.2749843
394240.0000000    0.2683157
394280.0000000    0.2808004
394320.0000000    0.2889608
394360.0000000    0.2643527
394400.0000000    0.2827624
394440.0000000    0.2609220
394480.0000000    0.2818168
394520.0000000    0.2797602
394560.0000000    0.2828462
394600.0000000    0.2744056
394640.0000000    0.2783102
394680.0000000    0.2630453
394720.0000000    0.3003427
394760.0000000    0.2914850
394800.0000000    0.2729292
394840.0000000    0.2726091
394880.0000000    0.2896352
394920.0000000    0.3007595
394960.0000000    0.2778287
395000.0000000    0.2955843
395040.0000000    0.2814596
395080.0000000    0.2873151
395120.0000000    0.2986080
395160.0000000    0.2696666
395200.0000000    0.2707117
395240.0000000    0.2743334
395280.0000000    0.2825752
395320.0000000    0.2671872
395360.0000000    0.2867783
395400.0000000    0.2912835
395440.0000000    0.2876173
395480.0000000    0.2724064
395520.0000000    0.2710105
395560.0000000    0.2975283
395600.0000000    0.2772798
395640.0000000    0.2825266
395680.0000000    0.2610413
395720.0000000    0.2557975
395760.0000000    0.2786425
395800.0000000    0.2572552
395840.0000000    0.2602113
395880.0000000    0.2668818
395920.0000000    0.2792204
395960.0000000    0.2859841
396000.0000000    0.2724769
396040.0000000    0.2693603
396080.0000000    0.2839763
396120.0000000    0.2652320
396160.0000000    0.2680585
396200.0000000    0.2531016
396240.0000000    0.2725657
396280.0000000    0.2782446
396320.0000000    0.2834497
396360.0000000    0.2911964
396400.0000000    0.2791388
396440.0000000    0.2675135
396480.0000000    0.2694920
396520.0000000    0.2666983
396560.0000000    0.2698377
396600.0000000    0.2433633
396640.0000000    0.2638340
396680.0000000    0.2795217
396720.0000000    0.2638274
396760.0000000    0.3033541
396800.0000000    0.2708236
396840.0000000    0.2658841
396880.0000000    0.2497614
396920.0000000    0.2758236
396960.0000000    0.2492463
397000.0000000    0.2519104
397040.0000000    0.2640846
397080.0000000    0.2724248
397120.0000000    0.2821901
397160.0000000    0.2646277
397200.0000000    0.2862843
397240.0000000    0.2717035
397280.0000000    0.2867730
397320.0000000    0.2892519
397360.0000000    0.2664976
397400.0000000    0.2760606
397440.0000000    0.2817123
397480.0000000    0.2793427
397520.0000000    0.2655008
397560.0000000    0.2807057
397600.0000000    0.2773003
397640.0000000    0.2716959
397680.0000000    0.2818137
397720.0000000    0.2905101
397760.0000000    0.2722774
397800.0000000    0.2946482
397840.0000000    0.2862318
397880.0000000    0.2946157
397920.0000000    0.2749215
397960.0000000    0.2909755
398000.0000000    0.2805718
398040.0000000    0.2820418
398080.0000000    0.3037464
398120.0000000    0.2728129
398160.0000000    0.2699087
398200.0000000    0.2682960
398240.0000000    0.2618898
398280.0000000    0.2869871
398320.0000000    0.2663111
398360.0000000    0.2933930
398400.0000000    0.2730234
398440.0000000    0.2720848
398480.0000000    0.2769585
398520.0000000    0.2785230
398560.0000000    0.2668110
398600.0000000    0.2713044
398640.0000000    0.2985797
398680.0000000    0.2816802
398720.0000000    0.2902992
398760.0000000    0.2685713
398800.0000000    0.2855853
398840.0000000    0.2883503
398880.0000000    0.2659008
398920.0000000    0.2784466
398960.0000000    0.2776271
399000.0000000    0.3096752
399040.0000000    0.2905177
399080.0000000    0.2815850
399120.0000000    0.2651674
399160.0000000    0.2792013
399200.0000000    0.2920594
399240.0000000    0.2957818
399280.0000000    0.2531639
399320.0000000    0.2741686
399360.0000000    0.2803152
399400.0000000    0.2715926
399440.0000000    0.2728222
399480.0000000    0.2864950
399520.0000000    0.2778389
399560.0000000    0.2841851
399600.0000000    0.2732556
399640.0000000    0.2796920
399680.0000000    0.2904976
399720.0000000    0.2872334
399760.0000000    0.2745575
399800.0000000    0.2755883
399840.0000000    0.2839005
399880.0000000    0.2792085
399920.0000000    0.2695952
399960.0000000    0.2756359
400000.0000000    0.2868271
400040.0000000    0.2708061
400080.0000000    0.2938327
400120.0000000    0.2921804
400160.0000000    0.2946140
400200.0000000    0.2725899
400240.0000000    0.2722079
400280.0000000    0.2922069
400320.0000000    0.2868235
400360.0000000    0.2944376
400400.0000000    0.2996150
400440.0000000    0.3031408
400480.0000000    0.2936731
400520.0000000    0.2875238
400560.0000000    0.2727676
400600.0000000    0.2776771
400640.0000000    0.2813297
400680.0000000    0.2793952
400720.0000000    0.2691896
400760.0000000    0.2825921
400800.0000000    0.2807214
400840.0000000    0.2691103
400880.0000000    0.2953342
400920.0000000    0.2881216
400960.0000000    0.2836397
401000.0000000    0.2765599
401040.0000000    0.2753981
401080.0000000    0.2875786
401120.0000000    0.2802033
401160.0000000    0.2879773
401200.0000000    0.2662547
401240.0000000    0.2691323
401280.0000000    0.2650124
401320.0000000    0.2750712
401360.0000000    0.2719465
401400.0000000    0.2786146
401440.0000000    0.2665333
401480.0000000    0.2671195
401520.0000000    0.2617994
401560.0000000    0.2722830
401600.0000000    0.2653721
401640.0000000    0.2700778
401680.0000000    0.2666279
401720.0000000    0.2805393
401760.0000000    0.2722958
401800.0000000    0.2798209
401840.0000000    0.2818326
401880.0000000    0.2826474
401920.0000000    0.3040712
401960.0000000    0.2754179
402000.0000000    0.2759523
402040.0000000    0.2759432
402080.0000000    0.2834241
402120.0000000    0.2745572
402160.0000000    0.2744856
402200.0000000    0.2564098
402240.0000000    0.2770391
402280.0000000    0.2855935
402320.0000000    0.3120923
402360.0000000    0.2858346
402400.0000000    0.2799798
402440.0000000    0.2870170
402480.0000000    0.2726895
402520.0000000    0.2876246
402560.0000000    0.2746157
402600.0000000    0.2764762
402640.0000000    0.3027734
402680.0000000    0.2706083
402720.0000000    0.2918286
402760.0000000    0.2765819
402800.0000000    0.2846745
402840.0000000    0.2875023
402880.0000000    0.2820603
402920.0000000    0.2762389
402960.0000000    0.2965528
403000.0000000    0.2826940
403040.0000000    0.2589867
403080.0000000    0.2665210
403120.0000000    0.2695547
403160.0000000    0.2643012
403200.0000000    0.2728970
403240.0000000    0.2652980
403280.0000000    0.2658294
403320.0000000    0.2733775
403360.0000000    0.2678393
403400.0000000    0.2804719
403440.0000000    0.2685433
403480.0000000    0.2784593
403520.0000000    0.2659001
403560.0000000    0.2704089
403600.0000000    0.2739599
403640.0000000    0.2726031
403680.0000000    0.2799158
403720.0000000    0.2669539
403760.0000000    0.2484567
403800.0000000    0.2447478
403840.0000000    0.2631365
403880.0000000    0.2713764
403920.0000000    0.2294388
403960.0000000    0.2659784
404000.0000000    0.2697745
404040.0000000    0.2748585
404080.0000000    0.2517715
404120.0000000    0.2775253
404160.0000000    0.2688242
404200.0000000    0.2581959
404240.0000000    0.2667917
404280.0000000    0.2570466
404320.0000000    0.2639210
404360.0000000    0.2516502
404400.0000000    0.2525829
404440.0000000    0.2343203
404480.0000000    0.2544930
404520.0000000    0.2769842
404560.0000000    0.2555550
404600.0000000    0.2530251
404640.0000000    0.2764170
404680.0000000    0.2694085
404720.0000000    0.2690481
404760.0000000    0.2713984
404800.0000000    0.2658155
404840.0000000    0.2553059
404880.0000000    0.2758524
404920.0000000    0.2495609
404960.0000000    0.2749636
405000.0000000    0.2637231
405040.0000000    0.2817819
405080.0000000    0.2594768
405120.0000000    0.2617523
405160.0000000    0.2509003
405200.0000000    0.2494033
405240.0000000    0.2752987
405280.0000000    0.2740825
405320.0000000    0.2831372
405360.0000000    0.2568801
405400.0000000    0.2510864
405440.0000000    0.2535444
405480.0000000    0.2487523
405520.0000000    0.2436750
405560.0000000    0.2599204
405600.0000000    0.2471971
405640.0000000    0.2469445
405680.0000000    0.2575758
405720.0000000    0.2650819
405760.0000000    0.2545643
405800.0000000    0.2597647
405840.0000000    0.2397527
405880.0000000    0.2527077
405920.0000000    0.2649620
405960.0000000    0.2574988
406000.0000000    0.2587461
406040.0000000    0.2400371
406080.0000000    0.2374135
406120.0000000    0.2489221
406160.0000000    0.2494413
406200.0000000    0.2470970
406240.0000000    0.2686847
406280.0000000    0.2587671
406320.0000000    0.2535449
406360.0000000    0.2613947
406400.0000000    0.2791953
406440.0000000    0.2757379
406480.0000000    0.2669242
406520.0000000    0.2825068
406560.0000000    0.2775643
406600.0000000    0.2625041
406640.0000000    0.2822066
406680.0000000    0.2761661
406720.0000000    0.2933029
406760.0000000    0.2589603
406800.0000000    0.2670916
406840.0000000    0.2761166
406880.0000000    0.2776688
406920.0000000    0.2829469
406960.0000000    0.2676782
407000.0000000    0.2653896
407040.0000000    0.2769763
407080.0000000    0.2689985
407120.0000000    0.2693129
407160.0000000    0.2634214
407200.0000000    0.2614265
407240.0000000    0.2658654
407280.0000000    0.2785594
407320.0000000    0.2706728
407360.0000000    0.2863863
407400.0000000    0.2685607
407440.0000000    0.2655568
407480.0000000    0.2764438
407520.0000000    0.3025673
407560.0000000    0.2804230
407600.0000000    0.2606781
407640.0000000    0.2659030
407680.0000000    0.2535217
407720.0000000    0.2830092
407760.0000000    0.2814825
407800.0000000    0.2780494
407840.0000000    0.2640446
407880.0000000    0.2643564
407920.0000000    0.2770382
407960.0000000    0.2711091
408000.0000000    0.2846042
408040.0000000    0.2760302
408080.0000000    0.2714128
408120.0000000    0.2678076
408160.0000000    0.2735958
408200.0000000    0.2515996
408240.0000000    0.2645344
408280.0000000    0.2786424
408320.0000000    0.2740982
408360.0000000    0.2449426
408400.0000000    0.2716806
408440.0000000    0.2711867
408480.0000000    0.2732168
408520.0000000    0.2803959
408560.0000000    0.2818829
408600.0000000    0.2693123
408640.0000000    0.2710958
408680.0000000    0.2817940
408720.0000000    0.2682939
408760.0000000    0.2722885
408800.0000000    0.2777827
408840.0000000    0.2876653
408880.0000000    0.3092884
408920.0000000    0.2822644
408960.0000000    0.3013468
409000.0000000    0.2879843
409040.0000000    0.2793918
409080.0000000    0.2990961
409120.0000000    0.2897689
409160.0000000    0.2743407
409200.0000000    0.3072415
409240.0000000    0.2760910
409280.0000000    0.2645607
409320.0000000    0.2699725
409360.0000000    0.2858290
409400.0000000    0.3058013
409440.0000000    0.2929793
409480.0000000    0.3018482
409520.0000000    0.3031701
409560.0000000    0.2849848
409600.0000000    0.2757039
409640.0000000    0.2843698
409680.0000000    0.2830521
409720.0000000    0.2734303
409760.0000000    0.2774050
409800.0000000    0.2797569
409840.0000000    0.2694779
409880.0000000    0.2922912
409920.0000000    0.2889309
409960.0000000    0.2741540
410000.0000000    0.2928779
410040.0000000    0.2857044
410080.0000000    0.2980153
410120.0000000    0.2701311
410160.0000000    0.2773066
410200.0000000    0.2806548
410240.0000000    0.2770192
410280.0000000    0.2735180
410320.0000000    0.2896142
410360.0000000    0.2887118
410400.0000000    0.2941832
410440.0000000    0.2976546
410480.0000000    0.2836559
410520.0000000    0.2871825
410560.0000000    0.2910997
410600.0000000    0.2684402
410640.0000000    0.2966005
410680.0000000    0.2850725
410720.0000000    0.2811991
410760.0000000    0.2938167
410800.0000000    0.2948040
410840.0000000    0.2861230
410880.0000000    0.2622110
410920.0000000    0.2655680
410960.0000000    0.2543416
411000.0000000    0.2738845
411040.0000000    0.2765718
411080.0000000    0.2886458
411120.0000000    0.2712345
411160.0000000    0.2930121
411200.0000000    0.2685417
411240.0000000    0.2683405
411280.0000000    0.2736860
411320.0000000    0.2752862
411360.0000000    0.2858905
411400.0000000    0.2581779
411440.0000000    0.2887973
411480.0000000    0.2700610
411520.0000000    0.2664983
411560.0000000    0.2750996
411600.0000000    0.2707606
411640.0000000    0.2613372
411680.0000000    0.2721056
411720.0000000    0.2592397
411760.0000000    0.2716295
411800.0000000    0.2974545
411840.0000000    0.2776657
411880.0000000    0.2851219
411920.0000000    0.2704270
411960.0000000    0.2759696
412000.0000000    0.3039694
412040.0000000    0.2870136
412080.0000000    0.2986772
412120.0000000    0.2827943
412160.0000000    0.2642606
412200.0000000    0.2726330
412240.0000000    0.2934649
412280.0000000    0.2822689
412320.0000000    0.2790084
412360.0000000    0.2728860
412400.0000000    0.2978016
412440.0000000    0.2780663
412480.0000000    0.2860266
412520.0000000    0.3014783
412560.0000000    0.2685830
412600.0000000    0.2708640
412640.0000000    0.2615971
412680.0000000    0.2726719
412720.0000000    0.2745996
412760.0000000    0.2692868
412800.0000000    0.2600954
412840.0000000    0.2612632
412880.0000000    0.2576627
412920.0000000    0.2658089
412960.0000000    0.2640173
413000.0000000    0.2817985
413040.0000000    0.2827757
413080.0000000    0.2565191
413120.0000000    0.2586787
413160.0000000    0.2567841
413200.0000000    0.2704344
413240.0000000    0.2645510
413280.0000000    0.2644680
413320.0000000    0.2794896
413360.0000000    0.2783696
413400.0000000    0.2765605
413440.0000000    0.2794657
413480.0000000    0.2689573
413520.0000000    0.2908845
413560.0000000    0.3104208
413600.0000000    0.2895170
413640.0000000    0.2939190
413680.0000000    0.2858525
413720.0000000    0.2887910
413760.0000000    0.2872991
413800.0000000    0.3074981
413840.0000000    0.2863095
413880.0000000    0.2786044
413920.0000000    0.2828194
413960.0000000    0.2828987
414000.0000000    0.2953919
414040.0000000    0.2770375
414080.0000000    0.2861739
414120.0000000    0.2939292
414160.0000000    0.2767423
414200.0000000    0.2834210
414240.0000000    0.2902397
414280.0000000    0.2846783
414320.0000000    0.2960380
414360.0000000    0.2760275
414400.0000000    0.2826781
414440.0000000    0.2784201
414480.0000000    0.2733641
414520.0000000    0.2855889
414560.0000000    0.2736277
414600.0000000    0.2704275
414640.0000000    0.2899833
414680.0000000    0.2848884
414720.0000000    0.3136683
414760.0000000    0.3148679
414800.0000000    0.2818012
414840.0000000    0.2948669
414880.0000000    0.2968644
414920.0000000    0.3054475
414960.0000000    0.2910073
415000.0000000    0.2957779
415040.0000000    0.2898449
415080.0000000    0.2940304
415120.0000000    0.2772331
415160.0000000    0.2782307
415200.0000000    0.2884106
415240.0000000    0.2994333
415280.0000000    0.2806070
415320.0000000    0.2694877
415360.0000000    0.2930566
415400.0000000    0.2901918
415440.0000000    0.3036622
415480.0000000    0.3018482
415520.0000000    0.2911012
415560.0000000    0.2934189
415600.0000000    0.2870325
415640.0000000    0.2748961
415680.0000000    0.3006904
415720.0000000    0.2839822
415760.0000000    0.2945249
415800.0000000    0.2867330
415840.0000000    0.2816832
415880.0000000    0.2992531
415920.0000000    0.2952827
415960.0000000    0.2940615
416000.0000000    0.2850824
416040.0000000    0.2962616
416080.0000000    0.2753260
416120.0000000    0.2953417
416160.0000000    0.2894700
416200.0000000    0.2993106
416240.0000000    0.2951148
416280.0000000    0.2811839
416320.0000000    0.2859056
416360.0000000    0.2898603
416400.0000000    0.2973664
416440.0000000    0.2813447
416480.0000000    0.2723893
416520.0000000    0.3052871
416560.0000000    0.2769302
416600.0000000    0.2702144
416640.0000000    0.2733538
416680.0000000    0.2843049
416720.0000000    0.2858265
416760.0000000    0.3007641
416800.0000000    0.3040172
416840.0000000    0.3067426
416880.0000000    0.3084616
416920.0000000    0.2961466
416960.0000000    0.2760417
417000.0000000    0.2893120
417040.0000000    0.3010277
417080.0000000    0.2867753
417120.0000000    0.2664446
417160.0000000    0.2936978
417200.0000000    0.2812536
417240.0000000    0.2954080
417280.0000000    0.2750856
417320.0000000    0.2947106
417360.0000000    0.2747429
417400.0000000    0.3006425
417440.0000000    0.3143732
417480.0000000    0.2775111
417520.0000000    0.2914617
417560.0000000    0.3019547
417600.0000000    0.2715534
417640.0000000    0.2828249
417680.0000000    0.2895184
417720.0000000    0.2976333
417760.0000000    0.2987677
417800.0000000    0.2840693
417840.0000000    0.2752111
417880.0000000    0.2718678
417920.0000000    0.2810662
417960.0000000    0.2878607
418000.0000000    0.2845788
418040.0000000    0.2835844
418080.0000000    0.2981763
418120.0000000    0.2840949
418160.0000000    0.2831902
418200.0000000    0.2936449
418240.0000000    0.2850843
418280.0000000    0.2912342
418320.0000000    0.2806253
418360.0000000    0.2744581
418400.0000000    0.2714532
418440.0000000    0.2672447
418480.0000000    0.2931819
418520.0000000    0.3126688
418560.0000000    0.2889090
418600.0000000    0.2857473
418640.0000000    0.3058987
418680.0000000    0.2912582
418720.0000000    0.2887918
418760.0000000    0.2753882
418800.0000000    0.2911868
418840.0000000    0.2906063
418880.0000000    0.2827829
418920.0000000    0.2859805
418960.0000000    0.2984637
419000.0000000    0.3073362
419040.0000000    0.2921429
419080.0000000    0.3038912
419120.0000000    0.3098777
419160.0000000    0.3042843
419200.0000000    0.2906453
419240.0000000    0.2812100
419280.0000000    0.2982273
419320.0000000    0.2658330
419360.0000000    0.2850732
419400.0000000    0.2811738
419440.0000000    0.2951766
419480.0000000    0.2880697
419520.0000000    0.2704439
419560.0000000    0.2687140
419600.0000000    0.2778832
419640.0000000    0.2827203
419680.0000000    0.2832254
419720.0000000    0.2709483
419760.0000000    0.2898426
419800.0000000    0.2904523
419840.0000000    0.2677155
419880.0000000    0.2894012
419920.0000000    0.2866895
419960.0000000    0.2620992
420000.0000000    0.2688615
420040.0000000    0.2820078
420080.0000000    0.2733680
420120.0000000    0.2752964
420160.0000000    0.2838340
420200.0000000    0.2906047
420240.0000000    0.2650837
420280.0000000    0.2647187
420320.0000000    0.2748291
420360.0000000    0.2663971
420400.0000000    0.2649047
420440.0000000    0.2711408
420480.0000000    0.2663602
420520.0000000    0.2804736
420560.0000000    0.2877313
420600.0000000    0.2507204
420640.0000000    0.2730426
420680.0000000    0.2648900
420720.0000000    0.2869267
420760.0000000    0.2880868
420800.0000000    0.2818189
420840.0000000    0.2817490
420880.0000000    0.2924410
420920.0000000    0.2967567
420960.0000000    0.2770855
421000.0000000    0.2888027
421040.0000000    0.2992396
421080.0000000    0.2963078
421120.0000000    0.2759302
421160.0000000    0.2849359
421200.0000000    0.2738495
421240.0000000    0.2682509
421280.0000000    0.2798727
421320.0000000    0.2789023
421360.0000000    0.2803843
421400.0000000    0.2734283
421440.0000000    0.2811848
421480.0000000    0.2821485
421520.0000000    0.2626739
421560.0000000    0.3003729
421600.0000000    0.2966402
421640.0000000    0.2873549
421680.0000000    0.2646434
421720.0000000    0.2541838
421760.0000000    0.2558557
421800.0000000    0.2666460
421840.0000000    0.2761295
421880.0000000    0.2798100
421920.0000000    0.2749755
421960.0000000    0.3113111
422000.0000000    0.2626987
422040.0000000    0.2539837
422080.0000000    0.2718431
422120.0000000    0.2778255
422160.0000000    0.2875395
422200.0000000    0.2751103
422240.0000000    0.2816496
422280.0000000    0.2649607
422320.0000000    0.2692023
422360.0000000    0.2741709
422400.0000000    0.2819484
422440.0000000    0.2916664
422480.0000000    0.2710809
422520.0000000    0.2707309
422560.0000000    0.2660128
422600.0000000    0.2956153
422640.0000000    0.2920925
422680.0000000    0.2832238
422720.0000000    0.2934487
422760.0000000    0.2855558
422800.0000000    0.2810216
422840.0000000    0.2682696
422880.0000000    0.2832365
422920.0000000    0.2669813
422960.0000000    0.2902737
423000.0000000    0.2933919
423040.0000000    0.2715203
423080.0000000    0.2910223
423120.0000000    0.2772466
423160.0000000    0.2807931
423200.0000000    0.2818708
423240.0000000    0.2599603
423280.0000000    0.2577788
423320.0000000    0.2625862
423360.0000000    0.2576673
423400.0000000    0.2779532
423440.0000000    0.2698080
423480.0000000    0.2779598
423520.0000000    0.2784979
423560.0000000    0.2656197
423600.0000000    0.2854204
423640.0000000    0.2759624
423680.0000000    0.2806523
423720.0000000    0.2821939
423760.0000000    0.2884704
423800.0000000    0.3114541
423840.0000000    0.2828173
423880.0000000    0.2707183
423920.0000000    0.3031133
423960.0000000    0.2678534
424000.0000000    0.2657126
424040.0000000    0.2957962
424080.0000000    0.2954870
424120.0000000    0.2812274
424160.0000000    0.2867094
424200.0000000    0.2890801
424240.0000000    0.2944654
424280.0000000    0.2644943
424320.0000000    0.2674446
424360.0000000    0.2798531
424400.0000000    0.2673526
424440.0000000    0.2711493
424480.0000000    0.2571000
424520.0000000    0.2509660
424560.0000000    0.2818469
424600.0000000    0.2499469
424640.0000000    0.2575486
424680.0000000    0.2722341
424720.0000000    0.2643697
424760.0000000    0.2759236
424800.0000000    0.2934781
424840.0000000    0.2833831
424880.0000000    0.2965391
424920.0000000    0.2682306
424960.0000000    0.2645711
425000.0000000    0.2696761
425040.0000000    0.2695569
425080.0000000    0.2697462
425120.0000000    0.2849877
425160.0000000    0.3010372
425200.0000000    0.2801750
425240.0000000    0.2718627
425280.0000000    0.2774413
425320.0000000    0.2815107
425360.0000000    0.2781108
425400.0000000    0.2933226
425440.0000000    0.2804670
425480.0000000    0.2654694
425520.0000000    0.2682546
425560.0000000    0.2683440
425600.0000000    0.2850189
425640.0000000    0.2703538
425680.0000000    0.2791419
425720.0000000    0.2648404
425760.0000000    0.2750010
425800.0000000    0.2715098
425840.0000000    0.2810234
425880.0000000    0.2844903
425920.0000000    0.2701325
425960.0000000    0.2927001
426000.0000000    0.2870613
426040.0000000    0.2816378
426080.0000000    0.2959763
426120.0000000    0.2928564
426160.0000000    0.2858843
426200.0000000    0.2747213
426240.0000000    0.2948802
426280.0000000    0.2717363
426320.0000000    0.2886288
426360.0000000    0.2785572
426400.0000000    0.2963136
426440.0000000    0.2802667
426480.0000000    0.2736297
426520.0000000    0.2725733
426560.0000000    0.2721727
426600.0000000    0.2921850
426640.0000000    0.3114260
426680.0000000    0.2668594
426720.0000000    0.2677130
426760.0000000    0.2677072
426800.0000000    0.2671160
426840.0000000    0.2720457
426880.0000000    0.2546619
426920.0000000    0.2712453
426960.0000000    0.2649049
427000.0000000    0.2449773
427040.0000000    0.2517562
427080.0000000    0.2631985
427120.0000000    0.2574520
427160.0000000    0.2722766
427200.0000000    0.2740258
427240.0000000    0.2633588
427280.0000000    0.2664868
427320.0000000    0.2820812
427360.0000000    0.2889030
427400.0000000    0.2967213
427440.0000000    0.2715465
427480.0000000    0.2781553
427520.0000000    0.2892156
427560.0000000    0.2772450
427600.0000000    0.2669660
427640.0000000    0.2827074
427680.0000000    0.2688624
427720.0000000    0.2652018
427760.0000000    0.2424506
427800.0000000    0.2500655
427840.0000000    0.2606901
427880.0000000    0.2606073
427920.0000000    0.2756428
427960.0000000    0.2508012
428000.0000000    0.2828543
428040.0000000    0.2671001
428080.0000000    0.2520420
428120.0000000    0.2715830
428160.0000000    0.2824644
428200.0000000    0.2641425
428240.0000000    0.2736472
428280.0000000    0.2948964
428320.0000000    0.2823796
428360.0000000    0.2942069
428400.0000000    0.3113469
428440.0000000    0.2928417
428480.0000000    0.2882594
428520.0000000    0.2813658
428560.0000000    0.2818008
428600.0000000    0.2837307
428640.0000000    0.2841267
428680.0000000    0.2695113
428720.0000000    0.2930701
428760.0000000    0.2624598
428800.0000000    0.2952056
428840.0000000    0.2994007
428880.0000000    0.2987579
428920.0000000    0.2942092
428960.0000000    0.2848498
429000.0000000    0.2970789
429040.0000000    0.2838224
429080.0000000    0.2807997
429120.0000000    0.2859975
429160.0000000    0.3105852
429200.0000000    0.3023130
429240.0000000    0.3038668
429280.0000000    0.2754305
429320.0000000    0.3043885
429360.0000000    0.2805550
429400.0000000    0.2817163
429440.0000000    0.2866012
429480.0000000    0.2937977
429520.0000000    0.2866875
429560.0000000    0.2964717
429600.0000000    0.2967979
429640.0000000    0.2808649
429680.0000000    0.2923072
429720.0000000    0.2551399
429760.0000000    0.2740647
429800.0000000    0.2711346
429840.0000000    0.2758284
429880.0000000    0.2700835
429920.0000000    0.2701328
429960.0000000    0.2682190
430000.0000000    0.2678010
430040.0000000    0.2468927
430080.0000000    0.2719862
430120.0000000    0.2632489
430160.0000000    0.2726156
430200.0000000    0.2631376
430240.0000000    0.2720881
430280.0000000    0.2664743
430320.0000000    0.2704512
430360.0000000    0.2986683
430400.0000000    0.2808820
430440.0000000    0.2480718
430480.0000000    0.2841921
430520.0000000    0.2933431
430560.0000000    0.2918436
430600.0000000    0.2907725
430640.0000000    0.2730520
430680.0000000    0.2774800
430720.0000000    0.2879148
430760.0000000    0.2856422
430800.0000000    0.2795171
430840.0000000    0.2884899
430880.0000000    0.2930253
430920.0000000    0.3081113
430960.0000000    0.2902376
431000.0000000    0.2941411
431040.0000000    0.2821863
431080.0000000    0.2792666
431120.0000000    0.2914105
431160.0000000    0.2861831
431200.0000000    0.2924879
431240.0000000    0.2741213
431280.0000000    0.3000845
431320.0000000    0.2905973
431360.0000000    0.3118647
431400.0000000    0.3202484
431440.0000000    0.3089317
431480.0000000    0.2760985
431520.0000000    0.2895320
431560.0000000    0.2748585
431600.0000000    0.2765244
431640.0000000    0.2650578
431680.0000000    0.2928254
431720.0000000    0.2879032
431760.0000000    0.2985658
431800.0000000    0.3093837
431840.0000000    0.2975776
431880.0000000    0.3044122
431920.0000000    0.2942382
431960.0000000    0.2959765
432000.0000000    0.3043707
432040.0000000    0.2767334
432080.0000000    0.2756768
432120.0000000    0.2795494
432160.0000000    0.3023215
432200.0000000    0.2878489
432240.0000000    0.2950181
432280.0000000    0.2702281
432320.0000000    0.2657896
432360.0000000    0.2799250
432400.0000000    0.2861119
432440.0000000    0.2811505
432480.0000000    0.2807526
432520.0000000    0.2705836
432560.0000000    0.2725018
432600.0000000    0.2789677
432640.0000000    0.2791436
432680.0000000    0.2925398
432720.0000000    0.2637177
432760.0000000    0.2729805
432800.0000000    0.2651298
432840.0000000    0.2682245
432880.0000000    0.2790215
432920.0000000    0.2802682
432960.0000000    0.2515158
433000.0000000    0.2773056
433040.0000000    0.2723854
433080.0000000    0.2767452
433120.0000000    0.2746230
433160.0000000    0.2856767
433200.0000000    0.2859249
433240.0000000    0.2918543
433280.0000000    0.2825218
433320.0000000    0.2814497
433360.0000000    0.2718681
433400.0000000    0.2926112
433440.0000000    0.2947643
433480.0000000    0.2685325
433520.0000000    0.2998655
433560.0000000    0.2974883
433600.0000000    0.2830054
433640.0000000    0.2926504
433680.0000000    0.2950245
433720.0000000    0.2809395
433760.0000000    0.2794882
433800.0000000    0.2705060
433840.0000000    0.2763408
433880.0000000    0.2706095
433920.0000000    0.2812819
433960.0000000    0.2664705
434000.0000000    0.2689553
434040.0000000    0.2716376
434080.0000000    0.2779455
434120.0000000    0.3063700
434160.0000000    0.3001529
434200.0000000    0.2992934
434240.0000000    0.2955133
434280.0000000    0.2993395
434320.0000000    0.2942320
434360.0000000    0.2915675
434400.0000000    0.2760761
434440.0000000    0.2764381
434480.0000000    0.2903804
434520.0000000    0.2960059
434560.0000000    0.2687817
434600.0000000    0.2817374
434640.0000000    0.2798469
434680.0000000    0.3079553
434720.0000000    0.2871215
434760.0000000    0.2827375
434800.0000000    0.2822907
434840.0000000    0.2700816
434880.0000000    0.2813869
434920.0000000    0.2777475
434960.0000000    0.2674387
435000.0000000    0.2686484
435040.0000000    0.2848318
435080.0000000    0.2777522
435120.0000000    0.2665921
435160.0000000    0.2664668
435200.0000000    0.2716868
435240.0000000    0.2619921
435280.0000000    0.2673058
435320.0000000    0.2566250
435360.0000000    0.2728292
435400.0000000    0.2759028
435440.0000000    0.2945597
435480.0000000    0.2730095
435520.0000000    0.2729384
435560.0000000    0.2902372
435600.0000000    0.2452605
435640.0000000    0.2572673
435680.0000000    0.2625154
435720.0000000    0.2823430
435760.0000000    0.2721783
435800.0000000    0.2655287
435840.0000000    0.2820070
435880.0000000    0.2785381
435920.0000000    0.2881515
435960.0000000    0.2817671
436000.0000000    0.2536957
436040.0000000    0.2456644
436080.0000000    0.2686497
436120.0000000    0.2534410
436160.0000000    0.2568748
436200.0000000    0.2659247
436240.0000000    0.2672472
436280.0000000    0.2746466
436320.0000000    0.2848250
436360.0000000    0.2875402
436400.0000000    0.3186141
436440.0000000    0.2819748
436480.0000000    0.2671824
436520.0000000    0.2698434
436560.0000000    0.2705909
436600.0000000    0.2818957
436640.0000000    0.2870887
436680.0000000    0.2946897
436720.0000000    0.2713630
436760.0000000    0.2782949
436800.0000000    0.2775951
436840.0000000    0.2732660
436880.0000000    0.2641220
436920.0000000    0.2566932
436960.0000000    0.2730034
437000.0000000    0.2646829
437040.0000000    0.2825945
437080.0000000    0.2906113
437120.0000000    0.2749683
437160.0000000    0.2903666
437200.0000000    0.2665385
437240.0000000    0.2830879
437280.0000000    0.2561786
437320.0000000    0.2557442
437360.0000000    0.2563752
437400.0000000    0.2435770
437440.0000000    0.2427804
437480.0000000    0.2883558
437520.0000000    0.2973326
437560.0000000    0.2741857
437600.0000000    0.2542925
437640.0000000    0.2613751
437680.0000000    0.2662282
437720.0000000    0.2548965
437760.0000000    0.2659739
437800.0000000    0.2924065
437840.0000000    0.2651832
437880.0000000    0.2721010
437920.0000000    0.2765697
437960.0000000    0.2813738
438000.0000000    0.2996154
438040.0000000    0.2885851
438080.0000000    0.2740028
438120.0000000    0.2826774
438160.0000000    0.2745824
438200.0000000    0.2777707
438240.0000000    0.2843713
438280.0000000    0.2783105
438320.0000000    0.2838123
438360.0000000    0.2736364
438400.0000000    0.2987018
438440.0000000    0.2743303
438480.0000000    0.2614591
438520.0000000    0.2795346
438560.0000000    0.2991238
438600.0000000    0.2806326
438640.0000000    0.2891900
438680.0000000    0.3026062
438720.0000000    0.2889158
438760.0000000    0.2743107
438800.0000000    0.2899389
438840.0000000    0.2932369
438880.0000000    0.2807404
438920.0000000    0.2831545
438960.0000000    0.2678840
439000.0000000    0.2733611
439040.0000000    0.2759470
439080.0000000    0.2830449
439120.0000000    0.2706694
439160.0000000    0.2806255
439200.0000000    0.2823682
439240.0000000    0.2717997
439280.0000000    0.2814147
439320.0000000    0.2905516
439360.0000000    0.2779349
439400.0000000    0.2690265
439440.0000000    0.2752175
439480.0000000    0.2679032
439520.0000000    0.2718698
439560.0000000    0.2652582
439600.0000000    0.2795044
439640.0000000    0.2755383
439680.0000000    0.2887262
439720.0000000    0.2857060
439760.0000000    0.2786807
439800.0000000    0.2879624
439840.0000000    0.2704723
439880.0000000    0.2659158
439920.0000000    0.2797652
439960.0000000    0.2748557
440000.0000000    0.2560721
440040.0000000    0.2733194
440080.0000000    0.2895692
440120.0000000    0.2904998
440160.0000000    0.2767426
440200.0000000    0.2669471
440240.0000000    0.2658944
440280.0000000    0.2786726
440320.0000000    0.2780357
440360.0000000    0.2895616
440400.0000000    0.2785264
440440.0000000    0.3000662
440480.0000000    0.2766671
440520.0000000    0.2914934
440560.0000000    0.2889142
440600.0000000    0.2708763
440640.0000000    0.2877475
440680.0000000    0.2847956
440720.0000000    0.2788228
440760.0000000    0.2792323
440800.0000000    0.2698765
440840.0000000    0.2922862
440880.0000000    0.2751086
440920.0000000    0.3081416
440960.0000000    0.3032535
441000.0000000    0.2842287
441040.0000000    0.2880890
441080.0000000    0.2757581
441120.0000000    0.2888800
441160.0000000    0.2849569
441200.0000000    0.2701903
441240.0000000    0.2672151
441280.0000000    0.2701749
441320.0000000    0.2704781
441360.0000000    0.2846625
441400.0000000    0.2786492
441440.0000000    0.2738058
441480.0000000    0.2899150
441520.0000000    0.2719636
441560.0000000    0.2697833
441600.0000000    0.2780506
441640.0000000    0.2688270
441680.0000000    0.2517741
441720.0000000    0.2603188
441760.0000000    0.2693817
441800.0000000    0.2784886
441840.0000000    0.2709368
441880.0000000    0.2723533
441920.0000000    0.2753346
441960.0000000    0.2664085
442000.0000000    0.2678502
442040.0000000    0.2817616
442080.0000000    0.2873881
442120.0000000    0.2736393
442160.0000000    0.2600541
442200.0000000    0.2825173
442240.0000000    0.2781079
442280.0000000    0.2531995
442320.0000000    0.2668889
442360.0000000    0.2617605
442400.0000000    0.2493856
442440.0000000    0.2481843
442480.0000000    0.2531098
442520.0000000    0.2652596
442560.0000000    0.2507800
442600.0000000    0.2725880
442640.0000000    0.2617021
442680.0000000    0.2618615
442720.0000000    0.2487534
442760.0000000    0.2483267
442800.0000000    0.2516824
442840.0000000    0.2473549
442880.0000000    0.2686369
442920.0000000    0.2809991
442960.0000000    0.2605199
443000.0000000    0.2643381
443040.0000000    0.2534202
443080.0000000    0.2604903
443120.0000000    0.2655489
443160.0000000    0.2706464
443200.0000000    0.2496781
443240.0000000    0.2887763
443280.0000000    0.2876709
443320.0000000    0.2979451
443360.0000000    0.2974221
443400.0000000    0.2901883
443440.0000000    0.2775491
443480.0000000    0.2836964
443520.0000000    0.2803824
443560.0000000    0.2846859
443600.0000000    0.2774580
443640.0000000    0.2959461
443680.0000000    0.2965953
443720.0000000    0.3166616
443760.0000000    0.2805356
443800.0000000    0.2868290
443840.0000000    0.2763554
443880.0000000    0.2808408
443920.0000000    0.2783430
443960.0000000    0.2738809
444000.0000000    0.2806247
444040.0000000    0.2789610
444080.0000000    0.2890723
444120.0000000    0.2935470
444160.0000000    0.2690677
444200.0000000    0.2985417
444240.0000000    0.2775421
444280.0000000    0.2740405
444320.0000000    0.2810457
444360.0000000    0.2792642
444400.0000000    0.2765364
444440.0000000    0.2901719
444480.0000000    0.2920306
444520.0000000    0.2872643
444560.0000000    0.2857592
444600.0000000    0.2781272
444640.0000000    0.2844199
444680.0000000    0.2790571
444720.0000000    0.2809249
444760.0000000    0.2709783
444800.0000000    0.2694150
444840.0000000    0.2856828
444880.0000000    0.2741505
444920.0000000    0.2731379
444960.0000000    0.2920827
445000.0000000    0.2808123
445040.0000000    0.3009874
445080.0000000    0.2840187
445120.0000000    0.2814365
445160.0000000    0.2774746
445200.0000000    0.2757065
445240.0000000    0.2485879
445280.0000000    0.2758103
445320.0000000    0.2545976
445360.0000000    0.2848501
445400.0000000    0.2781786
445440.0000000    0.2823823
445480.0000000    0.2885500
445520.0000000    0.2980816
445560.0000000    0.2897115
445600.0000000    0.2934040
445640.0000000    0.2971215
445680.0000000    0.3104199
445720.0000000    0.2846282
445760.0000000    0.3043082
445800.0000000    0.2833313
445840.0000000    0.3026943
445880.0000000    0.2810728
445920.0000000    0.2804688
445960.0000000    0.2830621
446000.0000000    0.2833602
446040.0000000    0.2912054
446080.0000000    0.2981623
446120.0000000    0.2804196
446160.0000000    0.2996178
446200.0000000    0.2779237
446240.0000000    0.2888275
446280.0000000    0.3035469
446320.0000000    0.3052770
446360.0000000    0.2637241
446400.0000000    0.2791727
446440.0000000    0.2824397
446480.0000000    0.2901424
446520.0000000    0.2890934
446560.0000000    0.2809793
446600.0000000    0.2882916
446640.0000000    0.2857384
446680.0000000    0.2859197
446720.0000000    0.2703692
446760.0000000    0.2809547
446800.0000000    0.2850922
446840.0000000    0.2719918
446880.0000000    0.2896977
446920.0000000    0.2623337
446960.0000000    0.2869771
447000.0000000    0.2742195
447040.0000000    0.2976642
447080.0000000    0.2727314
447120.0000000    0.2741795
447160.0000000    0.2758124
447200.0000000    0.2709565
447240.0000000    0.2763306
447280.0000000    0.2674814
447320.0000000    0.2480595
447360.0000000    0.2890999
447400.0000000    0.2848531
447440.0000000    0.2798796
447480.0000000    0.2642955
447520.0000000    0.2678048
447560.0000000    0.2432700
447600.0000000    0.2676020
447640.0000000    0.2697084
447680.0000000    0.2755123
447720.0000000    0.2841074
447760.0000000    0.2631593
447800.0000000    0.2573067
447840.0000000    0.2681653
447880.0000000    0.2966264
447920.0000000    0.2564625
447960.0000000    0.2640436
448000.0000000    0.2414750
448040.0000000    0.2633027
448080.0000000    0.2868510
448120.0000000    0.2657360
448160.0000000    0.2640707
448200.0000000    0.2700502
448240.0000000    0.2846584
448280.0000000    0.2866072
448320.0000000    0.2853091
448360.0000000    0.2981684
448400.0000000    0.3062601
448440.0000000    0.2649708
448480.0000000    0.2699755
448520.0000000    0.2932599
448560.0000000    0.2884882
448600.0000000    0.2922335
448640.0000000    0.2912504
448680.0000000    0.2762074
448720.0000000    0.3227498
448760.0000000    0.2783761
448800.0000000    0.2799591
448840.0000000    0.2773886
448880.0000000    0.2856714
448920.0000000    0.2937466
448960.0000000    0.2898945
449000.0000000    0.2845498
449040.0000000    0.2928505
449080.0000000    0.2769766
449120.0000000    0.2872686
449160.0000000    0.2988253
449200.0000000    0.3079048
449240.0000000    0.2867731
449280.0000000    0.3120879
449320.0000000    0.3139412
449360.0000000    0.2895223
449400.0000000    0.2833396
449440.0000000    0.2841610
449480.0000000    0.2871477
449520.0000000    0.2971753
449560.0000000    0.3145083
449600.0000000    0.3007892
449640.0000000    0.3055940
449680.0000000    0.2872486
449720.0000000    0.2926192
449760.0000000    0.2972935
449800.0000000    0.2786778
449840.0000000    0.2830292
449880.0000000    0.3107044
449920.0000000    0.2731175
449960.0000000    0.2826961
450000.0000000    0.2915500
450040.0000000    0.2967696
450080.0000000    0.2865230
450120.0000000    0.2793303
450160.0000000    0.2936091
450200.0000000    0.2981158
450240.0000000    0.2845534
450280.0000000    0.2826582
450320.0000000    0.2952859
450360.0000000    0.2936205
450400.0000000    0.3016867
450440.0000000    0.2789164
450480.0000000    0.2839655
450520.0000000    0.2929138
450560.0000000    0.2781327
450600.0000000    0.2928720
450640.0000000    0.2883041
450680.0000000    0.2655422
450720.0000000    0.2884342
450760.0000000    0.2866925
450800.0000000    0.2819092
450840.0000000    0.2952510
450880.0000000    0.2819743
450920.0000000    0.2847605
450960.0000000    0.2808259
451000.0000000    0.2860903
451040.0000000    0.2835122
451080.0000000    0.2728601
451120.0000000    0.2866051
451160.0000000    0.2806513
451200.0000000    0.2824140
451240.0000000    0.2840784
451280.0000000    0.2939130
451320.0000000    0.2899267
451360.0000000    0.2809618
451400.0000000    0.2694961
451440.0000000    0.2569807
451480.0000000    0.2609139
451520.0000000    0.2870830
451560.0000000    0.3063053
451600.0000000    0.2871475
451640.0000000    0.2662435
451680.0000000    0.2920706
451720.0000000    0.2654149
451760.0000000    0.2669131
451800.0000000    0.2831789
451840.0000000    0.3003430
451880.0000000    0.2969095
451920.0000000    0.2937927
451960.0000000    0.2735584
452000.0000000    0.3088045
452040.0000000    0.2844260
452080.0000000    0.2873368
452120.0000000    0.2729770
452160.0000000    0.2999219
452200.0000000    0.2968616
452240.0000000    0.2953764
452280.0000000    0.2891980
452320.0000000    0.2898295
452360.0000000    0.2839769
452400.0000000    0.2702634
452440.0000000    0.2667068
452480.0000000    0.2618888
452520.0000000    0.2787678
452560.0000000    0.3014558
452600.0000000    0.2869165
452640.0000000    0.2729965
452680.0000000    0.2854005
452720.0000000    0.2769580
452760.0000000    0.2773940
452800.0000000    0.2631813
452840.0000000    0.2601124
452880.0000000    0.2866233
452920.0000000    0.2651738
452960.0000000    0.2728911
453000.0000000    0.2726800
453040.0000000    0.2730618
453080.0000000    0.2701283
453120.0000000    0.2764441
453160.0000000    0.2665272
453200.0000000    0.2723788
453240.0000000    0.2696719
453280.0000000    0.2566649
453320.0000000    0.2842632
453360.0000000    0.2701981
453400.0000000    0.2688448
453440.0000000    0.2825244
453480.0000000    0.2805500
453520.0000000    0.2922429
453560.0000000    0.3006242
453600.0000000    0.3051980
453640.0000000    0.2950449
453680.0000000    0.2854515
453720.0000000    0.2848677
453760.0000000    0.3006915
453800.0000000    0.2884696
453840.0000000    0.2896872
453880.0000000    0.2887708
453920.0000000    0.2944900
453960.0000000    0.2985540
454000.0000000    0.2690307
454040.0000000    0.2625158
454080.0000000    0.2735240
454120.0000000    0.2725086
454160.0000000    0.2810037
454200.0000000    0.2779305
454240.0000000    0.2804525
454280.0000000    0.2962136
454320.0000000    0.2897287
454360.0000000    0.2772228
454400.0000000    0.2905334
454440.0000000    0.2984859
454480.0000000    0.3038654
454520.0000000    0.2770941
454560.0000000    0.2864657
454600.0000000    0.2762885
454640.0000000    0.2604367
454680.0000000    0.2839074
454720.0000000    0.2966048
454760.0000000    0.2805761
454800.0000000    0.2805056
454840.0000000    0.2775020
454880.0000000    0.2807101
454920.0000000    0.3118441
454960.0000000    0.2895178
455000.0000000    0.2942826
455040.0000000    0.2900672
455080.0000000    0.2998983
455120.0000000    0.2819769
455160.0000000    0.2924230
455200.0000000    0.2730145
455240.0000000    0.2825259
455280.0000000    0.2959152
455320.0000000    0.3123545
455360.0000000    0.2838587
455400.0000000    0.2947165
455440.0000000    0.2928363
455480.0000000    0.2936805
455520.0000000    0.2958871
455560.0000000    0.2914008
455600.0000000    0.3055120
455640.0000000    0.2924979
455680.0000000    0.3135858
455720.0000000    0.2902890
455760.0000000    0.2990897
455800.0000000    0.3037134
455840.0000000    0.2841319
455880.0000000    0.3053703
455920.0000000    0.2974626
455960.0000000    0.2952004
456000.0000000    0.2759401
456040.0000000    0.2714148
456080.0000000    0.3011676
456120.0000000    0.3029374
456160.0000000    0.2704636
456200.0000000    0.2883065
456240.0000000    0.2612792
456280.0000000    0.3082089
456320.0000000    0.2786325
456360.0000000    0.2818057
456400.0000000    0.2976600
456440.0000000    0.2879203
456480.0000000    0.2728880
456520.0000000    0.2988501
456560.0000000    0.3066326
456600.0000000    0.2998368
456640.0000000    0.2877310
456680.0000000    0.2780598
456720.0000000    0.3024893
456760.0000000    0.2999095
456800.0000000    0.2718985
456840.0000000    0.2909122
456880.0000000    0.2777123
456920.0000000    0.3002301
456960.0000000    0.2953412
457000.0000000    0.2985967
457040.0000000    0.2887234
457080.0000000    0.2806403
457120.0000000    0.2828217
457160.0000000    0.2914295
457200.0000000    0.2777764
457240.0000000    0.2668546
457280.0000000    0.2818044
457320.0000000    0.2855071
457360.0000000    0.2753714
457400.0000000    0.3040491
457440.0000000    0.2841898
457480.0000000    0.2778744
457520.0000000    0.3009314
457560.0000000    0.2683260
457600.0000000    0.2635592
457640.0000000    0.2663116
457680.0000000    0.2806111
457720.0000000    0.2814119
457760.0000000    0.2657130
457800.0000000    0.2811168
457840.0000000    0.2744990
457880.0000000    0.2841434
457920.0000000    0.2739016
457960.0000000    0.2865710
458000.0000000    0.2797411
458040.0000000    0.2710475
458080.0000000    0.2403771
458120.0000000    0.2555316
458160.0000000    0.2715472
458200.0000000    0.2966298
458240.0000000    0.2863755
458280.0000000    0.3025482
458320.0000000    0.2568161
458360.0000000    0.2950543
458400.0000000    0.2868647
458440.0000000    0.2697231
458480.0000000    0.2937879
458520.0000000    0.2714228
458560.0000000    0.2668361
458600.0000000    0.2698290
458640.0000000    0.2592230
458680.0000000    0.2905920
458720.0000000    0.2780684
458760.0000000    0.2663158
458800.0000000    0.2595052
458840.0000000    0.2672816
458880.0000000    0.2660256
458920.0000000    0.2794759
458960.0000000    0.2827449
459000.0000000    0.2810664
459040.0000000    0.2786722
459080.0000000    0.2764126
459120.0000000    0.2730817
459160.0000000    0.2761645
459200.0000000    0.2965636
459240.0000000    0.2894489
459280.0000000    0.2765840
459320.0000000    0.2613336
459360.0000000    0.2575712
459400.0000000    0.2452609
459440.0000000    0.2525390
459480.0000000    0.2646428
459520.0000000    0.2515622
459560.0000000    0.2719962
459600.0000000    0.2610880
459640.0000000    0.2531308
459680.0000000    0.2678727
459720.0000000    0.2566986
459760.0000000    0.2693457
459800.0000000    0.2636819
459840.0000000    0.2745353
459880.0000000    0.2795886
459920.0000000    0.2622502
459960.0000000    0.2500698
460000.0000000    0.2771826
460040.0000000    0.2845209
460080.0000000    0.2695031
460120.0000000    0.2541176
460160.0000000    0.2660851
460200.0000000    0.2681890
460240.0000000    0.2796157
460280.0000000    0.2623101
460320.0000000    0.2812524
460360.0000000    0.2739880
460400.0000000    0.2623304
460440.0000000    0.2797882
460480.0000000    0.2715106
460520.0000000    0.2641633
460560.0000000    0.2732402
460600.0000000    0.2714722
460640.0000000    0.2758325
460680.0000000    0.2578280
460720.0000000    0.2846219
460760.0000000    0.2890890
460800.0000000    0.3097850
460840.0000000    0.2920730
460880.0000000    0.2742324
460920.0000000    0.2768593
460960.0000000    0.2810712
461000.0000000    0.2774792
461040.0000000    0.2696755
461080.0000000    0.2692591
461120.0000000    0.2623260
461160.0000000    0.2722316
461200.0000000    0.2731267
461240.0000000    0.2878755
461280.0000000    0.2553158
461320.0000000    0.2585137
461360.0000000    0.2707656
461400.0000000    0.2736695
461440.0000000    0.2873704
461480.0000000    0.3028675
461520.0000000    0.2830036
461560.0000000    0.2963748
461600.0000000    0.2606668
461640.0000000    0.2702208
461680.0000000    0.2797838
461720.0000000    0.2660089
461760.0000000    0.2729260
461800.0000000    0.2739254
461840.0000000    0.2477139
461880.0000000    0.2622807
461920.0000000    0.2628496
461960.0000000    0.2471416
462000.0000000    0.2616441
462040.0000000    0.2518110
462080.0000000    0.2556063
462120.0000000    0.2525729
462160.0000000    0.2679266
462200.0000000    0.2659125
462240.0000000    0.2703114
462280.0000000    0.2857846
462320.0000000    0.2843588
462360.0000000    0.2830974
462400.0000000    0.2771321
462440.0000000    0.2869972
462480.0000000    0.2860343
462520.0000000    0.2685938
462560.0000000    0.2920357
462600.0000000    0.2799718
462640.0000000    0.2671490
462680.0000000    0.2703616
462720.0000000    0.2612355
462760.0000000    0.2855611
462800.0000000    0.2539417
462840.0000000    0.2675093
462880.0000000    0.2554877
462920.0000000    0.2587823
462960.0000000    0.2799280
463000.0000000    0.2699854
463040.0000000    0.2672859
463080.0000000    0.2727086
463120.0000000    0.2697882
463160.0000000    0.2659577
463200.0000000    0.2636461
463240.0000000    0.2482956
463280.0000000    0.2536359
463320.0000000    0.2586126
463360.0000000    0.2633741
463400.0000000    0.2781755
463440.0000000    0.2537446
463480.0000000    0.2668609
463520.0000000    0.2658100
463560.0000000    0.2745757
463600.0000000    0.2633315
463640.0000000    0.2482474
463680.0000000    0.2381690
463720.0000000    0.2492923
463760.0000000    0.2714480
463800.0000000    0.2667788
463840.0000000    0.2767683
463880.0000000    0.2649327
463920.0000000    0.2618031
463960.0000000    0.2749533
464000.0000000    0.2840848
464040.0000000    0.2828286
464080.0000000    0.2857381
464120.0000000    0.2729782
464160.0000000    0.2676660
464200.0000000    0.2810434
464240.0000000    0.2723520
464280.0000000    0.2747676
464320.0000000    0.2724624
464360.0000000    0.2857158
464400.0000000    0.2843059
464440.0000000    0.2821940
464480.0000000    0.2829534
464520.0000000    0.2831844
464560.0000000    0.2651448
464600.0000000    0.2516197
464640.0000000    0.2432198
464680.0000000    0.2618914
464720.0000000    0.2606291
464760.0000000    0.2522679
464800.0000000    0.2407962
464840.0000000    0.2409748
464880.0000000    0.2503988
464920.0000000    0.2433521
464960.0000000    0.2362089
465000.0000000    0.2440622
465040.0000000    0.2737416
465080.0000000    0.2619091
465120.0000000    0.2579677
465160.0000000    0.2405549
465200.0000000    0.2489002
465240.0000000    0.2883282
465280.0000000    0.2605220
465320.0000000    0.2664577
465360.0000000    0.2593621
465400.0000000    0.2438649
465440.0000000    0.2741975
465480.0000000    0.2540914
465520.0000000    0.2444747
465560.0000000    0.2450093
465600.0000000    0.2529254
465640.0000000    0.2418451
465680.0000000    0.2732206
465720.0000000    0.2440038
465760.0000000    0.2486895
465800.0000000    0.2614685
465840.0000000    0.2432084
465880.0000000    0.2732290
465920.0000000    0.2561227
465960.0000000    0.2486080
466000.0000000    0.2528579
466040.0000000    0.2547475
466080.0000000    0.2513330
466120.0000000    0.2671561
466160.0000000    0.2672259
466200.0000000    0.2437277
466240.0000000    0.2390107
466280.0000000    0.2680302
466320.0000000    0.2776587
466360.0000000    0.2715159
466400.0000000    0.2572435
466440.0000000    0.2408179
466480.0000000    0.2507811
466520.0000000    0.2581385
466560.0000000    0.2728603
466600.0000000    0.2615659
466640.0000000    0.2601148
466680.0000000    0.2563059
466720.0000000    0.2438393
466760.0000000    0.2579876
466800.0000000    0.2602854
466840.0000000    0.2432518
466880.0000000    0.2494430
466920.0000000    0.2559782
466960.0000000    0.2520687
467000.0000000    0.2688247
467040.0000000    0.2486101
467080.0000000    0.2430912
467120.0000000    0.2545229
467160.0000000    0.2429213
467200.0000000    0.2399417
467240.0000000    0.2769431
467280.0000000    0.2609207
467320.0000000    0.2648796
467360.0000000    0.2610475
467400.0000000    0.2508484
467440.0000000    0.2609156
467480.0000000    0.2389023
467520.0000000    0.2541359
467560.0000000    0.2377136
467600.0000000    0.2481558
467640.0000000    0.2330001
467680.0000000    0.2506873
467720.0000000    0.2419546
467760.0000000    0.2303611
467800.0000000    0.2314925
467840.0000000    0.2315446
467880.0000000    0.2209970
467920.0000000    0.2280575
467960.0000000    0.2145126
468000.0000000    0.2365896
468040.0000000    0.2443207
468080.0000000    0.2347582
468120.0000000    0.2311765
468160.0000000    0.2395543
468200.0000000    0.2475693
468240.0000000    0.2651559
468280.0000000    0.2494125
468320.0000000    0.2404517
468360.0000000    0.2409686
468400.0000000    0.2205043
468440.0000000    0.2337857
468480.0000000    0.2434911
468520.0000000    0.2472668
468560.0000000    0.2358353
468600.0000000    0.2278972
468640.0000000    0.2511751
468680.0000000    0.2459578
468720.0000000    0.2263659
468760.0000000    0.2443641
468800.0000000    0.2447450
468840.0000000    0.2476855
468880.0000000    0.2478981
468920.0000000    0.2341366
468960.0000000    0.2429350
469000.0000000    0.2525118
469040.0000000    0.2546309
469080.0000000    0.2666295
469120.0000000    0.2537868
469160.0000000    0.2630822
469200.0000000    0.2327052
469240.0000000    0.2506739
469280.0000000    0.2611118
469320.0000000    0.2676823
469360.0000000    0.2548564
469400.0000000    0.2445164
469440.0000000    0.2478345
469480.0000000    0.2527821
469520.0000000    0.2579427
469560.0000000    0.2559161
469600.0000000    0.2654475
469640.0000000    0.2621399
469680.0000000    0.2344561
469720.0000000    0.2544343
469760.0000000    0.2568804
469800.0000000    0.2852238
469840.0000000    0.2610582
469880.0000000    0.2803481
469920.0000000    0.2809835
469960.0000000    0.2688453
470000.0000000    0.2651660
470040.0000000    0.2393908
470080.0000000    0.2607858
470120.0000000    0.2646149
470160.0000000    0.2501604
470200.0000000    0.2569079
470240.0000000    0.2467835
470280.0000000    0.2461127
470320.0000000    0.2590118
470360.0000000    0.2621279
470400.0000000    0.2460541
470440.0000000    0.2703404
470480.0000000    0.2563571
470520.0000000    0.2767957
470560.0000000    0.2769785
470600.0000000    0.2844688
470640.0000000    0.2664220
470680.0000000    0.2588534
470720.0000000    0.2744035
470760.0000000    0.2775472
470800.0000000    0.2595053
470840.0000000    0.2635711
470880.0000000    0.2611797
470920.0000000    0.2656024
470960.0000000    0.2389850
471000.0000000    0.2644023
471040.0000000    0.2688902
471080.0000000    0.2519184
471120.0000000    0.2494576
471160.0000000    0.2600523
471200.0000000    0.2639996
471240.0000000    0.2632545
471280.0000000    0.2536169
471320.0000000    0.2514680
471360.0000000    0.2511652
471400.0000000    0.2548047
471440.0000000    0.2329223
471480.0000000    0.2593270
471520.0000000    0.2637028
471560.0000000    0.2568783
471600.0000000    0.2644019
471640.0000000    0.2884308
471680.0000000    0.3051173
471720.0000000    0.2899224
471760.0000000    0.2795204
471800.0000000    0.2869194
471840.0000000    0.2862310
471880.0000000    0.2673901
471920.0000000    0.2521216
471960.0000000    0.2442965
472000.0000000    0.2585321
472040.0000000    0.2453539
472080.0000000    0.2530947
472120.0000000    0.2623779
472160.0000000    0.2494623
472200.0000000    0.2461213
472240.0000000    0.2639329
472280.0000000    0.2484484
472320.0000000    0.2834319
472360.0000000    0.2727845
472400.0000000    0.2602546
472440.0000000    0.2494624
472480.0000000    0.2508642
472520.0000000    0.2604621
472560.0000000    0.2452089
472600.0000000    0.2755164
472640.0000000    0.2813962
472680.0000000    0.2663496
472720.0000000    0.2770532
472760.0000000    0.2516748
472800.0000000    0.2652024
472840.0000000    0.2702674
472880.0000000    0.2347216
472920.0000000    0.2594033
472960.0000000    0.2548852
473000.0000000    0.2609673
473040.0000000    0.2552452
473080.0000000    0.2636859
473120.0000000    0.2683098
473160.0000000    0.2471440
473200.0000000    0.2513777
473240.0000000    0.2336050
473280.0000000    0.2418292
473320.0000000    0.2555593
473360.0000000    0.2492667
473400.0000000    0.2603034
473440.0000000    0.2617076
473480.0000000    0.2648175
473520.0000000    0.2538316
473560.0000000    0.2457730
473600.0000000    0.2517690
473640.0000000    0.2698289
473680.0000000    0.2812108
473720.0000000    0.2664783
473760.0000000    0.2621120
473800.0000000    0.2498452
473840.0000000    0.2521571
473880.0000000    0.2435807
473920.0000000    0.2455117
473960.0000000    0.2494664
474000.0000000    0.2352600
474040.0000000    0.2292745
474080.0000000    0.2578016
474120.0000000    0.2463230
474160.0000000    0.2460223
474200.0000000    0.2259867
474240.0000000    0.2334387
474280.0000000    0.2325607
474320.0000000    0.2502292
474360.0000000    0.2675865
474400.0000000    0.2656298
474440.0000000    0.2805175
474480.0000000    0.2430125
474520.0000000    0.2568140
474560.0000000    0.2511688
474600.0000000    0.2384775
474640.0000000    0.2458560
474680.0000000    0.2543117
474720.0000000    0.2642980
474760.0000000    0.2483607
474800.0000000    0.2595226
474840.0000000    0.2537264
474880.0000000    0.2586997
474920.0000000    0.2701306
474960.0000000    0.2709527
475000.0000000    0.2707688
475040.0000000    0.2619732
475080.0000000    0.2668304
475120.0000000    0.2481690
475160.0000000    0.2620099
475200.0000000    0.2464409
475240.0000000    0.2600414
475280.0000000    0.2552749
475320.0000000    0.2684266
475360.0000000    0.2669855
475400.0000000    0.2472342
475440.0000000    0.2329776
475480.0000000    0.2493601
475520.0000000    0.2520224
475560.0000000    0.2478917
475600.0000000    0.2483119
475640.0000000    0.2375855
475680.0000000    0.2300225
475720.0000000    0.2499208
475760.0000000    0.2529401
475800.0000000    0.2528850
475840.0000000    0.2555258
475880.0000000    0.2615964
475920.0000000    0.2727058
475960.0000000    0.2677637
476000.0000000    0.2929137
476040.0000000    0.2597468
476080.0000000    0.2516755
476120.0000000    0.2338815
476160.0000000    0.2705064
476200.0000000    0.2612027
476240.0000000    0.2694253
476280.0000000    0.2673914
476320.0000000    0.2741207
476360.0000000    0.2754987
476400.0000000    0.2561706
476440.0000000    0.2540409
476480.0000000    0.2637941
476520.0000000    0.2553073
476560.0000000    0.2729682
476600.0000000    0.2739892
476640.0000000    0.2797238
476680.0000000    0.2782667
476720.0000000    0.2812858
476760.0000000    0.2580585
476800.0000000    0.2664809
476840.0000000    0.2685580
476880.0000000    0.2739784
476920.0000000    0.2629980
476960.0000000    0.2851765
477000.0000000    0.2845867
477040.0000000    0.2689427
477080.0000000    0.2600741
477120.0000000    0.2668216
477160.0000000    0.2469612
477200.0000000    0.2450506
477240.0000000    0.2602188
477280.0000000    0.2607248
477320.0000000    0.2582172
477360.0000000    0.2728619
477400.0000000    0.2762765
477440.0000000    0.2491782
477480.0000000    0.2583598
477520.0000000    0.2420583
477560.0000000    0.2514464
477600.0000000    0.2488082
477640.0000000    0.2634435
477680.0000000    0.2687812
477720.0000000    0.2416114
477760.0000000    0.2643681
477800.0000000    0.2465251
477840.0000000    0.2598226
477880.0000000    0.2451696
477920.0000000    0.2404248
477960.0000000    0.2352750
478000.0000000    0.2530604
478040.0000000    0.2510440
478080.0000000    0.2549309
478120.0000000    0.2520502
478160.0000000    0.2599792
478200.0000000    0.2659316
478240.0000000    0.2561096
478280.0000000    0.2622190
478320.0000000    0.2689384
478360.0000000    0.2846738
478400.0000000    0.2672366
478440.0000000    0.2826832
478480.0000000    0.2506498
478520.0000000    0.2448722
478560.0000000    0.2591322
478600.0000000    0.2658367
478640.0000000    0.2410524
478680.0000000    0.2652032
478720.0000000    0.2439209
478760.0000000    0.2541553
478800.0000000    0.2578905
478840.0000000    0.2532595
478880.0000000    0.2473421
478920.0000000    0.2450522
478960.0000000    0.2419356
479000.0000000    0.2811217
479040.0000000    0.2517534
479080.0000000    0.2518652
479120.0000000    0.2653938
479160.0000000    0.2624030
479200.0000000    0.2544224
479240.0000000    0.2500587
479280.0000000    0.2532055
479320.0000000    0.2569002
479360.0000000    0.2573909
479400.0000000    0.2610576
479440.0000000    0.2539362
479480.0000000    0.2807437
479520.0000000    0.2496344
479560.0000000    0.2584069
479600.0000000    0.2599253
479640.0000000    0.2705147
479680.0000000    0.2668203
479720.0000000    0.3011803
479760.0000000    0.2853052
479800.0000000    0.2558092
479840.0000000    0.2626402
479880.0000000    0.2580585
479920.0000000    0.2765558
479960.0000000    0.2813260
480000.0000000    0.2756125
480040.0000000    0.2652834
480080.0000000    0.2922571
480120.0000000    0.2848502
480160.0000000    0.2674384
480200.0000000    0.2974674
480240.0000000    0.2976995
480280.0000000    0.2854395
480320.0000000    0.2791435
480360.0000000    0.2785566
480400.0000000    0.2698506
480440.0000000    0.2778586
480480.0000000    0.2777573
480520.0000000    0.2925289
480560.0000000    0.3070443
480600.0000000    0.2944855
480640.0000000    0.2827343
480680.0000000    0.2726595
480720.0000000    0.2742665
480760.0000000    0.2866375
480800.0000000    0.2952304
480840.0000000    0.2889129
480880.0000000    0.2862878
480920.0000000    0.2915565
480960.0000000    0.2811318
481000.0000000    0.2931719
481040.0000000    0.2687799
481080.0000000    0.2815799
481120.0000000    0.2882358
481160.0000000    0.2581105
481200.0000000    0.2873501
481240.0000000    0.2867158
481280.0000000    0.2968042
481320.0000000    0.2822865
481360.0000000    0.2921355
481400.0000000    0.3077820
481440.0000000    0.3037714
481480.0000000    0.2890120
481520.0000000    0.2974845
481560.0000000    0.2724142
481600.0000000    0.2712916
481640.0000000    0.3010290
481680.0000000    0.2838581
481720.0000000    0.2864339
481760.0000000    0.2802064
481800.0000000    0.2827276
481840.0000000    0.2789650
481880.0000000    0.2863146
481920.0000000    0.2986153
481960.0000000    0.2766941
482000.0000000    0.2948426
482040.0000000    0.3059101
482080.0000000    0.2895892
482120.0000000    0.2910179
482160.0000000    0.2849959
482200.0000000    0.2652163
482240.0000000    0.2774809
482280.0000000    0.2551337
482320.0000000    0.2757708
482360.0000000    0.2566265
482400.0000000    0.2578001
482440.0000000    0.2872349
482480.0000000    0.2651391
482520.0000000    0.2743366
482560.0000000    0.2676603
482600.0000000    0.2824164
482640.0000000    0.2795311
482680.0000000    0.2696089
482720.0000000    0.2712232
482760.0000000    0.2696842
482800.0000000    0.2841766
482840.0000000    0.2744266
482880.0000000    0.2704633
482920.0000000    0.2952083
482960.0000000    0.2800054
483000.0000000    0.2814932
483040.0000000    0.2974286
483080.0000000    0.2800906
483120.0000000    0.2819488
483160.0000000    0.2829522
483200.0000000    0.2637409
483240.0000000    0.2828805
483280.0000000    0.2992598
483320.0000000    0.3050892
483360.0000000    0.2875463
483400.0000000    0.2874988
483440.0000000    0.2580576
483480.0000000    0.2748100
483520.0000000    0.2836576
483560.0000000    0.2849372
483600.0000000    0.2561643
483640.0000000    0.2808271
483680.0000000    0.2947297
483720.0000000    0.2797113
483760.0000000    0.2813922
483800.0000000    0.2778939
483840.0000000    0.2661088
483880.0000000    0.2701418
483920.0000000    0.2666540
483960.0000000    0.2643965
484000.0000000    0.2801626
484040.0000000    0.2675606
484080.0000000    0.2623473
484120.0000000    0.2785431
484160.0000000    0.2830043
484200.0000000    0.2608311
484240.0000000    0.2460877
484280.0000000    0.2619878
484320.0000000    0.2632537
484360.0000000    0.2591059
484400.0000000    0.2646518
484440.0000000    0.2672673
484480.0000000    0.3064233
484520.0000000    0.2621403
484560.0000000    0.2935619
484600.0000000    0.2670875
484640.0000000    0.2740453
484680.0000000    0.2696090
484720.0000000    0.2732595
484760.0000000    0.2566486
484800.0000000    0.2853313
484840.0000000    0.2775947
484880.0000000    0.2762796
484920.0000000    0.2613286
484960.0000000    0.2576376
485000.0000000    0.2683874
485040.0000000    0.2696351
485080.0000000    0.2806117
485120.0000000    0.2756860
485160.0000000    0.2693842
485200.0000000    0.2521501
485240.0000000    0.2923890
485280.0000000    0.2871572
485320.0000000    0.2923170
485360.0000000    0.2777658
485400.0000000    0.2613196
485440.0000000    0.3018080
485480.0000000    0.2821869
485520.0000000    0.2654437
485560.0000000    0.2730794
485600.0000000    0.2714245
485640.0000000    0.2604721
485680.0000000    0.2674916
485720.0000000    0.2765618
485760.0000000    0.2860846
485800.0000000    0.2822570
485840.0000000    0.2717974
485880.0000000    0.3109973
485920.0000000    0.2857990
485960.0000000    0.2884330
486000.0000000    0.3004223
486040.0000000    0.2805755
486080.0000000    0.2894573
486120.0000000    0.2837038
486160.0000000    0.2685023
486200.0000000    0.2739349
486240.0000000    0.2770754
486280.0000000    0.2741944
486320.0000000    0.2722270
486360.0000000    0.2601399
486400.0000000    0.2808827
486440.0000000    0.2922953
486480.0000000    0.2821429
486520.0000000    0.3004199
486560.0000000    0.2749923
486600.0000000    0.3046891
486640.0000000    0.2976932
486680.0000000    0.2781059
486720.0000000    0.2797554
486760.0000000    0.2861162
486800.0000000    0.2702960
486840.0000000    0.2738377
486880.0000000    0.2858946
486920.0000000    0.2936566
486960.0000000    0.2940690
487000.0000000    0.3038295
487040.0000000    0.2993237
487080.0000000    0.3122777
487120.0000000    0.2951756
487160.0000000    0.2650726
487200.0000000    0.2585213
487240.0000000    0.2600653
487280.0000000    0.2503575
487320.0000000    0.2701481
487360.0000000    0.2885391
487400.0000000    0.2979572
487440.0000000    0.2919529
487480.0000000    0.2849045
487520.0000000    0.2953640
487560.0000000    0.2811371
487600.0000000    0.2815551
487640.0000000    0.2770591
487680.0000000    0.3077402
487720.0000000    0.3034827
487760.0000000    0.2931530
487800.0000000    0.2802953
487840.0000000    0.3036537
487880.0000000    0.2708091
487920.0000000    0.2754600
487960.0000000    0.2635460
488000.0000000    0.2550201
488040.0000000    0.2643692
488080.0000000    0.2642294
488120.0000000    0.2766918
488160.0000000    0.2720997
488200.0000000    0.2723850
488240.0000000    0.2765960
488280.0000000    0.2733899
488320.0000000    0.2743105
488360.0000000    0.2622124
488400.0000000    0.2635342
488440.0000000    0.2811162
488480.0000000    0.2710616
488520.0000000    0.2543008
488560.0000000    0.2829759
488600.0000000    0.2702602
488640.0000000    0.2679392
488680.0000000    0.2804446
488720.0000000    0.2868471
488760.0000000    0.2955010
488800.0000000    0.2864921
488840.0000000    0.2943896
488880.0000000    0.2665626
488920.0000000    0.2532371
488960.0000000    0.2611302
489000.0000000    0.2628303
489040.0000000    0.2699764
489080.0000000    0.2538839
489120.0000000    0.2835907
489160.0000000    0.2886295
489200.0000000    0.2713949
489240.0000000    0.2720973
489280.0000000    0.2783155
489320.0000000    0.2363257
489360.0000000    0.2748028
489400.0000000    0.2913077
489440.0000000    0.2799588
489480.0000000    0.2723278
489520.0000000    0.2776885
489560.0000000    0.2745391
489600.0000000    0.2620432
489640.0000000    0.2798237
489680.0000000    0.2720277
489720.0000000    0.2496938
489760.0000000    0.2668549
489800.0000000    0.2523560
489840.0000000    0.2544050
489880.0000000    0.2692557
489920.0000000    0.2468872
489960.0000000    0.2526184
490000.0000000    0.2713234
490040.0000000    0.2593709
490080.0000000    0.2555766
490120.0000000    0.2478082
490160.0000000    0.2623703
490200.0000000    0.2491212
490240.0000000    0.2793977
490280.0000000    0.2697789
490320.0000000    0.2678938
490360.0000000    0.2910909
490400.0000000    0.2535948
490440.0000000    0.2863133
490480.0000000    0.2621852
490520.0000000    0.2701607
490560.0000000    0.2782995
490600.0000000    0.2648891
490640.0000000    0.2647094
490680.0000000    0.2580373
490720.0000000    0.2660103
490760.0000000    0.2677387
490800.0000000    0.2588463
490840.0000000    0.2611830
490880.0000000    0.2710246
490920.0000000    0.2667092
490960.0000000    0.2816374
491000.0000000    0.2811468
491040.0000000    0.2573660
491080.0000000    0.2910703
491120.0000000    0.3040312
491160.0000000    0.2845749
491200.0000000    0.2823873
491240.0000000    0.2829790
491280.0000000    0.2594552
491320.0000000    0.2425901
491360.0000000    0.2726119
491400.0000000    0.2647954
491440.0000000    0.2886026
491480.0000000    0.2730957
491520.0000000    0.2567808
491560.0000000    0.2664152
491600.0000000    0.2768504
491640.0000000    0.2695699
491680.0000000    0.2494060
491720.0000000    0.2810346
491760.0000000    0.2709096
491800.0000000    0.2803816
491840.0000000    0.2576418
491880.0000000    0.2808299
491920.0000000    0.2806218
491960.0000000    0.2771574
492000.0000000    0.2746216
492040.0000000    0.2601929
492080.0000000    0.2551160
492120.0000000    0.2725605
492160.0000000    0.2547592
492200.0000000    0.2658921
492240.0000000    0.2815849
492280.0000000    0.2689107
492320.0000000    0.2845011
492360.0000000    0.2800973
492400.0000000    0.2710282
492440.0000000    0.2948593
492480.0000000    0.2771052
492520.0000000    0.2813692
492560.0000000    0.2674191
492600.0000000    0.2713184
492640.0000000    0.2591090
492680.0000000    0.2893954
492720.0000000    0.2747428
492760.0000000    0.2743540
492800.0000000    0.2645116
492840.0000000    0.2584548
492880.0000000    0.2640848
492920.0000000    0.2467945
492960.0000000    0.2633255
493000.0000000    0.2447361
493040.0000000    0.2547673
493080.0000000    0.2560208
493120.0000000    0.2458684
493160.0000000    0.2465051
493200.0000000    0.2509451
493240.0000000    0.2656377
493280.0000000    0.2456622
493320.0000000    0.2635146
493360.0000000    0.2603724
493400.0000000    0.2540546
493440.0000000    0.2594057
493480.0000000    0.2614434
493520.0000000    0.2716775
493560.0000000    0.2718408
493600.0000000    0.2528808
493640.0000000    0.2453310
493680.0000000    0.2304815
493720.0000000    0.2525268
493760.0000000    0.2348453
493800.0000000    0.2316009
493840.0000000    0.2572522
493880.0000000    0.2386858
493920.0000000    0.2652582
493960.0000000    0.2660338
494000.0000000    0.2636497
494040.0000000    0.2573622
494080.0000000    0.2905762
494120.0000000    0.2793648
494160.0000000    0.2820495
494200.0000000    0.2498868
494240.0000000    0.2725029
494280.0000000    0.2572982
494320.0000000    0.2610144
494360.0000000    0.2572086
494400.0000000    0.2657563
494440.0000000    0.2751382
494480.0000000    0.2760349
494520.0000000    0.2636217
494560.0000000    0.2531025
494600.0000000    0.2717342
494640.0000000    0.2589685
494680.0000000    0.2563894
494720.0000000    0.2335121
494760.0000000    0.2416935
494800.0000000    0.2471067
494840.0000000    0.2435215
494880.0000000    0.2878477
494920.0000000    0.2831119
494960.0000000    0.2854514
495000.0000000    0.2533529
495040.0000000    0.2787026
495080.0000000    0.2440677
495120.0000000    0.2569662
495160.0000000    0.2607374
495200.0000000    0.2380681
495240.0000000    0.2450170
495280.0000000    0.2372028
495320.0000000    0.2395785
495360.0000000    0.2485145
495400.0000000    0.2519280
495440.0000000    0.2360771
495480.0000000    0.2625972
495520.0000000    0.2572156
495560.0000000    0.2498839
495600.0000000    0.2792692
495640.0000000    0.2786494
495680.0000000    0.2853517
495720.0000000    0.2693987
495760.0000000    0.2601398
495800.0000000    0.2800712
495840.0000000    0.2755525
495880.0000000    0.2614445
495920.0000000    0.2831875
495960.0000000    0.2644531
496000.0000000    0.2353299
496040.0000000    0.2628913
496080.0000000    0.2593854
496120.0000000    0.2728417
496160.0000000    0.2652147
496200.0000000    0.2733904
496240.0000000    0.2665091
496280.0000000    0.2514572
496320.0000000    0.2711803
496360.0000000    0.2802534
496400.0000000    0.2729998
496440.0000000    0.2873411
496480.0000000    0.2930045
496520.0000000    0.2893548
496560.0000000    0.2749260
496600.0000000    0.2635296
496640.0000000    0.2538912
496680.0000000    0.2676952
496720.0000000    0.2614934
496760.0000000    0.2959436
496800.0000000    0.2736495
496840.0000000    0.2788033
496880.0000000    0.2636964
496920.0000000    0.2664174
496960.0000000    0.2760237
497000.0000000    0.2795942
497040.0000000    0.2970699
497080.0000000    0.2849654
497120.0000000    0.2884553
497160.0000000    0.2929963
497200.0000000    0.2986015
497240.0000000    0.2851129
497280.0000000    0.2913764
497320.0000000    0.2666925
497360.0000000    0.2570409
497400.0000000    0.2629403
497440.0000000    0.2836481
497480.0000000    0.2656808
497520.0000000    0.2818902
497560.0000000    0.2805580
497600.0000000    0.2747122
497640.0000000    0.2580557
497680.0000000    0.2578151
497720.0000000    0.2709230
497760.0000000    0.2854365
497800.0000000    0.2734582
497840.0000000    0.2469131
497880.0000000    0.2550734
497920.0000000    0.2704678
497960.0000000    0.2890585
498000.0000000    0.2712503
498040.0000000    0.2484200
498080.0000000    0.2636579
498120.0000000    0.2460751
498160.0000000    0.2754963
498200.0000000    0.2542787
498240.0000000    0.2497408
498280.0000000    0.2434573
498320.0000000    0.2547156
498360.0000000    0.2580125
498400.0000000    0.2541353
498440.0000000    0.2552606
498480.0000000    0.2598754
498520.0000000    0.2585457
498560.0000000    0.2630864
498600.0000000    0.2695183
498640.0000000    0.2584093
498680.0000000    0.2737313
498720.0000000    0.2634054
498760.0000000    0.2747363
498800.0000000    0.2601494
498840.0000000    0.2555761
498880.0000000    0.2732503
498920.0000000    0.2707015
498960.0000000    0.2667637
499000.0000000    0.2483298
499040.0000000    0.2638816
499080.0000000    0.2695024
499120.0000000    0.2521200
499160.0000000    0.2550067
499200.0000000    0.2602404
499240.0000000    0.2863777
499280.0000000    0.2774270
499320.0000000    0.2678151
499360.0000000    0.2574658
499400.0000000    0.2608911
499440.0000000    0.2649477
499480.0000000    0.2716399
499520.0000000    0.2588758
499560.0000000    0.2733179
499600.0000000    0.2777669
499640.0000000    0.2619414
499680.0000000    0.2545014
499720.0000000    0.2778473
499760.0000000    0.2737285
499800.0000000    0.2750508
499840.0000000    0.2861628
499880.0000000    0.2627961
499920.0000000    0.2494126
499960.0000000    0.2589497
500000.0000000    0.2622856
500040.0000000    0.2681300
500080.0000000    0.2778563
500120.0000000    0.2691877
500160.0000000    0.2486934
500200.0000000    0.2494452
500240.0000000    0.2593329
500280.0000000    0.2722619
500320.0000000    0.2626579
500360.0000000    0.2558183
500400.0000000    0.2549409
500440.0000000    0.2446301
500480.0000000    0.2484263
500520.0000000    0.2532135
500560.0000000    0.2295801
500600.0000000    0.2455429
500640.0000000    0.2508712
500680.0000000    0.2624112
500720.0000000    0.2485320
500760.0000000    0.2823772
500800.0000000    0.2569347
500840.0000000    0.2712280
500880.0000000    0.2629643
500920.0000000    0.2666961
500960.0000000    0.2707896
501000.0000000    0.2602149
501040.0000000    0.2587569
501080.0000000    0.2585908
501120.0000000    0.2631201
501160.0000000    0.2560765
501200.0000000    0.2471537
501240.0000000    0.2614594
501280.0000000    0.2608497
501320.0000000    0.2660560
501360.0000000    0.2589888
501400.0000000    0.2564645
501440.0000000    0.2561821
501480.0000000    0.2481610
501520.0000000    0.2585096
501560.0000000    0.2634434
501600.0000000    0.2743642
501640.0000000    0.2680964
501680.0000000    0.2635208
501720.0000000    0.2622513
501760.0000000    0.2674917
501800.0000000    0.2611787
501840.0000000    0.2659074
501880.0000000    0.2467766
501920.0000000    0.2510585
501960.0000000    0.2616111
502000.0000000    0.2557755
502040.0000000    0.2630621
502080.0000000    0.2570045
502120.0000000    0.2522028
502160.0000000    0.2631229
502200.0000000    0.2694742
502240.0000000    0.2601157
502280.0000000    0.2581221
502320.0000000    0.2523466
502360.0000000    0.2760021
502400.0000000    0.2723546
502440.0000000    0.2752159
502480.0000000    0.2647025
502520.0000000    0.2617249
502560.0000000    0.2992508
502600.0000000    0.2684174
502640.0000000    0.2731885
502680.0000000    0.2832088
502720.0000000    0.2791466
502760.0000000    0.2844136
502800.0000000    0.2754213
502840.0000000    0.2642417
502880.0000000    0.2577280
502920.0000000    0.2653427
502960.0000000    0.2694549
503000.0000000    0.2510848
503040.0000000    0.2562808
503080.0000000    0.2556605
503120.0000000    0.2489328
503160.0000000    0.2612658
503200.0000000    0.2702609
503240.0000000    0.2976097
503280.0000000    0.2696031
503320.0000000    0.2801628
503360.0000000    0.2753475
503400.0000000    0.2771806
503440.0000000    0.2795336
503480.0000000    0.2760377
503520.0000000    0.2638631
503560.0000000    0.2756366
503600.0000000    0.2716016
503640.0000000    0.2475633
503680.0000000    0.2710963
503720.0000000    0.2811896
503760.0000000    0.2732848
503800.0000000    0.2778676
503840.0000000    0.2685166
503880.0000000    0.2798471
503920.0000000    0.2703465
503960.0000000    0.2658264
504000.0000000    0.2555425
504040.0000000    0.2648326
504080.0000000    0.2361202
504120.0000000    0.2683508
504160.0000000    0.2638607
504200.0000000    0.2579172
504240.0000000    0.2528539
504280.0000000    0.2499910
504320.0000000    0.2646202
504360.0000000    0.2418770
504400.0000000    0.2533579
504440.0000000    0.2809625
504480.0000000    0.2551775
504520.0000000    0.2631989
504560.0000000    0.2417504
504600.0000000    0.2481563
504640.0000000    0.2535598
504680.0000000    0.2647276
504720.0000000    0.2564545
504760.0000000    0.2457805
504800.0000000    0.2667378
504840.0000000    0.2772563
504880.0000000    0.2637521
504920.0000000    0.2613060
504960.0000000    0.2777511
505000.0000000    0.2691743
505040.0000000    0.2660559
505080.0000000    0.2588198
505120.0000000    0.2530341
505160.0000000    0.2787310
505200.0000000    0.2666768
505240.0000000    0.2594455
505280.0000000    0.2828984
505320.0000000    0.2569312
505360.0000000    0.2782124
505400.0000000    0.2451068
505440.0000000    0.2493834
505480.0000000    0.2708472
505520.0000000    0.2610530
505560.0000000    0.2556818
505600.0000000    0.2602769
505640.0000000    0.2748436
505680.0000000    0.2836386
505720.0000000    0.2822361
505760.0000000    0.2873949
505800.0000000    0.2690848
505840.0000000    0.2920967
505880.0000000    0.2781985
505920.0000000    0.2568866
505960.0000000    0.2831787
506000.0000000    0.2576364
506040.0000000    0.2507775
506080.0000000    0.2628700
506120.0000000    0.2886047
506160.0000000    0.2969670
506200.0000000    0.2738988
506240.0000000    0.2659886
506280.0000000    0.2712328
506320.0000000    0.2722391
506360.0000000    0.2748328
506400.0000000    0.2723813
506440.0000000    0.2840449
506480.0000000    0.2827030
506520.0000000    0.2895699
506560.0000000    0.2718748
506600.0000000    0.2832975
506640.0000000    0.3052536
506680.0000000    0.2784519
506720.0000000    0.2652640
506760.0000000    0.2713813
506800.0000000    0.3004564
506840.0000000    0.2969995
506880.0000000    0.2830463
506920.0000000    0.2921622
506960.0000000    0.2815818
507000.0000000    0.2676035
507040.0000000    0.2754262
507080.0000000    0.2853414
507120.0000000    0.2788550
507160.0000000    0.2552650
507200.0000000    0.2714246
507240.0000000    0.2675648
507280.0000000    0.2672397
507320.0000000    0.2713884
507360.0000000    0.2749881
507400.0000000    0.2609536
507440.0000000    0.2909125
507480.0000000    0.2858562
507520.0000000    0.2906097
507560.0000000    0.2616828
507600.0000000    0.2874412
507640.0000000    0.2666804
507680.0000000    0.2758197
507720.0000000    0.2603506
507760.0000000    0.2469899
507800.0000000    0.2449700
507840.0000000    0.2794912
507880.0000000    0.2617123
507920.0000000    0.2761461
507960.0000000    0.2644080
508000.0000000    0.2574098
508040.0000000    0.2636732
508080.0000000    0.2787281
508120.0000000    0.2870498
508160.0000000    0.2675619
508200.0000000    0.2915329
508240.0000000    0.2886993
508280.0000000    0.3010975
508320.0000000    0.2767287
508360.0000000    0.2736452
508400.0000000    0.2784017
508440.0000000    0.2772383
508480.0000000    0.2896065
508520.0000000    0.2710671
508560.0000000    0.2918815
508600.0000000    0.2761946
508640.0000000    0.2522949
508680.0000000    0.2493006
508720.0000000    0.2754905
508760.0000000    0.2497477
508800.0000000    0.2631165
508840.0000000    0.2612525
508880.0000000    0.2923923
508920.0000000    0.2886639
508960.0000000    0.2737170
509000.0000000    0.2646969
509040.0000000    0.2721074
509080.0000000    0.2722836
509120.0000000    0.2682242
509160.0000000    0.2642537
509200.0000000    0.2659945
509240.0000000    0.2724245
509280.0000000    0.2920748
509320.0000000    0.2848476
509360.0000000    0.2846274
509400.0000000    0.2701576
509440.0000000    0.2830387
509480.0000000    0.2759967
509520.0000000    0.2834502
509560.0000000    0.2672645
509600.0000000    0.2671396
509640.0000000    0.2818438
509680.0000000    0.2828524
509720.0000000    0.2825859
509760.0000000    0.2451488
509800.0000000    0.2901724
509840.0000000    0.2515651
509880.0000000    0.2507831
509920.0000000    0.2759822
509960.0000000    0.2731006
510000.0000000    0.2516357
510040.0000000    0.2601377
510080.0000000    0.2447384
510120.0000000    0.2470599
510160.0000000    0.2665564
510200.0000000    0.2646401
510240.0000000    0.2702152
510280.0000000    0.2698444
510320.0000000    0.2789370
510360.0000000    0.2475058
510400.0000000    0.2525395
510440.0000000    0.2723889
510480.0000000    0.2554389
510520.0000000    0.2682784
510560.0000000    0.2711151
510600.0000000    0.2621278
510640.0000000    0.2701465
510680.0000000    0.2512400
510720.0000000    0.2842096
510760.0000000    0.2729563
510800.0000000    0.2800389
510840.0000000    0.2664082
510880.0000000    0.2849076
510920.0000000    0.2643715
510960.0000000    0.2839038
511000.0000000    0.2876321
511040.0000000    0.2604098
511080.0000000    0.2694689
511120.0000000    0.2958440
511160.0000000    0.2689593
511200.0000000    0.2748392
511240.0000000    0.2614588
511280.0000000    0.2805334
511320.0000000    0.2701797
511360.0000000    0.2523150
511400.0000000    0.2618503
511440.0000000    0.2675313
511480.0000000    0.2750665
511520.0000000    0.2641124
511560.0000000    0.2811037
511600.0000000    0.2722273
511640.0000000    0.2528006
511680.0000000    0.2767092
511720.0000000    0.2475623
511760.0000000    0.2607017
511800.0000000    0.2685280
511840.0000000    0.2558704
511880.0000000    0.2550279
511920.0000000    0.2557415
511960.0000000    0.2973411
512000.0000000    0.2936397
512040.0000000    0.2643534
512080.0000000    0.2864758
512120.0000000    0.2677283
512160.0000000    0.2930751
512200.0000000    0.2810988
512240.0000000    0.2648220
512280.0000000    0.2696657
512320.0000000    0.2728916
512360.0000000    0.2687483
512400.0000000    0.2827220
512440.0000000    0.2878885
512480.0000000    0.2903023
512520.0000000    0.2809551
512560.0000000    0.2998173
512600.0000000    0.2901420
512640.0000000    0.2728281
512680.0000000    0.2940576
512720.0000000    0.3050772
512760.0000000    0.2612640
512800.0000000    0.2507490
512840.0000000    0.2953490
512880.0000000    0.2771749
512920.0000000    0.2769723
512960.0000000    0.2850238
513000.0000000    0.2799125
513040.0000000    0.2627573
513080.0000000    0.2870097
513120.0000000    0.2754816
513160.0000000    0.2676633
513200.0000000    0.2802502
513240.0000000    0.2777269
513280.0000000    0.2788998
513320.0000000    0.2678007
513360.0000000    0.2924072
513400.0000000    0.2820224
513440.0000000    0.2984191
513480.0000000    0.2845617
513520.0000000    0.2901331
513560.0000000    0.2920752
513600.0000000    0.2802100
513640.0000000    0.2704574
513680.0000000    0.2742150
513720.0000000    0.2816721
513760.0000000    0.2690991
513800.0000000    0.2884613
513840.0000000    0.2934734
513880.0000000    0.2731538
513920.0000000    0.2746195
513960.0000000    0.2657003
514000.0000000    0.2851020
514040.0000000    0.2911642
514080.0000000    0.2867941
514120.0000000    0.3067210
514160.0000000    0.3014444
514200.0000000    0.2964570
514240.0000000    0.2825953
514280.0000000    0.2811580
514320.0000000    0.2902310
514360.0000000    0.2856955
514400.0000000    0.2972764
514440.0000000    0.2984252
514480.0000000    0.3043366
514520.0000000    0.2804123
514560.0000000    0.2951285
514600.0000000    0.2993445
514640.0000000    0.2946167
514680.0000000    0.2913187
514720.0000000    0.2969322
514760.0000000    0.2906494
514800.0000000    0.3029970
514840.0000000    0.3122605
514880.0000000    0.2911091
514920.0000000    0.2907319
514960.0000000    0.2733472
515000.0000000    0.2688544
515040.0000000    0.2661231
515080.0000000    0.2686872
515120.0000000    0.2904489
515160.0000000    0.2753381
515200.0000000    0.2842299
515240.0000000    0.2722047
515280.0000000    0.3043536
515320.0000000    0.3035828
515360.0000000    0.2934705
515400.0000000    0.3040476
515440.0000000    0.3007021
515480.0000000    0.2956155
515520.0000000    0.3010027
515560.0000000    0.3046832
515600.0000000    0.2923178
515640.0000000    0.2730140
515680.0000000    0.2608632
515720.0000000    0.2903308
515760.0000000    0.2657976
515800.0000000    0.2855511
515840.0000000    0.2785736
515880.0000000    0.2806705
515920.0000000    0.2834595
515960.0000000    0.2733949
516000.0000000    0.2694034
516040.0000000    0.2895173
516080.0000000    0.2925167
516120.0000000    0.2842315
516160.0000000    0.2804576
516200.0000000    0.2673157
516240.0000000    0.2706892
516280.0000000    0.2617114
516320.0000000    0.2767633
516360.0000000    0.2819461
516400.0000000    0.3080343
516440.0000000    0.2857536
516480.0000000    0.3094682
516520.0000000    0.2817151
516560.0000000    0.3072220
516600.0000000    0.3165489
516640.0000000    0.2956427
516680.0000000    0.3017717
516720.0000000    0.2875274
516760.0000000    0.2967070
516800.0000000    0.2844606
516840.0000000    0.2848296
516880.0000000    0.2754811
516920.0000000    0.2847298
516960.0000000    0.2912219
517000.0000000    0.3033699
517040.0000000    0.2861467
517080.0000000    0.2779119
517120.0000000    0.2682859
517160.0000000    0.2988195
517200.0000000    0.2844538
517240.0000000    0.2662696
517280.0000000    0.2955100
517320.0000000    0.2830549
517360.0000000    0.2837975
517400.0000000    0.3011675
517440.0000000    0.2851477
517480.0000000    0.2900640
517520.0000000    0.3036099
517560.0000000    0.2912937
517600.0000000    0.3049575
517640.0000000    0.2765460
517680.0000000    0.2914967
517720.0000000    0.2842719
517760.0000000    0.2689136
517800.0000000    0.2761532
517840.0000000    0.2750367
517880.0000000    0.2932747
517920.0000000    0.2925608
517960.0000000    0.2741161
518000.0000000    0.2725547
518040.0000000    0.2935899
518080.0000000    0.2783234
518120.0000000    0.2846620
518160.0000000    0.2711336
518200.0000000    0.2869691
518240.0000000    0.2872890
518280.0000000    0.2983732
518320.0000000    0.2858782
518360.0000000    0.2893176
518400.0000000    0.3006967
518440.0000000    0.2916167
518480.0000000    0.2882433
518520.0000000    0.2807459
518560.0000000    0.2907673
518600.0000000    0.3114169
518640.0000000    0.3266633
518680.0000000    0.3022090
518720.0000000    0.2899611
518760.0000000    0.2879297
518800.0000000    0.2962923
518840.0000000    0.2706382
518880.0000000    0.2873493
518920.0000000    0.2798343
518960.0000000    0.2656790
519000.0000000    0.2635344
519040.0000000    0.2853188
519080.0000000    0.2678466
519120.0000000    0.2706209
519160.0000000    0.2761389
519200.0000000    0.2920685
519240.0000000    0.2927068
519280.0000000    0.2851757
519320.0000000    0.2675920
519360.0000000    0.2590664
519400.0000000    0.2715115
519440.0000000    0.3045335
519480.0000000    0.2906262
519520.0000000    0.2619766
519560.0000000    0.2754620
519600.0000000    0.2863946
519640.0000000    0.2803729
519680.0000000    0.2859243
519720.0000000    0.2784881
519760.0000000    0.2819284
519800.0000000    0.2846694
519840.0000000    0.2743791
519880.0000000    0.2912688
519920.0000000    0.2828908
519960.0000000    0.2916905
520000.0000000    0.2915319
520040.0000000    0.3025528
520080.0000000    0.2889727
520120.0000000    0.3146575
520160.0000000    0.3097558
520200.0000000    0.2985556
520240.0000000    0.3048158
520280.0000000    0.3030709
520320.0000000    0.2929411
520360.0000000    0.2850447
520400.0000000    0.2761350
520440.0000000    0.2804257
520480.0000000    0.2841078
520520.0000000    0.2896166
520560.0000000    0.2901043
520600.0000000    0.2833533
520640.0000000    0.3090260
520680.0000000    0.3096015
520720.0000000    0.3076713
520760.0000000    0.3152732
520800.0000000    0.3250383
520840.0000000    0.3093519
520880.0000000    0.2970640
520920.0000000    0.2912643
520960.0000000    0.3013110
521000.0000000    0.3149634
521040.0000000    0.3191473
521080.0000000    0.3082402
521120.0000000    0.3155833
521160.0000000    0.3229419
521200.0000000    0.3040554
521240.0000000    0.2921607
521280.0000000    0.2940937
521320.0000000    0.2780747
521360.0000000    0.2760643
521400.0000000    0.2870126
521440.0000000    0.2995260
521480.0000000    0.3102386
521520.0000000    0.2798102
521560.0000000    0.2776099
521600.0000000    0.2742282
521640.0000000    0.2924330
521680.0000000    0.2849780
521720.0000000    0.2691152
521760.0000000    0.2840598
521800.0000000    0.2630486
521840.0000000    0.2875406
521880.0000000    0.2918796
521920.0000000    0.2849381
521960.0000000    0.2952803
522000.0000000    0.2946132
522040.0000000    0.3082348
522080.0000000    0.2933024
522120.0000000    0.2741112
522160.0000000    0.2866720
522200.0000000    0.2938739
522240.0000000    0.3054984
522280.0000000    0.2955571
522320.0000000    0.2716969
522360.0000000    0.2928802
522400.0000000    0.2725027
522440.0000000    0.2908031
522480.0000000    0.2762951
522520.0000000    0.2721723
522560.0000000    0.2907541
522600.0000000    0.2773058
522640.0000000    0.2854137
522680.0000000    0.2725505
522720.0000000    0.2722225
522760.0000000    0.2668328
522800.0000000    0.2948186
522840.0000000    0.2954874
522880.0000000    0.2941491
522920.0000000    0.2849565
522960.0000000    0.2804170
523000.0000000    0.2936446
523040.0000000    0.2920552
523080.0000000    0.2851717
523120.0000000    0.3016087
523160.0000000    0.2779395
523200.0000000    0.2793041
523240.0000000    0.2643738
523280.0000000    0.2757523
523320.0000000    0.2779907
523360.0000000    0.2829671
523400.0000000    0.2889846
523440.0000000    0.2866162
523480.0000000    0.2777433
523520.0000000    0.2745398
523560.0000000    0.2778848
523600.0000000    0.3019478
523640.0000000    0.2941070
523680.0000000    0.3047205
523720.0000000    0.2856365
523760.0000000    0.2951377
523800.0000000    0.3018339
523840.0000000    0.3223982
523880.0000000    0.3109587
523920.0000000    0.3199562
523960.0000000    0.3015640
524000.0000000    0.2919549
524040.0000000    0.3062512
524080.0000000    0.2735795
524120.0000000    0.2900432
524160.0000000    0.3017510
524200.0000000    0.2796676
524240.0000000    0.2971318
524280.0000000    0.3017066
524320.0000000    0.2958725
524360.0000000    0.2894597
524400.0000000    0.2950799
524440.0000000    0.2899294
524480.0000000    0.3156103
524520.0000000    0.2994552
524560.0000000    0.3065622
524600.0000000    0.3099996
524640.0000000    0.3004025
524680.0000000    0.2895234
524720.0000000    0.2937871
524760.0000000    0.2993504
524800.0000000    0.2827528
524840.0000000    0.3154270
524880.0000000    0.2877778
524920.0000000    0.3058199
524960.0000000    0.2886909
525000.0000000    0.3064120
525040.0000000    0.2965876
525080.0000000    0.3053696
525120.0000000    0.3136996
525160.0000000    0.2937921
525200.0000000    0.2958349
525240.0000000    0.2836173
525280.0000000    0.2968865
525320.0000000    0.2971119
525360.0000000    0.2924810
525400.0000000    0.2926038
525440.0000000    0.3082697
525480.0000000    0.3214870
525520.0000000    0.3205364
525560.0000000    0.3041226
525600.0000000    0.3190095
525640.0000000    0.3207449
525680.0000000    0.3037555
525720.0000000    0.2904620
525760.0000000    0.3175600
525800.0000000    0.3084811
525840.0000000    0.2911455
525880.0000000    0.3135237
525920.0000000    0.3193870
525960.0000000    0.2966967
526000.0000000    0.3115189
526040.0000000    0.3175110
526080.0000000    0.2944807
526120.0000000    0.3015755
526160.0000000    0.2919396
526200.0000000    0.2826434
526240.0000000    0.3022944
526280.0000000    0.2941230
526320.0000000    0.3183151
526360.0000000    0.3089020
526400.0000000    0.2913357
526440.0000000    0.3150305
526480.0000000    0.3111555
526520.0000000    0.2871312
526560.0000000    0.2924052
526600.0000000    0.3126231
526640.0000000    0.3077818
526680.0000000    0.3350419
526720.0000000    0.2986290
526760.0000000    0.2897440
526800.0000000    0.3281393
526840.0000000    0.2957244
526880.0000000    0.3123203
526920.0000000    0.3007789
526960.0000000    0.2957134
527000.0000000    0.2998704
527040.0000000    0.3046932
527080.0000000    0.3284994
527120.0000000    0.3033609
527160.0000000    0.3178550
527200.0000000    0.2850602
527240.0000000    0.3060158
527280.0000000    0.3003500
527320.0000000    0.2981273
527360.0000000    0.3042194
527400.0000000    0.2848221
527440.0000000    0.2967256
527480.0000000    0.2996007
527520.0000000    0.3028185
527560.0000000    0.2806439
527600.0000000    0.2824143
527640.0000000    0.3034001
527680.0000000    0.2845921
527720.0000000    0.2797947
527760.0000000    0.2881239
527800.0000000    0.3002499
527840.0000000    0.2963508
527880.0000000    0.2898293
527920.0000000    0.3028589
527960.0000000    0.2820044
528000.0000000    0.2868799
528040.0000000    0.2894080
528080.0000000    0.2850028
528120.0000000    0.2994923
528160.0000000    0.3013664
528200.0000000    0.3035734
528240.0000000    0.3004049
528280.0000000    0.2909844
528320.0000000    0.2901455
528360.0000000    0.2763816
528400.0000000    0.2963969
528440.0000000    0.2647954
528480.0000000    0.2826939
528520.0000000    0.2894829
528560.0000000    0.3109728
528600.0000000    0.3078004
528640.0000000    0.2929733
528680.0000000    0.2772139
528720.0000000    0.2856383
528760.0000000    0.2900490
528800.0000000    0.2979276
528840.0000000    0.2798620
528880.0000000    0.3117952
528920.0000000    0.2988207
528960.0000000    0.2581638
529000.0000000    0.3010201
529040.0000000    0.3010849
529080.0000000    0.3009862
529120.0000000    0.2930671
529160.0000000    0.2907755
529200.0000000    0.3104042
529240.0000000    0.3054469
529280.0000000    0.3161139
529320.0000000    0.2880038
529360.0000000    0.3159364
529400.0000000    0.3178048
529440.0000000    0.2977301
529480.0000000    0.2942666
529520.0000000    0.2981049
529560.0000000    0.3265086
529600.0000000    0.2993741
529640.0000000    0.3080069
529680.0000000    0.2812489
529720.0000000    0.3068760
529760.0000000    0.2992105
529800.0000000    0.2953272
529840.0000000    0.3021544
529880.0000000    0.3049827
529920.0000000    0.2831548
529960.0000000    0.2744629
530000.0000000    0.2837225
530040.0000000    0.2861302
530080.0000000    0.2644947
530120.0000000    0.2614557
530160.0000000    0.2664245
530200.0000000    0.2721345
530240.0000000    0.2935094
530280.0000000    0.2889754
530320.0000000    0.3211053
530360.0000000    0.2766173
530400.0000000    0.2891960
530440.0000000    0.2705680
530480.0000000    0.2908283
530520.0000000    0.2858394
530560.0000000    0.2784482
530600.0000000    0.2937384
530640.0000000    0.2970136
530680.0000000    0.2711419
530720.0000000    0.2903669
530760.0000000    0.3003573
530800.0000000    0.2800882
530840.0000000    0.2954251
530880.0000000    0.3061064
530920.0000000    0.2738259
530960.0000000    0.2906265
531000.0000000    0.3082032
531040.0000000    0.2696971
531080.0000000    0.2805103
531120.0000000    0.2738371
531160.0000000    0.2853938
531200.0000000    0.2851517
531240.0000000    0.2875469
531280.0000000    0.2972913
531320.0000000    0.2830673
531360.0000000    0.2771254
531400.0000000    0.2706470
531440.0000000    0.2849719
531480.0000000    0.3018336
531520.0000000    0.2886578
531560.0000000    0.2871578
531600.0000000    0.2867742
531640.0000000    0.2612922
531680.0000000    0.2942465
531720.0000000    0.2663217
531760.0000000    0.3078609
531800.0000000    0.2793207
531840.0000000    0.2938307
531880.0000000    0.2906191
531920.0000000    0.2867647
531960.0000000    0.2823893
532000.0000000    0.3030075
532040.0000000    0.2892667
532080.0000000    0.2777647
532120.0000000    0.2880669
532160.0000000    0.2782675
532200.0000000    0.2648326
532240.0000000    0.2758891
532280.0000000    0.2884182
532320.0000000    0.2789859
532360.0000000    0.3090250
532400.0000000    0.2883455
532440.0000000    0.2944418
532480.0000000    0.2955860
532520.0000000    0.3201000
532560.0000000    0.3095978
532600.0000000    0.2934008
532640.0000000    0.2879534
532680.0000000    0.2746908
532720.0000000    0.3115012
532760.0000000    0.2959611
532800.0000000    0.2846798
532840.0000000    0.2868424
532880.0000000    0.2835792
532920.0000000    0.2930782
532960.0000000    0.3084647
533000.0000000    0.2933064
533040.0000000    0.2830084
533080.0000000    0.2909187
533120.0000000    0.2974212
533160.0000000    0.2819070
533200.0000000    0.2934470
533240.0000000    0.3026206
533280.0000000    0.2880251
533320.0000000    0.2717591
533360.0000000    0.2876174
533400.0000000    0.2960935
533440.0000000    0.3002930
533480.0000000    0.3038014
533520.0000000    0.3053355
533560.0000000    0.2924125
533600.0000000    0.2791244
533640.0000000    0.2870249
533680.0000000    0.3042245
533720.0000000    0.3010561
533760.0000000    0.2760611
533800.0000000    0.2955267
533840.0000000    0.2882993
533880.0000000    0.3073314
533920.0000000    0.3065978
533960.0000000    0.2969156
534000.0000000    0.2946428
534040.0000000    0.3023455
534080.0000000    0.3138564
534120.0000000    0.3059689
534160.0000000    0.3231428
534200.0000000    0.2963277
534240.0000000    0.3053361
534280.0000000    0.2939562
534320.0000000    0.2882423
534360.0000000    0.2912410
534400.0000000    0.3078880
534440.0000000    0.3214302
534480.0000000    0.3054817
534520.0000000    0.3094789
534560.0000000    0.3015368
534600.0000000    0.3068805
534640.0000000    0.2816507
534680.0000000    0.2842993
534720.0000000    0.2704999
534760.0000000    0.2561165
534800.0000000    0.2757874
534840.0000000    0.2792101
534880.0000000    0.2722209
534920.0000000    0.2694360
534960.0000000    0.2774226
535000.0000000    0.2660727
535040.0000000    0.2764117
535080.0000000    0.2658562
535120.0000000    0.2811007
535160.0000000    0.2760127
535200.0000000    0.2714793
535240.0000000    0.2794699
535280.0000000    0.2850716
535320.0000000    0.2749473
535360.0000000    0.2917066
535400.0000000    0.2854623
535440.0000000    0.2836356
535480.0000000    0.2850978
535520.0000000    0.2863257
535560.0000000    0.2693919
535600.0000000    0.2707569
535640.0000000    0.2532943
535680.0000000    0.2661390
535720.0000000    0.2936325
535760.0000000    0.2816093
535800.0000000    0.2635460
535840.0000000    0.3028420
535880.0000000    0.2929558
535920.0000000    0.2902773
535960.0000000    0.3052038
536000.0000000    0.3045325
536040.0000000    0.2699574
536080.0000000    0.2579058
536120.0000000    0.2651288
536160.0000000    0.2660173
536200.0000000    0.2824782
536240.0000000    0.2641753
536280.0000000    0.2837409
536320.0000000    0.2855694
536360.0000000    0.3143363
536400.0000000    0.2688646
536440.0000000    0.2938799
536480.0000000    0.2828302
536520.0000000    0.2837926
536560.0000000    0.2830276
536600.0000000    0.2742980
536640.0000000    0.2829440
536680.0000000    0.2985163
536720.0000000    0.2954246
536760.0000000    0.2807234
536800.0000000    0.2937219
536840.0000000    0.2830558
536880.0000000    0.2935528
536920.0000000    0.2741044
536960.0000000    0.2895379
537000.0000000    0.2694397
537040.0000000    0.2786961
537080.0000000    0.2735266
537120.0000000    0.2802457
537160.0000000    0.2854770
537200.0000000    0.2688776
537240.0000000    0.2670555
537280.0000000    0.2759604
537320.0000000    0.2864914
537360.0000000    0.2768143
537400.0000000    0.2871722
537440.0000000    0.2962494
537480.0000000    0.3061141
537520.0000000    0.3003677
537560.0000000    0.2896396
537600.0000000    0.2809080
537640.0000000    0.2991040
537680.0000000    0.2886825
537720.0000000    0.2707941
537760.0000000    0.2767846
537800.0000000    0.3002360
537840.0000000    0.2928135
537880.0000000    0.2816927
537920.0000000    0.2775671
537960.0000000    0.2830309
538000.0000000    0.3014525
538040.0000000    0.2751965
538080.0000000    0.3024960
538120.0000000    0.2835025
538160.0000000    0.2878950
538200.0000000    0.2836286
538240.0000000    0.2882953
538280.0000000    0.2865212
538320.0000000    0.3043415
538360.0000000    0.3134836
538400.0000000    0.2899362
538440.0000000    0.3108592
538480.0000000    0.3073224
538520.0000000    0.3023033
538560.0000000    0.2947319
538600.0000000    0.3022930
538640.0000000    0.3104631
538680.0000000    0.2877086
538720.0000000    0.2861421
538760.0000000    0.2907869
538800.0000000    0.2953308
538840.0000000    0.3007341
538880.0000000    0.3051714
538920.0000000    0.2580551
538960.0000000    0.2967921
539000.0000000    0.2844561
539040.0000000    0.2700704
539080.0000000    0.2691123
539120.0000000    0.2782848
539160.0000000    0.2693986
539200.0000000    0.2740198
539240.0000000    0.2853281
539280.0000000    0.2788487
539320.0000000    0.2722272
539360.0000000    0.2813023
539400.0000000    0.2803475
539440.0000000    0.2827522
539480.0000000    0.2964270
539520.0000000    0.2847166
539560.0000000    0.2892527
539600.0000000    0.2836893
539640.0000000    0.2849663
539680.0000000    0.2983095
539720.0000000    0.3068350
539760.0000000    0.2920325
539800.0000000    0.2982310
539840.0000000    0.2818487
539880.0000000    0.2756753
539920.0000000    0.2808023
539960.0000000    0.2925537
540000.0000000    0.2986787
540040.0000000    0.2860686
540080.0000000    0.2950048
540120.0000000    0.3041909
540160.0000000    0.3061154
540200.0000000    0.2987173
540240.0000000    0.3261351
540280.0000000    0.2813116
540320.0000000    0.2904947
540360.0000000    0.2716585
540400.0000000    0.2789093
540440.0000000    0.2961119
540480.0000000    0.2929033
540520.0000000    0.2825728
540560.0000000    0.3038270
540600.0000000    0.3007713
540640.0000000    0.2991108
540680.0000000    0.3030808
540720.0000000    0.3022651
540760.0000000    0.2964383
540800.0000000    0.2880583
540840.0000000    0.2956981
540880.0000000    0.2983008
540920.0000000    0.2963239
540960.0000000    0.2924966
541000.0000000    0.2758457
541040.0000000    0.2789342
541080.0000000    0.2987411
541120.0000000    0.2890762
541160.0000000    0.2982932
541200.0000000    0.3189104
541240.0000000    0.2950791
541280.0000000    0.2844756
541320.0000000    0.3040353
541360.0000000    0.2813405
541400.0000000    0.2941375
541440.0000000    0.3122139
541480.0000000    0.3089089
541520.0000000    0.2764608
541560.0000000    0.2965152
541600.0000000    0.2978822
541640.0000000    0.3109084
541680.0000000    0.2882256
541720.0000000    0.2833999
541760.0000000    0.2699762
541800.0000000    0.2711847
541840.0000000    0.2806428
541880.0000000    0.2740021
541920.0000000    0.2733976
541960.0000000    0.2944903
542000.0000000    0.2909483
542040.0000000    0.2954354
542080.0000000    0.2835651
542120.0000000    0.2750550
542160.0000000    0.2524217
542200.0000000    0.2871626
542240.0000000    0.2835945
542280.0000000    0.2819499
542320.0000000    0.2763561
542360.0000000    0.2839301
542400.0000000    0.3056503
542440.0000000    0.3220951
542480.0000000    0.2876866
542520.0000000    0.2953728
542560.0000000    0.2929888
542600.0000000    0.2871439
542640.0000000    0.3058373
542680.0000000    0.3100125
542720.0000000    0.2906693
542760.0000000    0.2971532
542800.0000000    0.3038048
542840.0000000    0.2794126
542880.0000000    0.2887208
542920.0000000    0.3063836
542960.0000000    0.2888890
543000.0000000    0.3057857
543040.0000000    0.3005374
543080.0000000    0.3111326
543120.0000000    0.3018442
543160.0000000    0.2971144
543200.0000000    0.2950202
543240.0000000    0.2676812
543280.0000000    0.3078091
543320.0000000    0.2812101
543360.0000000    0.2789528
543400.0000000    0.2729928
543440.0000000    0.2542741
543480.0000000    0.2731833
543520.0000000    0.2852773
543560.0000000    0.2947198
543600.0000000    0.2756358
543640.0000000    0.2814993
543680.0000000    0.2942581
543720.0000000    0.2899633
543760.0000000    0.3071655
543800.0000000    0.2898877
543840.0000000    0.3016617
543880.0000000    0.2798112
543920.0000000    0.2768109
543960.0000000    0.2961129
544000.0000000    0.2909706
544040.0000000    0.2704359
544080.0000000    0.3090984
544120.0000000    0.3053221
544160.0000000    0.3036922
544200.0000000    0.2856585
544240.0000000    0.2877791
544280.0000000    0.2984158
544320.0000000    0.2688753
544360.0000000    0.2741959
544400.0000000    0.2988079
544440.0000000    0.2847130
544480.0000000    0.2826793
544520.0000000    0.2909808
544560.0000000    0.3019482
544600.0000000    0.2841188
544640.0000000    0.3004096
544680.0000000    0.3080589
544720.0000000    0.2871960
544760.0000000    0.3109702
544800.0000000    0.3075463
544840.0000000    0.3057100
544880.0000000    0.3010814
544920.0000000    0.2934186
544960.0000000    0.3009564
545000.0000000    0.3033147
545040.0000000    0.2845845
545080.0000000    0.2824668
545120.0000000    0.2846554
545160.0000000    0.2981289
545200.0000000    0.3265514
545240.0000000    0.2945344
545280.0000000    0.2816966
545320.0000000    0.3045983
545360.0000000    0.2942384
545400.0000000    0.3246793
545440.0000000    0.3007652
545480.0000000    0.3013819
545520.0000000    0.2770777
545560.0000000    0.2878422
545600.0000000    0.2938328
545640.0000000    0.2876995
545680.0000000    0.2773301
545720.0000000    0.2879205
545760.0000000    0.2925485
545800.0000000    0.2935167
545840.0000000    0.2907825
545880.0000000    0.2917842
545920.0000000    0.2837515
545960.0000000    0.3146906
546000.0000000    0.3130185
546040.0000000    0.2664162
546080.0000000    0.2675141
546120.0000000    0.2723898
546160.0000000    0.2914976
546200.0000000    0.2977039
546240.0000000    0.2866462
546280.0000000    0.3176720
546320.0000000    0.2895578
546360.0000000    0.2868344
546400.0000000    0.3115856
546440.0000000    0.2882175
546480.0000000    0.2720274
546520.0000000    0.3117687
546560.0000000    0.3041896
546600.0000000    0.2682844
546640.0000000    0.2919334
546680.0000000    0.2718774
546720.0000000    0.2743145
546760.0000000    0.2901391
546800.0000000    0.2946771
546840.0000000    0.2961171
546880.0000000    0.2798991
546920.0000000    0.3039883
546960.0000000    0.2906937
547000.0000000    0.2849028
547040.0000000    0.2874375
547080.0000000    0.2889135
547120.0000000    0.2822373
547160.0000000    0.2932200
547200.0000000    0.2865928
547240.0000000    0.3002093
547280.0000000    0.3049777
547320.0000000    0.2824369
547360.0000000    0.2853537
547400.0000000    0.2806477
547440.0000000    0.2858655
547480.0000000    0.2746442
547520.0000000    0.2670159
547560.0000000    0.2667526
547600.0000000    0.2740057
547640.0000000    0.2941315
547680.0000000    0.2885582
547720.0000000    0.3010752
547760.0000000    0.3017436
547800.0000000    0.3138844
547840.0000000    0.3027108
547880.0000000    0.2817626
547920.0000000    0.3060288
547960.0000000    0.2720466
548000.0000000    0.2864367
548040.0000000    0.2802398
548080.0000000    0.2924299
548120.0000000    0.3052033
548160.0000000    0.3062888
548200.0000000    0.2746738
548240.0000000    0.2820440
548280.0000000    0.2701080
548320.0000000    0.2896250
548360.0000000    0.2746196
548400.0000000    0.3108686
548440.0000000    0.2850998
548480.0000000    0.3046839
548520.0000000    0.2938109
548560.0000000    0.2946831
548600.0000000    0.3065152
548640.0000000    0.2861685
548680.0000000    0.2845252
548720.0000000    0.2886394
548760.0000000    0.2690995
548800.0000000    0.2841725
548840.0000000    0.2901664
548880.0000000    0.3016884
548920.0000000    0.2940064
548960.0000000    0.2947665
549000.0000000    0.3021560
549040.0000000    0.2813189
549080.0000000    0.3102256
549120.0000000    0.3116532
549160.0000000    0.2955900
549200.0000000    0.3132049
549240.0000000    0.2914434
549280.0000000    0.2931596
549320.0000000    0.3059004
549360.0000000    0.2765614
549400.0000000    0.2994266
549440.0000000    0.3023429
549480.0000000    0.3121282
549520.0000000    0.3004745
549560.0000000    0.3099528
549600.0000000    0.2937949
549640.0000000    0.3132768
549680.0000000    0.3038676
549720.0000000    0.2868198
549760.0000000    0.2958015
549800.0000000    0.2944845
549840.0000000    0.3033487
549880.0000000    0.2838754
549920.0000000    0.2933093
549960.0000000    0.3016869
550000.0000000    0.3122239
550040.0000000    0.3057042
550080.0000000    0.2942373
550120.0000000    0.3064089
550160.0000000    0.2971294
550200.0000000    0.2846190
550240.0000000    0.2909106
550280.0000000    0.2971068
550320.0000000    0.3031362
550360.0000000    0.2953241
550400.0000000    0.3097576
550440.0000000    0.2916281
550480.0000000    0.3200192
550520.0000000    0.2843606
550560.0000000    0.2939276
550600.0000000    0.3063082
550640.0000000    0.2912675
550680.0000000    0.2882053
550720.0000000    0.3101726
550760.0000000    0.2944785
550800.0000000    0.2871434
550840.0000000    0.2956194
550880.0000000    0.2724818
550920.0000000    0.2864884
550960.0000000    0.2896002
551000.0000000    0.2906750
551040.0000000    0.2991988
551080.0000000    0.2959406
551120.0000000    0.2879869
551160.0000000    0.2923749
551200.0000000    0.2806730
551240.0000000    0.2965317
551280.0000000    0.2898577
551320.0000000    0.2847549
551360.0000000    0.2699055
551400.0000000    0.3007694
551440.0000000    0.2644949
551480.0000000    0.2865181
551520.0000000    0.2770783
551560.0000000    0.2780369
551600.0000000    0.2714357
551640.0000000    0.3017516
551680.0000000    0.2985446
551720.0000000    0.2873800
551760.0000000    0.2973914
551800.0000000    0.2880804
551840.0000000    0.2953847
551880.0000000    0.2957151
551920.0000000    0.2849183
551960.0000000    0.2603877
552000.0000000    0.2663793
552040.0000000    0.2727877
552080.0000000    0.2875043
552120.0000000    0.2988392
552160.0000000    0.2920190
552200.0000000    0.2970464
552240.0000000    0.3189090
552280.0000000    0.2850863
552320.0000000    0.2807801
552360.0000000    0.3057544
552400.0000000    0.3197137
552440.0000000    0.2984412
552480.0000000    0.2924433
552520.0000000    0.2938079
552560.0000000    0.2750164
552600.0000000    0.2865292
552640.0000000    0.2970160
552680.0000000    0.2882065
552720.0000000    0.3058647
552760.0000000    0.2876106
552800.0000000    0.2785294
552840.0000000    0.2857269
552880.0000000    0.2862289
552920.0000000    0.2883030
552960.0000000    0.2954440
553000.0000000    0.2988833
553040.0000000    0.2880260
553080.0000000    0.2730478
553120.0000000    0.2715955
553160.0000000    0.2878397
553200.0000000    0.2776442
553240.0000000    0.2876904
553280.0000000    0.2992542
553320.0000000    0.2811129
553360.0000000    0.2905010
553400.0000000    0.2881843
553440.0000000    0.2830025
553480.0000000    0.2871382
553520.0000000    0.3278503
553560.0000000    0.3205008
553600.0000000    0.2983036
553640.0000000    0.3162608
553680.0000000    0.3031759
553720.0000000    0.2793912
553760.0000000    0.2757156
553800.0000000    0.2845256
553840.0000000    0.2906178
553880.0000000    0.2942470
553920.0000000    0.2933237
553960.0000000    0.2990780
554000.0000000    0.2850639
554040.0000000    0.2905166
554080.0000000    0.2930512
554120.0000000    0.2659481
554160.0000000    0.2882735
554200.0000000    0.2755422
554240.0000000    0.2741278
554280.0000000    0.2619893
554320.0000000    0.2784607
554360.0000000    0.2933260
554400.0000000    0.2851329
554440.0000000    0.2735236
554480.0000000    0.2797089
554520.0000000    0.2681161
554560.0000000    0.2699449
554600.0000000    0.2761703
554640.0000000    0.2824663
554680.0000000    0.3146009
554720.0000000    0.3193089
554760.0000000    0.2890186
554800.0000000    0.2814882
554840.0000000    0.2930630
554880.0000000    0.2919336
554920.0000000    0.3008657
554960.0000000    0.2874652
555000.0000000    0.2973578
555040.0000000    0.2854421
555080.0000000    0.2880848
555120.0000000    0.3013850
555160.0000000    0.3046145
555200.0000000    0.2980890
555240.0000000    0.3005899
555280.0000000    0.3000638
555320.0000000    0.2969177
555360.0000000    0.2985740
555400.0000000    0.2927198
555440.0000000    0.3028626
555480.0000000    0.3054545
555520.0000000    0.2917509
555560.0000000    0.2905295
555600.0000000    0.2985893
555640.0000000    0.3067456
555680.0000000    0.3019757
555720.0000000    0.2979421
555760.0000000    0.2930130
555800.0000000    0.2932554
555840.0000000    0.3022657
555880.0000000    0.2841011
555920.0000000    0.2997170
555960.0000000    0.2827830
556000.0000000    0.3055702
556040.0000000    0.2874639
556080.0000000    0.2945604
556120.0000000    0.2753318
556160.0000000    0.2905963
556200.0000000    0.2660493
556240.0000000    0.2870389
556280.0000000    0.2633109
556320.0000000    0.2723631
556360.0000000    0.2667559
556400.0000000    0.2874182
556440.0000000    0.2837850
556480.0000000    0.3121479
556520.0000000    0.2803122
556560.0000000    0.2958889
556600.0000000    0.2993615
556640.0000000    0.2808638
556680.0000000    0.2879977
556720.0000000    0.2875263
556760.0000000    0.2820114
556800.0000000    0.2880262
556840.0000000    0.2646136
556880.0000000    0.2812846
556920.0000000    0.2948717
556960.0000000    0.2924555
557000.0000000    0.2889418
557040.0000000    0.2856036
557080.0000000    0.2840444
557120.0000000    0.2919273
557160.0000000    0.2576360
557200.0000000    0.2953667
557240.0000000    0.2764174
557280.0000000    0.2938582
557320.0000000    0.2924339
557360.0000000    0.2919003
557400.0000000    0.2820766
557440.0000000    0.2799886
557480.0000000    0.2861328
557520.0000000    0.2952527
557560.0000000    0.2835558
557600.0000000    0.2737829
557640.0000000    0.2921692
557680.0000000    0.2720734
557720.0000000    0.2860632
557760.0000000    0.2623296
557800.0000000    0.2750817
557840.0000000    0.2976587
557880.0000000    0.2836950
557920.0000000    0.2810294
557960.0000000    0.3104246
558000.0000000    0.3038407
558040.0000000    0.2878451
558080.0000000    0.2837834
558120.0000000    0.2810033
558160.0000000    0.2803721
558200.0000000    0.2749730
558240.0000000    0.2900067
558280.0000000    0.2746542
558320.0000000    0.2818350
558360.0000000    0.2795711
558400.0000000    0.2754523
558440.0000000    0.2968793
558480.0000000    0.2925576
558520.0000000    0.2988496
558560.0000000    0.2974733
558600.0000000    0.2921468
558640.0000000    0.2933524
558680.0000000    0.3011713
558720.0000000    0.2753662
558760.0000000    0.2757283
558800.0000000    0.2841500
558840.0000000    0.2774456
558880.0000000    0.2591757
558920.0000000    0.2728458
558960.0000000    0.2805935
559000.0000000    0.2816816
559040.0000000    0.2956387
559080.0000000    0.2831864
559120.0000000    0.2900681
559160.0000000    0.3080022
559200.0000000    0.2875628
559240.0000000    0.2977888
559280.0000000    0.2992136
559320.0000000    0.2763749
559360.0000000    0.2986174
559400.0000000    0.2827187
559440.0000000    0.2896987
559480.0000000    0.3086275
559520.0000000    0.2907783
559560.0000000    0.2934694
559600.0000000    0.2994289
559640.0000000    0.3045759
559680.0000000    0.2923389
559720.0000000    0.2734315
559760.0000000    0.3023331
559800.0000000    0.2778348
559840.0000000    0.3140058
559880.0000000    0.2885379
559920.0000000    0.2865838
559960.0000000    0.2615590
560000.0000000    0.2751015
560040.0000000    0.2659664
560080.0000000    0.2620994
560120.0000000    0.2691906
560160.0000000    0.2940376
560200.0000000    0.2929102
560240.0000000    0.2770361
560280.0000000    0.2899033
560320.0000000    0.2731766
560360.0000000    0.3042911
560400.0000000    0.2767315
560440.0000000    0.2817812
560480.0000000    0.2683868
560520.0000000    0.2673469
560560.0000000    0.2695794
560600.0000000    0.2719819
560640.0000000    0.2620135
560680.0000000    0.2824119
560720.0000000    0.2846029
560760.0000000    0.2752701
560800.0000000    0.2658020
560840.0000000    0.2925316
560880.0000000    0.2625286
560920.0000000    0.2837760
560960.0000000    0.2809900
561000.0000000    0.2816201
561040.0000000    0.2667635
561080.0000000    0.2849545
561120.0000000    0.2608730
561160.0000000    0.2786030
561200.0000000    0.2864350
561240.0000000    0.2845135
561280.0000000    0.2876298
561320.0000000    0.2700634
561360.0000000    0.2889726
561400.0000000    0.2805607
561440.0000000    0.2689368
561480.0000000    0.2824195
561520.0000000    0.2661831
561560.0000000    0.2956384
561600.0000000    0.2961562
561640.0000000    0.2726444
561680.0000000    0.2908489
561720.0000000    0.2883110
561760.0000000    0.2871516
561800.0000000    0.2856228
561840.0000000    0.3006544
561880.0000000    0.2682278
561920.0000000    0.2741951
561960.0000000    0.2812151
562000.0000000    0.2721781
562040.0000000    0.2641470
562080.0000000    0.2771809
562120.0000000    0.2851415
562160.0000000    0.2741240
562200.0000000    0.2831768
562240.0000000    0.2853501
562280.0000000    0.2885674
562320.0000000    0.2911000
562360.0000000    0.2829374
562400.0000000    0.2839990
562440.0000000    0.2749685
562480.0000000    0.3000104
562520.0000000    0.2912485
562560.0000000    0.2961938
562600.0000000    0.2967404
562640.0000000    0.2889580
562680.0000000    0.2932020
562720.0000000    0.2929945
562760.0000000    0.2782902
562800.0000000    0.3006962
562840.0000000    0.3104631
562880.0000000    0.3126895
562920.0000000    0.2993126
562960.0000000    0.2828664
563000.0000000    0.2858993
563040.0000000    0.2884249
563080.0000000    0.2873666
563120.0000000    0.3065978
563160.0000000    0.2939303
563200.0000000    0.3116207
563240.0000000    0.3022958
563280.0000000    0.3066644
563320.0000000    0.2981544
563360.0000000    0.2978324
563400.0000000    0.3009329
563440.0000000    0.2899692
563480.0000000    0.2849768
563520.0000000    0.2843917
563560.0000000    0.2987008
563600.0000000    0.2929624
563640.0000000    0.2755559
563680.0000000    0.2967001
563720.0000000    0.2933881
563760.0000000    0.2853985
563800.0000000    0.2879684
563840.0000000    0.3017149
563880.0000000    0.2914165
563920.0000000    0.2842784
563960.0000000    0.2887100
564000.0000000    0.2873878
564040.0000000    0.2847049
564080.0000000    0.3143671
564120.0000000    0.2941088
564160.0000000    0.2970133
564200.0000000    0.3035675
564240.0000000    0.2976808
564280.0000000    0.3034083
564320.0000000    0.3171390
564360.0000000    0.2791771
564400.0000000    0.2811012
564440.0000000    0.2795900
564480.0000000    0.2739443
564520.0000000    0.2715321
564560.0000000    0.2636615
564600.0000000    0.2701374
564640.0000000    0.3035342
564680.0000000    0.2864881
564720.0000000    0.2597603
564760.0000000    0.2860468
564800.0000000    0.2857251
564840.0000000    0.2933908
564880.0000000    0.2854423
564920.0000000    0.2879909
564960.0000000    0.2935914
565000.0000000    0.3248903
565040.0000000    0.2924204
565080.0000000    0.2925870
565120.0000000    0.2999301
565160.0000000    0.3001367
565200.0000000    0.3004053
565240.0000000    0.2832577
565280.0000000    0.2706579
565320.0000000    0.2776680
565360.0000000    0.2858192
565400.0000000    0.2651832
565440.0000000    0.2723684
565480.0000000    0.2841831
565520.0000000    0.2629940
565560.0000000    0.2847658
565600.0000000    0.2819648
565640.0000000    0.2735731
565680.0000000    0.2957168
565720.0000000    0.2899775
565760.0000000    0.2923389
565800.0000000    0.2891924
565840.0000000    0.2858463
565880.0000000    0.3041894
565920.0000000    0.2887398
565960.0000000    0.2903452
566000.0000000    0.3041008
566040.0000000    0.2865065
566080.0000000    0.2920231
566120.0000000    0.2893837
566160.0000000    0.2986197
566200.0000000    0.3139988
566240.0000000    0.2813234
566280.0000000    0.2918416
566320.0000000    0.2924826
566360.0000000    0.2985671
566400.0000000    0.2909899
566440.0000000    0.2922299
566480.0000000    0.2747581
566520.0000000    0.2996463
566560.0000000    0.2771725
566600.0000000    0.2823268
566640.0000000    0.2745172
566680.0000000    0.2808442
566720.0000000    0.2846591
566760.0000000    0.2784710
566800.0000000    0.2597239
566840.0000000    0.2681243
566880.0000000    0.2745820
566920.0000000    0.2843924
566960.0000000    0.2972539
567000.0000000    0.2827540
567040.0000000    0.2977926
567080.0000000    0.2864012
567120.0000000    0.2901941
567160.0000000    0.2908946
567200.0000000    0.2985363
567240.0000000    0.3190024
567280.0000000    0.2843567
567320.0000000    0.2843316
567360.0000000    0.2726990
567400.0000000    0.2911711
567440.0000000    0.2951255
567480.0000000    0.3287173
567520.0000000    0.3023024
567560.0000000    0.2972391
567600.0000000    0.2769804
567640.0000000    0.2799887
567680.0000000    0.2927232
567720.0000000    0.2767531
567760.0000000    0.2682133
567800.0000000    0.2743860
567840.0000000    0.2800741
567880.0000000    0.2827463
567920.0000000    0.2670533
567960.0000000    0.2778182
568000.0000000    0.2717433
568040.0000000    0.2693001
568080.0000000    0.2697315
568120.0000000    0.2594451
568160.0000000    0.2652017
568200.0000000    0.2845918
568240.0000000    0.2874132
568280.0000000    0.3116156
568320.0000000    0.2995319
568360.0000000    0.2950111
568400.0000000    0.2917952
568440.0000000    0.2932997
568480.0000000    0.3115228
568520.0000000    0.2817352
568560.0000000    0.3095593
568600.0000000    0.2968290
568640.0000000    0.2665555
568680.0000000    0.2883408
568720.0000000    0.2923742
568760.0000000    0.2795428
568800.0000000    0.3025724
568840.0000000    0.3013144
568880.0000000    0.2935098
568920.0000000    0.2900326
568960.0000000    0.2788365
569000.0000000    0.2907504
569040.0000000    0.2994730
569080.0000000    0.2886838
569120.0000000    0.2879126
569160.0000000    0.2659205
569200.0000000    0.2972690
569240.0000000    0.2972355
569280.0000000    0.2753912
569320.0000000    0.2838420
569360.0000000    0.2651761
569400.0000000    0.3112268
569440.0000000    0.2761908
569480.0000000    0.2834999
569520.0000000    0.3103880
569560.0000000    0.2938763
569600.0000000    0.2908553
569640.0000000    0.2769124
569680.0000000    0.2944369
569720.0000000    0.2906865
569760.0000000    0.2920918
569800.0000000    0.2852260
569840.0000000    0.2820431
569880.0000000    0.3121040
569920.0000000    0.3005083
569960.0000000    0.2838697
570000.0000000    0.2732189
570040.0000000    0.2622870
570080.0000000    0.2875284
570120.0000000    0.2672957
570160.0000000    0.2709268
570200.0000000    0.2990134
570240.0000000    0.3010219
570280.0000000    0.3075472
570320.0000000    0.2992966
570360.0000000    0.2919615
570400.0000000    0.2752504
570440.0000000    0.2757782
570480.0000000    0.2983131
570520.0000000    0.2972206
570560.0000000    0.2819574
570600.0000000    0.2907695
570640.0000000    0.2723195
570680.0000000    0.2869875
570720.0000000    0.2922357
570760.0000000    0.2846742
570800.0000000    0.2826783
570840.0000000    0.2686644
570880.0000000    0.2870662
570920.0000000    0.2871736
570960.0000000    0.2763333
571000.0000000    0.2857369
571040.0000000    0.2787694
571080.0000000    0.2657763
571120.0000000    0.2580060
571160.0000000    0.2756511
571200.0000000    0.2729778
571240.0000000    0.2883089
571280.0000000    0.2844844
571320.0000000    0.2936619
571360.0000000    0.2840865
571400.0000000    0.3079756
571440.0000000    0.2940540
571480.0000000    0.2776720
571520.0000000    0.2769168
571560.0000000    0.2737058
571600.0000000    0.2882942
571640.0000000    0.2745265
571680.0000000    0.2805486
571720.0000000    0.2825048
571760.0000000    0.2772632
571800.0000000    0.2937138
571840.0000000    0.2998165
571880.0000000    0.3020248
571920.0000000    0.3031059
571960.0000000    0.2888189
572000.0000000    0.2827180
572040.0000000    0.3051575
572080.0000000    0.2913724
572120.0000000    0.3002569
572160.0000000    0.2746899
572200.0000000    0.2798952
572240.0000000    0.2757590
572280.0000000    0.2789303
572320.0000000    0.3088320
572360.0000000    0.2941970
572400.0000000    0.2835868
572440.0000000    0.2667726
572480.0000000    0.2796252
572520.0000000    0.2774550
572560.0000000    0.2709844
572600.0000000    0.2888438
572640.0000000    0.2786503
572680.0000000    0.2821771
572720.0000000    0.2586270
572760.0000000    0.2588035
572800.0000000    0.2774158
572840.0000000    0.2842700
572880.0000000    0.2724413
572920.0000000    0.2673161
572960.0000000    0.2611107
573000.0000000    0.2635342
573040.0000000    0.2543505
573080.0000000    0.2691084
573120.0000000    0.2736086
573160.0000000    0.2653352
573200.0000000    0.2807579
573240.0000000    0.2766574
573280.0000000    0.2717055
573320.0000000    0.2674718
573360.0000000    0.2711962
573400.0000000    0.2685367
573440.0000000    0.2766504
573480.0000000    0.2682023
573520.0000000    0.2935612
573560.0000000    0.3012581
573600.0000000    0.2777559
573640.0000000    0.2849599
573680.0000000    0.2741812
573720.0000000    0.2714178
573760.0000000    0.2748179
573800.0000000    0.2829258
573840.0000000    0.2721396
573880.0000000    0.2983380
573920.0000000    0.2806385
573960.0000000    0.2854244
574000.0000000    0.2724674
574040.0000000    0.2792973
574080.0000000    0.2887460
574120.0000000    0.3049196
574160.0000000    0.2945038
574200.0000000    0.2941295
574240.0000000    0.2729608
574280.0000000    0.2765638
574320.0000000    0.2826614
574360.0000000    0.2887655
[truncated: 297,950 more chars]
