# Supplementary material for: Comment on 'Valid molecular dynamics simulations of human hemoglobin require a surprisingly large box size'
Source: eLife. 2019 Jun 20;8:e44718. doi: 10.7554/eLife.44718 (PMC6586461; doi:10.7554/eLife.44718)
Supplement: Figure 1—source data 1. — The zip archive contains a README file describing which source files correspond to the different panels. [file elife-44718-fig1-data1.zip › figure1/panels_AB/150A/d/rmsd_2dn2.xvg]

# This file was created Mon Dec 31 22:18:14 2018
# Created by:
#                       :-) GROMACS - gmx rms, 2018.4 (-:
# 
# Executable:   /mpcdf/soft/SLE_12_SP3/packages/skylake/gromacs/gcc_6-impi_2018_4/2018.4/bin/gmx
# Data prefix:  /mpcdf/soft/SLE_12_SP3/packages/skylake/gromacs/gcc_6-impi_2018_4/2018.4
# Working dir:  /cobra/u/vgapsys/hemoglobin/150a-elife/eq4gpu
# Command line:
#   gmx rms -s topol.tpr -f x.xtc -nice 0 -o rmsd_2dn2.xvg
# gmx rms is part of G R O M A C S:
#
# Good gRace! Old Maple Actually Chews Slate
#
@    title "RMSD"
@    xaxis  label "Time (ps)"
@    yaxis  label "RMSD (nm)"
@TYPE xy
@ subtitle "Backbone after lsq fit to Backbone"
   0.0000000    0.0004973
  40.0000000    0.0780531
  80.0000000    0.0840962
 120.0000000    0.0735164
 160.0000000    0.0889596
 200.0000000    0.0896819
 240.0000000    0.0853566
 280.0000000    0.0892982
 320.0000000    0.0849666
 360.0000000    0.0901313
 400.0000000    0.0896974
 440.0000000    0.0971956
 480.0000000    0.0993626
 520.0000000    0.0967760
 560.0000000    0.0969509
 600.0000000    0.1097002
 640.0000000    0.1058165
 680.0000000    0.0946219
 720.0000000    0.0845561
 760.0000000    0.0841871
 800.0000000    0.0955505
 840.0000000    0.0953517
 880.0000000    0.0971409
 920.0000000    0.1072639
 960.0000000    0.0859504
1000.0000000    0.0936639
1040.0000000    0.0957912
1080.0000000    0.1112237
1120.0000000    0.1009442
1160.0000000    0.0858860
1200.0000000    0.0974914
1240.0000000    0.0874656
1280.0000000    0.0927264
1320.0000000    0.0985096
1360.0000000    0.0859343
1400.0000000    0.0896425
1440.0000000    0.0847068
1480.0000000    0.0854265
1520.0000000    0.0894288
1560.0000000    0.0958438
1600.0000000    0.0981437
1640.0000000    0.0909048
1680.0000000    0.1066343
1720.0000000    0.0926186
1760.0000000    0.0984455
1800.0000000    0.0864677
1840.0000000    0.0857728
1880.0000000    0.0822050
1920.0000000    0.0914027
1960.0000000    0.0904526
2000.0000000    0.1101021
2040.0000000    0.1144504
2080.0000000    0.1001376
2120.0000000    0.0934500
2160.0000000    0.0986227
2200.0000000    0.0917141
2240.0000000    0.0973806
2280.0000000    0.1058031
2320.0000000    0.0966513
2360.0000000    0.0906198
2400.0000000    0.0941768
2440.0000000    0.0983026
2480.0000000    0.0931115
2520.0000000    0.0950355
2560.0000000    0.0983716
2600.0000000    0.0966983
2640.0000000    0.0845489
2680.0000000    0.0893506
2720.0000000    0.0880615
2760.0000000    0.0824497
2800.0000000    0.0943400
2840.0000000    0.0881936
2880.0000000    0.0863808
2920.0000000    0.0953567
2960.0000000    0.1030306
3000.0000000    0.0974318
3040.0000000    0.0916116
3080.0000000    0.0975671
3120.0000000    0.0866964
3160.0000000    0.0887976
3200.0000000    0.1001510
3240.0000000    0.1048420
3280.0000000    0.0914719
3320.0000000    0.0958108
3360.0000000    0.0806796
3400.0000000    0.0959358
3440.0000000    0.0855805
3480.0000000    0.0937544
3520.0000000    0.0877544
3560.0000000    0.0919470
3600.0000000    0.1010066
3640.0000000    0.0877624
3680.0000000    0.1046627
3720.0000000    0.0967067
3760.0000000    0.0854009
3800.0000000    0.0983226
3840.0000000    0.0843819
3880.0000000    0.0846966
3920.0000000    0.0900659
3960.0000000    0.0827201
4000.0000000    0.0873273
4040.0000000    0.0921570
4080.0000000    0.1004992
4120.0000000    0.1037981
4160.0000000    0.0967805
4200.0000000    0.0885850
4240.0000000    0.0925461
4280.0000000    0.0866988
4320.0000000    0.0918179
4360.0000000    0.0968763
4400.0000000    0.0936812
4440.0000000    0.0894234
4480.0000000    0.0863991
4520.0000000    0.0941720
4560.0000000    0.0992866
4600.0000000    0.1015720
4640.0000000    0.0920865
4680.0000000    0.0959439
4720.0000000    0.0901937
4760.0000000    0.0885537
4800.0000000    0.0985630
4840.0000000    0.0981454
4880.0000000    0.0999278
4920.0000000    0.0992393
4960.0000000    0.0869672
5000.0000000    0.0982273
5040.0000000    0.0984458
5080.0000000    0.0936653
5120.0000000    0.1012086
5160.0000000    0.0986621
5200.0000000    0.1030871
5240.0000000    0.1032125
5280.0000000    0.0945223
5320.0000000    0.0941213
5360.0000000    0.0931081
5400.0000000    0.1006769
5440.0000000    0.0999619
5480.0000000    0.0954775
5520.0000000    0.1091755
5560.0000000    0.0948993
5600.0000000    0.0935360
5640.0000000    0.0932855
5680.0000000    0.0916917
5720.0000000    0.1006710
5760.0000000    0.0924208
5800.0000000    0.0984888
5840.0000000    0.1025757
5880.0000000    0.1060533
5920.0000000    0.1027494
5960.0000000    0.1015543
6000.0000000    0.0953431
6040.0000000    0.1048630
6080.0000000    0.0918265
6120.0000000    0.0973940
6160.0000000    0.0887255
6200.0000000    0.0965837
6240.0000000    0.0882381
6280.0000000    0.0985424
6320.0000000    0.0918823
6360.0000000    0.0942172
6400.0000000    0.0908617
6440.0000000    0.1025316
6480.0000000    0.0998973
6520.0000000    0.0893635
6560.0000000    0.0864839
6600.0000000    0.1004134
6640.0000000    0.0939867
6680.0000000    0.0971129
6720.0000000    0.0987969
6760.0000000    0.1020495
6800.0000000    0.0991052
6840.0000000    0.0937636
6880.0000000    0.1006565
6920.0000000    0.1037144
6960.0000000    0.0957107
7000.0000000    0.0941453
7040.0000000    0.1033088
7080.0000000    0.1074337
7120.0000000    0.0976440
7160.0000000    0.1040070
7200.0000000    0.0958273
7240.0000000    0.0975596
7280.0000000    0.0970675
7320.0000000    0.0991792
7360.0000000    0.0966638
7400.0000000    0.1140831
7440.0000000    0.1081397
7480.0000000    0.1041394
7520.0000000    0.0969368
7560.0000000    0.1019119
7600.0000000    0.1043040
7640.0000000    0.1087834
7680.0000000    0.0932973
7720.0000000    0.1099258
7760.0000000    0.1092412
7800.0000000    0.1154929
7840.0000000    0.1098926
7880.0000000    0.1091444
7920.0000000    0.1027506
7960.0000000    0.1126374
8000.0000000    0.1131701
8040.0000000    0.1143225
8080.0000000    0.1303178
8120.0000000    0.1196080
8160.0000000    0.1071914
8200.0000000    0.0999763
8240.0000000    0.1043942
8280.0000000    0.1188645
8320.0000000    0.1192771
8360.0000000    0.1179598
8400.0000000    0.1107931
8440.0000000    0.1011234
8480.0000000    0.1047417
8520.0000000    0.1161160
8560.0000000    0.1129874
8600.0000000    0.1054409
8640.0000000    0.1062149
8680.0000000    0.1091375
8720.0000000    0.1039319
8760.0000000    0.1057623
8800.0000000    0.1141405
8840.0000000    0.1078987
8880.0000000    0.1182938
8920.0000000    0.1071031
8960.0000000    0.1029414
9000.0000000    0.1125678
9040.0000000    0.1119826
9080.0000000    0.1149248
9120.0000000    0.1032418
9160.0000000    0.1049173
9200.0000000    0.1014124
9240.0000000    0.1069807
9280.0000000    0.1046341
9320.0000000    0.0985689
9360.0000000    0.1079722
9400.0000000    0.1113199
9440.0000000    0.1063062
9480.0000000    0.1088626
9520.0000000    0.1031190
9560.0000000    0.1044552
9600.0000000    0.1132246
9640.0000000    0.1010687
9680.0000000    0.1025657
9720.0000000    0.1133024
9760.0000000    0.1106261
9800.0000000    0.1176002
9840.0000000    0.1153330
9880.0000000    0.1119540
9920.0000000    0.1160941
9960.0000000    0.1136262
10000.0000000    0.1208628
10040.0000000    0.1180731
10080.0000000    0.1186655
10120.0000000    0.1210575
10160.0000000    0.1256959
10200.0000000    0.1199985
10240.0000000    0.1232427
10280.0000000    0.1075563
10320.0000000    0.1151487
10360.0000000    0.0986990
10400.0000000    0.1057604
10440.0000000    0.1044019
10480.0000000    0.1036591
10520.0000000    0.1081254
10560.0000000    0.1164521
10600.0000000    0.1031058
10640.0000000    0.1138235
10680.0000000    0.1172962
10720.0000000    0.1090483
10760.0000000    0.1104389
10800.0000000    0.1022139
10840.0000000    0.1124868
10880.0000000    0.1030374
10920.0000000    0.0954059
10960.0000000    0.0999227
11000.0000000    0.1123274
11040.0000000    0.1008538
11080.0000000    0.1066161
11120.0000000    0.1087469
11160.0000000    0.0999309
11200.0000000    0.1033360
11240.0000000    0.1133815
11280.0000000    0.0939601
11320.0000000    0.1074871
11360.0000000    0.0995104
11400.0000000    0.0976991
11440.0000000    0.1061238
11480.0000000    0.1124679
11520.0000000    0.1105096
11560.0000000    0.1155554
11600.0000000    0.1036173
11640.0000000    0.1074073
11680.0000000    0.0910281
11720.0000000    0.1003723
11760.0000000    0.0949476
11800.0000000    0.1027637
11840.0000000    0.0998697
11880.0000000    0.0956239
11920.0000000    0.1034899
11960.0000000    0.1019442
12000.0000000    0.0939266
12040.0000000    0.0991886
12080.0000000    0.1059408
12120.0000000    0.1055281
12160.0000000    0.1094973
12200.0000000    0.1048408
12240.0000000    0.1050693
12280.0000000    0.1021555
12320.0000000    0.1040364
12360.0000000    0.1018448
12400.0000000    0.1042661
12440.0000000    0.1126196
12480.0000000    0.0976934
12520.0000000    0.1184676
12560.0000000    0.1073182
12600.0000000    0.0938293
12640.0000000    0.0910710
12680.0000000    0.0850816
12720.0000000    0.0993781
12760.0000000    0.0981961
12800.0000000    0.0967218
12840.0000000    0.0992522
12880.0000000    0.0985124
12920.0000000    0.0946380
12960.0000000    0.0961895
13000.0000000    0.1043418
13040.0000000    0.1032924
13080.0000000    0.1042031
13120.0000000    0.1067565
13160.0000000    0.1017129
13200.0000000    0.0894740
13240.0000000    0.0981129
13280.0000000    0.1011319
13320.0000000    0.0912058
13360.0000000    0.0960853
13400.0000000    0.1007319
13440.0000000    0.1013907
13480.0000000    0.0979706
13520.0000000    0.0951294
13560.0000000    0.0988034
13600.0000000    0.1020477
13640.0000000    0.0971197
13680.0000000    0.0966693
13720.0000000    0.1082758
13760.0000000    0.1051824
13800.0000000    0.0992295
13840.0000000    0.1015656
13880.0000000    0.0954977
13920.0000000    0.0964047
13960.0000000    0.1225183
14000.0000000    0.1103240
14040.0000000    0.1117721
14080.0000000    0.0986920
14120.0000000    0.1072496
14160.0000000    0.1078648
14200.0000000    0.1134227
14240.0000000    0.1114618
14280.0000000    0.1128875
14320.0000000    0.1172085
14360.0000000    0.1006906
14400.0000000    0.1094064
14440.0000000    0.1048000
14480.0000000    0.0997547
14520.0000000    0.1071268
14560.0000000    0.1019889
14600.0000000    0.1013456
14640.0000000    0.0979431
14680.0000000    0.0950501
14720.0000000    0.1014288
14760.0000000    0.0992692
14800.0000000    0.1008685
14840.0000000    0.0992657
14880.0000000    0.0965413
14920.0000000    0.0883476
14960.0000000    0.0933545
15000.0000000    0.0854093
15040.0000000    0.1001569
15080.0000000    0.0893596
15120.0000000    0.0878863
15160.0000000    0.0948490
15200.0000000    0.0996078
15240.0000000    0.1070939
15280.0000000    0.0921382
15320.0000000    0.0992928
15360.0000000    0.0953134
15400.0000000    0.0980645
15440.0000000    0.0980266
15480.0000000    0.0904815
15520.0000000    0.0921330
15560.0000000    0.1035936
15600.0000000    0.0896006
15640.0000000    0.0900088
15680.0000000    0.0973388
15720.0000000    0.0904360
15760.0000000    0.0932916
15800.0000000    0.0982369
15840.0000000    0.1002214
15880.0000000    0.1039360
15920.0000000    0.0994273
15960.0000000    0.0928300
16000.0000000    0.0939644
16040.0000000    0.0870454
16080.0000000    0.0921288
16120.0000000    0.1018660
16160.0000000    0.0992953
16200.0000000    0.0921407
16240.0000000    0.0896116
16280.0000000    0.0934518
16320.0000000    0.0930167
16360.0000000    0.1007275
16400.0000000    0.1027160
16440.0000000    0.0963058
16480.0000000    0.0976640
16520.0000000    0.1011828
16560.0000000    0.1045007
16600.0000000    0.1071214
16640.0000000    0.0928634
16680.0000000    0.0949514
16720.0000000    0.0919691
16760.0000000    0.0914004
16800.0000000    0.0986139
16840.0000000    0.0912977
16880.0000000    0.0973134
16920.0000000    0.0994036
16960.0000000    0.0943564
17000.0000000    0.1022125
17040.0000000    0.0954577
17080.0000000    0.0933139
17120.0000000    0.0942194
17160.0000000    0.0908095
17200.0000000    0.0949640
17240.0000000    0.0952305
17280.0000000    0.0885952
17320.0000000    0.0844640
17360.0000000    0.0941000
17400.0000000    0.0821391
17440.0000000    0.0888023
17480.0000000    0.0961197
17520.0000000    0.0949391
17560.0000000    0.0920755
17600.0000000    0.0929032
17640.0000000    0.0893831
17680.0000000    0.0891074
17720.0000000    0.0846950
17760.0000000    0.0944244
17800.0000000    0.1034338
17840.0000000    0.1005909
17880.0000000    0.0992124
17920.0000000    0.1116203
17960.0000000    0.1235764
18000.0000000    0.1071618
18040.0000000    0.0921070
18080.0000000    0.1053186
18120.0000000    0.0984632
18160.0000000    0.1050229
18200.0000000    0.0947083
18240.0000000    0.0939811
18280.0000000    0.0922711
18320.0000000    0.0992046
18360.0000000    0.0915088
18400.0000000    0.0930089
18440.0000000    0.0935252
18480.0000000    0.0920364
18520.0000000    0.0913668
18560.0000000    0.0919420
18600.0000000    0.0849862
18640.0000000    0.0974641
18680.0000000    0.0970490
18720.0000000    0.0893564
18760.0000000    0.0935251
18800.0000000    0.0974193
18840.0000000    0.0913021
18880.0000000    0.0974858
18920.0000000    0.0956726
18960.0000000    0.0988772
19000.0000000    0.0997740
19040.0000000    0.0959549
19080.0000000    0.0943266
19120.0000000    0.0985039
19160.0000000    0.0990863
19200.0000000    0.1014081
19240.0000000    0.1153458
19280.0000000    0.0931675
19320.0000000    0.0968911
19360.0000000    0.0944777
19400.0000000    0.0941554
19440.0000000    0.0857634
19480.0000000    0.0944141
19520.0000000    0.0922126
19560.0000000    0.0828792
19600.0000000    0.0913245
19640.0000000    0.0873175
19680.0000000    0.0909184
19720.0000000    0.0903016
19760.0000000    0.0860878
19800.0000000    0.0886495
19840.0000000    0.0915469
19880.0000000    0.0802402
19920.0000000    0.0863772
19960.0000000    0.0892967
20000.0000000    0.0927161
20040.0000000    0.0920483
20080.0000000    0.0918711
20120.0000000    0.0902538
20160.0000000    0.1023942
20200.0000000    0.1086034
20240.0000000    0.0939515
20280.0000000    0.1039253
20320.0000000    0.0954740
20360.0000000    0.0974691
20400.0000000    0.1072760
20440.0000000    0.1114746
20480.0000000    0.1016590
20520.0000000    0.1006449
20560.0000000    0.0988190
20600.0000000    0.1063765
20640.0000000    0.1007979
20680.0000000    0.0945275
20720.0000000    0.0989554
20760.0000000    0.0888669
20800.0000000    0.0944988
20840.0000000    0.0920049
20880.0000000    0.0859239
20920.0000000    0.0968108
20960.0000000    0.0880053
21000.0000000    0.0927969
21040.0000000    0.1029181
21080.0000000    0.1013245
21120.0000000    0.0992013
21160.0000000    0.0997258
21200.0000000    0.0962060
21240.0000000    0.0948994
21280.0000000    0.0988076
21320.0000000    0.0957173
21360.0000000    0.0971173
21400.0000000    0.0938527
21440.0000000    0.1010055
21480.0000000    0.0926474
21520.0000000    0.0970889
21560.0000000    0.0975790
21600.0000000    0.0970747
21640.0000000    0.0961191
21680.0000000    0.1010621
21720.0000000    0.1043008
21760.0000000    0.0969043
21800.0000000    0.0960559
21840.0000000    0.1006314
21880.0000000    0.0900090
21920.0000000    0.0881712
21960.0000000    0.0971658
22000.0000000    0.1040509
22040.0000000    0.1042061
22080.0000000    0.1019213
22120.0000000    0.0995489
22160.0000000    0.1019394
22200.0000000    0.0940690
22240.0000000    0.0943687
22280.0000000    0.1016550
22320.0000000    0.0943312
22360.0000000    0.0987291
22400.0000000    0.1062343
22440.0000000    0.0943647
22480.0000000    0.0969628
22520.0000000    0.1041984
22560.0000000    0.0961587
22600.0000000    0.0995825
22640.0000000    0.0997149
22680.0000000    0.0984581
22720.0000000    0.1058023
22760.0000000    0.0928541
22800.0000000    0.1030271
22840.0000000    0.1068395
22880.0000000    0.1085535
22920.0000000    0.0997154
22960.0000000    0.1083623
23000.0000000    0.0972799
23040.0000000    0.0980687
23080.0000000    0.1014342
23120.0000000    0.0959080
23160.0000000    0.0972611
23200.0000000    0.0971063
23240.0000000    0.0988043
23280.0000000    0.0948685
23320.0000000    0.0963576
23360.0000000    0.0902928
23400.0000000    0.1007480
23440.0000000    0.0946600
23480.0000000    0.1044050
23520.0000000    0.0976612
23560.0000000    0.1056506
23600.0000000    0.1135008
23640.0000000    0.0909831
23680.0000000    0.0960685
23720.0000000    0.0948182
23760.0000000    0.0985296
23800.0000000    0.0912239
23840.0000000    0.0972236
23880.0000000    0.1009613
23920.0000000    0.1007692
23960.0000000    0.0992993
24000.0000000    0.0930109
24040.0000000    0.1010550
24080.0000000    0.0956805
24120.0000000    0.1021431
24160.0000000    0.1016155
24200.0000000    0.0991772
24240.0000000    0.1022942
24280.0000000    0.0957854
24320.0000000    0.0942404
24360.0000000    0.0951639
24400.0000000    0.1125068
24440.0000000    0.0898224
24480.0000000    0.1012410
24520.0000000    0.0954939
24560.0000000    0.0990992
24600.0000000    0.0988100
24640.0000000    0.1054687
24680.0000000    0.0875239
24720.0000000    0.1005487
24760.0000000    0.1118794
24800.0000000    0.1025930
24840.0000000    0.1035957
24880.0000000    0.1002645
24920.0000000    0.1098271
24960.0000000    0.1047628
25000.0000000    0.1016183
25040.0000000    0.0981865
25080.0000000    0.0944936
25120.0000000    0.0967970
25160.0000000    0.0969941
25200.0000000    0.1058080
25240.0000000    0.0923317
25280.0000000    0.0974988
25320.0000000    0.0991253
25360.0000000    0.0931037
25400.0000000    0.1022857
25440.0000000    0.0988743
25480.0000000    0.1036613
25520.0000000    0.1033047
25560.0000000    0.1017112
25600.0000000    0.0996722
25640.0000000    0.1047081
25680.0000000    0.0939903
25720.0000000    0.0956812
25760.0000000    0.1036105
25800.0000000    0.1131494
25840.0000000    0.0949729
25880.0000000    0.0944044
25920.0000000    0.0964215
25960.0000000    0.0974490
26000.0000000    0.1005689
26040.0000000    0.1016248
26080.0000000    0.0957396
26120.0000000    0.0963989
26160.0000000    0.1023351
26200.0000000    0.0933107
26240.0000000    0.1017994
26280.0000000    0.0939972
26320.0000000    0.0980496
26360.0000000    0.0987998
26400.0000000    0.0943065
26440.0000000    0.0901746
26480.0000000    0.1067506
26520.0000000    0.0999258
26560.0000000    0.0954038
26600.0000000    0.0923215
26640.0000000    0.0999890
26680.0000000    0.0950475
26720.0000000    0.0981305
26760.0000000    0.0995653
26800.0000000    0.0974737
26840.0000000    0.1026934
26880.0000000    0.0934541
26920.0000000    0.1004241
26960.0000000    0.1027106
27000.0000000    0.1092949
27040.0000000    0.1035731
27080.0000000    0.1047205
27120.0000000    0.1054861
27160.0000000    0.0978580
27200.0000000    0.0996197
27240.0000000    0.0996234
27280.0000000    0.1080579
27320.0000000    0.1063610
27360.0000000    0.1114002
27400.0000000    0.1063669
27440.0000000    0.1091718
27480.0000000    0.1069847
27520.0000000    0.1094546
27560.0000000    0.1084695
27600.0000000    0.1041213
27640.0000000    0.1051932
27680.0000000    0.1153831
27720.0000000    0.1120901
27760.0000000    0.1068509
27800.0000000    0.1051105
27840.0000000    0.1152499
27880.0000000    0.1104993
27920.0000000    0.1076370
27960.0000000    0.1111275
28000.0000000    0.1115049
28040.0000000    0.1140700
28080.0000000    0.1161947
28120.0000000    0.1117964
28160.0000000    0.1175236
28200.0000000    0.1151381
28240.0000000    0.1068565
28280.0000000    0.1042767
28320.0000000    0.1010189
28360.0000000    0.1020835
28400.0000000    0.1013707
28440.0000000    0.0964887
28480.0000000    0.1011046
28520.0000000    0.0994389
28560.0000000    0.1082482
28600.0000000    0.1051928
28640.0000000    0.1087328
28680.0000000    0.1235084
28720.0000000    0.1114648
28760.0000000    0.1120967
28800.0000000    0.1061008
28840.0000000    0.1070985
28880.0000000    0.1087264
28920.0000000    0.1112238
28960.0000000    0.1183728
29000.0000000    0.1189937
29040.0000000    0.1045495
29080.0000000    0.1161689
29120.0000000    0.1104161
29160.0000000    0.1024067
29200.0000000    0.1029183
29240.0000000    0.1052311
29280.0000000    0.1091020
29320.0000000    0.1113714
29360.0000000    0.1131305
29400.0000000    0.1111646
29440.0000000    0.1158397
29480.0000000    0.1054246
29520.0000000    0.1057978
29560.0000000    0.1030701
29600.0000000    0.0979564
29640.0000000    0.0978300
29680.0000000    0.0984492
29720.0000000    0.0988114
29760.0000000    0.0964032
29800.0000000    0.0921844
29840.0000000    0.1009559
29880.0000000    0.1024338
29920.0000000    0.1088969
29960.0000000    0.0948223
30000.0000000    0.0935891
30040.0000000    0.1071973
30080.0000000    0.0934197
30120.0000000    0.0935570
30160.0000000    0.0857305
30200.0000000    0.0907303
30240.0000000    0.0949250
30280.0000000    0.0931249
30320.0000000    0.0949593
30360.0000000    0.0983719
30400.0000000    0.1008245
30440.0000000    0.1009279
30480.0000000    0.1031927
30520.0000000    0.1060642
30560.0000000    0.0971538
30600.0000000    0.1099455
30640.0000000    0.0976316
30680.0000000    0.1083293
30720.0000000    0.1001772
30760.0000000    0.0903855
30800.0000000    0.1083024
30840.0000000    0.1040204
30880.0000000    0.0865898
30920.0000000    0.0942861
30960.0000000    0.0994288
31000.0000000    0.1010112
31040.0000000    0.0936868
31080.0000000    0.1074559
31120.0000000    0.0990683
31160.0000000    0.1077119
31200.0000000    0.1044701
31240.0000000    0.1037209
31280.0000000    0.1169616
31320.0000000    0.1144811
31360.0000000    0.1041328
31400.0000000    0.1049686
31440.0000000    0.1120592
31480.0000000    0.0903550
31520.0000000    0.1039066
31560.0000000    0.1003718
31600.0000000    0.0975098
31640.0000000    0.0987978
31680.0000000    0.0942555
31720.0000000    0.0902003
31760.0000000    0.0961590
31800.0000000    0.0921216
31840.0000000    0.0987723
31880.0000000    0.0946301
31920.0000000    0.0953022
31960.0000000    0.1028583
32000.0000000    0.0895043
32040.0000000    0.0985978
32080.0000000    0.0929197
32120.0000000    0.0985984
32160.0000000    0.1053886
32200.0000000    0.1047650
32240.0000000    0.0947232
32280.0000000    0.0969752
32320.0000000    0.1004196
32360.0000000    0.0964269
32400.0000000    0.1020711
32440.0000000    0.0988435
32480.0000000    0.1109521
32520.0000000    0.1052716
32560.0000000    0.1063318
32600.0000000    0.1045154
32640.0000000    0.1001820
32680.0000000    0.1024918
32720.0000000    0.1013028
32760.0000000    0.1050830
32800.0000000    0.1055501
32840.0000000    0.0996361
32880.0000000    0.1064881
32920.0000000    0.1019401
32960.0000000    0.1012110
33000.0000000    0.0970072
33040.0000000    0.1032719
33080.0000000    0.0967498
33120.0000000    0.1104307
33160.0000000    0.1045558
33200.0000000    0.0985647
33240.0000000    0.1076838
33280.0000000    0.1110911
33320.0000000    0.1043132
33360.0000000    0.1005709
33400.0000000    0.1075214
33440.0000000    0.1016361
33480.0000000    0.0938343
33520.0000000    0.0986993
33560.0000000    0.1029363
33600.0000000    0.1050027
33640.0000000    0.1013229
33680.0000000    0.1017091
33720.0000000    0.0995195
33760.0000000    0.0977170
33800.0000000    0.0966889
33840.0000000    0.1001975
33880.0000000    0.1003968
33920.0000000    0.0933605
33960.0000000    0.1009282
34000.0000000    0.0994344
34040.0000000    0.1087602
34080.0000000    0.1046030
34120.0000000    0.1090362
34160.0000000    0.1057715
34200.0000000    0.1158641
34240.0000000    0.1270324
34280.0000000    0.1072100
34320.0000000    0.1040823
34360.0000000    0.1177285
34400.0000000    0.1139820
34440.0000000    0.1071147
34480.0000000    0.0994741
34520.0000000    0.1031090
34560.0000000    0.1026036
34600.0000000    0.0974676
34640.0000000    0.1048645
34680.0000000    0.1038287
34720.0000000    0.1133465
34760.0000000    0.0952174
34800.0000000    0.0956626
34840.0000000    0.1095945
34880.0000000    0.1012687
34920.0000000    0.0993290
34960.0000000    0.0960023
35000.0000000    0.1103589
35040.0000000    0.1021727
35080.0000000    0.0922074
35120.0000000    0.0984275
35160.0000000    0.1039715
35200.0000000    0.0877535
35240.0000000    0.0879387
35280.0000000    0.0972574
35320.0000000    0.0919977
35360.0000000    0.0988669
35400.0000000    0.0923928
35440.0000000    0.0989023
35480.0000000    0.1027207
35520.0000000    0.1066476
35560.0000000    0.1042100
35600.0000000    0.0903472
35640.0000000    0.0991003
35680.0000000    0.0962351
35720.0000000    0.0912981
35760.0000000    0.0969053
35800.0000000    0.0923930
35840.0000000    0.1036158
35880.0000000    0.0976335
35920.0000000    0.0961696
35960.0000000    0.0980342
36000.0000000    0.0944221
36040.0000000    0.0879949
36080.0000000    0.0949950
36120.0000000    0.1009062
36160.0000000    0.1074142
36200.0000000    0.1087440
36240.0000000    0.0970311
36280.0000000    0.1093343
36320.0000000    0.0931858
36360.0000000    0.0929797
36400.0000000    0.0866264
36440.0000000    0.0990483
36480.0000000    0.0927449
36520.0000000    0.0989978
36560.0000000    0.1059661
36600.0000000    0.0998121
36640.0000000    0.0973742
36680.0000000    0.0978804
36720.0000000    0.0958733
36760.0000000    0.0913806
36800.0000000    0.0947209
36840.0000000    0.0871400
36880.0000000    0.1030464
36920.0000000    0.0971978
36960.0000000    0.1021220
37000.0000000    0.1003938
37040.0000000    0.1032676
37080.0000000    0.1055188
37120.0000000    0.0961174
37160.0000000    0.0977000
37200.0000000    0.0955403
37240.0000000    0.0969485
37280.0000000    0.1064391
37320.0000000    0.1050127
37360.0000000    0.1009549
37400.0000000    0.0931779
37440.0000000    0.0982555
37480.0000000    0.1052690
37520.0000000    0.1046952
37560.0000000    0.0995200
37600.0000000    0.1065290
37640.0000000    0.0932207
37680.0000000    0.0993921
37720.0000000    0.1011631
37760.0000000    0.1040379
37800.0000000    0.1097318
37840.0000000    0.0891764
37880.0000000    0.1074463
37920.0000000    0.1035498
37960.0000000    0.0973252
38000.0000000    0.0959915
38040.0000000    0.1003733
38080.0000000    0.1026807
38120.0000000    0.1289116
38160.0000000    0.1171998
38200.0000000    0.1041027
38240.0000000    0.0997667
38280.0000000    0.0890787
38320.0000000    0.0941961
38360.0000000    0.1006968
38400.0000000    0.0853384
38440.0000000    0.0934081
38480.0000000    0.1029514
38520.0000000    0.0894549
38560.0000000    0.0966117
38600.0000000    0.0940391
38640.0000000    0.1029673
38680.0000000    0.0993364
38720.0000000    0.0877471
38760.0000000    0.0933746
38800.0000000    0.0947161
38840.0000000    0.0959172
38880.0000000    0.0959010
38920.0000000    0.1015123
38960.0000000    0.0960459
39000.0000000    0.1074042
39040.0000000    0.1028273
39080.0000000    0.1015564
39120.0000000    0.0981926
39160.0000000    0.1075687
39200.0000000    0.0926875
39240.0000000    0.0972978
39280.0000000    0.1074974
39320.0000000    0.1037478
39360.0000000    0.1081129
39400.0000000    0.1054178
39440.0000000    0.1084922
39480.0000000    0.1046557
39520.0000000    0.1013494
39560.0000000    0.0978653
39600.0000000    0.0995436
39640.0000000    0.1032576
39680.0000000    0.1045902
39720.0000000    0.1014851
39760.0000000    0.1147408
39800.0000000    0.1067265
39840.0000000    0.0950385
39880.0000000    0.1000727
39920.0000000    0.1153021
39960.0000000    0.1028568
40000.0000000    0.0965036
40040.0000000    0.0977488
40080.0000000    0.1035352
40120.0000000    0.0989419
40160.0000000    0.1019277
40200.0000000    0.1016526
40240.0000000    0.1054583
40280.0000000    0.1013890
40320.0000000    0.1006345
40360.0000000    0.0950714
40400.0000000    0.0995013
40440.0000000    0.1073602
40480.0000000    0.1104171
40520.0000000    0.1070412
40560.0000000    0.0903421
40600.0000000    0.1036221
40640.0000000    0.0988513
40680.0000000    0.0897877
40720.0000000    0.0924524
40760.0000000    0.0908300
40800.0000000    0.0879423
40840.0000000    0.0976413
40880.0000000    0.0921055
40920.0000000    0.0925964
40960.0000000    0.0939327
41000.0000000    0.0945250
41040.0000000    0.0993600
41080.0000000    0.0928772
41120.0000000    0.0938737
41160.0000000    0.0890224
41200.0000000    0.0920591
41240.0000000    0.1013612
41280.0000000    0.0906825
41320.0000000    0.1036673
41360.0000000    0.1025736
41400.0000000    0.0962850
41440.0000000    0.0991830
41480.0000000    0.0962624
41520.0000000    0.0946706
41560.0000000    0.0988077
41600.0000000    0.0867869
41640.0000000    0.0926713
41680.0000000    0.0955941
41720.0000000    0.1001249
41760.0000000    0.0948145
41800.0000000    0.0872407
41840.0000000    0.0923229
41880.0000000    0.1003610
41920.0000000    0.1027671
41960.0000000    0.1025412
42000.0000000    0.0999374
42040.0000000    0.1003374
42080.0000000    0.1036915
42120.0000000    0.0846917
42160.0000000    0.0926691
42200.0000000    0.0948116
42240.0000000    0.0901129
42280.0000000    0.0935469
42320.0000000    0.0949380
42360.0000000    0.0960890
42400.0000000    0.0990762
42440.0000000    0.0958998
42480.0000000    0.0900380
42520.0000000    0.0937338
42560.0000000    0.0965958
42600.0000000    0.0901320
42640.0000000    0.0912994
42680.0000000    0.0986352
42720.0000000    0.0938912
42760.0000000    0.0928880
42800.0000000    0.1025948
42840.0000000    0.0965265
42880.0000000    0.0925904
42920.0000000    0.0959172
42960.0000000    0.1043637
43000.0000000    0.1010556
43040.0000000    0.0933237
43080.0000000    0.1063498
43120.0000000    0.0995443
43160.0000000    0.1117684
43200.0000000    0.1069354
43240.0000000    0.1004849
43280.0000000    0.0956298
43320.0000000    0.0918776
43360.0000000    0.1005757
43400.0000000    0.0924512
43440.0000000    0.1092900
43480.0000000    0.1069421
43520.0000000    0.1128392
43560.0000000    0.1128419
43600.0000000    0.0952797
43640.0000000    0.1056204
43680.0000000    0.0982170
43720.0000000    0.1078427
43760.0000000    0.1012754
43800.0000000    0.0990966
43840.0000000    0.0998466
43880.0000000    0.1000307
43920.0000000    0.1081247
43960.0000000    0.1064524
44000.0000000    0.1014930
44040.0000000    0.0981461
44080.0000000    0.0928181
44120.0000000    0.0963741
44160.0000000    0.0925084
44200.0000000    0.0964514
44240.0000000    0.1086908
44280.0000000    0.1060562
44320.0000000    0.1117711
44360.0000000    0.1069812
44400.0000000    0.0927034
44440.0000000    0.1012571
44480.0000000    0.1024187
44520.0000000    0.1088268
44560.0000000    0.0968189
44600.0000000    0.1112697
44640.0000000    0.0956652
44680.0000000    0.1032941
44720.0000000    0.0996911
44760.0000000    0.0989991
44800.0000000    0.1034095
44840.0000000    0.1046918
44880.0000000    0.1005199
44920.0000000    0.0960818
44960.0000000    0.1013385
45000.0000000    0.1093900
45040.0000000    0.1020858
45080.0000000    0.1111134
45120.0000000    0.1045662
45160.0000000    0.1157986
45200.0000000    0.1247550
45240.0000000    0.1203908
45280.0000000    0.1095560
45320.0000000    0.1038474
45360.0000000    0.1168707
45400.0000000    0.0997349
45440.0000000    0.1139151
45480.0000000    0.1004200
45520.0000000    0.0971434
45560.0000000    0.1023597
45600.0000000    0.1067777
45640.0000000    0.1159280
45680.0000000    0.1058125
45720.0000000    0.1032552
45760.0000000    0.0910227
45800.0000000    0.0870120
45840.0000000    0.0934616
45880.0000000    0.0919495
45920.0000000    0.0917056
45960.0000000    0.1010279
46000.0000000    0.1127750
46040.0000000    0.1009328
46080.0000000    0.0998206
46120.0000000    0.0996005
46160.0000000    0.0913505
46200.0000000    0.1015391
46240.0000000    0.1023997
46280.0000000    0.0988576
46320.0000000    0.1065869
46360.0000000    0.1020065
46400.0000000    0.1067591
46440.0000000    0.1043506
46480.0000000    0.1096011
46520.0000000    0.0989722
46560.0000000    0.0939408
46600.0000000    0.0989832
46640.0000000    0.1115302
46680.0000000    0.0929788
46720.0000000    0.0998579
46760.0000000    0.0908835
46800.0000000    0.0933007
46840.0000000    0.1029150
46880.0000000    0.1066452
46920.0000000    0.1029880
46960.0000000    0.1044971
47000.0000000    0.1018091
47040.0000000    0.1028619
47080.0000000    0.1070223
47120.0000000    0.0989269
47160.0000000    0.1052367
47200.0000000    0.1040518
47240.0000000    0.1090269
47280.0000000    0.1024626
47320.0000000    0.1022692
47360.0000000    0.1006242
47400.0000000    0.1028780
47440.0000000    0.1035552
47480.0000000    0.1077260
47520.0000000    0.0962171
47560.0000000    0.1063959
47600.0000000    0.1143009
47640.0000000    0.1006700
47680.0000000    0.0983313
47720.0000000    0.1021531
47760.0000000    0.0963570
47800.0000000    0.0975050
47840.0000000    0.1040971
47880.0000000    0.1078974
47920.0000000    0.1098176
47960.0000000    0.1033570
48000.0000000    0.1071069
48040.0000000    0.1040287
48080.0000000    0.0928525
48120.0000000    0.0986886
48160.0000000    0.1030329
48200.0000000    0.1005370
48240.0000000    0.1060942
48280.0000000    0.0977690
48320.0000000    0.1029692
48360.0000000    0.1014929
48400.0000000    0.1022748
48440.0000000    0.0951745
48480.0000000    0.1026293
48520.0000000    0.0890801
48560.0000000    0.1014133
48600.0000000    0.1038552
48640.0000000    0.1030327
48680.0000000    0.0944388
48720.0000000    0.0895667
48760.0000000    0.0993541
48800.0000000    0.1110519
48840.0000000    0.0974999
48880.0000000    0.1058162
48920.0000000    0.0979822
48960.0000000    0.0959981
49000.0000000    0.0953362
49040.0000000    0.1044833
49080.0000000    0.1093800
49120.0000000    0.0978876
49160.0000000    0.0952624
49200.0000000    0.1029991
49240.0000000    0.1147931
49280.0000000    0.1093946
49320.0000000    0.1002639
49360.0000000    0.1021433
49400.0000000    0.1012402
49440.0000000    0.1072068
49480.0000000    0.1213438
49520.0000000    0.1094502
49560.0000000    0.1053713
49600.0000000    0.0978565
49640.0000000    0.1131474
49680.0000000    0.1204233
49720.0000000    0.1295372
49760.0000000    0.1264726
49800.0000000    0.1268466
49840.0000000    0.1208910
49880.0000000    0.1035887
49920.0000000    0.1086657
49960.0000000    0.1130517
50000.0000000    0.0990410
50040.0000000    0.1066792
50080.0000000    0.1070125
50120.0000000    0.1024676
50160.0000000    0.1060939
50200.0000000    0.0983580
50240.0000000    0.1075326
50280.0000000    0.0994365
50320.0000000    0.0948730
50360.0000000    0.1001259
50400.0000000    0.1092953
50440.0000000    0.0959904
50480.0000000    0.1007827
50520.0000000    0.1007264
50560.0000000    0.0965990
50600.0000000    0.1009815
50640.0000000    0.1017854
50680.0000000    0.0993487
50720.0000000    0.1018294
50760.0000000    0.1083517
50800.0000000    0.1045992
50840.0000000    0.1039197
50880.0000000    0.0977663
50920.0000000    0.0980782
50960.0000000    0.0981794
51000.0000000    0.1016447
51040.0000000    0.0883243
51080.0000000    0.1017013
51120.0000000    0.0998618
51160.0000000    0.0932380
51200.0000000    0.0901545
51240.0000000    0.0960188
51280.0000000    0.0905863
51320.0000000    0.0981809
51360.0000000    0.0901940
51400.0000000    0.0969009
51440.0000000    0.1020121
51480.0000000    0.1048770
51520.0000000    0.0953458
51560.0000000    0.0917680
51600.0000000    0.0858626
51640.0000000    0.0942561
51680.0000000    0.0932955
51720.0000000    0.0979999
51760.0000000    0.0964324
51800.0000000    0.0966718
51840.0000000    0.0928094
51880.0000000    0.0905341
51920.0000000    0.0967598
51960.0000000    0.0996515
52000.0000000    0.0918599
52040.0000000    0.0930729
52080.0000000    0.0871178
52120.0000000    0.0994077
52160.0000000    0.0844743
52200.0000000    0.1010508
52240.0000000    0.0872898
52280.0000000    0.0883190
52320.0000000    0.0946858
52360.0000000    0.0905776
52400.0000000    0.0946500
52440.0000000    0.0907942
52480.0000000    0.0957480
52520.0000000    0.0888028
52560.0000000    0.0896193
52600.0000000    0.0981638
52640.0000000    0.0952049
52680.0000000    0.0915152
52720.0000000    0.0942677
52760.0000000    0.0984997
52800.0000000    0.0951476
52840.0000000    0.0934205
52880.0000000    0.0874438
52920.0000000    0.0841228
52960.0000000    0.0879394
53000.0000000    0.1023575
53040.0000000    0.0929381
53080.0000000    0.0904589
53120.0000000    0.0863988
53160.0000000    0.0840650
53200.0000000    0.0872065
53240.0000000    0.0832165
53280.0000000    0.0875908
53320.0000000    0.0895381
53360.0000000    0.0971835
53400.0000000    0.1001828
53440.0000000    0.0931934
53480.0000000    0.1011317
53520.0000000    0.0935856
53560.0000000    0.0880581
53600.0000000    0.0909958
53640.0000000    0.0947389
53680.0000000    0.0915092
53720.0000000    0.0900089
53760.0000000    0.0882724
53800.0000000    0.1002173
53840.0000000    0.0965133
53880.0000000    0.0882743
53920.0000000    0.0956604
53960.0000000    0.0939353
54000.0000000    0.1069892
54040.0000000    0.0933403
54080.0000000    0.0887858
54120.0000000    0.0933823
54160.0000000    0.0867795
54200.0000000    0.0928852
54240.0000000    0.0941872
54280.0000000    0.0867962
54320.0000000    0.0870513
54360.0000000    0.0853013
54400.0000000    0.0834267
54440.0000000    0.0868656
54480.0000000    0.0922813
54520.0000000    0.0997885
54560.0000000    0.0904296
54600.0000000    0.0859109
54640.0000000    0.0833688
54680.0000000    0.0868916
54720.0000000    0.0847550
54760.0000000    0.0806734
54800.0000000    0.0987482
54840.0000000    0.0974766
54880.0000000    0.0864405
54920.0000000    0.0903265
54960.0000000    0.0856662
55000.0000000    0.0848579
55040.0000000    0.0876035
55080.0000000    0.0990926
55120.0000000    0.0964445
55160.0000000    0.0980313
55200.0000000    0.0948903
55240.0000000    0.1039881
55280.0000000    0.1005311
55320.0000000    0.0903773
55360.0000000    0.0989637
55400.0000000    0.1090050
55440.0000000    0.1102257
55480.0000000    0.0946052
55520.0000000    0.0968530
55560.0000000    0.0931721
55600.0000000    0.0995393
55640.0000000    0.1005042
55680.0000000    0.1083360
55720.0000000    0.0915410
55760.0000000    0.0931716
55800.0000000    0.1042097
55840.0000000    0.1025514
55880.0000000    0.1012296
55920.0000000    0.0971159
55960.0000000    0.1022749
56000.0000000    0.0948144
56040.0000000    0.0891062
56080.0000000    0.0891363
56120.0000000    0.0911920
56160.0000000    0.0977477
56200.0000000    0.0997315
56240.0000000    0.1014827
56280.0000000    0.0930598
56320.0000000    0.0901737
56360.0000000    0.1006258
56400.0000000    0.0845717
56440.0000000    0.0887375
56480.0000000    0.0877091
56520.0000000    0.0920441
56560.0000000    0.1047294
56600.0000000    0.0907463
56640.0000000    0.1004040
56680.0000000    0.0987698
56720.0000000    0.0963832
56760.0000000    0.0897775
56800.0000000    0.0864320
56840.0000000    0.0860135
56880.0000000    0.0862707
56920.0000000    0.0895230
56960.0000000    0.0918122
57000.0000000    0.0824591
57040.0000000    0.0864518
57080.0000000    0.0865964
57120.0000000    0.0888393
57160.0000000    0.0824518
57200.0000000    0.0958495
57240.0000000    0.0963564
57280.0000000    0.1016369
57320.0000000    0.0924577
57360.0000000    0.0995959
57400.0000000    0.0879397
57440.0000000    0.0964180
57480.0000000    0.0859865
57520.0000000    0.0884962
57560.0000000    0.0885855
57600.0000000    0.0877021
57640.0000000    0.0879364
57680.0000000    0.0912284
57720.0000000    0.0914377
57760.0000000    0.0947834
57800.0000000    0.0862893
57840.0000000    0.0910903
57880.0000000    0.0927594
57920.0000000    0.0949287
57960.0000000    0.0928367
58000.0000000    0.0893124
58040.0000000    0.0899452
58080.0000000    0.0929701
58120.0000000    0.0917750
58160.0000000    0.0970717
58200.0000000    0.0833979
58240.0000000    0.0832684
58280.0000000    0.0895835
58320.0000000    0.1033365
58360.0000000    0.0958888
58400.0000000    0.0899803
58440.0000000    0.0935980
58480.0000000    0.0940721
58520.0000000    0.0828218
58560.0000000    0.0910389
58600.0000000    0.0922361
58640.0000000    0.0938470
58680.0000000    0.0836250
58720.0000000    0.0814859
58760.0000000    0.0901117
58800.0000000    0.0831030
58840.0000000    0.0817893
58880.0000000    0.0938952
58920.0000000    0.0857419
58960.0000000    0.1059605
59000.0000000    0.0931950
59040.0000000    0.0818464
59080.0000000    0.0862051
59120.0000000    0.0930072
59160.0000000    0.0941373
59200.0000000    0.0979103
59240.0000000    0.0915861
59280.0000000    0.0904118
59320.0000000    0.0978764
59360.0000000    0.0954223
59400.0000000    0.0925082
59440.0000000    0.0989648
59480.0000000    0.0900927
59520.0000000    0.0956214
59560.0000000    0.0960524
59600.0000000    0.1039268
59640.0000000    0.0875986
59680.0000000    0.0836242
59720.0000000    0.0814505
59760.0000000    0.0926681
59800.0000000    0.1065800
59840.0000000    0.0901479
59880.0000000    0.0906312
59920.0000000    0.0967177
59960.0000000    0.0948192
60000.0000000    0.1016374
60040.0000000    0.0965154
60080.0000000    0.0875169
60120.0000000    0.0901835
60160.0000000    0.0876363
60200.0000000    0.0928565
60240.0000000    0.0913019
60280.0000000    0.0953270
60320.0000000    0.0913472
60360.0000000    0.0866890
60400.0000000    0.0881012
60440.0000000    0.0987739
60480.0000000    0.0963126
60520.0000000    0.0891240
60560.0000000    0.0976796
60600.0000000    0.0978254
60640.0000000    0.0877999
60680.0000000    0.0885927
60720.0000000    0.0896234
60760.0000000    0.0920186
60800.0000000    0.1003975
60840.0000000    0.1031512
60880.0000000    0.0849620
60920.0000000    0.0988676
60960.0000000    0.0905725
61000.0000000    0.0909303
61040.0000000    0.0875146
61080.0000000    0.0947588
61120.0000000    0.0964759
61160.0000000    0.0905399
61200.0000000    0.0893677
61240.0000000    0.0905095
61280.0000000    0.0972961
61320.0000000    0.0830759
61360.0000000    0.0898697
61400.0000000    0.0939883
61440.0000000    0.0851495
61480.0000000    0.0896047
61520.0000000    0.0887918
61560.0000000    0.0952212
61600.0000000    0.0881015
61640.0000000    0.0909368
61680.0000000    0.0849455
61720.0000000    0.0973797
61760.0000000    0.0915584
61800.0000000    0.0978645
61840.0000000    0.0932321
61880.0000000    0.0960143
61920.0000000    0.0875245
61960.0000000    0.0977886
62000.0000000    0.0927187
62040.0000000    0.0871712
62080.0000000    0.0949520
62120.0000000    0.0950591
62160.0000000    0.1023598
62200.0000000    0.1123899
62240.0000000    0.1024563
62280.0000000    0.0930548
62320.0000000    0.0991268
62360.0000000    0.0979554
62400.0000000    0.1044532
62440.0000000    0.0986341
62480.0000000    0.0974854
62520.0000000    0.0964771
62560.0000000    0.1012346
62600.0000000    0.0972738
62640.0000000    0.1003484
62680.0000000    0.1021291
62720.0000000    0.0923942
62760.0000000    0.0987787
62800.0000000    0.0908935
62840.0000000    0.0956858
62880.0000000    0.0944315
62920.0000000    0.0854856
62960.0000000    0.1034955
63000.0000000    0.1049029
63040.0000000    0.0988222
63080.0000000    0.0867643
63120.0000000    0.0868173
63160.0000000    0.0981343
63200.0000000    0.0880626
63240.0000000    0.0925274
63280.0000000    0.0869964
63320.0000000    0.0975506
63360.0000000    0.0956712
63400.0000000    0.0948874
63440.0000000    0.0932855
63480.0000000    0.0922549
63520.0000000    0.0963501
63560.0000000    0.0946608
63600.0000000    0.0974127
63640.0000000    0.0982051
63680.0000000    0.0927174
63720.0000000    0.1115432
63760.0000000    0.1002979
63800.0000000    0.1046524
63840.0000000    0.0973733
63880.0000000    0.0951566
63920.0000000    0.0944133
63960.0000000    0.0984817
64000.0000000    0.1124814
64040.0000000    0.0975954
64080.0000000    0.0971933
64120.0000000    0.1028688
64160.0000000    0.1134455
64200.0000000    0.0870803
64240.0000000    0.1068941
64280.0000000    0.0948367
64320.0000000    0.0863675
64360.0000000    0.0910826
64400.0000000    0.0848994
64440.0000000    0.0896699
64480.0000000    0.0920365
64520.0000000    0.0916900
64560.0000000    0.0863366
64600.0000000    0.0864387
64640.0000000    0.0925744
64680.0000000    0.0921904
64720.0000000    0.0802352
64760.0000000    0.0945018
64800.0000000    0.0856660
64840.0000000    0.0991748
64880.0000000    0.0965561
64920.0000000    0.1053997
64960.0000000    0.0855979
65000.0000000    0.0835927
65040.0000000    0.0904685
65080.0000000    0.0878853
65120.0000000    0.0868206
65160.0000000    0.0937918
65200.0000000    0.0914695
65240.0000000    0.0948571
65280.0000000    0.0986804
65320.0000000    0.0945969
65360.0000000    0.0926944
65400.0000000    0.0910840
65440.0000000    0.0879496
65480.0000000    0.0856964
65520.0000000    0.0939202
65560.0000000    0.0917523
65600.0000000    0.0906828
65640.0000000    0.0958291
65680.0000000    0.0854247
65720.0000000    0.0941944
65760.0000000    0.1029953
65800.0000000    0.0975009
65840.0000000    0.1004295
65880.0000000    0.0939236
65920.0000000    0.1131530
65960.0000000    0.1150964
66000.0000000    0.1135979
66040.0000000    0.1043694
66080.0000000    0.1153608
66120.0000000    0.1144959
66160.0000000    0.1092297
66200.0000000    0.1045576
66240.0000000    0.0991560
66280.0000000    0.1025822
66320.0000000    0.1030423
66360.0000000    0.1059015
66400.0000000    0.0977230
66440.0000000    0.0929839
66480.0000000    0.0916158
66520.0000000    0.1034200
66560.0000000    0.0954604
66600.0000000    0.0995566
66640.0000000    0.0921098
66680.0000000    0.0988211
66720.0000000    0.0921616
66760.0000000    0.0962857
66800.0000000    0.0976448
66840.0000000    0.1037627
66880.0000000    0.0952104
66920.0000000    0.0888116
66960.0000000    0.1092828
67000.0000000    0.1144119
67040.0000000    0.1143522
67080.0000000    0.1073831
67120.0000000    0.1119960
67160.0000000    0.1025324
67200.0000000    0.0958887
67240.0000000    0.1003914
67280.0000000    0.1039822
67320.0000000    0.0990394
67360.0000000    0.1022066
67400.0000000    0.1144144
67440.0000000    0.0986443
67480.0000000    0.1040331
67520.0000000    0.1035466
67560.0000000    0.0962503
67600.0000000    0.0902898
67640.0000000    0.0900640
67680.0000000    0.0902523
67720.0000000    0.0891369
67760.0000000    0.0968786
67800.0000000    0.0946791
67840.0000000    0.0975932
67880.0000000    0.0885827
67920.0000000    0.0923577
67960.0000000    0.1010362
68000.0000000    0.1016504
68040.0000000    0.0987778
68080.0000000    0.1042852
68120.0000000    0.0973785
68160.0000000    0.1021837
68200.0000000    0.1021277
68240.0000000    0.0921859
68280.0000000    0.1053570
68320.0000000    0.1019863
68360.0000000    0.0960436
68400.0000000    0.0966314
68440.0000000    0.0864939
68480.0000000    0.0928326
68520.0000000    0.0930084
68560.0000000    0.1020557
68600.0000000    0.0998979
68640.0000000    0.0891347
68680.0000000    0.0906044
68720.0000000    0.0901272
68760.0000000    0.0935898
68800.0000000    0.0977067
68840.0000000    0.0844817
68880.0000000    0.0971626
68920.0000000    0.0905846
68960.0000000    0.0970922
69000.0000000    0.1003768
69040.0000000    0.0951426
69080.0000000    0.1016394
69120.0000000    0.0911703
69160.0000000    0.0885606
69200.0000000    0.0866971
69240.0000000    0.0959726
69280.0000000    0.0951242
69320.0000000    0.0930654
69360.0000000    0.0894728
69400.0000000    0.0939632
69440.0000000    0.0868144
69480.0000000    0.0987716
69520.0000000    0.1039054
69560.0000000    0.0956986
69600.0000000    0.1021248
69640.0000000    0.0972534
69680.0000000    0.0969191
69720.0000000    0.1037573
69760.0000000    0.0925243
69800.0000000    0.0999811
69840.0000000    0.1076495
69880.0000000    0.1072234
69920.0000000    0.1023661
69960.0000000    0.1047708
70000.0000000    0.1092457
70040.0000000    0.1329203
70080.0000000    0.1049485
70120.0000000    0.1025054
70160.0000000    0.0984572
70200.0000000    0.0967901
70240.0000000    0.0946153
70280.0000000    0.0941556
70320.0000000    0.0833464
70360.0000000    0.1061837
70400.0000000    0.0998106
70440.0000000    0.0965141
70480.0000000    0.1008502
70520.0000000    0.0964164
70560.0000000    0.1001619
70600.0000000    0.0938651
70640.0000000    0.1039216
70680.0000000    0.0940481
70720.0000000    0.0895761
70760.0000000    0.1082465
70800.0000000    0.1000059
70840.0000000    0.1085490
70880.0000000    0.1096324
70920.0000000    0.1054083
70960.0000000    0.0947336
71000.0000000    0.1009625
71040.0000000    0.0991771
71080.0000000    0.1018973
71120.0000000    0.1035893
71160.0000000    0.0930428
71200.0000000    0.1025344
71240.0000000    0.0880510
71280.0000000    0.0917338
71320.0000000    0.1019723
71360.0000000    0.1024139
71400.0000000    0.1022939
71440.0000000    0.0883419
71480.0000000    0.0984718
71520.0000000    0.0960467
71560.0000000    0.0951338
71600.0000000    0.0889169
71640.0000000    0.0978198
71680.0000000    0.0900958
71720.0000000    0.0924365
71760.0000000    0.1004768
71800.0000000    0.1013537
71840.0000000    0.0973820
71880.0000000    0.0953365
71920.0000000    0.0969295
71960.0000000    0.1037981
72000.0000000    0.1004120
72040.0000000    0.0977171
72080.0000000    0.0973409
72120.0000000    0.1028729
72160.0000000    0.0937231
72200.0000000    0.0990796
72240.0000000    0.0833742
72280.0000000    0.0873407
72320.0000000    0.0851092
72360.0000000    0.1021837
72400.0000000    0.1005360
72440.0000000    0.1000940
72480.0000000    0.0987476
72520.0000000    0.1030508
72560.0000000    0.1038437
72600.0000000    0.1045018
72640.0000000    0.1092044
72680.0000000    0.0991146
72720.0000000    0.0988192
72760.0000000    0.0938248
72800.0000000    0.0860717
72840.0000000    0.1070092
72880.0000000    0.0856619
72920.0000000    0.0897324
72960.0000000    0.0931306
73000.0000000    0.0863516
73040.0000000    0.0864569
73080.0000000    0.0885387
73120.0000000    0.0907852
73160.0000000    0.0900660
73200.0000000    0.0935591
73240.0000000    0.0958176
73280.0000000    0.0941678
73320.0000000    0.0921145
73360.0000000    0.1015422
73400.0000000    0.0941349
73440.0000000    0.0828168
73480.0000000    0.0846458
73520.0000000    0.0984705
73560.0000000    0.1042590
73600.0000000    0.0989151
73640.0000000    0.0908789
73680.0000000    0.0974800
73720.0000000    0.1031728
73760.0000000    0.1022047
73800.0000000    0.1026191
73840.0000000    0.0955049
73880.0000000    0.0932369
73920.0000000    0.0919071
73960.0000000    0.0851835
74000.0000000    0.0838939
74040.0000000    0.0919732
74080.0000000    0.0936853
74120.0000000    0.0878981
74160.0000000    0.0892014
74200.0000000    0.0960585
74240.0000000    0.1001527
74280.0000000    0.1037475
74320.0000000    0.1050370
74360.0000000    0.0879656
74400.0000000    0.0913354
74440.0000000    0.0806359
74480.0000000    0.0854219
74520.0000000    0.0817400
74560.0000000    0.0848705
74600.0000000    0.0872648
74640.0000000    0.0941533
74680.0000000    0.0998700
74720.0000000    0.0989706
74760.0000000    0.0971402
74800.0000000    0.0946681
74840.0000000    0.0969876
74880.0000000    0.0967930
74920.0000000    0.0947514
74960.0000000    0.0947064
75000.0000000    0.0895216
75040.0000000    0.0998003
75080.0000000    0.0990530
75120.0000000    0.0986258
75160.0000000    0.0994801
75200.0000000    0.1037568
75240.0000000    0.0893673
75280.0000000    0.1049259
75320.0000000    0.1034834
75360.0000000    0.1130401
75400.0000000    0.1026494
75440.0000000    0.0869687
75480.0000000    0.0912049
75520.0000000    0.1071766
75560.0000000    0.0920033
75600.0000000    0.0954080
75640.0000000    0.0948491
75680.0000000    0.0960821
75720.0000000    0.1084955
75760.0000000    0.1131863
75800.0000000    0.0981028
75840.0000000    0.0906559
75880.0000000    0.0864545
75920.0000000    0.0911820
75960.0000000    0.0968661
76000.0000000    0.0947133
76040.0000000    0.1095561
76080.0000000    0.0915763
76120.0000000    0.0965559
76160.0000000    0.1000036
76200.0000000    0.0993791
76240.0000000    0.1075216
76280.0000000    0.0932855
76320.0000000    0.1037828
76360.0000000    0.0980259
76400.0000000    0.1045298
76440.0000000    0.0934941
76480.0000000    0.0955439
76520.0000000    0.0888247
76560.0000000    0.0978762
76600.0000000    0.1031249
76640.0000000    0.1073723
76680.0000000    0.1120177
76720.0000000    0.1031801
76760.0000000    0.1020108
76800.0000000    0.0990533
76840.0000000    0.0916219
76880.0000000    0.1016364
76920.0000000    0.1084310
76960.0000000    0.1053460
77000.0000000    0.1033909
77040.0000000    0.1019606
77080.0000000    0.1068934
77120.0000000    0.0955146
77160.0000000    0.0915933
77200.0000000    0.0982076
77240.0000000    0.1005148
77280.0000000    0.0932845
77320.0000000    0.0963875
77360.0000000    0.0933245
77400.0000000    0.1013661
77440.0000000    0.0979882
77480.0000000    0.1004214
77520.0000000    0.0876081
77560.0000000    0.0918225
77600.0000000    0.0900062
77640.0000000    0.1008862
77680.0000000    0.0943404
77720.0000000    0.1080046
77760.0000000    0.0932889
77800.0000000    0.1012943
77840.0000000    0.1038337
77880.0000000    0.0927820
77920.0000000    0.1013680
77960.0000000    0.1002255
78000.0000000    0.0994594
78040.0000000    0.0920842
78080.0000000    0.1000118
78120.0000000    0.0966858
78160.0000000    0.0984867
78200.0000000    0.1013128
78240.0000000    0.0882510
78280.0000000    0.1005690
78320.0000000    0.0957155
78360.0000000    0.0959129
78400.0000000    0.0878448
78440.0000000    0.0880793
78480.0000000    0.0886384
78520.0000000    0.0938536
78560.0000000    0.0972582
78600.0000000    0.0910202
78640.0000000    0.0886905
78680.0000000    0.0938693
78720.0000000    0.0960843
78760.0000000    0.0863204
78800.0000000    0.0892496
78840.0000000    0.1022253
78880.0000000    0.1009112
78920.0000000    0.0997486
78960.0000000    0.1029981
79000.0000000    0.0995292
79040.0000000    0.0939491
79080.0000000    0.0874171
79120.0000000    0.0933202
79160.0000000    0.1037416
79200.0000000    0.1000703
79240.0000000    0.0974947
79280.0000000    0.0930869
79320.0000000    0.0945715
79360.0000000    0.0914904
79400.0000000    0.0935366
79440.0000000    0.0925120
79480.0000000    0.0918185
79520.0000000    0.1074767
79560.0000000    0.1001038
79600.0000000    0.1033740
79640.0000000    0.1092337
79680.0000000    0.1017229
79720.0000000    0.1112156
79760.0000000    0.1066214
79800.0000000    0.0971057
79840.0000000    0.0973432
79880.0000000    0.1026250
79920.0000000    0.1004726
79960.0000000    0.0996226
80000.0000000    0.1010389
80040.0000000    0.1037900
80080.0000000    0.0982167
80120.0000000    0.0934226
80160.0000000    0.0944353
80200.0000000    0.0957679
80240.0000000    0.0949897
80280.0000000    0.1026520
80320.0000000    0.1015335
80360.0000000    0.0928756
80400.0000000    0.0924679
80440.0000000    0.1009644
80480.0000000    0.0943592
80520.0000000    0.0947732
80560.0000000    0.0934936
80600.0000000    0.1006020
80640.0000000    0.0959018
80680.0000000    0.0982961
80720.0000000    0.0839250
80760.0000000    0.0904932
80800.0000000    0.0948828
80840.0000000    0.0989674
80880.0000000    0.1035345
80920.0000000    0.0995707
80960.0000000    0.0990398
81000.0000000    0.0923665
81040.0000000    0.1071633
81080.0000000    0.0958584
81120.0000000    0.0951955
81160.0000000    0.1006098
81200.0000000    0.0996398
81240.0000000    0.1085930
81280.0000000    0.0970451
81320.0000000    0.1019039
81360.0000000    0.1044689
81400.0000000    0.1051313
81440.0000000    0.0972075
81480.0000000    0.0940033
81520.0000000    0.0925534
81560.0000000    0.1064072
81600.0000000    0.0979072
81640.0000000    0.0996918
81680.0000000    0.1078439
81720.0000000    0.0993620
81760.0000000    0.0979210
81800.0000000    0.1045209
81840.0000000    0.0949187
81880.0000000    0.1062893
81920.0000000    0.1049082
81960.0000000    0.1198770
82000.0000000    0.0973117
82040.0000000    0.1072338
82080.0000000    0.0941688
82120.0000000    0.1032485
82160.0000000    0.0943748
82200.0000000    0.0936934
82240.0000000    0.0980250
82280.0000000    0.1016175
82320.0000000    0.1051787
82360.0000000    0.0929929
82400.0000000    0.0991545
82440.0000000    0.1046808
82480.0000000    0.0975482
82520.0000000    0.1072688
82560.0000000    0.1022358
82600.0000000    0.1030491
82640.0000000    0.1000058
82680.0000000    0.1013172
82720.0000000    0.1105866
82760.0000000    0.1031662
82800.0000000    0.1023982
82840.0000000    0.1135340
82880.0000000    0.1078355
82920.0000000    0.1128533
82960.0000000    0.0987075
83000.0000000    0.1108383
83040.0000000    0.1223381
83080.0000000    0.1175061
83120.0000000    0.1084557
83160.0000000    0.1115366
83200.0000000    0.1174449
83240.0000000    0.1038459
83280.0000000    0.1135862
83320.0000000    0.1019764
83360.0000000    0.1009440
83400.0000000    0.0952207
83440.0000000    0.1047944
83480.0000000    0.1095442
83520.0000000    0.1021342
83560.0000000    0.1074465
83600.0000000    0.1090255
83640.0000000    0.1101900
83680.0000000    0.0997617
83720.0000000    0.1110911
83760.0000000    0.1080211
83800.0000000    0.1085211
83840.0000000    0.1015133
83880.0000000    0.1050212
83920.0000000    0.1077865
83960.0000000    0.1192748
84000.0000000    0.1098008
84040.0000000    0.1179068
84080.0000000    0.1099319
84120.0000000    0.1008145
84160.0000000    0.1019806
84200.0000000    0.1002611
84240.0000000    0.1068776
84280.0000000    0.1189858
84320.0000000    0.1139719
84360.0000000    0.1161952
84400.0000000    0.1170399
84440.0000000    0.1183494
84480.0000000    0.1115695
84520.0000000    0.1294085
84560.0000000    0.1180833
84600.0000000    0.1206517
84640.0000000    0.1181726
84680.0000000    0.1055591
84720.0000000    0.1271067
84760.0000000    0.1177336
84800.0000000    0.1136479
84840.0000000    0.1165293
84880.0000000    0.1114609
84920.0000000    0.1214068
84960.0000000    0.1170013
85000.0000000    0.1179478
85040.0000000    0.1159802
85080.0000000    0.1214071
85120.0000000    0.1230212
85160.0000000    0.1152613
85200.0000000    0.1153779
85240.0000000    0.1120953
85280.0000000    0.1245337
85320.0000000    0.1179676
85360.0000000    0.1164373
85400.0000000    0.1228199
85440.0000000    0.1237023
85480.0000000    0.1304373
85520.0000000    0.1155425
85560.0000000    0.1251012
85600.0000000    0.1181865
85640.0000000    0.1195101
85680.0000000    0.1186513
85720.0000000    0.1230899
85760.0000000    0.1382667
85800.0000000    0.1288616
85840.0000000    0.1200905
85880.0000000    0.1183015
85920.0000000    0.1183867
85960.0000000    0.1188755
86000.0000000    0.1218253
86040.0000000    0.1220679
86080.0000000    0.1228324
86120.0000000    0.1187389
86160.0000000    0.1107379
86200.0000000    0.1129408
86240.0000000    0.1087027
86280.0000000    0.1113023
86320.0000000    0.1096597
86360.0000000    0.1095735
86400.0000000    0.1098195
86440.0000000    0.1128770
86480.0000000    0.1187623
86520.0000000    0.1113854
86560.0000000    0.1195927
86600.0000000    0.1245680
86640.0000000    0.1279614
86680.0000000    0.1285774
86720.0000000    0.1216798
86760.0000000    0.1221177
86800.0000000    0.1192997
86840.0000000    0.1207076
86880.0000000    0.1153015
86920.0000000    0.1110631
86960.0000000    0.1240356
87000.0000000    0.1268107
87040.0000000    0.1279441
87080.0000000    0.1251629
87120.0000000    0.1246446
87160.0000000    0.1250316
87200.0000000    0.1219020
87240.0000000    0.1178489
87280.0000000    0.1126771
87320.0000000    0.1071011
87360.0000000    0.1053115
87400.0000000    0.1074034
87440.0000000    0.0988373
87480.0000000    0.1123396
87520.0000000    0.1160098
87560.0000000    0.1179769
87600.0000000    0.1168851
87640.0000000    0.1091479
87680.0000000    0.1187362
87720.0000000    0.1184276
87760.0000000    0.1164020
87800.0000000    0.1159304
87840.0000000    0.1151284
87880.0000000    0.1092948
87920.0000000    0.1124810
87960.0000000    0.1140416
88000.0000000    0.1122856
88040.0000000    0.1216320
88080.0000000    0.1176205
88120.0000000    0.1077436
88160.0000000    0.1238569
88200.0000000    0.1119362
88240.0000000    0.0975996
88280.0000000    0.1131871
88320.0000000    0.1188051
88360.0000000    0.1129365
88400.0000000    0.1265913
88440.0000000    0.1169277
88480.0000000    0.1207245
88520.0000000    0.1145390
88560.0000000    0.1211731
88600.0000000    0.1184007
88640.0000000    0.1110821
88680.0000000    0.1262121
88720.0000000    0.1130566
88760.0000000    0.1175194
88800.0000000    0.1119141
88840.0000000    0.1022072
88880.0000000    0.0997290
88920.0000000    0.1059370
88960.0000000    0.1045006
89000.0000000    0.1056786
89040.0000000    0.1052384
89080.0000000    0.1058466
89120.0000000    0.1069507
89160.0000000    0.1158983
89200.0000000    0.1087558
89240.0000000    0.1068090
89280.0000000    0.1029893
89320.0000000    0.1112260
89360.0000000    0.1101332
89400.0000000    0.1267425
89440.0000000    0.1193426
89480.0000000    0.1026579
89520.0000000    0.1020486
89560.0000000    0.1015492
89600.0000000    0.1149992
89640.0000000    0.1041453
89680.0000000    0.1138967
89720.0000000    0.1079212
89760.0000000    0.1105574
89800.0000000    0.1124812
89840.0000000    0.1160859
89880.0000000    0.1128175
89920.0000000    0.1051641
89960.0000000    0.1084117
90000.0000000    0.1078046
90040.0000000    0.1099211
90080.0000000    0.1168205
90120.0000000    0.1118869
90160.0000000    0.1074063
90200.0000000    0.1065122
90240.0000000    0.1058020
90280.0000000    0.1130100
90320.0000000    0.1149960
90360.0000000    0.1142641
90400.0000000    0.1093912
90440.0000000    0.0981668
90480.0000000    0.1103259
90520.0000000    0.1177519
90560.0000000    0.1019233
90600.0000000    0.1083299
90640.0000000    0.1141343
90680.0000000    0.1141727
90720.0000000    0.1232027
90760.0000000    0.1111044
90800.0000000    0.0968169
90840.0000000    0.1021313
90880.0000000    0.1063903
90920.0000000    0.1213936
90960.0000000    0.1183330
91000.0000000    0.1278680
91040.0000000    0.1244992
91080.0000000    0.1097313
91120.0000000    0.1237566
91160.0000000    0.1198018
91200.0000000    0.1260862
91240.0000000    0.1199152
91280.0000000    0.1228880
91320.0000000    0.1330829
91360.0000000    0.1060518
91400.0000000    0.0966255
91440.0000000    0.1037704
91480.0000000    0.0960118
91520.0000000    0.0947900
91560.0000000    0.0898089
91600.0000000    0.1030827
91640.0000000    0.1010292
91680.0000000    0.0986795
91720.0000000    0.1097118
91760.0000000    0.1012345
91800.0000000    0.1031753
91840.0000000    0.1159712
91880.0000000    0.1128349
91920.0000000    0.1023425
91960.0000000    0.1163667
92000.0000000    0.0922685
92040.0000000    0.0979141
92080.0000000    0.1059489
92120.0000000    0.1016221
92160.0000000    0.1085613
92200.0000000    0.0957696
92240.0000000    0.1101718
92280.0000000    0.1037803
92320.0000000    0.1067496
92360.0000000    0.0979337
92400.0000000    0.1050006
92440.0000000    0.1023897
92480.0000000    0.0996232
92520.0000000    0.1089930
92560.0000000    0.1069457
92600.0000000    0.1064152
92640.0000000    0.0976725
92680.0000000    0.0949585
92720.0000000    0.0997850
92760.0000000    0.1057541
92800.0000000    0.1019990
92840.0000000    0.1005348
92880.0000000    0.1010806
92920.0000000    0.0937950
92960.0000000    0.1046206
93000.0000000    0.1039984
93040.0000000    0.1006769
93080.0000000    0.0922742
93120.0000000    0.1120911
93160.0000000    0.1030558
93200.0000000    0.1037557
93240.0000000    0.0948718
93280.0000000    0.0982635
93320.0000000    0.0964481
93360.0000000    0.0960122
93400.0000000    0.1171594
93440.0000000    0.1117066
93480.0000000    0.1024027
93520.0000000    0.1000449
93560.0000000    0.0967628
93600.0000000    0.0999859
93640.0000000    0.1141613
93680.0000000    0.1065954
93720.0000000    0.1057532
93760.0000000    0.0979966
93800.0000000    0.1127366
93840.0000000    0.1037421
93880.0000000    0.1082533
93920.0000000    0.1008402
93960.0000000    0.1004845
94000.0000000    0.1087689
94040.0000000    0.0928906
94080.0000000    0.1084876
94120.0000000    0.1043748
94160.0000000    0.1131625
94200.0000000    0.1145875
94240.0000000    0.1078398
94280.0000000    0.1043805
94320.0000000    0.0971118
94360.0000000    0.0990684
94400.0000000    0.1041757
94440.0000000    0.1020707
94480.0000000    0.1044338
94520.0000000    0.1074758
94560.0000000    0.1067392
94600.0000000    0.1079437
94640.0000000    0.1082783
94680.0000000    0.1037184
94720.0000000    0.1015318
94760.0000000    0.1019767
94800.0000000    0.1131687
94840.0000000    0.1034388
94880.0000000    0.1040220
94920.0000000    0.1017407
94960.0000000    0.1020194
95000.0000000    0.1116908
95040.0000000    0.1041185
95080.0000000    0.0993226
95120.0000000    0.1053348
95160.0000000    0.0960690
95200.0000000    0.1018231
95240.0000000    0.0979438
95280.0000000    0.1065788
95320.0000000    0.1007965
95360.0000000    0.1046488
95400.0000000    0.1124226
95440.0000000    0.1057279
95480.0000000    0.1067416
95520.0000000    0.0956125
95560.0000000    0.0983042
95600.0000000    0.1009367
95640.0000000    0.0984106
95680.0000000    0.1010512
95720.0000000    0.0986719
95760.0000000    0.1035850
95800.0000000    0.1000538
95840.0000000    0.1026016
95880.0000000    0.1020945
95920.0000000    0.0992657
95960.0000000    0.0984651
96000.0000000    0.1063320
96040.0000000    0.1033943
96080.0000000    0.1047428
96120.0000000    0.0989503
96160.0000000    0.1071790
96200.0000000    0.1016114
96240.0000000    0.1045238
96280.0000000    0.1028662
96320.0000000    0.1036069
96360.0000000    0.0921611
96400.0000000    0.0969700
96440.0000000    0.0960746
96480.0000000    0.0958693
96520.0000000    0.1011213
96560.0000000    0.0973724
96600.0000000    0.1037150
96640.0000000    0.0973216
96680.0000000    0.0903286
96720.0000000    0.1066181
96760.0000000    0.0977225
96800.0000000    0.1044417
96840.0000000    0.0965401
96880.0000000    0.1028093
96920.0000000    0.1251267
96960.0000000    0.1106841
97000.0000000    0.1007128
97040.0000000    0.0997952
97080.0000000    0.1189732
97120.0000000    0.1096546
97160.0000000    0.0942467
97200.0000000    0.1027851
97240.0000000    0.1018130
97280.0000000    0.0996464
97320.0000000    0.1082276
97360.0000000    0.1110828
97400.0000000    0.1094483
97440.0000000    0.1048021
97480.0000000    0.1025739
97520.0000000    0.1090892
97560.0000000    0.1262427
97600.0000000    0.1179119
97640.0000000    0.1100936
97680.0000000    0.1201251
97720.0000000    0.1034458
97760.0000000    0.1112938
97800.0000000    0.1095120
97840.0000000    0.1061500
97880.0000000    0.1112261
97920.0000000    0.1181493
97960.0000000    0.1103354
98000.0000000    0.0946158
98040.0000000    0.1022477
98080.0000000    0.0983799
98120.0000000    0.1099758
98160.0000000    0.1056646
98200.0000000    0.1012481
98240.0000000    0.1105806
98280.0000000    0.1004051
98320.0000000    0.1053524
98360.0000000    0.1144824
98400.0000000    0.1127195
98440.0000000    0.1041151
98480.0000000    0.1203310
98520.0000000    0.1071912
98560.0000000    0.0960711
98600.0000000    0.0998331
98640.0000000    0.1148771
98680.0000000    0.1018075
98720.0000000    0.0946947
98760.0000000    0.1044051
98800.0000000    0.1116032
98840.0000000    0.1069694
98880.0000000    0.1025101
98920.0000000    0.1037775
98960.0000000    0.1106990
99000.0000000    0.1061051
99040.0000000    0.1146235
99080.0000000    0.1009443
99120.0000000    0.1016426
99160.0000000    0.0982509
99200.0000000    0.1042302
99240.0000000    0.1129497
99280.0000000    0.1106510
99320.0000000    0.1063081
99360.0000000    0.1096287
99400.0000000    0.1172910
99440.0000000    0.1000615
99480.0000000    0.1154102
99520.0000000    0.1089193
99560.0000000    0.1115979
99600.0000000    0.1063880
99640.0000000    0.1062196
99680.0000000    0.1128729
99720.0000000    0.1091444
99760.0000000    0.1014320
99800.0000000    0.1013389
99840.0000000    0.1209142
99880.0000000    0.1129784
99920.0000000    0.1042492
99960.0000000    0.1210965
100000.0000000    0.1059654
100040.0000000    0.1074673
100080.0000000    0.1033177
100120.0000000    0.1052508
100160.0000000    0.1108737
100200.0000000    0.1181889
100240.0000000    0.1135252
100280.0000000    0.1168532
100320.0000000    0.1152597
100360.0000000    0.1267267
100400.0000000    0.1422645
100440.0000000    0.1491812
100480.0000000    0.1309962
100520.0000000    0.1315131
100560.0000000    0.1141669
100600.0000000    0.1142647
100640.0000000    0.1040003
100680.0000000    0.1028009
100720.0000000    0.1275544
100760.0000000    0.1195302
100800.0000000    0.1184716
100840.0000000    0.1070623
100880.0000000    0.1073555
100920.0000000    0.1168215
100960.0000000    0.1064694
101000.0000000    0.1162685
101040.0000000    0.1014200
101080.0000000    0.1130432
101120.0000000    0.1160381
101160.0000000    0.1033854
101200.0000000    0.1114507
101240.0000000    0.1066756
101280.0000000    0.1153876
101320.0000000    0.1128838
101360.0000000    0.1170490
101400.0000000    0.1097636
101440.0000000    0.1069975
101480.0000000    0.1117915
101520.0000000    0.1179244
101560.0000000    0.1161489
101600.0000000    0.1217446
101640.0000000    0.1107415
101680.0000000    0.1056165
101720.0000000    0.1082191
101760.0000000    0.1225651
101800.0000000    0.1206635
101840.0000000    0.1114620
101880.0000000    0.1083916
101920.0000000    0.1148737
101960.0000000    0.1106374
102000.0000000    0.1166543
102040.0000000    0.1101807
102080.0000000    0.1059862
102120.0000000    0.0949083
102160.0000000    0.1073242
102200.0000000    0.1165283
102240.0000000    0.1140905
102280.0000000    0.1107906
102320.0000000    0.1226042
102360.0000000    0.1275007
102400.0000000    0.1114688
102440.0000000    0.1115193
102480.0000000    0.1111871
102520.0000000    0.1165125
102560.0000000    0.1164839
102600.0000000    0.1216329
102640.0000000    0.1162314
102680.0000000    0.1178565
102720.0000000    0.1182302
102760.0000000    0.1234580
102800.0000000    0.1084487
102840.0000000    0.1056185
102880.0000000    0.1047362
102920.0000000    0.1053363
102960.0000000    0.1174112
103000.0000000    0.1061912
103040.0000000    0.1099369
103080.0000000    0.1125749
103120.0000000    0.1173372
103160.0000000    0.1175879
103200.0000000    0.1148106
103240.0000000    0.1144086
103280.0000000    0.1264072
103320.0000000    0.1148458
103360.0000000    0.1205699
103400.0000000    0.1211278
103440.0000000    0.1246260
103480.0000000    0.1180715
103520.0000000    0.1213915
103560.0000000    0.1231244
103600.0000000    0.1215329
103640.0000000    0.1076514
103680.0000000    0.1068742
103720.0000000    0.1151480
103760.0000000    0.1229604
103800.0000000    0.1089358
103840.0000000    0.1096308
103880.0000000    0.0998542
103920.0000000    0.1116928
103960.0000000    0.1155426
104000.0000000    0.1215176
104040.0000000    0.1274047
104080.0000000    0.1125644
104120.0000000    0.1258519
104160.0000000    0.1148615
104200.0000000    0.1020779
104240.0000000    0.1099583
104280.0000000    0.1092068
104320.0000000    0.1051385
104360.0000000    0.1149418
104400.0000000    0.1116366
104440.0000000    0.1130578
104480.0000000    0.1023881
104520.0000000    0.1109974
104560.0000000    0.1104358
104600.0000000    0.1100840
104640.0000000    0.1084237
104680.0000000    0.1190424
104720.0000000    0.1163843
104760.0000000    0.1046431
104800.0000000    0.1124728
104840.0000000    0.1013990
104880.0000000    0.1085389
104920.0000000    0.0953697
104960.0000000    0.1059630
105000.0000000    0.1088329
105040.0000000    0.1211544
105080.0000000    0.1090303
105120.0000000    0.1080616
105160.0000000    0.1121143
105200.0000000    0.1147404
105240.0000000    0.1157163
105280.0000000    0.1215847
105320.0000000    0.1021630
105360.0000000    0.1124223
105400.0000000    0.1014366
105440.0000000    0.1091714
105480.0000000    0.1198144
105520.0000000    0.1091280
105560.0000000    0.1191865
105600.0000000    0.1151963
105640.0000000    0.1224928
105680.0000000    0.1254175
105720.0000000    0.1217193
105760.0000000    0.1064369
105800.0000000    0.1232173
105840.0000000    0.1119144
105880.0000000    0.1127345
105920.0000000    0.1115549
105960.0000000    0.1145653
106000.0000000    0.1183653
106040.0000000    0.1143568
106080.0000000    0.1051459
106120.0000000    0.1105926
106160.0000000    0.1188257
106200.0000000    0.1058065
106240.0000000    0.1078080
106280.0000000    0.1064815
106320.0000000    0.1112183
106360.0000000    0.1123616
106400.0000000    0.1079363
106440.0000000    0.1132351
106480.0000000    0.1116649
106520.0000000    0.1089691
106560.0000000    0.1167742
106600.0000000    0.1170303
106640.0000000    0.1108783
106680.0000000    0.1178403
106720.0000000    0.1183958
106760.0000000    0.1181435
106800.0000000    0.1171084
106840.0000000    0.1075079
106880.0000000    0.1066834
106920.0000000    0.1233840
106960.0000000    0.1141661
107000.0000000    0.1060519
107040.0000000    0.1096369
107080.0000000    0.1079137
107120.0000000    0.1104715
107160.0000000    0.1178292
107200.0000000    0.0993095
107240.0000000    0.1078317
107280.0000000    0.1134527
107320.0000000    0.0990413
107360.0000000    0.1126539
107400.0000000    0.1038598
107440.0000000    0.1058833
107480.0000000    0.1077099
107520.0000000    0.1063788
107560.0000000    0.1157925
107600.0000000    0.1125515
107640.0000000    0.1032709
107680.0000000    0.1183035
107720.0000000    0.1160799
107760.0000000    0.1138122
107800.0000000    0.1174110
107840.0000000    0.1138055
107880.0000000    0.1069054
107920.0000000    0.1271456
107960.0000000    0.1198788
108000.0000000    0.0985823
108040.0000000    0.1210630
108080.0000000    0.1136051
108120.0000000    0.1069301
108160.0000000    0.1138918
108200.0000000    0.1085766
108240.0000000    0.1052914
108280.0000000    0.0964037
108320.0000000    0.1108370
108360.0000000    0.1022768
108400.0000000    0.1041800
108440.0000000    0.1025730
108480.0000000    0.1083264
108520.0000000    0.1044946
108560.0000000    0.1013739
108600.0000000    0.1114229
108640.0000000    0.1000900
108680.0000000    0.1124112
108720.0000000    0.1178243
108760.0000000    0.1095078
108800.0000000    0.1052953
108840.0000000    0.1079500
108880.0000000    0.1082689
108920.0000000    0.1034975
108960.0000000    0.1181999
109000.0000000    0.1201892
109040.0000000    0.1098110
109080.0000000    0.1173775
109120.0000000    0.1091829
109160.0000000    0.1015909
109200.0000000    0.1015948
109240.0000000    0.1018973
109280.0000000    0.0968382
109320.0000000    0.1074005
109360.0000000    0.1041051
109400.0000000    0.1002392
109440.0000000    0.0962615
109480.0000000    0.0975679
109520.0000000    0.1027670
109560.0000000    0.1106345
109600.0000000    0.1211662
109640.0000000    0.1194950
109680.0000000    0.1141881
109720.0000000    0.1055728
109760.0000000    0.0956059
109800.0000000    0.1146791
109840.0000000    0.0991870
109880.0000000    0.1044648
109920.0000000    0.1075518
109960.0000000    0.0955105
110000.0000000    0.1031481
110040.0000000    0.1045376
110080.0000000    0.1169219
110120.0000000    0.1064387
110160.0000000    0.1103924
110200.0000000    0.1203561
110240.0000000    0.1241760
110280.0000000    0.1254949
110320.0000000    0.1113957
110360.0000000    0.1153279
110400.0000000    0.1049146
110440.0000000    0.1111471
110480.0000000    0.1023920
110520.0000000    0.1064122
110560.0000000    0.1066201
110600.0000000    0.1132563
110640.0000000    0.1087829
110680.0000000    0.1229370
110720.0000000    0.1152128
110760.0000000    0.1209387
110800.0000000    0.1212913
110840.0000000    0.1235499
110880.0000000    0.1120112
110920.0000000    0.1143239
110960.0000000    0.1166705
111000.0000000    0.1168778
111040.0000000    0.1117269
111080.0000000    0.1376634
111120.0000000    0.1218001
111160.0000000    0.1212977
111200.0000000    0.1133138
111240.0000000    0.1150558
111280.0000000    0.1027743
111320.0000000    0.1155029
111360.0000000    0.1194225
111400.0000000    0.1172140
111440.0000000    0.1156192
111480.0000000    0.1132786
111520.0000000    0.1079704
111560.0000000    0.1295147
111600.0000000    0.1272019
111640.0000000    0.1214152
111680.0000000    0.1216711
111720.0000000    0.1176503
111760.0000000    0.1101388
111800.0000000    0.1041142
111840.0000000    0.1207183
111880.0000000    0.1053149
111920.0000000    0.1146735
111960.0000000    0.1191124
112000.0000000    0.1124520
112040.0000000    0.1127334
112080.0000000    0.1137614
112120.0000000    0.1106431
112160.0000000    0.1023868
112200.0000000    0.1149891
112240.0000000    0.1202829
112280.0000000    0.1184963
112320.0000000    0.1180801
112360.0000000    0.1175842
112400.0000000    0.1355698
112440.0000000    0.1388832
112480.0000000    0.1257863
112520.0000000    0.1305727
112560.0000000    0.1333680
112600.0000000    0.1232773
112640.0000000    0.1205906
112680.0000000    0.1379371
112720.0000000    0.1301252
112760.0000000    0.1268743
112800.0000000    0.1209742
112840.0000000    0.1174004
112880.0000000    0.1379734
112920.0000000    0.1284417
112960.0000000    0.1277475
113000.0000000    0.1246104
113040.0000000    0.1141096
113080.0000000    0.1232311
113120.0000000    0.1327711
113160.0000000    0.1389246
113200.0000000    0.1274405
113240.0000000    0.1311693
113280.0000000    0.1111109
113320.0000000    0.1112031
113360.0000000    0.1214064
113400.0000000    0.1190408
113440.0000000    0.1232776
113480.0000000    0.1286408
113520.0000000    0.1205864
113560.0000000    0.1161538
113600.0000000    0.1133770
113640.0000000    0.1259456
113680.0000000    0.1130327
113720.0000000    0.1354560
113760.0000000    0.1237920
113800.0000000    0.1213376
113840.0000000    0.1321962
113880.0000000    0.1343168
113920.0000000    0.1256196
113960.0000000    0.1236295
114000.0000000    0.1125447
114040.0000000    0.1228085
114080.0000000    0.1175357
114120.0000000    0.1185337
114160.0000000    0.1254638
114200.0000000    0.1051400
114240.0000000    0.1058825
114280.0000000    0.1153424
114320.0000000    0.1169055
114360.0000000    0.1160507
114400.0000000    0.1130754
114440.0000000    0.1064476
114480.0000000    0.1235689
114520.0000000    0.1112857
114560.0000000    0.1123206
114600.0000000    0.1114839
114640.0000000    0.1111865
114680.0000000    0.1191503
114720.0000000    0.1046121
114760.0000000    0.1070228
114800.0000000    0.1005461
114840.0000000    0.0993562
114880.0000000    0.1105570
114920.0000000    0.1060895
114960.0000000    0.1020129
115000.0000000    0.1138393
115040.0000000    0.1094141
115080.0000000    0.1051769
115120.0000000    0.1089569
115160.0000000    0.1247745
115200.0000000    0.1161963
115240.0000000    0.1225433
115280.0000000    0.1095066
115320.0000000    0.1037369
115360.0000000    0.1056419
115400.0000000    0.1026163
115440.0000000    0.1050146
115480.0000000    0.1115088
115520.0000000    0.1141273
115560.0000000    0.1185667
115600.0000000    0.1193853
115640.0000000    0.1182035
115680.0000000    0.1087267
115720.0000000    0.1053516
115760.0000000    0.1084560
115800.0000000    0.1207108
115840.0000000    0.1176813
115880.0000000    0.1112571
115920.0000000    0.1034710
115960.0000000    0.1063161
116000.0000000    0.0978923
116040.0000000    0.1009006
116080.0000000    0.0962257
116120.0000000    0.1059735
116160.0000000    0.0911269
116200.0000000    0.0941260
116240.0000000    0.0962447
116280.0000000    0.0991895
116320.0000000    0.0949859
116360.0000000    0.0999398
116400.0000000    0.1082534
116440.0000000    0.1013641
116480.0000000    0.0956458
116520.0000000    0.0949020
116560.0000000    0.0919740
116600.0000000    0.0980352
116640.0000000    0.1147234
116680.0000000    0.1098033
116720.0000000    0.1015897
116760.0000000    0.1064527
116800.0000000    0.1116431
116840.0000000    0.1104435
116880.0000000    0.1023578
116920.0000000    0.1097540
116960.0000000    0.1089801
117000.0000000    0.1096308
117040.0000000    0.1176943
117080.0000000    0.1099114
117120.0000000    0.1094571
117160.0000000    0.1086639
117200.0000000    0.0995426
117240.0000000    0.0996729
117280.0000000    0.1017840
117320.0000000    0.1095626
117360.0000000    0.1084832
117400.0000000    0.1047488
117440.0000000    0.0984857
117480.0000000    0.0882352
117520.0000000    0.0890944
117560.0000000    0.1085114
117600.0000000    0.0935861
117640.0000000    0.0912312
117680.0000000    0.1008216
117720.0000000    0.0947160
117760.0000000    0.0883442
117800.0000000    0.0858298
117840.0000000    0.0844488
117880.0000000    0.0951706
117920.0000000    0.0899504
117960.0000000    0.0892361
118000.0000000    0.0964748
118040.0000000    0.0983737
118080.0000000    0.0904463
118120.0000000    0.0919584
118160.0000000    0.0901534
118200.0000000    0.0916476
118240.0000000    0.1008008
118280.0000000    0.0887505
118320.0000000    0.0942294
118360.0000000    0.1030635
118400.0000000    0.0960637
118440.0000000    0.1000506
118480.0000000    0.0925708
118520.0000000    0.0896711
118560.0000000    0.0869713
118600.0000000    0.0845037
118640.0000000    0.0953751
118680.0000000    0.0908028
118720.0000000    0.0947670
118760.0000000    0.0983167
118800.0000000    0.0951709
118840.0000000    0.0893191
118880.0000000    0.0935917
118920.0000000    0.1043190
118960.0000000    0.0998864
119000.0000000    0.1120733
119040.0000000    0.1090051
119080.0000000    0.1052502
119120.0000000    0.1123556
119160.0000000    0.1087050
119200.0000000    0.1028548
119240.0000000    0.1199269
119280.0000000    0.0996001
119320.0000000    0.1052243
119360.0000000    0.1057436
119400.0000000    0.1100845
119440.0000000    0.1090030
119480.0000000    0.1098972
119520.0000000    0.0984711
119560.0000000    0.1013499
119600.0000000    0.1052849
119640.0000000    0.1013317
119680.0000000    0.1126003
119720.0000000    0.1018949
119760.0000000    0.1115238
119800.0000000    0.1158844
119840.0000000    0.1113361
119880.0000000    0.1080125
119920.0000000    0.1054231
119960.0000000    0.1046366
120000.0000000    0.1212069
120040.0000000    0.1117117
120080.0000000    0.1094986
120120.0000000    0.1149112
120160.0000000    0.0981923
120200.0000000    0.1008668
120240.0000000    0.1058639
120280.0000000    0.1106871
120320.0000000    0.0960429
120360.0000000    0.1020315
120400.0000000    0.1014547
120440.0000000    0.1109550
120480.0000000    0.1126090
120520.0000000    0.0992122
120560.0000000    0.0996849
120600.0000000    0.0940369
120640.0000000    0.0992077
120680.0000000    0.1023119
120720.0000000    0.1061687
120760.0000000    0.1194390
120800.0000000    0.1183261
120840.0000000    0.1150652
120880.0000000    0.1089670
120920.0000000    0.1087046
120960.0000000    0.1071323
121000.0000000    0.1104151
121040.0000000    0.1177885
121080.0000000    0.1142033
121120.0000000    0.1014449
121160.0000000    0.1059899
121200.0000000    0.1056184
121240.0000000    0.1125312
121280.0000000    0.1145692
121320.0000000    0.1140771
121360.0000000    0.1145150
121400.0000000    0.1230848
121440.0000000    0.1127283
121480.0000000    0.1144380
121520.0000000    0.1208679
121560.0000000    0.1179589
121600.0000000    0.1195551
121640.0000000    0.1091017
121680.0000000    0.1082634
121720.0000000    0.1103057
121760.0000000    0.1039951
121800.0000000    0.1043888
121840.0000000    0.1054830
121880.0000000    0.1081930
121920.0000000    0.1123935
121960.0000000    0.1110942
122000.0000000    0.1070721
122040.0000000    0.1045039
122080.0000000    0.1025732
122120.0000000    0.1073596
122160.0000000    0.1125223
122200.0000000    0.1025442
122240.0000000    0.1039479
122280.0000000    0.1094437
122320.0000000    0.1059700
122360.0000000    0.0978358
122400.0000000    0.1030318
122440.0000000    0.0970900
122480.0000000    0.1104608
122520.0000000    0.1028198
122560.0000000    0.1094061
122600.0000000    0.1029819
122640.0000000    0.1052014
122680.0000000    0.1046212
122720.0000000    0.1047002
122760.0000000    0.1112579
122800.0000000    0.1098037
122840.0000000    0.1068589
122880.0000000    0.0964795
122920.0000000    0.1086028
122960.0000000    0.1020909
123000.0000000    0.1004183
123040.0000000    0.1097084
123080.0000000    0.0989583
123120.0000000    0.1047174
123160.0000000    0.1025715
123200.0000000    0.1031125
123240.0000000    0.1031108
123280.0000000    0.0990550
123320.0000000    0.0957071
123360.0000000    0.0958120
123400.0000000    0.0999319
123440.0000000    0.0922204
123480.0000000    0.0938524
123520.0000000    0.0983874
123560.0000000    0.1006598
123600.0000000    0.0919683
123640.0000000    0.0956522
123680.0000000    0.1021402
123720.0000000    0.1084776
123760.0000000    0.1083142
123800.0000000    0.1016836
123840.0000000    0.0977984
123880.0000000    0.0931323
123920.0000000    0.0948306
123960.0000000    0.1035197
124000.0000000    0.0947255
124040.0000000    0.0950928
124080.0000000    0.0961366
124120.0000000    0.1077603
124160.0000000    0.0893680
124200.0000000    0.0971850
124240.0000000    0.0944758
124280.0000000    0.0914420
124320.0000000    0.0897359
124360.0000000    0.0883640
124400.0000000    0.0964170
124440.0000000    0.0933719
124480.0000000    0.0923594
124520.0000000    0.0872087
124560.0000000    0.0932899
124600.0000000    0.0883551
124640.0000000    0.0935358
124680.0000000    0.0995591
124720.0000000    0.0875463
124760.0000000    0.0901881
124800.0000000    0.1067621
124840.0000000    0.0847972
124880.0000000    0.0859176
124920.0000000    0.0896102
124960.0000000    0.0898430
125000.0000000    0.0931413
125040.0000000    0.0886382
125080.0000000    0.0959007
125120.0000000    0.0998892
125160.0000000    0.0972948
125200.0000000    0.1067442
125240.0000000    0.0940615
125280.0000000    0.0918020
125320.0000000    0.0961637
125360.0000000    0.1065107
125400.0000000    0.0925732
125440.0000000    0.0957985
125480.0000000    0.0906455
125520.0000000    0.0942074
125560.0000000    0.0974827
125600.0000000    0.0978773
125640.0000000    0.0912972
125680.0000000    0.0961307
125720.0000000    0.0955770
125760.0000000    0.0940936
125800.0000000    0.0990624
125840.0000000    0.0960146
125880.0000000    0.0900989
125920.0000000    0.0999893
125960.0000000    0.0984223
126000.0000000    0.1002893
126040.0000000    0.0978284
126080.0000000    0.0950886
126120.0000000    0.0991863
126160.0000000    0.0978457
126200.0000000    0.0976757
126240.0000000    0.0957990
126280.0000000    0.1031602
126320.0000000    0.1084800
126360.0000000    0.1008070
126400.0000000    0.0992192
126440.0000000    0.0976913
126480.0000000    0.0959303
126520.0000000    0.0999642
126560.0000000    0.0982933
126600.0000000    0.1047199
126640.0000000    0.1031276
126680.0000000    0.0976727
126720.0000000    0.0986334
126760.0000000    0.1069431
126800.0000000    0.1083526
126840.0000000    0.1114783
126880.0000000    0.1123105
126920.0000000    0.1068604
126960.0000000    0.1071252
127000.0000000    0.1118902
127040.0000000    0.0931928
127080.0000000    0.0964545
127120.0000000    0.0959419
127160.0000000    0.1039571
127200.0000000    0.1129210
127240.0000000    0.1100150
127280.0000000    0.1058732
127320.0000000    0.1116503
127360.0000000    0.1075056
127400.0000000    0.0968763
127440.0000000    0.1112761
127480.0000000    0.1117576
127520.0000000    0.1058404
127560.0000000    0.1029015
127600.0000000    0.0926239
127640.0000000    0.1142275
127680.0000000    0.1058844
127720.0000000    0.1025584
127760.0000000    0.1016303
127800.0000000    0.0956993
127840.0000000    0.1049700
127880.0000000    0.1064195
127920.0000000    0.1050621
127960.0000000    0.0895216
128000.0000000    0.0896281
128040.0000000    0.0954012
128080.0000000    0.0968968
128120.0000000    0.1079006
128160.0000000    0.1008260
128200.0000000    0.1009591
128240.0000000    0.1077358
128280.0000000    0.1115393
128320.0000000    0.1020861
128360.0000000    0.0991503
128400.0000000    0.0955236
128440.0000000    0.0960166
128480.0000000    0.0944182
128520.0000000    0.1053745
128560.0000000    0.0983381
128600.0000000    0.1039622
128640.0000000    0.1066836
128680.0000000    0.1146268
128720.0000000    0.1078494
128760.0000000    0.1076108
128800.0000000    0.0970196
128840.0000000    0.1019549
128880.0000000    0.0985445
128920.0000000    0.0974339
128960.0000000    0.1019468
129000.0000000    0.0970763
129040.0000000    0.0991232
129080.0000000    0.0945462
129120.0000000    0.0972625
129160.0000000    0.1013185
129200.0000000    0.0952618
129240.0000000    0.0870720
129280.0000000    0.0991769
129320.0000000    0.1041011
129360.0000000    0.1056839
129400.0000000    0.1076020
129440.0000000    0.0992997
129480.0000000    0.0984480
129520.0000000    0.1089898
129560.0000000    0.0952957
129600.0000000    0.1050951
129640.0000000    0.0986439
129680.0000000    0.1010189
129720.0000000    0.1045794
129760.0000000    0.1047825
129800.0000000    0.0999038
129840.0000000    0.1139258
129880.0000000    0.1018001
129920.0000000    0.1039454
129960.0000000    0.1072166
130000.0000000    0.1047779
130040.0000000    0.0985052
130080.0000000    0.1016108
130120.0000000    0.0979432
130160.0000000    0.1037671
130200.0000000    0.1067662
130240.0000000    0.1099755
130280.0000000    0.1137039
130320.0000000    0.0986975
130360.0000000    0.0997644
130400.0000000    0.1180452
130440.0000000    0.1090359
130480.0000000    0.1026585
130520.0000000    0.1109528
130560.0000000    0.1112109
130600.0000000    0.1006026
130640.0000000    0.1024485
130680.0000000    0.1043907
130720.0000000    0.0982186
130760.0000000    0.1076144
130800.0000000    0.1031318
130840.0000000    0.1034124
130880.0000000    0.1077426
130920.0000000    0.0990857
130960.0000000    0.1006121
131000.0000000    0.1013059
131040.0000000    0.1085051
131080.0000000    0.1003307
131120.0000000    0.1034048
131160.0000000    0.1070158
131200.0000000    0.1064849
131240.0000000    0.1053371
131280.0000000    0.0997261
131320.0000000    0.0988129
131360.0000000    0.1088082
131400.0000000    0.1005948
131440.0000000    0.1013948
131480.0000000    0.1117696
131520.0000000    0.1036043
131560.0000000    0.1033461
131600.0000000    0.1194981
131640.0000000    0.0968949
131680.0000000    0.1023758
131720.0000000    0.1015992
131760.0000000    0.1043702
131800.0000000    0.1027125
131840.0000000    0.1080949
131880.0000000    0.1060780
131920.0000000    0.1094447
131960.0000000    0.0981978
132000.0000000    0.1083604
132040.0000000    0.1112243
132080.0000000    0.1002413
132120.0000000    0.1031456
132160.0000000    0.1054474
132200.0000000    0.1023960
132240.0000000    0.1018239
132280.0000000    0.1007313
132320.0000000    0.1061390
132360.0000000    0.1082397
132400.0000000    0.1098125
132440.0000000    0.1023692
132480.0000000    0.0974602
132520.0000000    0.1022369
132560.0000000    0.0972707
132600.0000000    0.1049150
132640.0000000    0.0955150
132680.0000000    0.1022469
132720.0000000    0.1050288
132760.0000000    0.1012919
132800.0000000    0.1002683
132840.0000000    0.1089760
132880.0000000    0.1065628
132920.0000000    0.1014985
132960.0000000    0.1033621
133000.0000000    0.1083988
133040.0000000    0.0986852
133080.0000000    0.1079929
133120.0000000    0.0985891
133160.0000000    0.1010390
133200.0000000    0.1025808
133240.0000000    0.0937065
133280.0000000    0.0937536
133320.0000000    0.0870384
133360.0000000    0.0863211
133400.0000000    0.0970539
133440.0000000    0.0941325
133480.0000000    0.0942918
133520.0000000    0.0937276
133560.0000000    0.0935088
133600.0000000    0.0911010
133640.0000000    0.0953768
133680.0000000    0.0946846
133720.0000000    0.0917230
133760.0000000    0.0904841
133800.0000000    0.0993912
133840.0000000    0.0966041
133880.0000000    0.1055649
133920.0000000    0.0934563
133960.0000000    0.0942707
134000.0000000    0.0990016
134040.0000000    0.0924495
134080.0000000    0.0923625
134120.0000000    0.0932630
134160.0000000    0.1017320
134200.0000000    0.0937701
134240.0000000    0.0965889
134280.0000000    0.0932726
134320.0000000    0.0940220
134360.0000000    0.0940961
134400.0000000    0.0981728
134440.0000000    0.0977791
134480.0000000    0.1046111
134520.0000000    0.0864112
134560.0000000    0.0936784
134600.0000000    0.0987705
134640.0000000    0.0959908
134680.0000000    0.1092391
134720.0000000    0.0954705
134760.0000000    0.0961439
134800.0000000    0.0902504
134840.0000000    0.0993997
134880.0000000    0.0880106
134920.0000000    0.0960413
134960.0000000    0.0924022
135000.0000000    0.0943287
135040.0000000    0.1011185
135080.0000000    0.1127500
135120.0000000    0.1165851
135160.0000000    0.0921954
135200.0000000    0.0910708
135240.0000000    0.0964096
135280.0000000    0.0954500
135320.0000000    0.1017864
135360.0000000    0.0887644
135400.0000000    0.0901882
135440.0000000    0.0896493
135480.0000000    0.0956840
135520.0000000    0.0916734
135560.0000000    0.0919582
135600.0000000    0.0858226
135640.0000000    0.0881924
135680.0000000    0.0985079
135720.0000000    0.1022366
135760.0000000    0.0977275
135800.0000000    0.0955406
135840.0000000    0.0960036
135880.0000000    0.0894898
135920.0000000    0.0990204
135960.0000000    0.0969012
136000.0000000    0.1021721
136040.0000000    0.0931954
136080.0000000    0.0883965
136120.0000000    0.0954722
136160.0000000    0.0891815
136200.0000000    0.0937138
136240.0000000    0.1001807
136280.0000000    0.0875383
136320.0000000    0.1034499
136360.0000000    0.0980979
136400.0000000    0.0940953
136440.0000000    0.0935060
136480.0000000    0.0915944
136520.0000000    0.0945952
136560.0000000    0.0939425
136600.0000000    0.0997812
136640.0000000    0.0987850
136680.0000000    0.0977181
136720.0000000    0.0975201
136760.0000000    0.0865984
136800.0000000    0.0899510
136840.0000000    0.0962438
136880.0000000    0.0975024
136920.0000000    0.1018304
136960.0000000    0.0936085
137000.0000000    0.0929499
137040.0000000    0.0976772
137080.0000000    0.0928339
137120.0000000    0.0978892
137160.0000000    0.0924998
137200.0000000    0.0889278
137240.0000000    0.0945036
137280.0000000    0.0945746
137320.0000000    0.0988709
137360.0000000    0.1021249
137400.0000000    0.1031801
137440.0000000    0.0969616
137480.0000000    0.0921909
137520.0000000    0.0911837
137560.0000000    0.0986252
137600.0000000    0.1031455
137640.0000000    0.0978704
137680.0000000    0.0907851
137720.0000000    0.0941141
137760.0000000    0.1040646
137800.0000000    0.0968072
137840.0000000    0.1056600
137880.0000000    0.0909199
137920.0000000    0.1043850
137960.0000000    0.1050268
138000.0000000    0.0890875
138040.0000000    0.1073112
138080.0000000    0.0953025
138120.0000000    0.1017907
138160.0000000    0.0881304
138200.0000000    0.0993573
138240.0000000    0.1015077
138280.0000000    0.0897331
138320.0000000    0.0828288
138360.0000000    0.0915560
138400.0000000    0.0849473
138440.0000000    0.0953567
138480.0000000    0.0941632
138520.0000000    0.0884475
138560.0000000    0.0951484
138600.0000000    0.0899545
138640.0000000    0.0875141
138680.0000000    0.0867900
138720.0000000    0.0763028
138760.0000000    0.0849691
138800.0000000    0.0829493
138840.0000000    0.0806361
138880.0000000    0.0909457
138920.0000000    0.0999686
138960.0000000    0.1012218
139000.0000000    0.0808294
139040.0000000    0.0806517
139080.0000000    0.0897098
139120.0000000    0.0869784
139160.0000000    0.0948747
139200.0000000    0.0923937
139240.0000000    0.0986056
139280.0000000    0.0921110
139320.0000000    0.0916954
139360.0000000    0.0962539
139400.0000000    0.0837732
139440.0000000    0.0872098
139480.0000000    0.0895788
139520.0000000    0.0917602
139560.0000000    0.0880774
139600.0000000    0.0861318
139640.0000000    0.0896282
139680.0000000    0.0852217
139720.0000000    0.0942787
139760.0000000    0.0831133
139800.0000000    0.0925232
139840.0000000    0.0884603
139880.0000000    0.0933719
139920.0000000    0.0944169
139960.0000000    0.0969090
140000.0000000    0.1045837
140040.0000000    0.0923898
140080.0000000    0.0790643
140120.0000000    0.1166191
140160.0000000    0.0778969
140200.0000000    0.0892003
140240.0000000    0.0741787
140280.0000000    0.0867465
140320.0000000    0.0938403
140360.0000000    0.0860498
140400.0000000    0.0926210
140440.0000000    0.0907076
140480.0000000    0.0922412
140520.0000000    0.0876845
140560.0000000    0.0869533
140600.0000000    0.0855657
140640.0000000    0.0793725
140680.0000000    0.0810310
140720.0000000    0.0897364
140760.0000000    0.0891118
140800.0000000    0.0891639
140840.0000000    0.0813161
140880.0000000    0.0860853
140920.0000000    0.0857106
140960.0000000    0.0882810
141000.0000000    0.0868083
141040.0000000    0.0947769
141080.0000000    0.0909156
141120.0000000    0.0964565
141160.0000000    0.0879524
141200.0000000    0.0779201
141240.0000000    0.0830252
141280.0000000    0.0837093
141320.0000000    0.0870123
141360.0000000    0.0847412
141400.0000000    0.0836606
141440.0000000    0.0941512
141480.0000000    0.0830284
141520.0000000    0.0808792
141560.0000000    0.0870381
141600.0000000    0.0884940
141640.0000000    0.0883283
141680.0000000    0.0865619
141720.0000000    0.0913534
141760.0000000    0.0858562
141800.0000000    0.0889074
141840.0000000    0.0903663
141880.0000000    0.0888410
141920.0000000    0.0877388
141960.0000000    0.0850647
142000.0000000    0.0818598
142040.0000000    0.0782736
142080.0000000    0.0907476
142120.0000000    0.0927403
142160.0000000    0.0867275
142200.0000000    0.0893462
142240.0000000    0.0855293
142280.0000000    0.0860872
142320.0000000    0.0897340
142360.0000000    0.0879842
142400.0000000    0.0794565
142440.0000000    0.0847834
142480.0000000    0.0840481
142520.0000000    0.0962940
142560.0000000    0.0941743
142600.0000000    0.0919282
142640.0000000    0.0850298
142680.0000000    0.0883057
142720.0000000    0.0954800
142760.0000000    0.0871395
142800.0000000    0.0914940
142840.0000000    0.0915022
142880.0000000    0.0898686
142920.0000000    0.0837961
142960.0000000    0.0930076
143000.0000000    0.0797156
143040.0000000    0.0775657
143080.0000000    0.0767272
143120.0000000    0.0784803
143160.0000000    0.0883174
143200.0000000    0.0904238
143240.0000000    0.0859081
143280.0000000    0.0802905
143320.0000000    0.0782984
143360.0000000    0.0793651
143400.0000000    0.0877593
143440.0000000    0.0821892
143480.0000000    0.0812193
143520.0000000    0.0837729
143560.0000000    0.0870061
143600.0000000    0.0842232
143640.0000000    0.0788437
143680.0000000    0.0920014
143720.0000000    0.0869376
143760.0000000    0.0863842
143800.0000000    0.0879738
143840.0000000    0.1064634
143880.0000000    0.0912270
143920.0000000    0.0933142
143960.0000000    0.0832538
144000.0000000    0.0904975
144040.0000000    0.0929669
144080.0000000    0.0879294
144120.0000000    0.0760806
144160.0000000    0.0899859
144200.0000000    0.0845271
144240.0000000    0.0817388
144280.0000000    0.0917517
144320.0000000    0.0870615
144360.0000000    0.0864011
144400.0000000    0.0923188
144440.0000000    0.0815370
144480.0000000    0.0891529
144520.0000000    0.0881431
144560.0000000    0.0801058
144600.0000000    0.0906725
144640.0000000    0.0930904
144680.0000000    0.0919880
144720.0000000    0.0905773
144760.0000000    0.0862559
144800.0000000    0.0958986
144840.0000000    0.0933369
144880.0000000    0.0975254
144920.0000000    0.0913275
144960.0000000    0.1008410
145000.0000000    0.0949947
145040.0000000    0.0939297
145080.0000000    0.1068731
145120.0000000    0.0981034
145160.0000000    0.0979183
145200.0000000    0.0974202
145240.0000000    0.1108030
145280.0000000    0.0970111
145320.0000000    0.0944955
145360.0000000    0.0975922
145400.0000000    0.1040486
145440.0000000    0.0903425
145480.0000000    0.1017862
145520.0000000    0.0937372
145560.0000000    0.0943664
145600.0000000    0.0899000
145640.0000000    0.0849164
145680.0000000    0.0932565
145720.0000000    0.0950435
145760.0000000    0.0944633
145800.0000000    0.1023109
145840.0000000    0.1013265
145880.0000000    0.0966624
145920.0000000    0.0994978
145960.0000000    0.0979376
146000.0000000    0.0967196
146040.0000000    0.0934258
146080.0000000    0.0924584
146120.0000000    0.0880727
146160.0000000    0.0948269
146200.0000000    0.0940604
146240.0000000    0.1119023
146280.0000000    0.1055462
146320.0000000    0.0994066
146360.0000000    0.0961909
146400.0000000    0.1032826
146440.0000000    0.0992290
146480.0000000    0.0979624
146520.0000000    0.0997929
146560.0000000    0.1032144
146600.0000000    0.1067647
146640.0000000    0.1065898
146680.0000000    0.1043028
146720.0000000    0.1239283
146760.0000000    0.0934306
146800.0000000    0.0976636
146840.0000000    0.1022948
146880.0000000    0.1144174
146920.0000000    0.0943998
146960.0000000    0.1055363
147000.0000000    0.0948315
147040.0000000    0.0985258
147080.0000000    0.0932242
147120.0000000    0.0918764
147160.0000000    0.0955365
147200.0000000    0.0898098
147240.0000000    0.0867993
147280.0000000    0.0907457
147320.0000000    0.1016521
147360.0000000    0.0900958
147400.0000000    0.0900018
147440.0000000    0.0857838
147480.0000000    0.0990498
147520.0000000    0.0954730
147560.0000000    0.0940720
147600.0000000    0.1001174
147640.0000000    0.0944193
147680.0000000    0.0905701
147720.0000000    0.0855639
147760.0000000    0.0766658
147800.0000000    0.0819314
147840.0000000    0.0930993
147880.0000000    0.0924646
147920.0000000    0.0926812
147960.0000000    0.0960073
148000.0000000    0.0895784
148040.0000000    0.0869520
148080.0000000    0.0926190
148120.0000000    0.0946235
148160.0000000    0.0972197
148200.0000000    0.0895932
148240.0000000    0.0897549
148280.0000000    0.0893469
148320.0000000    0.0865565
148360.0000000    0.0862127
148400.0000000    0.0925754
148440.0000000    0.0825276
148480.0000000    0.0959742
148520.0000000    0.0891431
148560.0000000    0.0951809
148600.0000000    0.0909793
148640.0000000    0.0817635
148680.0000000    0.0946630
148720.0000000    0.0902780
148760.0000000    0.0836029
148800.0000000    0.0798915
148840.0000000    0.0830781
148880.0000000    0.0955853
148920.0000000    0.0863407
148960.0000000    0.0940450
149000.0000000    0.0970780
149040.0000000    0.0965456
149080.0000000    0.1078823
149120.0000000    0.0994358
149160.0000000    0.0828178
149200.0000000    0.0943632
149240.0000000    0.0975908
149280.0000000    0.0929681
149320.0000000    0.0955917
149360.0000000    0.0999826
149400.0000000    0.0856329
149440.0000000    0.1012152
149480.0000000    0.0989979
149520.0000000    0.0988754
149560.0000000    0.0882365
149600.0000000    0.0980808
149640.0000000    0.0898628
149680.0000000    0.0921130
149720.0000000    0.0933902
149760.0000000    0.0958683
149800.0000000    0.0884033
149840.0000000    0.1059233
149880.0000000    0.0945938
149920.0000000    0.0898060
149960.0000000    0.0979790
150000.0000000    0.0903771
150040.0000000    0.0967975
150080.0000000    0.0954439
150120.0000000    0.1030949
150160.0000000    0.0867161
150200.0000000    0.0942005
150240.0000000    0.0877143
150280.0000000    0.0913910
150320.0000000    0.0991453
150360.0000000    0.1006312
150400.0000000    0.0900915
150440.0000000    0.0943209
150480.0000000    0.1051410
150520.0000000    0.0963145
150560.0000000    0.0944644
150600.0000000    0.0987879
150640.0000000    0.0979298
150680.0000000    0.1023486
150720.0000000    0.1015468
150760.0000000    0.0899958
150800.0000000    0.0976214
150840.0000000    0.0970949
150880.0000000    0.0964895
150920.0000000    0.0881789
150960.0000000    0.0970365
151000.0000000    0.0985402
151040.0000000    0.1077967
151080.0000000    0.1106672
151120.0000000    0.1157312
151160.0000000    0.1101962
151200.0000000    0.0911688
151240.0000000    0.0896828
151280.0000000    0.0984171
151320.0000000    0.1016110
151360.0000000    0.1043893
151400.0000000    0.1054033
151440.0000000    0.1033498
151480.0000000    0.0948099
151520.0000000    0.1198459
151560.0000000    0.1028341
151600.0000000    0.0908604
151640.0000000    0.0952231
151680.0000000    0.0967394
151720.0000000    0.0946686
151760.0000000    0.0843724
151800.0000000    0.0993074
151840.0000000    0.1034602
151880.0000000    0.1100371
151920.0000000    0.0964161
151960.0000000    0.1052618
152000.0000000    0.0983047
152040.0000000    0.0933890
152080.0000000    0.1045715
152120.0000000    0.0887153
152160.0000000    0.0961817
152200.0000000    0.0938248
152240.0000000    0.0881396
152280.0000000    0.0918912
152320.0000000    0.0923440
152360.0000000    0.0855515
152400.0000000    0.0945413
152440.0000000    0.0873125
152480.0000000    0.0944322
152520.0000000    0.0924187
152560.0000000    0.0794956
152600.0000000    0.0856955
152640.0000000    0.0804825
152680.0000000    0.0977164
152720.0000000    0.0960424
152760.0000000    0.0932994
152800.0000000    0.0932667
152840.0000000    0.0928146
152880.0000000    0.0969777
152920.0000000    0.0957852
152960.0000000    0.0892965
153000.0000000    0.0949300
153040.0000000    0.0923339
153080.0000000    0.0941386
153120.0000000    0.0944394
153160.0000000    0.0840430
153200.0000000    0.0899686
153240.0000000    0.0939501
153280.0000000    0.1024140
153320.0000000    0.0934400
153360.0000000    0.0858230
153400.0000000    0.0883110
153440.0000000    0.0914205
153480.0000000    0.0915868
153520.0000000    0.0963149
153560.0000000    0.0938757
153600.0000000    0.0916996
153640.0000000    0.0923506
153680.0000000    0.0967142
153720.0000000    0.0862483
153760.0000000    0.0920532
153800.0000000    0.0877086
153840.0000000    0.0859765
153880.0000000    0.0810623
153920.0000000    0.0894534
153960.0000000    0.1028489
154000.0000000    0.0857528
154040.0000000    0.0935300
154080.0000000    0.0902655
154120.0000000    0.0983768
154160.0000000    0.0989963
154200.0000000    0.0935516
154240.0000000    0.1013026
154280.0000000    0.0876448
154320.0000000    0.0963700
154360.0000000    0.0929062
154400.0000000    0.0915355
154440.0000000    0.0902597
154480.0000000    0.0895988
154520.0000000    0.0959833
154560.0000000    0.0901739
154600.0000000    0.0888298
154640.0000000    0.0823329
154680.0000000    0.0893340
154720.0000000    0.0853843
154760.0000000    0.0894818
154800.0000000    0.1001407
154840.0000000    0.0890994
154880.0000000    0.0982335
154920.0000000    0.0881108
154960.0000000    0.1035057
155000.0000000    0.0954431
155040.0000000    0.0925208
155080.0000000    0.0872628
155120.0000000    0.1007068
155160.0000000    0.0911005
155200.0000000    0.1022739
155240.0000000    0.0894613
155280.0000000    0.1012901
155320.0000000    0.0917747
155360.0000000    0.0942515
155400.0000000    0.0917049
155440.0000000    0.0996639
155480.0000000    0.0925049
155520.0000000    0.0995036
155560.0000000    0.0882266
155600.0000000    0.0963431
155640.0000000    0.0904184
155680.0000000    0.0894742
155720.0000000    0.0849456
155760.0000000    0.0852024
155800.0000000    0.1036559
155840.0000000    0.0795679
155880.0000000    0.0907092
155920.0000000    0.0876223
155960.0000000    0.0902068
156000.0000000    0.0903903
156040.0000000    0.0860521
156080.0000000    0.0792760
156120.0000000    0.0827257
156160.0000000    0.0838269
156200.0000000    0.0928276
156240.0000000    0.0851354
156280.0000000    0.0902993
156320.0000000    0.0994751
156360.0000000    0.0927538
156400.0000000    0.0945834
156440.0000000    0.0861466
156480.0000000    0.1010000
156520.0000000    0.0990890
156560.0000000    0.0977584
156600.0000000    0.1043858
156640.0000000    0.0934087
156680.0000000    0.0815031
156720.0000000    0.0946325
156760.0000000    0.0885680
156800.0000000    0.0966031
156840.0000000    0.0857204
156880.0000000    0.0825116
156920.0000000    0.0795759
156960.0000000    0.0858912
157000.0000000    0.0866306
157040.0000000    0.0871734
157080.0000000    0.0918030
157120.0000000    0.0906237
157160.0000000    0.0957625
157200.0000000    0.0881024
157240.0000000    0.0880617
157280.0000000    0.0867315
157320.0000000    0.0770866
157360.0000000    0.0827721
157400.0000000    0.0871908
157440.0000000    0.0908068
157480.0000000    0.0861723
157520.0000000    0.0929742
157560.0000000    0.0875327
157600.0000000    0.0890289
157640.0000000    0.0880398
157680.0000000    0.0834460
157720.0000000    0.0975363
157760.0000000    0.0861213
157800.0000000    0.0906315
157840.0000000    0.0921497
157880.0000000    0.1029863
157920.0000000    0.0897496
157960.0000000    0.0890961
158000.0000000    0.0941649
158040.0000000    0.0906426
158080.0000000    0.0953636
158120.0000000    0.0968955
158160.0000000    0.0957956
158200.0000000    0.0855255
158240.0000000    0.0877509
158280.0000000    0.0926487
158320.0000000    0.0948108
158360.0000000    0.0895705
158400.0000000    0.0876173
158440.0000000    0.0849533
158480.0000000    0.0920082
158520.0000000    0.0952370
158560.0000000    0.0944009
158600.0000000    0.0957897
158640.0000000    0.0986340
158680.0000000    0.0822557
158720.0000000    0.0823211
158760.0000000    0.0900067
158800.0000000    0.0874659
158840.0000000    0.0903211
158880.0000000    0.0893970
158920.0000000    0.0792727
158960.0000000    0.0850034
159000.0000000    0.0900892
159040.0000000    0.0873085
159080.0000000    0.0953122
159120.0000000    0.0907371
159160.0000000    0.0960466
159200.0000000    0.0871810
159240.0000000    0.0848978
159280.0000000    0.0841565
159320.0000000    0.0868121
159360.0000000    0.0808299
159400.0000000    0.0874851
159440.0000000    0.0876024
159480.0000000    0.0888315
159520.0000000    0.0909969
159560.0000000    0.0986866
159600.0000000    0.0975062
159640.0000000    0.0975722
159680.0000000    0.0972080
159720.0000000    0.0919188
159760.0000000    0.0938116
159800.0000000    0.0854882
159840.0000000    0.0891386
159880.0000000    0.0881322
159920.0000000    0.0927144
159960.0000000    0.0987842
160000.0000000    0.0910522
160040.0000000    0.0897365
160080.0000000    0.0818659
160120.0000000    0.0913522
160160.0000000    0.0948184
160200.0000000    0.0869876
160240.0000000    0.0902227
160280.0000000    0.0842330
160320.0000000    0.0939778
160360.0000000    0.0919099
160400.0000000    0.0926721
160440.0000000    0.0789253
160480.0000000    0.0927227
160520.0000000    0.0863580
160560.0000000    0.0791146
160600.0000000    0.0745498
160640.0000000    0.0831915
160680.0000000    0.0881559
160720.0000000    0.0875789
160760.0000000    0.0839953
160800.0000000    0.0871354
160840.0000000    0.0933759
160880.0000000    0.0918442
160920.0000000    0.0849270
160960.0000000    0.0800046
161000.0000000    0.0802395
161040.0000000    0.0921100
161080.0000000    0.0919155
161120.0000000    0.0843610
161160.0000000    0.1025096
161200.0000000    0.0951690
161240.0000000    0.0992098
161280.0000000    0.0979996
161320.0000000    0.0986349
161360.0000000    0.0890093
161400.0000000    0.0889636
161440.0000000    0.0862686
161480.0000000    0.0900104
161520.0000000    0.0916197
161560.0000000    0.0895503
161600.0000000    0.0931576
161640.0000000    0.0996232
161680.0000000    0.0948771
161720.0000000    0.0972203
161760.0000000    0.0849403
161800.0000000    0.0951909
161840.0000000    0.0928745
161880.0000000    0.1008593
161920.0000000    0.0882189
161960.0000000    0.1042319
162000.0000000    0.0860948
162040.0000000    0.0862182
162080.0000000    0.0915841
162120.0000000    0.0850004
162160.0000000    0.0897598
162200.0000000    0.0755361
162240.0000000    0.0851188
162280.0000000    0.0856875
162320.0000000    0.0791955
162360.0000000    0.0830086
162400.0000000    0.0938189
162440.0000000    0.0946061
162480.0000000    0.0862648
162520.0000000    0.0972797
162560.0000000    0.0856722
162600.0000000    0.0958946
162640.0000000    0.0875459
162680.0000000    0.0925624
162720.0000000    0.0973523
162760.0000000    0.0956865
162800.0000000    0.0893127
162840.0000000    0.0909135
162880.0000000    0.0865790
162920.0000000    0.0854427
162960.0000000    0.0875404
163000.0000000    0.0901861
163040.0000000    0.0948426
163080.0000000    0.0881120
163120.0000000    0.0875773
163160.0000000    0.1035377
163200.0000000    0.0954398
163240.0000000    0.0909514
163280.0000000    0.0870196
163320.0000000    0.0926663
163360.0000000    0.0941916
163400.0000000    0.0927621
163440.0000000    0.0996526
163480.0000000    0.1002673
163520.0000000    0.0944655
163560.0000000    0.0899425
163600.0000000    0.0872613
163640.0000000    0.0829352
163680.0000000    0.0884426
163720.0000000    0.0964018
163760.0000000    0.0947725
163800.0000000    0.0970409
163840.0000000    0.0849020
163880.0000000    0.0971746
163920.0000000    0.0877633
163960.0000000    0.0867545
164000.0000000    0.0911282
164040.0000000    0.0879388
164080.0000000    0.0844912
164120.0000000    0.0902886
164160.0000000    0.1041553
164200.0000000    0.0838064
164240.0000000    0.0990634
164280.0000000    0.1028149
164320.0000000    0.1090753
164360.0000000    0.0943693
164400.0000000    0.0896831
164440.0000000    0.0853004
164480.0000000    0.0812144
164520.0000000    0.0893604
164560.0000000    0.0874908
164600.0000000    0.1049232
164640.0000000    0.0935176
164680.0000000    0.0897061
164720.0000000    0.0983349
164760.0000000    0.0992967
164800.0000000    0.0909716
164840.0000000    0.0955522
164880.0000000    0.0906180
164920.0000000    0.1001939
164960.0000000    0.0973620
165000.0000000    0.1014516
165040.0000000    0.0988143
165080.0000000    0.0920898
165120.0000000    0.0909140
165160.0000000    0.0969379
165200.0000000    0.0896130
165240.0000000    0.0806951
165280.0000000    0.1006753
165320.0000000    0.1061603
165360.0000000    0.0886294
165400.0000000    0.0872638
165440.0000000    0.0898279
165480.0000000    0.0866001
165520.0000000    0.0840885
165560.0000000    0.0927914
165600.0000000    0.0930594
165640.0000000    0.1010100
165680.0000000    0.1000481
165720.0000000    0.1005423
165760.0000000    0.0949428
165800.0000000    0.0878618
165840.0000000    0.0915111
165880.0000000    0.0889131
165920.0000000    0.0966409
165960.0000000    0.0948138
166000.0000000    0.0961086
166040.0000000    0.0948666
166080.0000000    0.0934772
166120.0000000    0.0912887
166160.0000000    0.0895983
166200.0000000    0.0929685
166240.0000000    0.0868785
166280.0000000    0.0875925
166320.0000000    0.0874199
166360.0000000    0.0890762
166400.0000000    0.1060001
166440.0000000    0.0931802
166480.0000000    0.0883040
166520.0000000    0.0914013
166560.0000000    0.0923294
166600.0000000    0.0906122
166640.0000000    0.0901428
166680.0000000    0.1011437
166720.0000000    0.0820803
166760.0000000    0.0934872
166800.0000000    0.0864908
166840.0000000    0.0973904
166880.0000000    0.0926389
166920.0000000    0.0911636
166960.0000000    0.1042830
167000.0000000    0.1014457
167040.0000000    0.1040182
167080.0000000    0.0933083
167120.0000000    0.0976313
167160.0000000    0.0955655
167200.0000000    0.0923718
167240.0000000    0.0842999
167280.0000000    0.0880524
167320.0000000    0.0915330
167360.0000000    0.0955223
167400.0000000    0.0949023
167440.0000000    0.0906716
167480.0000000    0.0889116
167520.0000000    0.0892070
167560.0000000    0.0982736
167600.0000000    0.0888674
167640.0000000    0.0898087
167680.0000000    0.0935192
167720.0000000    0.1008677
167760.0000000    0.0987697
167800.0000000    0.0896335
167840.0000000    0.1018764
167880.0000000    0.0985736
167920.0000000    0.1005112
167960.0000000    0.0911319
168000.0000000    0.0896619
168040.0000000    0.0994326
168080.0000000    0.0912056
168120.0000000    0.0933845
168160.0000000    0.0916432
168200.0000000    0.0969162
168240.0000000    0.0900436
168280.0000000    0.1019932
168320.0000000    0.0973044
168360.0000000    0.0993145
168400.0000000    0.0994036
168440.0000000    0.1027248
168480.0000000    0.1002631
168520.0000000    0.0976240
168560.0000000    0.0935338
168600.0000000    0.1009500
168640.0000000    0.1147626
168680.0000000    0.1041466
168720.0000000    0.1089718
168760.0000000    0.0978195
168800.0000000    0.0886396
168840.0000000    0.0954922
168880.0000000    0.1006764
168920.0000000    0.1123982
168960.0000000    0.1098792
169000.0000000    0.1066235
169040.0000000    0.1083379
169080.0000000    0.1000226
169120.0000000    0.0943448
169160.0000000    0.0899135
169200.0000000    0.0944104
169240.0000000    0.0916511
169280.0000000    0.0856723
169320.0000000    0.0936728
169360.0000000    0.0900768
169400.0000000    0.1006911
169440.0000000    0.1030174
169480.0000000    0.0974288
169520.0000000    0.1005092
169560.0000000    0.0994394
169600.0000000    0.1113726
169640.0000000    0.0969529
169680.0000000    0.1026027
169720.0000000    0.1052702
169760.0000000    0.0951249
169800.0000000    0.0967935
169840.0000000    0.0910182
169880.0000000    0.1002156
169920.0000000    0.1023420
169960.0000000    0.1015374
170000.0000000    0.0974570
170040.0000000    0.0968517
170080.0000000    0.0958338
170120.0000000    0.0919136
170160.0000000    0.0993349
170200.0000000    0.1012478
170240.0000000    0.1056141
170280.0000000    0.1069057
170320.0000000    0.1119198
170360.0000000    0.1099615
170400.0000000    0.0975072
170440.0000000    0.0967557
170480.0000000    0.1050628
170520.0000000    0.1058975
170560.0000000    0.1010272
170600.0000000    0.1037546
170640.0000000    0.1025859
170680.0000000    0.0989536
170720.0000000    0.1049874
170760.0000000    0.1071761
170800.0000000    0.1065291
170840.0000000    0.1102224
170880.0000000    0.1092288
170920.0000000    0.1085255
170960.0000000    0.1025656
171000.0000000    0.1140377
171040.0000000    0.1104539
171080.0000000    0.1120848
171120.0000000    0.0995332
171160.0000000    0.1074146
171200.0000000    0.1086165
171240.0000000    0.1068169
171280.0000000    0.1025185
171320.0000000    0.1061517
171360.0000000    0.1232056
171400.0000000    0.0996632
171440.0000000    0.1135632
171480.0000000    0.1098184
171520.0000000    0.1131635
171560.0000000    0.1037227
171600.0000000    0.0969598
171640.0000000    0.0940922
171680.0000000    0.0880050
171720.0000000    0.0876045
171760.0000000    0.1057763
171800.0000000    0.0972263
171840.0000000    0.0944102
171880.0000000    0.0936272
171920.0000000    0.0882032
171960.0000000    0.0881009
172000.0000000    0.0918490
172040.0000000    0.0928026
172080.0000000    0.0900758
172120.0000000    0.0996513
172160.0000000    0.0957468
172200.0000000    0.0931760
172240.0000000    0.0953505
172280.0000000    0.0951564
172320.0000000    0.0913975
172360.0000000    0.0945888
172400.0000000    0.1011506
172440.0000000    0.1033847
172480.0000000    0.0885083
172520.0000000    0.0940923
172560.0000000    0.0950318
172600.0000000    0.0887934
172640.0000000    0.0891541
172680.0000000    0.0898300
172720.0000000    0.0945021
172760.0000000    0.0917913
172800.0000000    0.1148983
172840.0000000    0.1065859
172880.0000000    0.1103175
172920.0000000    0.1133788
172960.0000000    0.1119588
173000.0000000    0.1021767
173040.0000000    0.1085138
173080.0000000    0.1220354
173120.0000000    0.1024811
173160.0000000    0.0985701
173200.0000000    0.0962881
173240.0000000    0.1035809
173280.0000000    0.1004092
173320.0000000    0.0893921
173360.0000000    0.0987184
173400.0000000    0.1009877
173440.0000000    0.0945330
173480.0000000    0.0973794
173520.0000000    0.1063710
173560.0000000    0.0939875
173600.0000000    0.0985346
173640.0000000    0.1009137
173680.0000000    0.0925053
173720.0000000    0.0954647
173760.0000000    0.1000539
173800.0000000    0.0805119
173840.0000000    0.0992400
173880.0000000    0.0915407
173920.0000000    0.0909273
173960.0000000    0.0897608
174000.0000000    0.0852155
174040.0000000    0.0860961
174080.0000000    0.0826713
174120.0000000    0.0915907
174160.0000000    0.0920710
174200.0000000    0.0903502
174240.0000000    0.0950866
174280.0000000    0.0868453
174320.0000000    0.0976702
174360.0000000    0.0951187
174400.0000000    0.0930127
174440.0000000    0.0941494
174480.0000000    0.0967856
174520.0000000    0.1028710
174560.0000000    0.1039298
174600.0000000    0.0888526
174640.0000000    0.0907122
174680.0000000    0.0866430
174720.0000000    0.0958803
174760.0000000    0.1042464
174800.0000000    0.1017717
174840.0000000    0.0925913
174880.0000000    0.1003433
174920.0000000    0.0929600
174960.0000000    0.0987482
175000.0000000    0.0904157
175040.0000000    0.0942813
175080.0000000    0.1079003
175120.0000000    0.1195131
175160.0000000    0.1026624
175200.0000000    0.0956126
175240.0000000    0.1011274
175280.0000000    0.1021034
175320.0000000    0.0913306
175360.0000000    0.1038034
175400.0000000    0.0980744
175440.0000000    0.0996294
175480.0000000    0.0896634
175520.0000000    0.1057895
175560.0000000    0.0911856
175600.0000000    0.0963744
175640.0000000    0.0987605
175680.0000000    0.0961219
175720.0000000    0.0932256
175760.0000000    0.1022431
175800.0000000    0.1022270
175840.0000000    0.1039271
175880.0000000    0.0921977
175920.0000000    0.0955665
175960.0000000    0.0998248
176000.0000000    0.0962717
176040.0000000    0.0956375
176080.0000000    0.0878007
176120.0000000    0.0924389
176160.0000000    0.1042158
176200.0000000    0.1015169
176240.0000000    0.0992832
176280.0000000    0.1019056
176320.0000000    0.0996999
176360.0000000    0.1034270
176400.0000000    0.0942861
176440.0000000    0.0854717
176480.0000000    0.0867763
176520.0000000    0.0910689
176560.0000000    0.0853415
176600.0000000    0.0896650
176640.0000000    0.0966029
176680.0000000    0.0823845
176720.0000000    0.1013463
176760.0000000    0.1075868
176800.0000000    0.1070203
176840.0000000    0.1032030
176880.0000000    0.1065191
176920.0000000    0.0955979
176960.0000000    0.0964150
177000.0000000    0.1061875
177040.0000000    0.0970990
177080.0000000    0.0912357
177120.0000000    0.0890666
177160.0000000    0.0874578
177200.0000000    0.0882371
177240.0000000    0.0920632
177280.0000000    0.0973506
177320.0000000    0.0921842
177360.0000000    0.0897170
177400.0000000    0.1029050
177440.0000000    0.0952364
177480.0000000    0.1032639
177520.0000000    0.0908186
177560.0000000    0.0956702
177600.0000000    0.0918655
177640.0000000    0.0994524
177680.0000000    0.0951206
177720.0000000    0.0929693
177760.0000000    0.0907680
177800.0000000    0.0931783
177840.0000000    0.0985215
177880.0000000    0.1022768
177920.0000000    0.0943646
177960.0000000    0.0937747
178000.0000000    0.0955239
178040.0000000    0.0945178
178080.0000000    0.1013053
178120.0000000    0.0999269
178160.0000000    0.0984950
178200.0000000    0.0977857
178240.0000000    0.0902718
178280.0000000    0.0968805
178320.0000000    0.1005312
178360.0000000    0.0954353
178400.0000000    0.0835376
178440.0000000    0.0954317
178480.0000000    0.0951673
178520.0000000    0.0903673
178560.0000000    0.0952163
178600.0000000    0.0999684
178640.0000000    0.0956213
178680.0000000    0.0951279
178720.0000000    0.0956763
178760.0000000    0.1004681
178800.0000000    0.0889200
178840.0000000    0.0950966
178880.0000000    0.0960254
178920.0000000    0.0967383
178960.0000000    0.0886927
179000.0000000    0.0953334
179040.0000000    0.0935472
179080.0000000    0.0896095
179120.0000000    0.1016709
179160.0000000    0.0999261
179200.0000000    0.0933961
179240.0000000    0.0895017
179280.0000000    0.0847961
179320.0000000    0.0835237
179360.0000000    0.0878520
179400.0000000    0.0889899
179440.0000000    0.0886024
179480.0000000    0.0905430
179520.0000000    0.1000256
179560.0000000    0.1008692
179600.0000000    0.0903711
179640.0000000    0.0925210
179680.0000000    0.1021317
179720.0000000    0.1014881
179760.0000000    0.0931101
179800.0000000    0.0894823
179840.0000000    0.0914345
179880.0000000    0.0958756
179920.0000000    0.0954135
179960.0000000    0.0942855
180000.0000000    0.0979359
180040.0000000    0.0882438
180080.0000000    0.0889814
180120.0000000    0.0889673
180160.0000000    0.0944996
180200.0000000    0.0928954
180240.0000000    0.0828656
180280.0000000    0.0918778
180320.0000000    0.0990532
180360.0000000    0.0956886
180400.0000000    0.0787754
180440.0000000    0.0860327
180480.0000000    0.0818123
180520.0000000    0.0847951
180560.0000000    0.0871690
180600.0000000    0.0964482
180640.0000000    0.0924012
180680.0000000    0.0894368
180720.0000000    0.0947066
180760.0000000    0.0858694
180800.0000000    0.0935334
180840.0000000    0.0881618
180880.0000000    0.0885396
180920.0000000    0.0943440
180960.0000000    0.0967240
181000.0000000    0.0939499
181040.0000000    0.0928244
181080.0000000    0.0909410
181120.0000000    0.0824112
181160.0000000    0.0960918
181200.0000000    0.0854561
181240.0000000    0.0907298
181280.0000000    0.0892279
181320.0000000    0.0928890
181360.0000000    0.0978243
181400.0000000    0.0962045
181440.0000000    0.0955293
181480.0000000    0.0968506
181520.0000000    0.0956157
181560.0000000    0.1054959
181600.0000000    0.1057635
181640.0000000    0.0991584
181680.0000000    0.0953956
181720.0000000    0.0896255
181760.0000000    0.0896878
181800.0000000    0.0948472
181840.0000000    0.0850412
181880.0000000    0.0913231
181920.0000000    0.0888895
181960.0000000    0.0985871
182000.0000000    0.0922425
182040.0000000    0.0901255
182080.0000000    0.1032912
182120.0000000    0.1037811
182160.0000000    0.0953309
182200.0000000    0.0839645
182240.0000000    0.0843084
182280.0000000    0.0856755
182320.0000000    0.0881414
182360.0000000    0.1031268
182400.0000000    0.0861258
182440.0000000    0.0886489
182480.0000000    0.0851340
182520.0000000    0.1017265
182560.0000000    0.0969580
182600.0000000    0.0863008
182640.0000000    0.0855311
182680.0000000    0.0912708
182720.0000000    0.0855129
182760.0000000    0.0899892
182800.0000000    0.0940416
182840.0000000    0.0852560
182880.0000000    0.0816833
182920.0000000    0.0891001
182960.0000000    0.0927408
183000.0000000    0.0851993
183040.0000000    0.0857002
183080.0000000    0.0842308
183120.0000000    0.0898025
183160.0000000    0.0865910
183200.0000000    0.0883383
183240.0000000    0.1087069
183280.0000000    0.0864622
183320.0000000    0.0870595
183360.0000000    0.0880667
183400.0000000    0.0901753
183440.0000000    0.0875666
183480.0000000    0.0924860
183520.0000000    0.0851143
183560.0000000    0.0884861
183600.0000000    0.0884846
183640.0000000    0.0846835
183680.0000000    0.0874760
183720.0000000    0.0954154
183760.0000000    0.0909696
183800.0000000    0.1034548
183840.0000000    0.1043454
183880.0000000    0.0930785
183920.0000000    0.0919435
183960.0000000    0.0850070
184000.0000000    0.1045705
184040.0000000    0.0843606
184080.0000000    0.0811881
184120.0000000    0.0898903
184160.0000000    0.0854903
184200.0000000    0.1122252
184240.0000000    0.0916204
184280.0000000    0.0825716
184320.0000000    0.0847561
184360.0000000    0.0851707
184400.0000000    0.0945846
184440.0000000    0.0912484
184480.0000000    0.0915644
184520.0000000    0.0961779
184560.0000000    0.0919954
184600.0000000    0.0984124
184640.0000000    0.0907666
184680.0000000    0.0886289
184720.0000000    0.0969319
184760.0000000    0.0821483
184800.0000000    0.0904416
184840.0000000    0.0962682
184880.0000000    0.1044801
184920.0000000    0.0949941
184960.0000000    0.0968914
185000.0000000    0.0955479
185040.0000000    0.0998101
185080.0000000    0.0969975
185120.0000000    0.0969603
185160.0000000    0.0956296
185200.0000000    0.0907887
185240.0000000    0.0855718
185280.0000000    0.0944267
185320.0000000    0.0834317
185360.0000000    0.0887072
185400.0000000    0.0877183
185440.0000000    0.0886542
185480.0000000    0.0884026
185520.0000000    0.0965711
185560.0000000    0.0987811
185600.0000000    0.0885196
185640.0000000    0.0818997
185680.0000000    0.0878513
185720.0000000    0.0920233
185760.0000000    0.0848664
185800.0000000    0.0951383
185840.0000000    0.0911346
185880.0000000    0.0994999
185920.0000000    0.0922398
185960.0000000    0.0947518
186000.0000000    0.0883684
186040.0000000    0.0886243
186080.0000000    0.0896374
186120.0000000    0.0953222
186160.0000000    0.0979266
186200.0000000    0.0941266
186240.0000000    0.1022718
186280.0000000    0.0949944
186320.0000000    0.0879657
186360.0000000    0.0903518
186400.0000000    0.0879069
186440.0000000    0.1017104
186480.0000000    0.0984882
186520.0000000    0.0972192
186560.0000000    0.0921218
186600.0000000    0.0956738
186640.0000000    0.0895108
186680.0000000    0.0949581
186720.0000000    0.0873590
186760.0000000    0.0852718
186800.0000000    0.0826760
186840.0000000    0.0932394
186880.0000000    0.0833965
186920.0000000    0.0941256
186960.0000000    0.0947388
187000.0000000    0.0886713
187040.0000000    0.0920134
187080.0000000    0.0931088
187120.0000000    0.0857838
187160.0000000    0.0967955
187200.0000000    0.0863119
187240.0000000    0.0961610
187280.0000000    0.1011858
187320.0000000    0.0939903
187360.0000000    0.1007379
187400.0000000    0.0887192
187440.0000000    0.0883153
187480.0000000    0.1039389
187520.0000000    0.0943940
187560.0000000    0.0953005
187600.0000000    0.0880680
187640.0000000    0.0916565
187680.0000000    0.0959672
187720.0000000    0.0976972
187760.0000000    0.0922110
187800.0000000    0.0890640
187840.0000000    0.1015902
187880.0000000    0.0970495
187920.0000000    0.0853412
187960.0000000    0.0914873
188000.0000000    0.0952710
188040.0000000    0.0956674
188080.0000000    0.0910330
188120.0000000    0.0974895
188160.0000000    0.0938620
188200.0000000    0.0947415
188240.0000000    0.0954413
188280.0000000    0.1025428
188320.0000000    0.0992111
188360.0000000    0.0858605
188400.0000000    0.0990610
188440.0000000    0.0982686
188480.0000000    0.0919255
188520.0000000    0.0907469
188560.0000000    0.0951973
188600.0000000    0.0869628
188640.0000000    0.0905316
188680.0000000    0.0865481
188720.0000000    0.0940232
188760.0000000    0.0852339
188800.0000000    0.0919769
188840.0000000    0.0935380
188880.0000000    0.0903482
188920.0000000    0.0901997
188960.0000000    0.1006523
189000.0000000    0.1027877
189040.0000000    0.0973243
189080.0000000    0.0977962
189120.0000000    0.0842553
189160.0000000    0.0900039
189200.0000000    0.0955816
189240.0000000    0.0929202
189280.0000000    0.0919902
189320.0000000    0.0896543
189360.0000000    0.0986415
189400.0000000    0.0929951
189440.0000000    0.0915869
189480.0000000    0.0877147
189520.0000000    0.0998428
189560.0000000    0.0975849
189600.0000000    0.0984154
189640.0000000    0.0950646
189680.0000000    0.1066865
189720.0000000    0.1070491
189760.0000000    0.0950523
189800.0000000    0.1039243
189840.0000000    0.1030024
189880.0000000    0.1010216
189920.0000000    0.0961552
189960.0000000    0.0960361
190000.0000000    0.0956550
190040.0000000    0.0934349
190080.0000000    0.1041415
190120.0000000    0.0937076
190160.0000000    0.0936577
190200.0000000    0.0985441
190240.0000000    0.0887153
190280.0000000    0.0933431
190320.0000000    0.0930234
190360.0000000    0.0834116
190400.0000000    0.0808799
190440.0000000    0.0924277
190480.0000000    0.0901446
190520.0000000    0.0921902
190560.0000000    0.0861348
190600.0000000    0.0905467
190640.0000000    0.1055044
190680.0000000    0.0967918
190720.0000000    0.0862244
190760.0000000    0.0913100
190800.0000000    0.0972464
190840.0000000    0.1016997
190880.0000000    0.0941941
190920.0000000    0.0950840
190960.0000000    0.0968928
191000.0000000    0.0888402
191040.0000000    0.0909160
191080.0000000    0.0966104
191120.0000000    0.0888647
191160.0000000    0.0929888
191200.0000000    0.0925530
191240.0000000    0.0933325
191280.0000000    0.0958843
191320.0000000    0.0935059
191360.0000000    0.0923297
191400.0000000    0.0951045
191440.0000000    0.0936689
191480.0000000    0.0879690
191520.0000000    0.1073695
191560.0000000    0.0924998
191600.0000000    0.0971383
191640.0000000    0.0975578
191680.0000000    0.1021350
191720.0000000    0.0959470
191760.0000000    0.0966063
191800.0000000    0.0911355
191840.0000000    0.0960890
191880.0000000    0.0947067
191920.0000000    0.1012378
191960.0000000    0.1010243
192000.0000000    0.0968990
192040.0000000    0.0977448
192080.0000000    0.0944928
192120.0000000    0.1064048
192160.0000000    0.0976168
192200.0000000    0.1010910
192240.0000000    0.0975321
192280.0000000    0.0945520
192320.0000000    0.0926540
192360.0000000    0.0973763
192400.0000000    0.0956442
192440.0000000    0.1032341
192480.0000000    0.0887819
192520.0000000    0.0964662
192560.0000000    0.0893294
192600.0000000    0.0986379
192640.0000000    0.0951588
192680.0000000    0.0867950
192720.0000000    0.1009256
192760.0000000    0.1065607
192800.0000000    0.0946344
192840.0000000    0.0955619
192880.0000000    0.0837595
192920.0000000    0.1021341
192960.0000000    0.0983180
193000.0000000    0.0839196
193040.0000000    0.0942293
193080.0000000    0.0875091
193120.0000000    0.0996386
193160.0000000    0.0945991
193200.0000000    0.1069042
193240.0000000    0.1001011
193280.0000000    0.1007209
193320.0000000    0.0921033
193360.0000000    0.0961682
193400.0000000    0.0928157
193440.0000000    0.0921630
193480.0000000    0.0937255
193520.0000000    0.0898834
193560.0000000    0.0914096
193600.0000000    0.0940408
193640.0000000    0.0966887
193680.0000000    0.0913286
193720.0000000    0.0928327
193760.0000000    0.0924109
193800.0000000    0.0987110
193840.0000000    0.1010296
193880.0000000    0.1042298
193920.0000000    0.1125100
193960.0000000    0.1008916
194000.0000000    0.0998253
194040.0000000    0.0966295
194080.0000000    0.0982115
194120.0000000    0.1038047
194160.0000000    0.1148271
194200.0000000    0.1114825
194240.0000000    0.1046971
194280.0000000    0.1081088
194320.0000000    0.1130899
194360.0000000    0.1138871
194400.0000000    0.1150252
194440.0000000    0.1165539
194480.0000000    0.1120732
194520.0000000    0.1091234
194560.0000000    0.1026664
194600.0000000    0.1118093
194640.0000000    0.1004979
194680.0000000    0.1033857
194720.0000000    0.0964188
194760.0000000    0.1053825
194800.0000000    0.0981184
194840.0000000    0.0935917
194880.0000000    0.0941650
194920.0000000    0.1047989
194960.0000000    0.0967467
195000.0000000    0.0971106
195040.0000000    0.1029365
195080.0000000    0.0985451
195120.0000000    0.1021534
195160.0000000    0.1080536
195200.0000000    0.0988214
195240.0000000    0.1037873
195280.0000000    0.1000392
195320.0000000    0.0932322
195360.0000000    0.1140048
195400.0000000    0.1067104
195440.0000000    0.0939117
195480.0000000    0.0908710
195520.0000000    0.0907210
195560.0000000    0.0999080
195600.0000000    0.0925416
195640.0000000    0.0931454
195680.0000000    0.1066557
195720.0000000    0.0948441
195760.0000000    0.0988740
195800.0000000    0.0904754
195840.0000000    0.0971046
195880.0000000    0.1047416
195920.0000000    0.0937201
195960.0000000    0.0925917
196000.0000000    0.1000523
196040.0000000    0.0963128
196080.0000000    0.0993531
196120.0000000    0.1042050
196160.0000000    0.1083961
196200.0000000    0.0946101
196240.0000000    0.0902317
196280.0000000    0.1004535
196320.0000000    0.1036848
196360.0000000    0.0917691
196400.0000000    0.0900381
196440.0000000    0.1004219
196480.0000000    0.1013263
196520.0000000    0.0911055
196560.0000000    0.0982443
196600.0000000    0.0970200
196640.0000000    0.0879245
196680.0000000    0.1023554
196720.0000000    0.0870155
196760.0000000    0.0904787
196800.0000000    0.0948997
196840.0000000    0.0945485
196880.0000000    0.0905863
196920.0000000    0.1071530
196960.0000000    0.0909580
197000.0000000    0.0865232
197040.0000000    0.0872134
197080.0000000    0.0918089
197120.0000000    0.0908140
197160.0000000    0.0893366
197200.0000000    0.0839255
197240.0000000    0.1018887
197280.0000000    0.0856311
197320.0000000    0.0922068
197360.0000000    0.0969932
197400.0000000    0.0998707
197440.0000000    0.0999204
197480.0000000    0.0974776
197520.0000000    0.0990363
197560.0000000    0.0949143
197600.0000000    0.0968574
197640.0000000    0.0949015
197680.0000000    0.0932589
197720.0000000    0.0956760
197760.0000000    0.0913310
197800.0000000    0.0959335
197840.0000000    0.1051959
197880.0000000    0.0973573
197920.0000000    0.0820851
197960.0000000    0.0993893
198000.0000000    0.0930864
198040.0000000    0.0942085
198080.0000000    0.1101405
198120.0000000    0.1043385
198160.0000000    0.1147980
198200.0000000    0.1057143
198240.0000000    0.0852197
198280.0000000    0.0989188
198320.0000000    0.0866393
198360.0000000    0.0924066
198400.0000000    0.0878634
198440.0000000    0.0987849
198480.0000000    0.1015314
198520.0000000    0.1040758
198560.0000000    0.0962550
198600.0000000    0.0870671
198640.0000000    0.0902426
198680.0000000    0.0972067
198720.0000000    0.0914389
198760.0000000    0.0910738
198800.0000000    0.0927696
198840.0000000    0.0916361
198880.0000000    0.0903303
198920.0000000    0.0941525
198960.0000000    0.0966741
199000.0000000    0.0946821
199040.0000000    0.0949779
199080.0000000    0.0994999
199120.0000000    0.0851984
199160.0000000    0.1044694
199200.0000000    0.0882457
199240.0000000    0.0923207
199280.0000000    0.0861108
199320.0000000    0.0885284
199360.0000000    0.0872527
199400.0000000    0.0900728
199440.0000000    0.0913000
199480.0000000    0.0875630
199520.0000000    0.0900067
199560.0000000    0.0935159
199600.0000000    0.0991370
199640.0000000    0.0909205
199680.0000000    0.0920030
199720.0000000    0.0926840
199760.0000000    0.0949335
199800.0000000    0.1028714
199840.0000000    0.1047882
199880.0000000    0.0937603
199920.0000000    0.0895960
199960.0000000    0.0888236
200000.0000000    0.0929495
200040.0000000    0.0923426
200080.0000000    0.0930798
200120.0000000    0.0940091
200160.0000000    0.0950748
200200.0000000    0.0876336
200240.0000000    0.0896805
200280.0000000    0.0878747
200320.0000000    0.0849551
200360.0000000    0.1011558
200400.0000000    0.1023804
200440.0000000    0.0952974
200480.0000000    0.1065942
200520.0000000    0.0913560
200560.0000000    0.0871467
200600.0000000    0.0905682
200640.0000000    0.0836164
200680.0000000    0.0850048
200720.0000000    0.0908591
200760.0000000    0.0894462
200800.0000000    0.0925955
200840.0000000    0.0945552
200880.0000000    0.0849002
200920.0000000    0.0937896
200960.0000000    0.1024782
201000.0000000    0.1075644
201040.0000000    0.0977943
201080.0000000    0.0975263
201120.0000000    0.0923343
201160.0000000    0.0963876
201200.0000000    0.1055067
201240.0000000    0.0989684
201280.0000000    0.1020227
201320.0000000    0.1046573
201360.0000000    0.1044954
201400.0000000    0.0973698
201440.0000000    0.0958192
201480.0000000    0.1022128
201520.0000000    0.0932217
201560.0000000    0.1042051
201600.0000000    0.0958331
201640.0000000    0.0990824
201680.0000000    0.0981466
201720.0000000    0.0872865
201760.0000000    0.0876225
201800.0000000    0.0871142
201840.0000000    0.1000994
201880.0000000    0.0993268
201920.0000000    0.0965781
201960.0000000    0.0874624
202000.0000000    0.1029835
202040.0000000    0.0976713
202080.0000000    0.0951535
202120.0000000    0.0974719
202160.0000000    0.0894528
202200.0000000    0.1000763
202240.0000000    0.1065262
202280.0000000    0.1110440
202320.0000000    0.0968231
202360.0000000    0.0926927
202400.0000000    0.0837710
202440.0000000    0.0988554
202480.0000000    0.0961855
202520.0000000    0.0929717
202560.0000000    0.0989590
202600.0000000    0.1012324
202640.0000000    0.0899390
202680.0000000    0.0880885
202720.0000000    0.0891258
202760.0000000    0.0951202
202800.0000000    0.0933931
202840.0000000    0.0917782
202880.0000000    0.1132772
202920.0000000    0.0950612
202960.0000000    0.1126996
203000.0000000    0.0953759
203040.0000000    0.0938494
203080.0000000    0.0991030
203120.0000000    0.0866108
203160.0000000    0.0859785
203200.0000000    0.0887904
203240.0000000    0.0946797
203280.0000000    0.0961676
203320.0000000    0.0926578
203360.0000000    0.0906129
203400.0000000    0.0861063
203440.0000000    0.0935100
203480.0000000    0.0891040
203520.0000000    0.0928530
203560.0000000    0.0915584
203600.0000000    0.0921441
203640.0000000    0.1037148
203680.0000000    0.0939517
203720.0000000    0.0959365
203760.0000000    0.0908230
203800.0000000    0.0886669
203840.0000000    0.0918066
203880.0000000    0.0882866
203920.0000000    0.0909205
203960.0000000    0.0916526
204000.0000000    0.0937314
204040.0000000    0.1013810
204080.0000000    0.1007259
204120.0000000    0.0940653
204160.0000000    0.0985077
204200.0000000    0.0945344
204240.0000000    0.0943258
204280.0000000    0.0990157
204320.0000000    0.0887874
204360.0000000    0.0880559
204400.0000000    0.0924858
204440.0000000    0.0982207
204480.0000000    0.1029429
204520.0000000    0.0926548
204560.0000000    0.0863921
204600.0000000    0.0797995
204640.0000000    0.0862399
204680.0000000    0.0893191
204720.0000000    0.0900241
204760.0000000    0.0874582
204800.0000000    0.0835112
204840.0000000    0.1058904
204880.0000000    0.0899137
204920.0000000    0.0948551
204960.0000000    0.0877984
205000.0000000    0.0968022
205040.0000000    0.0887390
205080.0000000    0.0889816
205120.0000000    0.0880951
205160.0000000    0.0970337
205200.0000000    0.1024258
205240.0000000    0.0895459
205280.0000000    0.0828917
205320.0000000    0.0829152
205360.0000000    0.0880073
205400.0000000    0.0968615
205440.0000000    0.0981735
205480.0000000    0.0885659
205520.0000000    0.0966403
205560.0000000    0.0915709
205600.0000000    0.0985969
205640.0000000    0.0922605
205680.0000000    0.0940606
205720.0000000    0.0879655
205760.0000000    0.0805567
205800.0000000    0.0857918
205840.0000000    0.0877459
205880.0000000    0.0826266
205920.0000000    0.0922020
205960.0000000    0.0902603
206000.0000000    0.0885220
206040.0000000    0.0863915
206080.0000000    0.0941157
206120.0000000    0.0904148
206160.0000000    0.0815334
206200.0000000    0.0897748
206240.0000000    0.0874784
206280.0000000    0.0916321
206320.0000000    0.0922180
206360.0000000    0.0946376
206400.0000000    0.0873043
206440.0000000    0.0874701
206480.0000000    0.0914133
206520.0000000    0.0916404
206560.0000000    0.0956187
206600.0000000    0.0899521
206640.0000000    0.0923373
206680.0000000    0.0962462
206720.0000000    0.0960372
206760.0000000    0.0919768
206800.0000000    0.0843212
206840.0000000    0.0969973
206880.0000000    0.0974278
206920.0000000    0.0960856
206960.0000000    0.0930703
207000.0000000    0.1028460
207040.0000000    0.0981580
207080.0000000    0.0973925
207120.0000000    0.0927883
207160.0000000    0.0976087
207200.0000000    0.0865959
207240.0000000    0.0905714
207280.0000000    0.0824774
207320.0000000    0.0920559
207360.0000000    0.0938553
207400.0000000    0.0886800
207440.0000000    0.0802006
207480.0000000    0.0914396
207520.0000000    0.1022129
207560.0000000    0.0926329
207600.0000000    0.0885384
207640.0000000    0.0972924
207680.0000000    0.0824521
207720.0000000    0.0997636
207760.0000000    0.0935162
207800.0000000    0.0936783
207840.0000000    0.0982111
207880.0000000    0.0940297
207920.0000000    0.0919407
207960.0000000    0.0989443
208000.0000000    0.0945786
208040.0000000    0.0953172
208080.0000000    0.0970167
208120.0000000    0.0965891
208160.0000000    0.0920906
208200.0000000    0.0878571
208240.0000000    0.0852477
208280.0000000    0.0897793
208320.0000000    0.0873500
208360.0000000    0.0883557
208400.0000000    0.0909765
208440.0000000    0.0886531
208480.0000000    0.0958823
208520.0000000    0.0844817
208560.0000000    0.0929363
208600.0000000    0.0815892
208640.0000000    0.0934993
208680.0000000    0.0875017
208720.0000000    0.0974760
208760.0000000    0.0905266
208800.0000000    0.1031601
208840.0000000    0.0995964
208880.0000000    0.0944507
208920.0000000    0.0921059
208960.0000000    0.0955893
209000.0000000    0.0954304
209040.0000000    0.0900757
209080.0000000    0.0950968
209120.0000000    0.0958047
209160.0000000    0.1006210
209200.0000000    0.0952829
209240.0000000    0.0977473
209280.0000000    0.0951444
209320.0000000    0.0900224
209360.0000000    0.0987697
209400.0000000    0.0935466
209440.0000000    0.0964196
209480.0000000    0.0937559
209520.0000000    0.0864537
209560.0000000    0.0921258
209600.0000000    0.0945226
209640.0000000    0.0933859
209680.0000000    0.0906648
209720.0000000    0.0983683
209760.0000000    0.0912070
209800.0000000    0.1028774
209840.0000000    0.0886324
209880.0000000    0.0914201
209920.0000000    0.0899963
209960.0000000    0.0935201
210000.0000000    0.0878002
210040.0000000    0.0901617
210080.0000000    0.0849230
210120.0000000    0.0946316
210160.0000000    0.0908368
210200.0000000    0.0920257
210240.0000000    0.0943066
210280.0000000    0.1020689
210320.0000000    0.0922450
210360.0000000    0.0908560
210400.0000000    0.0958709
210440.0000000    0.0963495
210480.0000000    0.1023087
210520.0000000    0.0901611
210560.0000000    0.1105211
210600.0000000    0.0889188
210640.0000000    0.0937122
210680.0000000    0.0920564
210720.0000000    0.0879271
210760.0000000    0.0961859
210800.0000000    0.0983920
210840.0000000    0.0860586
210880.0000000    0.1005723
210920.0000000    0.0940552
210960.0000000    0.0884404
211000.0000000    0.1106183
211040.0000000    0.0955150
211080.0000000    0.0815003
211120.0000000    0.0938314
211160.0000000    0.0992065
211200.0000000    0.1026819
211240.0000000    0.1048860
211280.0000000    0.0930690
211320.0000000    0.0960449
211360.0000000    0.0970785
211400.0000000    0.1024037
211440.0000000    0.1174843
211480.0000000    0.0965666
211520.0000000    0.1079554
211560.0000000    0.0931159
211600.0000000    0.0885662
211640.0000000    0.0988184
211680.0000000    0.1008088
211720.0000000    0.1006492
211760.0000000    0.0994137
211800.0000000    0.0901486
211840.0000000    0.1038673
211880.0000000    0.1077323
211920.0000000    0.0958546
211960.0000000    0.0934166
212000.0000000    0.1083422
212040.0000000    0.0889577
212080.0000000    0.0943905
212120.0000000    0.0900903
212160.0000000    0.0872601
212200.0000000    0.0879707
212240.0000000    0.0935992
212280.0000000    0.0905987
212320.0000000    0.0945829
212360.0000000    0.0896638
212400.0000000    0.0942889
212440.0000000    0.0911489
212480.0000000    0.0901711
212520.0000000    0.0915999
212560.0000000    0.0865464
212600.0000000    0.0870499
212640.0000000    0.0917275
212680.0000000    0.0963886
212720.0000000    0.0975133
212760.0000000    0.1013377
212800.0000000    0.0941279
212840.0000000    0.1029437
212880.0000000    0.1034525
212920.0000000    0.0952072
212960.0000000    0.1110820
213000.0000000    0.0999672
213040.0000000    0.0920673
213080.0000000    0.0874932
213120.0000000    0.1000421
213160.0000000    0.0874218
213200.0000000    0.0973352
213240.0000000    0.0952319
213280.0000000    0.0919263
213320.0000000    0.0943183
213360.0000000    0.0888782
213400.0000000    0.1002732
213440.0000000    0.0913793
213480.0000000    0.0878753
213520.0000000    0.0821782
213560.0000000    0.0925797
213600.0000000    0.0972882
213640.0000000    0.0946537
213680.0000000    0.0957554
213720.0000000    0.1085496
213760.0000000    0.0981129
213800.0000000    0.0996879
213840.0000000    0.0943882
213880.0000000    0.0952132
213920.0000000    0.1046110
213960.0000000    0.0935946
214000.0000000    0.1002264
214040.0000000    0.0921216
214080.0000000    0.0966705
214120.0000000    0.1050517
214160.0000000    0.0926953
214200.0000000    0.1020071
214240.0000000    0.0972729
214280.0000000    0.1011820
214320.0000000    0.0970067
214360.0000000    0.0952505
214400.0000000    0.1034263
214440.0000000    0.1039682
214480.0000000    0.1026222
214520.0000000    0.0939561
214560.0000000    0.1001212
214600.0000000    0.0986406
214640.0000000    0.0980082
214680.0000000    0.0929335
214720.0000000    0.1008517
214760.0000000    0.0946324
214800.0000000    0.0946630
214840.0000000    0.0937517
214880.0000000    0.0913716
214920.0000000    0.0919936
214960.0000000    0.0928866
215000.0000000    0.0880220
215040.0000000    0.0925696
215080.0000000    0.0869934
215120.0000000    0.1018834
215160.0000000    0.0925353
215200.0000000    0.0971436
215240.0000000    0.0987507
215280.0000000    0.1026757
215320.0000000    0.1044405
215360.0000000    0.0978601
215400.0000000    0.0975967
215440.0000000    0.0985577
215480.0000000    0.0970720
215520.0000000    0.0975592
215560.0000000    0.0948250
215600.0000000    0.1003402
215640.0000000    0.1060218
215680.0000000    0.1162089
215720.0000000    0.1018185
215760.0000000    0.1118974
215800.0000000    0.0926129
215840.0000000    0.0956666
215880.0000000    0.0983319
215920.0000000    0.1022569
215960.0000000    0.1017295
216000.0000000    0.0928425
216040.0000000    0.0954191
216080.0000000    0.0892650
216120.0000000    0.0889264
216160.0000000    0.0888045
216200.0000000    0.1004862
216240.0000000    0.1018801
216280.0000000    0.1018614
216320.0000000    0.0916930
216360.0000000    0.1082378
216400.0000000    0.1011588
216440.0000000    0.1141897
216480.0000000    0.1164444
216520.0000000    0.1019851
216560.0000000    0.0946085
216600.0000000    0.1088085
216640.0000000    0.0946623
216680.0000000    0.1119513
216720.0000000    0.1017007
216760.0000000    0.0925539
216800.0000000    0.0924515
216840.0000000    0.0874973
216880.0000000    0.0877713
216920.0000000    0.0920248
216960.0000000    0.0939299
217000.0000000    0.0930358
217040.0000000    0.0962146
217080.0000000    0.0931525
217120.0000000    0.0931635
217160.0000000    0.0959262
217200.0000000    0.1009427
217240.0000000    0.0891840
217280.0000000    0.0984592
217320.0000000    0.0901733
217360.0000000    0.0924516
217400.0000000    0.0844626
217440.0000000    0.0883774
217480.0000000    0.0871671
217520.0000000    0.0882585
217560.0000000    0.0783585
217600.0000000    0.0844527
217640.0000000    0.0954508
217680.0000000    0.0881922
217720.0000000    0.0965634
217760.0000000    0.0915425
217800.0000000    0.0859418
217840.0000000    0.0844474
217880.0000000    0.0862440
217920.0000000    0.0868791
217960.0000000    0.0940749
218000.0000000    0.0924782
218040.0000000    0.0912052
218080.0000000    0.0914359
218120.0000000    0.0934302
218160.0000000    0.0875898
218200.0000000    0.0939268
218240.0000000    0.0912973
218280.0000000    0.0928494
218320.0000000    0.1041849
218360.0000000    0.0977732
218400.0000000    0.0933764
218440.0000000    0.0987929
218480.0000000    0.1012228
218520.0000000    0.1074102
218560.0000000    0.1038285
218600.0000000    0.1072957
218640.0000000    0.0955290
218680.0000000    0.0900409
218720.0000000    0.1003302
218760.0000000    0.0937944
218800.0000000    0.0946624
218840.0000000    0.0951058
218880.0000000    0.0924206
218920.0000000    0.0918707
218960.0000000    0.0936705
219000.0000000    0.0982245
219040.0000000    0.0911487
219080.0000000    0.0894956
219120.0000000    0.0943095
219160.0000000    0.0959411
219200.0000000    0.0899099
219240.0000000    0.0900746
219280.0000000    0.0930759
219320.0000000    0.1039367
219360.0000000    0.1071191
219400.0000000    0.1011502
219440.0000000    0.0943817
219480.0000000    0.0970120
219520.0000000    0.0913127
219560.0000000    0.1021796
219600.0000000    0.0977884
219640.0000000    0.0908211
219680.0000000    0.0991078
219720.0000000    0.0895818
219760.0000000    0.0928296
219800.0000000    0.0898907
219840.0000000    0.0969361
219880.0000000    0.0901828
219920.0000000    0.0921586
219960.0000000    0.0993741
220000.0000000    0.0903580
220040.0000000    0.0921037
220080.0000000    0.0932994
220120.0000000    0.0905402
220160.0000000    0.0943159
220200.0000000    0.0958845
220240.0000000    0.0910546
220280.0000000    0.0891955
220320.0000000    0.0917786
220360.0000000    0.0906531
220400.0000000    0.0882151
220440.0000000    0.0952495
220480.0000000    0.0956221
220520.0000000    0.0970701
220560.0000000    0.1013300
220600.0000000    0.1053104
220640.0000000    0.0973257
220680.0000000    0.1020892
220720.0000000    0.1038986
220760.0000000    0.1115003
220800.0000000    0.1033659
220840.0000000    0.1059276
220880.0000000    0.1101535
220920.0000000    0.0986511
220960.0000000    0.0973002
221000.0000000    0.0869571
221040.0000000    0.0896770
221080.0000000    0.0864790
221120.0000000    0.0914155
221160.0000000    0.0824941
221200.0000000    0.0869274
221240.0000000    0.0825972
221280.0000000    0.0837302
221320.0000000    0.0893314
221360.0000000    0.0944868
221400.0000000    0.0880178
221440.0000000    0.0974514
221480.0000000    0.0905848
221520.0000000    0.0881210
221560.0000000    0.0802345
221600.0000000    0.0830286
221640.0000000    0.0950596
221680.0000000    0.0916853
221720.0000000    0.0967825
221760.0000000    0.0956162
221800.0000000    0.1018538
221840.0000000    0.0907145
221880.0000000    0.0908651
221920.0000000    0.1019413
221960.0000000    0.0930699
222000.0000000    0.0963172
222040.0000000    0.1019162
222080.0000000    0.0939215
222120.0000000    0.0986898
222160.0000000    0.0986498
222200.0000000    0.1013007
222240.0000000    0.0893990
222280.0000000    0.0976333
222320.0000000    0.0882017
222360.0000000    0.0934304
222400.0000000    0.0942442
222440.0000000    0.0959827
222480.0000000    0.1019117
222520.0000000    0.0963447
222560.0000000    0.0924924
222600.0000000    0.0879527
222640.0000000    0.0950650
222680.0000000    0.0904699
222720.0000000    0.0986947
222760.0000000    0.0982262
222800.0000000    0.0839660
222840.0000000    0.0903973
222880.0000000    0.0957982
222920.0000000    0.0886125
222960.0000000    0.0907614
223000.0000000    0.0895445
223040.0000000    0.0970278
223080.0000000    0.0946147
223120.0000000    0.0926971
223160.0000000    0.0965554
223200.0000000    0.1018666
223240.0000000    0.0848565
223280.0000000    0.0856829
223320.0000000    0.0856629
223360.0000000    0.0955997
223400.0000000    0.1002682
223440.0000000    0.1071022
223480.0000000    0.0954506
223520.0000000    0.0971185
223560.0000000    0.0899544
223600.0000000    0.0920436
223640.0000000    0.0925130
223680.0000000    0.0992818
223720.0000000    0.0909640
223760.0000000    0.0962466
223800.0000000    0.0900519
223840.0000000    0.0857024
223880.0000000    0.0967611
223920.0000000    0.0922522
223960.0000000    0.0960998
224000.0000000    0.0799835
224040.0000000    0.0893083
224080.0000000    0.0899749
224120.0000000    0.0992258
224160.0000000    0.0872780
224200.0000000    0.0942340
224240.0000000    0.0853704
224280.0000000    0.0930216
224320.0000000    0.0939286
224360.0000000    0.0979311
224400.0000000    0.1007579
224440.0000000    0.0918893
224480.0000000    0.0902266
224520.0000000    0.0844702
224560.0000000    0.0848599
224600.0000000    0.0930012
224640.0000000    0.0882215
224680.0000000    0.0888060
224720.0000000    0.0833326
224760.0000000    0.0927686
224800.0000000    0.0917637
224840.0000000    0.0883371
224880.0000000    0.0861835
224920.0000000    0.0882906
224960.0000000    0.0963469
225000.0000000    0.0932780
225040.0000000    0.0856811
225080.0000000    0.1076714
225120.0000000    0.0937253
225160.0000000    0.1014762
225200.0000000    0.0968496
225240.0000000    0.0995820
225280.0000000    0.0993556
225320.0000000    0.0898344
225360.0000000    0.0904743
225400.0000000    0.0858717
225440.0000000    0.0888283
225480.0000000    0.0905600
225520.0000000    0.0844477
225560.0000000    0.0913580
225600.0000000    0.0859836
225640.0000000    0.0881638
225680.0000000    0.0993484
225720.0000000    0.0948878
225760.0000000    0.0837636
225800.0000000    0.0922015
225840.0000000    0.0826278
225880.0000000    0.0924403
225920.0000000    0.0865532
225960.0000000    0.0932893
226000.0000000    0.0866304
226040.0000000    0.0879838
226080.0000000    0.0921125
226120.0000000    0.0986586
226160.0000000    0.0870512
226200.0000000    0.0919843
226240.0000000    0.0904486
226280.0000000    0.0957410
226320.0000000    0.0949696
226360.0000000    0.0958144
226400.0000000    0.0900354
226440.0000000    0.0877995
226480.0000000    0.0900617
226520.0000000    0.0843130
226560.0000000    0.0891405
226600.0000000    0.0923060
226640.0000000    0.0919032
226680.0000000    0.0915994
226720.0000000    0.0862330
226760.0000000    0.0906733
226800.0000000    0.0929194
226840.0000000    0.0877824
226880.0000000    0.0951678
226920.0000000    0.1045946
226960.0000000    0.0971169
227000.0000000    0.1076986
227040.0000000    0.1002991
227080.0000000    0.0991662
227120.0000000    0.0880508
227160.0000000    0.0989972
227200.0000000    0.0973222
227240.0000000    0.0863650
227280.0000000    0.0912211
227320.0000000    0.0885261
227360.0000000    0.0888648
227400.0000000    0.0951245
227440.0000000    0.0925410
227480.0000000    0.0932506
227520.0000000    0.0967158
227560.0000000    0.0842239
227600.0000000    0.0901809
227640.0000000    0.0873827
227680.0000000    0.0804271
227720.0000000    0.0893496
227760.0000000    0.0854452
227800.0000000    0.0902397
227840.0000000    0.0914140
227880.0000000    0.0873111
227920.0000000    0.0895438
227960.0000000    0.0991604
228000.0000000    0.1075837
228040.0000000    0.0871894
228080.0000000    0.1061258
228120.0000000    0.0900490
228160.0000000    0.1064898
228200.0000000    0.0923210
228240.0000000    0.1012990
228280.0000000    0.0829419
228320.0000000    0.0911379
228360.0000000    0.0896214
228400.0000000    0.0789652
228440.0000000    0.0838803
228480.0000000    0.0890318
228520.0000000    0.0886814
228560.0000000    0.1032645
228600.0000000    0.0845062
228640.0000000    0.0830641
228680.0000000    0.0890643
228720.0000000    0.0865579
228760.0000000    0.0990169
228800.0000000    0.0956354
228840.0000000    0.0850278
228880.0000000    0.0963311
228920.0000000    0.0877983
228960.0000000    0.0883952
229000.0000000    0.0967090
229040.0000000    0.0803677
229080.0000000    0.0918426
229120.0000000    0.0809520
229160.0000000    0.0837201
229200.0000000    0.0867565
229240.0000000    0.0873225
229280.0000000    0.0816144
229320.0000000    0.0877437
229360.0000000    0.0880630
229400.0000000    0.0965049
229440.0000000    0.0932861
229480.0000000    0.0942777
229520.0000000    0.0972729
229560.0000000    0.1047624
229600.0000000    0.0954977
229640.0000000    0.0988468
229680.0000000    0.0866068
229720.0000000    0.0892700
229760.0000000    0.0851850
229800.0000000    0.0869231
229840.0000000    0.0867657
229880.0000000    0.0942342
229920.0000000    0.0947251
229960.0000000    0.1038992
230000.0000000    0.0983945
230040.0000000    0.0897703
230080.0000000    0.0937470
230120.0000000    0.0954123
230160.0000000    0.0901746
230200.0000000    0.0885892
230240.0000000    0.0936547
230280.0000000    0.0944905
230320.0000000    0.0914073
230360.0000000    0.0855835
230400.0000000    0.0947367
230440.0000000    0.0888131
230480.0000000    0.0900701
230520.0000000    0.0841837
230560.0000000    0.0932270
230600.0000000    0.0889546
230640.0000000    0.1029034
230680.0000000    0.0955412
230720.0000000    0.0942590
230760.0000000    0.0920500
230800.0000000    0.0878340
230840.0000000    0.0946656
230880.0000000    0.0918994
230920.0000000    0.1025918
230960.0000000    0.0837108
231000.0000000    0.0884800
231040.0000000    0.0954512
231080.0000000    0.0947163
231120.0000000    0.0862378
231160.0000000    0.0813066
231200.0000000    0.1041465
231240.0000000    0.0881874
231280.0000000    0.0798458
231320.0000000    0.0924323
231360.0000000    0.0953443
231400.0000000    0.0969799
231440.0000000    0.0986519
231480.0000000    0.0882813
231520.0000000    0.0888433
231560.0000000    0.0997162
231600.0000000    0.0970692
231640.0000000    0.0910338
231680.0000000    0.0955867
231720.0000000    0.0956336
231760.0000000    0.0931475
231800.0000000    0.0943228
231840.0000000    0.0984056
231880.0000000    0.0943584
231920.0000000    0.0987688
231960.0000000    0.0939660
232000.0000000    0.0856865
232040.0000000    0.0866653
232080.0000000    0.0938647
232120.0000000    0.0899598
232160.0000000    0.0988131
232200.0000000    0.0926047
232240.0000000    0.0911826
232280.0000000    0.0966137
232320.0000000    0.0923119
232360.0000000    0.0936574
232400.0000000    0.0959838
232440.0000000    0.0915250
232480.0000000    0.0824149
232520.0000000    0.0885334
232560.0000000    0.0927729
232600.0000000    0.0906765
232640.0000000    0.0941501
232680.0000000    0.0884407
232720.0000000    0.0861460
232760.0000000    0.0920311
232800.0000000    0.0885023
232840.0000000    0.0968502
232880.0000000    0.0851373
232920.0000000    0.0936155
232960.0000000    0.0885761
233000.0000000    0.0893299
233040.0000000    0.0909932
233080.0000000    0.1014700
233120.0000000    0.0876680
233160.0000000    0.0885206
233200.0000000    0.0911053
233240.0000000    0.0906537
233280.0000000    0.0949840
233320.0000000    0.0894533
233360.0000000    0.0856250
233400.0000000    0.0948388
233440.0000000    0.0823936
233480.0000000    0.0872257
233520.0000000    0.0859813
233560.0000000    0.0874888
233600.0000000    0.1051718
233640.0000000    0.0891950
233680.0000000    0.0862000
233720.0000000    0.0830556
233760.0000000    0.0858866
233800.0000000    0.0890879
233840.0000000    0.0856147
233880.0000000    0.0782100
233920.0000000    0.0836175
233960.0000000    0.0867732
234000.0000000    0.0935568
234040.0000000    0.0998319
234080.0000000    0.0997925
234120.0000000    0.0832379
234160.0000000    0.0860839
234200.0000000    0.0886096
234240.0000000    0.0967553
234280.0000000    0.0898621
234320.0000000    0.0896944
234360.0000000    0.0928306
234400.0000000    0.0905205
234440.0000000    0.0850935
234480.0000000    0.0943140
234520.0000000    0.0878777
234560.0000000    0.0899430
234600.0000000    0.0952709
234640.0000000    0.0848630
234680.0000000    0.0866373
234720.0000000    0.0910825
234760.0000000    0.0946549
234800.0000000    0.1024851
234840.0000000    0.1019170
234880.0000000    0.0990213
234920.0000000    0.0854348
234960.0000000    0.0937936
235000.0000000    0.0836427
235040.0000000    0.0820830
235080.0000000    0.0886600
235120.0000000    0.0877455
235160.0000000    0.0784833
235200.0000000    0.0954487
235240.0000000    0.0919005
235280.0000000    0.0892165
235320.0000000    0.0929694
235360.0000000    0.0827680
235400.0000000    0.0867185
235440.0000000    0.0836711
235480.0000000    0.0952612
235520.0000000    0.0852448
235560.0000000    0.0907253
235600.0000000    0.0887912
235640.0000000    0.0890577
235680.0000000    0.0939138
235720.0000000    0.0878189
235760.0000000    0.0940326
235800.0000000    0.0894908
235840.0000000    0.0843794
235880.0000000    0.0941923
235920.0000000    0.0804737
235960.0000000    0.0965880
236000.0000000    0.0965476
236040.0000000    0.0955117
236080.0000000    0.0918366
236120.0000000    0.0932138
236160.0000000    0.0833541
236200.0000000    0.0932175
236240.0000000    0.0907291
236280.0000000    0.0887296
236320.0000000    0.1008110
236360.0000000    0.0876081
236400.0000000    0.0921971
236440.0000000    0.0967594
236480.0000000    0.0924252
236520.0000000    0.0977968
236560.0000000    0.0949355
236600.0000000    0.0918122
236640.0000000    0.0913161
236680.0000000    0.0973995
236720.0000000    0.1063142
236760.0000000    0.0980194
236800.0000000    0.1001601
236840.0000000    0.0952272
236880.0000000    0.0976548
236920.0000000    0.0980074
236960.0000000    0.0948031
237000.0000000    0.0997448
237040.0000000    0.1018264
237080.0000000    0.0936198
237120.0000000    0.1068160
237160.0000000    0.0873564
237200.0000000    0.0932958
237240.0000000    0.0909094
237280.0000000    0.0953384
237320.0000000    0.0939594
237360.0000000    0.0896784
237400.0000000    0.0953132
237440.0000000    0.0909699
237480.0000000    0.0916604
237520.0000000    0.0871372
237560.0000000    0.0886175
237600.0000000    0.0952614
237640.0000000    0.0874276
237680.0000000    0.0904599
237720.0000000    0.0835294
237760.0000000    0.0818800
237800.0000000    0.0880141
237840.0000000    0.0838880
237880.0000000    0.0920857
237920.0000000    0.1035099
237960.0000000    0.0966726
238000.0000000    0.0915737
238040.0000000    0.0901132
238080.0000000    0.0846602
238120.0000000    0.0925353
238160.0000000    0.0927131
238200.0000000    0.0884648
238240.0000000    0.0815213
238280.0000000    0.0908459
238320.0000000    0.0892948
238360.0000000    0.0915630
238400.0000000    0.0876937
238440.0000000    0.0838351
238480.0000000    0.0872984
238520.0000000    0.0843959
238560.0000000    0.0887440
238600.0000000    0.0886817
238640.0000000    0.0942944
238680.0000000    0.0932614
238720.0000000    0.0938567
238760.0000000    0.0839246
238800.0000000    0.0918808
238840.0000000    0.0901116
238880.0000000    0.0912283
238920.0000000    0.0942724
238960.0000000    0.1021879
239000.0000000    0.0884872
239040.0000000    0.0969570
239080.0000000    0.0886348
239120.0000000    0.0878133
239160.0000000    0.0860818
239200.0000000    0.0857240
239240.0000000    0.0917297
239280.0000000    0.0971253
239320.0000000    0.0916394
239360.0000000    0.1040720
239400.0000000    0.0866322
239440.0000000    0.0900931
239480.0000000    0.0777965
239520.0000000    0.0915788
239560.0000000    0.0935843
239600.0000000    0.0985598
239640.0000000    0.0832722
239680.0000000    0.0914075
239720.0000000    0.0854322
239760.0000000    0.0909901
239800.0000000    0.0881700
239840.0000000    0.0852365
239880.0000000    0.0945552
239920.0000000    0.1065680
239960.0000000    0.0985586
240000.0000000    0.1050991
240040.0000000    0.0950811
240080.0000000    0.0996672
240120.0000000    0.0996368
240160.0000000    0.0982915
240200.0000000    0.1019374
240240.0000000    0.0958916
240280.0000000    0.0942291
240320.0000000    0.0976161
240360.0000000    0.1163282
240400.0000000    0.0868016
240440.0000000    0.0914007
240480.0000000    0.0911862
240520.0000000    0.0960314
240560.0000000    0.1044421
240600.0000000    0.0906281
240640.0000000    0.0977690
240680.0000000    0.0916859
240720.0000000    0.0968442
240760.0000000    0.0869993
240800.0000000    0.0855973
240840.0000000    0.0824881
240880.0000000    0.0914901
240920.0000000    0.0887166
240960.0000000    0.0980934
241000.0000000    0.1002151
241040.0000000    0.0987279
241080.0000000    0.0873566
241120.0000000    0.0933580
241160.0000000    0.0875670
241200.0000000    0.0860351
241240.0000000    0.0899233
241280.0000000    0.0932118
241320.0000000    0.0977291
241360.0000000    0.0911539
241400.0000000    0.1072223
241440.0000000    0.0936755
241480.0000000    0.0914112
241520.0000000    0.1015510
241560.0000000    0.0882314
241600.0000000    0.0959500
241640.0000000    0.1029097
241680.0000000    0.1096006
241720.0000000    0.1125953
241760.0000000    0.1035314
241800.0000000    0.0946574
241840.0000000    0.0924980
241880.0000000    0.0919081
241920.0000000    0.0945939
241960.0000000    0.0882020
242000.0000000    0.0901432
242040.0000000    0.0935492
242080.0000000    0.0966710
242120.0000000    0.1031385
242160.0000000    0.0930241
242200.0000000    0.0936457
242240.0000000    0.1026648
242280.0000000    0.1087733
242320.0000000    0.1036039
242360.0000000    0.0940313
242400.0000000    0.0947063
242440.0000000    0.0917585
242480.0000000    0.0909063
242520.0000000    0.0864692
242560.0000000    0.0938673
242600.0000000    0.0975783
242640.0000000    0.0966878
242680.0000000    0.1007983
242720.0000000    0.0907717
242760.0000000    0.0983953
242800.0000000    0.0941260
242840.0000000    0.0975294
242880.0000000    0.0912037
242920.0000000    0.0977933
242960.0000000    0.0982557
243000.0000000    0.0937034
243040.0000000    0.0951219
243080.0000000    0.0920552
243120.0000000    0.0937826
243160.0000000    0.0951393
243200.0000000    0.0854634
243240.0000000    0.0919189
243280.0000000    0.0795824
243320.0000000    0.0914171
243360.0000000    0.0777428
243400.0000000    0.0853489
243440.0000000    0.0834640
243480.0000000    0.0953923
243520.0000000    0.1059519
243560.0000000    0.1054669
243600.0000000    0.1055695
243640.0000000    0.1046376
243680.0000000    0.0934040
243720.0000000    0.0943979
243760.0000000    0.0962289
243800.0000000    0.0902224
243840.0000000    0.0936837
243880.0000000    0.0908621
243920.0000000    0.0961760
243960.0000000    0.1088610
244000.0000000    0.0954048
244040.0000000    0.0841858
244080.0000000    0.0832109
244120.0000000    0.0954307
244160.0000000    0.0949406
244200.0000000    0.0978652
244240.0000000    0.0938861
244280.0000000    0.0984678
244320.0000000    0.0949766
244360.0000000    0.0941503
244400.0000000    0.0948163
244440.0000000    0.0863632
244480.0000000    0.1010182
244520.0000000    0.1156792
244560.0000000    0.1023094
244600.0000000    0.0988749
244640.0000000    0.1118087
244680.0000000    0.1322548
244720.0000000    0.1151941
244760.0000000    0.0872025
244800.0000000    0.0960182
244840.0000000    0.0963957
244880.0000000    0.0989394
244920.0000000    0.1140925
244960.0000000    0.1011069
245000.0000000    0.0909049
245040.0000000    0.1005261
245080.0000000    0.0856949
245120.0000000    0.0942603
245160.0000000    0.0972404
245200.0000000    0.0957358
245240.0000000    0.1087542
245280.0000000    0.0954056
245320.0000000    0.0877774
245360.0000000    0.0980144
245400.0000000    0.1003212
245440.0000000    0.0965144
245480.0000000    0.0931970
245520.0000000    0.0959568
245560.0000000    0.0915877
245600.0000000    0.0902248
245640.0000000    0.0875121
245680.0000000    0.0909422
245720.0000000    0.0863824
245760.0000000    0.0883153
245800.0000000    0.0827898
245840.0000000    0.0882918
245880.0000000    0.0924511
245920.0000000    0.0888097
245960.0000000    0.0915705
246000.0000000    0.0922791
246040.0000000    0.0881137
246080.0000000    0.0925695
246120.0000000    0.0847001
246160.0000000    0.0948531
246200.0000000    0.0883131
246240.0000000    0.0971960
246280.0000000    0.0889669
246320.0000000    0.0929947
246360.0000000    0.0954817
246400.0000000    0.0961547
246440.0000000    0.1017118
246480.0000000    0.0904543
246520.0000000    0.0925592
246560.0000000    0.0898749
246600.0000000    0.0932973
246640.0000000    0.0996841
246680.0000000    0.0899421
246720.0000000    0.0880418
246760.0000000    0.0928758
246800.0000000    0.0981124
246840.0000000    0.0862044
246880.0000000    0.0910786
246920.0000000    0.0887272
246960.0000000    0.0877290
247000.0000000    0.0877642
247040.0000000    0.0912781
247080.0000000    0.0897553
247120.0000000    0.0877388
247160.0000000    0.0941968
247200.0000000    0.0900001
247240.0000000    0.0883084
247280.0000000    0.0985228
247320.0000000    0.0907973
247360.0000000    0.0862971
247400.0000000    0.0978120
247440.0000000    0.0905868
247480.0000000    0.0822469
247520.0000000    0.0854546
247560.0000000    0.0864325
247600.0000000    0.0836861
247640.0000000    0.0927327
247680.0000000    0.0859062
247720.0000000    0.0876845
247760.0000000    0.0946882
247800.0000000    0.0954046
247840.0000000    0.0831397
247880.0000000    0.0861987
247920.0000000    0.0951994
247960.0000000    0.0968560
248000.0000000    0.0848058
248040.0000000    0.0880113
248080.0000000    0.0931237
248120.0000000    0.0878239
248160.0000000    0.0880677
248200.0000000    0.1028574
248240.0000000    0.1032237
248280.0000000    0.0952585
248320.0000000    0.0839540
248360.0000000    0.0922485
248400.0000000    0.0986741
248440.0000000    0.0832387
248480.0000000    0.0954676
248520.0000000    0.0929890
248560.0000000    0.0906207
248600.0000000    0.0919478
248640.0000000    0.0855945
248680.0000000    0.0901420
248720.0000000    0.0859421
248760.0000000    0.0807827
248800.0000000    0.0881092
248840.0000000    0.0832011
248880.0000000    0.0938904
248920.0000000    0.0963204
248960.0000000    0.0961715
249000.0000000    0.0869443
249040.0000000    0.0973895
249080.0000000    0.0957835
249120.0000000    0.0865718
249160.0000000    0.0858854
249200.0000000    0.0854156
249240.0000000    0.0912302
249280.0000000    0.0916453
249320.0000000    0.0981992
249360.0000000    0.0885600
249400.0000000    0.0919783
249440.0000000    0.1014797
249480.0000000    0.0964067
249520.0000000    0.0945797
249560.0000000    0.0970805
249600.0000000    0.0938487
249640.0000000    0.1013608
249680.0000000    0.0972538
249720.0000000    0.0871057
249760.0000000    0.0946660
249800.0000000    0.0955943
249840.0000000    0.0964657
249880.0000000    0.0867609
249920.0000000    0.0987136
249960.0000000    0.0996060
250000.0000000    0.0894340
250040.0000000    0.0951944
250080.0000000    0.0906627
250120.0000000    0.0940080
250160.0000000    0.0879767
250200.0000000    0.0996131
250240.0000000    0.0946773
250280.0000000    0.0944228
250320.0000000    0.0982742
250360.0000000    0.0928538
250400.0000000    0.0895227
250440.0000000    0.1008336
250480.0000000    0.0904674
250520.0000000    0.0817463
250560.0000000    0.0955169
250600.0000000    0.0991190
250640.0000000    0.0864230
250680.0000000    0.0938716
250720.0000000    0.0889372
250760.0000000    0.0982055
250800.0000000    0.0910133
250840.0000000    0.0872346
250880.0000000    0.0965866
250920.0000000    0.0946521
250960.0000000    0.0964894
251000.0000000    0.0816409
251040.0000000    0.0920349
251080.0000000    0.0874623
251120.0000000    0.0858718
251160.0000000    0.0902804
251200.0000000    0.0881333
251240.0000000    0.0905768
251280.0000000    0.0853680
251320.0000000    0.0980652
251360.0000000    0.0958223
251400.0000000    0.0929439
251440.0000000    0.0908815
251480.0000000    0.0836430
251520.0000000    0.0946892
251560.0000000    0.1028354
251600.0000000    0.0930708
251640.0000000    0.0887938
251680.0000000    0.0985327
251720.0000000    0.0900045
251760.0000000    0.0858221
251800.0000000    0.0915330
251840.0000000    0.0957964
251880.0000000    0.0889145
251920.0000000    0.0985765
251960.0000000    0.0819748
252000.0000000    0.0948205
252040.0000000    0.0856581
252080.0000000    0.0957349
252120.0000000    0.0935896
252160.0000000    0.0866096
252200.0000000    0.0891259
252240.0000000    0.0822988
252280.0000000    0.0935359
252320.0000000    0.0891906
252360.0000000    0.0939671
252400.0000000    0.0882571
252440.0000000    0.0855194
252480.0000000    0.0972158
252520.0000000    0.0919300
252560.0000000    0.0928695
252600.0000000    0.0871801
252640.0000000    0.0944334
252680.0000000    0.1058789
252720.0000000    0.0979191
252760.0000000    0.0896824
252800.0000000    0.0986752
252840.0000000    0.0969117
252880.0000000    0.0857437
252920.0000000    0.0879795
252960.0000000    0.0879036
253000.0000000    0.0903547
253040.0000000    0.0992184
253080.0000000    0.0897450
253120.0000000    0.0962630
253160.0000000    0.0907132
253200.0000000    0.0864738
253240.0000000    0.0900882
253280.0000000    0.0977598
253320.0000000    0.0893990
253360.0000000    0.1041655
253400.0000000    0.0998834
253440.0000000    0.1034775
253480.0000000    0.0981200
253520.0000000    0.0994297
253560.0000000    0.0988131
253600.0000000    0.0875452
253640.0000000    0.0971582
253680.0000000    0.0883960
253720.0000000    0.0972319
253760.0000000    0.1080371
253800.0000000    0.1008686
253840.0000000    0.0890469
253880.0000000    0.0914171
253920.0000000    0.0977364
253960.0000000    0.0857408
254000.0000000    0.0974978
254040.0000000    0.0956172
254080.0000000    0.0929294
254120.0000000    0.0915920
254160.0000000    0.0978845
254200.0000000    0.0991834
254240.0000000    0.0809688
254280.0000000    0.0942352
254320.0000000    0.0928868
254360.0000000    0.0922946
254400.0000000    0.0806128
254440.0000000    0.0908323
254480.0000000    0.0837595
254520.0000000    0.0871485
254560.0000000    0.0949796
254600.0000000    0.0930136
254640.0000000    0.0909845
254680.0000000    0.0917876
254720.0000000    0.0893432
254760.0000000    0.0946791
254800.0000000    0.0983418
254840.0000000    0.0885759
254880.0000000    0.0918860
254920.0000000    0.0846141
254960.0000000    0.0862145
255000.0000000    0.0817777
255040.0000000    0.0946295
255080.0000000    0.0903527
255120.0000000    0.0919387
255160.0000000    0.0940183
255200.0000000    0.0847534
255240.0000000    0.0961687
255280.0000000    0.0901006
255320.0000000    0.0848619
255360.0000000    0.0954900
255400.0000000    0.0849858
255440.0000000    0.0878607
255480.0000000    0.0875932
255520.0000000    0.0930571
255560.0000000    0.0929494
255600.0000000    0.0950179
255640.0000000    0.0844147
255680.0000000    0.0864572
255720.0000000    0.0926281
255760.0000000    0.0901936
255800.0000000    0.0957907
255840.0000000    0.0878215
255880.0000000    0.1021915
255920.0000000    0.1056657
255960.0000000    0.1099373
256000.0000000    0.0904611
256040.0000000    0.0912403
256080.0000000    0.0933327
256120.0000000    0.0920836
256160.0000000    0.0915504
256200.0000000    0.0888894
256240.0000000    0.0973141
256280.0000000    0.0923050
256320.0000000    0.0994050
256360.0000000    0.1057172
256400.0000000    0.0961761
256440.0000000    0.0785921
256480.0000000    0.0902999
256520.0000000    0.0880651
256560.0000000    0.0964396
256600.0000000    0.0975466
256640.0000000    0.1078614
256680.0000000    0.1058855
256720.0000000    0.1033714
256760.0000000    0.0930098
256800.0000000    0.1050389
256840.0000000    0.1068363
256880.0000000    0.0915598
256920.0000000    0.1067602
256960.0000000    0.1019460
257000.0000000    0.1059437
257040.0000000    0.1000504
257080.0000000    0.0986151
257120.0000000    0.0997847
257160.0000000    0.0918682
257200.0000000    0.0935841
257240.0000000    0.0920830
257280.0000000    0.0985310
257320.0000000    0.1117932
257360.0000000    0.0946800
257400.0000000    0.1008598
257440.0000000    0.0894056
257480.0000000    0.0923129
257520.0000000    0.0981159
257560.0000000    0.0895262
257600.0000000    0.0934719
257640.0000000    0.0951824
257680.0000000    0.1028736
257720.0000000    0.0939325
257760.0000000    0.1011178
257800.0000000    0.0914931
257840.0000000    0.0939245
257880.0000000    0.0968500
257920.0000000    0.0866707
257960.0000000    0.0943251
258000.0000000    0.1041174
258040.0000000    0.1042049
258080.0000000    0.0955581
258120.0000000    0.0882658
258160.0000000    0.0890568
258200.0000000    0.0960597
258240.0000000    0.0995119
258280.0000000    0.0832698
258320.0000000    0.0901346
258360.0000000    0.1051859
258400.0000000    0.0969693
258440.0000000    0.0992540
258480.0000000    0.0996937
258520.0000000    0.1061394
258560.0000000    0.0993266
258600.0000000    0.0993156
258640.0000000    0.0869421
258680.0000000    0.0874705
258720.0000000    0.0897500
258760.0000000    0.1011588
258800.0000000    0.0878002
258840.0000000    0.0929087
258880.0000000    0.0953644
258920.0000000    0.0939174
258960.0000000    0.1038940
259000.0000000    0.0963131
259040.0000000    0.0974913
259080.0000000    0.1030002
259120.0000000    0.0847294
259160.0000000    0.1055752
259200.0000000    0.0995158
259240.0000000    0.0924279
259280.0000000    0.0984826
259320.0000000    0.1070694
259360.0000000    0.0914704
259400.0000000    0.0910810
259440.0000000    0.1036459
259480.0000000    0.1101500
259520.0000000    0.1097726
259560.0000000    0.1063383
259600.0000000    0.1021206
259640.0000000    0.0999620
259680.0000000    0.0969751
259720.0000000    0.1021183
259760.0000000    0.1011745
259800.0000000    0.0889978
259840.0000000    0.1070512
259880.0000000    0.0927247
259920.0000000    0.1014591
259960.0000000    0.1003575
260000.0000000    0.0995768
260040.0000000    0.1138595
260080.0000000    0.1090338
260120.0000000    0.1045937
260160.0000000    0.1056150
260200.0000000    0.1071281
260240.0000000    0.0966128
260280.0000000    0.1095398
260320.0000000    0.1013858
260360.0000000    0.0973090
260400.0000000    0.1016261
260440.0000000    0.1038107
260480.0000000    0.1009560
260520.0000000    0.1014208
260560.0000000    0.1038925
260600.0000000    0.1071186
260640.0000000    0.1046686
260680.0000000    0.1082267
260720.0000000    0.1002566
260760.0000000    0.1165588
260800.0000000    0.1109961
260840.0000000    0.1101974
260880.0000000    0.1103276
260920.0000000    0.1136937
260960.0000000    0.1133197
261000.0000000    0.1147894
261040.0000000    0.1069191
261080.0000000    0.1045810
261120.0000000    0.0991862
261160.0000000    0.1010169
261200.0000000    0.1070623
261240.0000000    0.1029988
261280.0000000    0.0988670
261320.0000000    0.0912881
261360.0000000    0.0998237
261400.0000000    0.0968194
261440.0000000    0.0941126
261480.0000000    0.0952422
261520.0000000    0.0904257
261560.0000000    0.0995343
261600.0000000    0.0892728
261640.0000000    0.0950027
261680.0000000    0.0990054
261720.0000000    0.0947850
261760.0000000    0.1033942
261800.0000000    0.0939659
261840.0000000    0.0947139
261880.0000000    0.1026978
261920.0000000    0.1055758
261960.0000000    0.0933360
262000.0000000    0.0906508
262040.0000000    0.1006667
262080.0000000    0.0904035
262120.0000000    0.0853431
262160.0000000    0.0899127
262200.0000000    0.0866268
262240.0000000    0.0986271
262280.0000000    0.0853120
262320.0000000    0.1008277
262360.0000000    0.0938799
262400.0000000    0.0900399
262440.0000000    0.0967114
262480.0000000    0.0984026
262520.0000000    0.0969347
262560.0000000    0.1004269
262600.0000000    0.0965147
262640.0000000    0.0882413
262680.0000000    0.0981991
262720.0000000    0.0924946
262760.0000000    0.0882353
262800.0000000    0.0873218
262840.0000000    0.0966984
262880.0000000    0.0928364
262920.0000000    0.1019568
262960.0000000    0.0948473
263000.0000000    0.0863441
263040.0000000    0.1025315
263080.0000000    0.0886177
263120.0000000    0.0931423
263160.0000000    0.0989605
263200.0000000    0.0899775
263240.0000000    0.1016022
263280.0000000    0.0953680
263320.0000000    0.0886536
263360.0000000    0.0910424
263400.0000000    0.0928845
263440.0000000    0.0894509
263480.0000000    0.0905595
263520.0000000    0.0852667
263560.0000000    0.0976601
263600.0000000    0.0914996
263640.0000000    0.0844766
263680.0000000    0.0931225
263720.0000000    0.0923140
263760.0000000    0.0995615
263800.0000000    0.0877125
263840.0000000    0.0922561
263880.0000000    0.0914173
263920.0000000    0.0920761
263960.0000000    0.0898831
264000.0000000    0.0989920
264040.0000000    0.0887948
264080.0000000    0.1049180
264120.0000000    0.0985376
264160.0000000    0.0934845
264200.0000000    0.0998867
264240.0000000    0.0936779
264280.0000000    0.0921617
264320.0000000    0.0942982
264360.0000000    0.0798220
264400.0000000    0.0986348
264440.0000000    0.0905693
264480.0000000    0.0895987
264520.0000000    0.0936318
264560.0000000    0.0953967
264600.0000000    0.1027398
264640.0000000    0.0924528
264680.0000000    0.0956617
264720.0000000    0.0861000
264760.0000000    0.0839460
264800.0000000    0.0806267
264840.0000000    0.0788106
264880.0000000    0.0949716
264920.0000000    0.0890154
264960.0000000    0.0946367
265000.0000000    0.0940851
265040.0000000    0.0823647
265080.0000000    0.0954159
265120.0000000    0.0920799
265160.0000000    0.0912381
265200.0000000    0.0896053
265240.0000000    0.0908122
265280.0000000    0.0915065
265320.0000000    0.0849187
265360.0000000    0.0897466
265400.0000000    0.0955627
265440.0000000    0.0919978
265480.0000000    0.0945369
265520.0000000    0.0984279
265560.0000000    0.0941874
265600.0000000    0.0965969
265640.0000000    0.0969177
265680.0000000    0.1022378
265720.0000000    0.0974807
265760.0000000    0.0803853
265800.0000000    0.0958169
265840.0000000    0.0927083
265880.0000000    0.0925536
265920.0000000    0.0822480
265960.0000000    0.0908851
266000.0000000    0.0875070
266040.0000000    0.0854291
266080.0000000    0.0880583
266120.0000000    0.0812576
266160.0000000    0.0880679
266200.0000000    0.0874076
266240.0000000    0.0916199
266280.0000000    0.0928046
266320.0000000    0.0970294
266360.0000000    0.1099072
266400.0000000    0.0878212
266440.0000000    0.0848324
266480.0000000    0.0852568
266520.0000000    0.0959307
266560.0000000    0.0950063
266600.0000000    0.0927156
266640.0000000    0.0905589
266680.0000000    0.1008328
266720.0000000    0.0921298
266760.0000000    0.0945413
266800.0000000    0.0934917
266840.0000000    0.0954651
266880.0000000    0.0907794
266920.0000000    0.0944363
266960.0000000    0.0969507
267000.0000000    0.0984141
267040.0000000    0.0832017
267080.0000000    0.0858982
267120.0000000    0.0931976
267160.0000000    0.0949845
267200.0000000    0.0870968
267240.0000000    0.0934925
267280.0000000    0.0923279
267320.0000000    0.1027495
267360.0000000    0.0909153
267400.0000000    0.0919912
267440.0000000    0.0968605
267480.0000000    0.0869630
267520.0000000    0.0867265
267560.0000000    0.0867768
267600.0000000    0.1031484
267640.0000000    0.0897065
267680.0000000    0.0826647
267720.0000000    0.0915945
267760.0000000    0.0911880
267800.0000000    0.0951165
267840.0000000    0.0929343
267880.0000000    0.0830671
267920.0000000    0.0896831
267960.0000000    0.0891980
268000.0000000    0.0836201
268040.0000000    0.0923828
268080.0000000    0.0835206
268120.0000000    0.0926880
268160.0000000    0.0918827
268200.0000000    0.0952979
268240.0000000    0.0905957
268280.0000000    0.0903275
268320.0000000    0.0857849
268360.0000000    0.0822564
268400.0000000    0.0896446
268440.0000000    0.0919299
268480.0000000    0.0898680
268520.0000000    0.0909981
268560.0000000    0.0835818
268600.0000000    0.0789028
268640.0000000    0.0892877
268680.0000000    0.0928693
268720.0000000    0.0903537
268760.0000000    0.0887725
268800.0000000    0.0898775
268840.0000000    0.0876635
268880.0000000    0.0918382
268920.0000000    0.0896238
268960.0000000    0.0929918
269000.0000000    0.0818610
269040.0000000    0.0857782
269080.0000000    0.0942455
269120.0000000    0.0840381
269160.0000000    0.0876317
269200.0000000    0.0859400
269240.0000000    0.0869916
269280.0000000    0.0821437
269320.0000000    0.0956167
269360.0000000    0.0876687
269400.0000000    0.0852949
269440.0000000    0.0856553
269480.0000000    0.0852820
269520.0000000    0.0896028
269560.0000000    0.0801753
269600.0000000    0.0881724
269640.0000000    0.0879151
269680.0000000    0.1027738
269720.0000000    0.0865773
269760.0000000    0.0964767
269800.0000000    0.0945259
269840.0000000    0.0935226
269880.0000000    0.0972671
269920.0000000    0.0917826
269960.0000000    0.0923550
270000.0000000    0.0883936
270040.0000000    0.0866318
270080.0000000    0.0904751
270120.0000000    0.0850489
270160.0000000    0.0904620
270200.0000000    0.0918590
270240.0000000    0.0865294
270280.0000000    0.0910189
270320.0000000    0.0958661
270360.0000000    0.0930278
270400.0000000    0.0932516
270440.0000000    0.0816773
270480.0000000    0.0796000
270520.0000000    0.0839592
270560.0000000    0.0799311
270600.0000000    0.0880865
270640.0000000    0.0748380
270680.0000000    0.0802115
270720.0000000    0.0887930
270760.0000000    0.0871511
270800.0000000    0.0856935
270840.0000000    0.0848834
270880.0000000    0.0927312
270920.0000000    0.0919129
270960.0000000    0.0913183
271000.0000000    0.0887654
271040.0000000    0.0849291
271080.0000000    0.0896558
271120.0000000    0.0864747
271160.0000000    0.0933315
271200.0000000    0.0862620
271240.0000000    0.0858089
271280.0000000    0.0929333
271320.0000000    0.0890179
271360.0000000    0.0934438
271400.0000000    0.0936580
271440.0000000    0.0896126
271480.0000000    0.0841040
271520.0000000    0.1047625
271560.0000000    0.0907618
271600.0000000    0.0888287
271640.0000000    0.0934526
271680.0000000    0.0891894
271720.0000000    0.0893718
271760.0000000    0.0968407
271800.0000000    0.0939851
271840.0000000    0.0931395
271880.0000000    0.0941986
271920.0000000    0.0942530
271960.0000000    0.0948387
272000.0000000    0.0925659
272040.0000000    0.0935049
272080.0000000    0.0918478
272120.0000000    0.0927798
272160.0000000    0.0824454
272200.0000000    0.1027692
272240.0000000    0.1015024
272280.0000000    0.0911957
272320.0000000    0.0925022
272360.0000000    0.0959857
272400.0000000    0.0983346
272440.0000000    0.0954091
272480.0000000    0.0833583
272520.0000000    0.0902710
272560.0000000    0.0919520
272600.0000000    0.0970224
272640.0000000    0.0924680
272680.0000000    0.0857544
272720.0000000    0.0907039
272760.0000000    0.0829003
272800.0000000    0.0888891
272840.0000000    0.0815556
272880.0000000    0.0908053
272920.0000000    0.0891987
272960.0000000    0.0941776
273000.0000000    0.0819984
273040.0000000    0.1049288
273080.0000000    0.0920902
273120.0000000    0.1005551
273160.0000000    0.0806568
273200.0000000    0.0944495
273240.0000000    0.0855960
273280.0000000    0.0887452
273320.0000000    0.0811566
273360.0000000    0.0873452
273400.0000000    0.0844796
273440.0000000    0.0834441
273480.0000000    0.0835101
273520.0000000    0.0848279
273560.0000000    0.0844060
273600.0000000    0.0875279
273640.0000000    0.0867760
273680.0000000    0.0826806
273720.0000000    0.0828082
273760.0000000    0.0876174
273800.0000000    0.0849705
273840.0000000    0.0973571
273880.0000000    0.0851309
273920.0000000    0.0745137
273960.0000000    0.0787958
274000.0000000    0.0840874
274040.0000000    0.0840217
274080.0000000    0.0848345
274120.0000000    0.0914111
274160.0000000    0.0784091
274200.0000000    0.0838612
274240.0000000    0.0849482
274280.0000000    0.0885111
274320.0000000    0.0916137
274360.0000000    0.0915666
274400.0000000    0.0853436
274440.0000000    0.0959151
274480.0000000    0.1061838
274520.0000000    0.0893855
274560.0000000    0.0863151
274600.0000000    0.0767309
274640.0000000    0.0868390
274680.0000000    0.0851476
274720.0000000    0.0910123
274760.0000000    0.0922002
274800.0000000    0.0919024
274840.0000000    0.0821525
274880.0000000    0.0810104
274920.0000000    0.0804337
274960.0000000    0.0801138
275000.0000000    0.0743909
275040.0000000    0.0846995
275080.0000000    0.0851232
275120.0000000    0.0865827
275160.0000000    0.0932707
275200.0000000    0.0941813
275240.0000000    0.0946803
275280.0000000    0.1031603
275320.0000000    0.0955411
275360.0000000    0.1075161
275400.0000000    0.1120511
275440.0000000    0.0939481
275480.0000000    0.0968511
275520.0000000    0.0963052
275560.0000000    0.1001859
275600.0000000    0.0972891
275640.0000000    0.0988334
275680.0000000    0.1014084
275720.0000000    0.0997463
275760.0000000    0.1012834
275800.0000000    0.0977958
275840.0000000    0.0918137
275880.0000000    0.0980694
275920.0000000    0.1049676
275960.0000000    0.1021572
276000.0000000    0.1026992
276040.0000000    0.1084417
276080.0000000    0.0984454
276120.0000000    0.0971997
276160.0000000    0.1041178
276200.0000000    0.0966505
276240.0000000    0.0906035
276280.0000000    0.0934987
276320.0000000    0.0930783
276360.0000000    0.0956379
276400.0000000    0.0986238
276440.0000000    0.1004624
276480.0000000    0.0952454
276520.0000000    0.0839577
276560.0000000    0.0887818
276600.0000000    0.0863891
276640.0000000    0.0845769
276680.0000000    0.0878996
276720.0000000    0.0918225
276760.0000000    0.0918336
276800.0000000    0.0778369
276840.0000000    0.0918699
276880.0000000    0.0818670
276920.0000000    0.0948688
276960.0000000    0.0901928
277000.0000000    0.0933709
277040.0000000    0.0925278
277080.0000000    0.0807294
277120.0000000    0.0871136
277160.0000000    0.0904780
277200.0000000    0.0967045
277240.0000000    0.0848808
277280.0000000    0.0907172
277320.0000000    0.0917512
277360.0000000    0.0919886
277400.0000000    0.0877833
277440.0000000    0.0806617
277480.0000000    0.0872710
277520.0000000    0.0918065
277560.0000000    0.1000390
277600.0000000    0.0907883
277640.0000000    0.0925387
277680.0000000    0.0832872
277720.0000000    0.0863347
277760.0000000    0.0833582
277800.0000000    0.0815319
277840.0000000    0.0813205
277880.0000000    0.0976157
277920.0000000    0.0889742
277960.0000000    0.0839257
278000.0000000    0.0884505
278040.0000000    0.0974421
278080.0000000    0.0873142
278120.0000000    0.1005639
278160.0000000    0.0967549
278200.0000000    0.0912848
278240.0000000    0.0834287
278280.0000000    0.0953017
278320.0000000    0.0887757
278360.0000000    0.0807824
278400.0000000    0.0851730
278440.0000000    0.0903786
278480.0000000    0.0877383
278520.0000000    0.0978890
278560.0000000    0.0875990
278600.0000000    0.0846357
278640.0000000    0.0788638
278680.0000000    0.0800874
278720.0000000    0.0867832
278760.0000000    0.0807572
278800.0000000    0.0922845
278840.0000000    0.0947598
278880.0000000    0.0924475
278920.0000000    0.0895990
278960.0000000    0.0928666
279000.0000000    0.0909762
279040.0000000    0.0806441
279080.0000000    0.0781445
279120.0000000    0.0981985
279160.0000000    0.0881234
279200.0000000    0.0924195
279240.0000000    0.0867125
279280.0000000    0.0914958
279320.0000000    0.0852153
279360.0000000    0.0929772
279400.0000000    0.1029019
279440.0000000    0.0956556
279480.0000000    0.1011006
279520.0000000    0.0987804
279560.0000000    0.0966643
279600.0000000    0.1001169
279640.0000000    0.0966873
279680.0000000    0.1034120
279720.0000000    0.1000716
279760.0000000    0.1031516
279800.0000000    0.0977569
279840.0000000    0.1081193
279880.0000000    0.0964408
279920.0000000    0.0925018
279960.0000000    0.1023109
280000.0000000    0.1153394
280040.0000000    0.1024163
280080.0000000    0.1017145
280120.0000000    0.0973995
280160.0000000    0.1047952
280200.0000000    0.1020887
280240.0000000    0.1036319
280280.0000000    0.1015492
280320.0000000    0.1006525
280360.0000000    0.0914551
280400.0000000    0.0888802
280440.0000000    0.0984713
280480.0000000    0.1049810
280520.0000000    0.1044554
280560.0000000    0.1053732
280600.0000000    0.1081367
280640.0000000    0.1033839
280680.0000000    0.1033356
280720.0000000    0.0952297
280760.0000000    0.1067511
280800.0000000    0.0980608
280840.0000000    0.1017532
280880.0000000    0.0939275
280920.0000000    0.0963599
280960.0000000    0.0952056
281000.0000000    0.1020562
281040.0000000    0.0976636
281080.0000000    0.1023738
281120.0000000    0.1065742
281160.0000000    0.0932028
281200.0000000    0.1103844
281240.0000000    0.0953327
281280.0000000    0.1029191
281320.0000000    0.1063070
281360.0000000    0.1137573
281400.0000000    0.1047888
281440.0000000    0.0961727
281480.0000000    0.1022076
281520.0000000    0.0970098
281560.0000000    0.0941177
281600.0000000    0.0923084
281640.0000000    0.0951996
281680.0000000    0.0930839
281720.0000000    0.0888188
281760.0000000    0.1019055
281800.0000000    0.1057421
281840.0000000    0.1007435
281880.0000000    0.0929954
281920.0000000    0.0965297
281960.0000000    0.1000420
282000.0000000    0.1089506
282040.0000000    0.0961094
282080.0000000    0.1002377
282120.0000000    0.0932203
282160.0000000    0.0968710
282200.0000000    0.0888298
282240.0000000    0.0978392
282280.0000000    0.0931957
282320.0000000    0.1010863
282360.0000000    0.0920952
282400.0000000    0.0991247
282440.0000000    0.0956504
282480.0000000    0.0973157
282520.0000000    0.1082755
282560.0000000    0.1100951
282600.0000000    0.0946964
282640.0000000    0.1026421
282680.0000000    0.0900532
282720.0000000    0.0972208
282760.0000000    0.0970632
282800.0000000    0.0945147
282840.0000000    0.0996428
282880.0000000    0.0980391
282920.0000000    0.0903225
282960.0000000    0.0969780
283000.0000000    0.1019457
283040.0000000    0.1048015
283080.0000000    0.0933727
283120.0000000    0.1054371
283160.0000000    0.1097793
283200.0000000    0.0953621
283240.0000000    0.0988734
283280.0000000    0.1053470
283320.0000000    0.1062106
283360.0000000    0.1081360
283400.0000000    0.1139185
283440.0000000    0.1204013
283480.0000000    0.1157293
283520.0000000    0.1259644
283560.0000000    0.1074066
283600.0000000    0.1082597
283640.0000000    0.0980214
283680.0000000    0.1115124
283720.0000000    0.1108649
283760.0000000    0.1037057
283800.0000000    0.0997464
283840.0000000    0.1012276
283880.0000000    0.1004342
283920.0000000    0.1003963
283960.0000000    0.0943471
284000.0000000    0.1010340
284040.0000000    0.0948429
284080.0000000    0.1003462
284120.0000000    0.0985467
284160.0000000    0.1022361
284200.0000000    0.1057758
284240.0000000    0.0978346
284280.0000000    0.0923740
284320.0000000    0.0890949
284360.0000000    0.0976612
284400.0000000    0.0951377
284440.0000000    0.1051034
284480.0000000    0.0891927
284520.0000000    0.0962292
284560.0000000    0.1011036
284600.0000000    0.1066839
284640.0000000    0.1157425
284680.0000000    0.1044666
284720.0000000    0.0982048
284760.0000000    0.1075577
284800.0000000    0.1148341
284840.0000000    0.1094867
284880.0000000    0.0949970
284920.0000000    0.1060479
284960.0000000    0.1047882
285000.0000000    0.1014895
285040.0000000    0.1085551
285080.0000000    0.1047046
285120.0000000    0.1112704
285160.0000000    0.1065774
285200.0000000    0.1082492
285240.0000000    0.1018305
285280.0000000    0.1047312
285320.0000000    0.1057187
285360.0000000    0.1028619
285400.0000000    0.0987368
285440.0000000    0.1070712
285480.0000000    0.1066184
285520.0000000    0.1041460
285560.0000000    0.0978543
285600.0000000    0.1035441
285640.0000000    0.1181130
285680.0000000    0.0988384
285720.0000000    0.1034760
285760.0000000    0.1019323
285800.0000000    0.0981378
285840.0000000    0.1013393
285880.0000000    0.1068900
285920.0000000    0.0996423
285960.0000000    0.1078600
286000.0000000    0.1093400
286040.0000000    0.1023504
286080.0000000    0.1014024
286120.0000000    0.0930389
286160.0000000    0.0958679
286200.0000000    0.0939145
286240.0000000    0.0866916
286280.0000000    0.1048000
286320.0000000    0.0949832
286360.0000000    0.0928758
286400.0000000    0.0950334
286440.0000000    0.0964312
286480.0000000    0.0951907
286520.0000000    0.0916085
286560.0000000    0.1087939
286600.0000000    0.0937349
286640.0000000    0.0884700
286680.0000000    0.0840297
286720.0000000    0.0906300
286760.0000000    0.0884789
286800.0000000    0.0901010
286840.0000000    0.0826863
286880.0000000    0.0826946
286920.0000000    0.0957036
286960.0000000    0.0918260
287000.0000000    0.1072279
287040.0000000    0.0952960
287080.0000000    0.0958622
287120.0000000    0.0976628
287160.0000000    0.0828327
287200.0000000    0.0936605
287240.0000000    0.0865034
287280.0000000    0.0862951
287320.0000000    0.0913013
287360.0000000    0.0869104
287400.0000000    0.0844148
287440.0000000    0.0917040
287480.0000000    0.0895260
287520.0000000    0.0854906
287560.0000000    0.0930157
287600.0000000    0.0895738
287640.0000000    0.0871380
287680.0000000    0.0907862
287720.0000000    0.0822125
287760.0000000    0.0876163
287800.0000000    0.0909345
287840.0000000    0.0837933
287880.0000000    0.0757886
287920.0000000    0.0893597
287960.0000000    0.0849353
288000.0000000    0.0855403
288040.0000000    0.0872589
288080.0000000    0.0903451
288120.0000000    0.0945716
288160.0000000    0.0977339
288200.0000000    0.0918414
288240.0000000    0.0869141
288280.0000000    0.0970392
288320.0000000    0.0979180
288360.0000000    0.0885967
288400.0000000    0.0854868
288440.0000000    0.0842444
288480.0000000    0.0870870
288520.0000000    0.1004161
288560.0000000    0.0928720
288600.0000000    0.0980615
288640.0000000    0.0916403
288680.0000000    0.0884541
288720.0000000    0.0961155
288760.0000000    0.0970934
288800.0000000    0.0862549
288840.0000000    0.1006802
288880.0000000    0.1081517
288920.0000000    0.1018706
288960.0000000    0.1041677
289000.0000000    0.0922206
289040.0000000    0.0928294
289080.0000000    0.0876911
289120.0000000    0.0885361
289160.0000000    0.0900012
289200.0000000    0.1129271
289240.0000000    0.1023759
289280.0000000    0.0974486
289320.0000000    0.0988663
289360.0000000    0.0938633
289400.0000000    0.0973088
289440.0000000    0.0912282
289480.0000000    0.0892508
289520.0000000    0.0905053
289560.0000000    0.0936605
289600.0000000    0.0903102
289640.0000000    0.0993109
289680.0000000    0.0869716
289720.0000000    0.0976944
289760.0000000    0.0878448
289800.0000000    0.0958154
289840.0000000    0.0867433
289880.0000000    0.0821459
289920.0000000    0.1000364
289960.0000000    0.0849832
290000.0000000    0.0975233
290040.0000000    0.0867416
290080.0000000    0.0968050
290120.0000000    0.0904787
290160.0000000    0.0964907
290200.0000000    0.0967268
290240.0000000    0.0948154
290280.0000000    0.0975052
290320.0000000    0.0935125
290360.0000000    0.0933397
290400.0000000    0.0976691
290440.0000000    0.1003018
290480.0000000    0.1024000
290520.0000000    0.0984918
290560.0000000    0.1063396
290600.0000000    0.0993813
290640.0000000    0.1011245
290680.0000000    0.0925613
290720.0000000    0.0935806
290760.0000000    0.1082891
290800.0000000    0.1039089
290840.0000000    0.1032252
290880.0000000    0.0953771
290920.0000000    0.1033949
290960.0000000    0.1069766
291000.0000000    0.1062463
291040.0000000    0.1016963
291080.0000000    0.0941288
291120.0000000    0.0989529
291160.0000000    0.0880134
291200.0000000    0.0961192
291240.0000000    0.0976289
291280.0000000    0.0878275
291320.0000000    0.1041894
291360.0000000    0.0972624
291400.0000000    0.1135763
291440.0000000    0.0920112
291480.0000000    0.1028125
291520.0000000    0.0994702
291560.0000000    0.1114018
291600.0000000    0.1071561
291640.0000000    0.0953742
291680.0000000    0.0989585
291720.0000000    0.0948464
291760.0000000    0.1003805
291800.0000000    0.0963787
291840.0000000    0.0919075
291880.0000000    0.1022291
291920.0000000    0.0948146
291960.0000000    0.0967187
292000.0000000    0.0982151
292040.0000000    0.1038169
292080.0000000    0.1055432
292120.0000000    0.0936810
292160.0000000    0.1091200
292200.0000000    0.1000578
292240.0000000    0.1088683
292280.0000000    0.1090508
292320.0000000    0.1121682
292360.0000000    0.1038124
292400.0000000    0.1065280
292440.0000000    0.0989995
292480.0000000    0.0982614
292520.0000000    0.1037537
292560.0000000    0.1117802
292600.0000000    0.1188183
292640.0000000    0.1066873
292680.0000000    0.1040349
292720.0000000    0.1057024
292760.0000000    0.1009988
292800.0000000    0.0983822
292840.0000000    0.1005375
292880.0000000    0.1020767
292920.0000000    0.1023515
292960.0000000    0.0940328
293000.0000000    0.0997148
293040.0000000    0.1002336
293080.0000000    0.1064783
293120.0000000    0.0916123
293160.0000000    0.0976210
293200.0000000    0.0956846
293240.0000000    0.0965779
293280.0000000    0.0894325
293320.0000000    0.1004964
293360.0000000    0.1046880
293400.0000000    0.1023210
293440.0000000    0.0916257
293480.0000000    0.0948680
293520.0000000    0.0968763
293560.0000000    0.1006040
293600.0000000    0.0953101
293640.0000000    0.0941567
293680.0000000    0.0980809
293720.0000000    0.1015343
293760.0000000    0.0964395
293800.0000000    0.1001855
293840.0000000    0.1001953
293880.0000000    0.0885351
293920.0000000    0.0902606
293960.0000000    0.1007927
294000.0000000    0.0978399
294040.0000000    0.0936856
294080.0000000    0.0992759
294120.0000000    0.0926280
294160.0000000    0.1020871
294200.0000000    0.1021013
294240.0000000    0.0955997
294280.0000000    0.1076166
294320.0000000    0.1004634
294360.0000000    0.0975496
294400.0000000    0.0947085
294440.0000000    0.0939266
294480.0000000    0.1051911
294520.0000000    0.0901008
294560.0000000    0.1000066
294600.0000000    0.1008939
294640.0000000    0.1035214
294680.0000000    0.1011979
294720.0000000    0.0974171
294760.0000000    0.1015641
294800.0000000    0.0959993
294840.0000000    0.0951130
294880.0000000    0.0964378
294920.0000000    0.1051410
294960.0000000    0.1002819
295000.0000000    0.1035206
295040.0000000    0.0964234
295080.0000000    0.0994773
295120.0000000    0.1087001
295160.0000000    0.1023996
295200.0000000    0.1014921
295240.0000000    0.1065952
295280.0000000    0.0945543
295320.0000000    0.0899383
295360.0000000    0.1015069
295400.0000000    0.0953730
295440.0000000    0.1000605
295480.0000000    0.1049905
295520.0000000    0.1069120
295560.0000000    0.1070846
295600.0000000    0.1052375
295640.0000000    0.1060435
295680.0000000    0.0931858
295720.0000000    0.1100727
295760.0000000    0.1001714
295800.0000000    0.1208874
295840.0000000    0.1078999
295880.0000000    0.1079122
295920.0000000    0.0995208
295960.0000000    0.0970972
296000.0000000    0.1015131
296040.0000000    0.1021113
296080.0000000    0.0949350
296120.0000000    0.0917746
296160.0000000    0.0964706
296200.0000000    0.1002425
296240.0000000    0.0975862
296280.0000000    0.0998571
296320.0000000    0.1050229
296360.0000000    0.1044360
296400.0000000    0.1065131
296440.0000000    0.0914271
296480.0000000    0.1020206
296520.0000000    0.0923260
296560.0000000    0.1030003
296600.0000000    0.1050427
296640.0000000    0.1054362
296680.0000000    0.1071111
296720.0000000    0.1042311
296760.0000000    0.0893203
296800.0000000    0.0985954
296840.0000000    0.1060546
296880.0000000    0.1172394
296920.0000000    0.1084692
296960.0000000    0.1018498
297000.0000000    0.1069580
297040.0000000    0.0976440
297080.0000000    0.0971168
297120.0000000    0.1010426
297160.0000000    0.1063843
297200.0000000    0.1000451
297240.0000000    0.1018458
297280.0000000    0.1019695
297320.0000000    0.1012632
297360.0000000    0.1059438
297400.0000000    0.0989825
297440.0000000    0.1004729
297480.0000000    0.1048715
297520.0000000    0.1052281
297560.0000000    0.1011335
297600.0000000    0.0985308
297640.0000000    0.0965489
297680.0000000    0.0937562
297720.0000000    0.1029615
297760.0000000    0.0969848
297800.0000000    0.1044702
297840.0000000    0.0939376
297880.0000000    0.0941065
297920.0000000    0.1039961
297960.0000000    0.0964216
298000.0000000    0.1000859
298040.0000000    0.0871407
298080.0000000    0.0914928
298120.0000000    0.0930844
298160.0000000    0.1002305
298200.0000000    0.0997139
298240.0000000    0.1016919
298280.0000000    0.1083227
298320.0000000    0.1008170
298360.0000000    0.1013553
298400.0000000    0.1129715
298440.0000000    0.1009972
298480.0000000    0.1040865
298520.0000000    0.1009766
298560.0000000    0.0958202
298600.0000000    0.1027966
298640.0000000    0.0963134
298680.0000000    0.0985679
298720.0000000    0.0918799
298760.0000000    0.0966861
298800.0000000    0.0911276
298840.0000000    0.0885486
298880.0000000    0.0916548
298920.0000000    0.0932347
298960.0000000    0.0924093
299000.0000000    0.0995751
299040.0000000    0.0927521
299080.0000000    0.0927395
299120.0000000    0.1011609
299160.0000000    0.0941330
299200.0000000    0.0907329
299240.0000000    0.0916680
299280.0000000    0.0992076
299320.0000000    0.0979303
299360.0000000    0.0975197
299400.0000000    0.1072504
299440.0000000    0.1036380
299480.0000000    0.1011488
299520.0000000    0.1007374
299560.0000000    0.0942518
299600.0000000    0.0933104
299640.0000000    0.1055893
299680.0000000    0.1026319
299720.0000000    0.1016138
299760.0000000    0.0981105
299800.0000000    0.0994497
299840.0000000    0.0985288
299880.0000000    0.0959801
299920.0000000    0.0924499
299960.0000000    0.0910281
300000.0000000    0.0871220
300040.0000000    0.0975280
300080.0000000    0.0979590
300120.0000000    0.0998702
300160.0000000    0.0979345
300200.0000000    0.1026974
300240.0000000    0.0941150
300280.0000000    0.0964450
300320.0000000    0.1022692
300360.0000000    0.0941792
300400.0000000    0.0945468
300440.0000000    0.1053063
300480.0000000    0.0887002
300520.0000000    0.1010944
300560.0000000    0.0917765
300600.0000000    0.0903615
300640.0000000    0.1030301
300680.0000000    0.0961378
300720.0000000    0.0915372
300760.0000000    0.1005047
300800.0000000    0.0944192
300840.0000000    0.1046176
300880.0000000    0.1088351
300920.0000000    0.1045866
300960.0000000    0.1058297
301000.0000000    0.0986792
301040.0000000    0.1016021
301080.0000000    0.1000003
301120.0000000    0.0917786
301160.0000000    0.0912104
301200.0000000    0.0995435
301240.0000000    0.1126635
301280.0000000    0.0913969
301320.0000000    0.0983452
301360.0000000    0.0935388
301400.0000000    0.0977240
301440.0000000    0.1045696
301480.0000000    0.0965255
301520.0000000    0.1082834
301560.0000000    0.1028937
301600.0000000    0.0974993
301640.0000000    0.1010640
301680.0000000    0.1005164
301720.0000000    0.1014278
301760.0000000    0.0996932
301800.0000000    0.1122906
301840.0000000    0.1000976
301880.0000000    0.1059414
301920.0000000    0.1075644
301960.0000000    0.1042509
302000.0000000    0.1017445
302040.0000000    0.1001435
302080.0000000    0.1003358
302120.0000000    0.1025828
302160.0000000    0.1120280
302200.0000000    0.1060021
302240.0000000    0.1092180
302280.0000000    0.1085261
302320.0000000    0.1074866
302360.0000000    0.1026820
302400.0000000    0.1010321
302440.0000000    0.1095861
302480.0000000    0.1141185
302520.0000000    0.0995296
302560.0000000    0.1028976
302600.0000000    0.1021544
302640.0000000    0.1112581
302680.0000000    0.1132556
302720.0000000    0.1018248
302760.0000000    0.1055183
302800.0000000    0.0959465
302840.0000000    0.1086690
302880.0000000    0.1125504
302920.0000000    0.1052101
302960.0000000    0.1162467
303000.0000000    0.1053238
303040.0000000    0.1035707
303080.0000000    0.1029819
303120.0000000    0.1068990
303160.0000000    0.1155818
303200.0000000    0.1104775
303240.0000000    0.1057196
303280.0000000    0.1006397
303320.0000000    0.1127499
303360.0000000    0.1077264
303400.0000000    0.1119691
303440.0000000    0.1177241
303480.0000000    0.1063195
303520.0000000    0.1244190
303560.0000000    0.1065228
303600.0000000    0.1045617
303640.0000000    0.1094787
303680.0000000    0.1052928
303720.0000000    0.1119177
303760.0000000    0.1048233
303800.0000000    0.1038307
303840.0000000    0.1019894
303880.0000000    0.1033633
303920.0000000    0.1133217
303960.0000000    0.1004168
304000.0000000    0.0972672
304040.0000000    0.0919677
304080.0000000    0.0976513
304120.0000000    0.1032990
304160.0000000    0.0917366
304200.0000000    0.1014911
304240.0000000    0.1007946
304280.0000000    0.1117335
304320.0000000    0.1000711
304360.0000000    0.0955123
304400.0000000    0.1122787
304440.0000000    0.1108200
304480.0000000    0.1047978
304520.0000000    0.1064759
304560.0000000    0.1003826
304600.0000000    0.1079465
304640.0000000    0.1047917
304680.0000000    0.1122159
304720.0000000    0.1131102
304760.0000000    0.1041032
304800.0000000    0.1043030
304840.0000000    0.0982278
304880.0000000    0.1024660
304920.0000000    0.1012040
304960.0000000    0.0974684
305000.0000000    0.1015953
305040.0000000    0.1008129
305080.0000000    0.0952096
305120.0000000    0.1048709
305160.0000000    0.1075882
305200.0000000    0.1059529
305240.0000000    0.1134767
305280.0000000    0.1074098
305320.0000000    0.1051510
305360.0000000    0.1074966
305400.0000000    0.0997872
305440.0000000    0.1139402
305480.0000000    0.1050721
305520.0000000    0.1028110
305560.0000000    0.1128229
305600.0000000    0.1058186
305640.0000000    0.1137056
305680.0000000    0.1127902
305720.0000000    0.0907672
305760.0000000    0.0997322
305800.0000000    0.1114327
305840.0000000    0.1034134
305880.0000000    0.1142917
305920.0000000    0.1277928
305960.0000000    0.1229506
306000.0000000    0.1018534
306040.0000000    0.1012144
306080.0000000    0.1149136
306120.0000000    0.1044445
306160.0000000    0.1089482
306200.0000000    0.0939900
306240.0000000    0.1062268
306280.0000000    0.1041184
306320.0000000    0.1022328
306360.0000000    0.1024943
306400.0000000    0.1088805
306440.0000000    0.1063362
306480.0000000    0.1068723
306520.0000000    0.1100504
306560.0000000    0.1036982
306600.0000000    0.1052176
306640.0000000    0.1204340
306680.0000000    0.1126081
306720.0000000    0.1015141
306760.0000000    0.1102977
306800.0000000    0.1160978
306840.0000000    0.1125370
306880.0000000    0.1047948
306920.0000000    0.1119963
306960.0000000    0.1091769
307000.0000000    0.1057931
307040.0000000    0.1200018
307080.0000000    0.1073953
307120.0000000    0.1116466
307160.0000000    0.1135401
307200.0000000    0.1127297
307240.0000000    0.1138843
307280.0000000    0.1102581
307320.0000000    0.1069532
307360.0000000    0.1100574
307400.0000000    0.1207722
307440.0000000    0.1126874
307480.0000000    0.1150390
307520.0000000    0.1178724
307560.0000000    0.1089922
307600.0000000    0.1109106
307640.0000000    0.1059024
307680.0000000    0.1009053
307720.0000000    0.1052855
307760.0000000    0.1037707
307800.0000000    0.1091908
307840.0000000    0.1032545
307880.0000000    0.1102918
307920.0000000    0.1128332
307960.0000000    0.1087492
308000.0000000    0.1095670
308040.0000000    0.1043802
308080.0000000    0.0971890
308120.0000000    0.1017776
308160.0000000    0.1046964
308200.0000000    0.1100963
308240.0000000    0.0995489
308280.0000000    0.0998490
308320.0000000    0.0990750
308360.0000000    0.1058480
308400.0000000    0.1163486
308440.0000000    0.0923585
308480.0000000    0.0929452
308520.0000000    0.1049674
308560.0000000    0.1098873
308600.0000000    0.1042626
308640.0000000    0.1036676
308680.0000000    0.1061886
308720.0000000    0.1049002
308760.0000000    0.1031658
308800.0000000    0.1068427
308840.0000000    0.1141247
308880.0000000    0.0994540
308920.0000000    0.1093072
308960.0000000    0.1069211
309000.0000000    0.1047736
309040.0000000    0.1050307
309080.0000000    0.1063706
309120.0000000    0.0985102
309160.0000000    0.1058482
309200.0000000    0.1037682
309240.0000000    0.1059074
309280.0000000    0.1064163
309320.0000000    0.0977266
309360.0000000    0.0996957
309400.0000000    0.1117821
309440.0000000    0.0941627
309480.0000000    0.1134951
309520.0000000    0.1071271
309560.0000000    0.1039400
309600.0000000    0.0992600
309640.0000000    0.0963659
309680.0000000    0.1075473
309720.0000000    0.1019923
309760.0000000    0.0985544
309800.0000000    0.1123857
309840.0000000    0.0989022
309880.0000000    0.1018458
309920.0000000    0.1043023
309960.0000000    0.1025902
310000.0000000    0.1084262
310040.0000000    0.1083042
310080.0000000    0.0946050
310120.0000000    0.0945166
310160.0000000    0.0945402
310200.0000000    0.1120068
310240.0000000    0.1079372
310280.0000000    0.0927259
310320.0000000    0.1007679
310360.0000000    0.1034266
310400.0000000    0.1025752
310440.0000000    0.0955737
310480.0000000    0.0855183
310520.0000000    0.0919136
310560.0000000    0.0913284
310600.0000000    0.0945350
310640.0000000    0.0938627
310680.0000000    0.0882976
310720.0000000    0.0854317
310760.0000000    0.0933516
310800.0000000    0.0925173
310840.0000000    0.0833971
310880.0000000    0.0846851
310920.0000000    0.0902911
310960.0000000    0.0862155
311000.0000000    0.1061660
311040.0000000    0.0855720
311080.0000000    0.0932799
311120.0000000    0.0850418
311160.0000000    0.0899308
311200.0000000    0.0852142
311240.0000000    0.0796810
311280.0000000    0.0887035
311320.0000000    0.0813885
311360.0000000    0.0918864
311400.0000000    0.0863680
311440.0000000    0.0894019
311480.0000000    0.0838193
311520.0000000    0.0958527
311560.0000000    0.0863421
311600.0000000    0.1084824
311640.0000000    0.0972101
311680.0000000    0.0925969
311720.0000000    0.0945852
311760.0000000    0.0880423
311800.0000000    0.0892373
311840.0000000    0.1054067
311880.0000000    0.1101547
311920.0000000    0.1026278
311960.0000000    0.0960471
312000.0000000    0.0977008
312040.0000000    0.0902073
312080.0000000    0.0986241
312120.0000000    0.0934197
312160.0000000    0.1095373
312200.0000000    0.1022525
312240.0000000    0.0995895
312280.0000000    0.1020299
312320.0000000    0.1034653
312360.0000000    0.0884528
312400.0000000    0.0952182
312440.0000000    0.1014574
312480.0000000    0.1175723
312520.0000000    0.1098704
312560.0000000    0.1005237
312600.0000000    0.0999233
312640.0000000    0.1015238
312680.0000000    0.0985778
312720.0000000    0.1015852
312760.0000000    0.0988720
312800.0000000    0.1059687
312840.0000000    0.0966799
312880.0000000    0.0988704
312920.0000000    0.0970595
312960.0000000    0.0904960
313000.0000000    0.0944642
313040.0000000    0.0990052
313080.0000000    0.1073066
313120.0000000    0.0987019
313160.0000000    0.1127428
313200.0000000    0.1071636
313240.0000000    0.0968197
313280.0000000    0.1023907
313320.0000000    0.1011725
313360.0000000    0.0965428
313400.0000000    0.0987117
313440.0000000    0.0964889
313480.0000000    0.0994782
313520.0000000    0.0890575
313560.0000000    0.0973069
313600.0000000    0.0939281
313640.0000000    0.0952814
313680.0000000    0.0894228
313720.0000000    0.0940596
313760.0000000    0.0925711
313800.0000000    0.0926930
313840.0000000    0.0912652
313880.0000000    0.0945041
313920.0000000    0.0919538
313960.0000000    0.0855937
314000.0000000    0.0912536
314040.0000000    0.0962805
314080.0000000    0.1106709
314120.0000000    0.1045933
314160.0000000    0.0998022
314200.0000000    0.1031497
314240.0000000    0.1042239
314280.0000000    0.1180365
314320.0000000    0.1057760
314360.0000000    0.1126608
314400.0000000    0.1083218
314440.0000000    0.1220504
314480.0000000    0.1137732
314520.0000000    0.1144310
314560.0000000    0.1130932
314600.0000000    0.1046676
314640.0000000    0.0996485
314680.0000000    0.0974328
314720.0000000    0.0976857
314760.0000000    0.1039070
314800.0000000    0.0957704
314840.0000000    0.1045003
314880.0000000    0.0894261
314920.0000000    0.1001552
314960.0000000    0.0953671
315000.0000000    0.1060386
315040.0000000    0.0981621
315080.0000000    0.0981018
315120.0000000    0.0951060
315160.0000000    0.0916697
315200.0000000    0.1051841
315240.0000000    0.1018227
315280.0000000    0.0964183
315320.0000000    0.1057202
315360.0000000    0.1035350
315400.0000000    0.0925319
315440.0000000    0.0936268
315480.0000000    0.0960360
315520.0000000    0.1088252
315560.0000000    0.0919624
315600.0000000    0.0861467
315640.0000000    0.0939098
315680.0000000    0.0950344
315720.0000000    0.0922603
315760.0000000    0.1015213
315800.0000000    0.0934321
315840.0000000    0.0936242
315880.0000000    0.0912437
315920.0000000    0.1236667
315960.0000000    0.1137153
316000.0000000    0.1054128
316040.0000000    0.0957280
316080.0000000    0.1111296
316120.0000000    0.1199742
316160.0000000    0.1084830
316200.0000000    0.1120769
316240.0000000    0.0971112
316280.0000000    0.1038504
316320.0000000    0.1042153
316360.0000000    0.0927810
316400.0000000    0.0993259
316440.0000000    0.0970099
316480.0000000    0.0899137
316520.0000000    0.1154188
316560.0000000    0.1077648
316600.0000000    0.1139966
316640.0000000    0.1182119
316680.0000000    0.1108870
316720.0000000    0.1198880
316760.0000000    0.1261491
316800.0000000    0.0975288
316840.0000000    0.1001995
316880.0000000    0.1044825
316920.0000000    0.0949390
316960.0000000    0.1004094
317000.0000000    0.1177252
317040.0000000    0.0970202
317080.0000000    0.1012182
317120.0000000    0.1067937
317160.0000000    0.1060550
317200.0000000    0.0994127
317240.0000000    0.1048125
317280.0000000    0.1018717
317320.0000000    0.1047606
317360.0000000    0.1043771
317400.0000000    0.0882721
317440.0000000    0.0920060
317480.0000000    0.0899789
317520.0000000    0.0961840
317560.0000000    0.0958344
317600.0000000    0.0913799
317640.0000000    0.1008656
317680.0000000    0.0976143
317720.0000000    0.0942343
317760.0000000    0.0914096
317800.0000000    0.0951257
317840.0000000    0.1013766
317880.0000000    0.0993318
317920.0000000    0.0901037
317960.0000000    0.0962562
318000.0000000    0.1024512
318040.0000000    0.1002128
318080.0000000    0.0941489
318120.0000000    0.0939612
318160.0000000    0.0949638
318200.0000000    0.0990927
318240.0000000    0.0990567
318280.0000000    0.0993672
318320.0000000    0.1049270
318360.0000000    0.0977558
318400.0000000    0.0966740
318440.0000000    0.0890933
318480.0000000    0.0895725
318520.0000000    0.0933467
318560.0000000    0.0948753
318600.0000000    0.1018033
318640.0000000    0.0987651
318680.0000000    0.1041643
318720.0000000    0.0989201
318760.0000000    0.0937332
318800.0000000    0.0913767
318840.0000000    0.0892716
318880.0000000    0.0875784
318920.0000000    0.0874645
318960.0000000    0.1026336
319000.0000000    0.0885868
319040.0000000    0.1028437
319080.0000000    0.0948931
319120.0000000    0.0980113
319160.0000000    0.0971074
319200.0000000    0.0914550
319240.0000000    0.0942541
319280.0000000    0.0912853
319320.0000000    0.0935186
319360.0000000    0.0910949
319400.0000000    0.0979421
319440.0000000    0.0982836
319480.0000000    0.0951803
319520.0000000    0.0910719
319560.0000000    0.0920875
319600.0000000    0.1028574
319640.0000000    0.1033944
319680.0000000    0.1007712
319720.0000000    0.1077302
319760.0000000    0.1110925
319800.0000000    0.1071276
319840.0000000    0.1035342
319880.0000000    0.1024525
319920.0000000    0.1145647
319960.0000000    0.1151966
320000.0000000    0.0943466
320040.0000000    0.0964836
320080.0000000    0.0958207
320120.0000000    0.0901278
320160.0000000    0.1010786
320200.0000000    0.1032694
320240.0000000    0.0983506
320280.0000000    0.1031890
320320.0000000    0.1009749
320360.0000000    0.1002880
320400.0000000    0.0957884
320440.0000000    0.0968053
320480.0000000    0.0981324
320520.0000000    0.1047577
320560.0000000    0.0868576
320600.0000000    0.0976174
320640.0000000    0.0882952
320680.0000000    0.0861761
320720.0000000    0.1000070
320760.0000000    0.0898070
320800.0000000    0.0855503
320840.0000000    0.0959853
320880.0000000    0.0914328
320920.0000000    0.0924883
320960.0000000    0.0837672
321000.0000000    0.0905563
321040.0000000    0.0915801
321080.0000000    0.0898276
321120.0000000    0.0918985
321160.0000000    0.0938432
321200.0000000    0.0985927
321240.0000000    0.0915950
321280.0000000    0.0904414
321320.0000000    0.0885028
321360.0000000    0.0806173
321400.0000000    0.0954523
321440.0000000    0.0971261
321480.0000000    0.0905408
321520.0000000    0.0945097
321560.0000000    0.0972810
321600.0000000    0.0955856
321640.0000000    0.0865985
321680.0000000    0.0995880
321720.0000000    0.0942363
321760.0000000    0.0875665
321800.0000000    0.1082494
321840.0000000    0.1085810
321880.0000000    0.0914218
321920.0000000    0.0966962
321960.0000000    0.0943568
322000.0000000    0.1061593
322040.0000000    0.0925498
322080.0000000    0.0935749
322120.0000000    0.1000309
322160.0000000    0.1074420
322200.0000000    0.1025369
322240.0000000    0.1044695
322280.0000000    0.1007306
322320.0000000    0.1112811
322360.0000000    0.1037472
322400.0000000    0.1078090
322440.0000000    0.1061355
322480.0000000    0.1053915
322520.0000000    0.0992276
322560.0000000    0.1047216
322600.0000000    0.1137203
322640.0000000    0.1057651
322680.0000000    0.0963288
322720.0000000    0.0996889
322760.0000000    0.1057588
322800.0000000    0.0948014
322840.0000000    0.0928169
322880.0000000    0.0989596
322920.0000000    0.0982109
322960.0000000    0.1201895
323000.0000000    0.0994681
323040.0000000    0.1020969
323080.0000000    0.1058743
323120.0000000    0.1142012
323160.0000000    0.1078368
323200.0000000    0.1060063
323240.0000000    0.0981858
323280.0000000    0.0983172
323320.0000000    0.1035747
323360.0000000    0.0964485
323400.0000000    0.1044387
323440.0000000    0.1033647
323480.0000000    0.1049321
323520.0000000    0.1102827
323560.0000000    0.1003973
323600.0000000    0.1055672
323640.0000000    0.0988667
323680.0000000    0.1011017
323720.0000000    0.1001083
323760.0000000    0.0935124
323800.0000000    0.1039233
323840.0000000    0.0905148
323880.0000000    0.0918986
323920.0000000    0.0911492
323960.0000000    0.1027307
324000.0000000    0.1028228
324040.0000000    0.0945199
324080.0000000    0.0969591
324120.0000000    0.1079490
324160.0000000    0.1045653
324200.0000000    0.1017559
324240.0000000    0.0960479
324280.0000000    0.0955613
324320.0000000    0.1004362
324360.0000000    0.0959660
324400.0000000    0.1043458
324440.0000000    0.0979972
324480.0000000    0.1000323
324520.0000000    0.1026469
324560.0000000    0.0951624
324600.0000000    0.0926745
324640.0000000    0.0909679
324680.0000000    0.1020984
324720.0000000    0.0894681
324760.0000000    0.0920131
324800.0000000    0.0940729
324840.0000000    0.0994254
324880.0000000    0.0920065
324920.0000000    0.0932040
324960.0000000    0.0907498
325000.0000000    0.1022314
325040.0000000    0.0993275
325080.0000000    0.0932082
325120.0000000    0.0974492
325160.0000000    0.1023154
325200.0000000    0.1045861
325240.0000000    0.0913152
325280.0000000    0.1006268
325320.0000000    0.0973089
325360.0000000    0.0967297
325400.0000000    0.0981448
325440.0000000    0.0920235
325480.0000000    0.0967269
325520.0000000    0.1079417
325560.0000000    0.1062169
325600.0000000    0.1021558
325640.0000000    0.1086294
325680.0000000    0.1092941
325720.0000000    0.1092342
325760.0000000    0.1136224
325800.0000000    0.1062723
325840.0000000    0.1126438
325880.0000000    0.1067357
325920.0000000    0.0972767
325960.0000000    0.1011569
326000.0000000    0.1067920
326040.0000000    0.0938570
326080.0000000    0.0967080
326120.0000000    0.1029527
326160.0000000    0.1070700
326200.0000000    0.1031380
326240.0000000    0.0978953
326280.0000000    0.0976271
326320.0000000    0.0880974
326360.0000000    0.0992226
326400.0000000    0.1077310
326440.0000000    0.1087674
326480.0000000    0.1091933
326520.0000000    0.0950695
326560.0000000    0.0991124
326600.0000000    0.0939956
326640.0000000    0.0907897
326680.0000000    0.0922204
326720.0000000    0.0952317
326760.0000000    0.0915841
326800.0000000    0.0881458
326840.0000000    0.0868321
326880.0000000    0.0908893
326920.0000000    0.0965929
326960.0000000    0.0866028
327000.0000000    0.0852261
327040.0000000    0.0919827
327080.0000000    0.0981618
327120.0000000    0.1029651
327160.0000000    0.1069616
327200.0000000    0.0918240
327240.0000000    0.0964755
327280.0000000    0.0995582
327320.0000000    0.0913474
327360.0000000    0.1022202
327400.0000000    0.0962000
327440.0000000    0.0978697
327480.0000000    0.0914806
327520.0000000    0.0977417
327560.0000000    0.0944273
327600.0000000    0.0933427
327640.0000000    0.0869529
327680.0000000    0.0936097
327720.0000000    0.0914259
327760.0000000    0.0945508
327800.0000000    0.0868064
327840.0000000    0.0921845
327880.0000000    0.0931691
327920.0000000    0.0956290
327960.0000000    0.0938586
328000.0000000    0.0968702
328040.0000000    0.0850465
328080.0000000    0.0985220
328120.0000000    0.0962023
328160.0000000    0.0925276
328200.0000000    0.0949402
328240.0000000    0.0943795
328280.0000000    0.0949716
328320.0000000    0.1022214
328360.0000000    0.0943458
328400.0000000    0.0951990
328440.0000000    0.0935797
328480.0000000    0.0988656
328520.0000000    0.0941790
328560.0000000    0.0922569
328600.0000000    0.0904374
328640.0000000    0.0854844
328680.0000000    0.0918455
328720.0000000    0.0908493
328760.0000000    0.0930730
328800.0000000    0.0953327
328840.0000000    0.0966033
328880.0000000    0.1011824
328920.0000000    0.1004791
328960.0000000    0.1034914
329000.0000000    0.1052225
329040.0000000    0.1003732
329080.0000000    0.0999191
329120.0000000    0.1139229
329160.0000000    0.1016365
329200.0000000    0.0956343
329240.0000000    0.1064570
329280.0000000    0.1045415
329320.0000000    0.1034487
329360.0000000    0.0962273
329400.0000000    0.0996938
329440.0000000    0.1039386
329480.0000000    0.1075246
329520.0000000    0.1176637
329560.0000000    0.1159148
329600.0000000    0.1003151
329640.0000000    0.0992271
329680.0000000    0.1035886
329720.0000000    0.1013547
329760.0000000    0.1165404
329800.0000000    0.1007392
329840.0000000    0.0996818
329880.0000000    0.0982399
329920.0000000    0.0859259
329960.0000000    0.1031663
330000.0000000    0.1019934
330040.0000000    0.1046087
330080.0000000    0.0999679
330120.0000000    0.0887702
330160.0000000    0.0986830
330200.0000000    0.1048289
330240.0000000    0.1001835
330280.0000000    0.0920776
330320.0000000    0.0963886
330360.0000000    0.1052461
330400.0000000    0.1269562
330440.0000000    0.1034460
330480.0000000    0.1077475
330520.0000000    0.0980513
330560.0000000    0.1091728
330600.0000000    0.1013621
330640.0000000    0.0956738
330680.0000000    0.1009061
330720.0000000    0.0938921
330760.0000000    0.1017347
330800.0000000    0.0980949
330840.0000000    0.1012250
330880.0000000    0.0983439
330920.0000000    0.1170420
330960.0000000    0.1122539
331000.0000000    0.1082402
331040.0000000    0.1082728
331080.0000000    0.1072511
331120.0000000    0.1086016
331160.0000000    0.1173212
331200.0000000    0.0946745
331240.0000000    0.0974197
331280.0000000    0.1003858
331320.0000000    0.0992297
331360.0000000    0.1056065
331400.0000000    0.1003955
331440.0000000    0.1059974
331480.0000000    0.1079421
331520.0000000    0.1008661
331560.0000000    0.0935417
331600.0000000    0.0909907
331640.0000000    0.0958741
331680.0000000    0.1042983
331720.0000000    0.0941586
331760.0000000    0.0969266
331800.0000000    0.0964471
331840.0000000    0.0973128
331880.0000000    0.1128138
331920.0000000    0.1128714
331960.0000000    0.0975228
332000.0000000    0.0956187
332040.0000000    0.1007589
332080.0000000    0.0988045
332120.0000000    0.1000613
332160.0000000    0.0990678
332200.0000000    0.1005804
332240.0000000    0.1057647
332280.0000000    0.0988364
332320.0000000    0.0976172
332360.0000000    0.1071674
332400.0000000    0.1037210
332440.0000000    0.1004441
332480.0000000    0.0982024
332520.0000000    0.0970648
332560.0000000    0.0910264
332600.0000000    0.0832694
332640.0000000    0.0916905
332680.0000000    0.0936315
332720.0000000    0.0912471
332760.0000000    0.0933557
332800.0000000    0.1005959
332840.0000000    0.0905094
332880.0000000    0.0945472
332920.0000000    0.0929611
332960.0000000    0.1036285
333000.0000000    0.0934089
333040.0000000    0.0990373
333080.0000000    0.0965833
333120.0000000    0.1015712
333160.0000000    0.0996613
333200.0000000    0.1046736
333240.0000000    0.0871144
333280.0000000    0.0986913
333320.0000000    0.0936305
333360.0000000    0.0821634
333400.0000000    0.0903002
333440.0000000    0.0958070
333480.0000000    0.1024927
333520.0000000    0.0955478
333560.0000000    0.0951973
333600.0000000    0.1105047
333640.0000000    0.1076484
333680.0000000    0.0989205
333720.0000000    0.0943923
333760.0000000    0.0967329
333800.0000000    0.0900829
333840.0000000    0.1060167
333880.0000000    0.1022332
333920.0000000    0.0981631
333960.0000000    0.1091877
334000.0000000    0.1015108
334040.0000000    0.0931358
334080.0000000    0.0968802
334120.0000000    0.1032923
334160.0000000    0.0906461
334200.0000000    0.1040634
334240.0000000    0.0973401
334280.0000000    0.0984596
334320.0000000    0.0952397
334360.0000000    0.0921930
334400.0000000    0.0887268
334440.0000000    0.0966304
334480.0000000    0.0866182
334520.0000000    0.0952154
334560.0000000    0.1046244
334600.0000000    0.0905240
334640.0000000    0.0914275
334680.0000000    0.1040590
334720.0000000    0.0843584
334760.0000000    0.0975147
334800.0000000    0.1012043
334840.0000000    0.1126212
334880.0000000    0.1131941
334920.0000000    0.1036822
334960.0000000    0.0963401
335000.0000000    0.0941451
335040.0000000    0.0910084
335080.0000000    0.0931044
335120.0000000    0.0983751
335160.0000000    0.1036415
335200.0000000    0.0977757
335240.0000000    0.1098778
335280.0000000    0.1053820
335320.0000000    0.0896361
335360.0000000    0.0937224
335400.0000000    0.1014207
335440.0000000    0.1022470
335480.0000000    0.0937907
335520.0000000    0.0949689
335560.0000000    0.0905246
335600.0000000    0.0978220
335640.0000000    0.0933760
335680.0000000    0.0908649
335720.0000000    0.0972197
335760.0000000    0.0959005
335800.0000000    0.0928715
335840.0000000    0.0916343
335880.0000000    0.0948330
335920.0000000    0.0926635
335960.0000000    0.0940005
336000.0000000    0.0939137
336040.0000000    0.0877921
336080.0000000    0.0944768
336120.0000000    0.0884637
336160.0000000    0.0927607
336200.0000000    0.0877424
336240.0000000    0.0919483
336280.0000000    0.1006915
336320.0000000    0.0944352
336360.0000000    0.0899498
336400.0000000    0.0944685
336440.0000000    0.1016038
336480.0000000    0.1067715
336520.0000000    0.0980312
336560.0000000    0.0925729
336600.0000000    0.0968886
336640.0000000    0.0940530
336680.0000000    0.0909548
336720.0000000    0.1032003
336760.0000000    0.0906815
336800.0000000    0.0888364
336840.0000000    0.0873193
336880.0000000    0.0978462
336920.0000000    0.0904876
336960.0000000    0.0916795
337000.0000000    0.1103125
337040.0000000    0.1015946
337080.0000000    0.0971420
337120.0000000    0.0952547
337160.0000000    0.1024606
337200.0000000    0.0979216
337240.0000000    0.0996229
337280.0000000    0.0906475
337320.0000000    0.1023779
337360.0000000    0.1065769
337400.0000000    0.0983395
337440.0000000    0.1090501
337480.0000000    0.0858250
337520.0000000    0.0912198
337560.0000000    0.0952386
337600.0000000    0.0939778
337640.0000000    0.0929386
337680.0000000    0.0986716
337720.0000000    0.0979496
337760.0000000    0.0978262
337800.0000000    0.1043310
337840.0000000    0.1074295
337880.0000000    0.1050649
337920.0000000    0.1010858
337960.0000000    0.0886303
338000.0000000    0.0931684
338040.0000000    0.0896720
338080.0000000    0.0976158
338120.0000000    0.0943063
338160.0000000    0.0979571
338200.0000000    0.0935380
338240.0000000    0.0976424
338280.0000000    0.1044482
338320.0000000    0.0937028
338360.0000000    0.0995568
338400.0000000    0.1037328
338440.0000000    0.0976534
338480.0000000    0.0975432
338520.0000000    0.0989370
338560.0000000    0.1013529
338600.0000000    0.0917238
338640.0000000    0.1055195
338680.0000000    0.1133059
338720.0000000    0.1129766
338760.0000000    0.0983187
338800.0000000    0.1055775
338840.0000000    0.1053874
338880.0000000    0.1000717
338920.0000000    0.0974885
338960.0000000    0.1061111
339000.0000000    0.1036124
339040.0000000    0.0956431
339080.0000000    0.0883899
339120.0000000    0.0961557
339160.0000000    0.0982968
339200.0000000    0.0977657
339240.0000000    0.0926992
339280.0000000    0.0921706
339320.0000000    0.0971104
339360.0000000    0.1053558
339400.0000000    0.0926882
339440.0000000    0.1037126
339480.0000000    0.0985891
339520.0000000    0.1038530
339560.0000000    0.1069213
339600.0000000    0.1135707
339640.0000000    0.1043586
339680.0000000    0.1119060
339720.0000000    0.1086167
339760.0000000    0.1100859
339800.0000000    0.1079590
339840.0000000    0.1051224
339880.0000000    0.1059932
339920.0000000    0.1073828
339960.0000000    0.1102094
340000.0000000    0.1050045
340040.0000000    0.1050707
340080.0000000    0.1026275
340120.0000000    0.0982476
340160.0000000    0.0996867
340200.0000000    0.1031175
340240.0000000    0.1018957
340280.0000000    0.0905361
340320.0000000    0.0957518
340360.0000000    0.0918887
340400.0000000    0.1004775
340440.0000000    0.1051030
340480.0000000    0.1073676
340520.0000000    0.1048644
340560.0000000    0.1014944
340600.0000000    0.0939494
340640.0000000    0.0924353
340680.0000000    0.0993927
340720.0000000    0.1120893
340760.0000000    0.1141500
340800.0000000    0.1012549
340840.0000000    0.1016614
340880.0000000    0.0943549
340920.0000000    0.0990101
340960.0000000    0.1003555
341000.0000000    0.1007071
341040.0000000    0.1040877
341080.0000000    0.0977355
341120.0000000    0.0997214
341160.0000000    0.0995957
341200.0000000    0.1009257
341240.0000000    0.0984566
341280.0000000    0.1061233
341320.0000000    0.1018448
341360.0000000    0.1044080
341400.0000000    0.1025357
341440.0000000    0.1103777
341480.0000000    0.1040681
341520.0000000    0.1039400
341560.0000000    0.1065940
341600.0000000    0.1043943
341640.0000000    0.0988749
341680.0000000    0.1002307
341720.0000000    0.0916216
341760.0000000    0.0905335
341800.0000000    0.0902926
341840.0000000    0.0921790
341880.0000000    0.0966305
341920.0000000    0.0987200
341960.0000000    0.0862589
342000.0000000    0.0930799
342040.0000000    0.0935989
342080.0000000    0.1029114
342120.0000000    0.0906789
342160.0000000    0.0967734
342200.0000000    0.0943206
342240.0000000    0.0968439
342280.0000000    0.0996125
342320.0000000    0.1055192
342360.0000000    0.1035293
342400.0000000    0.0966689
342440.0000000    0.1075547
342480.0000000    0.1109827
342520.0000000    0.1037761
342560.0000000    0.0980712
342600.0000000    0.0967918
342640.0000000    0.1020244
342680.0000000    0.1013599
342720.0000000    0.1097742
342760.0000000    0.0982824
342800.0000000    0.1006358
342840.0000000    0.0929344
342880.0000000    0.1024789
342920.0000000    0.0952122
342960.0000000    0.0954970
343000.0000000    0.0957401
343040.0000000    0.0917979
343080.0000000    0.0972466
343120.0000000    0.1008668
343160.0000000    0.0941078
343200.0000000    0.1043297
343240.0000000    0.0992877
343280.0000000    0.0971791
343320.0000000    0.1020916
343360.0000000    0.0884521
343400.0000000    0.0981595
343440.0000000    0.0925568
343480.0000000    0.0871496
343520.0000000    0.0936828
343560.0000000    0.1002063
343600.0000000    0.0900983
343640.0000000    0.0993542
343680.0000000    0.1051459
343720.0000000    0.0968520
343760.0000000    0.0925605
343800.0000000    0.0957751
343840.0000000    0.1023004
343880.0000000    0.0924352
343920.0000000    0.0995122
343960.0000000    0.0927677
344000.0000000    0.0981277
344040.0000000    0.1003921
344080.0000000    0.1042228
344120.0000000    0.0959082
344160.0000000    0.0952685
344200.0000000    0.0971462
344240.0000000    0.0971289
344280.0000000    0.0876268
344320.0000000    0.0893508
344360.0000000    0.0922400
344400.0000000    0.0940483
344440.0000000    0.0839622
344480.0000000    0.0883054
344520.0000000    0.1058578
344560.0000000    0.0928436
344600.0000000    0.0989201
344640.0000000    0.1003569
344680.0000000    0.0959230
344720.0000000    0.0969832
344760.0000000    0.0936380
344800.0000000    0.0952660
344840.0000000    0.1018318
344880.0000000    0.1062097
344920.0000000    0.1012595
344960.0000000    0.1070775
345000.0000000    0.0981106
345040.0000000    0.1147497
345080.0000000    0.0962663
345120.0000000    0.1109385
345160.0000000    0.0940368
345200.0000000    0.0996507
345240.0000000    0.0962048
345280.0000000    0.0844879
345320.0000000    0.1041888
345360.0000000    0.0956541
345400.0000000    0.0924865
345440.0000000    0.0915765
345480.0000000    0.0897385
345520.0000000    0.0922282
345560.0000000    0.0860129
345600.0000000    0.0916827
345640.0000000    0.0891620
345680.0000000    0.0924690
345720.0000000    0.0944597
345760.0000000    0.1021284
345800.0000000    0.0918674
345840.0000000    0.0906833
345880.0000000    0.0876578
345920.0000000    0.0858916
345960.0000000    0.0980632
346000.0000000    0.0948138
346040.0000000    0.1064720
346080.0000000    0.1048874
346120.0000000    0.0975787
346160.0000000    0.1057554
346200.0000000    0.1035289
346240.0000000    0.1089091
346280.0000000    0.0943264
346320.0000000    0.0914639
346360.0000000    0.0913782
346400.0000000    0.0976524
346440.0000000    0.0969967
346480.0000000    0.0961223
346520.0000000    0.0902172
346560.0000000    0.0892889
346600.0000000    0.0932016
346640.0000000    0.0926477
346680.0000000    0.0981545
346720.0000000    0.0894055
346760.0000000    0.0930913
346800.0000000    0.0989848
346840.0000000    0.0996774
346880.0000000    0.0995418
346920.0000000    0.1041290
346960.0000000    0.0963351
347000.0000000    0.0879745
347040.0000000    0.0884139
347080.0000000    0.0935598
347120.0000000    0.0942064
347160.0000000    0.0954189
347200.0000000    0.0972458
347240.0000000    0.0984114
347280.0000000    0.1005001
347320.0000000    0.0981184
347360.0000000    0.1053307
347400.0000000    0.0989849
347440.0000000    0.0992571
347480.0000000    0.1070706
347520.0000000    0.0990677
347560.0000000    0.0961199
347600.0000000    0.1024522
347640.0000000    0.1004554
347680.0000000    0.0940628
347720.0000000    0.0982612
347760.0000000    0.0955706
347800.0000000    0.0986020
347840.0000000    0.0999150
347880.0000000    0.0943158
347920.0000000    0.1021524
347960.0000000    0.0912935
348000.0000000    0.0964421
348040.0000000    0.0944969
348080.0000000    0.0898941
348120.0000000    0.1009220
348160.0000000    0.0934097
348200.0000000    0.1099025
348240.0000000    0.0986349
348280.0000000    0.0939593
348320.0000000    0.0967967
348360.0000000    0.0952365
348400.0000000    0.0988712
348440.0000000    0.0976364
348480.0000000    0.0983657
348520.0000000    0.0982484
348560.0000000    0.0924231
348600.0000000    0.0875406
348640.0000000    0.0991020
348680.0000000    0.0974675
348720.0000000    0.0961068
348760.0000000    0.1026658
348800.0000000    0.1135978
348840.0000000    0.1065749
348880.0000000    0.1113244
348920.0000000    0.1018697
348960.0000000    0.1078599
349000.0000000    0.1010857
349040.0000000    0.0994688
349080.0000000    0.0992427
349120.0000000    0.0988464
349160.0000000    0.0948949
349200.0000000    0.0991231
349240.0000000    0.0955025
349280.0000000    0.1050428
349320.0000000    0.0964275
349360.0000000    0.1102376
349400.0000000    0.0938479
349440.0000000    0.1049587
349480.0000000    0.0969828
349520.0000000    0.1115012
349560.0000000    0.1083636
349600.0000000    0.0925954
349640.0000000    0.1003902
349680.0000000    0.0953990
349720.0000000    0.1030607
349760.0000000    0.1011332
349800.0000000    0.0901750
349840.0000000    0.0952825
349880.0000000    0.0969642
349920.0000000    0.0991599
349960.0000000    0.0965672
350000.0000000    0.0939864
350040.0000000    0.0963519
350080.0000000    0.0945125
350120.0000000    0.0971472
350160.0000000    0.0984458
350200.0000000    0.1001096
350240.0000000    0.0983938
350280.0000000    0.0866949
350320.0000000    0.0962248
350360.0000000    0.0947589
350400.0000000    0.1012610
350440.0000000    0.0960830
350480.0000000    0.0898639
350520.0000000    0.0977408
350560.0000000    0.1081540
350600.0000000    0.1055492
350640.0000000    0.1005899
350680.0000000    0.1053802
350720.0000000    0.0926163
350760.0000000    0.0907970
350800.0000000    0.0829964
350840.0000000    0.0897993
350880.0000000    0.0904988
350920.0000000    0.0833116
350960.0000000    0.0836660
351000.0000000    0.0928416
351040.0000000    0.1056815
351080.0000000    0.0907863
351120.0000000    0.0867507
351160.0000000    0.0936642
351200.0000000    0.0865202
351240.0000000    0.0886585
351280.0000000    0.0902277
351320.0000000    0.0920120
351360.0000000    0.0974291
351400.0000000    0.1066616
351440.0000000    0.0799052
351480.0000000    0.0932876
351520.0000000    0.0939986
351560.0000000    0.0975835
351600.0000000    0.1044032
351640.0000000    0.0903487
351680.0000000    0.0978560
351720.0000000    0.0871076
351760.0000000    0.0950359
351800.0000000    0.0915279
351840.0000000    0.1023201
351880.0000000    0.0926660
351920.0000000    0.0999826
351960.0000000    0.1017704
352000.0000000    0.0979354
352040.0000000    0.0942389
352080.0000000    0.0904296
352120.0000000    0.1037706
352160.0000000    0.1072606
352200.0000000    0.0996679
352240.0000000    0.1097595
352280.0000000    0.1070159
352320.0000000    0.1082651
352360.0000000    0.1058574
352400.0000000    0.0941812
352440.0000000    0.1070736
352480.0000000    0.0993186
352520.0000000    0.1056350
352560.0000000    0.1009931
352600.0000000    0.0969956
352640.0000000    0.0964265
352680.0000000    0.1092150
352720.0000000    0.0979639
352760.0000000    0.1010598
352800.0000000    0.0986628
352840.0000000    0.0883702
352880.0000000    0.0995847
352920.0000000    0.1035070
352960.0000000    0.1022586
353000.0000000    0.0971513
353040.0000000    0.0994646
353080.0000000    0.0962278
353120.0000000    0.1188037
353160.0000000    0.0978952
353200.0000000    0.0951195
353240.0000000    0.1068453
353280.0000000    0.1089076
353320.0000000    0.0945949
353360.0000000    0.1115435
353400.0000000    0.1111544
353440.0000000    0.1011436
353480.0000000    0.0941464
353520.0000000    0.1020634
353560.0000000    0.0913864
353600.0000000    0.1134566
353640.0000000    0.1105694
353680.0000000    0.1059924
353720.0000000    0.1014065
353760.0000000    0.0975335
353800.0000000    0.1056498
353840.0000000    0.1038413
353880.0000000    0.1066599
353920.0000000    0.1006434
353960.0000000    0.0935211
354000.0000000    0.1103267
354040.0000000    0.1000848
354080.0000000    0.1003264
354120.0000000    0.1051699
354160.0000000    0.1058397
354200.0000000    0.1013306
354240.0000000    0.1013570
354280.0000000    0.1042019
354320.0000000    0.1092330
354360.0000000    0.1040054
354400.0000000    0.1045223
354440.0000000    0.1053287
354480.0000000    0.1016307
354520.0000000    0.0947767
354560.0000000    0.0946738
354600.0000000    0.1045893
354640.0000000    0.0930806
354680.0000000    0.1018311
354720.0000000    0.1049405
354760.0000000    0.0999488
354800.0000000    0.0981905
354840.0000000    0.1043575
354880.0000000    0.1051024
354920.0000000    0.0988807
354960.0000000    0.0956412
355000.0000000    0.0969603
355040.0000000    0.1064251
355080.0000000    0.0941599
355120.0000000    0.0918494
355160.0000000    0.1052384
355200.0000000    0.0995673
355240.0000000    0.0942049
355280.0000000    0.0927370
355320.0000000    0.0965669
355360.0000000    0.1016028
355400.0000000    0.0975126
355440.0000000    0.1050686
355480.0000000    0.1195937
355520.0000000    0.1131003
355560.0000000    0.0953571
355600.0000000    0.0971607
355640.0000000    0.0973613
355680.0000000    0.0961438
355720.0000000    0.0972700
355760.0000000    0.1018188
355800.0000000    0.0980842
355840.0000000    0.0942599
355880.0000000    0.0939151
355920.0000000    0.0966522
355960.0000000    0.1043068
356000.0000000    0.1022749
356040.0000000    0.1049232
356080.0000000    0.1017132
356120.0000000    0.0935470
356160.0000000    0.0933416
356200.0000000    0.0953645
356240.0000000    0.1047597
356280.0000000    0.0953939
356320.0000000    0.0963280
356360.0000000    0.0882754
356400.0000000    0.1051178
356440.0000000    0.1041215
356480.0000000    0.1125459
356520.0000000    0.1019230
356560.0000000    0.1051885
356600.0000000    0.1034142
356640.0000000    0.1017024
356680.0000000    0.1012920
356720.0000000    0.1002529
356760.0000000    0.1042677
356800.0000000    0.0940538
356840.0000000    0.1040414
356880.0000000    0.0918097
356920.0000000    0.0947395
356960.0000000    0.0899339
357000.0000000    0.0930041
357040.0000000    0.0990067
357080.0000000    0.1002096
357120.0000000    0.0934070
357160.0000000    0.0984457
357200.0000000    0.0950784
357240.0000000    0.1064440
357280.0000000    0.0986240
357320.0000000    0.1053908
357360.0000000    0.0991924
357400.0000000    0.0981792
357440.0000000    0.0970232
357480.0000000    0.0960864
357520.0000000    0.0943810
357560.0000000    0.0930832
357600.0000000    0.1034522
357640.0000000    0.1010569
357680.0000000    0.1110437
357720.0000000    0.0993533
357760.0000000    0.1044099
357800.0000000    0.1079356
357840.0000000    0.1140461
357880.0000000    0.1064641
357920.0000000    0.1054065
357960.0000000    0.0968614
358000.0000000    0.1028406
358040.0000000    0.1017530
358080.0000000    0.1004117
358120.0000000    0.1032986
358160.0000000    0.0994748
358200.0000000    0.0901899
358240.0000000    0.0962183
358280.0000000    0.0934667
358320.0000000    0.0871015
358360.0000000    0.0931180
358400.0000000    0.1059166
358440.0000000    0.1015788
358480.0000000    0.1104163
358520.0000000    0.1030176
358560.0000000    0.1049378
358600.0000000    0.1097121
358640.0000000    0.1087161
358680.0000000    0.1063282
358720.0000000    0.1025287
358760.0000000    0.1048456
358800.0000000    0.1005449
358840.0000000    0.1167137
358880.0000000    0.1073961
358920.0000000    0.1029404
358960.0000000    0.1059956
359000.0000000    0.0988088
359040.0000000    0.0962632
359080.0000000    0.1025012
359120.0000000    0.1071085
359160.0000000    0.1056134
359200.0000000    0.0958486
359240.0000000    0.0982865
359280.0000000    0.1003719
359320.0000000    0.0956932
359360.0000000    0.0968743
359400.0000000    0.1042840
359440.0000000    0.1001270
359480.0000000    0.1006829
359520.0000000    0.1028736
359560.0000000    0.1037461
359600.0000000    0.0949023
359640.0000000    0.1085061
359680.0000000    0.1134766
359720.0000000    0.1051191
359760.0000000    0.1043234
359800.0000000    0.1080243
359840.0000000    0.0980474
359880.0000000    0.1044220
359920.0000000    0.0971104
359960.0000000    0.0964461
360000.0000000    0.0959617
360040.0000000    0.0976500
360080.0000000    0.0994795
360120.0000000    0.1055697
360160.0000000    0.1057431
360200.0000000    0.1072893
360240.0000000    0.1015728
360280.0000000    0.0959864
360320.0000000    0.0992977
360360.0000000    0.0978903
360400.0000000    0.0891549
360440.0000000    0.0991182
360480.0000000    0.1063713
360520.0000000    0.0928641
360560.0000000    0.1007176
360600.0000000    0.1002825
360640.0000000    0.1018135
360680.0000000    0.1034945
360720.0000000    0.0990294
360760.0000000    0.1023937
360800.0000000    0.0949638
360840.0000000    0.0921806
360880.0000000    0.1009970
360920.0000000    0.0931358
360960.0000000    0.0976137
361000.0000000    0.0933350
361040.0000000    0.0937523
361080.0000000    0.1011764
361120.0000000    0.0954981
361160.0000000    0.1001272
361200.0000000    0.0935027
361240.0000000    0.1017587
361280.0000000    0.0978434
361320.0000000    0.0929676
361360.0000000    0.0978550
361400.0000000    0.0963260
361440.0000000    0.0839835
361480.0000000    0.0914076
361520.0000000    0.0947389
361560.0000000    0.0943509
361600.0000000    0.0910764
361640.0000000    0.0965371
361680.0000000    0.1009953
361720.0000000    0.0921287
361760.0000000    0.0878649
361800.0000000    0.0909396
361840.0000000    0.0896226
361880.0000000    0.0995237
361920.0000000    0.0947861
361960.0000000    0.0846070
362000.0000000    0.0898219
362040.0000000    0.0836154
362080.0000000    0.0877511
362120.0000000    0.0918604
362160.0000000    0.0853417
362200.0000000    0.0841053
362240.0000000    0.0809826
362280.0000000    0.0902417
362320.0000000    0.0916256
362360.0000000    0.0862704
362400.0000000    0.0880884
362440.0000000    0.1013815
362480.0000000    0.0883909
362520.0000000    0.0833597
362560.0000000    0.0960473
362600.0000000    0.0958331
362640.0000000    0.0963518
362680.0000000    0.0942924
362720.0000000    0.0987606
362760.0000000    0.0897012
362800.0000000    0.1008500
362840.0000000    0.0836014
362880.0000000    0.0866742
362920.0000000    0.0884112
362960.0000000    0.0847586
363000.0000000    0.0838571
363040.0000000    0.0952190
363080.0000000    0.0913351
363120.0000000    0.0843044
363160.0000000    0.0891252
363200.0000000    0.0815751
363240.0000000    0.0808148
363280.0000000    0.0871706
363320.0000000    0.0803135
363360.0000000    0.0800293
363400.0000000    0.0884161
363440.0000000    0.0912507
363480.0000000    0.0868984
363520.0000000    0.1013913
363560.0000000    0.0909383
363600.0000000    0.0954085
363640.0000000    0.1017152
363680.0000000    0.0828374
363720.0000000    0.0933503
363760.0000000    0.0837293
363800.0000000    0.0900313
363840.0000000    0.0863921
363880.0000000    0.0780039
363920.0000000    0.0847848
363960.0000000    0.0842672
364000.0000000    0.0857404
364040.0000000    0.0811356
364080.0000000    0.0836823
364120.0000000    0.0818409
364160.0000000    0.0953841
364200.0000000    0.0853215
364240.0000000    0.0887363
364280.0000000    0.0878638
364320.0000000    0.0866662
364360.0000000    0.0863353
364400.0000000    0.0822870
364440.0000000    0.0787486
364480.0000000    0.0759826
364520.0000000    0.0912862
364560.0000000    0.0928960
364600.0000000    0.0919406
364640.0000000    0.0856487
364680.0000000    0.0971949
364720.0000000    0.0876123
364760.0000000    0.0843376
364800.0000000    0.0869129
364840.0000000    0.0964029
364880.0000000    0.1002124
364920.0000000    0.0887997
364960.0000000    0.0912891
365000.0000000    0.0950916
365040.0000000    0.0905888
365080.0000000    0.0801108
365120.0000000    0.0806964
365160.0000000    0.0848533
365200.0000000    0.0865289
365240.0000000    0.0942466
365280.0000000    0.0948350
365320.0000000    0.1012782
365360.0000000    0.0890014
365400.0000000    0.0920426
365440.0000000    0.0921573
365480.0000000    0.0945853
365520.0000000    0.0920399
365560.0000000    0.0896550
365600.0000000    0.0978756
365640.0000000    0.0957408
365680.0000000    0.0903111
365720.0000000    0.0923897
365760.0000000    0.0795096
365800.0000000    0.0943556
365840.0000000    0.0924314
365880.0000000    0.0868105
365920.0000000    0.0830377
365960.0000000    0.0781512
366000.0000000    0.0812341
366040.0000000    0.0776689
366080.0000000    0.0861195
366120.0000000    0.0896710
366160.0000000    0.0870039
366200.0000000    0.0870644
366240.0000000    0.0882526
366280.0000000    0.0800530
366320.0000000    0.0896105
366360.0000000    0.0920363
366400.0000000    0.0872449
366440.0000000    0.0933603
366480.0000000    0.0903028
366520.0000000    0.0869708
366560.0000000    0.0898912
366600.0000000    0.0941811
366640.0000000    0.1111793
366680.0000000    0.1003469
366720.0000000    0.0929618
366760.0000000    0.0917214
366800.0000000    0.0943295
366840.0000000    0.0921445
366880.0000000    0.0867845
366920.0000000    0.0989683
366960.0000000    0.0812787
367000.0000000    0.0822916
367040.0000000    0.0861518
367080.0000000    0.0876941
367120.0000000    0.0971629
367160.0000000    0.0889746
367200.0000000    0.0890794
367240.0000000    0.0918825
367280.0000000    0.0974739
367320.0000000    0.0933763
367360.0000000    0.0820117
367400.0000000    0.0842787
367440.0000000    0.0883817
367480.0000000    0.0918601
367520.0000000    0.0983975
367560.0000000    0.0998010
367600.0000000    0.0954318
367640.0000000    0.1057879
367680.0000000    0.0977478
367720.0000000    0.0936528
367760.0000000    0.0934445
367800.0000000    0.0921218
367840.0000000    0.0908012
367880.0000000    0.0972955
367920.0000000    0.0906137
367960.0000000    0.0886591
368000.0000000    0.0994141
368040.0000000    0.0900009
368080.0000000    0.0866284
368120.0000000    0.1000070
368160.0000000    0.0904380
368200.0000000    0.0955347
368240.0000000    0.0904271
368280.0000000    0.0965550
368320.0000000    0.0900255
368360.0000000    0.0999264
368400.0000000    0.0946122
368440.0000000    0.0953387
368480.0000000    0.0980734
368520.0000000    0.0903277
368560.0000000    0.0983348
368600.0000000    0.0867817
368640.0000000    0.0858228
368680.0000000    0.0991811
368720.0000000    0.0931759
368760.0000000    0.0867844
368800.0000000    0.0890277
368840.0000000    0.1034151
368880.0000000    0.0882847
368920.0000000    0.0994872
368960.0000000    0.0923895
369000.0000000    0.0934398
369040.0000000    0.0857228
369080.0000000    0.0889450
369120.0000000    0.0953512
369160.0000000    0.0878893
369200.0000000    0.0772784
369240.0000000    0.0860515
369280.0000000    0.0840582
369320.0000000    0.0910300
369360.0000000    0.0934974
369400.0000000    0.1072722
369440.0000000    0.1048371
369480.0000000    0.0971917
369520.0000000    0.0941507
369560.0000000    0.0993163
369600.0000000    0.0854140
369640.0000000    0.0939521
369680.0000000    0.0920715
369720.0000000    0.0921207
369760.0000000    0.0907506
369800.0000000    0.0921780
369840.0000000    0.1012230
369880.0000000    0.0862352
369920.0000000    0.0914681
369960.0000000    0.0951635
370000.0000000    0.0847890
370040.0000000    0.0935716
370080.0000000    0.1003593
370120.0000000    0.1008433
370160.0000000    0.0850190
370200.0000000    0.0938935
370240.0000000    0.0799685
370280.0000000    0.0932636
370320.0000000    0.0941831
370360.0000000    0.0902107
370400.0000000    0.0847594
370440.0000000    0.1037411
370480.0000000    0.0965690
370520.0000000    0.0857297
370560.0000000    0.0935013
370600.0000000    0.0911449
370640.0000000    0.0921287
370680.0000000    0.0929426
370720.0000000    0.0955089
370760.0000000    0.0898275
370800.0000000    0.0944210
370840.0000000    0.0988638
370880.0000000    0.0972120
370920.0000000    0.0915242
370960.0000000    0.1019064
371000.0000000    0.0901268
371040.0000000    0.0870890
371080.0000000    0.0898828
371120.0000000    0.0923489
371160.0000000    0.0891234
371200.0000000    0.0932134
371240.0000000    0.0883889
371280.0000000    0.0865070
371320.0000000    0.0882228
371360.0000000    0.0894413
371400.0000000    0.0846114
371440.0000000    0.0851164
371480.0000000    0.0805177
371520.0000000    0.0860287
371560.0000000    0.0932677
371600.0000000    0.1009976
371640.0000000    0.1007448
371680.0000000    0.0869231
371720.0000000    0.1018045
371760.0000000    0.0850137
371800.0000000    0.0903052
371840.0000000    0.0871267
371880.0000000    0.0876959
371920.0000000    0.0935679
371960.0000000    0.0833521
372000.0000000    0.0940818
372040.0000000    0.0972930
372080.0000000    0.0896728
372120.0000000    0.0890345
372160.0000000    0.0995180
372200.0000000    0.0878627
372240.0000000    0.0887646
372280.0000000    0.0870694
372320.0000000    0.0864603
372360.0000000    0.0893746
372400.0000000    0.0870774
372440.0000000    0.0868092
372480.0000000    0.0942463
372520.0000000    0.0913941
372560.0000000    0.0846611
372600.0000000    0.0809647
372640.0000000    0.1045983
372680.0000000    0.0937003
372720.0000000    0.0919438
372760.0000000    0.0878640
372800.0000000    0.0898825
372840.0000000    0.0877613
372880.0000000    0.0874068
372920.0000000    0.0979590
372960.0000000    0.0892413
373000.0000000    0.0772626
373040.0000000    0.0880031
373080.0000000    0.0968155
373120.0000000    0.0999553
373160.0000000    0.0964598
373200.0000000    0.0899240
373240.0000000    0.0938549
373280.0000000    0.0929619
373320.0000000    0.0816527
373360.0000000    0.0852647
373400.0000000    0.0955493
373440.0000000    0.0991746
373480.0000000    0.0917001
373520.0000000    0.1112301
373560.0000000    0.0998957
373600.0000000    0.0951710
373640.0000000    0.0906152
373680.0000000    0.0980484
373720.0000000    0.0941115
373760.0000000    0.1017924
373800.0000000    0.0944396
373840.0000000    0.0907154
373880.0000000    0.0987742
373920.0000000    0.0981008
373960.0000000    0.0959541
374000.0000000    0.1018988
374040.0000000    0.0929215
374080.0000000    0.0920781
374120.0000000    0.0976210
374160.0000000    0.0959146
374200.0000000    0.0902849
374240.0000000    0.0935663
374280.0000000    0.0984681
374320.0000000    0.1018523
374360.0000000    0.0983207
374400.0000000    0.0998411
374440.0000000    0.0994127
374480.0000000    0.1048828
374520.0000000    0.0987747
374560.0000000    0.0998109
374600.0000000    0.0925199
374640.0000000    0.0960767
374680.0000000    0.1008480
374720.0000000    0.1067947
374760.0000000    0.1010526
374800.0000000    0.1110159
374840.0000000    0.0943470
374880.0000000    0.0986066
374920.0000000    0.0980924
374960.0000000    0.0931069
375000.0000000    0.0988758
375040.0000000    0.1095400
375080.0000000    0.1087751
375120.0000000    0.1037345
375160.0000000    0.0968051
375200.0000000    0.1050001
375240.0000000    0.0996797
375280.0000000    0.1013789
375320.0000000    0.1123019
375360.0000000    0.1098903
375400.0000000    0.1077562
375440.0000000    0.0998828
375480.0000000    0.1039278
375520.0000000    0.1107581
375560.0000000    0.1031884
375600.0000000    0.1059466
375640.0000000    0.0987996
375680.0000000    0.1084353
375720.0000000    0.0970372
375760.0000000    0.0975855
375800.0000000    0.0999762
375840.0000000    0.0964424
375880.0000000    0.1023705
375920.0000000    0.0991041
375960.0000000    0.0902344
376000.0000000    0.0988751
376040.0000000    0.1035569
376080.0000000    0.1115337
376120.0000000    0.0967367
376160.0000000    0.1032835
376200.0000000    0.1091229
376240.0000000    0.1041701
376280.0000000    0.0944454
376320.0000000    0.1033710
376360.0000000    0.0954208
376400.0000000    0.0897977
376440.0000000    0.1108455
376480.0000000    0.1025207
376520.0000000    0.1031893
376560.0000000    0.0977485
376600.0000000    0.1003734
376640.0000000    0.0968650
376680.0000000    0.1014993
376720.0000000    0.0981629
376760.0000000    0.0944239
376800.0000000    0.1005323
376840.0000000    0.0987985
376880.0000000    0.0969620
376920.0000000    0.0979783
376960.0000000    0.0999694
377000.0000000    0.1014367
377040.0000000    0.1120777
377080.0000000    0.0998661
377120.0000000    0.0967568
377160.0000000    0.1104174
377200.0000000    0.1086588
377240.0000000    0.1152187
377280.0000000    0.1017135
377320.0000000    0.0957006
377360.0000000    0.0952099
377400.0000000    0.0962682
377440.0000000    0.1137580
377480.0000000    0.1078044
377520.0000000    0.1065866
377560.0000000    0.0991623
377600.0000000    0.1032504
377640.0000000    0.1070591
377680.0000000    0.1024911
377720.0000000    0.1037191
377760.0000000    0.1007623
377800.0000000    0.0985479
377840.0000000    0.0974731
377880.0000000    0.1006439
377920.0000000    0.1042543
377960.0000000    0.1028427
378000.0000000    0.0990089
378040.0000000    0.1127528
378080.0000000    0.0991893
378120.0000000    0.0990308
378160.0000000    0.1056956
378200.0000000    0.1007616
378240.0000000    0.0936168
378280.0000000    0.0943634
378320.0000000    0.1004037
378360.0000000    0.0980710
378400.0000000    0.0984930
378440.0000000    0.1038758
378480.0000000    0.1034128
378520.0000000    0.0992285
378560.0000000    0.1076905
378600.0000000    0.0980992
378640.0000000    0.1067356
378680.0000000    0.0954111
378720.0000000    0.0981059
378760.0000000    0.1069688
378800.0000000    0.1073542
378840.0000000    0.0974857
378880.0000000    0.1050336
378920.0000000    0.1071980
378960.0000000    0.1119457
379000.0000000    0.0980777
379040.0000000    0.1111026
379080.0000000    0.1025095
379120.0000000    0.1013807
379160.0000000    0.1016339
379200.0000000    0.1041011
379240.0000000    0.1090825
379280.0000000    0.1099780
379320.0000000    0.0955693
379360.0000000    0.1089160
379400.0000000    0.0940916
379440.0000000    0.0927852
379480.0000000    0.1035358
379520.0000000    0.0969433
379560.0000000    0.0999001
379600.0000000    0.1070612
379640.0000000    0.1140906
379680.0000000    0.1075967
379720.0000000    0.1090973
379760.0000000    0.1146540
379800.0000000    0.0951276
379840.0000000    0.1130704
379880.0000000    0.0978806
379920.0000000    0.0983853
379960.0000000    0.1101539
380000.0000000    0.0955316
380040.0000000    0.0915108
380080.0000000    0.1224830
380120.0000000    0.1100938
380160.0000000    0.1100404
380200.0000000    0.1174768
380240.0000000    0.1146261
380280.0000000    0.1192795
380320.0000000    0.1160836
380360.0000000    0.1120466
380400.0000000    0.1091902
380440.0000000    0.1108644
380480.0000000    0.1049641
380520.0000000    0.1116280
380560.0000000    0.0967891
380600.0000000    0.1012621
380640.0000000    0.1053320
380680.0000000    0.1072557
380720.0000000    0.0952552
380760.0000000    0.0962420
380800.0000000    0.0940469
380840.0000000    0.0998672
380880.0000000    0.1142331
380920.0000000    0.0975954
380960.0000000    0.1022477
381000.0000000    0.0917250
381040.0000000    0.1046194
381080.0000000    0.1033266
381120.0000000    0.0945190
381160.0000000    0.1108279
381200.0000000    0.0985589
381240.0000000    0.1029075
381280.0000000    0.1014072
381320.0000000    0.0921755
381360.0000000    0.0958087
381400.0000000    0.1102150
381440.0000000    0.0979739
381480.0000000    0.1026428
381520.0000000    0.0993625
381560.0000000    0.0963086
381600.0000000    0.0921234
381640.0000000    0.0955742
381680.0000000    0.1004958
381720.0000000    0.1087860
381760.0000000    0.0967467
381800.0000000    0.0929994
381840.0000000    0.0971708
381880.0000000    0.0955790
381920.0000000    0.1028746
381960.0000000    0.0986974
382000.0000000    0.0905759
382040.0000000    0.1017531
382080.0000000    0.0961038
382120.0000000    0.1072614
382160.0000000    0.0990807
382200.0000000    0.0997770
382240.0000000    0.0985642
382280.0000000    0.1037846
382320.0000000    0.1029672
382360.0000000    0.1018465
382400.0000000    0.1081643
382440.0000000    0.0896847
382480.0000000    0.1029527
382520.0000000    0.0958204
382560.0000000    0.1031567
382600.0000000    0.0984346
382640.0000000    0.0960153
382680.0000000    0.0938515
382720.0000000    0.0919950
382760.0000000    0.0961333
382800.0000000    0.1087148
382840.0000000    0.1007043
382880.0000000    0.0973241
382920.0000000    0.0918061
382960.0000000    0.0879558
383000.0000000    0.0962609
383040.0000000    0.1029486
383080.0000000    0.0943542
383120.0000000    0.0935126
383160.0000000    0.1006656
383200.0000000    0.0941004
383240.0000000    0.0926289
383280.0000000    0.0989620
383320.0000000    0.0992642
383360.0000000    0.0865977
383400.0000000    0.1001486
383440.0000000    0.0931509
383480.0000000    0.0878496
383520.0000000    0.0943219
383560.0000000    0.0974464
383600.0000000    0.0947856
383640.0000000    0.0874597
383680.0000000    0.0892446
383720.0000000    0.0989462
383760.0000000    0.0939880
383800.0000000    0.0906713
383840.0000000    0.0983078
383880.0000000    0.0966161
383920.0000000    0.0931517
383960.0000000    0.0910988
384000.0000000    0.0909861
384040.0000000    0.0919195
384080.0000000    0.0874432
384120.0000000    0.1005747
384160.0000000    0.0904105
384200.0000000    0.0910513
384240.0000000    0.0919428
384280.0000000    0.1037231
384320.0000000    0.1009239
384360.0000000    0.0886692
384400.0000000    0.1090265
384440.0000000    0.0955137
384480.0000000    0.1089015
384520.0000000    0.0974706
384560.0000000    0.0904891
384600.0000000    0.0995181
384640.0000000    0.0986679
384680.0000000    0.0943836
384720.0000000    0.0948680
384760.0000000    0.0955196
384800.0000000    0.0987590
384840.0000000    0.1028368
384880.0000000    0.0955256
384920.0000000    0.0919967
384960.0000000    0.0919024
385000.0000000    0.1049948
385040.0000000    0.1007302
385080.0000000    0.0944433
385120.0000000    0.0948094
385160.0000000    0.0962153
385200.0000000    0.0904873
385240.0000000    0.0878594
385280.0000000    0.0919644
385320.0000000    0.0977202
385360.0000000    0.0895411
385400.0000000    0.0851085
385440.0000000    0.0961033
385480.0000000    0.0953065
385520.0000000    0.0917080
385560.0000000    0.0895126
385600.0000000    0.0934547
385640.0000000    0.1025728
385680.0000000    0.1003491
385720.0000000    0.1000562
385760.0000000    0.0875375
385800.0000000    0.0979347
385840.0000000    0.0955197
385880.0000000    0.1054123
385920.0000000    0.0914747
385960.0000000    0.1003284
386000.0000000    0.0970498
386040.0000000    0.0953273
386080.0000000    0.0987691
386120.0000000    0.0954455
386160.0000000    0.1021348
386200.0000000    0.0931545
386240.0000000    0.0966261
386280.0000000    0.1001456
386320.0000000    0.0897216
386360.0000000    0.0913400
386400.0000000    0.0955667
386440.0000000    0.1019090
386480.0000000    0.0985647
386520.0000000    0.0927877
386560.0000000    0.0972177
386600.0000000    0.0968366
386640.0000000    0.0971733
386680.0000000    0.0899920
386720.0000000    0.0941526
386760.0000000    0.0979531
386800.0000000    0.0935592
386840.0000000    0.0990922
386880.0000000    0.1039273
386920.0000000    0.0983477
386960.0000000    0.0985155
387000.0000000    0.0958222
387040.0000000    0.0874179
387080.0000000    0.0939705
387120.0000000    0.0938437
387160.0000000    0.0960004
387200.0000000    0.0947623
387240.0000000    0.0931030
387280.0000000    0.1127662
387320.0000000    0.1005378
387360.0000000    0.1109709
387400.0000000    0.0921718
387440.0000000    0.0855910
387480.0000000    0.0893766
387520.0000000    0.0919548
387560.0000000    0.0952400
387600.0000000    0.0925012
387640.0000000    0.0994468
387680.0000000    0.0929739
387720.0000000    0.0890243
387760.0000000    0.0870615
387800.0000000    0.0882234
387840.0000000    0.0993379
387880.0000000    0.1057817
387920.0000000    0.0997942
387960.0000000    0.1011849
388000.0000000    0.1077387
388040.0000000    0.0968101
388080.0000000    0.0910727
388120.0000000    0.0865326
388160.0000000    0.1008108
388200.0000000    0.0932599
388240.0000000    0.0965226
388280.0000000    0.0910707
388320.0000000    0.1029461
388360.0000000    0.0934937
388400.0000000    0.1004477
388440.0000000    0.0953527
388480.0000000    0.0948335
388520.0000000    0.1014044
388560.0000000    0.0980072
388600.0000000    0.0955459
388640.0000000    0.1049395
388680.0000000    0.1018858
388720.0000000    0.0984095
388760.0000000    0.0908549
388800.0000000    0.1013477
388840.0000000    0.0981936
388880.0000000    0.0949990
388920.0000000    0.0971882
388960.0000000    0.0967628
389000.0000000    0.1014061
389040.0000000    0.0926134
389080.0000000    0.0945769
389120.0000000    0.0965129
389160.0000000    0.1044891
389200.0000000    0.0993007
389240.0000000    0.0950117
389280.0000000    0.0928949
389320.0000000    0.0985182
389360.0000000    0.1005829
389400.0000000    0.0931793
389440.0000000    0.0952757
389480.0000000    0.0893604
389520.0000000    0.0949300
389560.0000000    0.1015216
389600.0000000    0.1049431
389640.0000000    0.1018182
389680.0000000    0.0921731
389720.0000000    0.0960790
389760.0000000    0.0967474
389800.0000000    0.0975427
389840.0000000    0.0970986
389880.0000000    0.1010142
389920.0000000    0.1021489
389960.0000000    0.0939654
390000.0000000    0.0984511
390040.0000000    0.0957152
390080.0000000    0.0960269
390120.0000000    0.0854474
390160.0000000    0.0868165
390200.0000000    0.0891743
390240.0000000    0.0892011
390280.0000000    0.0909122
390320.0000000    0.0881863
390360.0000000    0.0881934
390400.0000000    0.0918956
390440.0000000    0.0956170
390480.0000000    0.0956494
390520.0000000    0.1007527
390560.0000000    0.0963494
390600.0000000    0.0926720
390640.0000000    0.0872530
390680.0000000    0.0930408
390720.0000000    0.0884288
390760.0000000    0.0914768
390800.0000000    0.1019242
390840.0000000    0.0924872
390880.0000000    0.0931678
390920.0000000    0.0874811
390960.0000000    0.0849660
391000.0000000    0.0897787
391040.0000000    0.0882537
391080.0000000    0.0870201
391120.0000000    0.0924667
391160.0000000    0.0959493
391200.0000000    0.1005884
391240.0000000    0.1014721
391280.0000000    0.0890662
391320.0000000    0.0966720
391360.0000000    0.0960381
391400.0000000    0.1044044
391440.0000000    0.0907956
391480.0000000    0.0961733
391520.0000000    0.0876392
391560.0000000    0.0852724
391600.0000000    0.0855036
391640.0000000    0.0933896
391680.0000000    0.0859223
391720.0000000    0.0856429
391760.0000000    0.0886628
391800.0000000    0.0890808
391840.0000000    0.0915650
391880.0000000    0.0808041
391920.0000000    0.0849055
391960.0000000    0.0842124
392000.0000000    0.0807150
392040.0000000    0.0913021
392080.0000000    0.0838040
392120.0000000    0.0840521
392160.0000000    0.0910665
392200.0000000    0.1020876
392240.0000000    0.1041138
392280.0000000    0.0973897
392320.0000000    0.0947589
392360.0000000    0.1040710
392400.0000000    0.0975052
392440.0000000    0.0912202
392480.0000000    0.1053330
392520.0000000    0.0903777
392560.0000000    0.0936499
392600.0000000    0.0856751
392640.0000000    0.0986871
392680.0000000    0.1066498
392720.0000000    0.0937957
392760.0000000    0.0875176
392800.0000000    0.0868736
392840.0000000    0.0822364
392880.0000000    0.0822125
392920.0000000    0.0810546
392960.0000000    0.0867058
393000.0000000    0.0899865
393040.0000000    0.0878647
393080.0000000    0.0848983
393120.0000000    0.0901456
393160.0000000    0.1110445
393200.0000000    0.0959025
393240.0000000    0.0813990
393280.0000000    0.1000032
393320.0000000    0.0992352
393360.0000000    0.1141209
393400.0000000    0.0935047
393440.0000000    0.0918514
393480.0000000    0.1008724
393520.0000000    0.0971537
393560.0000000    0.0995199
393600.0000000    0.0979244
393640.0000000    0.0891136
393680.0000000    0.0853732
393720.0000000    0.0908137
393760.0000000    0.0884935
393800.0000000    0.0955597
393840.0000000    0.0900787
393880.0000000    0.0882761
393920.0000000    0.0842529
393960.0000000    0.0887260
394000.0000000    0.0836095
394040.0000000    0.0874614
394080.0000000    0.0949906
394120.0000000    0.0791860
394160.0000000    0.0924211
394200.0000000    0.0946595
394240.0000000    0.0862704
394280.0000000    0.0853952
394320.0000000    0.0997949
394360.0000000    0.0917996
394400.0000000    0.0890057
394440.0000000    0.0887067
394480.0000000    0.0863095
394520.0000000    0.0887401
394560.0000000    0.0869808
394600.0000000    0.0836275
394640.0000000    0.0896517
394680.0000000    0.0827391
394720.0000000    0.0877886
394760.0000000    0.0871740
394800.0000000    0.0825733
394840.0000000    0.0926761
394880.0000000    0.0813228
394920.0000000    0.0822716
394960.0000000    0.0838877
395000.0000000    0.0980733
395040.0000000    0.0788224
395080.0000000    0.0913186
395120.0000000    0.0911533
395160.0000000    0.0889486
395200.0000000    0.0887269
395240.0000000    0.0856133
395280.0000000    0.0988472
395320.0000000    0.0894385
395360.0000000    0.0882303
395400.0000000    0.0914982
395440.0000000    0.1022918
395480.0000000    0.0869636
395520.0000000    0.0939207
395560.0000000    0.1032457
395600.0000000    0.0959994
395640.0000000    0.0780915
395680.0000000    0.0913866
395720.0000000    0.0874841
395760.0000000    0.0948393
395800.0000000    0.0960613
395840.0000000    0.0932089
395880.0000000    0.0900165
395920.0000000    0.0948120
395960.0000000    0.0843564
396000.0000000    0.0849050
396040.0000000    0.0887809
396080.0000000    0.0885061
396120.0000000    0.0909658
396160.0000000    0.0873491
396200.0000000    0.0891182
396240.0000000    0.1069046
396280.0000000    0.0976102
396320.0000000    0.0978890
396360.0000000    0.1028043
396400.0000000    0.0954908
396440.0000000    0.1025468
396480.0000000    0.0895393
396520.0000000    0.0937494
396560.0000000    0.0942326
396600.0000000    0.1055728
396640.0000000    0.1030300
396680.0000000    0.0873421
396720.0000000    0.0935533
396760.0000000    0.0975365
396800.0000000    0.0897161
396840.0000000    0.0932735
396880.0000000    0.0885519
396920.0000000    0.0844154
396960.0000000    0.0944510
397000.0000000    0.0822848
397040.0000000    0.0938642
397080.0000000    0.0939180
397120.0000000    0.0902869
397160.0000000    0.0911770
397200.0000000    0.0903632
397240.0000000    0.0895694
397280.0000000    0.1000771
397320.0000000    0.0841666
397360.0000000    0.0984085
397400.0000000    0.0930493
397440.0000000    0.0897393
397480.0000000    0.0909398
397520.0000000    0.0962914
397560.0000000    0.0857708
397600.0000000    0.0829175
397640.0000000    0.0921977
397680.0000000    0.0814355
397720.0000000    0.0827771
397760.0000000    0.0784978
397800.0000000    0.0759428
397840.0000000    0.0888835
397880.0000000    0.0836637
397920.0000000    0.0962806
397960.0000000    0.1015466
398000.0000000    0.0942512
398040.0000000    0.0861862
398080.0000000    0.0949069
398120.0000000    0.1014367
398160.0000000    0.0971202
398200.0000000    0.0942668
398240.0000000    0.0917871
398280.0000000    0.0900680
398320.0000000    0.0870090
398360.0000000    0.0994138
398400.0000000    0.0963110
398440.0000000    0.0940237
398480.0000000    0.0917589
398520.0000000    0.0965154
398560.0000000    0.0928850
398600.0000000    0.1031250
398640.0000000    0.0979582
398680.0000000    0.0886243
398720.0000000    0.0873855
398760.0000000    0.0954069
398800.0000000    0.0963362
398840.0000000    0.0885536
398880.0000000    0.0973293
398920.0000000    0.1046225
398960.0000000    0.0952593
399000.0000000    0.0879158
399040.0000000    0.0943582
399080.0000000    0.0898671
399120.0000000    0.0949502
399160.0000000    0.0953121
399200.0000000    0.0915492
399240.0000000    0.0952691
399280.0000000    0.0871969
399320.0000000    0.0905141
399360.0000000    0.0995194
399400.0000000    0.0908590
399440.0000000    0.0913502
399480.0000000    0.0858124
399520.0000000    0.0805810
399560.0000000    0.0837937
399600.0000000    0.0861246
399640.0000000    0.0856807
399680.0000000    0.0895937
399720.0000000    0.0844589
399760.0000000    0.0878590
399800.0000000    0.0845088
399840.0000000    0.0960352
399880.0000000    0.0878145
399920.0000000    0.0877703
399960.0000000    0.0958138
400000.0000000    0.1011763
400040.0000000    0.0981176
400080.0000000    0.1045594
400120.0000000    0.0977132
400160.0000000    0.1032972
400200.0000000    0.1093448
400240.0000000    0.1111977
400280.0000000    0.0952671
400320.0000000    0.0889893
400360.0000000    0.0880148
400400.0000000    0.1023770
400440.0000000    0.0916703
400480.0000000    0.0982722
400520.0000000    0.1014693
400560.0000000    0.0953068
400600.0000000    0.0948881
400640.0000000    0.0872470
400680.0000000    0.0951397
400720.0000000    0.0945515
400760.0000000    0.0947531
400800.0000000    0.0961007
400840.0000000    0.0996360
400880.0000000    0.0952565
400920.0000000    0.0922471
400960.0000000    0.1084013
401000.0000000    0.0887005
401040.0000000    0.1071655
401080.0000000    0.0984401
401120.0000000    0.0957691
401160.0000000    0.1053338
401200.0000000    0.1000807
401240.0000000    0.0954150
401280.0000000    0.1002373
401320.0000000    0.1042785
401360.0000000    0.1005329
401400.0000000    0.0935753
401440.0000000    0.0952842
401480.0000000    0.0996133
401520.0000000    0.0932344
401560.0000000    0.0899971
401600.0000000    0.0971080
401640.0000000    0.1003148
401680.0000000    0.0953267
401720.0000000    0.0912210
401760.0000000    0.0962891
401800.0000000    0.1017140
401840.0000000    0.0921091
401880.0000000    0.0957886
401920.0000000    0.0970024
401960.0000000    0.0975132
402000.0000000    0.0984988
402040.0000000    0.1028177
402080.0000000    0.1068069
402120.0000000    0.1049737
402160.0000000    0.1027276
402200.0000000    0.1046966
402240.0000000    0.1079871
402280.0000000    0.1000415
402320.0000000    0.1076187
402360.0000000    0.1063938
402400.0000000    0.1046185
402440.0000000    0.1049897
402480.0000000    0.1037580
402520.0000000    0.0984288
402560.0000000    0.0999646
402600.0000000    0.1087881
402640.0000000    0.1042997
402680.0000000    0.1028059
402720.0000000    0.1042659
402760.0000000    0.0900775
402800.0000000    0.1004191
402840.0000000    0.0980133
402880.0000000    0.1017769
402920.0000000    0.0925707
402960.0000000    0.0865903
403000.0000000    0.1009689
403040.0000000    0.0872406
403080.0000000    0.0880997
403120.0000000    0.0877236
403160.0000000    0.0941165
403200.0000000    0.0887591
403240.0000000    0.0844706
403280.0000000    0.0968212
403320.0000000    0.1002669
403360.0000000    0.0920465
403400.0000000    0.0878493
403440.0000000    0.0923849
403480.0000000    0.0845373
403520.0000000    0.0849021
403560.0000000    0.0799856
403600.0000000    0.0923250
403640.0000000    0.1022377
403680.0000000    0.1114089
403720.0000000    0.0946211
403760.0000000    0.0851587
403800.0000000    0.0886547
403840.0000000    0.0823580
403880.0000000    0.0816779
403920.0000000    0.0821820
403960.0000000    0.0750623
404000.0000000    0.0740502
404040.0000000    0.0807664
404080.0000000    0.0784483
404120.0000000    0.0845434
404160.0000000    0.0863531
404200.0000000    0.0839901
404240.0000000    0.0886893
404280.0000000    0.0880185
404320.0000000    0.0833364
404360.0000000    0.0842145
404400.0000000    0.0918330
404440.0000000    0.0784642
404480.0000000    0.0882821
404520.0000000    0.0825732
404560.0000000    0.0829943
404600.0000000    0.0893540
404640.0000000    0.0909623
404680.0000000    0.0897667
404720.0000000    0.0942671
404760.0000000    0.0872375
404800.0000000    0.0941138
404840.0000000    0.0870237
404880.0000000    0.0920198
404920.0000000    0.0811227
404960.0000000    0.0863723
405000.0000000    0.0999235
405040.0000000    0.0894172
405080.0000000    0.0824827
405120.0000000    0.0866748
405160.0000000    0.0866021
405200.0000000    0.0873672
405240.0000000    0.0860686
405280.0000000    0.0942462
405320.0000000    0.0818396
405360.0000000    0.0879517
405400.0000000    0.0887958
405440.0000000    0.0922178
405480.0000000    0.0970851
405520.0000000    0.0880915
405560.0000000    0.0889211
405600.0000000    0.0905448
405640.0000000    0.0927986
405680.0000000    0.0919407
405720.0000000    0.1047564
405760.0000000    0.0956575
405800.0000000    0.0827456
405840.0000000    0.0961030
405880.0000000    0.1015687
405920.0000000    0.0979531
405960.0000000    0.0945004
406000.0000000    0.1045443
406040.0000000    0.0940319
406080.0000000    0.0886902
406120.0000000    0.0888866
406160.0000000    0.0939973
406200.0000000    0.0869365
406240.0000000    0.0934805
406280.0000000    0.0923117
406320.0000000    0.0951389
406360.0000000    0.0904754
406400.0000000    0.1035988
406440.0000000    0.0929914
406480.0000000    0.0867343
406520.0000000    0.0923156
406560.0000000    0.0901908
406600.0000000    0.0956817
406640.0000000    0.0945405
406680.0000000    0.1055099
406720.0000000    0.0954332
406760.0000000    0.1053266
406800.0000000    0.1001991
406840.0000000    0.0908056
406880.0000000    0.0846738
406920.0000000    0.0811749
406960.0000000    0.0824760
407000.0000000    0.1052571
407040.0000000    0.0879222
407080.0000000    0.0890243
407120.0000000    0.0958859
407160.0000000    0.0817639
407200.0000000    0.0917274
407240.0000000    0.0894416
407280.0000000    0.0897883
407320.0000000    0.0900974
407360.0000000    0.0920314
407400.0000000    0.0976285
407440.0000000    0.0949921
407480.0000000    0.0882033
407520.0000000    0.0871467
407560.0000000    0.0925522
407600.0000000    0.0870896
407640.0000000    0.0892386
407680.0000000    0.0848403
407720.0000000    0.0880249
407760.0000000    0.1022418
407800.0000000    0.0882951
407840.0000000    0.0886985
407880.0000000    0.0896917
407920.0000000    0.0856356
407960.0000000    0.0912601
408000.0000000    0.0872426
408040.0000000    0.0865557
408080.0000000    0.0878741
408120.0000000    0.0975438
408160.0000000    0.0915863
408200.0000000    0.0969684
408240.0000000    0.0886252
408280.0000000    0.0992537
408320.0000000    0.0940907
408360.0000000    0.0931005
408400.0000000    0.0927245
408440.0000000    0.0988912
408480.0000000    0.0776179
408520.0000000    0.0935843
408560.0000000    0.0810152
408600.0000000    0.0865450
408640.0000000    0.0959968
408680.0000000    0.0879696
408720.0000000    0.0858520
408760.0000000    0.0812194
408800.0000000    0.0883446
408840.0000000    0.0865330
408880.0000000    0.0862299
408920.0000000    0.0768565
408960.0000000    0.0863195
409000.0000000    0.0929424
409040.0000000    0.0905386
409080.0000000    0.0904278
409120.0000000    0.0924507
409160.0000000    0.0919281
409200.0000000    0.0936268
409240.0000000    0.0961314
409280.0000000    0.1115569
409320.0000000    0.0946767
409360.0000000    0.0928940
409400.0000000    0.0893761
409440.0000000    0.0999501
409480.0000000    0.0874499
409520.0000000    0.0932349
409560.0000000    0.0900288
409600.0000000    0.1044894
409640.0000000    0.0879887
409680.0000000    0.0916252
409720.0000000    0.0978199
409760.0000000    0.1051153
409800.0000000    0.0961199
409840.0000000    0.1054277
409880.0000000    0.1015394
409920.0000000    0.0799805
409960.0000000    0.0849465
410000.0000000    0.0837821
410040.0000000    0.0866103
410080.0000000    0.0889207
410120.0000000    0.0876318
410160.0000000    0.0804231
410200.0000000    0.0847115
410240.0000000    0.0855204
410280.0000000    0.0917495
410320.0000000    0.0937748
410360.0000000    0.0911361
410400.0000000    0.0876910
410440.0000000    0.0843259
410480.0000000    0.0947149
410520.0000000    0.0942394
410560.0000000    0.0905564
410600.0000000    0.0963750
410640.0000000    0.0875202
410680.0000000    0.1010545
410720.0000000    0.0915994
410760.0000000    0.0898768
410800.0000000    0.0816370
410840.0000000    0.0815979
410880.0000000    0.0909650
410920.0000000    0.0856407
410960.0000000    0.0977689
411000.0000000    0.0915647
411040.0000000    0.0893279
411080.0000000    0.0888083
411120.0000000    0.0871074
411160.0000000    0.0857030
411200.0000000    0.0865803
411240.0000000    0.1004274
411280.0000000    0.0828750
411320.0000000    0.0830517
411360.0000000    0.0858172
411400.0000000    0.0869215
411440.0000000    0.0937164
411480.0000000    0.0893742
411520.0000000    0.0872627
411560.0000000    0.1018787
411600.0000000    0.0898393
411640.0000000    0.0954091
411680.0000000    0.0926079
411720.0000000    0.0913837
411760.0000000    0.0989799
411800.0000000    0.0921532
411840.0000000    0.0916457
411880.0000000    0.0786851
411920.0000000    0.0871096
411960.0000000    0.0887064
412000.0000000    0.0869478
412040.0000000    0.0859366
412080.0000000    0.0800271
412120.0000000    0.0826809
412160.0000000    0.0851178
412200.0000000    0.0818567
412240.0000000    0.0752201
412280.0000000    0.0959904
412320.0000000    0.0897950
412360.0000000    0.0852749
412400.0000000    0.0903732
412440.0000000    0.0924344
412480.0000000    0.0780313
412520.0000000    0.0890361
412560.0000000    0.0908431
412600.0000000    0.0832745
412640.0000000    0.0997790
412680.0000000    0.0868833
412720.0000000    0.0805679
412760.0000000    0.0834132
412800.0000000    0.0902429
412840.0000000    0.0831426
412880.0000000    0.0795441
412920.0000000    0.0931620
412960.0000000    0.0990752
413000.0000000    0.0889583
413040.0000000    0.0816161
413080.0000000    0.0866747
413120.0000000    0.0845435
413160.0000000    0.0985662
413200.0000000    0.1009134
413240.0000000    0.0906906
413280.0000000    0.0909054
413320.0000000    0.0829382
413360.0000000    0.0943750
413400.0000000    0.0983173
413440.0000000    0.0979680
413480.0000000    0.0965398
413520.0000000    0.0958069
413560.0000000    0.0909319
413600.0000000    0.0913445
413640.0000000    0.0849747
413680.0000000    0.0888545
413720.0000000    0.0848139
413760.0000000    0.0881019
413800.0000000    0.0802215
413840.0000000    0.0857588
413880.0000000    0.0850181
413920.0000000    0.0942274
413960.0000000    0.0893259
414000.0000000    0.0833355
414040.0000000    0.0796948
414080.0000000    0.0868599
414120.0000000    0.0779247
414160.0000000    0.0786517
414200.0000000    0.0854605
414240.0000000    0.0893674
414280.0000000    0.0844735
414320.0000000    0.0882604
414360.0000000    0.0841485
414400.0000000    0.0797755
414440.0000000    0.0731747
414480.0000000    0.0824435
414520.0000000    0.0727096
414560.0000000    0.0965809
414600.0000000    0.0853889
414640.0000000    0.0807632
414680.0000000    0.0759332
414720.0000000    0.0839630
414760.0000000    0.0809098
414800.0000000    0.0785369
414840.0000000    0.0773554
414880.0000000    0.0928207
414920.0000000    0.0895723
414960.0000000    0.0879559
415000.0000000    0.0893768
415040.0000000    0.0807019
415080.0000000    0.0815545
415120.0000000    0.0989380
415160.0000000    0.0894499
415200.0000000    0.0827295
415240.0000000    0.0869532
415280.0000000    0.0978510
415320.0000000    0.0977819
415360.0000000    0.0865947
415400.0000000    0.0813854
415440.0000000    0.0881146
415480.0000000    0.0789070
415520.0000000    0.0817648
415560.0000000    0.0896300
415600.0000000    0.1020998
415640.0000000    0.0862937
415680.0000000    0.0908496
415720.0000000    0.0799249
415760.0000000    0.0975001
415800.0000000    0.0929379
415840.0000000    0.0942686
415880.0000000    0.0885215
415920.0000000    0.0947837
415960.0000000    0.0976901
416000.0000000    0.0916368
416040.0000000    0.0864178
416080.0000000    0.0992800
416120.0000000    0.1018231
416160.0000000    0.0901886
416200.0000000    0.1047415
416240.0000000    0.0868277
416280.0000000    0.0850844
416320.0000000    0.0888775
416360.0000000    0.0900668
416400.0000000    0.0798033
416440.0000000    0.0865152
416480.0000000    0.0848897
416520.0000000    0.0836534
416560.0000000    0.0907739
416600.0000000    0.0890313
416640.0000000    0.0973112
416680.0000000    0.0952365
416720.0000000    0.0942067
416760.0000000    0.1068800
416800.0000000    0.1093907
416840.0000000    0.0836761
416880.0000000    0.0914880
416920.0000000    0.0868165
416960.0000000    0.0861434
417000.0000000    0.0854726
417040.0000000    0.0981610
417080.0000000    0.0790145
417120.0000000    0.0884702
417160.0000000    0.0999797
417200.0000000    0.1041545
417240.0000000    0.0978157
417280.0000000    0.0970757
417320.0000000    0.0908790
417360.0000000    0.0872971
417400.0000000    0.0984002
417440.0000000    0.1077703
417480.0000000    0.0993870
417520.0000000    0.0931311
417560.0000000    0.0956417
417600.0000000    0.0910782
417640.0000000    0.0878942
417680.0000000    0.0898587
417720.0000000    0.0973673
417760.0000000    0.0904298
417800.0000000    0.1014793
417840.0000000    0.0989258
417880.0000000    0.1128452
417920.0000000    0.1067784
417960.0000000    0.1106756
418000.0000000    0.0972714
418040.0000000    0.1080188
418080.0000000    0.1026781
418120.0000000    0.0954645
418160.0000000    0.0958856
418200.0000000    0.1043412
418240.0000000    0.0916525
418280.0000000    0.0986334
418320.0000000    0.0995573
418360.0000000    0.0977109
418400.0000000    0.0941099
418440.0000000    0.0942983
418480.0000000    0.0863176
418520.0000000    0.0920107
418560.0000000    0.0967215
418600.0000000    0.1012575
418640.0000000    0.1025482
418680.0000000    0.1093267
418720.0000000    0.1131248
418760.0000000    0.1098372
418800.0000000    0.1124883
418840.0000000    0.1126557
418880.0000000    0.1192466
418920.0000000    0.1080934
418960.0000000    0.1136067
419000.0000000    0.1152640
419040.0000000    0.1098145
419080.0000000    0.1124923
419120.0000000    0.0985754
419160.0000000    0.1141915
419200.0000000    0.1038172
419240.0000000    0.1046827
419280.0000000    0.1076250
419320.0000000    0.1032953
419360.0000000    0.1018847
419400.0000000    0.1182432
419440.0000000    0.1090012
419480.0000000    0.1124979
419520.0000000    0.1080963
419560.0000000    0.1164764
419600.0000000    0.1005697
419640.0000000    0.0936295
419680.0000000    0.0981894
419720.0000000    0.1020392
419760.0000000    0.0908215
419800.0000000    0.0871857
419840.0000000    0.0952869
419880.0000000    0.1062068
419920.0000000    0.1009794
419960.0000000    0.0975879
420000.0000000    0.0898570
420040.0000000    0.0902442
420080.0000000    0.0888201
420120.0000000    0.0985595
420160.0000000    0.0899422
420200.0000000    0.1064676
420240.0000000    0.1002270
420280.0000000    0.0997202
420320.0000000    0.1035480
420360.0000000    0.1079077
420400.0000000    0.0971188
420440.0000000    0.0994933
420480.0000000    0.0992664
420520.0000000    0.1040562
420560.0000000    0.0939769
420600.0000000    0.0985046
420640.0000000    0.0997977
420680.0000000    0.1033101
420720.0000000    0.0928951
420760.0000000    0.0953290
420800.0000000    0.0815735
420840.0000000    0.1027751
420880.0000000    0.1097231
420920.0000000    0.1160384
420960.0000000    0.1100000
421000.0000000    0.1035849
421040.0000000    0.0944226
421080.0000000    0.1081011
421120.0000000    0.1013515
421160.0000000    0.1089571
421200.0000000    0.0911788
421240.0000000    0.0885949
421280.0000000    0.0946433
421320.0000000    0.0950492
421360.0000000    0.1045043
421400.0000000    0.1011413
421440.0000000    0.0957079
421480.0000000    0.0932944
421520.0000000    0.0972097
421560.0000000    0.0930170
421600.0000000    0.0923717
421640.0000000    0.1023023
421680.0000000    0.1009693
421720.0000000    0.1089270
421760.0000000    0.0981580
421800.0000000    0.0976461
421840.0000000    0.1021682
421880.0000000    0.1016887
421920.0000000    0.0971510
421960.0000000    0.1020208
422000.0000000    0.1035117
422040.0000000    0.1052893
422080.0000000    0.1005023
422120.0000000    0.0942592
422160.0000000    0.1001060
422200.0000000    0.1054282
422240.0000000    0.1074939
422280.0000000    0.1186814
422320.0000000    0.1291453
422360.0000000    0.1159766
422400.0000000    0.1059835
422440.0000000    0.1177810
422480.0000000    0.1176280
422520.0000000    0.1197808
422560.0000000    0.1239671
422600.0000000    0.1107532
422640.0000000    0.1041353
422680.0000000    0.1030596
422720.0000000    0.1145730
422760.0000000    0.1222595
422800.0000000    0.1209230
422840.0000000    0.0931651
422880.0000000    0.0995240
422920.0000000    0.0992345
422960.0000000    0.1063908
423000.0000000    0.0942377
423040.0000000    0.1025621
423080.0000000    0.0889665
423120.0000000    0.0918852
423160.0000000    0.0879801
423200.0000000    0.1005779
423240.0000000    0.0966802
423280.0000000    0.1043258
423320.0000000    0.0945646
423360.0000000    0.1051105
423400.0000000    0.1040749
423440.0000000    0.0947914
423480.0000000    0.0913928
423520.0000000    0.0880193
423560.0000000    0.0927805
423600.0000000    0.0883860
423640.0000000    0.0970861
423680.0000000    0.0991937
423720.0000000    0.0930019
423760.0000000    0.0962815
423800.0000000    0.1015473
423840.0000000    0.0981731
423880.0000000    0.1107224
423920.0000000    0.1029100
423960.0000000    0.1059880
424000.0000000    0.1009871
424040.0000000    0.1041106
424080.0000000    0.0979939
424120.0000000    0.0968999
424160.0000000    0.1102988
424200.0000000    0.1073759
424240.0000000    0.1118236
424280.0000000    0.0950285
424320.0000000    0.0935738
424360.0000000    0.0982385
424400.0000000    0.1005736
424440.0000000    0.0956372
424480.0000000    0.1024208
424520.0000000    0.0960108
424560.0000000    0.1037607
424600.0000000    0.0969676
424640.0000000    0.1095660
424680.0000000    0.0949652
424720.0000000    0.0858714
424760.0000000    0.0939553
424800.0000000    0.1024299
424840.0000000    0.1138173
424880.0000000    0.1053883
424920.0000000    0.0975655
424960.0000000    0.0981462
425000.0000000    0.0984683
425040.0000000    0.0966049
425080.0000000    0.0860747
425120.0000000    0.0900657
425160.0000000    0.0946012
425200.0000000    0.0961030
425240.0000000    0.0891492
425280.0000000    0.0990639
425320.0000000    0.0953798
425360.0000000    0.0939717
425400.0000000    0.0865101
425440.0000000    0.0843117
425480.0000000    0.0982475
425520.0000000    0.0848278
425560.0000000    0.0900530
425600.0000000    0.0893211
425640.0000000    0.0933670
425680.0000000    0.0907216
425720.0000000    0.0952548
425760.0000000    0.0886184
425800.0000000    0.0842374
425840.0000000    0.0838170
425880.0000000    0.0940196
425920.0000000    0.0987709
425960.0000000    0.1000679
426000.0000000    0.1185148
426040.0000000    0.1000674
426080.0000000    0.0939650
426120.0000000    0.0943272
426160.0000000    0.0924400
426200.0000000    0.0970616
426240.0000000    0.0935420
426280.0000000    0.0943870
426320.0000000    0.0899806
426360.0000000    0.0940050
426400.0000000    0.0990334
426440.0000000    0.0941010
426480.0000000    0.1040559
426520.0000000    0.1087816
426560.0000000    0.1102120
426600.0000000    0.1113887
426640.0000000    0.1086791
426680.0000000    0.1111521
426720.0000000    0.1171092
426760.0000000    0.0988146
426800.0000000    0.1071541
426840.0000000    0.1072663
426880.0000000    0.1079359
426920.0000000    0.1101137
426960.0000000    0.0967640
427000.0000000    0.0995135
427040.0000000    0.0968921
427080.0000000    0.1115721
427120.0000000    0.1139877
427160.0000000    0.0986595
427200.0000000    0.0990295
427240.0000000    0.1081713
427280.0000000    0.1005950
427320.0000000    0.1111335
427360.0000000    0.1025401
427400.0000000    0.0943264
427440.0000000    0.0925209
427480.0000000    0.1018325
427520.0000000    0.0955427
427560.0000000    0.0927051
427600.0000000    0.1114221
427640.0000000    0.0961682
427680.0000000    0.0933130
427720.0000000    0.0934088
427760.0000000    0.1021387
427800.0000000    0.1004532
427840.0000000    0.0956618
427880.0000000    0.0943694
427920.0000000    0.0962183
427960.0000000    0.0965334
428000.0000000    0.0910514
428040.0000000    0.0902611
428080.0000000    0.0888790
428120.0000000    0.0898529
428160.0000000    0.1016422
428200.0000000    0.0986445
428240.0000000    0.1062969
428280.0000000    0.0968622
428320.0000000    0.1138312
428360.0000000    0.1025214
428400.0000000    0.1114946
428440.0000000    0.1005557
428480.0000000    0.0964960
428520.0000000    0.1046649
428560.0000000    0.1031739
428600.0000000    0.1002530
428640.0000000    0.1021921
428680.0000000    0.0994897
428720.0000000    0.0999431
428760.0000000    0.1129274
428800.0000000    0.1046972
428840.0000000    0.1059993
428880.0000000    0.0932702
428920.0000000    0.1000791
428960.0000000    0.1009182
429000.0000000    0.1019576
429040.0000000    0.1019115
429080.0000000    0.1048874
429120.0000000    0.1175322
429160.0000000    0.1117856
429200.0000000    0.1238549
429240.0000000    0.1137914
429280.0000000    0.1041240
429320.0000000    0.1083350
429360.0000000    0.1122926
429400.0000000    0.1109273
429440.0000000    0.1204441
429480.0000000    0.1019236
429520.0000000    0.0930352
429560.0000000    0.0939941
429600.0000000    0.1020745
429640.0000000    0.0888849
429680.0000000    0.1006494
429720.0000000    0.0974154
429760.0000000    0.0961010
429800.0000000    0.1025130
429840.0000000    0.1044107
429880.0000000    0.1043973
429920.0000000    0.0956693
429960.0000000    0.0912984
430000.0000000    0.0863208
430040.0000000    0.0959251
430080.0000000    0.0992356
430120.0000000    0.0952489
430160.0000000    0.0909279
430200.0000000    0.0954853
430240.0000000    0.0910914
430280.0000000    0.0892483
430320.0000000    0.0908606
430360.0000000    0.0971075
430400.0000000    0.0935617
430440.0000000    0.0862723
430480.0000000    0.1075647
430520.0000000    0.0978001
430560.0000000    0.1026627
430600.0000000    0.1072153
430640.0000000    0.1039234
430680.0000000    0.1050257
430720.0000000    0.1006981
430760.0000000    0.0920034
430800.0000000    0.1032954
430840.0000000    0.0972667
430880.0000000    0.0942526
430920.0000000    0.1090583
430960.0000000    0.0982606
431000.0000000    0.0989339
431040.0000000    0.0971695
431080.0000000    0.0937380
431120.0000000    0.0921932
431160.0000000    0.0894703
431200.0000000    0.0935388
431240.0000000    0.0820504
431280.0000000    0.0892843
431320.0000000    0.0910555
431360.0000000    0.1042057
431400.0000000    0.1072442
431440.0000000    0.0930547
431480.0000000    0.0900481
431520.0000000    0.0931983
431560.0000000    0.0875586
431600.0000000    0.1019771
431640.0000000    0.0937197
431680.0000000    0.0980210
431720.0000000    0.0958358
431760.0000000    0.0956698
431800.0000000    0.0969000
431840.0000000    0.0923874
431880.0000000    0.0857015
431920.0000000    0.0954858
431960.0000000    0.0857338
432000.0000000    0.0990059
432040.0000000    0.1026004
432080.0000000    0.1038289
432120.0000000    0.1071178
432160.0000000    0.1027774
432200.0000000    0.0920684
432240.0000000    0.0867475
432280.0000000    0.0884404
432320.0000000    0.0948223
432360.0000000    0.0864162
432400.0000000    0.0832716
432440.0000000    0.1036521
432480.0000000    0.0918815
432520.0000000    0.1021814
432560.0000000    0.1067149
432600.0000000    0.1039245
432640.0000000    0.1065593
432680.0000000    0.1009249
432720.0000000    0.0965580
432760.0000000    0.0922988
432800.0000000    0.0964165
432840.0000000    0.0908853
432880.0000000    0.0950299
432920.0000000    0.0892993
432960.0000000    0.1008537
433000.0000000    0.0909776
433040.0000000    0.0969814
433080.0000000    0.1081209
433120.0000000    0.0924750
433160.0000000    0.0936484
433200.0000000    0.0883403
433240.0000000    0.0859875
433280.0000000    0.0930326
433320.0000000    0.0954766
433360.0000000    0.0960058
433400.0000000    0.0965816
433440.0000000    0.1002772
433480.0000000    0.0955854
433520.0000000    0.0934381
433560.0000000    0.1032019
433600.0000000    0.1059823
433640.0000000    0.1060898
433680.0000000    0.0995877
433720.0000000    0.0995742
433760.0000000    0.0946354
433800.0000000    0.0968672
433840.0000000    0.0899064
433880.0000000    0.0980266
433920.0000000    0.1014550
433960.0000000    0.1027207
434000.0000000    0.0999239
434040.0000000    0.0946637
434080.0000000    0.1143843
434120.0000000    0.1157626
434160.0000000    0.1089687
434200.0000000    0.1093966
434240.0000000    0.0948884
434280.0000000    0.0948397
434320.0000000    0.0938825
434360.0000000    0.0872476
434400.0000000    0.1016336
434440.0000000    0.1109900
434480.0000000    0.1046182
434520.0000000    0.1013348
434560.0000000    0.1014044
434600.0000000    0.1000889
434640.0000000    0.1072513
434680.0000000    0.0982169
434720.0000000    0.1080021
434760.0000000    0.1009512
434800.0000000    0.1154231
434840.0000000    0.0994332
434880.0000000    0.0973122
434920.0000000    0.0936361
434960.0000000    0.0921860
435000.0000000    0.0966706
435040.0000000    0.1041347
435080.0000000    0.0928357
435120.0000000    0.1011725
435160.0000000    0.1041324
435200.0000000    0.0989181
435240.0000000    0.0953560
435280.0000000    0.1022423
435320.0000000    0.0947917
435360.0000000    0.0969511
435400.0000000    0.0892740
435440.0000000    0.0962580
435480.0000000    0.1006625
435520.0000000    0.0878617
435560.0000000    0.0985950
435600.0000000    0.0893729
435640.0000000    0.1031935
435680.0000000    0.1041201
435720.0000000    0.1054132
435760.0000000    0.0927080
435800.0000000    0.0937582
435840.0000000    0.0971786
435880.0000000    0.0999851
435920.0000000    0.0966155
435960.0000000    0.0886809
436000.0000000    0.0942126
436040.0000000    0.0954008
436080.0000000    0.0974704
436120.0000000    0.0909061
436160.0000000    0.0921374
436200.0000000    0.0971142
436240.0000000    0.1085710
436280.0000000    0.0972263
436320.0000000    0.1022990
436360.0000000    0.1011996
436400.0000000    0.1028069
436440.0000000    0.1002731
436480.0000000    0.0945785
436520.0000000    0.1077245
436560.0000000    0.1084365
436600.0000000    0.1171497
436640.0000000    0.0936085
436680.0000000    0.1125274
436720.0000000    0.1284727
436760.0000000    0.0952241
436800.0000000    0.0987707
436840.0000000    0.0983290
436880.0000000    0.1132174
436920.0000000    0.1000295
436960.0000000    0.1038815
437000.0000000    0.1076101
437040.0000000    0.0980435
437080.0000000    0.1063922
437120.0000000    0.1066017
437160.0000000    0.1119214
437200.0000000    0.1137758
437240.0000000    0.1266187
437280.0000000    0.1338419
437320.0000000    0.1241267
437360.0000000    0.1176860
437400.0000000    0.1277540
437440.0000000    0.1339672
437480.0000000    0.1457935
437520.0000000    0.1176121
437560.0000000    0.1181817
437600.0000000    0.1048335
437640.0000000    0.1091271
437680.0000000    0.1068221
437720.0000000    0.1056555
437760.0000000    0.0951984
437800.0000000    0.1059449
437840.0000000    0.1031259
437880.0000000    0.1125806
437920.0000000    0.0992727
437960.0000000    0.1023265
438000.0000000    0.1029098
438040.0000000    0.1140182
438080.0000000    0.1054123
438120.0000000    0.0975986
438160.0000000    0.1018327
438200.0000000    0.0896438
438240.0000000    0.1071369
438280.0000000    0.0965336
438320.0000000    0.1076325
438360.0000000    0.1006346
438400.0000000    0.1056354
438440.0000000    0.1125068
438480.0000000    0.0965759
438520.0000000    0.1042710
438560.0000000    0.0994091
438600.0000000    0.1156642
438640.0000000    0.1000913
438680.0000000    0.0941283
438720.0000000    0.0955116
438760.0000000    0.0883859
438800.0000000    0.0936915
438840.0000000    0.0853696
438880.0000000    0.0898512
438920.0000000    0.0862106
438960.0000000    0.0958345
439000.0000000    0.0895378
439040.0000000    0.0893606
439080.0000000    0.0899478
439120.0000000    0.0943227
439160.0000000    0.0916516
439200.0000000    0.0817739
439240.0000000    0.0910969
439280.0000000    0.0918559
439320.0000000    0.0951470
439360.0000000    0.0908700
439400.0000000    0.0904381
439440.0000000    0.0962014
439480.0000000    0.0855787
439520.0000000    0.1022766
439560.0000000    0.0982352
439600.0000000    0.0906054
439640.0000000    0.0980186
439680.0000000    0.0897890
439720.0000000    0.0918506
439760.0000000    0.0884170
439800.0000000    0.0896292
439840.0000000    0.0942713
439880.0000000    0.0878620
439920.0000000    0.1002141
439960.0000000    0.0895595
440000.0000000    0.0847586
440040.0000000    0.0935797
440080.0000000    0.0868477
440120.0000000    0.0954460
440160.0000000    0.0928478
440200.0000000    0.0922026
440240.0000000    0.0918764
440280.0000000    0.1002319
440320.0000000    0.0856968
440360.0000000    0.0895287
440400.0000000    0.0943882
440440.0000000    0.0937478
440480.0000000    0.1015617
440520.0000000    0.0994832
440560.0000000    0.1039422
440600.0000000    0.0959247
440640.0000000    0.1128874
440680.0000000    0.0985233
440720.0000000    0.0925750
440760.0000000    0.0990025
440800.0000000    0.1055275
440840.0000000    0.1118360
440880.0000000    0.0937460
440920.0000000    0.0911257
440960.0000000    0.0961604
441000.0000000    0.1057874
441040.0000000    0.0937699
441080.0000000    0.0874057
441120.0000000    0.1043627
441160.0000000    0.0898976
441200.0000000    0.1040708
441240.0000000    0.1005412
441280.0000000    0.0928875
441320.0000000    0.1027537
441360.0000000    0.0993420
441400.0000000    0.0957305
441440.0000000    0.0950316
441480.0000000    0.0951716
441520.0000000    0.1007021
441560.0000000    0.0929085
441600.0000000    0.0941290
441640.0000000    0.0956186
441680.0000000    0.0974082
441720.0000000    0.0989051
441760.0000000    0.0909283
441800.0000000    0.0995603
441840.0000000    0.0956105
441880.0000000    0.0927389
441920.0000000    0.0932328
441960.0000000    0.0903614
442000.0000000    0.0961580
442040.0000000    0.0911651
442080.0000000    0.0957376
442120.0000000    0.1000402
442160.0000000    0.0933118
442200.0000000    0.0930855
442240.0000000    0.0946349
442280.0000000    0.0982935
442320.0000000    0.0995771
442360.0000000    0.0986645
442400.0000000    0.0992322
442440.0000000    0.0910488
442480.0000000    0.0889316
442520.0000000    0.0845193
442560.0000000    0.0874113
442600.0000000    0.0917345
442640.0000000    0.0845242
442680.0000000    0.0987860
442720.0000000    0.0931125
442760.0000000    0.0964656
442800.0000000    0.1037654
442840.0000000    0.1037624
442880.0000000    0.0932964
442920.0000000    0.0933402
442960.0000000    0.1068322
443000.0000000    0.0925142
443040.0000000    0.0999792
443080.0000000    0.1002493
443120.0000000    0.1008582
443160.0000000    0.0951814
443200.0000000    0.1065203
443240.0000000    0.1077776
443280.0000000    0.0972760
443320.0000000    0.1017027
443360.0000000    0.1088825
443400.0000000    0.1014830
443440.0000000    0.0905997
443480.0000000    0.1010375
443520.0000000    0.0925758
443560.0000000    0.0975634
443600.0000000    0.0910728
443640.0000000    0.0830512
443680.0000000    0.0835155
443720.0000000    0.0995430
443760.0000000    0.0960831
443800.0000000    0.1001918
443840.0000000    0.1040122
443880.0000000    0.1031754
443920.0000000    0.0882671
443960.0000000    0.0895288
444000.0000000    0.0810248
444040.0000000    0.0924333
444080.0000000    0.0901080
444120.0000000    0.0951871
444160.0000000    0.0930889
444200.0000000    0.0920679
444240.0000000    0.0834992
444280.0000000    0.0892665
444320.0000000    0.0970180
444360.0000000    0.0904784
444400.0000000    0.0913990
444440.0000000    0.0896944
444480.0000000    0.0938091
444520.0000000    0.0845972
444560.0000000    0.0885874
444600.0000000    0.0956345
444640.0000000    0.0899515
444680.0000000    0.0922570
444720.0000000    0.0947263
444760.0000000    0.0909721
444800.0000000    0.0982229
444840.0000000    0.0939967
444880.0000000    0.0830336
444920.0000000    0.0925782
444960.0000000    0.0835254
445000.0000000    0.0865410
445040.0000000    0.0932457
445080.0000000    0.0979811
445120.0000000    0.0815733
445160.0000000    0.0865768
445200.0000000    0.0919553
445240.0000000    0.0945972
445280.0000000    0.0964213
445320.0000000    0.0919242
445360.0000000    0.1065553
445400.0000000    0.0934649
445440.0000000    0.0886240
445480.0000000    0.1068417
445520.0000000    0.0919136
445560.0000000    0.0984531
445600.0000000    0.0909212
445640.0000000    0.0905202
445680.0000000    0.0915632
445720.0000000    0.0847626
445760.0000000    0.0939993
445800.0000000    0.0906145
445840.0000000    0.0982463
445880.0000000    0.0866460
445920.0000000    0.0908160
445960.0000000    0.1043607
446000.0000000    0.0890980
446040.0000000    0.0942884
446080.0000000    0.0910878
446120.0000000    0.0933340
446160.0000000    0.0986886
446200.0000000    0.0989922
446240.0000000    0.0995683
446280.0000000    0.0910772
446320.0000000    0.0900255
446360.0000000    0.0865016
446400.0000000    0.0836405
446440.0000000    0.0886365
446480.0000000    0.0952117
446520.0000000    0.1031308
446560.0000000    0.1054055
446600.0000000    0.0939823
446640.0000000    0.0941223
446680.0000000    0.1019459
446720.0000000    0.1034661
446760.0000000    0.0909714
446800.0000000    0.1090549
446840.0000000    0.0973663
446880.0000000    0.1003484
446920.0000000    0.0892025
446960.0000000    0.0921067
447000.0000000    0.0906508
447040.0000000    0.0852818
447080.0000000    0.0909516
447120.0000000    0.1018773
447160.0000000    0.0906321
447200.0000000    0.0955605
447240.0000000    0.0962131
447280.0000000    0.0829399
447320.0000000    0.0799304
447360.0000000    0.0917626
447400.0000000    0.0852014
447440.0000000    0.0942256
447480.0000000    0.1010402
447520.0000000    0.0894050
447560.0000000    0.1039349
447600.0000000    0.0962142
447640.0000000    0.0884536
447680.0000000    0.0966224
447720.0000000    0.0916290
447760.0000000    0.1035162
447800.0000000    0.1027252
447840.0000000    0.1016037
447880.0000000    0.0936810
447920.0000000    0.0947915
447960.0000000    0.1007195
448000.0000000    0.1076040
448040.0000000    0.1021092
448080.0000000    0.0998863
448120.0000000    0.0960532
448160.0000000    0.0925309
448200.0000000    0.0960352
448240.0000000    0.0902855
448280.0000000    0.0921254
448320.0000000    0.0942690
448360.0000000    0.0999471
448400.0000000    0.0963847
448440.0000000    0.0897355
448480.0000000    0.0990696
448520.0000000    0.1015068
448560.0000000    0.1055310
448600.0000000    0.1017958
448640.0000000    0.1035768
448680.0000000    0.0967022
448720.0000000    0.1057508
448760.0000000    0.0962286
448800.0000000    0.0985850
448840.0000000    0.0843676
448880.0000000    0.0909354
448920.0000000    0.0954168
448960.0000000    0.0937602
449000.0000000    0.0981790
449040.0000000    0.0959722
449080.0000000    0.0976990
449120.0000000    0.0863235
449160.0000000    0.0888881
449200.0000000    0.0991495
449240.0000000    0.1015474
449280.0000000    0.0979408
449320.0000000    0.0947270
449360.0000000    0.0981110
449400.0000000    0.0912403
449440.0000000    0.0915409
449480.0000000    0.1048435
449520.0000000    0.0986993
449560.0000000    0.1172991
449600.0000000    0.1144288
449640.0000000    0.0896422
449680.0000000    0.0923394
449720.0000000    0.0891828
449760.0000000    0.0994309
449800.0000000    0.1097194
449840.0000000    0.1005393
449880.0000000    0.1069312
449920.0000000    0.0965024
449960.0000000    0.0873762
450000.0000000    0.1133887
450040.0000000    0.1084326
450080.0000000    0.1085543
450120.0000000    0.1074282
450160.0000000    0.1054118
450200.0000000    0.1073086
450240.0000000    0.0924534
450280.0000000    0.0923047
450320.0000000    0.1044248
450360.0000000    0.1073692
450400.0000000    0.1007333
450440.0000000    0.1012254
450480.0000000    0.0988263
450520.0000000    0.1005184
450560.0000000    0.0931452
450600.0000000    0.1009428
450640.0000000    0.0906376
450680.0000000    0.1088279
450720.0000000    0.0989737
450760.0000000    0.0990083
450800.0000000    0.0996387
450840.0000000    0.1070813
450880.0000000    0.1064162
450920.0000000    0.0973354
450960.0000000    0.1072448
451000.0000000    0.1021278
451040.0000000    0.1025555
451080.0000000    0.0973961
451120.0000000    0.1001244
451160.0000000    0.1243161
451200.0000000    0.1049362
451240.0000000    0.1100507
451280.0000000    0.1081907
451320.0000000    0.1037092
451360.0000000    0.1067305
451400.0000000    0.1095142
451440.0000000    0.1067967
451480.0000000    0.1082928
451520.0000000    0.1110629
451560.0000000    0.1138477
451600.0000000    0.1041071
451640.0000000    0.1137984
451680.0000000    0.1050681
451720.0000000    0.1165548
451760.0000000    0.1138205
451800.0000000    0.1030435
451840.0000000    0.1101100
451880.0000000    0.1095750
451920.0000000    0.1101177
451960.0000000    0.1039784
452000.0000000    0.1036790
452040.0000000    0.1027342
452080.0000000    0.1036106
452120.0000000    0.1032422
452160.0000000    0.1034097
452200.0000000    0.1034164
452240.0000000    0.1003353
452280.0000000    0.1087356
452320.0000000    0.1085374
452360.0000000    0.1127301
452400.0000000    0.1050483
452440.0000000    0.1120927
452480.0000000    0.1056903
452520.0000000    0.0876761
452560.0000000    0.1045321
452600.0000000    0.1040002
452640.0000000    0.1160426
452680.0000000    0.1104772
452720.0000000    0.1094691
452760.0000000    0.1013291
452800.0000000    0.1110298
452840.0000000    0.1155132
452880.0000000    0.1172059
452920.0000000    0.1224792
452960.0000000    0.1076800
453000.0000000    0.1148669
453040.0000000    0.1076311
453080.0000000    0.1186273
453120.0000000    0.1159370
453160.0000000    0.1182686
453200.0000000    0.0970288
453240.0000000    0.1092055
453280.0000000    0.1048620
453320.0000000    0.1091796
453360.0000000    0.1142428
453400.0000000    0.1100847
453440.0000000    0.1164105
453480.0000000    0.1091674
453520.0000000    0.1027473
453560.0000000    0.1043359
453600.0000000    0.1050252
453640.0000000    0.1082563
453680.0000000    0.1050345
453720.0000000    0.1028392
453760.0000000    0.1045458
453800.0000000    0.1070854
453840.0000000    0.1053039
453880.0000000    0.1060809
453920.0000000    0.1025114
453960.0000000    0.0994491
454000.0000000    0.0942474
454040.0000000    0.1034351
454080.0000000    0.0961087
454120.0000000    0.0966177
454160.0000000    0.1077922
454200.0000000    0.0990540
454240.0000000    0.1030183
454280.0000000    0.0978222
454320.0000000    0.0919876
454360.0000000    0.0965045
454400.0000000    0.0961148
454440.0000000    0.0974457
454480.0000000    0.0936800
454520.0000000    0.0986464
454560.0000000    0.1014057
454600.0000000    0.0916994
454640.0000000    0.0905342
454680.0000000    0.1001023
454720.0000000    0.1003035
454760.0000000    0.0977557
454800.0000000    0.0933602
454840.0000000    0.0918342
454880.0000000    0.0947229
454920.0000000    0.1024604
454960.0000000    0.0992410
455000.0000000    0.0931135
455040.0000000    0.1018859
455080.0000000    0.0941403
455120.0000000    0.0871530
455160.0000000    0.0937543
455200.0000000    0.0955372
455240.0000000    0.0956241
455280.0000000    0.0948077
455320.0000000    0.0884732
455360.0000000    0.0935371
455400.0000000    0.0941886
455440.0000000    0.1099005
455480.0000000    0.0921060
455520.0000000    0.1010587
455560.0000000    0.1006025
455600.0000000    0.0909364
455640.0000000    0.1008877
455680.0000000    0.0957559
455720.0000000    0.0995974
455760.0000000    0.0988623
455800.0000000    0.1007470
455840.0000000    0.0976387
455880.0000000    0.0944529
455920.0000000    0.0899405
455960.0000000    0.0862181
456000.0000000    0.0898181
456040.0000000    0.0893478
456080.0000000    0.1030281
456120.0000000    0.0917785
456160.0000000    0.0932429
456200.0000000    0.0975979
456240.0000000    0.0913092
456280.0000000    0.1109131
456320.0000000    0.0923480
456360.0000000    0.0925095
456400.0000000    0.0984140
456440.0000000    0.0935460
456480.0000000    0.1035969
456520.0000000    0.1000141
456560.0000000    0.0944089
456600.0000000    0.0974955
456640.0000000    0.1004338
456680.0000000    0.1032342
456720.0000000    0.1084214
456760.0000000    0.1082109
456800.0000000    0.1001181
456840.0000000    0.1092173
456880.0000000    0.1074600
456920.0000000    0.1025556
456960.0000000    0.0980504
457000.0000000    0.1034502
457040.0000000    0.1012559
457080.0000000    0.1096422
457120.0000000    0.1060853
457160.0000000    0.1002574
457200.0000000    0.0993059
457240.0000000    0.1024903
457280.0000000    0.0981786
457320.0000000    0.1077114
457360.0000000    0.1070039
457400.0000000    0.1007012
457440.0000000    0.1017967
457480.0000000    0.1054618
457520.0000000    0.1119635
457560.0000000    0.0933966
457600.0000000    0.0977063
457640.0000000    0.1009977
457680.0000000    0.1120235
457720.0000000    0.1088791
457760.0000000    0.1001801
457800.0000000    0.1013321
457840.0000000    0.0979279
457880.0000000    0.1072559
457920.0000000    0.1191524
457960.0000000    0.1077557
458000.0000000    0.1074680
458040.0000000    0.0979373
458080.0000000    0.1036142
458120.0000000    0.1062713
458160.0000000    0.1258642
458200.0000000    0.1155115
458240.0000000    0.1148855
458280.0000000    0.1051838
458320.0000000    0.1001792
458360.0000000    0.1057173
458400.0000000    0.1128840
458440.0000000    0.1025814
458480.0000000    0.1086845
458520.0000000    0.1126489
458560.0000000    0.1171122
458600.0000000    0.1122378
458640.0000000    0.1111660
458680.0000000    0.1067326
458720.0000000    0.1090461
458760.0000000    0.1081181
458800.0000000    0.1064681
458840.0000000    0.1050879
458880.0000000    0.1058021
458920.0000000    0.1013933
458960.0000000    0.1055923
459000.0000000    0.1151533
459040.0000000    0.1025471
459080.0000000    0.1181377
459120.0000000    0.1151014
459160.0000000    0.1130212
459200.0000000    0.1197846
459240.0000000    0.1172472
459280.0000000    0.1170291
459320.0000000    0.1107439
459360.0000000    0.1113696
459400.0000000    0.1218011
459440.0000000    0.1235766
459480.0000000    0.1281663
459520.0000000    0.1225519
459560.0000000    0.1157048
459600.0000000    0.1124426
459640.0000000    0.1198781
459680.0000000    0.1130063
459720.0000000    0.1140381
459760.0000000    0.1100029
459800.0000000    0.1041281
459840.0000000    0.1097672
459880.0000000    0.1023056
459920.0000000    0.1106460
459960.0000000    0.1020942
460000.0000000    0.1105457
460040.0000000    0.1126951
460080.0000000    0.1148527
460120.0000000    0.1145507
460160.0000000    0.1006137
460200.0000000    0.1098312
460240.0000000    0.1087668
460280.0000000    0.1036723
460320.0000000    0.1015342
460360.0000000    0.1032406
460400.0000000    0.1117132
460440.0000000    0.1162244
460480.0000000    0.1117473
460520.0000000    0.1104927
460560.0000000    0.1167403
460600.0000000    0.1090913
460640.0000000    0.1041951
460680.0000000    0.1069956
460720.0000000    0.1010675
460760.0000000    0.1041715
460800.0000000    0.1100800
460840.0000000    0.1053613
460880.0000000    0.1103374
460920.0000000    0.1078995
460960.0000000    0.1130111
461000.0000000    0.1090138
461040.0000000    0.1087017
461080.0000000    0.1006266
461120.0000000    0.0986998
461160.0000000    0.0985318
461200.0000000    0.0939518
461240.0000000    0.0976803
461280.0000000    0.1075351
461320.0000000    0.1098351
461360.0000000    0.1152210
461400.0000000    0.1240531
461440.0000000    0.1174879
461480.0000000    0.1127392
461520.0000000    0.1183338
461560.0000000    0.1029413
461600.0000000    0.1049967
461640.0000000    0.1064622
461680.0000000    0.1048078
461720.0000000    0.1002929
461760.0000000    0.1069158
461800.0000000    0.1033420
461840.0000000    0.1048915
461880.0000000    0.1094660
461920.0000000    0.1155554
461960.0000000    0.1048236
462000.0000000    0.1018576
462040.0000000    0.1029995
462080.0000000    0.1126577
462120.0000000    0.1118205
462160.0000000    0.1178760
462200.0000000    0.1220365
462240.0000000    0.1000333
462280.0000000    0.1166472
462320.0000000    0.1096693
462360.0000000    0.1180635
462400.0000000    0.1043848
462440.0000000    0.1087580
462480.0000000    0.1111417
462520.0000000    0.1219089
462560.0000000    0.1177864
462600.0000000    0.1089379
462640.0000000    0.1025577
462680.0000000    0.1060087
462720.0000000    0.1143551
462760.0000000    0.1113417
462800.0000000    0.1124490
462840.0000000    0.1124374
462880.0000000    0.1091728
462920.0000000    0.1183358
462960.0000000    0.1223187
463000.0000000    0.1231716
463040.0000000    0.1222198
463080.0000000    0.1182315
463120.0000000    0.1142488
463160.0000000    0.1126301
463200.0000000    0.1071372
463240.0000000    0.1127076
463280.0000000    0.1025648
463320.0000000    0.1129916
463360.0000000    0.1125565
463400.0000000    0.1157095
463440.0000000    0.1192079
463480.0000000    0.1339997
463520.0000000    0.1061748
463560.0000000    0.1008650
463600.0000000    0.1075782
463640.0000000    0.1036835
463680.0000000    0.1046678
463720.0000000    0.1013113
463760.0000000    0.1074232
463800.0000000    0.1064190
463840.0000000    0.1129168
463880.0000000    0.1059400
463920.0000000    0.1202962
463960.0000000    0.1060061
464000.0000000    0.0967427
464040.0000000    0.1123114
464080.0000000    0.1115823
464120.0000000    0.1175477
464160.0000000    0.1205864
464200.0000000    0.1178565
464240.0000000    0.1169923
464280.0000000    0.1206687
464320.0000000    0.1103471
464360.0000000    0.1155119
464400.0000000    0.0963038
464440.0000000    0.1014703
464480.0000000    0.0957122
464520.0000000    0.1042922
464560.0000000    0.1028740
464600.0000000    0.1063457
464640.0000000    0.1062557
464680.0000000    0.0962858
464720.0000000    0.0970496
464760.0000000    0.0970331
464800.0000000    0.0968659
464840.0000000    0.1125431
464880.0000000    0.0974060
464920.0000000    0.1063113
464960.0000000    0.1052863
465000.0000000    0.1080577
465040.0000000    0.1044689
465080.0000000    0.1032810
465120.0000000    0.1113448
465160.0000000    0.1101786
465200.0000000    0.1060509
465240.0000000    0.1137082
465280.0000000    0.1059083
465320.0000000    0.1139560
465360.0000000    0.1060256
465400.0000000    0.1079742
465440.0000000    0.1197557
465480.0000000    0.0999430
465520.0000000    0.1062991
465560.0000000    0.1038444
465600.0000000    0.1096749
465640.0000000    0.1159358
465680.0000000    0.1060316
465720.0000000    0.1055900
465760.0000000    0.1075342
465800.0000000    0.1105825
465840.0000000    0.1125540
465880.0000000    0.1100648
465920.0000000    0.1105264
465960.0000000    0.1026828
466000.0000000    0.1170556
466040.0000000    0.1035326
466080.0000000    0.1189103
466120.0000000    0.1157907
466160.0000000    0.1223457
466200.0000000    0.1130216
466240.0000000    0.1145149
466280.0000000    0.1103719
466320.0000000    0.1158258
466360.0000000    0.1147855
466400.0000000    0.1169680
466440.0000000    0.1123430
466480.0000000    0.1239737
466520.0000000    0.1162770
466560.0000000    0.1189580
466600.0000000    0.1087895
466640.0000000    0.1145539
466680.0000000    0.1145187
466720.0000000    0.1103568
466760.0000000    0.1068504
466800.0000000    0.1034371
466840.0000000    0.1141688
466880.0000000    0.1101417
466920.0000000    0.1152132
466960.0000000    0.0989746
467000.0000000    0.1126187
467040.0000000    0.1071945
467080.0000000    0.1002998
467120.0000000    0.1112866
467160.0000000    0.1170360
467200.0000000    0.1028298
467240.0000000    0.1046616
467280.0000000    0.1038512
467320.0000000    0.1084874
467360.0000000    0.1034891
467400.0000000    0.1065078
467440.0000000    0.1124787
467480.0000000    0.1101149
467520.0000000    0.0926180
467560.0000000    0.0999107
467600.0000000    0.0990371
467640.0000000    0.0913363
467680.0000000    0.0977126
467720.0000000    0.0986856
467760.0000000    0.1087641
467800.0000000    0.1062846
467840.0000000    0.1023637
467880.0000000    0.1121886
467920.0000000    0.1071502
467960.0000000    0.1085495
468000.0000000    0.1145010
468040.0000000    0.1239035
468080.0000000    0.1110025
468120.0000000    0.1251187
468160.0000000    0.1305505
468200.0000000    0.1111001
468240.0000000    0.1126301
468280.0000000    0.1096275
468320.0000000    0.1110975
468360.0000000    0.1056641
468400.0000000    0.1023969
468440.0000000    0.1149048
468480.0000000    0.1035829
468520.0000000    0.1017045
468560.0000000    0.1075782
468600.0000000    0.0974579
468640.0000000    0.0909048
468680.0000000    0.0987116
468720.0000000    0.0947301
468760.0000000    0.0909263
468800.0000000    0.0901471
468840.0000000    0.0883311
468880.0000000    0.0921952
468920.0000000    0.0948174
468960.0000000    0.0927450
469000.0000000    0.0986082
469040.0000000    0.0938017
469080.0000000    0.0867104
469120.0000000    0.0942698
469160.0000000    0.1004268
469200.0000000    0.0947907
469240.0000000    0.0925126
469280.0000000    0.0966836
469320.0000000    0.0959651
469360.0000000    0.0880354
469400.0000000    0.0940738
469440.0000000    0.0919388
469480.0000000    0.0983506
469520.0000000    0.1022875
469560.0000000    0.0957522
469600.0000000    0.0906302
469640.0000000    0.1001576
469680.0000000    0.0938331
469720.0000000    0.0994873
469760.0000000    0.0940016
469800.0000000    0.0914019
469840.0000000    0.0997594
469880.0000000    0.0932542
469920.0000000    0.0945021
469960.0000000    0.1000697
470000.0000000    0.0932387
470040.0000000    0.0996569
470080.0000000    0.0944612
470120.0000000    0.0962488
470160.0000000    0.0885610
470200.0000000    0.0943897
470240.0000000    0.0930177
470280.0000000    0.1003011
470320.0000000    0.1058516
470360.0000000    0.1025866
470400.0000000    0.0980566
470440.0000000    0.1076401
470480.0000000    0.0970095
470520.0000000    0.0981397
470560.0000000    0.0906529
470600.0000000    0.1092181
470640.0000000    0.0992395
470680.0000000    0.1070053
470720.0000000    0.1068502
470760.0000000    0.1090875
470800.0000000    0.1081622
470840.0000000    0.1076373
470880.0000000    0.1097907
470920.0000000    0.1047025
470960.0000000    0.1065144
471000.0000000    0.0992773
471040.0000000    0.0996382
471080.0000000    0.0927903
471120.0000000    0.0983469
471160.0000000    0.0965678
471200.0000000    0.0893251
471240.0000000    0.0982135
471280.0000000    0.0984849
471320.0000000    0.1013891
471360.0000000    0.1100743
471400.0000000    0.0954483
471440.0000000    0.0966027
471480.0000000    0.1004411
471520.0000000    0.0985371
471560.0000000    0.0982929
471600.0000000    0.1153349
471640.0000000    0.1149369
471680.0000000    0.1002367
471720.0000000    0.1024438
471760.0000000    0.0946981
471800.0000000    0.1042436
471840.0000000    0.1008082
471880.0000000    0.1076019
471920.0000000    0.1145628
471960.0000000    0.0991959
472000.0000000    0.1032363
472040.0000000    0.1045318
472080.0000000    0.0971756
472120.0000000    0.1090154
472160.0000000    0.1050791
472200.0000000    0.0969395
472240.0000000    0.0924916
472280.0000000    0.1019010
472320.0000000    0.0994693
472360.0000000    0.1004085
472400.0000000    0.0959329
472440.0000000    0.0980679
472480.0000000    0.1147161
472520.0000000    0.1040254
472560.0000000    0.1173556
472600.0000000    0.1057141
472640.0000000    0.0983017
472680.0000000    0.1179818
472720.0000000    0.0967729
472760.0000000    0.1078827
472800.0000000    0.0998090
472840.0000000    0.1061773
472880.0000000    0.1140828
472920.0000000    0.0997517
472960.0000000    0.0963912
473000.0000000    0.0978538
473040.0000000    0.1077453
473080.0000000    0.1054272
473120.0000000    0.1186865
473160.0000000    0.1154977
473200.0000000    0.1092859
473240.0000000    0.1040180
473280.0000000    0.1067211
473320.0000000    0.1135130
473360.0000000    0.1119431
473400.0000000    0.1139432
473440.0000000    0.1128266
473480.0000000    0.1161625
473520.0000000    0.1093286
473560.0000000    0.1011193
473600.0000000    0.1071478
473640.0000000    0.1056583
473680.0000000    0.1124006
473720.0000000    0.1035071
473760.0000000    0.1065513
473800.0000000    0.1048307
473840.0000000    0.1098994
473880.0000000    0.1042275
473920.0000000    0.0997210
473960.0000000    0.1054519
474000.0000000    0.1116437
474040.0000000    0.1096490
474080.0000000    0.1057698
474120.0000000    0.1003344
474160.0000000    0.1045009
474200.0000000    0.1035327
474240.0000000    0.0996441
474280.0000000    0.1078894
474320.0000000    0.1038509
474360.0000000    0.1053750
474400.0000000    0.0984163
474440.0000000    0.1056367
474480.0000000    0.1091797
474520.0000000    0.1018178
474560.0000000    0.1057068
474600.0000000    0.1117935
474640.0000000    0.1030924
474680.0000000    0.0975359
474720.0000000    0.1045818
474760.0000000    0.1134791
474800.0000000    0.1094127
474840.0000000    0.1132513
474880.0000000    0.1157567
474920.0000000    0.1012673
474960.0000000    0.1026522
475000.0000000    0.1105255
475040.0000000    0.1088709
475080.0000000    0.0979646
475120.0000000    0.1152328
475160.0000000    0.1121074
475200.0000000    0.1018659
475240.0000000    0.0970733
475280.0000000    0.0954337
475320.0000000    0.1039383
475360.0000000    0.1068646
475400.0000000    0.0925588
475440.0000000    0.1014961
475480.0000000    0.0906563
475520.0000000    0.0893417
475560.0000000    0.1077752
475600.0000000    0.1015205
475640.0000000    0.1103269
475680.0000000    0.1173650
475720.0000000    0.1095495
475760.0000000    0.1147917
475800.0000000    0.0999528
475840.0000000    0.0977919
475880.0000000    0.1108448
475920.0000000    0.0955263
475960.0000000    0.1089082
476000.0000000    0.1075153
476040.0000000    0.1083591
476080.0000000    0.1081362
476120.0000000    0.0977673
476160.0000000    0.1044700
476200.0000000    0.0971107
476240.0000000    0.0958326
476280.0000000    0.1055806
476320.0000000    0.0952347
476360.0000000    0.0979064
476400.0000000    0.1026847
476440.0000000    0.1001675
476480.0000000    0.0992021
476520.0000000    0.0984313
476560.0000000    0.1154883
476600.0000000    0.1008425
476640.0000000    0.1093370
476680.0000000    0.1033751
476720.0000000    0.1128608
476760.0000000    0.1036306
476800.0000000    0.0930360
476840.0000000    0.0969357
476880.0000000    0.0965821
476920.0000000    0.0970845
476960.0000000    0.1039184
477000.0000000    0.1085957
477040.0000000    0.1118187
477080.0000000    0.1012277
477120.0000000    0.0974530
477160.0000000    0.1036381
477200.0000000    0.1062092
477240.0000000    0.1142708
477280.0000000    0.0983076
477320.0000000    0.1074413
477360.0000000    0.1039133
477400.0000000    0.1019875
477440.0000000    0.1014434
477480.0000000    0.1027781
477520.0000000    0.0989362
477560.0000000    0.0973652
477600.0000000    0.1086052
477640.0000000    0.1030689
477680.0000000    0.0983365
477720.0000000    0.1097282
477760.0000000    0.0995714
477800.0000000    0.1046839
477840.0000000    0.1081846
477880.0000000    0.1056918
477920.0000000    0.1012951
477960.0000000    0.1030643
478000.0000000    0.1058366
478040.0000000    0.1065558
478080.0000000    0.1042852
478120.0000000    0.1154268
478160.0000000    0.0973776
478200.0000000    0.1035238
478240.0000000    0.1069494
478280.0000000    0.1031204
478320.0000000    0.1121482
478360.0000000    0.1073592
478400.0000000    0.1139094
478440.0000000    0.1105797
478480.0000000    0.1106506
478520.0000000    0.1068262
478560.0000000    0.1063263
478600.0000000    0.1136500
478640.0000000    0.1115204
478680.0000000    0.1069648
478720.0000000    0.1053467
478760.0000000    0.1162250
478800.0000000    0.1157391
478840.0000000    0.1083918
478880.0000000    0.1107799
478920.0000000    0.1054472
478960.0000000    0.1087188
479000.0000000    0.1109419
479040.0000000    0.0947134
479080.0000000    0.1082084
479120.0000000    0.0982244
479160.0000000    0.0980281
479200.0000000    0.0958935
479240.0000000    0.0952172
479280.0000000    0.1059987
479320.0000000    0.0927783
479360.0000000    0.0971285
479400.0000000    0.1115028
479440.0000000    0.1022864
479480.0000000    0.1029777
479520.0000000    0.1150038
479560.0000000    0.0979641
479600.0000000    0.1083918
479640.0000000    0.1021430
479680.0000000    0.0995519
479720.0000000    0.1098829
479760.0000000    0.1054718
479800.0000000    0.1177199
479840.0000000    0.1191927
479880.0000000    0.1096052
479920.0000000    0.1020002
479960.0000000    0.1055962
480000.0000000    0.0994789
480040.0000000    0.1116141
480080.0000000    0.1033930
480120.0000000    0.0945227
480160.0000000    0.0988036
480200.0000000    0.1015037
480240.0000000    0.0992332
480280.0000000    0.0936816
480320.0000000    0.0968176
480360.0000000    0.1035640
480400.0000000    0.1051047
480440.0000000    0.1025200
480480.0000000    0.0927985
480520.0000000    0.0968846
480560.0000000    0.1100818
480600.0000000    0.0968394
480640.0000000    0.1032286
480680.0000000    0.1135806
480720.0000000    0.1096305
480760.0000000    0.0971122
480800.0000000    0.1047205
480840.0000000    0.1097946
480880.0000000    0.1057692
480920.0000000    0.1095076
480960.0000000    0.1127573
481000.0000000    0.1046297
481040.0000000    0.1091199
481080.0000000    0.1061857
481120.0000000    0.1156735
481160.0000000    0.1065234
481200.0000000    0.1117893
481240.0000000    0.1196067
481280.0000000    0.1182133
481320.0000000    0.1169424
481360.0000000    0.1179553
481400.0000000    0.1133325
481440.0000000    0.1127152
481480.0000000    0.1259615
481520.0000000    0.1237029
481560.0000000    0.1196797
481600.0000000    0.1269688
481640.0000000    0.1146432
481680.0000000    0.1196255
481720.0000000    0.1165659
481760.0000000    0.1137484
481800.0000000    0.1269603
481840.0000000    0.1247675
481880.0000000    0.1204686
481920.0000000    0.1197022
481960.0000000    0.1105153
482000.0000000    0.1198856
482040.0000000    0.1173178
482080.0000000    0.1160650
482120.0000000    0.1162344
482160.0000000    0.1148426
482200.0000000    0.1228207
482240.0000000    0.1185334
482280.0000000    0.1138914
482320.0000000    0.1092654
482360.0000000    0.1096984
482400.0000000    0.1148315
482440.0000000    0.1123768
482480.0000000    0.1085020
482520.0000000    0.1179113
482560.0000000    0.1066785
482600.0000000    0.1137464
482640.0000000    0.1146301
482680.0000000    0.1161864
482720.0000000    0.1060995
482760.0000000    0.0917578
482800.0000000    0.1034040
482840.0000000    0.0983931
482880.0000000    0.0997702
482920.0000000    0.0981992
482960.0000000    0.1125934
483000.0000000    0.1160472
483040.0000000    0.1239648
483080.0000000    0.1047336
483120.0000000    0.1072549
483160.0000000    0.1064091
483200.0000000    0.1072219
483240.0000000    0.1200459
483280.0000000    0.0989728
483320.0000000    0.1118091
483360.0000000    0.1072228
483400.0000000    0.1027546
483440.0000000    0.1106020
483480.0000000    0.1049369
483520.0000000    0.1002137
483560.0000000    0.1014281
483600.0000000    0.1058844
483640.0000000    0.1000435
483680.0000000    0.1135799
483720.0000000    0.1010495
483760.0000000    0.1063284
483800.0000000    0.1139603
483840.0000000    0.1093726
483880.0000000    0.1109686
483920.0000000    0.1043811
483960.0000000    0.0987309
484000.0000000    0.1098600
484040.0000000    0.1095942
484080.0000000    0.1056475
484120.0000000    0.1041769
484160.0000000    0.1105949
484200.0000000    0.1044893
484240.0000000    0.1062904
484280.0000000    0.1042349
484320.0000000    0.1173550
484360.0000000    0.1057899
484400.0000000    0.1053387
484440.0000000    0.1078606
484480.0000000    0.1090124
484520.0000000    0.1102127
484560.0000000    0.1192441
484600.0000000    0.1124715
484640.0000000    0.1127914
484680.0000000    0.1091490
484720.0000000    0.1113310
484760.0000000    0.0998885
484800.0000000    0.1117346
484840.0000000    0.1183127
484880.0000000    0.1134296
484920.0000000    0.1187684
484960.0000000    0.1114323
485000.0000000    0.1125337
485040.0000000    0.1213783
485080.0000000    0.1166360
485120.0000000    0.1145962
485160.0000000    0.1132427
485200.0000000    0.1141157
485240.0000000    0.1043280
485280.0000000    0.1131778
485320.0000000    0.1038038
485360.0000000    0.1055636
485400.0000000    0.1150829
485440.0000000    0.1179440
485480.0000000    0.1131864
485520.0000000    0.1326992
485560.0000000    0.1004610
485600.0000000    0.1078862
485640.0000000    0.1113452
485680.0000000    0.1050228
485720.0000000    0.1111517
485760.0000000    0.1100599
485800.0000000    0.1190777
485840.0000000    0.1231959
485880.0000000    0.1157185
485920.0000000    0.1080600
485960.0000000    0.1111837
486000.0000000    0.1086538
486040.0000000    0.1125025
486080.0000000    0.1055470
486120.0000000    0.1063096
486160.0000000    0.1051674
486200.0000000    0.1088436
486240.0000000    0.1142187
486280.0000000    0.1051865
486320.0000000    0.1051518
486360.0000000    0.1157412
486400.0000000    0.1135624
486440.0000000    0.1109890
486480.0000000    0.1043536
486520.0000000    0.1164379
486560.0000000    0.0980750
486600.0000000    0.1066146
486640.0000000    0.1018655
486680.0000000    0.1125892
486720.0000000    0.1102814
486760.0000000    0.1084574
486800.0000000    0.1093347
486840.0000000    0.1152126
486880.0000000    0.1037678
486920.0000000    0.1109395
486960.0000000    0.1260609
487000.0000000    0.1133303
487040.0000000    0.1165961
487080.0000000    0.1141718
487120.0000000    0.1180375
487160.0000000    0.1114262
487200.0000000    0.1104664
487240.0000000    0.1058490
487280.0000000    0.1108202
487320.0000000    0.1087804
487360.0000000    0.1224331
487400.0000000    0.1231888
487440.0000000    0.1132302
487480.0000000    0.1194454
487520.0000000    0.1132465
487560.0000000    0.1109361
487600.0000000    0.1113380
487640.0000000    0.0998039
487680.0000000    0.1080638
487720.0000000    0.1109204
487760.0000000    0.1073899
487800.0000000    0.1050011
487840.0000000    0.1141826
487880.0000000    0.1167657
487920.0000000    0.1186775
487960.0000000    0.1117532
488000.0000000    0.1167501
488040.0000000    0.1118935
488080.0000000    0.1056644
488120.0000000    0.1134564
488160.0000000    0.1050674
488200.0000000    0.1046030
488240.0000000    0.1037494
488280.0000000    0.1227983
488320.0000000    0.1089037
488360.0000000    0.1113811
488400.0000000    0.1118867
488440.0000000    0.1143353
488480.0000000    0.1106315
488520.0000000    0.1117446
488560.0000000    0.1079877
488600.0000000    0.1084004
488640.0000000    0.1223292
488680.0000000    0.1206466
488720.0000000    0.1158687
488760.0000000    0.1121646
488800.0000000    0.1105126
488840.0000000    0.1026167
488880.0000000    0.1051545
488920.0000000    0.1016660
488960.0000000    0.1156330
489000.0000000    0.1012535
489040.0000000    0.1084018
489080.0000000    0.1037351
489120.0000000    0.1109948
489160.0000000    0.1047341
489200.0000000    0.1019526
489240.0000000    0.1043865
489280.0000000    0.0951432
489320.0000000    0.0935865
489360.0000000    0.0901927
489400.0000000    0.0989927
489440.0000000    0.1017875
489480.0000000    0.1014657
489520.0000000    0.0982685
489560.0000000    0.0989260
489600.0000000    0.1027111
489640.0000000    0.1060407
489680.0000000    0.1057120
489720.0000000    0.1031386
489760.0000000    0.1027899
489800.0000000    0.0926259
489840.0000000    0.0935807
489880.0000000    0.0947302
489920.0000000    0.1011179
489960.0000000    0.0982465
490000.0000000    0.0971088
490040.0000000    0.1014689
490080.0000000    0.1045198
490120.0000000    0.0918351
490160.0000000    0.0937479
490200.0000000    0.0970291
490240.0000000    0.0938147
490280.0000000    0.0940644
490320.0000000    0.1020236
490360.0000000    0.0966478
490400.0000000    0.0973421
490440.0000000    0.0958226
490480.0000000    0.1005618
490520.0000000    0.0995510
490560.0000000    0.0999203
490600.0000000    0.0961476
490640.0000000    0.1007634
490680.0000000    0.1072699
490720.0000000    0.1091910
490760.0000000    0.0899548
490800.0000000    0.0973662
490840.0000000    0.1059861
490880.0000000    0.1070593
490920.0000000    0.0995842
490960.0000000    0.0964765
491000.0000000    0.0975364
491040.0000000    0.1025682
491080.0000000    0.0967775
491120.0000000    0.1010617
491160.0000000    0.1093045
491200.0000000    0.1008935
491240.0000000    0.1047070
491280.0000000    0.0977060
491320.0000000    0.0954710
491360.0000000    0.1061850
491400.0000000    0.0992238
491440.0000000    0.0953501
491480.0000000    0.0964685
491520.0000000    0.0959335
491560.0000000    0.0968666
491600.0000000    0.1054438
491640.0000000    0.1042650
491680.0000000    0.1099642
491720.0000000    0.1085858
491760.0000000    0.1115674
491800.0000000    0.1074124
491840.0000000    0.1096535
491880.0000000    0.1220585
491920.0000000    0.1085304
491960.0000000    0.1108045
492000.0000000    0.1156213
492040.0000000    0.1218121
492080.0000000    0.1050379
492120.0000000    0.1020908
492160.0000000    0.1085622
492200.0000000    0.1113149
492240.0000000    0.1078681
492280.0000000    0.1061268
492320.0000000    0.1147083
492360.0000000    0.1087183
492400.0000000    0.1064456
492440.0000000    0.1133251
492480.0000000    0.1107174
492520.0000000    0.1164915
492560.0000000    0.1099598
492600.0000000    0.1165207
492640.0000000    0.1130142
492680.0000000    0.1154114
492720.0000000    0.1131890
492760.0000000    0.1141201
492800.0000000    0.1071366
492840.0000000    0.1100643
492880.0000000    0.1061568
492920.0000000    0.1103928
492960.0000000    0.0932553
493000.0000000    0.1073752
493040.0000000    0.1103188
493080.0000000    0.1106913
493120.0000000    0.1263508
493160.0000000    0.1088171
493200.0000000    0.1007099
493240.0000000    0.1075577
493280.0000000    0.0955338
493320.0000000    0.0975412
493360.0000000    0.1068594
493400.0000000    0.1059270
493440.0000000    0.0926029
493480.0000000    0.0997392
493520.0000000    0.0903601
493560.0000000    0.0942018
493600.0000000    0.1013857
493640.0000000    0.0923418
493680.0000000    0.1016059
493720.0000000    0.1074207
493760.0000000    0.1042376
493800.0000000    0.0965256
493840.0000000    0.0959256
493880.0000000    0.0970104
493920.0000000    0.1029104
493960.0000000    0.0997946
494000.0000000    0.0943294
494040.0000000    0.0943984
494080.0000000    0.0996176
494120.0000000    0.0928829
494160.0000000    0.0882270
494200.0000000    0.0901056
494240.0000000    0.0995377
494280.0000000    0.0981283
494320.0000000    0.0998061
494360.0000000    0.0872574
494400.0000000    0.0970308
494440.0000000    0.0905902
494480.0000000    0.0950783
494520.0000000    0.0936963
494560.0000000    0.0994629
494600.0000000    0.0971387
494640.0000000    0.0961747
494680.0000000    0.0950413
494720.0000000    0.0873726
494760.0000000    0.1083416
494800.0000000    0.1116963
494840.0000000    0.0995647
494880.0000000    0.0990929
494920.0000000    0.0881827
494960.0000000    0.1059028
495000.0000000    0.0971316
495040.0000000    0.0906506
495080.0000000    0.1029842
495120.0000000    0.1022567
495160.0000000    0.1058532
495200.0000000    0.1083724
495240.0000000    0.1089149
495280.0000000    0.1040016
495320.0000000    0.0952842
495360.0000000    0.0993030
495400.0000000    0.1171297
495440.0000000    0.1098735
495480.0000000    0.1087424
495520.0000000    0.1107643
495560.0000000    0.1086352
495600.0000000    0.1048872
495640.0000000    0.0974445
495680.0000000    0.0942064
495720.0000000    0.1046235
495760.0000000    0.1058443
495800.0000000    0.0941667
495840.0000000    0.1007165
495880.0000000    0.0990051
495920.0000000    0.1065112
495960.0000000    0.1070839
496000.0000000    0.1079005
496040.0000000    0.1016149
496080.0000000    0.1004885
496120.0000000    0.1131229
496160.0000000    0.1160318
496200.0000000    0.1042636
496240.0000000    0.1125487
496280.0000000    0.1159099
496320.0000000    0.1053059
496360.0000000    0.1031728
496400.0000000    0.0929350
496440.0000000    0.1031710
496480.0000000    0.0946288
496520.0000000    0.0928429
496560.0000000    0.0943853
496600.0000000    0.1031411
496640.0000000    0.0921355
496680.0000000    0.0957778
496720.0000000    0.1010848
496760.0000000    0.1112686
496800.0000000    0.1185853
496840.0000000    0.1123881
496880.0000000    0.1064537
496920.0000000    0.1044739
496960.0000000    0.1094128
497000.0000000    0.1051473
497040.0000000    0.1104912
497080.0000000    0.1003066
497120.0000000    0.1037721
497160.0000000    0.1086843
497200.0000000    0.0967117
497240.0000000    0.1012667
497280.0000000    0.0955968
497320.0000000    0.0972554
497360.0000000    0.0956091
497400.0000000    0.0930008
497440.0000000    0.1140681
497480.0000000    0.0988288
497520.0000000    0.1030822
497560.0000000    0.1012096
497600.0000000    0.0946693
497640.0000000    0.0954854
497680.0000000    0.0976042
497720.0000000    0.0968834
497760.0000000    0.0953942
497800.0000000    0.1127619
497840.0000000    0.0975438
497880.0000000    0.0926676
497920.0000000    0.0956678
497960.0000000    0.1043289
498000.0000000    0.1036376
498040.0000000    0.1031841
498080.0000000    0.0996215
498120.0000000    0.1054874
498160.0000000    0.1184980
498200.0000000    0.1130399
498240.0000000    0.1129697
498280.0000000    0.1061908
498320.0000000    0.1050164
498360.0000000    0.1001702
498400.0000000    0.0989036
498440.0000000    0.0957878
498480.0000000    0.1239874
498520.0000000    0.0969913
498560.0000000    0.0986913
498600.0000000    0.1025615
498640.0000000    0.0983920
498680.0000000    0.0977446
498720.0000000    0.0950079
498760.0000000    0.0996046
498800.0000000    0.0947736
498840.0000000    0.0952966
498880.0000000    0.1084610
498920.0000000    0.1099417
498960.0000000    0.1038896
499000.0000000    0.0917329
499040.0000000    0.0966267
499080.0000000    0.0908780
499120.0000000    0.0909558
499160.0000000    0.0983189
499200.0000000    0.0913519
499240.0000000    0.1083222
499280.0000000    0.0980643
499320.0000000    0.0951145
499360.0000000    0.1137647
499400.0000000    0.1097222
499440.0000000    0.1058957
499480.0000000    0.1044741
499520.0000000    0.1102307
499560.0000000    0.1076394
499600.0000000    0.0956411
499640.0000000    0.1039857
499680.0000000    0.1010766
499720.0000000    0.1052048
499760.0000000    0.1014289
499800.0000000    0.0919619
499840.0000000    0.1025905
499880.0000000    0.1120083
499920.0000000    0.1096135
499960.0000000    0.1133057
500000.0000000    0.0976704
500040.0000000    0.1040106
500080.0000000    0.0994231
500120.0000000    0.1143412
500160.0000000    0.1119487
500200.0000000    0.1125088
500240.0000000    0.1040973
500280.0000000    0.1059286
500320.0000000    0.1116996
500360.0000000    0.0989368
500400.0000000    0.1093881
500440.0000000    0.1015288
500480.0000000    0.1018890
500520.0000000    0.1037648
500560.0000000    0.1005273
500600.0000000    0.1055507
500640.0000000    0.1076440
500680.0000000    0.0993929
500720.0000000    0.1045977
500760.0000000    0.1184840
500800.0000000    0.1036418
500840.0000000    0.1081726
500880.0000000    0.1057691
500920.0000000    0.1016768
500960.0000000    0.1016734
501000.0000000    0.0966099
501040.0000000    0.1090906
501080.0000000    0.1098714
501120.0000000    0.1057441
501160.0000000    0.1156928
501200.0000000    0.1068548
501240.0000000    0.1082931
501280.0000000    0.1027272
501320.0000000    0.1069437
501360.0000000    0.1049381
501400.0000000    0.1089437
501440.0000000    0.1073695
501480.0000000    0.1129531
501520.0000000    0.1120296
501560.0000000    0.1004155
501600.0000000    0.0982148
501640.0000000    0.1018566
501680.0000000    0.1036985
501720.0000000    0.0921793
501760.0000000    0.0957346
501800.0000000    0.0994823
501840.0000000    0.0959546
501880.0000000    0.1022432
501920.0000000    0.1018100
501960.0000000    0.0964725
502000.0000000    0.0991496
502040.0000000    0.1032227
502080.0000000    0.1045813
502120.0000000    0.1060087
502160.0000000    0.1170845
502200.0000000    0.1062689
502240.0000000    0.1054832
502280.0000000    0.1121321
502320.0000000    0.1084212
502360.0000000    0.1094158
502400.0000000    0.1005182
502440.0000000    0.1019427
502480.0000000    0.1020614
502520.0000000    0.0995003
502560.0000000    0.1001633
502600.0000000    0.0960642
502640.0000000    0.1148151
502680.0000000    0.1096587
502720.0000000    0.1129954
502760.0000000    0.1116811
502800.0000000    0.1055632
502840.0000000    0.1105847
502880.0000000    0.1008851
502920.0000000    0.1060014
502960.0000000    0.1027724
503000.0000000    0.1092483
503040.0000000    0.1077463
503080.0000000    0.1074249
503120.0000000    0.1024630
503160.0000000    0.1073706
503200.0000000    0.1019233
503240.0000000    0.1164369
503280.0000000    0.1106355
503320.0000000    0.0972924
503360.0000000    0.1035385
503400.0000000    0.1016438
503440.0000000    0.0920635
503480.0000000    0.1025795
503520.0000000    0.0932808
503560.0000000    0.1069197
503600.0000000    0.0974360
503640.0000000    0.1020595
503680.0000000    0.0982456
503720.0000000    0.0985210
503760.0000000    0.1149560
503800.0000000    0.1163384
503840.0000000    0.1067052
503880.0000000    0.1044402
503920.0000000    0.1040245
503960.0000000    0.0985154
504000.0000000    0.1163837
504040.0000000    0.1007085
504080.0000000    0.1011549
504120.0000000    0.1122973
504160.0000000    0.1184177
504200.0000000    0.1131562
504240.0000000    0.1174705
504280.0000000    0.1189213
504320.0000000    0.1235001
504360.0000000    0.1249179
504400.0000000    0.1125539
504440.0000000    0.1130754
504480.0000000    0.1090439
504520.0000000    0.1101123
504560.0000000    0.1221297
504600.0000000    0.1248971
504640.0000000    0.1116488
504680.0000000    0.1142067
504720.0000000    0.1242936
504760.0000000    0.1088548
504800.0000000    0.1220944
504840.0000000    0.1181820
504880.0000000    0.1230386
504920.0000000    0.1158587
504960.0000000    0.1219820
505000.0000000    0.1340431
505040.0000000    0.1322657
505080.0000000    0.1283932
505120.0000000    0.1362984
505160.0000000    0.1268680
505200.0000000    0.1315214
505240.0000000    0.1248570
505280.0000000    0.1295538
505320.0000000    0.1381475
505360.0000000    0.1315962
505400.0000000    0.1258436
505440.0000000    0.1307775
505480.0000000    0.1344556
505520.0000000    0.1338944
505560.0000000    0.1318539
505600.0000000    0.1248951
505640.0000000    0.1345051
505680.0000000    0.1289890
505720.0000000    0.1246419
505760.0000000    0.1248629
505800.0000000    0.1217013
505840.0000000    0.1216614
505880.0000000    0.1206992
505920.0000000    0.1252081
505960.0000000    0.1195702
506000.0000000    0.1173609
506040.0000000    0.1136110
506080.0000000    0.1174744
506120.0000000    0.1327127
506160.0000000    0.1194742
506200.0000000    0.1257083
506240.0000000    0.1302802
506280.0000000    0.1205735
506320.0000000    0.1224279
506360.0000000    0.1091119
506400.0000000    0.1122475
506440.0000000    0.1169239
506480.0000000    0.1166024
506520.0000000    0.1206649
506560.0000000    0.1174002
506600.0000000    0.1217984
506640.0000000    0.1300806
506680.0000000    0.1217884
506720.0000000    0.1284014
506760.0000000    0.1279952
506800.0000000    0.1223843
506840.0000000    0.1087969
506880.0000000    0.1167426
506920.0000000    0.1307575
506960.0000000    0.1204807
507000.0000000    0.1178486
507040.0000000    0.1253234
507080.0000000    0.1323445
507120.0000000    0.1387634
507160.0000000    0.1602951
507200.0000000    0.1545042
507240.0000000    0.1410955
507280.0000000    0.1486336
507320.0000000    0.1499522
507360.0000000    0.1345924
507400.0000000    0.1266229
507440.0000000    0.1287972
507480.0000000    0.1348420
507520.0000000    0.1384758
507560.0000000    0.1221748
507600.0000000    0.1040133
507640.0000000    0.1071613
507680.0000000    0.1122384
507720.0000000    0.1242310
507760.0000000    0.1255898
507800.0000000    0.1050824
507840.0000000    0.1113277
507880.0000000    0.1267880
507920.0000000    0.1099741
507960.0000000    0.1140322
508000.0000000    0.1070189
508040.0000000    0.1029218
508080.0000000    0.1024899
508120.0000000    0.1115153
508160.0000000    0.0998857
508200.0000000    0.1083269
508240.0000000    0.1156831
508280.0000000    0.0969937
508320.0000000    0.1026381
508360.0000000    0.0942104
508400.0000000    0.1009096
508440.0000000    0.0934165
508480.0000000    0.0985012
508520.0000000    0.0901223
508560.0000000    0.0934181
508600.0000000    0.0848883
508640.0000000    0.0888474
508680.0000000    0.0891753
508720.0000000    0.0937786
508760.0000000    0.0994193
508800.0000000    0.0981480
508840.0000000    0.1030822
508880.0000000    0.1000389
508920.0000000    0.1007416
508960.0000000    0.1087359
509000.0000000    0.0965243
509040.0000000    0.1011353
509080.0000000    0.1040457
509120.0000000    0.1042292
509160.0000000    0.1063459
509200.0000000    0.1226856
509240.0000000    0.1299172
509280.0000000    0.1111451
509320.0000000    0.1199308
509360.0000000    0.1166748
509400.0000000    0.1112926
509440.0000000    0.1086428
509480.0000000    0.1177271
509520.0000000    0.1076592
509560.0000000    0.1016388
509600.0000000    0.1206776
509640.0000000    0.1083627
509680.0000000    0.1151875
509720.0000000    0.1078568
509760.0000000    0.1077088
509800.0000000    0.1191326
509840.0000000    0.1121334
509880.0000000    0.1054280
509920.0000000    0.1085391
509960.0000000    0.1026909
510000.0000000    0.0996383
510040.0000000    0.1072106
510080.0000000    0.1042693
510120.0000000    0.1127577
510160.0000000    0.1154944
510200.0000000    0.1066994
510240.0000000    0.1085399
510280.0000000    0.1096723
510320.0000000    0.1014427
510360.0000000    0.1083349
510400.0000000    0.1130901
510440.0000000    0.1133763
510480.0000000    0.1090040
510520.0000000    0.1105393
510560.0000000    0.1225253
510600.0000000    0.1081718
510640.0000000    0.1190476
510680.0000000    0.1039045
510720.0000000    0.1190446
510760.0000000    0.1087812
510800.0000000    0.1090251
510840.0000000    0.1090196
510880.0000000    0.1264010
510920.0000000    0.1048612
510960.0000000    0.1187097
511000.0000000    0.1130090
511040.0000000    0.1167844
511080.0000000    0.1204831
511120.0000000    0.1162698
511160.0000000    0.1109658
511200.0000000    0.1276478
511240.0000000    0.1180412
511280.0000000    0.1197269
511320.0000000    0.1260155
511360.0000000    0.1340360
511400.0000000    0.1246002
511440.0000000    0.1324431
511480.0000000    0.1155932
511520.0000000    0.1146155
511560.0000000    0.1187064
511600.0000000    0.1203488
511640.0000000    0.1169551
511680.0000000    0.1192375
511720.0000000    0.1082293
511760.0000000    0.1238429
511800.0000000    0.1184795
511840.0000000    0.1207349
511880.0000000    0.1090546
511920.0000000    0.1178588
511960.0000000    0.1157527
512000.0000000    0.1230566
512040.0000000    0.1055471
512080.0000000    0.1250438
512120.0000000    0.1179851
512160.0000000    0.1251462
512200.0000000    0.1157800
512240.0000000    0.1331410
512280.0000000    0.1143488
512320.0000000    0.1110517
512360.0000000    0.1172198
512400.0000000    0.1107655
512440.0000000    0.1296551
512480.0000000    0.1170784
512520.0000000    0.1101512
512560.0000000    0.1204199
512600.0000000    0.1191676
512640.0000000    0.1062439
512680.0000000    0.1051395
512720.0000000    0.1070178
512760.0000000    0.1126320
512800.0000000    0.1180786
512840.0000000    0.1149754
512880.0000000    0.1163837
512920.0000000    0.1086307
512960.0000000    0.1003746
513000.0000000    0.0947000
513040.0000000    0.1110288
513080.0000000    0.1070285
513120.0000000    0.0982780
513160.0000000    0.0998240
513200.0000000    0.0998856
513240.0000000    0.0971406
513280.0000000    0.0981060
513320.0000000    0.0914656
513360.0000000    0.0883330
513400.0000000    0.0948170
513440.0000000    0.0926738
513480.0000000    0.0967112
513520.0000000    0.0980017
513560.0000000    0.0947347
513600.0000000    0.0958360
513640.0000000    0.1067487
513680.0000000    0.0994407
513720.0000000    0.0938613
513760.0000000    0.0949679
513800.0000000    0.1002626
513840.0000000    0.1023700
513880.0000000    0.0986841
513920.0000000    0.1019038
513960.0000000    0.1170334
514000.0000000    0.1082425
514040.0000000    0.1218383
514080.0000000    0.1232200
514120.0000000    0.1089281
514160.0000000    0.1051496
514200.0000000    0.1129755
514240.0000000    0.1249886
514280.0000000    0.1260594
514320.0000000    0.1191039
514360.0000000    0.1233073
514400.0000000    0.1258662
514440.0000000    0.1194484
514480.0000000    0.1205478
514520.0000000    0.1233771
514560.0000000    0.1207756
514600.0000000    0.1181636
514640.0000000    0.1175254
514680.0000000    0.1037770
514720.0000000    0.1120504
514760.0000000    0.1129119
514800.0000000    0.1172986
514840.0000000    0.1183332
514880.0000000    0.1112086
514920.0000000    0.1039277
514960.0000000    0.1194278
515000.0000000    0.1181118
515040.0000000    0.1144638
515080.0000000    0.1126753
515120.0000000    0.1128752
515160.0000000    0.1193195
515200.0000000    0.1124455
515240.0000000    0.1138932
515280.0000000    0.1068025
515320.0000000    0.1129137
515360.0000000    0.1294064
515400.0000000    0.1199407
515440.0000000    0.1287431
515480.0000000    0.1307271
515520.0000000    0.1329105
515560.0000000    0.1309947
515600.0000000    0.1280030
515640.0000000    0.1280317
515680.0000000    0.1308697
515720.0000000    0.1281134
515760.0000000    0.1307402
515800.0000000    0.1272459
515840.0000000    0.1444207
515880.0000000    0.1233674
515920.0000000    0.1313555
515960.0000000    0.1377341
516000.0000000    0.1217332
516040.0000000    0.1210317
516080.0000000    0.1208333
516120.0000000    0.1170328
516160.0000000    0.1273527
516200.0000000    0.1335613
516240.0000000    0.1326374
516280.0000000    0.1194330
516320.0000000    0.1300289
516360.0000000    0.1304234
516400.0000000    0.1317633
516440.0000000    0.1363876
516480.0000000    0.1244810
516520.0000000    0.1217514
516560.0000000    0.1230251
516600.0000000    0.1199985
516640.0000000    0.1111341
516680.0000000    0.1285561
516720.0000000    0.1195653
516760.0000000    0.1209656
516800.0000000    0.1305655
516840.0000000    0.1233725
516880.0000000    0.1126521
516920.0000000    0.1175041
516960.0000000    0.1186980
517000.0000000    0.1240078
517040.0000000    0.1265408
517080.0000000    0.1122391
517120.0000000    0.1135100
517160.0000000    0.1210827
517200.0000000    0.1211499
517240.0000000    0.1271457
517280.0000000    0.1147948
517320.0000000    0.1035082
517360.0000000    0.1036686
517400.0000000    0.1057973
517440.0000000    0.1062800
517480.0000000    0.1048999
517520.0000000    0.1064219
517560.0000000    0.1033460
517600.0000000    0.1013315
517640.0000000    0.0988586
517680.0000000    0.1002389
517720.0000000    0.1080638
517760.0000000    0.1093047
517800.0000000    0.1033090
517840.0000000    0.1187192
517880.0000000    0.1271071
517920.0000000    0.1256994
517960.0000000    0.1056176
518000.0000000    0.1098186
518040.0000000    0.1244979
518080.0000000    0.1228007
518120.0000000    0.1198577
518160.0000000    0.1164443
518200.0000000    0.1176072
518240.0000000    0.1115096
518280.0000000    0.1254906
518320.0000000    0.1312380
518360.0000000    0.1216146
518400.0000000    0.1199476
518440.0000000    0.1140316
518480.0000000    0.1181507
518520.0000000    0.1222663
518560.0000000    0.1237110
518600.0000000    0.1209711
518640.0000000    0.1225293
518680.0000000    0.1136044
518720.0000000    0.1261219
518760.0000000    0.1261560
518800.0000000    0.1270086
518840.0000000    0.1242136
518880.0000000    0.1258827
518920.0000000    0.1346503
518960.0000000    0.1373536
519000.0000000    0.1485088
519040.0000000    0.1346782
519080.0000000    0.1245071
519120.0000000    0.1260092
519160.0000000    0.1313327
519200.0000000    0.1277493
519240.0000000    0.1261370
519280.0000000    0.1277955
519320.0000000    0.1190065
519360.0000000    0.1205792
519400.0000000    0.1276979
519440.0000000    0.1210110
519480.0000000    0.1233698
519520.0000000    0.1225004
519560.0000000    0.1229183
519600.0000000    0.1249117
519640.0000000    0.1279911
519680.0000000    0.1253271
519720.0000000    0.1225933
519760.0000000    0.1174289
519800.0000000    0.1198168
519840.0000000    0.1100323
519880.0000000    0.1198248
519920.0000000    0.1122918
519960.0000000    0.1189336
520000.0000000    0.1267192
520040.0000000    0.1209188
520080.0000000    0.1231310
520120.0000000    0.1326501
520160.0000000    0.1351547
520200.0000000    0.1231545
520240.0000000    0.1227819
520280.0000000    0.1182181
520320.0000000    0.1180250
520360.0000000    0.1145471
520400.0000000    0.1187560
520440.0000000    0.1177631
520480.0000000    0.1168315
520520.0000000    0.1245530
520560.0000000    0.1254091
520600.0000000    0.1164517
520640.0000000    0.1087706
520680.0000000    0.1117537
520720.0000000    0.1177808
520760.0000000    0.1372819
520800.0000000    0.1253393
520840.0000000    0.1422834
520880.0000000    0.1286618
520920.0000000    0.1266574
520960.0000000    0.1225009
521000.0000000    0.1217951
521040.0000000    0.1139381
521080.0000000    0.1048507
521120.0000000    0.1240710
521160.0000000    0.1178540
521200.0000000    0.1100463
521240.0000000    0.1135325
521280.0000000    0.1087696
521320.0000000    0.1085660
521360.0000000    0.1035336
521400.0000000    0.1095296
521440.0000000    0.1062994
521480.0000000    0.1012468
521520.0000000    0.1046628
521560.0000000    0.1066395
521600.0000000    0.1129920
521640.0000000    0.1119157
521680.0000000    0.1097837
521720.0000000    0.1127024
521760.0000000    0.1173110
521800.0000000    0.1102048
521840.0000000    0.1206114
521880.0000000    0.1209036
521920.0000000    0.1164262
521960.0000000    0.1231125
522000.0000000    0.1233575
522040.0000000    0.1184737
522080.0000000    0.1199435
522120.0000000    0.1207856
522160.0000000    0.1255144
522200.0000000    0.1206345
522240.0000000    0.1287906
522280.0000000    0.1304791
522320.0000000    0.1182903
522360.0000000    0.1115118
522400.0000000    0.1167125
522440.0000000    0.1265300
522480.0000000    0.1208395
522520.0000000    0.1133342
522560.0000000    0.1078151
522600.0000000    0.1278013
522640.0000000    0.1170540
522680.0000000    0.1122419
522720.0000000    0.1164530
522760.0000000    0.1132371
522800.0000000    0.1170025
522840.0000000    0.1168038
522880.0000000    0.1167101
522920.0000000    0.1168190
522960.0000000    0.1232171
523000.0000000    0.1252548
523040.0000000    0.1191998
523080.0000000    0.1240920
523120.0000000    0.1138108
523160.0000000    0.1043326
523200.0000000    0.0990650
523240.0000000    0.0996328
523280.0000000    0.1111710
523320.0000000    0.1123537
523360.0000000    0.1120293
523400.0000000    0.1136123
523440.0000000    0.1218072
523480.0000000    0.1135209
523520.0000000    0.1182284
523560.0000000    0.1137291
523600.0000000    0.1090733
523640.0000000    0.1133314
523680.0000000    0.1193771
523720.0000000    0.1113324
523760.0000000    0.1241330
523800.0000000    0.1112887
523840.0000000    0.1198025
523880.0000000    0.1293890
523920.0000000    0.1203438
523960.0000000    0.1268608
524000.0000000    0.1181051
524040.0000000    0.1326328
524080.0000000    0.1260983
524120.0000000    0.1271208
524160.0000000    0.1170596
524200.0000000    0.1249829
524240.0000000    0.1208755
524280.0000000    0.1214260
524320.0000000    0.1218870
524360.0000000    0.1189355
524400.0000000    0.1181504
524440.0000000    0.1200422
524480.0000000    0.1174781
524520.0000000    0.1185193
524560.0000000    0.1236417
524600.0000000    0.1334080
524640.0000000    0.1284637
524680.0000000    0.1129821
524720.0000000    0.1135025
524760.0000000    0.1150561
524800.0000000    0.1119664
524840.0000000    0.1154425
524880.0000000    0.1293048
524920.0000000    0.1482086
524960.0000000    0.1390885
525000.0000000    0.1331103
525040.0000000    0.1267351
525080.0000000    0.1269052
525120.0000000    0.1245658
525160.0000000    0.1255399
525200.0000000    0.1282993
525240.0000000    0.1225985
525280.0000000    0.1351574
525320.0000000    0.1356168
525360.0000000    0.1282016
525400.0000000    0.1365209
525440.0000000    0.1349397
525480.0000000    0.1278786
525520.0000000    0.1277360
525560.0000000    0.1333929
525600.0000000    0.1319706
525640.0000000    0.1204481
525680.0000000    0.1208999
525720.0000000    0.1165634
525760.0000000    0.1305624
525800.0000000    0.1333516
525840.0000000    0.1328820
525880.0000000    0.1297337
525920.0000000    0.1306805
525960.0000000    0.1335975
526000.0000000    0.1253540
526040.0000000    0.1245491
526080.0000000    0.1255701
526120.0000000    0.1279973
526160.0000000    0.1254266
526200.0000000    0.1465302
526240.0000000    0.1275528
526280.0000000    0.1260630
526320.0000000    0.1294503
526360.0000000    0.1299068
526400.0000000    0.1254878
526440.0000000    0.1322182
526480.0000000    0.1140444
526520.0000000    0.1235263
526560.0000000    0.1261272
526600.0000000    0.1266655
526640.0000000    0.1223433
526680.0000000    0.1262511
526720.0000000    0.1393311
526760.0000000    0.1336218
526800.0000000    0.1199279
526840.0000000    0.1179422
526880.0000000    0.1286858
526920.0000000    0.1299174
526960.0000000    0.1245303
527000.0000000    0.1232306
527040.0000000    0.1290559
527080.0000000    0.1281524
527120.0000000    0.1214434
527160.0000000    0.1229730
527200.0000000    0.1298098
527240.0000000    0.1337858
527280.0000000    0.1361225
527320.0000000    0.1354137
527360.0000000    0.1362967
527400.0000000    0.1238884
527440.0000000    0.1138613
527480.0000000    0.1275875
527520.0000000    0.1274344
527560.0000000    0.1283260
527600.0000000    0.1253622
527640.0000000    0.1224764
527680.0000000    0.1378250
527720.0000000    0.1132467
527760.0000000    0.1182024
527800.0000000    0.1262273
527840.0000000    0.1259086
527880.0000000    0.1161083
527920.0000000    0.1170535
527960.0000000    0.1249082
528000.0000000    0.1228247
528040.0000000    0.1031675
528080.0000000    0.1137395
528120.0000000    0.1123949
528160.0000000    0.1154380
528200.0000000    0.1152998
528240.0000000    0.1086132
528280.0000000    0.1141271
528320.0000000    0.1145673
528360.0000000    0.1141714
528400.0000000    0.1127671
528440.0000000    0.1099968
528480.0000000    0.1082065
528520.0000000    0.1178160
528560.0000000    0.1191960
528600.0000000    0.1198263
528640.0000000    0.1245840
528680.0000000    0.1185755
528720.0000000    0.1125999
528760.0000000    0.1177924
528800.0000000    0.1151245
528840.0000000    0.1178685
528880.0000000    0.1103596
528920.0000000    0.1107045
528960.0000000    0.1073935
529000.0000000    0.1192233
529040.0000000    0.1326135
529080.0000000    0.1260506
529120.0000000    0.1326954
529160.0000000    0.1270244
529200.0000000    0.1474021
529240.0000000    0.1451512
529280.0000000    0.1411278
529320.0000000    0.1436459
529360.0000000    0.1481695
529400.0000000    0.1512856
529440.0000000    0.1430723
529480.0000000    0.1561607
529520.0000000    0.1659696
529560.0000000    0.1479508
529600.0000000    0.1357090
529640.0000000    0.1461065
529680.0000000    0.1362664
529720.0000000    0.1403822
529760.0000000    0.1427329
529800.0000000    0.1488607
529840.0000000    0.1552347
529880.0000000    0.1467614
529920.0000000    0.1673798
529960.0000000    0.1712647
530000.0000000    0.1720854
530040.0000000    0.1621573
530080.0000000    0.1431930
530120.0000000    0.1399713
530160.0000000    0.1422523
530200.0000000    0.1496299
530240.0000000    0.1366729
530280.0000000    0.1543095
530320.0000000    0.1658561
530360.0000000    0.1590445
530400.0000000    0.1531375
530440.0000000    0.1642560
530480.0000000    0.1633677
530520.0000000    0.1653980
530560.0000000    0.1711846
530600.0000000    0.1728457
530640.0000000    0.1738329
530680.0000000    0.1736749
530720.0000000    0.1702403
530760.0000000    0.1766995
530800.0000000    0.1783907
530840.0000000    0.1673026
530880.0000000    0.1593563
530920.0000000    0.1702220
530960.0000000    0.1574499
531000.0000000    0.1685658
531040.0000000    0.1638329
531080.0000000    0.1600653
531120.0000000    0.1560724
531160.0000000    0.1543421
531200.0000000    0.1613826
531240.0000000    0.1552255
531280.0000000    0.1536617
531320.0000000    0.1617920
531360.0000000    0.1533619
531400.0000000    0.1563672
531440.0000000    0.1673619
531480.0000000    0.1604837
531520.0000000    0.1624436
531560.0000000    0.1628933
531600.0000000    0.1626889
531640.0000000    0.1691833
531680.0000000    0.1686533
531720.0000000    0.1618094
531760.0000000    0.1694432
531800.0000000    0.1639306
531840.0000000    0.1502333
531880.0000000    0.1563737
531920.0000000    0.1632897
531960.0000000    0.1773315
532000.0000000    0.1739947
532040.0000000    0.1568611
532080.0000000    0.1656992
532120.0000000    0.1593080
532160.0000000    0.1591957
532200.0000000    0.1669192
532240.0000000    0.1455500
532280.0000000    0.1524803
532320.0000000    0.1504748
532360.0000000    0.1593575
532400.0000000    0.1497276
532440.0000000    0.1665472
532480.0000000    0.1503704
532520.0000000    0.1515462
532560.0000000    0.1672439
532600.0000000    0.1508924
532640.0000000    0.1635612
532680.0000000    0.1556304
532720.0000000    0.1618008
532760.0000000    0.1599074
532800.0000000    0.1639571
532840.0000000    0.1601106
532880.0000000    0.1511440
532920.0000000    0.1636577
532960.0000000    0.1638215
533000.0000000    0.1600303
533040.0000000    0.1536359
533080.0000000    0.1494043
533120.0000000    0.1517239
533160.0000000    0.1594701
533200.0000000    0.1625726
533240.0000000    0.1502202
533280.0000000    0.1491595
533320.0000000    0.1552085
533360.0000000    0.1673035
533400.0000000    0.1507263
533440.0000000    0.1583944
533480.0000000    0.1602931
533520.0000000    0.1504446
533560.0000000    0.1614594
533600.0000000    0.1626671
533640.0000000    0.1614379
533680.0000000    0.1595129
533720.0000000    0.1461496
533760.0000000    0.1546083
533800.0000000    0.1541527
533840.0000000    0.1562032
533880.0000000    0.1448361
533920.0000000    0.1437057
533960.0000000    0.1479318
534000.0000000    0.1609867
534040.0000000    0.1800597
534080.0000000    0.1737511
534120.0000000    0.1705403
534160.0000000    0.1671250
534200.0000000    0.1742867
534240.0000000    0.1702577
534280.0000000    0.1586664
534320.0000000    0.1715226
534360.0000000    0.1621033
534400.0000000    0.1640343
534440.0000000    0.1559691
534480.0000000    0.1559383
534520.0000000    0.1713766
534560.0000000    0.1653356
534600.0000000    0.1650870
534640.0000000    0.1646362
534680.0000000    0.1533845
534720.0000000    0.1685009
534760.0000000    0.1713763
534800.0000000    0.1595875
534840.0000000    0.1667988
534880.0000000    0.1551580
534920.0000000    0.1587124
534960.0000000    0.1651235
535000.0000000    0.1706004
535040.0000000    0.1730350
535080.0000000    0.1666481
535120.0000000    0.1643838
535160.0000000    0.1522558
535200.0000000    0.1681285
535240.0000000    0.1616262
535280.0000000    0.1575952
535320.0000000    0.1690370
535360.0000000    0.1692820
535400.0000000    0.1583633
535440.0000000    0.1707928
535480.0000000    0.1630790
535520.0000000    0.1632032
535560.0000000    0.1519007
535600.0000000    0.1596985
535640.0000000    0.1620243
535680.0000000    0.1472602
535720.0000000    0.1713135
535760.0000000    0.1514484
535800.0000000    0.1570467
535840.0000000    0.1556932
535880.0000000    0.1599351
535920.0000000    0.1635593
535960.0000000    0.1648545
536000.0000000    0.1658028
536040.0000000    0.1598908
536080.0000000    0.1648056
536120.0000000    0.1612743
536160.0000000    0.1510789
536200.0000000    0.1701738
536240.0000000    0.1733495
536280.0000000    0.1572094
536320.0000000    0.1639939
536360.0000000    0.1558008
536400.0000000    0.1486828
536440.0000000    0.1430423
536480.0000000    0.1551205
536520.0000000    0.1509842
536560.0000000    0.1762435
536600.0000000    0.1735525
536640.0000000    0.1679209
536680.0000000    0.1696880
536720.0000000    0.1726817
536760.0000000    0.1698142
536800.0000000    0.1757481
536840.0000000    0.1607794
536880.0000000    0.1653664
536920.0000000    0.1720912
536960.0000000    0.1489296
537000.0000000    0.1424274
537040.0000000    0.1605846
537080.0000000    0.1627378
537120.0000000    0.1702589
537160.0000000    0.1732684
537200.0000000    0.1690184
537240.0000000    0.1715329
537280.0000000    0.1712182
537320.0000000    0.1719047
537360.0000000    0.1913940
537400.0000000    0.2060537
537440.0000000    0.1792273
537480.0000000    0.1923949
537520.0000000    0.2063101
537560.0000000    0.1804179
537600.0000000    0.1772295
537640.0000000    0.1629517
537680.0000000    0.1639398
537720.0000000    0.1596324
537760.0000000    0.1779311
537800.0000000    0.1743010
537840.0000000    0.1546065
537880.0000000    0.1539098
537920.0000000    0.1463902
537960.0000000    0.1528278
538000.0000000    0.1707713
538040.0000000    0.1732851
538080.0000000    0.1628396
538120.0000000    0.1629259
538160.0000000    0.1763816
538200.0000000    0.1747793
538240.0000000    0.1752569
538280.0000000    0.1699388
538320.0000000    0.1647461
538360.0000000    0.1758640
538400.0000000    0.1708110
538440.0000000    0.1843099
538480.0000000    0.1965549
538520.0000000    0.1898371
538560.0000000    0.1817654
538600.0000000    0.1846192
538640.0000000    0.1768802
538680.0000000    0.1749178
538720.0000000    0.1754581
538760.0000000    0.1794396
538800.0000000    0.1736953
538840.0000000    0.1756954
538880.0000000    0.1856389
538920.0000000    0.1849258
538960.0000000    0.1663679
539000.0000000    0.1751136
539040.0000000    0.1787602
539080.0000000    0.1763264
539120.0000000    0.1859645
539160.0000000    0.1871794
539200.0000000    0.1956243
539240.0000000    0.1782883
539280.0000000    0.1679719
539320.0000000    0.1677665
539360.0000000    0.1623818
539400.0000000    0.1902540
539440.0000000    0.1953187
539480.0000000    0.1892939
539520.0000000    0.1891236
539560.0000000    0.1816601
539600.0000000    0.1912145
539640.0000000    0.1819160
539680.0000000    0.1839124
539720.0000000    0.1908575
539760.0000000    0.1763621
539800.0000000    0.1771117
539840.0000000    0.1674753
539880.0000000    0.1844880
539920.0000000    0.1710564
539960.0000000    0.1805607
540000.0000000    0.1741345
540040.0000000    0.1749197
540080.0000000    0.1784480
540120.0000000    0.1760585
540160.0000000    0.1759884
540200.0000000    0.1770215
540240.0000000    0.1706495
540280.0000000    0.1727297
540320.0000000    0.1632037
540360.0000000    0.1815915
540400.0000000    0.1827669
540440.0000000    0.1915172
540480.0000000    0.1862580
540520.0000000    0.1720923
540560.0000000    0.1798990
540600.0000000    0.1699638
540640.0000000    0.1634726
540680.0000000    0.1704294
540720.0000000    0.1763446
540760.0000000    0.1667974
540800.0000000    0.1796693
540840.0000000    0.1698255
540880.0000000    0.1720628
540920.0000000    0.1761581
540960.0000000    0.1584354
541000.0000000    0.1640961
541040.0000000    0.1554412
541080.0000000    0.1606376
541120.0000000    0.1659450
541160.0000000    0.1784724
541200.0000000    0.1706918
541240.0000000    0.1702177
541280.0000000    0.1680343
541320.0000000    0.1769196
541360.0000000    0.1743218
541400.0000000    0.1731632
541440.0000000    0.1658909
541480.0000000    0.1817710
541520.0000000    0.1633988
541560.0000000    0.1708148
541600.0000000    0.1608467
541640.0000000    0.1636870
541680.0000000    0.1786096
541720.0000000    0.1979818
541760.0000000    0.1727913
541800.0000000    0.1665330
541840.0000000    0.1589177
541880.0000000    0.1544246
541920.0000000    0.1718186
541960.0000000    0.1592001
542000.0000000    0.1547076
542040.0000000    0.1625910
542080.0000000    0.1751456
542120.0000000    0.1731827
542160.0000000    0.1728179
542200.0000000    0.1698870
542240.0000000    0.1810653
542280.0000000    0.1773926
542320.0000000    0.1851503
542360.0000000    0.1829807
542400.0000000    0.1808081
542440.0000000    0.1864434
542480.0000000    0.1984254
542520.0000000    0.1969195
542560.0000000    0.1872310
542600.0000000    0.1804200
542640.0000000    0.1755947
542680.0000000    0.1778086
542720.0000000    0.1961112
542760.0000000    0.1792737
542800.0000000    0.1594628
542840.0000000    0.1724970
542880.0000000    0.1640943
542920.0000000    0.1757636
542960.0000000    0.1719155
543000.0000000    0.1702325
543040.0000000    0.1609016
543080.0000000    0.1662938
543120.0000000    0.1875074
543160.0000000    0.1666683
543200.0000000    0.1640772
543240.0000000    0.1664973
543280.0000000    0.1677984
543320.0000000    0.1561333
543360.0000000    0.1861217
543400.0000000    0.1628306
543440.0000000    0.1567255
543480.0000000    0.1638183
543520.0000000    0.1599389
543560.0000000    0.1640947
543600.0000000    0.1577749
543640.0000000    0.1615447
543680.0000000    0.1755588
543720.0000000    0.1780682
543760.0000000    0.1717730
543800.0000000    0.1791818
543840.0000000    0.1647249
543880.0000000    0.1755447
543920.0000000    0.1554626
543960.0000000    0.1670431
544000.0000000    0.1674722
544040.0000000    0.1805129
544080.0000000    0.1746763
544120.0000000    0.1888510
544160.0000000    0.1754788
544200.0000000    0.1809795
544240.0000000    0.1673427
544280.0000000    0.1730373
544320.0000000    0.1790645
544360.0000000    0.1891719
544400.0000000    0.1728607
544440.0000000    0.1920166
544480.0000000    0.1839722
544520.0000000    0.1775343
544560.0000000    0.1775988
544600.0000000    0.1920388
544640.0000000    0.1894727
544680.0000000    0.1774142
544720.0000000    0.1679819
544760.0000000    0.1775037
544800.0000000    0.1800725
544840.0000000    0.1850113
544880.0000000    0.1875686
544920.0000000    0.1789974
544960.0000000    0.1728470
545000.0000000    0.1569857
545040.0000000    0.1691063
545080.0000000    0.1643375
545120.0000000    0.1673955
545160.0000000    0.1712022
545200.0000000    0.1434506
545240.0000000    0.1559056
545280.0000000    0.1494391
545320.0000000    0.1589453
545360.0000000    0.1493046
545400.0000000    0.1497942
545440.0000000    0.1415575
545480.0000000    0.1670639
545520.0000000    0.1527761
545560.0000000    0.1526701
545600.0000000    0.1591726
545640.0000000    0.1523373
545680.0000000    0.1494257
545720.0000000    0.1627178
545760.0000000    0.1504220
545800.0000000    0.1270831
545840.0000000    0.1494774
545880.0000000    0.1654495
545920.0000000    0.1465784
545960.0000000    0.1515638
546000.0000000    0.1496097
546040.0000000    0.1630730
546080.0000000    0.1476643
546120.0000000    0.1593550
546160.0000000    0.1675797
546200.0000000    0.1586183
546240.0000000    0.1699961
546280.0000000    0.1763413
546320.0000000    0.1566036
546360.0000000    0.1488792
546400.0000000    0.1410388
546440.0000000    0.1513409
546480.0000000    0.1442109
546520.0000000    0.1505263
546560.0000000    0.1354489
546600.0000000    0.1557395
546640.0000000    0.1480007
546680.0000000    0.1508854
546720.0000000    0.1433775
546760.0000000    0.1537765
546800.0000000    0.1691495
546840.0000000    0.1747207
546880.0000000    0.1600542
546920.0000000    0.1608005
546960.0000000    0.1717417
547000.0000000    0.1684531
547040.0000000    0.1683533
547080.0000000    0.1622468
547120.0000000    0.1683733
547160.0000000    0.1661754
547200.0000000    0.1649726
547240.0000000    0.1645769
547280.0000000    0.1760624
547320.0000000    0.1615062
547360.0000000    0.1764712
547400.0000000    0.1590713
547440.0000000    0.1681938
547480.0000000    0.1669690
547520.0000000    0.1652948
547560.0000000    0.1518430
547600.0000000    0.1671292
547640.0000000    0.1736664
547680.0000000    0.1733196
547720.0000000    0.1672679
547760.0000000    0.1666314
547800.0000000    0.1747125
547840.0000000    0.1743869
547880.0000000    0.1894512
547920.0000000    0.1795266
547960.0000000    0.1711283
548000.0000000    0.1709088
548040.0000000    0.1863986
548080.0000000    0.1677385
548120.0000000    0.1536191
548160.0000000    0.1601083
548200.0000000    0.1533638
548240.0000000    0.1597926
548280.0000000    0.1608424
548320.0000000    0.1495882
548360.0000000    0.1433288
548400.0000000    0.1379748
548440.0000000    0.1458726
548480.0000000    0.1612906
548520.0000000    0.1566730
548560.0000000    0.1550039
548600.0000000    0.1593281
548640.0000000    0.1803197
548680.0000000    0.1718672
548720.0000000    0.1707463
548760.0000000    0.1520555
548800.0000000    0.1639253
548840.0000000    0.1557124
548880.0000000    0.1630222
548920.0000000    0.1679984
548960.0000000    0.1692404
549000.0000000    0.1615789
549040.0000000    0.1621135
549080.0000000    0.1729759
549120.0000000    0.1699217
549160.0000000    0.1717382
549200.0000000    0.1790734
549240.0000000    0.1671164
549280.0000000    0.1696918
549320.0000000    0.1600861
549360.0000000    0.1627254
549400.0000000    0.1588990
549440.0000000    0.1728399
549480.0000000    0.1796765
549520.0000000    0.1753727
549560.0000000    0.1625855
549600.0000000    0.1717575
549640.0000000    0.1672762
549680.0000000    0.1761575
549720.0000000    0.1532950
549760.0000000    0.1633983
549800.0000000    0.1651097
549840.0000000    0.1586676
549880.0000000    0.1583897
549920.0000000    0.1422215
549960.0000000    0.1553589
550000.0000000    0.1720590
550040.0000000    0.1591869
550080.0000000    0.1667053
550120.0000000    0.1653040
550160.0000000    0.1634528
550200.0000000    0.1829467
550240.0000000    0.1723012
550280.0000000    0.1749949
550320.0000000    0.1604368
550360.0000000    0.1773876
550400.0000000    0.1819995
550440.0000000    0.1921999
550480.0000000    0.1851346
550520.0000000    0.1944237
550560.0000000    0.1904825
550600.0000000    0.1804437
550640.0000000    0.1780647
550680.0000000    0.1695289
550720.0000000    0.1798971
550760.0000000    0.1824561
550800.0000000    0.1722696
550840.0000000    0.1701047
550880.0000000    0.1741448
550920.0000000    0.1690083
550960.0000000    0.1742520
551000.0000000    0.1597414
551040.0000000    0.1613909
551080.0000000    0.1782726
551120.0000000    0.1607998
551160.0000000    0.1572267
551200.0000000    0.1633358
551240.0000000    0.1633896
551280.0000000    0.1568635
551320.0000000    0.1355290
551360.0000000    0.1467752
551400.0000000    0.1480710
551440.0000000    0.1626522
551480.0000000    0.1540313
551520.0000000    0.1711914
551560.0000000    0.1563404
551600.0000000    0.1455102
551640.0000000    0.1590981
551680.0000000    0.1666976
551720.0000000    0.1588453
551760.0000000    0.1528111
551800.0000000    0.1558794
551840.0000000    0.1613947
551880.0000000    0.1542890
551920.0000000    0.1574635
551960.0000000    0.1547475
552000.0000000    0.1517886
552040.0000000    0.1600078
552080.0000000    0.1470418
552120.0000000    0.1538187
552160.0000000    0.1484619
552200.0000000    0.1519624
552240.0000000    0.1477534
552280.0000000    0.1599667
552320.0000000    0.1578484
552360.0000000    0.1616512
552400.0000000    0.1566413
552440.0000000    0.1582361
552480.0000000    0.1727219
552520.0000000    0.1539987
552560.0000000    0.1545611
552600.0000000    0.1552356
552640.0000000    0.1578054
552680.0000000    0.1620193
552720.0000000    0.1619079
552760.0000000    0.1618385
552800.0000000    0.1589316
552840.0000000    0.1716592
552880.0000000    0.1625706
552920.0000000    0.1573735
552960.0000000    0.1666721
553000.0000000    0.1513155
553040.0000000    0.1573720
553080.0000000    0.1618482
553120.0000000    0.1703133
553160.0000000    0.1643492
553200.0000000    0.1736907
553240.0000000    0.1558555
553280.0000000    0.1644288
553320.0000000    0.1717615
553360.0000000    0.1626693
553400.0000000    0.1504694
553440.0000000    0.1561089
553480.0000000    0.1658354
553520.0000000    0.1635431
553560.0000000    0.1543277
553600.0000000    0.1592142
553640.0000000    0.1574630
553680.0000000    0.1776253
553720.0000000    0.1740862
553760.0000000    0.1837879
553800.0000000    0.1688865
553840.0000000    0.1633462
553880.0000000    0.1753445
553920.0000000    0.1727653
553960.0000000    0.1735603
554000.0000000    0.1699880
554040.0000000    0.1857996
554080.0000000    0.1750292
554120.0000000    0.1634801
554160.0000000    0.1744476
554200.0000000    0.1777172
554240.0000000    0.1606124
554280.0000000    0.1700355
554320.0000000    0.1521335
554360.0000000    0.1691947
554400.0000000    0.1569268
554440.0000000    0.1559008
554480.0000000    0.1544589
554520.0000000    0.1587911
554560.0000000    0.1580740
554600.0000000    0.1742175
554640.0000000    0.1693497
554680.0000000    0.1677505
554720.0000000    0.1650914
554760.0000000    0.1500905
554800.0000000    0.1528298
554840.0000000    0.1533515
554880.0000000    0.1669185
554920.0000000    0.1741179
554960.0000000    0.1703199
555000.0000000    0.1757752
555040.0000000    0.1714120
555080.0000000    0.1630737
555120.0000000    0.1714470
555160.0000000    0.1788166
555200.0000000    0.1813606
555240.0000000    0.1878425
555280.0000000    0.1663374
555320.0000000    0.1712141
555360.0000000    0.1857223
555400.0000000    0.1661402
555440.0000000    0.1741553
555480.0000000    0.1683219
555520.0000000    0.1781745
555560.0000000    0.1608749
555600.0000000    0.1648736
555640.0000000    0.1628709
555680.0000000    0.1490517
555720.0000000    0.1742548
555760.0000000    0.1473666
555800.0000000    0.1638172
555840.0000000    0.1841777
555880.0000000    0.1657586
555920.0000000    0.1675148
555960.0000000    0.1560365
556000.0000000    0.1647077
556040.0000000    0.1754266
556080.0000000    0.1598965
556120.0000000    0.1585040
556160.0000000    0.1393929
556200.0000000    0.1447193
556240.0000000    0.1560499
556280.0000000    0.1665134
556320.0000000    0.1405877
556360.0000000    0.1479042
556400.0000000    0.1621080
556440.0000000    0.1756009
556480.0000000    0.1625903
556520.0000000    0.1584977
556560.0000000    0.1627228
556600.0000000    0.1688946
556640.0000000    0.1735976
556680.0000000    0.1658437
556720.0000000    0.1755012
556760.0000000    0.1732624
556800.0000000    0.1785186
556840.0000000    0.1747938
556880.0000000    0.1620671
556920.0000000    0.1606897
556960.0000000    0.1716590
557000.0000000    0.1530526
557040.0000000    0.1447332
557080.0000000    0.1534386
557120.0000000    0.1506329
557160.0000000    0.1596263
557200.0000000    0.1609208
557240.0000000    0.1681040
557280.0000000    0.1716034
557320.0000000    0.1631792
557360.0000000    0.1549409
557400.0000000    0.1689792
557440.0000000    0.1800983
557480.0000000    0.1915854
557520.0000000    0.1866539
557560.0000000    0.1662857
557600.0000000    0.1692302
557640.0000000    0.1771512
557680.0000000    0.1665893
557720.0000000    0.1706843
557760.0000000    0.1745415
557800.0000000    0.1697091
557840.0000000    0.1894781
557880.0000000    0.1684284
557920.0000000    0.1755092
557960.0000000    0.1686085
558000.0000000    0.1693807
558040.0000000    0.1968701
558080.0000000    0.1842805
558120.0000000    0.1754848
558160.0000000    0.1854692
558200.0000000    0.1875002
558240.0000000    0.1804090
558280.0000000    0.1841396
558320.0000000    0.1768106
558360.0000000    0.1760270
558400.0000000    0.1672156
558440.0000000    0.1636387
558480.0000000    0.1748433
558520.0000000    0.1754288
558560.0000000    0.1642019
558600.0000000    0.1718599
558640.0000000    0.1842803
558680.0000000    0.1680512
558720.0000000    0.1688019
558760.0000000    0.1765936
558800.0000000    0.1744974
558840.0000000    0.1792213
558880.0000000    0.1734405
558920.0000000    0.1696340
558960.0000000    0.1668782
559000.0000000    0.1699635
559040.0000000    0.1698907
559080.0000000    0.1788114
559120.0000000    0.1665843
559160.0000000    0.1674626
559200.0000000    0.1711228
559240.0000000    0.1734996
559280.0000000    0.1890497
559320.0000000    0.1734881
559360.0000000    0.1640721
559400.0000000    0.1658154
559440.0000000    0.1677744
559480.0000000    0.1691295
559520.0000000    0.1677596
559560.0000000    0.1608828
559600.0000000    0.1629156
559640.0000000    0.1800285
559680.0000000    0.1687911
559720.0000000    0.1717474
559760.0000000    0.1750925
559800.0000000    0.1673909
559840.0000000    0.1641632
559880.0000000    0.1818978
559920.0000000    0.1801964
559960.0000000    0.1704901
560000.0000000    0.1660846
560040.0000000    0.1715499
560080.0000000    0.1702404
560120.0000000    0.1781127
560160.0000000    0.1695016
560200.0000000    0.1741159
560240.0000000    0.1731638
560280.0000000    0.1685755
560320.0000000    0.1713967
560360.0000000    0.1850157
560400.0000000    0.1721895
560440.0000000    0.1845567
560480.0000000    0.1950285
560520.0000000    0.1813802
560560.0000000    0.1887817
560600.0000000    0.1912476
560640.0000000    0.1885927
560680.0000000    0.1914273
560720.0000000    0.1804651
560760.0000000    0.1735719
560800.0000000    0.1867342
560840.0000000    0.1840028
560880.0000000    0.1824865
560920.0000000    0.1937284
560960.0000000    0.1899939
561000.0000000    0.1917727
561040.0000000    0.1856820
561080.0000000    0.1904166
561120.0000000    0.2017600
561160.0000000    0.1915419
561200.0000000    0.1889934
561240.0000000    0.1869499
561280.0000000    0.1845421
561320.0000000    0.1873547
561360.0000000    0.1822009
561400.0000000    0.1729462
561440.0000000    0.1696654
561480.0000000    0.1780308
561520.0000000    0.1676699
561560.0000000    0.1834929
561600.0000000    0.1843261
561640.0000000    0.1855270
561680.0000000    0.1865828
561720.0000000    0.1917951
561760.0000000    0.1814801
561800.0000000    0.1856425
561840.0000000    0.1871895
561880.0000000    0.1761725
561920.0000000    0.1770224
561960.0000000    0.1802957
562000.0000000    0.1811789
562040.0000000    0.1762727
562080.0000000    0.1679443
562120.0000000    0.1638041
562160.0000000    0.1758991
562200.0000000    0.1668263
562240.0000000    0.1732819
562280.0000000    0.1799726
562320.0000000    0.1789590
562360.0000000    0.1780029
562400.0000000    0.1786605
562440.0000000    0.1806114
562480.0000000    0.1661114
562520.0000000    0.1720691
562560.0000000    0.1623481
562600.0000000    0.1813573
562640.0000000    0.1750047
562680.0000000    0.1913314
562720.0000000    0.2070436
562760.0000000    0.2004135
562800.0000000    0.1899396
562840.0000000    0.2040012
562880.0000000    0.1909601
562920.0000000    0.1958699
562960.0000000    0.1905057
563000.0000000    0.1710437
563040.0000000    0.1919938
563080.0000000    0.1942431
563120.0000000    0.2025019
563160.0000000    0.2032888
563200.0000000    0.1909544
563240.0000000    0.1901593
563280.0000000    0.1877822
563320.0000000    0.1825183
563360.0000000    0.1723940
563400.0000000    0.1682110
563440.0000000    0.1663346
563480.0000000    0.1700243
563520.0000000    0.1845167
563560.0000000    0.1874230
563600.0000000    0.1876218
563640.0000000    0.1890431
563680.0000000    0.1806467
563720.0000000    0.1837120
563760.0000000    0.1825161
563800.0000000    0.2071691
563840.0000000    0.1911868
563880.0000000    0.1831237
563920.0000000    0.1798297
563960.0000000    0.2000954
564000.0000000    0.2041119
564040.0000000    0.2051504
564080.0000000    0.1946611
564120.0000000    0.1993725
564160.0000000    0.2003693
564200.0000000    0.2057897
564240.0000000    0.2049109
564280.0000000    0.2064385
564320.0000000    0.2019608
564360.0000000    0.1981771
564400.0000000    0.2046686
564440.0000000    0.2041436
564480.0000000    0.1906007
564520.0000000    0.1899058
564560.0000000    0.1879664
564600.0000000    0.1953512
564640.0000000    0.1830609
564680.0000000    0.1776001
564720.0000000    0.1778864
564760.0000000    0.1902900
564800.0000000    0.1807568
564840.0000000    0.1952967
564880.0000000    0.2075747
564920.0000000    0.2077604
564960.0000000    0.1766881
565000.0000000    0.1748201
565040.0000000    0.1895989
565080.0000000    0.1753474
565120.0000000    0.1754541
565160.0000000    0.1703638
565200.0000000    0.1688645
565240.0000000    0.1771794
565280.0000000    0.1819848
565320.0000000    0.1767260
565360.0000000    0.1813333
565400.0000000    0.1747301
565440.0000000    0.1943059
565480.0000000    0.1810525
565520.0000000    0.1900423
565560.0000000    0.1830339
565600.0000000    0.1828661
565640.0000000    0.1851194
565680.0000000    0.1899043
565720.0000000    0.1863244
565760.0000000    0.1792872
565800.0000000    0.1871757
565840.0000000    0.1841817
565880.0000000    0.1788775
565920.0000000    0.1859601
565960.0000000    0.1888838
566000.0000000    0.1803069
566040.0000000    0.1786519
566080.0000000    0.1902622
566120.0000000    0.1776047
566160.0000000    0.1714742
566200.0000000    0.1646069
566240.0000000    0.1813063
566280.0000000    0.1834462
566320.0000000    0.1854670
566360.0000000    0.1847211
566400.0000000    0.1846329
566440.0000000    0.1867763
566480.0000000    0.1846569
566520.0000000    0.1838447
566560.0000000    0.1888310
566600.0000000    0.1855003
566640.0000000    0.1762373
566680.0000000    0.1867519
566720.0000000    0.1784265
566760.0000000    0.1874215
566800.0000000    0.1840233
566840.0000000    0.1811642
566880.0000000    0.1964386
566920.0000000    0.1809041
566960.0000000    0.1854419
567000.0000000    0.1891015
567040.0000000    0.1847504
567080.0000000    0.1821515
567120.0000000    0.1714671
567160.0000000    0.1787628
567200.0000000    0.1846143
567240.0000000    0.1834525
567280.0000000    0.1853542
567320.0000000    0.1898540
567360.0000000    0.1849985
567400.0000000    0.1907354
567440.0000000    0.1939149
567480.0000000    0.1927830
567520.0000000    0.2019483
567560.0000000    0.1841100
567600.0000000    0.1873578
567640.0000000    0.1912147
567680.0000000    0.1754833
567720.0000000    0.1872454
567760.0000000    0.1831428
567800.0000000    0.1734051
567840.0000000    0.1766198
567880.0000000    0.1739801
567920.0000000    0.1887330
567960.0000000    0.1815507
568000.0000000    0.1748750
568040.0000000    0.1802305
568080.0000000    0.1918626
568120.0000000    0.1857583
568160.0000000    0.1772009
568200.0000000    0.1877407
568240.0000000    0.1787085
568280.0000000    0.1865636
568320.0000000    0.1747352
568360.0000000    0.1829449
568400.0000000    0.1736922
568440.0000000    0.1503884
568480.0000000    0.1617706
568520.0000000    0.1695580
568560.0000000    0.1660934
568600.0000000    0.1746543
568640.0000000    0.1655010
568680.0000000    0.1698871
568720.0000000    0.1916750
568760.0000000    0.1684760
568800.0000000    0.1855812
568840.0000000    0.1699941
568880.0000000    0.1851263
568920.0000000    0.1698788
568960.0000000    0.1888032
569000.0000000    0.1881964
569040.0000000    0.1929889
569080.0000000    0.2035628
569120.0000000    0.2004609
569160.0000000    0.1983944
569200.0000000    0.2098683
569240.0000000    0.2014872
569280.0000000    0.2052884
569320.0000000    0.1883308
569360.0000000    0.1920264
569400.0000000    0.1851972
569440.0000000    0.2035858
569480.0000000    0.1908067
569520.0000000    0.2068821
569560.0000000    0.2178610
569600.0000000    0.1980140
569640.0000000    0.1984783
569680.0000000    0.2104318
569720.0000000    0.2003428
569760.0000000    0.1928131
569800.0000000    0.2132158
569840.0000000    0.1972354
569880.0000000    0.2031744
569920.0000000    0.2015043
569960.0000000    0.1844843
570000.0000000    0.1939060
570040.0000000    0.1873860
570080.0000000    0.1870393
570120.0000000    0.1830740
570160.0000000    0.2113739
570200.0000000    0.1963098
570240.0000000    0.1992374
570280.0000000    0.1909334
570320.0000000    0.1953726
570360.0000000    0.1842041
570400.0000000    0.1865012
570440.0000000    0.1754882
570480.0000000    0.1903683
570520.0000000    0.1903995
570560.0000000    0.1838251
570600.0000000    0.1845852
570640.0000000    0.1808103
570680.0000000    0.1812600
570720.0000000    0.1851610
570760.0000000    0.1775360
570800.0000000    0.1879957
570840.0000000    0.1953329
570880.0000000    0.1847853
570920.0000000    0.1810787
570960.0000000    0.1908326
571000.0000000    0.1943447
571040.0000000    0.1984958
571080.0000000    0.1974050
571120.0000000    0.1977881
571160.0000000    0.1766951
571200.0000000    0.2088285
571240.0000000    0.1803133
571280.0000000    0.1765659
571320.0000000    0.1890928
571360.0000000    0.1830354
571400.0000000    0.2002993
571440.0000000    0.1977126
571480.0000000    0.1918020
571520.0000000    0.1893087
571560.0000000    0.1947016
571600.0000000    0.1917764
571640.0000000    0.1902192
571680.0000000    0.1817935
571720.0000000    0.1772348
571760.0000000    0.1929943
571800.0000000    0.1790835
571840.0000000    0.1639310
571880.0000000    0.1724895
571920.0000000    0.1745717
571960.0000000    0.1725379
572000.0000000    0.1804802
572040.0000000    0.1799598
572080.0000000    0.1886022
572120.0000000    0.1916001
572160.0000000    0.1860873
572200.0000000    0.1772510
572240.0000000    0.1855145
572280.0000000    0.1770089
572320.0000000    0.1849736
572360.0000000    0.1729844
572400.0000000    0.1725153
572440.0000000    0.1863373
572480.0000000    0.1680781
572520.0000000    0.1562976
572560.0000000    0.1647836
572600.0000000    0.1624565
572640.0000000    0.1644040
572680.0000000    0.1618286
572720.0000000    0.1504823
572760.0000000    0.1566098
572800.0000000    0.1515999
572840.0000000    0.1594299
572880.0000000    0.1728212
572920.0000000    0.1524493
572960.0000000    0.1582465
573000.0000000    0.1679536
573040.0000000    0.1469426
573080.0000000    0.1597765
573120.0000000    0.1501331
573160.0000000    0.1625004
573200.0000000    0.1595246
573240.0000000    0.1627177
573280.0000000    0.1594514
573320.0000000    0.1602013
573360.0000000    0.1650806
573400.0000000    0.1611736
573440.0000000    0.1494081
573480.0000000    0.1466836
573520.0000000    0.1541392
573560.0000000    0.1570227
573600.0000000    0.1470158
573640.0000000    0.1511783
573680.0000000    0.1561761
573720.0000000    0.1633037
573760.0000000    0.1647982
573800.0000000    0.1716905
573840.0000000    0.1545463
573880.0000000    0.1654581
573920.0000000    0.1683482
573960.0000000    0.1751113
574000.0000000    0.1680223
574040.0000000    0.1761792
574080.0000000    0.1655000
574120.0000000    0.1843258
574160.0000000    0.1795269
574200.0000000    0.1686420
574240.0000000    0.1736512
574280.0000000    0.1747833
574320.0000000    0.1759879
574360.0000000    0.1705727
[truncated: 297,950 more chars]
