# Supplementary material for: Comment on 'Valid molecular dynamics simulations of human hemoglobin require a surprisingly large box size'
Source: eLife. 2019 Jun 20;8:e44718. doi: 10.7554/eLife.44718 (PMC6586461; doi:10.7554/eLife.44718)
Supplement: Figure 1—source data 1. — The zip archive contains a README file describing which source files correspond to the different panels. [file elife-44718-fig1-data1.zip › figure1/panels_AB/150A/d/rmsd_2dn3.xvg]

# This file was created Mon Dec 31 22:17:51 2018
# Created by:
#                       :-) GROMACS - gmx rms, 2018.4 (-:
# 
# Executable:   /mpcdf/soft/SLE_12_SP3/packages/skylake/gromacs/gcc_6-impi_2018_4/2018.4/bin/gmx
# Data prefix:  /mpcdf/soft/SLE_12_SP3/packages/skylake/gromacs/gcc_6-impi_2018_4/2018.4
# Working dir:  /cobra/u/vgapsys/hemoglobin/150a-elife/eq4gpu
# Command line:
#   gmx rms -s ../2dn3/conf.pdb -f xx.xtc -o rmsd_2dn3.xvg -nice 0
# gmx rms is part of G R O M A C S:
#
# Guyana Rwanda Oman Macau Angola Cameroon Senegal
#
@    title "RMSD"
@    xaxis  label "Time (ps)"
@    yaxis  label "RMSD (nm)"
@TYPE xy
@ subtitle "Backbone after lsq fit to Backbone"
   0.0000000    0.2454058
  40.0000000    0.2741140
  80.0000000    0.2797938
 120.0000000    0.2588273
 160.0000000    0.2644827
 200.0000000    0.2725663
 240.0000000    0.2751743
 280.0000000    0.2769192
 320.0000000    0.2713122
 360.0000000    0.2723342
 400.0000000    0.2784757
 440.0000000    0.2655713
 480.0000000    0.2996818
 520.0000000    0.2813392
 560.0000000    0.2772037
 600.0000000    0.3002829
 640.0000000    0.3012803
 680.0000000    0.2790600
 720.0000000    0.2713286
 760.0000000    0.2582651
 800.0000000    0.2455283
 840.0000000    0.2525033
 880.0000000    0.2619303
 920.0000000    0.2603855
 960.0000000    0.2536902
1000.0000000    0.2572537
1040.0000000    0.2385071
1080.0000000    0.2331949
1120.0000000    0.2462477
1160.0000000    0.2621027
1200.0000000    0.2420043
1240.0000000    0.2382879
1280.0000000    0.2514301
1320.0000000    0.2524393
1360.0000000    0.2695719
1400.0000000    0.2433201
1440.0000000    0.2317140
1480.0000000    0.2538816
1520.0000000    0.2258685
1560.0000000    0.2335399
1600.0000000    0.2477314
1640.0000000    0.2474421
1680.0000000    0.2226401
1720.0000000    0.2341080
1760.0000000    0.2371258
1800.0000000    0.2412816
1840.0000000    0.2440204
1880.0000000    0.2339268
1920.0000000    0.2487080
1960.0000000    0.2368719
2000.0000000    0.2527559
2040.0000000    0.2539891
2080.0000000    0.2773153
2120.0000000    0.2446153
2160.0000000    0.2690947
2200.0000000    0.2551743
2240.0000000    0.2547333
2280.0000000    0.2827389
2320.0000000    0.2764011
2360.0000000    0.2619659
2400.0000000    0.2639031
2440.0000000    0.2506858
2480.0000000    0.2629237
2520.0000000    0.2578751
2560.0000000    0.2651603
2600.0000000    0.2697172
2640.0000000    0.2539167
2680.0000000    0.2494127
2720.0000000    0.2533773
2760.0000000    0.2700530
2800.0000000    0.2260491
2840.0000000    0.2301473
2880.0000000    0.2457772
2920.0000000    0.2207624
2960.0000000    0.2315501
3000.0000000    0.2388952
3040.0000000    0.2616018
3080.0000000    0.2486950
3120.0000000    0.2370165
3160.0000000    0.2359640
3200.0000000    0.2366238
3240.0000000    0.2504298
3280.0000000    0.2664161
3320.0000000    0.2730470
3360.0000000    0.2581651
3400.0000000    0.2737311
3440.0000000    0.2451060
3480.0000000    0.2522139
3520.0000000    0.2709114
3560.0000000    0.2551907
3600.0000000    0.2985246
3640.0000000    0.2579486
3680.0000000    0.2734893
3720.0000000    0.2797678
3760.0000000    0.2648885
3800.0000000    0.2763020
3840.0000000    0.2494153
3880.0000000    0.2587598
3920.0000000    0.2646845
3960.0000000    0.2677411
4000.0000000    0.2776076
4040.0000000    0.2625963
4080.0000000    0.2785060
4120.0000000    0.2655418
4160.0000000    0.2748204
4200.0000000    0.2607094
4240.0000000    0.2623044
4280.0000000    0.2709343
4320.0000000    0.2599597
4360.0000000    0.2640488
4400.0000000    0.2602634
4440.0000000    0.2580283
4480.0000000    0.2395810
4520.0000000    0.2467723
4560.0000000    0.2647594
4600.0000000    0.2610360
4640.0000000    0.2712209
4680.0000000    0.2446539
4720.0000000    0.2593887
4760.0000000    0.2697287
4800.0000000    0.2416008
4840.0000000    0.2704389
4880.0000000    0.2793771
4920.0000000    0.2641185
4960.0000000    0.2571643
5000.0000000    0.2677728
5040.0000000    0.2536572
5080.0000000    0.2448207
5120.0000000    0.2589087
5160.0000000    0.2578299
5200.0000000    0.2509567
5240.0000000    0.2795716
5280.0000000    0.2508396
5320.0000000    0.2662405
5360.0000000    0.2656567
5400.0000000    0.2708477
5440.0000000    0.2602336
5480.0000000    0.2659432
5520.0000000    0.2966049
5560.0000000    0.2792752
5600.0000000    0.2705068
5640.0000000    0.2797698
5680.0000000    0.2574268
5720.0000000    0.2732405
5760.0000000    0.2716690
5800.0000000    0.2896025
5840.0000000    0.2732685
5880.0000000    0.2914462
5920.0000000    0.2939598
5960.0000000    0.2938405
6000.0000000    0.2967974
6040.0000000    0.3022991
6080.0000000    0.2682289
6120.0000000    0.2792494
6160.0000000    0.2710470
6200.0000000    0.2813078
6240.0000000    0.2594783
6280.0000000    0.2741929
6320.0000000    0.2688519
6360.0000000    0.2586237
6400.0000000    0.2752292
6440.0000000    0.2543421
6480.0000000    0.2611961
6520.0000000    0.2538395
6560.0000000    0.2539508
6600.0000000    0.2827781
6640.0000000    0.2661982
6680.0000000    0.2634527
6720.0000000    0.2691377
6760.0000000    0.2756175
6800.0000000    0.2675040
6840.0000000    0.2521046
6880.0000000    0.2554047
6920.0000000    0.2870645
6960.0000000    0.2563044
7000.0000000    0.2525271
7040.0000000    0.2821935
7080.0000000    0.2961912
7120.0000000    0.2774580
7160.0000000    0.2946555
7200.0000000    0.2834324
7240.0000000    0.2722526
7280.0000000    0.2695192
7320.0000000    0.2829673
7360.0000000    0.2619101
7400.0000000    0.3047736
7440.0000000    0.2927119
7480.0000000    0.2820243
7520.0000000    0.2703117
7560.0000000    0.2909055
7600.0000000    0.2851483
7640.0000000    0.2851745
7680.0000000    0.2693314
7720.0000000    0.2908010
7760.0000000    0.2671357
7800.0000000    0.2405018
7840.0000000    0.2564419
7880.0000000    0.2761388
7920.0000000    0.2842064
7960.0000000    0.2940910
8000.0000000    0.2955408
8040.0000000    0.2938365
8080.0000000    0.3114800
8120.0000000    0.2916910
8160.0000000    0.2935306
8200.0000000    0.2925650
8240.0000000    0.2856623
8280.0000000    0.3031463
8320.0000000    0.2935815
8360.0000000    0.2771130
8400.0000000    0.2637364
8440.0000000    0.2673701
8480.0000000    0.2642233
8520.0000000    0.2738861
8560.0000000    0.2599589
8600.0000000    0.2604398
8640.0000000    0.2737313
8680.0000000    0.2678429
8720.0000000    0.2827392
8760.0000000    0.2805029
8800.0000000    0.2855760
8840.0000000    0.2807749
8880.0000000    0.2886518
8920.0000000    0.2762274
8960.0000000    0.2683929
9000.0000000    0.2487669
9040.0000000    0.2599224
9080.0000000    0.2568224
9120.0000000    0.2701055
9160.0000000    0.2646593
9200.0000000    0.2658215
9240.0000000    0.2691956
9280.0000000    0.2551298
9320.0000000    0.2760529
9360.0000000    0.2873172
9400.0000000    0.2893366
9440.0000000    0.2786382
9480.0000000    0.2971631
9520.0000000    0.2756778
9560.0000000    0.2699828
9600.0000000    0.2663322
9640.0000000    0.2595605
9680.0000000    0.2587377
9720.0000000    0.2491072
9760.0000000    0.2418233
9800.0000000    0.2451038
9840.0000000    0.2534215
9880.0000000    0.2508066
9920.0000000    0.2668657
9960.0000000    0.2589979
10000.0000000    0.2589602
10040.0000000    0.2481271
10080.0000000    0.2543702
10120.0000000    0.2830497
10160.0000000    0.2648138
10200.0000000    0.2514729
10240.0000000    0.2586983
10280.0000000    0.2669486
10320.0000000    0.2747422
10360.0000000    0.2631240
10400.0000000    0.2696675
10440.0000000    0.2783030
10480.0000000    0.2822653
10520.0000000    0.2721313
10560.0000000    0.2851674
10600.0000000    0.2753821
10640.0000000    0.2886204
10680.0000000    0.2988310
10720.0000000    0.2890869
10760.0000000    0.2784549
10800.0000000    0.2695515
10840.0000000    0.2721534
10880.0000000    0.2777618
10920.0000000    0.2728516
10960.0000000    0.2673697
11000.0000000    0.2637030
11040.0000000    0.2572787
11080.0000000    0.2615929
11120.0000000    0.2768416
11160.0000000    0.2562741
11200.0000000    0.2556905
11240.0000000    0.2709843
11280.0000000    0.2691662
11320.0000000    0.2605396
11360.0000000    0.2771432
11400.0000000    0.2623576
11440.0000000    0.2757619
11480.0000000    0.2659506
11520.0000000    0.2550270
11560.0000000    0.2620458
11600.0000000    0.2699938
11640.0000000    0.2612017
11680.0000000    0.2560351
11720.0000000    0.2617812
11760.0000000    0.2542196
11800.0000000    0.2514908
11840.0000000    0.2598319
11880.0000000    0.2506474
11920.0000000    0.2652241
11960.0000000    0.2529653
12000.0000000    0.2534182
12040.0000000    0.2667572
12080.0000000    0.2620436
12120.0000000    0.2707064
12160.0000000    0.2611084
12200.0000000    0.2625014
12240.0000000    0.2794058
12280.0000000    0.2622879
12320.0000000    0.2624695
12360.0000000    0.2719087
12400.0000000    0.2631859
12440.0000000    0.2833395
12480.0000000    0.2700639
12520.0000000    0.2758909
12560.0000000    0.2827172
12600.0000000    0.2677925
12640.0000000    0.2707688
12680.0000000    0.2699212
12720.0000000    0.2639704
12760.0000000    0.2724027
12800.0000000    0.2781855
12840.0000000    0.2779766
12880.0000000    0.2690992
12920.0000000    0.2732340
12960.0000000    0.2576438
13000.0000000    0.2665850
13040.0000000    0.2842475
13080.0000000    0.2834447
13120.0000000    0.2934511
13160.0000000    0.2992764
13200.0000000    0.2705443
13240.0000000    0.2846045
13280.0000000    0.2685728
13320.0000000    0.2855490
13360.0000000    0.2761960
13400.0000000    0.2884525
13440.0000000    0.2847720
13480.0000000    0.2774104
13520.0000000    0.2622155
13560.0000000    0.2835004
13600.0000000    0.2769641
13640.0000000    0.2780109
13680.0000000    0.2800335
13720.0000000    0.2854896
13760.0000000    0.2856148
13800.0000000    0.2545516
13840.0000000    0.2693999
13880.0000000    0.2678982
13920.0000000    0.2669956
13960.0000000    0.3086747
14000.0000000    0.3006200
14040.0000000    0.2702307
14080.0000000    0.2697146
14120.0000000    0.2878371
14160.0000000    0.2968640
14200.0000000    0.3028082
14240.0000000    0.3055111
14280.0000000    0.2903702
14320.0000000    0.2778200
14360.0000000    0.2763057
14400.0000000    0.2844458
14440.0000000    0.2702617
14480.0000000    0.2612672
14520.0000000    0.2869037
14560.0000000    0.2713336
14600.0000000    0.2571863
14640.0000000    0.2577162
14680.0000000    0.2527811
14720.0000000    0.2856152
14760.0000000    0.2585843
14800.0000000    0.2796841
14840.0000000    0.2785726
14880.0000000    0.2864995
14920.0000000    0.2531274
14960.0000000    0.2756554
15000.0000000    0.2683850
15040.0000000    0.2785316
15080.0000000    0.2513351
15120.0000000    0.2665803
15160.0000000    0.2719269
15200.0000000    0.2674221
15240.0000000    0.2953477
15280.0000000    0.2746535
15320.0000000    0.2798575
15360.0000000    0.2801406
15400.0000000    0.2622918
15440.0000000    0.2596707
15480.0000000    0.2720093
15520.0000000    0.2654704
15560.0000000    0.2681006
15600.0000000    0.2581794
15640.0000000    0.2707104
15680.0000000    0.2672738
15720.0000000    0.2477359
15760.0000000    0.2400133
15800.0000000    0.2455896
15840.0000000    0.2682545
15880.0000000    0.2894605
15920.0000000    0.2591822
15960.0000000    0.2618764
16000.0000000    0.2491358
16040.0000000    0.2592599
16080.0000000    0.2680394
16120.0000000    0.2801939
16160.0000000    0.2664659
16200.0000000    0.2620498
16240.0000000    0.2599489
16280.0000000    0.2700229
16320.0000000    0.2694537
16360.0000000    0.2780569
16400.0000000    0.2734079
16440.0000000    0.2696109
16480.0000000    0.2660248
16520.0000000    0.2610091
16560.0000000    0.2868212
16600.0000000    0.2863688
16640.0000000    0.2618219
16680.0000000    0.2849095
16720.0000000    0.2538443
16760.0000000    0.2498545
16800.0000000    0.2513825
16840.0000000    0.2481139
16880.0000000    0.2607858
16920.0000000    0.2697745
16960.0000000    0.2732738
17000.0000000    0.2868333
17040.0000000    0.2598405
17080.0000000    0.2667577
17120.0000000    0.2374986
17160.0000000    0.2671942
17200.0000000    0.2591442
17240.0000000    0.2764655
17280.0000000    0.2673939
17320.0000000    0.2607237
17360.0000000    0.2636739
17400.0000000    0.2650867
17440.0000000    0.2731983
17480.0000000    0.2671258
17520.0000000    0.2892140
17560.0000000    0.2596974
17600.0000000    0.2797312
17640.0000000    0.2650036
17680.0000000    0.2521977
17720.0000000    0.2566158
17760.0000000    0.2601626
17800.0000000    0.2753752
17840.0000000    0.2778905
17880.0000000    0.2764715
17920.0000000    0.2983350
17960.0000000    0.3012510
18000.0000000    0.2932440
18040.0000000    0.2693595
18080.0000000    0.2814841
18120.0000000    0.2837627
18160.0000000    0.2853891
18200.0000000    0.2427377
18240.0000000    0.2550908
18280.0000000    0.2532721
18320.0000000    0.2727274
18360.0000000    0.2514484
18400.0000000    0.2535348
18440.0000000    0.2453924
18480.0000000    0.2667156
18520.0000000    0.2618891
18560.0000000    0.2633401
18600.0000000    0.2659453
18640.0000000    0.2766767
18680.0000000    0.2695303
18720.0000000    0.2575611
18760.0000000    0.2712666
18800.0000000    0.2876371
18840.0000000    0.2493280
18880.0000000    0.2777943
18920.0000000    0.2712291
18960.0000000    0.2580194
19000.0000000    0.2662011
19040.0000000    0.2762041
19080.0000000    0.2642070
19120.0000000    0.2749160
19160.0000000    0.2735817
19200.0000000    0.2807797
19240.0000000    0.2765663
19280.0000000    0.2683721
19320.0000000    0.2827449
19360.0000000    0.2636247
19400.0000000    0.2764052
19440.0000000    0.2727072
19480.0000000    0.2827251
19520.0000000    0.2820494
19560.0000000    0.2694159
19600.0000000    0.2756396
19640.0000000    0.2629176
19680.0000000    0.2828992
19720.0000000    0.2811094
19760.0000000    0.2692693
19800.0000000    0.2583578
19840.0000000    0.2746657
19880.0000000    0.2530667
19920.0000000    0.2730105
19960.0000000    0.2672234
20000.0000000    0.2645807
20040.0000000    0.2697068
20080.0000000    0.2612196
20120.0000000    0.2455821
20160.0000000    0.2664277
20200.0000000    0.2720167
20240.0000000    0.2756278
20280.0000000    0.2811064
20320.0000000    0.2802798
20360.0000000    0.2752926
20400.0000000    0.2810108
20440.0000000    0.3028302
20480.0000000    0.2749021
20520.0000000    0.2792358
20560.0000000    0.2940009
20600.0000000    0.3000776
20640.0000000    0.2759524
20680.0000000    0.2693783
20720.0000000    0.2860043
20760.0000000    0.2679450
20800.0000000    0.2725210
20840.0000000    0.2761760
20880.0000000    0.2544282
20920.0000000    0.2724088
20960.0000000    0.2609478
21000.0000000    0.2658557
21040.0000000    0.2627179
21080.0000000    0.2684780
21120.0000000    0.2578821
21160.0000000    0.2598454
21200.0000000    0.2629273
21240.0000000    0.2722001
21280.0000000    0.2612145
21320.0000000    0.2460004
21360.0000000    0.2571832
21400.0000000    0.2513963
21440.0000000    0.2667594
21480.0000000    0.2621653
21520.0000000    0.2576796
21560.0000000    0.2508650
21600.0000000    0.2619904
21640.0000000    0.2595781
21680.0000000    0.2486946
21720.0000000    0.2675698
21760.0000000    0.2752336
21800.0000000    0.2788697
21840.0000000    0.2602513
21880.0000000    0.2617715
21920.0000000    0.2642464
21960.0000000    0.2880114
22000.0000000    0.2914594
22040.0000000    0.2784904
22080.0000000    0.2832757
22120.0000000    0.2725112
22160.0000000    0.2700428
22200.0000000    0.2522685
22240.0000000    0.2655777
22280.0000000    0.2835658
22320.0000000    0.2798066
22360.0000000    0.2732173
22400.0000000    0.3064836
22440.0000000    0.2851669
22480.0000000    0.2864867
22520.0000000    0.2933823
22560.0000000    0.2759289
22600.0000000    0.2587850
22640.0000000    0.2609741
22680.0000000    0.2679888
22720.0000000    0.2824284
22760.0000000    0.2661658
22800.0000000    0.2869560
22840.0000000    0.2904994
22880.0000000    0.2964448
22920.0000000    0.2852650
22960.0000000    0.2889214
23000.0000000    0.2665607
23040.0000000    0.2687306
23080.0000000    0.2925380
23120.0000000    0.2719116
23160.0000000    0.2841597
23200.0000000    0.2631221
23240.0000000    0.2516565
23280.0000000    0.2671725
23320.0000000    0.2783426
23360.0000000    0.2712841
23400.0000000    0.2875439
23440.0000000    0.2850817
23480.0000000    0.2997233
23520.0000000    0.2997704
23560.0000000    0.2968388
23600.0000000    0.3010036
23640.0000000    0.2723122
23680.0000000    0.2733179
23720.0000000    0.2624429
23760.0000000    0.2665941
23800.0000000    0.2741471
23840.0000000    0.2703332
23880.0000000    0.2767789
23920.0000000    0.2827579
23960.0000000    0.2814680
24000.0000000    0.2607414
24040.0000000    0.2802022
24080.0000000    0.2706637
24120.0000000    0.2873166
24160.0000000    0.2896991
24200.0000000    0.2782903
24240.0000000    0.2763815
24280.0000000    0.2750562
24320.0000000    0.2829200
24360.0000000    0.2886077
24400.0000000    0.3018086
24440.0000000    0.2782225
24480.0000000    0.2740086
24520.0000000    0.2745311
24560.0000000    0.2870855
24600.0000000    0.2854741
24640.0000000    0.2896230
24680.0000000    0.2775341
24720.0000000    0.2812025
24760.0000000    0.2978471
24800.0000000    0.2801343
24840.0000000    0.2934242
24880.0000000    0.2938076
24920.0000000    0.3038738
24960.0000000    0.2908527
25000.0000000    0.2736294
25040.0000000    0.2762198
25080.0000000    0.2535406
25120.0000000    0.2706245
25160.0000000    0.2747652
25200.0000000    0.2933341
25240.0000000    0.2753233
25280.0000000    0.2539588
25320.0000000    0.2717346
25360.0000000    0.2763470
25400.0000000    0.2813532
25440.0000000    0.2553661
25480.0000000    0.2792997
25520.0000000    0.2579269
25560.0000000    0.2633894
25600.0000000    0.2563285
25640.0000000    0.2860354
25680.0000000    0.2778415
25720.0000000    0.2795898
25760.0000000    0.2844780
25800.0000000    0.2881030
25840.0000000    0.2800361
25880.0000000    0.2789763
25920.0000000    0.2558429
25960.0000000    0.2516114
26000.0000000    0.2613886
26040.0000000    0.2581586
26080.0000000    0.2683167
26120.0000000    0.2691480
26160.0000000    0.2757249
26200.0000000    0.2682455
26240.0000000    0.2710212
26280.0000000    0.2647134
26320.0000000    0.2760223
26360.0000000    0.2757852
26400.0000000    0.2710159
26440.0000000    0.2644262
26480.0000000    0.2858310
26520.0000000    0.2592560
26560.0000000    0.2305327
26600.0000000    0.2585010
26640.0000000    0.2621801
26680.0000000    0.2533156
26720.0000000    0.2406863
26760.0000000    0.2392636
26800.0000000    0.2610680
26840.0000000    0.2665837
26880.0000000    0.2557935
26920.0000000    0.2775618
26960.0000000    0.2727951
27000.0000000    0.2881943
27040.0000000    0.2652116
27080.0000000    0.2739934
27120.0000000    0.2772278
27160.0000000    0.2761038
27200.0000000    0.2490049
27240.0000000    0.2772775
27280.0000000    0.2734671
27320.0000000    0.2638287
27360.0000000    0.2436847
27400.0000000    0.2512761
27440.0000000    0.2561482
27480.0000000    0.2471633
27520.0000000    0.2240758
27560.0000000    0.2309535
27600.0000000    0.2402759
27640.0000000    0.2226000
27680.0000000    0.2575436
27720.0000000    0.2512923
27760.0000000    0.2575662
27800.0000000    0.2499222
27840.0000000    0.2235775
27880.0000000    0.2395173
27920.0000000    0.2448915
27960.0000000    0.2362061
28000.0000000    0.2495982
28040.0000000    0.2641988
28080.0000000    0.2507135
28120.0000000    0.2408777
28160.0000000    0.2186925
28200.0000000    0.2437354
28240.0000000    0.2488590
28280.0000000    0.2567440
28320.0000000    0.2571571
28360.0000000    0.2494579
28400.0000000    0.2641771
28440.0000000    0.2432619
28480.0000000    0.2355829
28520.0000000    0.2295682
28560.0000000    0.2425228
28600.0000000    0.2564562
28640.0000000    0.2398681
28680.0000000    0.2170358
28720.0000000    0.2345424
28760.0000000    0.2235503
28800.0000000    0.2337746
28840.0000000    0.2517473
28880.0000000    0.2468361
28920.0000000    0.2482674
28960.0000000    0.2572047
29000.0000000    0.2648215
29040.0000000    0.2776823
29080.0000000    0.2767757
29120.0000000    0.2619267
29160.0000000    0.2517328
29200.0000000    0.2673598
29240.0000000    0.2642264
29280.0000000    0.2512244
29320.0000000    0.2563879
29360.0000000    0.2607537
29400.0000000    0.2535380
29440.0000000    0.2442801
29480.0000000    0.2469034
29520.0000000    0.2293338
29560.0000000    0.2546370
29600.0000000    0.2527243
29640.0000000    0.2451121
29680.0000000    0.2664237
29720.0000000    0.2615788
29760.0000000    0.2451401
29800.0000000    0.2519409
29840.0000000    0.2588382
29880.0000000    0.2533862
29920.0000000    0.2941256
29960.0000000    0.2610277
30000.0000000    0.2623541
30040.0000000    0.2992904
30080.0000000    0.2529322
30120.0000000    0.2566508
30160.0000000    0.2498981
30200.0000000    0.2644368
30240.0000000    0.2723954
30280.0000000    0.2802583
30320.0000000    0.2606930
30360.0000000    0.2567681
30400.0000000    0.2530285
30440.0000000    0.2701682
30480.0000000    0.2514101
30520.0000000    0.2424119
30560.0000000    0.2355865
30600.0000000    0.2322545
30640.0000000    0.2340671
30680.0000000    0.2357257
30720.0000000    0.2562575
30760.0000000    0.2502683
30800.0000000    0.2628147
30840.0000000    0.2498595
30880.0000000    0.2360329
30920.0000000    0.2380188
30960.0000000    0.2575096
31000.0000000    0.2573940
31040.0000000    0.2651525
31080.0000000    0.2541746
31120.0000000    0.2524957
31160.0000000    0.2326020
31200.0000000    0.2513602
31240.0000000    0.2407825
31280.0000000    0.2233125
31320.0000000    0.2254453
31360.0000000    0.2565548
31400.0000000    0.2439046
31440.0000000    0.2241809
31480.0000000    0.2531432
31520.0000000    0.2685287
31560.0000000    0.2655632
31600.0000000    0.2575876
31640.0000000    0.2300978
31680.0000000    0.2443405
31720.0000000    0.2465326
31760.0000000    0.2575406
31800.0000000    0.2356752
31840.0000000    0.2511321
31880.0000000    0.2495491
31920.0000000    0.2359054
31960.0000000    0.2629380
32000.0000000    0.2622849
32040.0000000    0.2321118
32080.0000000    0.2340850
32120.0000000    0.2472664
32160.0000000    0.2097596
32200.0000000    0.2417802
32240.0000000    0.2312782
32280.0000000    0.2331718
32320.0000000    0.2356045
32360.0000000    0.2306793
32400.0000000    0.2272777
32440.0000000    0.2363435
32480.0000000    0.2082212
32520.0000000    0.2372090
32560.0000000    0.2414624
32600.0000000    0.2297810
32640.0000000    0.2436206
32680.0000000    0.2545224
32720.0000000    0.2306449
32760.0000000    0.2429941
32800.0000000    0.2405053
32840.0000000    0.2364852
32880.0000000    0.2594600
32920.0000000    0.2255551
32960.0000000    0.2331874
33000.0000000    0.2391559
33040.0000000    0.2490135
33080.0000000    0.2471600
33120.0000000    0.2460024
33160.0000000    0.2542514
33200.0000000    0.2555642
33240.0000000    0.2705743
33280.0000000    0.2293475
33320.0000000    0.2582802
33360.0000000    0.2472338
33400.0000000    0.2484757
33440.0000000    0.2412893
33480.0000000    0.2492446
33520.0000000    0.2403172
33560.0000000    0.2384626
33600.0000000    0.2555280
33640.0000000    0.2491331
33680.0000000    0.2605543
33720.0000000    0.2568430
33760.0000000    0.2632410
33800.0000000    0.2699116
33840.0000000    0.2629847
33880.0000000    0.2669011
33920.0000000    0.2579975
33960.0000000    0.2702898
34000.0000000    0.2571227
34040.0000000    0.2747368
34080.0000000    0.2653062
34120.0000000    0.2606004
34160.0000000    0.2686948
34200.0000000    0.2751350
34240.0000000    0.2906351
34280.0000000    0.2739469
34320.0000000    0.2694075
34360.0000000    0.2630261
34400.0000000    0.2742481
34440.0000000    0.2760433
34480.0000000    0.2802723
34520.0000000    0.2701989
34560.0000000    0.2867080
34600.0000000    0.2720674
34640.0000000    0.2921645
34680.0000000    0.2749275
34720.0000000    0.2868646
34760.0000000    0.2583405
34800.0000000    0.2769406
34840.0000000    0.2682686
34880.0000000    0.2595283
34920.0000000    0.2487256
34960.0000000    0.2671317
35000.0000000    0.2608095
35040.0000000    0.2494548
35080.0000000    0.2589369
35120.0000000    0.2645558
35160.0000000    0.2762906
35200.0000000    0.2565780
35240.0000000    0.2584870
35280.0000000    0.2715634
35320.0000000    0.2707112
35360.0000000    0.2786676
35400.0000000    0.2521948
35440.0000000    0.2632500
35480.0000000    0.2381718
35520.0000000    0.2475734
35560.0000000    0.2650332
35600.0000000    0.2652604
35640.0000000    0.2614024
35680.0000000    0.2651114
35720.0000000    0.2426993
35760.0000000    0.2622153
35800.0000000    0.2732743
35840.0000000    0.2736293
35880.0000000    0.2681697
35920.0000000    0.2605547
35960.0000000    0.2709093
36000.0000000    0.2665580
36040.0000000    0.2654804
36080.0000000    0.2555519
36120.0000000    0.2786478
36160.0000000    0.2778043
36200.0000000    0.2862740
36240.0000000    0.2762829
36280.0000000    0.2813867
36320.0000000    0.2656952
36360.0000000    0.2665412
36400.0000000    0.2694771
36440.0000000    0.2889692
36480.0000000    0.2423253
36520.0000000    0.2625318
36560.0000000    0.2829602
36600.0000000    0.2702533
36640.0000000    0.2794937
36680.0000000    0.2736816
36720.0000000    0.2605104
36760.0000000    0.2605262
36800.0000000    0.2788371
36840.0000000    0.2467708
36880.0000000    0.2828029
36920.0000000    0.2885737
36960.0000000    0.2678955
37000.0000000    0.2687906
37040.0000000    0.2736989
37080.0000000    0.2609483
37120.0000000    0.2663530
37160.0000000    0.2626877
37200.0000000    0.2662817
37240.0000000    0.2760662
37280.0000000    0.2967390
37320.0000000    0.2797764
37360.0000000    0.2779841
37400.0000000    0.2670178
37440.0000000    0.2623932
37480.0000000    0.2852573
37520.0000000    0.2847077
37560.0000000    0.2689628
37600.0000000    0.2561386
37640.0000000    0.2744121
37680.0000000    0.2728297
37720.0000000    0.2478894
37760.0000000    0.2534750
37800.0000000    0.2501509
37840.0000000    0.2605090
37880.0000000    0.2581827
37920.0000000    0.2517948
37960.0000000    0.2582177
38000.0000000    0.2512843
38040.0000000    0.2613067
38080.0000000    0.2415173
38120.0000000    0.2263371
38160.0000000    0.2488543
38200.0000000    0.2528475
38240.0000000    0.2510619
38280.0000000    0.2507435
38320.0000000    0.2505130
38360.0000000    0.2625599
38400.0000000    0.2471329
38440.0000000    0.2467921
38480.0000000    0.2365201
38520.0000000    0.2533051
38560.0000000    0.2586741
38600.0000000    0.2374083
38640.0000000    0.2419456
38680.0000000    0.2434556
38720.0000000    0.2538077
38760.0000000    0.2537045
38800.0000000    0.2483206
38840.0000000    0.2626868
38880.0000000    0.2377981
38920.0000000    0.2436697
38960.0000000    0.2520863
39000.0000000    0.2654647
39040.0000000    0.2689917
39080.0000000    0.2668892
39120.0000000    0.2566099
39160.0000000    0.2804994
39200.0000000    0.2476975
39240.0000000    0.2638139
39280.0000000    0.2712767
39320.0000000    0.2766892
39360.0000000    0.2697705
39400.0000000    0.2689545
39440.0000000    0.2657692
39480.0000000    0.2531463
39520.0000000    0.2553840
39560.0000000    0.2731114
39600.0000000    0.2607209
39640.0000000    0.2628976
39680.0000000    0.2551942
39720.0000000    0.2472114
39760.0000000    0.2497478
39800.0000000    0.2499040
39840.0000000    0.2402636
39880.0000000    0.2415458
39920.0000000    0.2739944
39960.0000000    0.2804451
40000.0000000    0.2709776
40040.0000000    0.2724891
40080.0000000    0.2794675
40120.0000000    0.2712732
40160.0000000    0.2521747
40200.0000000    0.2794639
40240.0000000    0.2603937
40280.0000000    0.2547563
40320.0000000    0.2650618
40360.0000000    0.2583922
40400.0000000    0.2637692
40440.0000000    0.2761593
40480.0000000    0.2650301
40520.0000000    0.2775932
40560.0000000    0.2516157
40600.0000000    0.2856532
40640.0000000    0.2656372
40680.0000000    0.2600937
40720.0000000    0.2485318
40760.0000000    0.2601873
40800.0000000    0.2574233
40840.0000000    0.2744551
40880.0000000    0.2716385
40920.0000000    0.2701359
40960.0000000    0.2664924
41000.0000000    0.2641854
41040.0000000    0.2817747
41080.0000000    0.2637031
41120.0000000    0.2724186
41160.0000000    0.2589463
41200.0000000    0.2595406
41240.0000000    0.2680197
41280.0000000    0.2643233
41320.0000000    0.2692930
41360.0000000    0.2529554
41400.0000000    0.2658697
41440.0000000    0.2578987
41480.0000000    0.2490209
41520.0000000    0.2442969
41560.0000000    0.2470666
41600.0000000    0.2579061
41640.0000000    0.2670439
41680.0000000    0.2325975
41720.0000000    0.2438657
41760.0000000    0.2493067
41800.0000000    0.2604649
41840.0000000    0.2561723
41880.0000000    0.2638633
41920.0000000    0.2886212
41960.0000000    0.2515533
42000.0000000    0.2542170
42040.0000000    0.2656011
42080.0000000    0.2759750
42120.0000000    0.2565908
42160.0000000    0.2677505
42200.0000000    0.2550458
42240.0000000    0.2525301
42280.0000000    0.2451106
42320.0000000    0.2502312
42360.0000000    0.2492168
42400.0000000    0.2616710
42440.0000000    0.2489734
42480.0000000    0.2483705
42520.0000000    0.2615299
42560.0000000    0.2676076
42600.0000000    0.2682032
42640.0000000    0.2549352
42680.0000000    0.2621916
42720.0000000    0.2670416
42760.0000000    0.2596743
42800.0000000    0.2808973
42840.0000000    0.2553258
42880.0000000    0.2632197
42920.0000000    0.2652914
42960.0000000    0.2882017
43000.0000000    0.2964215
43040.0000000    0.2769427
43080.0000000    0.2826672
43120.0000000    0.2643411
43160.0000000    0.2799048
43200.0000000    0.2843707
43240.0000000    0.2861969
43280.0000000    0.2627746
43320.0000000    0.2653498
43360.0000000    0.2829325
43400.0000000    0.2803191
43440.0000000    0.2939337
43480.0000000    0.2848362
43520.0000000    0.2988711
43560.0000000    0.2929460
43600.0000000    0.2753555
43640.0000000    0.2952366
43680.0000000    0.2783107
43720.0000000    0.2910988
43760.0000000    0.2642926
43800.0000000    0.2700633
43840.0000000    0.2700853
43880.0000000    0.2684879
43920.0000000    0.2777678
43960.0000000    0.2669339
44000.0000000    0.2798609
44040.0000000    0.2785577
44080.0000000    0.2643788
44120.0000000    0.2662273
44160.0000000    0.2478780
44200.0000000    0.2627465
44240.0000000    0.2785966
44280.0000000    0.2633063
44320.0000000    0.2884348
44360.0000000    0.2748365
44400.0000000    0.2618202
44440.0000000    0.2690714
44480.0000000    0.2639782
44520.0000000    0.2772423
44560.0000000    0.2466601
44600.0000000    0.2503223
44640.0000000    0.2512083
44680.0000000    0.2632542
44720.0000000    0.2690126
44760.0000000    0.2632969
44800.0000000    0.2571810
44840.0000000    0.2544334
44880.0000000    0.2474052
44920.0000000    0.2705385
44960.0000000    0.2720846
45000.0000000    0.2692682
45040.0000000    0.2672206
45080.0000000    0.2538121
45120.0000000    0.2590367
45160.0000000    0.2671104
45200.0000000    0.2774538
45240.0000000    0.2827179
45280.0000000    0.2638476
45320.0000000    0.2628267
45360.0000000    0.2591387
45400.0000000    0.2624673
45440.0000000    0.2976828
45480.0000000    0.2731605
45520.0000000    0.2756306
45560.0000000    0.2738769
45600.0000000    0.2910163
45640.0000000    0.3034087
45680.0000000    0.2966588
45720.0000000    0.2831394
45760.0000000    0.2811911
45800.0000000    0.2680141
45840.0000000    0.2686825
45880.0000000    0.2747481
45920.0000000    0.2775051
45960.0000000    0.2747254
46000.0000000    0.2885151
46040.0000000    0.2671549
46080.0000000    0.2833972
46120.0000000    0.2780009
46160.0000000    0.2649996
46200.0000000    0.2811376
46240.0000000    0.2898822
46280.0000000    0.2786753
46320.0000000    0.2859996
46360.0000000    0.2792743
46400.0000000    0.2513616
46440.0000000    0.2528732
46480.0000000    0.2664390
46520.0000000    0.2638536
46560.0000000    0.2510850
46600.0000000    0.2497850
46640.0000000    0.2764274
46680.0000000    0.2619534
46720.0000000    0.2799143
46760.0000000    0.2590049
46800.0000000    0.2589221
46840.0000000    0.2798660
46880.0000000    0.2666548
46920.0000000    0.2767505
46960.0000000    0.2751849
47000.0000000    0.2559266
47040.0000000    0.2538707
47080.0000000    0.2647052
47120.0000000    0.2641791
47160.0000000    0.2732941
47200.0000000    0.2643891
47240.0000000    0.2876304
47280.0000000    0.2687738
47320.0000000    0.2644446
47360.0000000    0.2511899
47400.0000000    0.2714752
47440.0000000    0.2602468
47480.0000000    0.2847713
47520.0000000    0.2655733
47560.0000000    0.2595571
47600.0000000    0.2781655
47640.0000000    0.2565311
47680.0000000    0.2758245
47720.0000000    0.2614048
47760.0000000    0.2630569
47800.0000000    0.2457515
47840.0000000    0.2614996
47880.0000000    0.2714485
47920.0000000    0.2724477
47960.0000000    0.2484951
48000.0000000    0.2801695
48040.0000000    0.2617486
48080.0000000    0.2495057
48120.0000000    0.2526874
48160.0000000    0.2492317
48200.0000000    0.2701181
48240.0000000    0.2672653
48280.0000000    0.2634327
48320.0000000    0.2563372
48360.0000000    0.2559948
48400.0000000    0.2588758
48440.0000000    0.2606629
48480.0000000    0.2660804
48520.0000000    0.2506247
48560.0000000    0.2570757
48600.0000000    0.2711835
48640.0000000    0.2791586
48680.0000000    0.2599187
48720.0000000    0.2554520
48760.0000000    0.2643655
48800.0000000    0.2731564
48840.0000000    0.2601495
48880.0000000    0.2713855
48920.0000000    0.2715525
48960.0000000    0.2680907
49000.0000000    0.2555354
49040.0000000    0.2641509
49080.0000000    0.2663378
49120.0000000    0.2440541
49160.0000000    0.2639930
49200.0000000    0.2623018
49240.0000000    0.2799532
49280.0000000    0.2616285
49320.0000000    0.2657917
49360.0000000    0.2601285
49400.0000000    0.2615157
49440.0000000    0.2686532
49480.0000000    0.2530641
49520.0000000    0.2522565
49560.0000000    0.2677195
49600.0000000    0.2718912
49640.0000000    0.2574867
49680.0000000    0.2518533
49720.0000000    0.2568443
49760.0000000    0.2716599
49800.0000000    0.2717512
49840.0000000    0.2515454
49880.0000000    0.2639238
49920.0000000    0.2579971
49960.0000000    0.2657528
50000.0000000    0.2598934
50040.0000000    0.2553942
50080.0000000    0.2792765
50120.0000000    0.2744282
50160.0000000    0.2865778
50200.0000000    0.2673947
50240.0000000    0.2744810
50280.0000000    0.2682414
50320.0000000    0.2756050
50360.0000000    0.2847851
50400.0000000    0.2946671
50440.0000000    0.2746694
50480.0000000    0.2636593
50520.0000000    0.2667459
50560.0000000    0.2644041
50600.0000000    0.2698899
50640.0000000    0.2784244
50680.0000000    0.2698638
50720.0000000    0.2464899
50760.0000000    0.2717075
50800.0000000    0.2573717
50840.0000000    0.2616170
50880.0000000    0.2573066
50920.0000000    0.2543019
50960.0000000    0.2706591
51000.0000000    0.2556998
51040.0000000    0.2533626
51080.0000000    0.2708158
51120.0000000    0.2426365
51160.0000000    0.2398618
51200.0000000    0.2672803
51240.0000000    0.2725977
51280.0000000    0.2662581
51320.0000000    0.2391063
51360.0000000    0.2622648
51400.0000000    0.2637884
51440.0000000    0.2594066
51480.0000000    0.2464354
51520.0000000    0.2403147
51560.0000000    0.2514964
51600.0000000    0.2568341
51640.0000000    0.2734204
51680.0000000    0.2454778
51720.0000000    0.2771965
51760.0000000    0.2547526
51800.0000000    0.2660772
51840.0000000    0.2616790
51880.0000000    0.2525801
51920.0000000    0.2360849
51960.0000000    0.2432750
52000.0000000    0.2493408
52040.0000000    0.2655273
52080.0000000    0.2554428
52120.0000000    0.2704188
52160.0000000    0.2537580
52200.0000000    0.2722296
52240.0000000    0.2502880
52280.0000000    0.2534814
52320.0000000    0.2724076
52360.0000000    0.2598143
52400.0000000    0.2464972
52440.0000000    0.2576665
52480.0000000    0.2649157
52520.0000000    0.2440179
52560.0000000    0.2526677
52600.0000000    0.2626023
52640.0000000    0.2540539
52680.0000000    0.2654807
52720.0000000    0.2430448
52760.0000000    0.2470568
52800.0000000    0.2549170
52840.0000000    0.2310227
52880.0000000    0.2380441
52920.0000000    0.2377622
52960.0000000    0.2542949
53000.0000000    0.2621266
53040.0000000    0.2533222
53080.0000000    0.2675840
53120.0000000    0.2560558
53160.0000000    0.2394153
53200.0000000    0.2441555
53240.0000000    0.2536059
53280.0000000    0.2378942
53320.0000000    0.2440986
53360.0000000    0.2312482
53400.0000000    0.2722721
53440.0000000    0.2378112
53480.0000000    0.2498115
53520.0000000    0.2345878
53560.0000000    0.2502709
53600.0000000    0.2412365
53640.0000000    0.2544488
53680.0000000    0.2739588
53720.0000000    0.2500249
53760.0000000    0.2389227
53800.0000000    0.2314586
53840.0000000    0.2483105
53880.0000000    0.2439184
53920.0000000    0.2605632
53960.0000000    0.2476468
54000.0000000    0.2437771
54040.0000000    0.2384332
54080.0000000    0.2412856
54120.0000000    0.2636194
54160.0000000    0.2722681
54200.0000000    0.2630284
54240.0000000    0.2684844
54280.0000000    0.2629932
54320.0000000    0.2633748
54360.0000000    0.2527262
54400.0000000    0.2351142
54440.0000000    0.2579975
54480.0000000    0.2552634
54520.0000000    0.2525999
54560.0000000    0.2490782
54600.0000000    0.2573495
54640.0000000    0.2444516
54680.0000000    0.2741455
54720.0000000    0.2722784
54760.0000000    0.2451520
54800.0000000    0.2878674
54840.0000000    0.2784554
54880.0000000    0.2740269
54920.0000000    0.2667192
54960.0000000    0.2594351
55000.0000000    0.2683416
55040.0000000    0.2750734
55080.0000000    0.2747930
55120.0000000    0.2839212
55160.0000000    0.2698546
55200.0000000    0.2660612
55240.0000000    0.2537836
55280.0000000    0.2636650
55320.0000000    0.2789596
55360.0000000    0.2603792
55400.0000000    0.2828290
55440.0000000    0.2674472
55480.0000000    0.2611310
55520.0000000    0.2591433
55560.0000000    0.2637704
55600.0000000    0.2672556
55640.0000000    0.2711459
55680.0000000    0.2874935
55720.0000000    0.2655032
55760.0000000    0.2746856
55800.0000000    0.2915674
55840.0000000    0.2810459
55880.0000000    0.2909859
55920.0000000    0.2815648
55960.0000000    0.2847877
56000.0000000    0.2769538
56040.0000000    0.2662400
56080.0000000    0.2657715
56120.0000000    0.2439986
56160.0000000    0.2773578
56200.0000000    0.2775352
56240.0000000    0.2787530
56280.0000000    0.2664502
56320.0000000    0.2759796
56360.0000000    0.2747371
56400.0000000    0.2598142
56440.0000000    0.2561390
56480.0000000    0.2746036
56520.0000000    0.2720372
56560.0000000    0.2823959
56600.0000000    0.2655452
56640.0000000    0.2785560
56680.0000000    0.2431786
56720.0000000    0.2772847
56760.0000000    0.2608265
56800.0000000    0.2587589
56840.0000000    0.2562516
56880.0000000    0.2511109
56920.0000000    0.2580632
56960.0000000    0.2280230
57000.0000000    0.2531222
57040.0000000    0.2420044
57080.0000000    0.2589466
57120.0000000    0.2600037
57160.0000000    0.2498429
57200.0000000    0.2634558
57240.0000000    0.2590870
57280.0000000    0.2811006
57320.0000000    0.2546292
57360.0000000    0.2644442
57400.0000000    0.2627553
57440.0000000    0.2715753
57480.0000000    0.2768482
57520.0000000    0.2606176
57560.0000000    0.2526358
57600.0000000    0.2596532
57640.0000000    0.2806355
57680.0000000    0.2737059
57720.0000000    0.2779406
57760.0000000    0.2808388
57800.0000000    0.2557551
57840.0000000    0.2646705
57880.0000000    0.2621253
57920.0000000    0.2726958
57960.0000000    0.2657507
58000.0000000    0.2611629
58040.0000000    0.2746814
58080.0000000    0.2810435
58120.0000000    0.2734470
58160.0000000    0.2864807
58200.0000000    0.2624999
58240.0000000    0.2762068
58280.0000000    0.2656175
58320.0000000    0.2977264
58360.0000000    0.2892234
58400.0000000    0.2668662
58440.0000000    0.2780575
58480.0000000    0.2612447
58520.0000000    0.2608615
58560.0000000    0.2744702
58600.0000000    0.2522213
58640.0000000    0.2506160
58680.0000000    0.2640015
58720.0000000    0.2549122
58760.0000000    0.2614217
58800.0000000    0.2741003
58840.0000000    0.2596100
58880.0000000    0.2612157
58920.0000000    0.2636984
58960.0000000    0.2863860
59000.0000000    0.2655712
59040.0000000    0.2491484
59080.0000000    0.2536063
59120.0000000    0.2424788
59160.0000000    0.2520549
59200.0000000    0.2585242
59240.0000000    0.2756746
59280.0000000    0.2736417
59320.0000000    0.2692457
59360.0000000    0.2774448
59400.0000000    0.2571429
59440.0000000    0.2636207
59480.0000000    0.2640670
59520.0000000    0.2688303
59560.0000000    0.2584689
59600.0000000    0.2753794
59640.0000000    0.2623457
59680.0000000    0.2563030
59720.0000000    0.2431010
59760.0000000    0.2638947
59800.0000000    0.2738225
59840.0000000    0.2598824
59880.0000000    0.2607521
59920.0000000    0.2479031
59960.0000000    0.2558305
60000.0000000    0.2336349
60040.0000000    0.2623802
60080.0000000    0.2544492
60120.0000000    0.2607748
60160.0000000    0.2555330
60200.0000000    0.2347975
60240.0000000    0.2419495
60280.0000000    0.2609774
60320.0000000    0.2299413
60360.0000000    0.2630302
60400.0000000    0.2587931
60440.0000000    0.2716342
60480.0000000    0.2627440
60520.0000000    0.2469366
60560.0000000    0.2777633
60600.0000000    0.2713253
60640.0000000    0.2561678
60680.0000000    0.2569598
60720.0000000    0.2573110
60760.0000000    0.2654918
60800.0000000    0.2728391
60840.0000000    0.2531170
60880.0000000    0.2487319
60920.0000000    0.2527692
60960.0000000    0.2449799
61000.0000000    0.2450518
61040.0000000    0.2669616
61080.0000000    0.2535584
61120.0000000    0.2416731
61160.0000000    0.2414226
61200.0000000    0.2448885
61240.0000000    0.2537964
61280.0000000    0.2225083
61320.0000000    0.2410276
61360.0000000    0.2456334
61400.0000000    0.2679745
61440.0000000    0.2535937
61480.0000000    0.2529106
61520.0000000    0.2505201
61560.0000000    0.2478009
61600.0000000    0.2784236
61640.0000000    0.2344988
61680.0000000    0.2553956
61720.0000000    0.2657643
61760.0000000    0.2554579
61800.0000000    0.2298072
61840.0000000    0.2387234
61880.0000000    0.2700420
61920.0000000    0.2436607
61960.0000000    0.2526604
62000.0000000    0.2537184
62040.0000000    0.2551543
62080.0000000    0.2586756
62120.0000000    0.2473766
62160.0000000    0.2439128
62200.0000000    0.2516867
62240.0000000    0.2605245
62280.0000000    0.2621747
62320.0000000    0.2523137
62360.0000000    0.2720836
62400.0000000    0.2709743
62440.0000000    0.2594047
62480.0000000    0.2363810
62520.0000000    0.2646725
62560.0000000    0.2518699
62600.0000000    0.2428196
62640.0000000    0.2483860
62680.0000000    0.2577858
62720.0000000    0.2690073
62760.0000000    0.2540845
62800.0000000    0.2654539
62840.0000000    0.2858172
62880.0000000    0.2688389
62920.0000000    0.2697445
62960.0000000    0.2757187
63000.0000000    0.2955050
63040.0000000    0.2761709
63080.0000000    0.2708797
63120.0000000    0.2641210
63160.0000000    0.2773989
63200.0000000    0.2583845
63240.0000000    0.2743525
63280.0000000    0.2562175
63320.0000000    0.2578306
63360.0000000    0.2739557
63400.0000000    0.2672412
63440.0000000    0.2632315
63480.0000000    0.2511343
63520.0000000    0.2551297
63560.0000000    0.2674145
63600.0000000    0.2605976
63640.0000000    0.2636983
63680.0000000    0.2401589
63720.0000000    0.2798759
63760.0000000    0.2624522
63800.0000000    0.2555222
63840.0000000    0.2624713
63880.0000000    0.2497018
63920.0000000    0.2577427
63960.0000000    0.2562126
64000.0000000    0.2660232
64040.0000000    0.2575468
64080.0000000    0.2722777
64120.0000000    0.2544113
64160.0000000    0.2470077
64200.0000000    0.2432059
64240.0000000    0.2503827
64280.0000000    0.2633373
64320.0000000    0.2594445
64360.0000000    0.2571504
64400.0000000    0.2624397
64440.0000000    0.2578769
64480.0000000    0.2555598
64520.0000000    0.2584552
64560.0000000    0.2578266
64600.0000000    0.2682761
64640.0000000    0.2704354
64680.0000000    0.2517985
64720.0000000    0.2621301
64760.0000000    0.2465123
64800.0000000    0.2520452
64840.0000000    0.2655652
64880.0000000    0.2488575
64920.0000000    0.2530414
64960.0000000    0.2531083
65000.0000000    0.2528962
65040.0000000    0.2585029
65080.0000000    0.2475688
65120.0000000    0.2486787
65160.0000000    0.2241529
65200.0000000    0.2384005
65240.0000000    0.2385326
65280.0000000    0.2333028
65320.0000000    0.2590868
65360.0000000    0.2456960
65400.0000000    0.2631521
65440.0000000    0.2529247
65480.0000000    0.2528425
65520.0000000    0.2407889
65560.0000000    0.2409445
65600.0000000    0.2500610
65640.0000000    0.2596682
65680.0000000    0.2525074
65720.0000000    0.2268828
65760.0000000    0.2338244
65800.0000000    0.2352231
65840.0000000    0.2590301
65880.0000000    0.2555864
65920.0000000    0.2554087
65960.0000000    0.2424994
66000.0000000    0.2504073
66040.0000000    0.2642455
66080.0000000    0.2589916
66120.0000000    0.2547096
66160.0000000    0.2560955
66200.0000000    0.2546964
66240.0000000    0.2500888
66280.0000000    0.2589477
66320.0000000    0.2544189
66360.0000000    0.2725703
66400.0000000    0.2529013
66440.0000000    0.2473291
66480.0000000    0.2450072
66520.0000000    0.2907346
66560.0000000    0.2798236
66600.0000000    0.2789847
66640.0000000    0.2549273
66680.0000000    0.2631443
66720.0000000    0.2628470
66760.0000000    0.2695964
66800.0000000    0.2625725
66840.0000000    0.2726276
66880.0000000    0.2691016
66920.0000000    0.2633777
66960.0000000    0.2511985
67000.0000000    0.2653557
67040.0000000    0.2462332
67080.0000000    0.2722953
67120.0000000    0.2440822
67160.0000000    0.2519586
67200.0000000    0.2534933
67240.0000000    0.2599842
67280.0000000    0.2522463
67320.0000000    0.2567414
67360.0000000    0.2706176
67400.0000000    0.2567896
67440.0000000    0.2494512
67480.0000000    0.2512537
67520.0000000    0.2669850
67560.0000000    0.2642728
67600.0000000    0.2612317
67640.0000000    0.2716617
67680.0000000    0.2699747
67720.0000000    0.2645254
67760.0000000    0.2512605
67800.0000000    0.2405073
67840.0000000    0.2589276
67880.0000000    0.2663471
67920.0000000    0.2419710
67960.0000000    0.2443404
68000.0000000    0.2596343
68040.0000000    0.2429477
68080.0000000    0.2657780
68120.0000000    0.2723129
68160.0000000    0.2528523
68200.0000000    0.2689354
68240.0000000    0.2582023
68280.0000000    0.2559651
68320.0000000    0.2632948
68360.0000000    0.2694986
68400.0000000    0.2815833
68440.0000000    0.2500955
68480.0000000    0.2699883
68520.0000000    0.2692657
68560.0000000    0.2832785
68600.0000000    0.2535949
68640.0000000    0.2668284
68680.0000000    0.2712314
68720.0000000    0.2744242
68760.0000000    0.2655174
68800.0000000    0.2725678
68840.0000000    0.2614126
68880.0000000    0.2655989
68920.0000000    0.2528916
68960.0000000    0.2392040
69000.0000000    0.2517414
69040.0000000    0.2414884
69080.0000000    0.2690660
69120.0000000    0.2602909
69160.0000000    0.2585371
69200.0000000    0.2654670
69240.0000000    0.2586063
69280.0000000    0.2709417
69320.0000000    0.2396292
69360.0000000    0.2583869
69400.0000000    0.2648273
69440.0000000    0.2538307
69480.0000000    0.2534277
69520.0000000    0.2456188
69560.0000000    0.2518753
69600.0000000    0.2579964
69640.0000000    0.2511852
69680.0000000    0.2589193
69720.0000000    0.2632295
69760.0000000    0.2473693
69800.0000000    0.2456376
69840.0000000    0.2536254
69880.0000000    0.2559980
69920.0000000    0.2412372
69960.0000000    0.2506586
70000.0000000    0.2717484
70040.0000000    0.2941449
70080.0000000    0.2662372
70120.0000000    0.2522780
70160.0000000    0.2462975
70200.0000000    0.2353661
70240.0000000    0.2535089
70280.0000000    0.2581802
70320.0000000    0.2501373
70360.0000000    0.2657893
70400.0000000    0.2609180
70440.0000000    0.2652555
70480.0000000    0.2513628
70520.0000000    0.2671637
70560.0000000    0.2649139
70600.0000000    0.2634751
70640.0000000    0.2786057
70680.0000000    0.2623442
70720.0000000    0.2565828
70760.0000000    0.2808566
70800.0000000    0.2520928
70840.0000000    0.2632012
70880.0000000    0.2571803
70920.0000000    0.2655183
70960.0000000    0.2659300
71000.0000000    0.2536561
71040.0000000    0.2659404
71080.0000000    0.2643750
71120.0000000    0.2735752
71160.0000000    0.2563975
71200.0000000    0.2585140
71240.0000000    0.2598489
71280.0000000    0.2605934
71320.0000000    0.2650151
71360.0000000    0.2657764
71400.0000000    0.2643316
71440.0000000    0.2519304
71480.0000000    0.2544258
71520.0000000    0.2553631
71560.0000000    0.2713964
71600.0000000    0.2724479
71640.0000000    0.2674083
71680.0000000    0.2769506
71720.0000000    0.2757943
71760.0000000    0.2575853
71800.0000000    0.2484632
71840.0000000    0.2668620
71880.0000000    0.2685056
71920.0000000    0.2516447
71960.0000000    0.2725020
72000.0000000    0.2622747
72040.0000000    0.2507589
72080.0000000    0.2551471
72120.0000000    0.2794012
72160.0000000    0.2658757
72200.0000000    0.2755080
72240.0000000    0.2700596
72280.0000000    0.2542581
72320.0000000    0.2772601
72360.0000000    0.2869462
72400.0000000    0.2764564
72440.0000000    0.2813497
72480.0000000    0.2677132
72520.0000000    0.2774959
72560.0000000    0.2906928
72600.0000000    0.2672740
72640.0000000    0.2880253
72680.0000000    0.2718295
72720.0000000    0.2638859
72760.0000000    0.2791716
72800.0000000    0.2515754
72840.0000000    0.2726983
72880.0000000    0.2452153
72920.0000000    0.2489070
72960.0000000    0.2771630
73000.0000000    0.2504588
73040.0000000    0.2447203
73080.0000000    0.2629921
73120.0000000    0.2560147
73160.0000000    0.2628535
73200.0000000    0.2648798
73240.0000000    0.2781902
73280.0000000    0.2760912
73320.0000000    0.2683203
73360.0000000    0.2822441
73400.0000000    0.2716313
73440.0000000    0.2639554
73480.0000000    0.2542094
73520.0000000    0.2571839
73560.0000000    0.2842590
73600.0000000    0.2717614
73640.0000000    0.2522063
73680.0000000    0.2582046
73720.0000000    0.2675541
73760.0000000    0.2744620
73800.0000000    0.2510101
73840.0000000    0.2433450
73880.0000000    0.2738194
73920.0000000    0.2815541
73960.0000000    0.2660487
74000.0000000    0.2633108
74040.0000000    0.2763647
74080.0000000    0.2793949
74120.0000000    0.2700324
74160.0000000    0.2653416
74200.0000000    0.2519371
74240.0000000    0.2754675
74280.0000000    0.2444572
74320.0000000    0.2739303
74360.0000000    0.2601964
74400.0000000    0.2716462
74440.0000000    0.2603542
74480.0000000    0.2472580
74520.0000000    0.2597193
74560.0000000    0.2479770
74600.0000000    0.2693131
74640.0000000    0.2584861
74680.0000000    0.2517088
74720.0000000    0.2831016
74760.0000000    0.2700553
74800.0000000    0.2793251
74840.0000000    0.2662886
74880.0000000    0.2585417
74920.0000000    0.2603155
74960.0000000    0.2723171
75000.0000000    0.2618739
75040.0000000    0.2812586
75080.0000000    0.2772797
75120.0000000    0.2605557
75160.0000000    0.2604439
75200.0000000    0.2622899
75240.0000000    0.2627829
75280.0000000    0.2660502
75320.0000000    0.2685511
75360.0000000    0.2892040
75400.0000000    0.2916511
75440.0000000    0.2746596
75480.0000000    0.2564536
75520.0000000    0.2938905
75560.0000000    0.2680210
75600.0000000    0.2761326
75640.0000000    0.2691648
75680.0000000    0.2632715
75720.0000000    0.2994383
75760.0000000    0.2979962
75800.0000000    0.2818579
75840.0000000    0.2742363
75880.0000000    0.2709695
75920.0000000    0.2569577
75960.0000000    0.2629937
76000.0000000    0.2662560
76040.0000000    0.2905974
76080.0000000    0.2442593
76120.0000000    0.2839347
76160.0000000    0.2820747
76200.0000000    0.2647828
76240.0000000    0.2815007
76280.0000000    0.2516488
76320.0000000    0.2677769
76360.0000000    0.2651965
76400.0000000    0.2700314
76440.0000000    0.2799479
76480.0000000    0.2708583
76520.0000000    0.2786249
76560.0000000    0.2526307
76600.0000000    0.2847130
76640.0000000    0.2705628
76680.0000000    0.2658968
76720.0000000    0.2366907
76760.0000000    0.2803697
76800.0000000    0.2746678
76840.0000000    0.2648466
76880.0000000    0.2863411
76920.0000000    0.2774222
76960.0000000    0.2637303
77000.0000000    0.2606166
77040.0000000    0.2696412
77080.0000000    0.3008420
77120.0000000    0.2599778
77160.0000000    0.2559497
77200.0000000    0.2789515
77240.0000000    0.2831373
77280.0000000    0.2541904
77320.0000000    0.2709631
77360.0000000    0.2625216
77400.0000000    0.2710972
77440.0000000    0.2435618
77480.0000000    0.2485013
77520.0000000    0.2585493
77560.0000000    0.2643613
77600.0000000    0.2756294
77640.0000000    0.2998039
77680.0000000    0.2730628
77720.0000000    0.2894973
77760.0000000    0.2827572
77800.0000000    0.2796957
77840.0000000    0.2815813
77880.0000000    0.2757480
77920.0000000    0.2777535
77960.0000000    0.2641147
78000.0000000    0.2677821
78040.0000000    0.2637917
78080.0000000    0.2700080
78120.0000000    0.2667481
78160.0000000    0.2737924
78200.0000000    0.2648523
78240.0000000    0.2578263
78280.0000000    0.2758947
78320.0000000    0.2737652
78360.0000000    0.2709078
78400.0000000    0.2387679
78440.0000000    0.2562312
78480.0000000    0.2515146
78520.0000000    0.2620313
78560.0000000    0.2474566
78600.0000000    0.2765192
78640.0000000    0.2615880
78680.0000000    0.2771180
78720.0000000    0.2741717
78760.0000000    0.2664498
78800.0000000    0.2624706
78840.0000000    0.2888064
78880.0000000    0.2811908
78920.0000000    0.2876916
78960.0000000    0.2885375
79000.0000000    0.2766881
79040.0000000    0.2736088
79080.0000000    0.2501517
79120.0000000    0.2601535
79160.0000000    0.2848986
79200.0000000    0.2749411
79240.0000000    0.2731603
79280.0000000    0.2519223
79320.0000000    0.2695529
79360.0000000    0.2667764
79400.0000000    0.2476846
79440.0000000    0.2508970
79480.0000000    0.2660877
79520.0000000    0.2801213
79560.0000000    0.2630640
79600.0000000    0.2779669
79640.0000000    0.2872660
79680.0000000    0.2602295
79720.0000000    0.2892568
79760.0000000    0.2884875
79800.0000000    0.2725890
79840.0000000    0.2646561
79880.0000000    0.2839543
79920.0000000    0.2806611
79960.0000000    0.2806621
80000.0000000    0.2842251
80040.0000000    0.2986061
80080.0000000    0.2888102
80120.0000000    0.2746115
80160.0000000    0.2706290
80200.0000000    0.2511650
80240.0000000    0.2581316
80280.0000000    0.2950912
80320.0000000    0.2732532
80360.0000000    0.2704812
80400.0000000    0.2626615
80440.0000000    0.2587990
80480.0000000    0.2631425
80520.0000000    0.2569432
80560.0000000    0.2646077
80600.0000000    0.2441898
80640.0000000    0.2433833
80680.0000000    0.2582018
80720.0000000    0.2440743
80760.0000000    0.2395323
80800.0000000    0.2549829
80840.0000000    0.2479406
80880.0000000    0.2344921
80920.0000000    0.2735110
80960.0000000    0.2407638
81000.0000000    0.2553269
81040.0000000    0.2722139
81080.0000000    0.2535723
81120.0000000    0.2554169
81160.0000000    0.2787971
81200.0000000    0.2668651
81240.0000000    0.2920955
81280.0000000    0.2723114
81320.0000000    0.2867068
81360.0000000    0.2751983
81400.0000000    0.2439913
81440.0000000    0.2644489
81480.0000000    0.2532451
81520.0000000    0.2657165
81560.0000000    0.2918883
81600.0000000    0.2731931
81640.0000000    0.2786393
81680.0000000    0.2971693
81720.0000000    0.2776366
81760.0000000    0.2833085
81800.0000000    0.2802401
81840.0000000    0.2677936
81880.0000000    0.2679582
81920.0000000    0.2601783
81960.0000000    0.2576481
82000.0000000    0.2564814
82040.0000000    0.2487258
82080.0000000    0.2480590
82120.0000000    0.2472661
82160.0000000    0.2732630
82200.0000000    0.2657807
82240.0000000    0.2652615
82280.0000000    0.2898526
82320.0000000    0.2701672
82360.0000000    0.2676154
82400.0000000    0.2638037
82440.0000000    0.2705521
82480.0000000    0.2670049
82520.0000000    0.2542791
82560.0000000    0.2532714
82600.0000000    0.2529639
82640.0000000    0.2705154
82680.0000000    0.2766143
82720.0000000    0.2642613
82760.0000000    0.2675101
82800.0000000    0.2553217
82840.0000000    0.2745040
82880.0000000    0.2748374
82920.0000000    0.2673596
82960.0000000    0.2602783
83000.0000000    0.2617972
83040.0000000    0.2639235
83080.0000000    0.2630714
83120.0000000    0.2486047
83160.0000000    0.2343255
83200.0000000    0.2214986
83240.0000000    0.2515556
83280.0000000    0.2439750
83320.0000000    0.2412172
83360.0000000    0.2528521
83400.0000000    0.2548499
83440.0000000    0.2689097
83480.0000000    0.2672036
83520.0000000    0.2721047
83560.0000000    0.2901184
83600.0000000    0.2693314
83640.0000000    0.2825179
83680.0000000    0.2694741
83720.0000000    0.2873918
83760.0000000    0.2880552
83800.0000000    0.2819178
83840.0000000    0.2606862
83880.0000000    0.2742925
83920.0000000    0.2695454
83960.0000000    0.2598525
84000.0000000    0.2516437
84040.0000000    0.2902814
84080.0000000    0.2802815
84120.0000000    0.2794075
84160.0000000    0.2636079
84200.0000000    0.2630467
84240.0000000    0.2596993
84280.0000000    0.2681763
84320.0000000    0.2820388
84360.0000000    0.2605203
84400.0000000    0.2775818
84440.0000000    0.2723927
84480.0000000    0.2678714
84520.0000000    0.2778466
84560.0000000    0.2796598
84600.0000000    0.2661664
84640.0000000    0.2887623
84680.0000000    0.2622060
84720.0000000    0.2780706
84760.0000000    0.2775869
84800.0000000    0.2841999
84840.0000000    0.2682454
84880.0000000    0.2536057
84920.0000000    0.2969078
84960.0000000    0.2735922
85000.0000000    0.2611196
85040.0000000    0.2591970
85080.0000000    0.2577729
85120.0000000    0.2964263
85160.0000000    0.2555671
85200.0000000    0.2574815
85240.0000000    0.2437794
85280.0000000    0.2691912
85320.0000000    0.2655202
85360.0000000    0.2491659
85400.0000000    0.2595911
85440.0000000    0.2573648
85480.0000000    0.2669599
85520.0000000    0.2633270
85560.0000000    0.2632843
85600.0000000    0.2551439
85640.0000000    0.2558934
85680.0000000    0.2573967
85720.0000000    0.2649987
85760.0000000    0.2672103
85800.0000000    0.2881895
85840.0000000    0.2530192
85880.0000000    0.2492221
85920.0000000    0.2516357
85960.0000000    0.2700393
86000.0000000    0.2680525
86040.0000000    0.2556068
86080.0000000    0.2599733
86120.0000000    0.2679298
86160.0000000    0.2526174
86200.0000000    0.2662832
86240.0000000    0.2612013
86280.0000000    0.2513657
86320.0000000    0.2628502
86360.0000000    0.2457413
86400.0000000    0.2581625
86440.0000000    0.2322123
86480.0000000    0.2551321
86520.0000000    0.2541188
86560.0000000    0.2589240
86600.0000000    0.2406144
86640.0000000    0.2382637
86680.0000000    0.2568929
86720.0000000    0.2482137
86760.0000000    0.2611512
86800.0000000    0.2452090
86840.0000000    0.2443653
86880.0000000    0.2429001
86920.0000000    0.2360506
86960.0000000    0.2251416
87000.0000000    0.2517836
87040.0000000    0.2470521
87080.0000000    0.2483126
87120.0000000    0.2291500
87160.0000000    0.2296822
87200.0000000    0.2628525
87240.0000000    0.2323570
87280.0000000    0.2362729
87320.0000000    0.2492099
87360.0000000    0.2403167
87400.0000000    0.2602311
87440.0000000    0.2517574
87480.0000000    0.2532258
87520.0000000    0.2402620
87560.0000000    0.2595710
87600.0000000    0.2567526
87640.0000000    0.2591195
87680.0000000    0.2431713
87720.0000000    0.2513657
87760.0000000    0.2567479
87800.0000000    0.2559848
87840.0000000    0.2504665
87880.0000000    0.2670204
87920.0000000    0.2613972
87960.0000000    0.2622187
88000.0000000    0.2563688
88040.0000000    0.2832501
88080.0000000    0.2900817
88120.0000000    0.2578977
88160.0000000    0.2748904
88200.0000000    0.2731291
88240.0000000    0.2565435
88280.0000000    0.2857906
88320.0000000    0.2886856
88360.0000000    0.2983711
88400.0000000    0.2965938
88440.0000000    0.2762180
88480.0000000    0.2821419
88520.0000000    0.2815520
88560.0000000    0.2613792
88600.0000000    0.2861371
88640.0000000    0.2863164
88680.0000000    0.2841144
88720.0000000    0.2755625
88760.0000000    0.2991434
88800.0000000    0.2969472
88840.0000000    0.2655089
88880.0000000    0.2441617
88920.0000000    0.2585311
88960.0000000    0.2631387
89000.0000000    0.2656560
89040.0000000    0.2788154
89080.0000000    0.2581404
89120.0000000    0.2451557
89160.0000000    0.2564766
89200.0000000    0.2355609
89240.0000000    0.2567320
89280.0000000    0.2660650
89320.0000000    0.2530463
89360.0000000    0.2573533
89400.0000000    0.2497944
89440.0000000    0.2752749
89480.0000000    0.2636067
89520.0000000    0.2583069
89560.0000000    0.2647776
89600.0000000    0.2757335
89640.0000000    0.2799897
89680.0000000    0.2739284
89720.0000000    0.2655113
89760.0000000    0.2590280
89800.0000000    0.2596631
89840.0000000    0.2421356
89880.0000000    0.2472541
89920.0000000    0.2558464
89960.0000000    0.2543300
90000.0000000    0.2676949
90040.0000000    0.2685380
90080.0000000    0.2526523
90120.0000000    0.2638258
90160.0000000    0.2566334
90200.0000000    0.2722861
90240.0000000    0.2769253
90280.0000000    0.2522072
90320.0000000    0.2539288
90360.0000000    0.2625113
90400.0000000    0.2677047
90440.0000000    0.2678003
90480.0000000    0.2553444
90520.0000000    0.2546282
90560.0000000    0.2496192
90600.0000000    0.2482028
90640.0000000    0.2564828
90680.0000000    0.2463860
90720.0000000    0.2747397
90760.0000000    0.2748692
90800.0000000    0.2617244
90840.0000000    0.2578616
90880.0000000    0.2744797
90920.0000000    0.2767085
90960.0000000    0.2728105
91000.0000000    0.2683948
91040.0000000    0.2833387
91080.0000000    0.2627527
91120.0000000    0.2746403
91160.0000000    0.2782229
91200.0000000    0.2559084
91240.0000000    0.2702513
91280.0000000    0.2840809
91320.0000000    0.2848407
91360.0000000    0.2739300
91400.0000000    0.2694578
91440.0000000    0.2814512
91480.0000000    0.2541080
91520.0000000    0.2542720
91560.0000000    0.2782297
91600.0000000    0.2739981
91640.0000000    0.2572728
91680.0000000    0.2705393
91720.0000000    0.2888217
91760.0000000    0.2725081
91800.0000000    0.2725532
91840.0000000    0.2899754
91880.0000000    0.2793092
91920.0000000    0.2619673
91960.0000000    0.2721583
92000.0000000    0.2556321
92040.0000000    0.2749892
92080.0000000    0.2704087
92120.0000000    0.2822665
92160.0000000    0.2951330
92200.0000000    0.2717944
92240.0000000    0.2911809
92280.0000000    0.2788971
92320.0000000    0.3006296
92360.0000000    0.2723216
92400.0000000    0.2805082
92440.0000000    0.2785755
92480.0000000    0.2695979
92520.0000000    0.2723308
92560.0000000    0.2852370
92600.0000000    0.2782091
92640.0000000    0.2632416
92680.0000000    0.2724789
92720.0000000    0.2675230
92760.0000000    0.2799146
92800.0000000    0.2718399
92840.0000000    0.2684156
92880.0000000    0.2797759
92920.0000000    0.2661566
92960.0000000    0.2753153
93000.0000000    0.2551846
93040.0000000    0.2753771
93080.0000000    0.2584697
93120.0000000    0.2966295
93160.0000000    0.2706616
93200.0000000    0.2593473
93240.0000000    0.2699094
93280.0000000    0.2599852
93320.0000000    0.2594547
93360.0000000    0.2640693
93400.0000000    0.2751502
93440.0000000    0.2742908
93480.0000000    0.2766125
93520.0000000    0.2631406
93560.0000000    0.2611957
93600.0000000    0.2471208
93640.0000000    0.2755908
93680.0000000    0.2710141
93720.0000000    0.2462876
93760.0000000    0.2648651
93800.0000000    0.3027949
93840.0000000    0.2601372
93880.0000000    0.2813432
93920.0000000    0.2559528
93960.0000000    0.2539441
94000.0000000    0.2768274
94040.0000000    0.2516081
94080.0000000    0.2526467
94120.0000000    0.2556669
94160.0000000    0.2786284
94200.0000000    0.2826658
94240.0000000    0.2715490
94280.0000000    0.2670965
94320.0000000    0.2611191
94360.0000000    0.2694725
94400.0000000    0.2683983
94440.0000000    0.2734036
94480.0000000    0.2613259
94520.0000000    0.2661591
94560.0000000    0.2496331
94600.0000000    0.2609390
94640.0000000    0.2681799
94680.0000000    0.2531283
94720.0000000    0.2546908
94760.0000000    0.2701237
94800.0000000    0.2754333
94840.0000000    0.2773095
94880.0000000    0.2790013
94920.0000000    0.2789214
94960.0000000    0.2681249
95000.0000000    0.2962164
95040.0000000    0.2724479
95080.0000000    0.2834311
95120.0000000    0.2611951
95160.0000000    0.2642320
95200.0000000    0.2492405
95240.0000000    0.2820193
95280.0000000    0.2827055
95320.0000000    0.2532973
95360.0000000    0.2680125
95400.0000000    0.2922083
95440.0000000    0.2681536
95480.0000000    0.2659287
95520.0000000    0.2471458
95560.0000000    0.2473194
95600.0000000    0.2654408
95640.0000000    0.2636648
95680.0000000    0.2741399
95720.0000000    0.2717625
95760.0000000    0.2903707
95800.0000000    0.2650014
95840.0000000    0.2720951
95880.0000000    0.2823929
95920.0000000    0.2666640
95960.0000000    0.2521508
96000.0000000    0.2477297
96040.0000000    0.2614246
96080.0000000    0.2851691
96120.0000000    0.2759716
96160.0000000    0.2833953
96200.0000000    0.2603085
96240.0000000    0.2763374
96280.0000000    0.2795252
96320.0000000    0.2451718
96360.0000000    0.2756663
96400.0000000    0.2629646
96440.0000000    0.2674415
96480.0000000    0.2741005
96520.0000000    0.2722631
96560.0000000    0.2643129
96600.0000000    0.2801584
96640.0000000    0.2629117
96680.0000000    0.2607563
96720.0000000    0.2853515
96760.0000000    0.2736391
96800.0000000    0.2805366
96840.0000000    0.2747085
96880.0000000    0.2684399
96920.0000000    0.3057554
96960.0000000    0.2833558
97000.0000000    0.2717632
97040.0000000    0.2532918
97080.0000000    0.2383728
97120.0000000    0.2732823
97160.0000000    0.2628182
97200.0000000    0.2721624
97240.0000000    0.2717327
97280.0000000    0.2615762
97320.0000000    0.2812553
97360.0000000    0.2966074
97400.0000000    0.2943010
97440.0000000    0.2775448
97480.0000000    0.2814000
97520.0000000    0.2996201
97560.0000000    0.3094515
97600.0000000    0.3087959
97640.0000000    0.3020475
97680.0000000    0.2959462
97720.0000000    0.2813513
97760.0000000    0.2722942
97800.0000000    0.2673243
97840.0000000    0.2703573
97880.0000000    0.2830811
97920.0000000    0.2867119
97960.0000000    0.2826433
98000.0000000    0.2625653
98040.0000000    0.2665159
98080.0000000    0.2571072
98120.0000000    0.2594481
98160.0000000    0.2633393
98200.0000000    0.2628522
98240.0000000    0.2444558
98280.0000000    0.2559376
98320.0000000    0.2596911
98360.0000000    0.2405828
98400.0000000    0.2415839
98440.0000000    0.2452647
98480.0000000    0.2709501
98520.0000000    0.2494634
98560.0000000    0.2453783
98600.0000000    0.2472913
98640.0000000    0.2838770
98680.0000000    0.2762365
98720.0000000    0.2715428
98760.0000000    0.2661930
98800.0000000    0.2583037
98840.0000000    0.2530346
98880.0000000    0.2694454
98920.0000000    0.2756651
98960.0000000    0.2636718
99000.0000000    0.2699318
99040.0000000    0.2797518
99080.0000000    0.2687694
99120.0000000    0.2488435
99160.0000000    0.2696402
99200.0000000    0.2538102
99240.0000000    0.2479716
99280.0000000    0.2386074
99320.0000000    0.2410433
99360.0000000    0.2490044
99400.0000000    0.2367487
99440.0000000    0.2422831
99480.0000000    0.2534362
99520.0000000    0.2628925
99560.0000000    0.2643875
99600.0000000    0.2655385
99640.0000000    0.2538972
99680.0000000    0.2522347
99720.0000000    0.2532628
99760.0000000    0.2639714
99800.0000000    0.2441678
99840.0000000    0.2378091
99880.0000000    0.2422406
99920.0000000    0.2576871
99960.0000000    0.2760587
100000.0000000    0.2608205
100040.0000000    0.2516481
100080.0000000    0.2764235
100120.0000000    0.2669244
100160.0000000    0.2572745
100200.0000000    0.2645124
100240.0000000    0.2640171
100280.0000000    0.2494977
100320.0000000    0.2745838
100360.0000000    0.2781456
100400.0000000    0.2840139
100440.0000000    0.3067994
100480.0000000    0.2868950
100520.0000000    0.2747338
100560.0000000    0.2595669
100600.0000000    0.2728134
100640.0000000    0.2667038
100680.0000000    0.2587705
100720.0000000    0.2611069
100760.0000000    0.2549623
100800.0000000    0.2594850
100840.0000000    0.2709989
100880.0000000    0.2549274
100920.0000000    0.2944046
100960.0000000    0.2860069
101000.0000000    0.3009534
101040.0000000    0.2912755
101080.0000000    0.2964440
101120.0000000    0.2749916
101160.0000000    0.2659747
101200.0000000    0.2523836
101240.0000000    0.2560373
101280.0000000    0.2715346
101320.0000000    0.2815043
101360.0000000    0.3002873
101400.0000000    0.2776567
101440.0000000    0.2823174
101480.0000000    0.2643048
101520.0000000    0.2663701
101560.0000000    0.2811517
101600.0000000    0.2696873
101640.0000000    0.2692927
101680.0000000    0.2430803
101720.0000000    0.2585782
101760.0000000    0.2675999
101800.0000000    0.2574219
101840.0000000    0.2530174
101880.0000000    0.2556767
101920.0000000    0.2706532
101960.0000000    0.2717685
102000.0000000    0.2798110
102040.0000000    0.2560692
102080.0000000    0.2620344
102120.0000000    0.2680700
102160.0000000    0.2600709
102200.0000000    0.2892529
102240.0000000    0.2850105
102280.0000000    0.2649893
102320.0000000    0.2784107
102360.0000000    0.2888065
102400.0000000    0.2850498
102440.0000000    0.2842700
102480.0000000    0.2860255
102520.0000000    0.2862442
102560.0000000    0.2726583
102600.0000000    0.2623706
102640.0000000    0.2672246
102680.0000000    0.2691384
102720.0000000    0.2704730
102760.0000000    0.2485743
102800.0000000    0.2426879
102840.0000000    0.2643715
102880.0000000    0.2730464
102920.0000000    0.2585137
102960.0000000    0.2545508
103000.0000000    0.2714756
103040.0000000    0.2609773
103080.0000000    0.2628371
103120.0000000    0.2695023
103160.0000000    0.2656020
103200.0000000    0.2547165
103240.0000000    0.2611386
103280.0000000    0.2780018
103320.0000000    0.2620848
103360.0000000    0.2803403
103400.0000000    0.2722663
103440.0000000    0.2474078
103480.0000000    0.2672075
103520.0000000    0.2688421
103560.0000000    0.2490014
103600.0000000    0.2727784
103640.0000000    0.2662498
103680.0000000    0.2605066
103720.0000000    0.2552465
103760.0000000    0.2809878
103800.0000000    0.2537300
103840.0000000    0.2752829
103880.0000000    0.2664027
103920.0000000    0.2598186
103960.0000000    0.2649032
104000.0000000    0.2759908
104040.0000000    0.2827636
104080.0000000    0.2713085
104120.0000000    0.2763840
104160.0000000    0.2592777
104200.0000000    0.2601067
104240.0000000    0.2886895
104280.0000000    0.2537542
104320.0000000    0.2682312
104360.0000000    0.2815449
104400.0000000    0.2807131
104440.0000000    0.2907346
104480.0000000    0.2785736
104520.0000000    0.2723805
104560.0000000    0.2899108
104600.0000000    0.2795970
104640.0000000    0.2830249
104680.0000000    0.2726071
104720.0000000    0.2725662
104760.0000000    0.2648652
104800.0000000    0.2505696
104840.0000000    0.2664109
104880.0000000    0.2706069
104920.0000000    0.2608591
104960.0000000    0.2731656
105000.0000000    0.2866951
105040.0000000    0.3016102
105080.0000000    0.2912102
105120.0000000    0.2884624
105160.0000000    0.2868023
105200.0000000    0.2857890
105240.0000000    0.2930558
105280.0000000    0.2977729
105320.0000000    0.2728316
105360.0000000    0.2856270
105400.0000000    0.2745747
105440.0000000    0.2813860
105480.0000000    0.2933514
105520.0000000    0.2867386
105560.0000000    0.2857180
105600.0000000    0.2951043
105640.0000000    0.3037087
105680.0000000    0.2914658
105720.0000000    0.2929957
105760.0000000    0.2689294
105800.0000000    0.2844329
105840.0000000    0.2896734
105880.0000000    0.2703568
105920.0000000    0.2710308
105960.0000000    0.2824948
106000.0000000    0.2761718
106040.0000000    0.2720073
106080.0000000    0.2753149
106120.0000000    0.2579528
106160.0000000    0.2738060
106200.0000000    0.2864467
106240.0000000    0.2898495
106280.0000000    0.2844131
106320.0000000    0.2713403
106360.0000000    0.2842433
106400.0000000    0.2755718
106440.0000000    0.2780083
106480.0000000    0.2868146
106520.0000000    0.2654101
106560.0000000    0.2794494
106600.0000000    0.2899026
106640.0000000    0.2723130
106680.0000000    0.2555616
106720.0000000    0.2478497
106760.0000000    0.2472530
106800.0000000    0.2730207
106840.0000000    0.2665476
106880.0000000    0.2549192
106920.0000000    0.2794531
106960.0000000    0.2723576
107000.0000000    0.2628222
107040.0000000    0.2721221
107080.0000000    0.2407029
107120.0000000    0.2534471
107160.0000000    0.2546557
107200.0000000    0.2644098
107240.0000000    0.2659918
107280.0000000    0.2745614
107320.0000000    0.2610972
107360.0000000    0.2635061
107400.0000000    0.2572237
107440.0000000    0.2730129
107480.0000000    0.2697462
107520.0000000    0.2606613
107560.0000000    0.2864364
107600.0000000    0.2719957
107640.0000000    0.2707833
107680.0000000    0.2800037
107720.0000000    0.2846948
107760.0000000    0.2804385
107800.0000000    0.2838447
107840.0000000    0.2792194
107880.0000000    0.2873129
107920.0000000    0.3080965
107960.0000000    0.2875791
108000.0000000    0.2770270
108040.0000000    0.2939419
108080.0000000    0.2733333
108120.0000000    0.2754121
108160.0000000    0.2854526
108200.0000000    0.2631034
108240.0000000    0.2467158
108280.0000000    0.2594796
108320.0000000    0.2952847
108360.0000000    0.2607487
108400.0000000    0.2633308
108440.0000000    0.2684477
108480.0000000    0.2697595
108520.0000000    0.2501893
108560.0000000    0.2470074
108600.0000000    0.2979251
108640.0000000    0.2658400
108680.0000000    0.2725945
108720.0000000    0.2940378
108760.0000000    0.2637700
108800.0000000    0.2639747
108840.0000000    0.2723368
108880.0000000    0.2794329
108920.0000000    0.2769015
108960.0000000    0.2706843
109000.0000000    0.2871474
109040.0000000    0.2768788
109080.0000000    0.2830623
109120.0000000    0.2716369
109160.0000000    0.2704196
109200.0000000    0.2557578
109240.0000000    0.2189896
109280.0000000    0.2435291
109320.0000000    0.2539733
109360.0000000    0.2557814
109400.0000000    0.2453416
109440.0000000    0.2722841
109480.0000000    0.2523030
109520.0000000    0.2515205
109560.0000000    0.2739650
109600.0000000    0.2636601
109640.0000000    0.2551688
109680.0000000    0.2715847
109720.0000000    0.2580485
109760.0000000    0.2487418
109800.0000000    0.2482416
109840.0000000    0.2495732
109880.0000000    0.2591259
109920.0000000    0.2591016
109960.0000000    0.2539000
110000.0000000    0.2597196
110040.0000000    0.2611487
110080.0000000    0.2543126
110120.0000000    0.2374467
110160.0000000    0.2458356
110200.0000000    0.2422637
110240.0000000    0.2401482
110280.0000000    0.2369056
110320.0000000    0.2449618
110360.0000000    0.2374747
110400.0000000    0.2437133
110440.0000000    0.2422970
110480.0000000    0.2668326
110520.0000000    0.2604304
110560.0000000    0.2481585
110600.0000000    0.2576011
110640.0000000    0.2446045
110680.0000000    0.2397683
110720.0000000    0.2626708
110760.0000000    0.2585707
110800.0000000    0.2594809
110840.0000000    0.2605084
110880.0000000    0.2562267
110920.0000000    0.2546999
110960.0000000    0.2521895
111000.0000000    0.2535981
111040.0000000    0.2528662
111080.0000000    0.2629361
111120.0000000    0.2756672
111160.0000000    0.2663870
111200.0000000    0.2479364
111240.0000000    0.2556718
111280.0000000    0.2398931
111320.0000000    0.2628086
111360.0000000    0.2497296
111400.0000000    0.2596129
111440.0000000    0.2528607
111480.0000000    0.2621454
111520.0000000    0.2612129
111560.0000000    0.2645354
111600.0000000    0.2639014
111640.0000000    0.2469418
111680.0000000    0.2338146
111720.0000000    0.2324447
111760.0000000    0.2480090
111800.0000000    0.2541046
111840.0000000    0.2509225
111880.0000000    0.2609051
111920.0000000    0.2448287
111960.0000000    0.2501826
112000.0000000    0.2544962
112040.0000000    0.2521828
112080.0000000    0.2673657
112120.0000000    0.2687393
112160.0000000    0.2601853
112200.0000000    0.2502328
112240.0000000    0.2647633
112280.0000000    0.2594674
112320.0000000    0.2760231
112360.0000000    0.2738781
112400.0000000    0.2826959
112440.0000000    0.2797088
112480.0000000    0.2759425
112520.0000000    0.2810620
112560.0000000    0.2843222
112600.0000000    0.2747785
112640.0000000    0.2694841
112680.0000000    0.2779051
112720.0000000    0.2789059
112760.0000000    0.2761384
112800.0000000    0.2600442
112840.0000000    0.2557008
112880.0000000    0.2831776
112920.0000000    0.2762282
112960.0000000    0.2672279
113000.0000000    0.2921189
113040.0000000    0.2664768
113080.0000000    0.2729223
113120.0000000    0.2834679
113160.0000000    0.2795269
113200.0000000    0.2723989
113240.0000000    0.2702611
113280.0000000    0.2465209
113320.0000000    0.2423136
113360.0000000    0.2866216
113400.0000000    0.2832163
113440.0000000    0.2741966
113480.0000000    0.2693581
113520.0000000    0.2661178
113560.0000000    0.2604519
113600.0000000    0.2469881
113640.0000000    0.2687167
113680.0000000    0.2568705
113720.0000000    0.2852414
113760.0000000    0.2739354
113800.0000000    0.2619903
113840.0000000    0.2787034
113880.0000000    0.2644919
113920.0000000    0.2718648
113960.0000000    0.2738405
114000.0000000    0.2557895
114040.0000000    0.2407886
114080.0000000    0.2563243
114120.0000000    0.2700079
114160.0000000    0.2503375
114200.0000000    0.2675819
114240.0000000    0.2602236
114280.0000000    0.2460251
114320.0000000    0.2179150
114360.0000000    0.2457886
114400.0000000    0.2452849
114440.0000000    0.2576839
114480.0000000    0.2977904
114520.0000000    0.2860094
114560.0000000    0.2663970
114600.0000000    0.2850737
114640.0000000    0.2840572
114680.0000000    0.2916407
114720.0000000    0.2778532
114760.0000000    0.2549625
114800.0000000    0.2770189
114840.0000000    0.2777289
114880.0000000    0.2703512
114920.0000000    0.2772169
114960.0000000    0.2673334
115000.0000000    0.2817458
115040.0000000    0.2790231
115080.0000000    0.2698468
115120.0000000    0.2715400
115160.0000000    0.2867966
115200.0000000    0.2868991
115240.0000000    0.2634516
115280.0000000    0.2765285
115320.0000000    0.2746460
115360.0000000    0.2583688
115400.0000000    0.2705401
115440.0000000    0.2703103
115480.0000000    0.2726243
115520.0000000    0.2710331
115560.0000000    0.2748858
115600.0000000    0.2748840
115640.0000000    0.2688193
115680.0000000    0.2594945
115720.0000000    0.2664561
115760.0000000    0.2758345
115800.0000000    0.3089996
115840.0000000    0.2852617
115880.0000000    0.2881916
115920.0000000    0.2776181
115960.0000000    0.2765320
116000.0000000    0.2603988
116040.0000000    0.2522263
116080.0000000    0.2408088
116120.0000000    0.2342869
116160.0000000    0.2335485
116200.0000000    0.2599885
116240.0000000    0.2479122
116280.0000000    0.2573845
116320.0000000    0.2569072
116360.0000000    0.2689796
116400.0000000    0.2869999
116440.0000000    0.2649113
116480.0000000    0.2567585
116520.0000000    0.2528837
116560.0000000    0.2601820
116600.0000000    0.2517900
116640.0000000    0.2940404
116680.0000000    0.2795247
116720.0000000    0.2937001
116760.0000000    0.2934597
116800.0000000    0.2917861
116840.0000000    0.2878864
116880.0000000    0.2639888
116920.0000000    0.2698315
116960.0000000    0.2625925
117000.0000000    0.2633884
117040.0000000    0.2755985
117080.0000000    0.2728517
117120.0000000    0.2530563
117160.0000000    0.2717975
117200.0000000    0.2582033
117240.0000000    0.2751892
117280.0000000    0.2610314
117320.0000000    0.2850806
117360.0000000    0.2710658
117400.0000000    0.2843832
117440.0000000    0.2820891
117480.0000000    0.2711864
117520.0000000    0.2656357
117560.0000000    0.2963734
117600.0000000    0.2801081
117640.0000000    0.2886362
117680.0000000    0.2824431
117720.0000000    0.2692619
117760.0000000    0.2551683
117800.0000000    0.2479908
117840.0000000    0.2588437
117880.0000000    0.2539673
117920.0000000    0.2761973
117960.0000000    0.2349525
118000.0000000    0.2580150
118040.0000000    0.2762361
118080.0000000    0.2638816
118120.0000000    0.2798771
118160.0000000    0.2600376
118200.0000000    0.2683497
118240.0000000    0.2720456
118280.0000000    0.2720124
118320.0000000    0.2740083
118360.0000000    0.2585524
118400.0000000    0.2441261
118440.0000000    0.2701275
118480.0000000    0.2615877
118520.0000000    0.2396570
118560.0000000    0.2539842
118600.0000000    0.2502427
118640.0000000    0.2645216
118680.0000000    0.2710003
118720.0000000    0.2433045
118760.0000000    0.2815777
118800.0000000    0.2665007
118840.0000000    0.2653795
118880.0000000    0.2598875
118920.0000000    0.2772337
118960.0000000    0.2567628
119000.0000000    0.2897170
119040.0000000    0.2626967
119080.0000000    0.2568866
119120.0000000    0.2637070
119160.0000000    0.2514038
119200.0000000    0.2661971
119240.0000000    0.2691573
119280.0000000    0.2571367
119320.0000000    0.2750113
119360.0000000    0.2618613
119400.0000000    0.2675571
119440.0000000    0.2507331
119480.0000000    0.2646944
119520.0000000    0.2532298
119560.0000000    0.2702020
119600.0000000    0.2630906
119640.0000000    0.2512790
119680.0000000    0.2643731
119720.0000000    0.2735821
119760.0000000    0.2819963
119800.0000000    0.2700995
119840.0000000    0.2635654
119880.0000000    0.2630756
119920.0000000    0.2689875
119960.0000000    0.2759124
120000.0000000    0.3012557
120040.0000000    0.2734361
120080.0000000    0.2956111
120120.0000000    0.2836542
120160.0000000    0.2684703
120200.0000000    0.2611740
120240.0000000    0.2786249
120280.0000000    0.2762185
120320.0000000    0.2539791
120360.0000000    0.2739715
120400.0000000    0.2688548
120440.0000000    0.2924953
120480.0000000    0.2798415
120520.0000000    0.2589087
120560.0000000    0.2744935
120600.0000000    0.2618304
120640.0000000    0.2577437
120680.0000000    0.2601720
120720.0000000    0.2628589
120760.0000000    0.2560710
120800.0000000    0.2624223
120840.0000000    0.2655891
120880.0000000    0.2527124
120920.0000000    0.2460899
120960.0000000    0.2712526
121000.0000000    0.2694764
121040.0000000    0.2638439
121080.0000000    0.2699350
121120.0000000    0.2578441
121160.0000000    0.2646780
121200.0000000    0.2553249
121240.0000000    0.2537381
121280.0000000    0.2429037
121320.0000000    0.2701691
121360.0000000    0.2377102
121400.0000000    0.2618870
121440.0000000    0.2636091
121480.0000000    0.2660818
121520.0000000    0.2628670
121560.0000000    0.2563433
121600.0000000    0.2618334
121640.0000000    0.2535687
121680.0000000    0.2486602
121720.0000000    0.2538453
121760.0000000    0.2559738
121800.0000000    0.2637641
121840.0000000    0.2624720
121880.0000000    0.2791704
121920.0000000    0.2652914
121960.0000000    0.2843656
122000.0000000    0.2729475
122040.0000000    0.2593403
122080.0000000    0.2593360
122120.0000000    0.2745609
122160.0000000    0.2529834
122200.0000000    0.2616163
122240.0000000    0.2552049
122280.0000000    0.2343892
122320.0000000    0.2608342
122360.0000000    0.2661901
122400.0000000    0.2826911
122440.0000000    0.2617855
122480.0000000    0.2703346
122520.0000000    0.2505728
122560.0000000    0.2479311
122600.0000000    0.2742708
122640.0000000    0.2644575
122680.0000000    0.2632833
122720.0000000    0.2877937
122760.0000000    0.2815172
122800.0000000    0.2637510
122840.0000000    0.2809837
122880.0000000    0.2489486
122920.0000000    0.2664292
122960.0000000    0.2777339
123000.0000000    0.2559858
123040.0000000    0.2441903
123080.0000000    0.2864726
123120.0000000    0.2566880
123160.0000000    0.2524582
123200.0000000    0.2615491
123240.0000000    0.2512906
123280.0000000    0.2673167
123320.0000000    0.2641571
123360.0000000    0.2621968
123400.0000000    0.2722936
123440.0000000    0.2552344
123480.0000000    0.2685759
123520.0000000    0.2831865
123560.0000000    0.2718647
123600.0000000    0.2568128
123640.0000000    0.2620436
123680.0000000    0.2576341
123720.0000000    0.2676120
123760.0000000    0.2656782
123800.0000000    0.2854643
123840.0000000    0.2611557
123880.0000000    0.2569869
123920.0000000    0.2528934
123960.0000000    0.2465551
124000.0000000    0.2499290
124040.0000000    0.2470619
124080.0000000    0.2573099
124120.0000000    0.2352863
124160.0000000    0.2541613
124200.0000000    0.2417328
124240.0000000    0.2335815
124280.0000000    0.2688745
124320.0000000    0.2698384
124360.0000000    0.2537043
124400.0000000    0.2613969
124440.0000000    0.2561595
124480.0000000    0.2634538
124520.0000000    0.2409255
124560.0000000    0.2590451
124600.0000000    0.2545885
124640.0000000    0.2641030
124680.0000000    0.2555689
124720.0000000    0.2430050
124760.0000000    0.2596627
124800.0000000    0.2911267
124840.0000000    0.2615085
124880.0000000    0.2557018
124920.0000000    0.2527641
124960.0000000    0.2690042
125000.0000000    0.2364658
125040.0000000    0.2548023
125080.0000000    0.2450735
125120.0000000    0.2497357
125160.0000000    0.2789569
125200.0000000    0.2570860
125240.0000000    0.2603194
125280.0000000    0.2703252
125320.0000000    0.2635744
125360.0000000    0.2695688
125400.0000000    0.2681429
125440.0000000    0.2668091
125480.0000000    0.2569436
125520.0000000    0.2582886
125560.0000000    0.2570683
125600.0000000    0.2500092
125640.0000000    0.2639698
125680.0000000    0.2453682
125720.0000000    0.2542239
125760.0000000    0.2592078
125800.0000000    0.2600559
125840.0000000    0.2515757
125880.0000000    0.2435551
125920.0000000    0.2503703
125960.0000000    0.2553326
126000.0000000    0.2444793
126040.0000000    0.2735543
126080.0000000    0.2506652
126120.0000000    0.2777455
126160.0000000    0.2532730
126200.0000000    0.2473349
126240.0000000    0.2575068
126280.0000000    0.2734753
126320.0000000    0.2217429
126360.0000000    0.2680366
126400.0000000    0.2542515
126440.0000000    0.2686091
126480.0000000    0.2685331
126520.0000000    0.2665030
126560.0000000    0.2560638
126600.0000000    0.2722695
126640.0000000    0.2726220
126680.0000000    0.2582106
126720.0000000    0.2633156
126760.0000000    0.2678219
126800.0000000    0.2779646
126840.0000000    0.2633683
126880.0000000    0.2864453
126920.0000000    0.2522038
126960.0000000    0.2765974
127000.0000000    0.2863915
127040.0000000    0.2483362
127080.0000000    0.2513594
127120.0000000    0.2639417
127160.0000000    0.2788960
127200.0000000    0.2852534
127240.0000000    0.2673873
127280.0000000    0.2654565
127320.0000000    0.2736703
127360.0000000    0.2466602
127400.0000000    0.2583601
127440.0000000    0.2710562
127480.0000000    0.2655576
127520.0000000    0.2680155
127560.0000000    0.2716424
127600.0000000    0.2537418
127640.0000000    0.2666809
127680.0000000    0.2511038
127720.0000000    0.2690119
127760.0000000    0.2814929
127800.0000000    0.2442295
127840.0000000    0.2465088
127880.0000000    0.2493260
127920.0000000    0.2584665
127960.0000000    0.2551042
128000.0000000    0.2513379
128040.0000000    0.2657394
128080.0000000    0.2564772
128120.0000000    0.2489369
128160.0000000    0.2611875
128200.0000000    0.2546104
128240.0000000    0.2479003
128280.0000000    0.2482953
128320.0000000    0.2602513
128360.0000000    0.2453653
128400.0000000    0.2447281
128440.0000000    0.2487510
128480.0000000    0.2522351
128520.0000000    0.2634558
128560.0000000    0.2633237
128600.0000000    0.2543813
128640.0000000    0.2470252
128680.0000000    0.2466483
128720.0000000    0.2364048
128760.0000000    0.2480114
128800.0000000    0.2554716
128840.0000000    0.2665321
128880.0000000    0.2554246
128920.0000000    0.2469596
128960.0000000    0.2605827
129000.0000000    0.2505339
129040.0000000    0.2671131
129080.0000000    0.2658820
129120.0000000    0.2550690
129160.0000000    0.2406264
129200.0000000    0.2406171
129240.0000000    0.2440717
129280.0000000    0.2577443
129320.0000000    0.2688391
129360.0000000    0.2432192
129400.0000000    0.2561838
129440.0000000    0.2568879
129480.0000000    0.2711383
129520.0000000    0.2781811
129560.0000000    0.2583086
129600.0000000    0.2573672
129640.0000000    0.2507024
129680.0000000    0.2420403
129720.0000000    0.2365729
129760.0000000    0.2426897
129800.0000000    0.2428291
129840.0000000    0.2678608
129880.0000000    0.2756574
129920.0000000    0.2744141
129960.0000000    0.2730921
130000.0000000    0.2625334
130040.0000000    0.2640173
130080.0000000    0.2671065
130120.0000000    0.2551211
130160.0000000    0.2531336
130200.0000000    0.2646366
130240.0000000    0.2766822
130280.0000000    0.2743949
130320.0000000    0.2511396
130360.0000000    0.2574968
130400.0000000    0.2739812
130440.0000000    0.2669356
130480.0000000    0.2634493
130520.0000000    0.2705701
130560.0000000    0.2778258
130600.0000000    0.2598741
130640.0000000    0.2653929
130680.0000000    0.2599445
130720.0000000    0.2559516
130760.0000000    0.2544227
130800.0000000    0.2705640
130840.0000000    0.2513585
130880.0000000    0.2623237
130920.0000000    0.2528722
130960.0000000    0.2575195
131000.0000000    0.2534137
131040.0000000    0.2691540
131080.0000000    0.2608844
131120.0000000    0.2581560
131160.0000000    0.2611203
131200.0000000    0.2416381
131240.0000000    0.2489258
131280.0000000    0.2392790
131320.0000000    0.2397536
131360.0000000    0.2399321
131400.0000000    0.2498401
131440.0000000    0.2470273
131480.0000000    0.2331524
131520.0000000    0.2456444
131560.0000000    0.2507094
131600.0000000    0.2545494
131640.0000000    0.2519213
131680.0000000    0.2446166
131720.0000000    0.2544331
131760.0000000    0.2646194
131800.0000000    0.2534593
131840.0000000    0.2410776
131880.0000000    0.2461325
131920.0000000    0.2541457
131960.0000000    0.2547192
132000.0000000    0.2825266
132040.0000000    0.2659573
132080.0000000    0.2434004
132120.0000000    0.2447463
132160.0000000    0.2546366
132200.0000000    0.2385297
132240.0000000    0.2496091
132280.0000000    0.2508396
132320.0000000    0.2384601
132360.0000000    0.2444380
132400.0000000    0.2555778
132440.0000000    0.2459812
132480.0000000    0.2446527
132520.0000000    0.2416900
132560.0000000    0.2505368
132600.0000000    0.2574981
132640.0000000    0.2695172
132680.0000000    0.2647593
132720.0000000    0.2456733
132760.0000000    0.2527380
132800.0000000    0.2564910
132840.0000000    0.2718115
132880.0000000    0.2549441
132920.0000000    0.2675919
132960.0000000    0.2590055
133000.0000000    0.2447334
133040.0000000    0.2519723
133080.0000000    0.2778313
133120.0000000    0.2516557
133160.0000000    0.2787864
133200.0000000    0.2572348
133240.0000000    0.2737212
133280.0000000    0.2844982
133320.0000000    0.2598950
133360.0000000    0.2641038
133400.0000000    0.2555026
133440.0000000    0.2774929
133480.0000000    0.2719717
133520.0000000    0.2554561
133560.0000000    0.2737311
133600.0000000    0.2722638
133640.0000000    0.2813093
133680.0000000    0.2600553
133720.0000000    0.2610941
133760.0000000    0.2643798
133800.0000000    0.2724354
133840.0000000    0.2697528
133880.0000000    0.2751465
133920.0000000    0.2596845
133960.0000000    0.2663993
134000.0000000    0.2436724
134040.0000000    0.2586703
134080.0000000    0.2500717
134120.0000000    0.2598190
134160.0000000    0.2830641
134200.0000000    0.2742498
134240.0000000    0.2738345
134280.0000000    0.2428117
134320.0000000    0.2453464
134360.0000000    0.2639948
134400.0000000    0.2499775
134440.0000000    0.2396457
134480.0000000    0.2628990
134520.0000000    0.2461091
134560.0000000    0.2486923
134600.0000000    0.2484305
134640.0000000    0.2588530
134680.0000000    0.2534011
134720.0000000    0.2665354
134760.0000000    0.2514723
134800.0000000    0.2518893
134840.0000000    0.2524690
134880.0000000    0.2583291
134920.0000000    0.2490211
134960.0000000    0.2549029
135000.0000000    0.2637046
135040.0000000    0.2414867
135080.0000000    0.2441602
135120.0000000    0.2513680
135160.0000000    0.2607317
135200.0000000    0.2591273
135240.0000000    0.2802694
135280.0000000    0.2673906
135320.0000000    0.2690953
135360.0000000    0.2730653
135400.0000000    0.2657332
135440.0000000    0.2727861
135480.0000000    0.2625018
135520.0000000    0.2525943
135560.0000000    0.2542424
135600.0000000    0.2310872
135640.0000000    0.2477740
135680.0000000    0.2744496
135720.0000000    0.2841291
135760.0000000    0.2735327
135800.0000000    0.2677279
135840.0000000    0.2599052
135880.0000000    0.2537502
135920.0000000    0.2718513
135960.0000000    0.2508416
136000.0000000    0.2682929
136040.0000000    0.2557106
136080.0000000    0.2581883
136120.0000000    0.2742938
136160.0000000    0.2744626
136200.0000000    0.2683233
136240.0000000    0.2632160
136280.0000000    0.2599044
136320.0000000    0.2777358
136360.0000000    0.2801781
136400.0000000    0.2641491
136440.0000000    0.2629902
136480.0000000    0.2693013
136520.0000000    0.2559922
136560.0000000    0.2643765
136600.0000000    0.2665642
136640.0000000    0.2683332
136680.0000000    0.2669089
136720.0000000    0.2576725
136760.0000000    0.2398731
136800.0000000    0.2629796
136840.0000000    0.2618279
136880.0000000    0.2604305
136920.0000000    0.2724280
136960.0000000    0.2517214
137000.0000000    0.2490477
137040.0000000    0.2348529
137080.0000000    0.2508008
137120.0000000    0.2702490
137160.0000000    0.2763098
137200.0000000    0.2657619
137240.0000000    0.2623038
137280.0000000    0.2600917
137320.0000000    0.2720107
137360.0000000    0.2875180
137400.0000000    0.2809061
137440.0000000    0.2764756
137480.0000000    0.2597760
137520.0000000    0.2718990
137560.0000000    0.2853968
137600.0000000    0.2639041
137640.0000000    0.2911712
137680.0000000    0.2489825
137720.0000000    0.2661113
137760.0000000    0.2939262
137800.0000000    0.2726669
137840.0000000    0.2734841
137880.0000000    0.2711071
137920.0000000    0.2833371
137960.0000000    0.2775920
138000.0000000    0.2695751
138040.0000000    0.2983124
138080.0000000    0.2844198
138120.0000000    0.2867391
138160.0000000    0.2676886
138200.0000000    0.2500235
138240.0000000    0.2819706
138280.0000000    0.2749428
138320.0000000    0.2388600
138360.0000000    0.2743028
138400.0000000    0.2611361
138440.0000000    0.2450065
138480.0000000    0.2467045
138520.0000000    0.2555082
138560.0000000    0.2699091
138600.0000000    0.2783784
138640.0000000    0.2533869
138680.0000000    0.2448477
138720.0000000    0.2552072
138760.0000000    0.2769220
138800.0000000    0.2673485
138840.0000000    0.2597341
138880.0000000    0.2662520
138920.0000000    0.2712192
138960.0000000    0.2858651
139000.0000000    0.2580458
139040.0000000    0.2640056
139080.0000000    0.2693920
139120.0000000    0.2740072
139160.0000000    0.2845469
139200.0000000    0.2564594
139240.0000000    0.2716340
139280.0000000    0.2502638
139320.0000000    0.2570720
139360.0000000    0.2658245
139400.0000000    0.2544783
139440.0000000    0.2624778
139480.0000000    0.2683193
139520.0000000    0.2679173
139560.0000000    0.2727173
139600.0000000    0.2649102
139640.0000000    0.2486897
139680.0000000    0.2657153
139720.0000000    0.2612138
139760.0000000    0.2444609
139800.0000000    0.2404569
139840.0000000    0.2670920
139880.0000000    0.2584078
139920.0000000    0.2851263
139960.0000000    0.2639200
140000.0000000    0.2872892
140040.0000000    0.2749361
140080.0000000    0.2501928
140120.0000000    0.3092862
140160.0000000    0.2640766
140200.0000000    0.2728192
140240.0000000    0.2605946
140280.0000000    0.2631132
140320.0000000    0.2415305
140360.0000000    0.2741412
140400.0000000    0.2804775
140440.0000000    0.2778063
140480.0000000    0.2832185
140520.0000000    0.2682853
140560.0000000    0.2856991
140600.0000000    0.2848742
140640.0000000    0.2442501
140680.0000000    0.2553547
140720.0000000    0.2590685
140760.0000000    0.2630345
140800.0000000    0.2500560
140840.0000000    0.2720525
140880.0000000    0.2896358
140920.0000000    0.2640872
140960.0000000    0.2645012
141000.0000000    0.2721864
141040.0000000    0.2880907
141080.0000000    0.2720362
141120.0000000    0.2839613
141160.0000000    0.2528084
141200.0000000    0.2602526
141240.0000000    0.2604134
141280.0000000    0.2536739
141320.0000000    0.2294139
141360.0000000    0.2306629
141400.0000000    0.2503358
141440.0000000    0.2626263
141480.0000000    0.2572230
141520.0000000    0.2650800
141560.0000000    0.2776165
141600.0000000    0.2883467
141640.0000000    0.2732230
141680.0000000    0.2737588
141720.0000000    0.2714058
141760.0000000    0.2697724
141800.0000000    0.2530007
141840.0000000    0.2538736
141880.0000000    0.2689343
141920.0000000    0.2587172
141960.0000000    0.2427680
142000.0000000    0.2576767
142040.0000000    0.2652692
142080.0000000    0.2427765
142120.0000000    0.2627851
142160.0000000    0.2754386
142200.0000000    0.2412961
142240.0000000    0.2535563
142280.0000000    0.2518615
142320.0000000    0.2617323
142360.0000000    0.2705845
142400.0000000    0.2366490
142440.0000000    0.2196127
142480.0000000    0.2487678
142520.0000000    0.2542299
142560.0000000    0.2614602
142600.0000000    0.2402596
142640.0000000    0.2674394
142680.0000000    0.2678394
142720.0000000    0.2583053
142760.0000000    0.2672656
142800.0000000    0.2734259
142840.0000000    0.2580104
142880.0000000    0.2618882
142920.0000000    0.2767567
142960.0000000    0.2826906
143000.0000000    0.2535423
143040.0000000    0.2611525
143080.0000000    0.2534012
143120.0000000    0.2518515
143160.0000000    0.2616332
143200.0000000    0.2648284
143240.0000000    0.2397404
143280.0000000    0.2557589
143320.0000000    0.2667719
143360.0000000    0.2652025
143400.0000000    0.2831069
143440.0000000    0.2655366
143480.0000000    0.2704062
143520.0000000    0.2601827
143560.0000000    0.2717762
143600.0000000    0.2514542
143640.0000000    0.2482689
143680.0000000    0.2758074
143720.0000000    0.2451658
143760.0000000    0.2660735
143800.0000000    0.2553663
143840.0000000    0.2624711
143880.0000000    0.2722934
143920.0000000    0.2814908
143960.0000000    0.2620203
144000.0000000    0.2755789
144040.0000000    0.2767689
144080.0000000    0.2876961
144120.0000000    0.2743444
144160.0000000    0.2678311
144200.0000000    0.2542930
144240.0000000    0.2609021
144280.0000000    0.2699717
144320.0000000    0.2815921
144360.0000000    0.2761250
144400.0000000    0.2802598
144440.0000000    0.2798115
144480.0000000    0.2642530
144520.0000000    0.2609499
144560.0000000    0.2619966
144600.0000000    0.2563081
144640.0000000    0.2373012
144680.0000000    0.2613114
144720.0000000    0.2441752
144760.0000000    0.2391375
144800.0000000    0.2376546
144840.0000000    0.2433208
144880.0000000    0.2626661
144920.0000000    0.2724011
144960.0000000    0.2854023
145000.0000000    0.2802177
145040.0000000    0.2818512
145080.0000000    0.3041624
145120.0000000    0.2833781
145160.0000000    0.2440090
145200.0000000    0.2729003
145240.0000000    0.2929678
145280.0000000    0.2714570
145320.0000000    0.2630162
145360.0000000    0.2829695
145400.0000000    0.2815512
145440.0000000    0.2530222
145480.0000000    0.2792092
145520.0000000    0.2572449
145560.0000000    0.2740923
145600.0000000    0.2664444
145640.0000000    0.2678834
145680.0000000    0.2776425
145720.0000000    0.2610977
145760.0000000    0.2633383
145800.0000000    0.2756605
145840.0000000    0.2696909
145880.0000000    0.2820784
145920.0000000    0.2784845
145960.0000000    0.2838427
146000.0000000    0.2534125
146040.0000000    0.2695223
146080.0000000    0.2546361
146120.0000000    0.2686588
146160.0000000    0.2683429
146200.0000000    0.2866209
146240.0000000    0.3069206
146280.0000000    0.2920305
146320.0000000    0.2828594
146360.0000000    0.2853008
146400.0000000    0.2859059
146440.0000000    0.2662843
146480.0000000    0.2727526
146520.0000000    0.2716379
146560.0000000    0.2679616
146600.0000000    0.2836029
146640.0000000    0.2674353
146680.0000000    0.2912685
146720.0000000    0.3104568
146760.0000000    0.2798713
146800.0000000    0.2836104
146840.0000000    0.2939110
146880.0000000    0.2980656
146920.0000000    0.2725624
146960.0000000    0.2933046
147000.0000000    0.2717044
147040.0000000    0.2638818
147080.0000000    0.2655475
147120.0000000    0.2639468
147160.0000000    0.2850775
147200.0000000    0.2662169
147240.0000000    0.2743430
147280.0000000    0.2724352
147320.0000000    0.2951377
147360.0000000    0.2578213
147400.0000000    0.2413954
147440.0000000    0.2626926
147480.0000000    0.2683647
147520.0000000    0.2501682
147560.0000000    0.2472992
147600.0000000    0.2299179
147640.0000000    0.2487812
147680.0000000    0.2653041
147720.0000000    0.2671421
147760.0000000    0.2617529
147800.0000000    0.2623482
147840.0000000    0.2574193
147880.0000000    0.2501605
147920.0000000    0.2733147
147960.0000000    0.2645188
148000.0000000    0.2609616
148040.0000000    0.2584708
148080.0000000    0.2807651
148120.0000000    0.2674140
148160.0000000    0.2746053
148200.0000000    0.2754956
148240.0000000    0.2532609
148280.0000000    0.2628385
148320.0000000    0.2704546
148360.0000000    0.2630286
148400.0000000    0.2750304
148440.0000000    0.2625122
148480.0000000    0.2710222
148520.0000000    0.2533662
148560.0000000    0.2599319
148600.0000000    0.2573609
148640.0000000    0.2486162
148680.0000000    0.2511833
148720.0000000    0.2272457
148760.0000000    0.2620000
148800.0000000    0.2507176
148840.0000000    0.2342909
148880.0000000    0.2421771
148920.0000000    0.2554916
148960.0000000    0.2392936
149000.0000000    0.2426107
149040.0000000    0.2497217
149080.0000000    0.2531122
149120.0000000    0.2591951
149160.0000000    0.2544125
149200.0000000    0.2377253
149240.0000000    0.2468702
149280.0000000    0.2390179
149320.0000000    0.2627147
149360.0000000    0.2561970
149400.0000000    0.2696654
149440.0000000    0.2897016
149480.0000000    0.2708435
149520.0000000    0.2748367
149560.0000000    0.2512606
149600.0000000    0.2652995
149640.0000000    0.2571402
149680.0000000    0.2697140
149720.0000000    0.2600828
149760.0000000    0.2690550
149800.0000000    0.2480076
149840.0000000    0.2652539
149880.0000000    0.2593189
149920.0000000    0.2725577
149960.0000000    0.2607090
150000.0000000    0.2542945
150040.0000000    0.2559902
150080.0000000    0.2597913
150120.0000000    0.2766570
150160.0000000    0.2641066
150200.0000000    0.2479744
150240.0000000    0.2597555
150280.0000000    0.2548352
150320.0000000    0.2878483
150360.0000000    0.2642994
150400.0000000    0.2707391
150440.0000000    0.2787257
150480.0000000    0.2829112
150520.0000000    0.2570730
150560.0000000    0.2707499
150600.0000000    0.2915382
150640.0000000    0.2598344
150680.0000000    0.2840558
150720.0000000    0.2863447
150760.0000000    0.2721270
150800.0000000    0.2699175
150840.0000000    0.2810099
150880.0000000    0.2651535
150920.0000000    0.2639956
150960.0000000    0.2757833
151000.0000000    0.2742373
151040.0000000    0.2794867
151080.0000000    0.2617869
151120.0000000    0.2955013
151160.0000000    0.2972350
151200.0000000    0.2571349
151240.0000000    0.2776264
151280.0000000    0.2714593
151320.0000000    0.2777629
151360.0000000    0.2945245
151400.0000000    0.2916037
151440.0000000    0.2869809
151480.0000000    0.2770445
151520.0000000    0.3187938
151560.0000000    0.2714391
151600.0000000    0.2738061
151640.0000000    0.2762968
151680.0000000    0.2918673
151720.0000000    0.2817779
151760.0000000    0.2503625
151800.0000000    0.2910495
151840.0000000    0.2903515
151880.0000000    0.3004327
151920.0000000    0.2781296
151960.0000000    0.2954342
152000.0000000    0.2889095
152040.0000000    0.2758452
152080.0000000    0.2767743
152120.0000000    0.2785240
152160.0000000    0.2834492
152200.0000000    0.2825852
152240.0000000    0.2668457
152280.0000000    0.2836303
152320.0000000    0.2675087
152360.0000000    0.2592112
152400.0000000    0.2816257
152440.0000000    0.2581021
152480.0000000    0.2313679
152520.0000000    0.2813464
152560.0000000    0.2510273
152600.0000000    0.2729187
152640.0000000    0.2618896
152680.0000000    0.2685357
152720.0000000    0.2878700
152760.0000000    0.2548865
152800.0000000    0.2822272
152840.0000000    0.2799128
152880.0000000    0.2853296
152920.0000000    0.2926928
152960.0000000    0.2643128
153000.0000000    0.2782188
153040.0000000    0.2730254
153080.0000000    0.2739667
153120.0000000    0.2744508
153160.0000000    0.2581344
153200.0000000    0.2691189
153240.0000000    0.2876975
153280.0000000    0.2859068
153320.0000000    0.2543968
153360.0000000    0.2664806
153400.0000000    0.2646613
153440.0000000    0.2696870
153480.0000000    0.2831586
153520.0000000    0.2702026
153560.0000000    0.2612438
153600.0000000    0.2608530
153640.0000000    0.2688895
153680.0000000    0.2686268
153720.0000000    0.2610535
153760.0000000    0.2683308
153800.0000000    0.2753919
153840.0000000    0.2622312
153880.0000000    0.2525055
153920.0000000    0.2755102
153960.0000000    0.2855718
154000.0000000    0.2615215
154040.0000000    0.2796475
154080.0000000    0.2633571
154120.0000000    0.2678331
154160.0000000    0.2675481
154200.0000000    0.2725068
154240.0000000    0.2640593
154280.0000000    0.2647364
154320.0000000    0.2728918
154360.0000000    0.2757062
154400.0000000    0.2684570
154440.0000000    0.2793872
154480.0000000    0.2629307
154520.0000000    0.2690198
154560.0000000    0.2746944
154600.0000000    0.2645791
154640.0000000    0.2640692
154680.0000000    0.2602224
154720.0000000    0.2684527
154760.0000000    0.2819169
154800.0000000    0.2898068
154840.0000000    0.2819302
154880.0000000    0.2880371
154920.0000000    0.2762494
154960.0000000    0.3066982
155000.0000000    0.2909664
155040.0000000    0.2931826
155080.0000000    0.2769012
155120.0000000    0.2903335
155160.0000000    0.2824305
155200.0000000    0.2936834
155240.0000000    0.2756840
155280.0000000    0.2958158
155320.0000000    0.2739245
155360.0000000    0.2707141
155400.0000000    0.2755289
155440.0000000    0.2809372
155480.0000000    0.2668686
155520.0000000    0.2759402
155560.0000000    0.2716432
155600.0000000    0.2762356
155640.0000000    0.2760199
155680.0000000    0.2455465
155720.0000000    0.2535462
155760.0000000    0.2687575
155800.0000000    0.2857992
155840.0000000    0.2438040
155880.0000000    0.2740920
155920.0000000    0.2697448
155960.0000000    0.2766125
156000.0000000    0.2605312
156040.0000000    0.2432679
156080.0000000    0.2674353
156120.0000000    0.2553317
156160.0000000    0.2629624
156200.0000000    0.2363119
156240.0000000    0.2642744
156280.0000000    0.2410323
156320.0000000    0.2364092
156360.0000000    0.2600771
156400.0000000    0.2450104
156440.0000000    0.2450703
156480.0000000    0.2693651
156520.0000000    0.2761360
156560.0000000    0.2710516
156600.0000000    0.2609237
156640.0000000    0.2602691
156680.0000000    0.2623687
156720.0000000    0.2570826
156760.0000000    0.2654287
156800.0000000    0.2619477
156840.0000000    0.2575641
156880.0000000    0.2629654
156920.0000000    0.2578953
156960.0000000    0.2627426
157000.0000000    0.2624774
157040.0000000    0.2598668
157080.0000000    0.2602517
157120.0000000    0.2472499
157160.0000000    0.2366383
157200.0000000    0.2685241
157240.0000000    0.2619522
157280.0000000    0.2515436
157320.0000000    0.2537447
157360.0000000    0.2656461
157400.0000000    0.2700133
157440.0000000    0.2704939
157480.0000000    0.2622016
157520.0000000    0.2746606
157560.0000000    0.2721749
157600.0000000    0.2637297
157640.0000000    0.2630685
157680.0000000    0.2728676
157720.0000000    0.2933955
157760.0000000    0.2755487
157800.0000000    0.2715663
157840.0000000    0.2695183
157880.0000000    0.2782061
157920.0000000    0.2824342
157960.0000000    0.2779989
158000.0000000    0.2685764
158040.0000000    0.2807388
158080.0000000    0.2879580
158120.0000000    0.2976496
158160.0000000    0.2966512
158200.0000000    0.2842464
158240.0000000    0.2668685
158280.0000000    0.2797090
158320.0000000    0.2693467
158360.0000000    0.2615238
158400.0000000    0.2631485
158440.0000000    0.2619364
158480.0000000    0.2718206
158520.0000000    0.2750687
158560.0000000    0.2876434
158600.0000000    0.2791899
158640.0000000    0.2858316
158680.0000000    0.2607200
158720.0000000    0.2562518
158760.0000000    0.2797731
158800.0000000    0.2695236
158840.0000000    0.2713887
158880.0000000    0.2612981
158920.0000000    0.2516091
158960.0000000    0.2606694
159000.0000000    0.2814091
159040.0000000    0.2814834
159080.0000000    0.2860668
159120.0000000    0.2866094
159160.0000000    0.2950970
159200.0000000    0.2786242
159240.0000000    0.2579705
159280.0000000    0.2733576
159320.0000000    0.2789678
159360.0000000    0.2604297
159400.0000000    0.2714165
159440.0000000    0.2714015
159480.0000000    0.2727698
159520.0000000    0.2717876
159560.0000000    0.2905099
159600.0000000    0.2600266
159640.0000000    0.2811305
159680.0000000    0.2662575
159720.0000000    0.2638180
159760.0000000    0.2695089
159800.0000000    0.2484738
159840.0000000    0.2570871
159880.0000000    0.2678351
159920.0000000    0.2547999
159960.0000000    0.2383286
160000.0000000    0.2563775
160040.0000000    0.2665289
160080.0000000    0.2511414
160120.0000000    0.2774827
160160.0000000    0.2256739
160200.0000000    0.2522681
160240.0000000    0.2523768
160280.0000000    0.2446461
160320.0000000    0.2610266
160360.0000000    0.2631299
160400.0000000    0.2535301
160440.0000000    0.2400089
160480.0000000    0.2445169
160520.0000000    0.2383645
160560.0000000    0.2613513
160600.0000000    0.2624754
160640.0000000    0.2708678
160680.0000000    0.2824540
160720.0000000    0.2594675
160760.0000000    0.2791615
160800.0000000    0.2757418
160840.0000000    0.2962205
160880.0000000    0.2736916
160920.0000000    0.2679859
160960.0000000    0.2693636
161000.0000000    0.2746045
161040.0000000    0.2755762
161080.0000000    0.2727155
161120.0000000    0.2452679
161160.0000000    0.3002740
161200.0000000    0.2824830
161240.0000000    0.2913684
161280.0000000    0.2933150
161320.0000000    0.2912878
161360.0000000    0.2759987
161400.0000000    0.2768216
161440.0000000    0.2658618
161480.0000000    0.2709137
161520.0000000    0.2731015
161560.0000000    0.2382489
161600.0000000    0.2837240
161640.0000000    0.2918788
161680.0000000    0.2872580
161720.0000000    0.2954985
161760.0000000    0.2774159
161800.0000000    0.2913089
161840.0000000    0.2974793
161880.0000000    0.2947052
161920.0000000    0.2738092
161960.0000000    0.3005215
162000.0000000    0.2639231
162040.0000000    0.2590610
162080.0000000    0.2582405
162120.0000000    0.2560430
162160.0000000    0.2726074
162200.0000000    0.2620888
162240.0000000    0.2794756
162280.0000000    0.2659856
162320.0000000    0.2683215
162360.0000000    0.2674928
162400.0000000    0.2772048
162440.0000000    0.2774579
162480.0000000    0.2661204
162520.0000000    0.2596199
162560.0000000    0.2499017
162600.0000000    0.2597934
162640.0000000    0.2641492
162680.0000000    0.2642897
162720.0000000    0.2619279
162760.0000000    0.2744884
162800.0000000    0.2720844
162840.0000000    0.2693153
162880.0000000    0.2491564
162920.0000000    0.2558797
162960.0000000    0.2614668
163000.0000000    0.2845215
163040.0000000    0.2776528
163080.0000000    0.2742115
163120.0000000    0.2853109
163160.0000000    0.2994495
163200.0000000    0.2866989
163240.0000000    0.2854353
163280.0000000    0.2840719
163320.0000000    0.2699190
163360.0000000    0.2894227
163400.0000000    0.2697553
163440.0000000    0.2842984
163480.0000000    0.2843698
163520.0000000    0.2864515
163560.0000000    0.2791597
163600.0000000    0.2703987
163640.0000000    0.2629075
163680.0000000    0.2514271
163720.0000000    0.2615467
163760.0000000    0.2587457
163800.0000000    0.2780807
163840.0000000    0.2667694
163880.0000000    0.2825181
163920.0000000    0.2533577
163960.0000000    0.2626915
164000.0000000    0.2809307
164040.0000000    0.2592859
164080.0000000    0.2676530
164120.0000000    0.2792348
164160.0000000    0.3082799
164200.0000000    0.2731021
164240.0000000    0.2840798
164280.0000000    0.2932850
164320.0000000    0.3024209
164360.0000000    0.2830333
164400.0000000    0.2866946
164440.0000000    0.2664432
164480.0000000    0.2530387
164520.0000000    0.2638860
164560.0000000    0.2748021
164600.0000000    0.2945848
164640.0000000    0.2819164
164680.0000000    0.2659737
164720.0000000    0.2929545
164760.0000000    0.2929960
164800.0000000    0.2661676
164840.0000000    0.2603917
164880.0000000    0.2664069
164920.0000000    0.2670150
164960.0000000    0.2666800
165000.0000000    0.2745379
165040.0000000    0.2705423
165080.0000000    0.2489586
165120.0000000    0.2462393
165160.0000000    0.2547549
165200.0000000    0.2577408
165240.0000000    0.2614760
165280.0000000    0.2610514
165320.0000000    0.2768092
165360.0000000    0.2401153
165400.0000000    0.2437898
165440.0000000    0.2598535
165480.0000000    0.2401369
165520.0000000    0.2655018
165560.0000000    0.2575061
165600.0000000    0.2632582
165640.0000000    0.2764163
165680.0000000    0.2768100
165720.0000000    0.2875293
165760.0000000    0.2696377
165800.0000000    0.2445648
165840.0000000    0.2595648
165880.0000000    0.2540329
165920.0000000    0.2442670
165960.0000000    0.2373628
166000.0000000    0.2678103
166040.0000000    0.2584919
166080.0000000    0.2574408
166120.0000000    0.2561074
166160.0000000    0.2514555
166200.0000000    0.2712528
166240.0000000    0.2536505
166280.0000000    0.2663912
166320.0000000    0.2661645
166360.0000000    0.2470515
166400.0000000    0.2915930
166440.0000000    0.2673502
166480.0000000    0.2635483
166520.0000000    0.2693718
166560.0000000    0.2710907
166600.0000000    0.2794343
166640.0000000    0.2498214
166680.0000000    0.2759937
166720.0000000    0.2600645
166760.0000000    0.2780747
166800.0000000    0.2782053
166840.0000000    0.2820434
166880.0000000    0.2574332
166920.0000000    0.2682781
166960.0000000    0.2774613
167000.0000000    0.2805830
167040.0000000    0.2744787
167080.0000000    0.2607427
167120.0000000    0.2595292
167160.0000000    0.2703499
167200.0000000    0.2734598
167240.0000000    0.2560539
167280.0000000    0.2642167
167320.0000000    0.2898746
167360.0000000    0.2708876
167400.0000000    0.2857854
167440.0000000    0.2605514
167480.0000000    0.2668414
167520.0000000    0.2513196
167560.0000000    0.2418343
167600.0000000    0.2556618
167640.0000000    0.2464509
167680.0000000    0.2814252
167720.0000000    0.2717928
167760.0000000    0.2646429
167800.0000000    0.2471341
167840.0000000    0.2491873
167880.0000000    0.2774575
167920.0000000    0.2783947
167960.0000000    0.2684299
168000.0000000    0.2639542
168040.0000000    0.2804631
168080.0000000    0.2499317
168120.0000000    0.2620663
168160.0000000    0.2626991
168200.0000000    0.2769622
168240.0000000    0.2668088
168280.0000000    0.2736930
168320.0000000    0.2782950
168360.0000000    0.2773367
168400.0000000    0.2889960
168440.0000000    0.2960757
168480.0000000    0.2786584
168520.0000000    0.2896934
168560.0000000    0.2671829
168600.0000000    0.2773307
168640.0000000    0.3009305
168680.0000000    0.2837760
168720.0000000    0.2980411
168760.0000000    0.2677397
168800.0000000    0.2681378
168840.0000000    0.2713869
168880.0000000    0.2716871
168920.0000000    0.2930663
168960.0000000    0.2796974
169000.0000000    0.2764177
169040.0000000    0.2654028
169080.0000000    0.2579048
169120.0000000    0.2631305
169160.0000000    0.2577053
169200.0000000    0.2498683
169240.0000000    0.2736500
169280.0000000    0.2701900
169320.0000000    0.2661318
169360.0000000    0.2703033
169400.0000000    0.2916733
169440.0000000    0.2621901
169480.0000000    0.2691337
169520.0000000    0.2572662
169560.0000000    0.2504814
169600.0000000    0.2719018
169640.0000000    0.2715935
169680.0000000    0.2780070
169720.0000000    0.2646008
169760.0000000    0.2486248
169800.0000000    0.2816904
169840.0000000    0.2620981
169880.0000000    0.2697627
169920.0000000    0.2750259
169960.0000000    0.2817264
170000.0000000    0.2740795
170040.0000000    0.2744032
170080.0000000    0.2677381
170120.0000000    0.2509002
170160.0000000    0.2651935
170200.0000000    0.2807465
170240.0000000    0.2841945
170280.0000000    0.2798111
170320.0000000    0.2967326
170360.0000000    0.2803954
170400.0000000    0.2692282
170440.0000000    0.2769836
170480.0000000    0.2722882
170520.0000000    0.2547517
170560.0000000    0.2699129
170600.0000000    0.2616789
170640.0000000    0.2687217
170680.0000000    0.2605838
170720.0000000    0.2626049
170760.0000000    0.2758926
170800.0000000    0.2593344
170840.0000000    0.2637829
170880.0000000    0.2542244
170920.0000000    0.2682771
170960.0000000    0.2508197
171000.0000000    0.2565149
171040.0000000    0.2706214
171080.0000000    0.2706467
171120.0000000    0.2561038
171160.0000000    0.2490924
171200.0000000    0.2632971
171240.0000000    0.2571114
171280.0000000    0.2667392
171320.0000000    0.2617465
171360.0000000    0.2858576
171400.0000000    0.2626662
171440.0000000    0.2749268
171480.0000000    0.2767740
171520.0000000    0.2778204
171560.0000000    0.2707877
171600.0000000    0.2733844
171640.0000000    0.2696359
171680.0000000    0.2621340
171720.0000000    0.2496589
171760.0000000    0.2697898
171800.0000000    0.2669040
171840.0000000    0.2659599
171880.0000000    0.2592451
171920.0000000    0.2778043
171960.0000000    0.2667395
172000.0000000    0.2575539
172040.0000000    0.2592665
172080.0000000    0.2596519
172120.0000000    0.2691459
172160.0000000    0.2620729
172200.0000000    0.2590791
172240.0000000    0.2806721
172280.0000000    0.2610438
172320.0000000    0.2636216
172360.0000000    0.2623479
172400.0000000    0.2744802
172440.0000000    0.2673453
172480.0000000    0.2657532
172520.0000000    0.2866368
172560.0000000    0.2624605
172600.0000000    0.2492037
172640.0000000    0.2722171
172680.0000000    0.2600921
172720.0000000    0.2592288
172760.0000000    0.2765771
172800.0000000    0.2746563
172840.0000000    0.2620950
172880.0000000    0.2705612
172920.0000000    0.2782749
172960.0000000    0.2819915
173000.0000000    0.2549261
173040.0000000    0.2683613
173080.0000000    0.2875085
173120.0000000    0.2654139
173160.0000000    0.2575592
173200.0000000    0.2678732
173240.0000000    0.2891346
173280.0000000    0.2744010
173320.0000000    0.2637417
173360.0000000    0.2760314
173400.0000000    0.2720354
173440.0000000    0.2543508
173480.0000000    0.2606690
173520.0000000    0.2753498
173560.0000000    0.2605031
173600.0000000    0.2842392
173640.0000000    0.2840629
173680.0000000    0.2743476
173720.0000000    0.2807594
173760.0000000    0.2720193
173800.0000000    0.2493086
173840.0000000    0.2660457
173880.0000000    0.2311241
173920.0000000    0.2419877
173960.0000000    0.2502592
174000.0000000    0.2360860
174040.0000000    0.2520972
174080.0000000    0.2521276
174120.0000000    0.2775124
174160.0000000    0.2836274
174200.0000000    0.2597897
174240.0000000    0.2828986
174280.0000000    0.2710406
174320.0000000    0.2713501
174360.0000000    0.2536732
174400.0000000    0.2741030
174440.0000000    0.2757649
174480.0000000    0.2837856
174520.0000000    0.2855385
174560.0000000    0.2853626
174600.0000000    0.2754908
174640.0000000    0.2656928
174680.0000000    0.2599777
174720.0000000    0.2762928
174760.0000000    0.2860398
174800.0000000    0.2880529
174840.0000000    0.2563430
174880.0000000    0.2571326
174920.0000000    0.2644769
174960.0000000    0.2547164
175000.0000000    0.2559738
175040.0000000    0.2722876
175080.0000000    0.2695225
175120.0000000    0.2578708
175160.0000000    0.2763652
175200.0000000    0.2357635
175240.0000000    0.2561885
175280.0000000    0.2809061
175320.0000000    0.2602532
175360.0000000    0.2778135
175400.0000000    0.2490239
175440.0000000    0.2478704
175480.0000000    0.2406889
175520.0000000    0.2733774
175560.0000000    0.2522378
175600.0000000    0.2547415
175640.0000000    0.2616465
175680.0000000    0.2538033
175720.0000000    0.2644192
175760.0000000    0.2633574
175800.0000000    0.2578690
175840.0000000    0.2813550
175880.0000000    0.2751901
175920.0000000    0.2808261
175960.0000000    0.2701548
176000.0000000    0.2663086
176040.0000000    0.2889500
176080.0000000    0.2612798
176120.0000000    0.2670440
176160.0000000    0.2883519
176200.0000000    0.2821735
176240.0000000    0.2685253
176280.0000000    0.2695070
176320.0000000    0.2618605
176360.0000000    0.2602797
176400.0000000    0.2579547
176440.0000000    0.2528119
176480.0000000    0.2412616
176520.0000000    0.2772188
176560.0000000    0.2692909
176600.0000000    0.2690883
176640.0000000    0.2495215
176680.0000000    0.2626948
176720.0000000    0.2961147
176760.0000000    0.2835398
176800.0000000    0.3111222
176840.0000000    0.2984194
176880.0000000    0.3088545
176920.0000000    0.2875472
176960.0000000    0.2828133
177000.0000000    0.3035738
177040.0000000    0.2853558
177080.0000000    0.2703378
177120.0000000    0.2577948
177160.0000000    0.2749460
177200.0000000    0.2571254
177240.0000000    0.2819375
177280.0000000    0.2688382
177320.0000000    0.2644872
177360.0000000    0.2581572
177400.0000000    0.2557591
177440.0000000    0.2524124
177480.0000000    0.2604237
177520.0000000    0.2529849
177560.0000000    0.2478184
177600.0000000    0.2689845
177640.0000000    0.2848592
177680.0000000    0.2618791
177720.0000000    0.2520605
177760.0000000    0.2574374
177800.0000000    0.2609825
177840.0000000    0.2636555
177880.0000000    0.2430010
177920.0000000    0.2630267
177960.0000000    0.2574156
178000.0000000    0.2326569
178040.0000000    0.2548155
178080.0000000    0.2613649
178120.0000000    0.2407936
178160.0000000    0.2333090
178200.0000000    0.2562520
178240.0000000    0.2609961
178280.0000000    0.2724603
178320.0000000    0.2727253
178360.0000000    0.2731284
178400.0000000    0.2645627
178440.0000000    0.2689083
178480.0000000    0.2689474
178520.0000000    0.2722405
178560.0000000    0.2722101
178600.0000000    0.2498399
178640.0000000    0.2710834
178680.0000000    0.2668264
178720.0000000    0.2504074
178760.0000000    0.2619629
178800.0000000    0.2564783
178840.0000000    0.2629146
178880.0000000    0.2645960
178920.0000000    0.2819361
178960.0000000    0.2757753
179000.0000000    0.2763211
179040.0000000    0.2650633
179080.0000000    0.2570478
179120.0000000    0.2760754
179160.0000000    0.2705920
179200.0000000    0.2729094
179240.0000000    0.2502819
179280.0000000    0.2848059
179320.0000000    0.2812998
179360.0000000    0.2844416
179400.0000000    0.2742376
179440.0000000    0.2640869
179480.0000000    0.2790082
179520.0000000    0.2926992
179560.0000000    0.3009628
179600.0000000    0.2790052
179640.0000000    0.2846164
179680.0000000    0.2919610
179720.0000000    0.2897629
179760.0000000    0.2809313
179800.0000000    0.2737091
179840.0000000    0.2798147
179880.0000000    0.2926370
179920.0000000    0.2890325
179960.0000000    0.2824672
180000.0000000    0.2933695
180040.0000000    0.2808454
180080.0000000    0.2634554
180120.0000000    0.2723545
180160.0000000    0.2794610
180200.0000000    0.2886400
180240.0000000    0.2603963
180280.0000000    0.2822811
180320.0000000    0.2830567
180360.0000000    0.2930284
180400.0000000    0.2637672
180440.0000000    0.2648858
180480.0000000    0.2726196
180520.0000000    0.2676466
180560.0000000    0.2584889
180600.0000000    0.2839612
180640.0000000    0.2844949
180680.0000000    0.2669905
180720.0000000    0.2870292
180760.0000000    0.2566492
180800.0000000    0.2670447
180840.0000000    0.2536385
180880.0000000    0.2602186
180920.0000000    0.2655369
180960.0000000    0.2714914
181000.0000000    0.2848750
181040.0000000    0.2710658
181080.0000000    0.2450179
181120.0000000    0.2536277
181160.0000000    0.2744766
181200.0000000    0.2545836
181240.0000000    0.2642670
181280.0000000    0.2565677
181320.0000000    0.2662491
181360.0000000    0.2872576
181400.0000000    0.2473044
181440.0000000    0.2677548
181480.0000000    0.2689016
181520.0000000    0.2745699
181560.0000000    0.2924021
181600.0000000    0.2835485
181640.0000000    0.2813807
181680.0000000    0.2659006
181720.0000000    0.2476857
181760.0000000    0.2439152
181800.0000000    0.2675295
181840.0000000    0.2611539
181880.0000000    0.2710424
181920.0000000    0.2690797
181960.0000000    0.2825806
182000.0000000    0.2730327
182040.0000000    0.2685516
182080.0000000    0.2800674
182120.0000000    0.2825696
182160.0000000    0.2843401
182200.0000000    0.2697837
182240.0000000    0.2663557
182280.0000000    0.2800183
182320.0000000    0.2910702
182360.0000000    0.3045630
182400.0000000    0.2724827
182440.0000000    0.2783809
182480.0000000    0.2705339
182520.0000000    0.2693003
182560.0000000    0.2897515
182600.0000000    0.2605436
182640.0000000    0.2524469
182680.0000000    0.2773774
182720.0000000    0.2676515
182760.0000000    0.2658220
182800.0000000    0.2625824
182840.0000000    0.2649848
182880.0000000    0.2710750
182920.0000000    0.2733681
182960.0000000    0.2751874
183000.0000000    0.2707690
183040.0000000    0.2491846
183080.0000000    0.2469158
183120.0000000    0.2789119
183160.0000000    0.2823837
183200.0000000    0.2672913
183240.0000000    0.3076997
183280.0000000    0.2664098
183320.0000000    0.2703910
183360.0000000    0.2604040
183400.0000000    0.2680277
183440.0000000    0.2752812
183480.0000000    0.2844444
183520.0000000    0.2664734
183560.0000000    0.2666620
183600.0000000    0.2761719
183640.0000000    0.2538451
183680.0000000    0.2729422
183720.0000000    0.2786073
183760.0000000    0.2667878
183800.0000000    0.2931759
183840.0000000    0.2896322
183880.0000000    0.2630119
183920.0000000    0.2582043
183960.0000000    0.2652698
184000.0000000    0.2880346
184040.0000000    0.2682026
184080.0000000    0.2497811
184120.0000000    0.2716644
184160.0000000    0.2609698
184200.0000000    0.3091184
184240.0000000    0.2769276
184280.0000000    0.2563151
184320.0000000    0.2628463
184360.0000000    0.2584440
184400.0000000    0.2999769
184440.0000000    0.2694196
184480.0000000    0.2823285
184520.0000000    0.2820504
184560.0000000    0.2798550
184600.0000000    0.2918989
184640.0000000    0.2605427
184680.0000000    0.2826998
184720.0000000    0.2895721
184760.0000000    0.2518899
184800.0000000    0.2511638
184840.0000000    0.2569019
184880.0000000    0.2607739
184920.0000000    0.2447734
184960.0000000    0.2611089
185000.0000000    0.2657311
185040.0000000    0.2459497
185080.0000000    0.2538838
185120.0000000    0.2584583
185160.0000000    0.2455245
185200.0000000    0.2699915
185240.0000000    0.2643994
185280.0000000    0.2806300
185320.0000000    0.2590176
185360.0000000    0.2680843
185400.0000000    0.2768040
185440.0000000    0.2705848
185480.0000000    0.2696577
185520.0000000    0.2755836
185560.0000000    0.2709355
185600.0000000    0.2615953
185640.0000000    0.2592154
185680.0000000    0.2550214
185720.0000000    0.2842264
185760.0000000    0.2637037
185800.0000000    0.2889220
185840.0000000    0.2668244
185880.0000000    0.2496656
185920.0000000    0.2689558
185960.0000000    0.2625056
186000.0000000    0.2515173
186040.0000000    0.2491700
186080.0000000    0.2403660
186120.0000000    0.2483869
186160.0000000    0.2543735
186200.0000000    0.2439411
186240.0000000    0.2440965
186280.0000000    0.2518207
186320.0000000    0.2587740
186360.0000000    0.2524271
186400.0000000    0.2541517
186440.0000000    0.2424116
186480.0000000    0.2386751
186520.0000000    0.2332579
186560.0000000    0.2521199
186600.0000000    0.2482058
186640.0000000    0.2457238
186680.0000000    0.2838045
186720.0000000    0.2579708
186760.0000000    0.2513725
186800.0000000    0.2532046
186840.0000000    0.2739129
186880.0000000    0.2412457
186920.0000000    0.2586029
186960.0000000    0.2647386
187000.0000000    0.2724434
187040.0000000    0.2829789
187080.0000000    0.2528483
187120.0000000    0.2305581
187160.0000000    0.2475099
187200.0000000    0.2567596
187240.0000000    0.2556430
187280.0000000    0.2598127
187320.0000000    0.2567419
187360.0000000    0.2741429
187400.0000000    0.2613524
187440.0000000    0.2741277
187480.0000000    0.2867151
187520.0000000    0.2768513
187560.0000000    0.2922823
187600.0000000    0.2667945
187640.0000000    0.2530528
187680.0000000    0.2822817
187720.0000000    0.2847781
187760.0000000    0.2669187
187800.0000000    0.2735464
187840.0000000    0.2782391
187880.0000000    0.2796129
187920.0000000    0.2698739
187960.0000000    0.2894245
188000.0000000    0.2872451
188040.0000000    0.2732566
188080.0000000    0.2603466
188120.0000000    0.2717357
188160.0000000    0.2776729
188200.0000000    0.2691893
188240.0000000    0.2596715
188280.0000000    0.2494506
188320.0000000    0.2634025
188360.0000000    0.2586696
188400.0000000    0.2735512
188440.0000000    0.2623771
188480.0000000    0.2596719
188520.0000000    0.2623943
188560.0000000    0.2602032
188600.0000000    0.2607911
188640.0000000    0.2718997
188680.0000000    0.2548616
188720.0000000    0.2832327
188760.0000000    0.2710532
188800.0000000    0.2565980
188840.0000000    0.2528938
188880.0000000    0.2624787
188920.0000000    0.2659055
188960.0000000    0.2859479
189000.0000000    0.2645793
189040.0000000    0.2762464
189080.0000000    0.2745656
189120.0000000    0.2549881
189160.0000000    0.2636660
189200.0000000    0.2621350
189240.0000000    0.2757778
189280.0000000    0.2717453
189320.0000000    0.2685506
189360.0000000    0.2789283
189400.0000000    0.2560061
189440.0000000    0.2745621
189480.0000000    0.2745826
189520.0000000    0.2711514
189560.0000000    0.2553611
189600.0000000    0.2372503
189640.0000000    0.2399611
189680.0000000    0.2399904
189720.0000000    0.2733598
189760.0000000    0.2717499
189800.0000000    0.2857160
189840.0000000    0.2758557
189880.0000000    0.2828217
189920.0000000    0.2618314
189960.0000000    0.2551622
190000.0000000    0.2610021
190040.0000000    0.2451086
190080.0000000    0.2599646
190120.0000000    0.2677485
190160.0000000    0.2668047
190200.0000000    0.2583274
190240.0000000    0.2759518
190280.0000000    0.2723541
190320.0000000    0.2620546
190360.0000000    0.2560274
190400.0000000    0.2546187
190440.0000000    0.2531527
190480.0000000    0.2533819
190520.0000000    0.2740189
190560.0000000    0.2752257
190600.0000000    0.2632324
190640.0000000    0.2740183
190680.0000000    0.2716936
190720.0000000    0.2384922
190760.0000000    0.2372487
190800.0000000    0.2363911
190840.0000000    0.2270858
190880.0000000    0.2596814
190920.0000000    0.2681948
190960.0000000    0.2542438
191000.0000000    0.2567345
191040.0000000    0.2611736
191080.0000000    0.2793520
191120.0000000    0.2644992
191160.0000000    0.2486257
191200.0000000    0.2706395
191240.0000000    0.2766938
191280.0000000    0.2790379
191320.0000000    0.2792585
191360.0000000    0.2661282
191400.0000000    0.2779941
191440.0000000    0.2666564
191480.0000000    0.2730708
191520.0000000    0.3010586
191560.0000000    0.2866668
191600.0000000    0.2833512
191640.0000000    0.2745315
191680.0000000    0.2954619
191720.0000000    0.2723772
191760.0000000    0.2711804
191800.0000000    0.2661149
191840.0000000    0.2689840
191880.0000000    0.2617159
191920.0000000    0.2698088
191960.0000000    0.2689242
192000.0000000    0.2650161
192040.0000000    0.2684834
192080.0000000    0.2578556
192120.0000000    0.2579491
192160.0000000    0.2620461
192200.0000000    0.2669917
192240.0000000    0.2850474
192280.0000000    0.2461557
192320.0000000    0.2673076
192360.0000000    0.2799239
192400.0000000    0.2741526
192440.0000000    0.2896759
192480.0000000    0.2418244
192520.0000000    0.2724302
192560.0000000    0.2730018
192600.0000000    0.2648323
192640.0000000    0.2700753
192680.0000000    0.2542646
192720.0000000    0.2843927
192760.0000000    0.2833654
192800.0000000    0.2818307
192840.0000000    0.2619664
192880.0000000    0.2362261
192920.0000000    0.2442825
192960.0000000    0.2763450
193000.0000000    0.2625542
193040.0000000    0.2646398
193080.0000000    0.2589122
193120.0000000    0.2685887
193160.0000000    0.2744180
193200.0000000    0.2532431
193240.0000000    0.2844929
193280.0000000    0.2646228
193320.0000000    0.2761576
193360.0000000    0.2725336
193400.0000000    0.2701382
193440.0000000    0.2680808
193480.0000000    0.2687175
193520.0000000    0.2525500
193560.0000000    0.2504600
193600.0000000    0.2794983
193640.0000000    0.2845269
193680.0000000    0.2615719
193720.0000000    0.2616211
193760.0000000    0.2851023
193800.0000000    0.2989422
193840.0000000    0.2980331
193880.0000000    0.2848346
193920.0000000    0.3078980
193960.0000000    0.2799112
194000.0000000    0.2808913
194040.0000000    0.2741775
194080.0000000    0.2773955
194120.0000000    0.2957731
194160.0000000    0.2893297
194200.0000000    0.3016933
194240.0000000    0.2742776
194280.0000000    0.2918103
194320.0000000    0.2930693
194360.0000000    0.2920465
194400.0000000    0.2904421
194440.0000000    0.3087809
194480.0000000    0.3037959
194520.0000000    0.3005308
194560.0000000    0.2753903
194600.0000000    0.2988071
194640.0000000    0.2700038
194680.0000000    0.3042578
194720.0000000    0.2860858
194760.0000000    0.3025320
194800.0000000    0.2767560
194840.0000000    0.2788613
194880.0000000    0.2814130
194920.0000000    0.2926588
194960.0000000    0.2921665
195000.0000000    0.2877247
195040.0000000    0.2833078
195080.0000000    0.2720481
195120.0000000    0.2714915
195160.0000000    0.3125820
195200.0000000    0.2765495
195240.0000000    0.2965999
195280.0000000    0.2917905
195320.0000000    0.2830020
195360.0000000    0.2952198
195400.0000000    0.3018487
195440.0000000    0.2854438
195480.0000000    0.2747028
195520.0000000    0.2902998
195560.0000000    0.2861605
195600.0000000    0.2868913
195640.0000000    0.2786479
195680.0000000    0.2823351
195720.0000000    0.2657335
195760.0000000    0.2547664
195800.0000000    0.2571034
195840.0000000    0.2507617
195880.0000000    0.2624015
195920.0000000    0.2815278
195960.0000000    0.2692977
196000.0000000    0.2771433
196040.0000000    0.2660926
196080.0000000    0.2802386
196120.0000000    0.2673437
196160.0000000    0.2958004
196200.0000000    0.2692845
196240.0000000    0.2660396
196280.0000000    0.2930157
196320.0000000    0.2811372
196360.0000000    0.2576334
196400.0000000    0.2738224
196440.0000000    0.3002370
196480.0000000    0.3029076
196520.0000000    0.2890192
196560.0000000    0.2739842
196600.0000000    0.2857625
196640.0000000    0.2649106
196680.0000000    0.2892449
196720.0000000    0.2693799
196760.0000000    0.2760360
196800.0000000    0.2791341
196840.0000000    0.2837207
196880.0000000    0.2763653
196920.0000000    0.3008835
196960.0000000    0.2579452
197000.0000000    0.2648761
197040.0000000    0.2553139
197080.0000000    0.2732720
197120.0000000    0.2702775
197160.0000000    0.2594043
197200.0000000    0.2670461
197240.0000000    0.2918299
197280.0000000    0.2717412
197320.0000000    0.2769717
197360.0000000    0.2744535
197400.0000000    0.2842971
197440.0000000    0.2885018
197480.0000000    0.2810369
197520.0000000    0.2802346
197560.0000000    0.2703738
197600.0000000    0.2660208
197640.0000000    0.2782702
197680.0000000    0.2743273
197720.0000000    0.2954768
197760.0000000    0.2816332
197800.0000000    0.2651588
197840.0000000    0.2883700
197880.0000000    0.2849579
197920.0000000    0.2563497
197960.0000000    0.2824826
198000.0000000    0.2839860
198040.0000000    0.2861248
198080.0000000    0.3062706
198120.0000000    0.3042359
198160.0000000    0.3072853
198200.0000000    0.3034066
198240.0000000    0.2673100
198280.0000000    0.2881617
198320.0000000    0.2765275
198360.0000000    0.2812289
198400.0000000    0.2601477
198440.0000000    0.2781462
198480.0000000    0.2851235
198520.0000000    0.2815952
198560.0000000    0.2512199
198600.0000000    0.2650549
198640.0000000    0.2769877
198680.0000000    0.2898510
198720.0000000    0.2667905
198760.0000000    0.2890177
198800.0000000    0.2825223
198840.0000000    0.2688245
198880.0000000    0.2761070
198920.0000000    0.2679410
198960.0000000    0.2750956
199000.0000000    0.2751698
199040.0000000    0.2769086
199080.0000000    0.2892337
199120.0000000    0.2511556
199160.0000000    0.2962915
199200.0000000    0.2694075
199240.0000000    0.2729653
199280.0000000    0.2745629
199320.0000000    0.2770886
199360.0000000    0.2632630
199400.0000000    0.2496537
199440.0000000    0.2809984
199480.0000000    0.2696000
199520.0000000    0.2755409
199560.0000000    0.2648392
199600.0000000    0.2875875
199640.0000000    0.2697970
199680.0000000    0.2788734
199720.0000000    0.2689362
199760.0000000    0.2672622
199800.0000000    0.2812371
199840.0000000    0.2937263
199880.0000000    0.2549773
199920.0000000    0.2646647
199960.0000000    0.2560177
200000.0000000    0.2582792
200040.0000000    0.2745263
200080.0000000    0.2859180
200120.0000000    0.2817980
200160.0000000    0.2843944
200200.0000000    0.2622689
200240.0000000    0.2657269
200280.0000000    0.2568614
200320.0000000    0.2634066
200360.0000000    0.2859454
200400.0000000    0.2550349
200440.0000000    0.2800671
200480.0000000    0.2870414
200520.0000000    0.2692226
200560.0000000    0.2743669
200600.0000000    0.2761479
200640.0000000    0.2611756
200680.0000000    0.2626639
200720.0000000    0.2629054
200760.0000000    0.2476244
200800.0000000    0.2626597
200840.0000000    0.2764499
200880.0000000    0.2520109
200920.0000000    0.2354977
200960.0000000    0.2400476
201000.0000000    0.2488146
201040.0000000    0.2396418
201080.0000000    0.2629618
201120.0000000    0.2561957
201160.0000000    0.2449283
201200.0000000    0.2410834
201240.0000000    0.2534099
201280.0000000    0.2635850
201320.0000000    0.2565619
201360.0000000    0.2795430
201400.0000000    0.2690890
201440.0000000    0.2507020
201480.0000000    0.2306117
201520.0000000    0.2534892
201560.0000000    0.2905602
201600.0000000    0.2730799
201640.0000000    0.2479801
201680.0000000    0.2805082
201720.0000000    0.2787105
201760.0000000    0.2572814
201800.0000000    0.2749495
201840.0000000    0.2928164
201880.0000000    0.2780283
201920.0000000    0.2609317
201960.0000000    0.2606897
202000.0000000    0.2485675
202040.0000000    0.2615641
202080.0000000    0.2575803
202120.0000000    0.2712223
202160.0000000    0.2669641
202200.0000000    0.2628764
202240.0000000    0.2945190
202280.0000000    0.2956342
202320.0000000    0.2698848
202360.0000000    0.2637704
202400.0000000    0.2584282
202440.0000000    0.2781807
202480.0000000    0.2704023
202520.0000000    0.2748382
202560.0000000    0.2895297
202600.0000000    0.2859831
202640.0000000    0.2788329
202680.0000000    0.2764232
202720.0000000    0.2826185
202760.0000000    0.2629261
202800.0000000    0.2953721
202840.0000000    0.2775018
202880.0000000    0.3055857
202920.0000000    0.2894305
202960.0000000    0.3108987
203000.0000000    0.2703529
203040.0000000    0.2775170
203080.0000000    0.2774808
203120.0000000    0.2741745
203160.0000000    0.2693242
203200.0000000    0.2746427
203240.0000000    0.2754238
203280.0000000    0.2758715
203320.0000000    0.2721591
203360.0000000    0.2568159
203400.0000000    0.2561560
203440.0000000    0.2822119
203480.0000000    0.2682272
203520.0000000    0.2647533
203560.0000000    0.2724992
203600.0000000    0.2741112
203640.0000000    0.2810166
203680.0000000    0.2614056
203720.0000000    0.2820223
203760.0000000    0.2727982
203800.0000000    0.2575643
203840.0000000    0.2821492
203880.0000000    0.2560301
203920.0000000    0.2707621
203960.0000000    0.2703098
204000.0000000    0.2569799
204040.0000000    0.2546402
204080.0000000    0.2595581
204120.0000000    0.2618021
204160.0000000    0.2826535
204200.0000000    0.2830406
204240.0000000    0.2793958
204280.0000000    0.2956482
204320.0000000    0.2646851
204360.0000000    0.2752511
204400.0000000    0.2598603
204440.0000000    0.2722021
204480.0000000    0.2754315
204520.0000000    0.2568555
204560.0000000    0.2701171
204600.0000000    0.2590883
204640.0000000    0.2621378
204680.0000000    0.2801133
204720.0000000    0.2799147
204760.0000000    0.2555990
204800.0000000    0.2750086
204840.0000000    0.2959788
204880.0000000    0.2761880
204920.0000000    0.2796255
204960.0000000    0.2693465
205000.0000000    0.2502079
205040.0000000    0.2427323
205080.0000000    0.2554195
205120.0000000    0.2496530
205160.0000000    0.2750888
205200.0000000    0.2867483
205240.0000000    0.2807817
205280.0000000    0.2524466
205320.0000000    0.2460989
205360.0000000    0.2621396
205400.0000000    0.2600986
205440.0000000    0.2721202
205480.0000000    0.2578339
205520.0000000    0.2677255
205560.0000000    0.2525595
205600.0000000    0.2505119
205640.0000000    0.2636183
205680.0000000    0.2272876
205720.0000000    0.2539123
205760.0000000    0.2649513
205800.0000000    0.2758523
205840.0000000    0.2381649
205880.0000000    0.2739050
205920.0000000    0.2843489
205960.0000000    0.2653291
206000.0000000    0.2649606
206040.0000000    0.2640123
206080.0000000    0.2655919
206120.0000000    0.2689795
206160.0000000    0.2592641
206200.0000000    0.2791994
206240.0000000    0.2801152
206280.0000000    0.2504718
206320.0000000    0.2648473
206360.0000000    0.2519480
206400.0000000    0.2546368
206440.0000000    0.2612450
206480.0000000    0.2642367
206520.0000000    0.2721940
206560.0000000    0.2665416
206600.0000000    0.2670422
206640.0000000    0.2818150
206680.0000000    0.2861580
206720.0000000    0.2695971
206760.0000000    0.2849492
206800.0000000    0.2527404
206840.0000000    0.2880365
206880.0000000    0.2869132
206920.0000000    0.2799772
206960.0000000    0.2715748
207000.0000000    0.2863481
207040.0000000    0.2585721
207080.0000000    0.2515682
207120.0000000    0.2536810
207160.0000000    0.2705037
207200.0000000    0.2573867
207240.0000000    0.2751983
207280.0000000    0.2626105
207320.0000000    0.2776719
207360.0000000    0.2840796
207400.0000000    0.2627279
207440.0000000    0.2496944
207480.0000000    0.2560204
207520.0000000    0.2833681
207560.0000000    0.2873992
207600.0000000    0.2739200
207640.0000000    0.2637444
207680.0000000    0.2688666
207720.0000000    0.2870488
207760.0000000    0.2790041
207800.0000000    0.2692614
207840.0000000    0.2868540
207880.0000000    0.2793968
207920.0000000    0.2777291
207960.0000000    0.2909403
208000.0000000    0.2787090
208040.0000000    0.2659232
208080.0000000    0.2627763
208120.0000000    0.2572283
208160.0000000    0.2598279
208200.0000000    0.2576972
208240.0000000    0.2528098
208280.0000000    0.2751250
208320.0000000    0.2617964
208360.0000000    0.2592531
208400.0000000    0.2633808
208440.0000000    0.2639275
208480.0000000    0.2724263
208520.0000000    0.2644155
208560.0000000    0.2669070
208600.0000000    0.2665849
208640.0000000    0.2568139
208680.0000000    0.2743420
208720.0000000    0.2716045
208760.0000000    0.2866107
208800.0000000    0.2790837
208840.0000000    0.2834955
208880.0000000    0.2871772
208920.0000000    0.2760863
208960.0000000    0.2752636
209000.0000000    0.2665499
209040.0000000    0.2744213
209080.0000000    0.2820652
209120.0000000    0.2733286
209160.0000000    0.2682459
209200.0000000    0.2620805
209240.0000000    0.2795065
209280.0000000    0.2676626
209320.0000000    0.2756970
209360.0000000    0.2715348
209400.0000000    0.2566740
209440.0000000    0.2740862
209480.0000000    0.2664786
209520.0000000    0.2796291
209560.0000000    0.2824853
209600.0000000    0.2769985
209640.0000000    0.2739696
209680.0000000    0.2751182
209720.0000000    0.2673456
209760.0000000    0.2573047
209800.0000000    0.2408516
209840.0000000    0.2572501
209880.0000000    0.2650963
209920.0000000    0.2706938
209960.0000000    0.2663366
210000.0000000    0.2525876
210040.0000000    0.2570494
210080.0000000    0.2688377
210120.0000000    0.2704366
210160.0000000    0.2782153
210200.0000000    0.2675454
210240.0000000    0.2902106
210280.0000000    0.2826409
210320.0000000    0.2517433
210360.0000000    0.2454931
210400.0000000    0.2691934
210440.0000000    0.2734299
210480.0000000    0.2772343
210520.0000000    0.2783218
210560.0000000    0.3113029
210600.0000000    0.2843415
210640.0000000    0.2968380
210680.0000000    0.2566802
210720.0000000    0.2726025
210760.0000000    0.2893228
210800.0000000    0.2900773
210840.0000000    0.2664298
210880.0000000    0.2896405
210920.0000000    0.2839718
210960.0000000    0.2812957
211000.0000000    0.3120525
211040.0000000    0.2906573
211080.0000000    0.2655889
211120.0000000    0.2834067
211160.0000000    0.2623896
211200.0000000    0.2508218
211240.0000000    0.2737401
211280.0000000    0.2770003
211320.0000000    0.2825235
211360.0000000    0.2635528
211400.0000000    0.2935122
211440.0000000    0.3045242
211480.0000000    0.2858055
211520.0000000    0.2944596
211560.0000000    0.2812937
211600.0000000    0.2763505
211640.0000000    0.2933894
211680.0000000    0.2900320
211720.0000000    0.2845224
211760.0000000    0.2833557
211800.0000000    0.2829106
211840.0000000    0.2962134
211880.0000000    0.2978137
211920.0000000    0.2869418
211960.0000000    0.2754468
212000.0000000    0.3004982
212040.0000000    0.2675959
212080.0000000    0.2930568
212120.0000000    0.2826936
212160.0000000    0.2845140
212200.0000000    0.2698782
212240.0000000    0.2773557
212280.0000000    0.2817432
212320.0000000    0.2894479
212360.0000000    0.2727765
212400.0000000    0.2792367
212440.0000000    0.2669124
212480.0000000    0.2802069
212520.0000000    0.2723741
212560.0000000    0.2571804
212600.0000000    0.2581766
212640.0000000    0.2708269
212680.0000000    0.2704539
212720.0000000    0.2650553
212760.0000000    0.2831317
212800.0000000    0.2750890
212840.0000000    0.2943369
212880.0000000    0.2889400
212920.0000000    0.2761545
212960.0000000    0.2929647
213000.0000000    0.2736160
213040.0000000    0.2810166
213080.0000000    0.2760262
213120.0000000    0.2853898
213160.0000000    0.2749291
213200.0000000    0.2907831
213240.0000000    0.2756153
213280.0000000    0.2532758
213320.0000000    0.2768770
213360.0000000    0.2509485
213400.0000000    0.2850691
213440.0000000    0.2461531
213480.0000000    0.2569161
213520.0000000    0.2731262
213560.0000000    0.2811219
213600.0000000    0.2867345
213640.0000000    0.2703066
213680.0000000    0.2718545
213720.0000000    0.2677136
213760.0000000    0.2741453
213800.0000000    0.2710795
213840.0000000    0.2607213
213880.0000000    0.2483530
213920.0000000    0.2739805
213960.0000000    0.2621126
214000.0000000    0.2577767
214040.0000000    0.2411455
214080.0000000    0.2882043
214120.0000000    0.2961490
214160.0000000    0.2818359
214200.0000000    0.2771931
214240.0000000    0.2905750
214280.0000000    0.2802263
214320.0000000    0.2865196
214360.0000000    0.2720146
214400.0000000    0.2584980
214440.0000000    0.2569876
214480.0000000    0.2697709
214520.0000000    0.2596533
214560.0000000    0.2721120
214600.0000000    0.2814973
214640.0000000    0.2626913
214680.0000000    0.2602355
214720.0000000    0.2554541
214760.0000000    0.2625058
214800.0000000    0.2669993
214840.0000000    0.2633035
214880.0000000    0.2724739
214920.0000000    0.2678369
214960.0000000    0.2634330
215000.0000000    0.2673140
215040.0000000    0.2771956
215080.0000000    0.2593327
215120.0000000    0.2872517
215160.0000000    0.2789725
215200.0000000    0.2810522
215240.0000000    0.2830021
215280.0000000    0.2932415
215320.0000000    0.2962718
215360.0000000    0.2668561
215400.0000000    0.2628871
215440.0000000    0.2802323
215480.0000000    0.2779079
215520.0000000    0.2576388
215560.0000000    0.2676780
215600.0000000    0.2911540
215640.0000000    0.3016701
215680.0000000    0.3145583
215720.0000000    0.2709627
215760.0000000    0.2964817
215800.0000000    0.2645786
215840.0000000    0.2869352
215880.0000000    0.2799076
215920.0000000    0.2862884
215960.0000000    0.2611068
216000.0000000    0.2676281
216040.0000000    0.2789392
216080.0000000    0.2737921
216120.0000000    0.2547835
216160.0000000    0.2766643
216200.0000000    0.2936423
216240.0000000    0.3008349
216280.0000000    0.2941926
216320.0000000    0.2814184
216360.0000000    0.3088668
216400.0000000    0.3028664
216440.0000000    0.3036061
216480.0000000    0.3078890
216520.0000000    0.2936105
216560.0000000    0.2869303
216600.0000000    0.3118097
216640.0000000    0.2854811
216680.0000000    0.3085615
216720.0000000    0.2995940
216760.0000000    0.2709270
216800.0000000    0.2540163
216840.0000000    0.2711312
216880.0000000    0.2605930
216920.0000000    0.2497114
216960.0000000    0.2744744
217000.0000000    0.2612723
217040.0000000    0.2692853
217080.0000000    0.2668751
217120.0000000    0.2643840
217160.0000000    0.2718636
217200.0000000    0.2691226
217240.0000000    0.2603714
217280.0000000    0.2742622
217320.0000000    0.2400131
217360.0000000    0.2834261
217400.0000000    0.2716666
217440.0000000    0.2755026
217480.0000000    0.2639754
217520.0000000    0.2625184
217560.0000000    0.2483045
217600.0000000    0.2429839
217640.0000000    0.2357242
217680.0000000    0.2475275
217720.0000000    0.2714308
217760.0000000    0.2477186
217800.0000000    0.2423511
217840.0000000    0.2433930
217880.0000000    0.2493155
217920.0000000    0.2675226
217960.0000000    0.2751557
218000.0000000    0.2835853
218040.0000000    0.2646414
218080.0000000    0.2685996
218120.0000000    0.2591113
218160.0000000    0.2559558
218200.0000000    0.2492848
218240.0000000    0.2626632
218280.0000000    0.2508632
218320.0000000    0.2866740
218360.0000000    0.2485425
218400.0000000    0.2729179
218440.0000000    0.2639406
218480.0000000    0.2497959
218520.0000000    0.2836617
218560.0000000    0.2862939
218600.0000000    0.2949682
218640.0000000    0.2749801
218680.0000000    0.2658279
218720.0000000    0.2858435
218760.0000000    0.2733134
218800.0000000    0.2708884
218840.0000000    0.2690435
218880.0000000    0.2671283
218920.0000000    0.2557946
218960.0000000    0.2541851
219000.0000000    0.2416399
219040.0000000    0.2622983
219080.0000000    0.2575900
219120.0000000    0.2552616
219160.0000000    0.2648006
219200.0000000    0.2656935
219240.0000000    0.2619292
219280.0000000    0.2586687
219320.0000000    0.2892823
219360.0000000    0.2802610
219400.0000000    0.2739792
219440.0000000    0.2689886
219480.0000000    0.2716495
219520.0000000    0.2667456
219560.0000000    0.2606585
219600.0000000    0.2680764
219640.0000000    0.2588794
219680.0000000    0.2870089
219720.0000000    0.2659331
219760.0000000    0.2505218
219800.0000000    0.2536351
219840.0000000    0.2576752
219880.0000000    0.2576260
219920.0000000    0.2692026
219960.0000000    0.2733571
220000.0000000    0.2640579
220040.0000000    0.2639876
220080.0000000    0.2639270
220120.0000000    0.2602511
220160.0000000    0.2669276
220200.0000000    0.2653209
220240.0000000    0.2520982
220280.0000000    0.2440879
220320.0000000    0.2651059
220360.0000000    0.2485984
220400.0000000    0.2570406
220440.0000000    0.2688072
220480.0000000    0.2699107
220520.0000000    0.2801788
220560.0000000    0.2742446
220600.0000000    0.2759488
220640.0000000    0.2766201
220680.0000000    0.2668874
220720.0000000    0.2775728
220760.0000000    0.2479894
220800.0000000    0.2502518
220840.0000000    0.2574274
220880.0000000    0.2741486
220920.0000000    0.2548045
220960.0000000    0.2706437
221000.0000000    0.2497371
221040.0000000    0.2631695
221080.0000000    0.2698108
221120.0000000    0.2752316
221160.0000000    0.2610574
221200.0000000    0.2608191
221240.0000000    0.2646675
221280.0000000    0.2507864
221320.0000000    0.2424804
221360.0000000    0.2688968
221400.0000000    0.2559769
221440.0000000    0.2903233
221480.0000000    0.2756096
221520.0000000    0.2728633
221560.0000000    0.2512188
221600.0000000    0.2617057
221640.0000000    0.2836158
221680.0000000    0.2747062
221720.0000000    0.2744573
221760.0000000    0.2662825
221800.0000000    0.3005221
221840.0000000    0.2519703
221880.0000000    0.2620696
221920.0000000    0.2674526
221960.0000000    0.2801204
222000.0000000    0.2865583
222040.0000000    0.2792861
222080.0000000    0.2619669
222120.0000000    0.2752639
222160.0000000    0.2742711
222200.0000000    0.2721219
222240.0000000    0.2764549
222280.0000000    0.2862101
222320.0000000    0.2731156
222360.0000000    0.2668283
222400.0000000    0.2766129
222440.0000000    0.2953091
222480.0000000    0.2913533
222520.0000000    0.2677334
222560.0000000    0.2757142
222600.0000000    0.2535870
222640.0000000    0.2660054
222680.0000000    0.2631659
222720.0000000    0.2878863
222760.0000000    0.2726347
222800.0000000    0.2584654
222840.0000000    0.2722406
222880.0000000    0.2348877
222920.0000000    0.2618736
222960.0000000    0.2603824
223000.0000000    0.2429286
223040.0000000    0.2758282
223080.0000000    0.2809542
223120.0000000    0.2456608
223160.0000000    0.2449630
223200.0000000    0.2763615
223240.0000000    0.2621796
223280.0000000    0.2481737
223320.0000000    0.2524089
223360.0000000    0.2661586
223400.0000000    0.2689292
223440.0000000    0.3040779
223480.0000000    0.2821242
223520.0000000    0.2677386
223560.0000000    0.2816876
223600.0000000    0.2892767
223640.0000000    0.2864222
223680.0000000    0.3002850
223720.0000000    0.2875275
223760.0000000    0.2701249
223800.0000000    0.2652556
223840.0000000    0.2772638
223880.0000000    0.2773929
223920.0000000    0.2724991
223960.0000000    0.2614423
224000.0000000    0.2480284
224040.0000000    0.2470381
224080.0000000    0.2583654
224120.0000000    0.2720121
224160.0000000    0.2641461
224200.0000000    0.2455976
224240.0000000    0.2731920
224280.0000000    0.2535137
224320.0000000    0.2409672
224360.0000000    0.2530124
224400.0000000    0.2286372
224440.0000000    0.2569844
224480.0000000    0.2579758
224520.0000000    0.2663747
224560.0000000    0.2504826
224600.0000000    0.2347802
224640.0000000    0.2371224
224680.0000000    0.2501045
224720.0000000    0.2380462
224760.0000000    0.2454525
224800.0000000    0.2380751
224840.0000000    0.2376120
224880.0000000    0.2628810
224920.0000000    0.2658111
224960.0000000    0.2661677
225000.0000000    0.2839083
225040.0000000    0.2889020
225080.0000000    0.2981594
225120.0000000    0.2623647
225160.0000000    0.2888930
225200.0000000    0.2919667
225240.0000000    0.2998826
225280.0000000    0.2754076
225320.0000000    0.2653630
225360.0000000    0.2589932
225400.0000000    0.2688813
225440.0000000    0.2742034
225480.0000000    0.2546870
225520.0000000    0.2646934
225560.0000000    0.2648852
225600.0000000    0.2730138
225640.0000000    0.2787330
225680.0000000    0.2787552
225720.0000000    0.2794440
225760.0000000    0.2636739
225800.0000000    0.2729784
225840.0000000    0.2558934
225880.0000000    0.2753961
225920.0000000    0.2579086
225960.0000000    0.2828797
226000.0000000    0.2738025
226040.0000000    0.2554729
226080.0000000    0.2868800
226120.0000000    0.2838367
226160.0000000    0.2756348
226200.0000000    0.2822937
226240.0000000    0.2739651
226280.0000000    0.2937628
226320.0000000    0.2893143
226360.0000000    0.2800978
226400.0000000    0.2437117
226440.0000000    0.2756819
226480.0000000    0.2807411
226520.0000000    0.2645520
226560.0000000    0.2644849
226600.0000000    0.2637904
226640.0000000    0.2641835
226680.0000000    0.2728411
226720.0000000    0.2759410
226760.0000000    0.2700823
226800.0000000    0.2604197
226840.0000000    0.2827003
226880.0000000    0.2964841
226920.0000000    0.2892479
226960.0000000    0.2965107
227000.0000000    0.3128558
227040.0000000    0.2956078
227080.0000000    0.2952910
227120.0000000    0.2514884
227160.0000000    0.2932976
227200.0000000    0.2962072
227240.0000000    0.2820981
227280.0000000    0.2842224
227320.0000000    0.2684848
227360.0000000    0.2873735
227400.0000000    0.2818947
227440.0000000    0.2778510
227480.0000000    0.2972114
227520.0000000    0.2936584
227560.0000000    0.2623634
227600.0000000    0.2830233
227640.0000000    0.2753373
227680.0000000    0.2701930
227720.0000000    0.2796963
227760.0000000    0.2798303
227800.0000000    0.2822119
227840.0000000    0.2862386
227880.0000000    0.2754722
227920.0000000    0.2881950
227960.0000000    0.3021327
228000.0000000    0.2981189
228040.0000000    0.2827990
228080.0000000    0.3141577
228120.0000000    0.2786416
228160.0000000    0.3045486
228200.0000000    0.2959166
228240.0000000    0.2930418
228280.0000000    0.2783161
228320.0000000    0.2715470
228360.0000000    0.2858026
228400.0000000    0.2631558
228440.0000000    0.2784748
228480.0000000    0.2804808
228520.0000000    0.2788910
228560.0000000    0.3033040
228600.0000000    0.2745475
228640.0000000    0.2791917
228680.0000000    0.2679206
228720.0000000    0.2742807
228760.0000000    0.2889172
228800.0000000    0.2597801
228840.0000000    0.2733866
228880.0000000    0.2376823
228920.0000000    0.2559775
228960.0000000    0.2684064
229000.0000000    0.2689741
229040.0000000    0.2564809
229080.0000000    0.2547238
229120.0000000    0.2673579
229160.0000000    0.2467139
229200.0000000    0.2650659
229240.0000000    0.2581989
229280.0000000    0.2635212
229320.0000000    0.2712083
229360.0000000    0.2613033
229400.0000000    0.2571948
229440.0000000    0.2644983
229480.0000000    0.2640389
229520.0000000    0.2703960
229560.0000000    0.2941327
229600.0000000    0.2856573
229640.0000000    0.2988251
229680.0000000    0.2741756
229720.0000000    0.2743271
229760.0000000    0.2628183
229800.0000000    0.2557450
229840.0000000    0.2683594
229880.0000000    0.2931031
229920.0000000    0.2964784
229960.0000000    0.3045809
230000.0000000    0.2979211
230040.0000000    0.2820688
230080.0000000    0.2866281
230120.0000000    0.2865287
230160.0000000    0.2825426
230200.0000000    0.2835752
230240.0000000    0.2806767
230280.0000000    0.2838192
230320.0000000    0.2888434
230360.0000000    0.2732862
230400.0000000    0.2401965
230440.0000000    0.2553209
230480.0000000    0.2602862
230520.0000000    0.2508130
230560.0000000    0.2881838
230600.0000000    0.2766928
230640.0000000    0.2951445
230680.0000000    0.2864675
230720.0000000    0.2779732
230760.0000000    0.2885041
230800.0000000    0.2668072
230840.0000000    0.2912147
230880.0000000    0.2797494
230920.0000000    0.3005722
230960.0000000    0.2632387
231000.0000000    0.2737474
231040.0000000    0.2854632
231080.0000000    0.2657659
231120.0000000    0.2714430
231160.0000000    0.2747255
231200.0000000    0.2867763
231240.0000000    0.2465884
231280.0000000    0.2702114
231320.0000000    0.2599643
231360.0000000    0.2578926
231400.0000000    0.2506430
231440.0000000    0.2828882
231480.0000000    0.2649597
231520.0000000    0.2666420
231560.0000000    0.2832014
231600.0000000    0.2693633
231640.0000000    0.2669558
231680.0000000    0.2741081
231720.0000000    0.2465246
231760.0000000    0.2612175
231800.0000000    0.2546564
231840.0000000    0.2719536
231880.0000000    0.2474397
231920.0000000    0.2827926
231960.0000000    0.2624044
232000.0000000    0.2597612
232040.0000000    0.2715081
232080.0000000    0.2837500
232120.0000000    0.2655633
232160.0000000    0.2462831
232200.0000000    0.2526427
232240.0000000    0.2686804
232280.0000000    0.2725399
232320.0000000    0.2547604
232360.0000000    0.2734798
232400.0000000    0.2905900
232440.0000000    0.2755918
232480.0000000    0.2426095
232520.0000000    0.2760179
232560.0000000    0.2554592
232600.0000000    0.2443209
232640.0000000    0.2466321
232680.0000000    0.2468905
232720.0000000    0.2514149
232760.0000000    0.2409772
232800.0000000    0.2567985
232840.0000000    0.2798285
232880.0000000    0.2479987
232920.0000000    0.2561111
232960.0000000    0.2576506
233000.0000000    0.2606761
233040.0000000    0.2338046
233080.0000000    0.2293631
233120.0000000    0.2602989
233160.0000000    0.2403539
233200.0000000    0.2513097
233240.0000000    0.2683059
233280.0000000    0.2335739
233320.0000000    0.2554414
233360.0000000    0.2409440
233400.0000000    0.2634263
233440.0000000    0.2498987
233480.0000000    0.2723010
233520.0000000    0.2661687
233560.0000000    0.2663424
233600.0000000    0.2900844
233640.0000000    0.2772740
233680.0000000    0.2683026
233720.0000000    0.2588295
233760.0000000    0.2419887
233800.0000000    0.2594346
233840.0000000    0.2448571
233880.0000000    0.2564184
233920.0000000    0.2604081
233960.0000000    0.2724739
234000.0000000    0.2831949
234040.0000000    0.2966245
234080.0000000    0.2825761
234120.0000000    0.2606753
234160.0000000    0.2371759
234200.0000000    0.2406453
234240.0000000    0.2765984
234280.0000000    0.2632973
234320.0000000    0.2468216
234360.0000000    0.2277550
234400.0000000    0.2666472
234440.0000000    0.2433540
234480.0000000    0.2625778
234520.0000000    0.2577065
234560.0000000    0.2516621
234600.0000000    0.2344534
234640.0000000    0.2469012
234680.0000000    0.2541007
234720.0000000    0.2472758
234760.0000000    0.2399558
234800.0000000    0.2476301
234840.0000000    0.2641827
234880.0000000    0.2554405
234920.0000000    0.2637967
234960.0000000    0.2506732
235000.0000000    0.2438116
235040.0000000    0.2506479
235080.0000000    0.2529864
235120.0000000    0.2712433
235160.0000000    0.2562067
235200.0000000    0.2632436
235240.0000000    0.2579755
235280.0000000    0.2486281
235320.0000000    0.2590009
235360.0000000    0.2706062
235400.0000000    0.2537600
235440.0000000    0.2536620
235480.0000000    0.2507629
235520.0000000    0.2594346
235560.0000000    0.2628536
235600.0000000    0.2433726
235640.0000000    0.2333907
235680.0000000    0.2486330
235720.0000000    0.2505594
235760.0000000    0.2864134
235800.0000000    0.2803149
235840.0000000    0.2490311
235880.0000000    0.2643065
235920.0000000    0.2681343
235960.0000000    0.2927218
236000.0000000    0.2863749
236040.0000000    0.2762087
236080.0000000    0.2703244
236120.0000000    0.2699350
236160.0000000    0.2644451
236200.0000000    0.2694535
236240.0000000    0.2719364
236280.0000000    0.2527075
236320.0000000    0.2678592
236360.0000000    0.2520618
236400.0000000    0.2450235
236440.0000000    0.2529432
236480.0000000    0.2421851
236520.0000000    0.2545068
236560.0000000    0.2534050
236600.0000000    0.2613239
236640.0000000    0.2575131
236680.0000000    0.2629650
236720.0000000    0.2261740
236760.0000000    0.2350337
236800.0000000    0.2348195
236840.0000000    0.2352581
236880.0000000    0.2451077
236920.0000000    0.2636835
236960.0000000    0.2546411
237000.0000000    0.2652026
237040.0000000    0.2560977
237080.0000000    0.2399635
237120.0000000    0.2246664
237160.0000000    0.2564733
237200.0000000    0.2382038
237240.0000000    0.2490558
237280.0000000    0.2611633
237320.0000000    0.2801142
237360.0000000    0.2527370
237400.0000000    0.2780284
237440.0000000    0.2708745
237480.0000000    0.2831576
237520.0000000    0.2744085
237560.0000000    0.2572396
237600.0000000    0.2747445
237640.0000000    0.2484963
237680.0000000    0.2679432
237720.0000000    0.2373655
237760.0000000    0.2617050
237800.0000000    0.2666309
237840.0000000    0.2666646
237880.0000000    0.2650693
237920.0000000    0.2573012
237960.0000000    0.2668619
238000.0000000    0.2559039
238040.0000000    0.2628012
238080.0000000    0.2636225
238120.0000000    0.2722478
238160.0000000    0.2537656
238200.0000000    0.2535366
238240.0000000    0.2406688
238280.0000000    0.2605845
238320.0000000    0.2796474
238360.0000000    0.2636706
238400.0000000    0.2733965
238440.0000000    0.2666300
238480.0000000    0.2557575
238520.0000000    0.2468676
238560.0000000    0.2504031
238600.0000000    0.2609954
238640.0000000    0.2766470
238680.0000000    0.2510445
238720.0000000    0.2405418
238760.0000000    0.2510972
238800.0000000    0.2668541
238840.0000000    0.2455018
238880.0000000    0.2463139
238920.0000000    0.2688746
238960.0000000    0.2781507
239000.0000000    0.2595598
239040.0000000    0.2670510
239080.0000000    0.2713298
239120.0000000    0.2620538
239160.0000000    0.2500348
239200.0000000    0.2531548
239240.0000000    0.2504289
239280.0000000    0.2654845
239320.0000000    0.2420808
239360.0000000    0.2481108
239400.0000000    0.2448071
239440.0000000    0.2677673
239480.0000000    0.2524556
239520.0000000    0.2588620
239560.0000000    0.2703892
239600.0000000    0.2537932
239640.0000000    0.2504871
239680.0000000    0.2891852
239720.0000000    0.2781693
239760.0000000    0.2686829
239800.0000000    0.2484690
239840.0000000    0.2449261
239880.0000000    0.2459628
239920.0000000    0.2468099
239960.0000000    0.2456861
240000.0000000    0.2435663
240040.0000000    0.2464721
240080.0000000    0.2471324
240120.0000000    0.2565856
240160.0000000    0.2631133
240200.0000000    0.2448140
240240.0000000    0.2530533
240280.0000000    0.2621397
240320.0000000    0.2651536
240360.0000000    0.2920270
240400.0000000    0.2689552
240440.0000000    0.2755776
240480.0000000    0.2591339
240520.0000000    0.2696688
240560.0000000    0.2830786
240600.0000000    0.2776655
240640.0000000    0.2787440
240680.0000000    0.2601057
240720.0000000    0.2820247
240760.0000000    0.2523009
240800.0000000    0.2577484
240840.0000000    0.2574128
240880.0000000    0.2568622
240920.0000000    0.2756647
240960.0000000    0.2981957
241000.0000000    0.2922707
241040.0000000    0.2820314
241080.0000000    0.2658273
241120.0000000    0.2830030
241160.0000000    0.2624819
241200.0000000    0.2849943
241240.0000000    0.2786692
241280.0000000    0.2414903
241320.0000000    0.2578929
241360.0000000    0.2844868
241400.0000000    0.2794756
241440.0000000    0.2696982
241480.0000000    0.2538192
241520.0000000    0.2527290
241560.0000000    0.2605389
241600.0000000    0.2813767
241640.0000000    0.2900018
241680.0000000    0.2860583
241720.0000000    0.3034131
241760.0000000    0.2737918
241800.0000000    0.2806720
241840.0000000    0.2673476
241880.0000000    0.2791005
241920.0000000    0.2579181
241960.0000000    0.2730699
242000.0000000    0.2623270
242040.0000000    0.2751647
242080.0000000    0.2702507
242120.0000000    0.2517599
242160.0000000    0.2544882
242200.0000000    0.2724794
242240.0000000    0.2644641
242280.0000000    0.2934495
242320.0000000    0.2966210
242360.0000000    0.2771456
242400.0000000    0.2676044
242440.0000000    0.2752169
242480.0000000    0.2767710
242520.0000000    0.2537783
242560.0000000    0.2626886
242600.0000000    0.2712466
242640.0000000    0.2831651
242680.0000000    0.2652353
242720.0000000    0.2573673
242760.0000000    0.2599757
242800.0000000    0.2496502
242840.0000000    0.2494105
242880.0000000    0.2542990
242920.0000000    0.2352338
242960.0000000    0.2271185
243000.0000000    0.2489586
243040.0000000    0.2435091
243080.0000000    0.2528335
243120.0000000    0.2360038
243160.0000000    0.2485134
243200.0000000    0.2315425
243240.0000000    0.2256079
243280.0000000    0.2603142
243320.0000000    0.2879280
243360.0000000    0.2573542
243400.0000000    0.2542983
243440.0000000    0.2584994
243480.0000000    0.2801416
243520.0000000    0.2947182
243560.0000000    0.2931864
243600.0000000    0.2843623
243640.0000000    0.2709624
243680.0000000    0.2596903
243720.0000000    0.2520032
243760.0000000    0.2568446
243800.0000000    0.2632445
243840.0000000    0.2636174
243880.0000000    0.2713460
243920.0000000    0.2839333
243960.0000000    0.2979308
244000.0000000    0.2858071
244040.0000000    0.2505966
244080.0000000    0.2623176
244120.0000000    0.2927461
244160.0000000    0.2859856
244200.0000000    0.2912369
244240.0000000    0.2837625
244280.0000000    0.2695921
244320.0000000    0.2767330
244360.0000000    0.2717393
244400.0000000    0.2689062
244440.0000000    0.2601407
244480.0000000    0.2720704
244520.0000000    0.2838908
244560.0000000    0.2821382
244600.0000000    0.2872200
244640.0000000    0.3104379
244680.0000000    0.3364297
244720.0000000    0.3137026
244760.0000000    0.2787168
244800.0000000    0.2765960
244840.0000000    0.2774593
244880.0000000    0.2749237
244920.0000000    0.2861319
244960.0000000    0.2786001
245000.0000000    0.2793132
245040.0000000    0.2785207
245080.0000000    0.2584252
245120.0000000    0.2736465
245160.0000000    0.2715057
245200.0000000    0.2747890
245240.0000000    0.2946949
245280.0000000    0.2676741
245320.0000000    0.2520310
245360.0000000    0.2472081
245400.0000000    0.2523169
245440.0000000    0.2500430
245480.0000000    0.2470414
245520.0000000    0.2547997
245560.0000000    0.2650736
245600.0000000    0.2688695
245640.0000000    0.2654786
245680.0000000    0.2540615
245720.0000000    0.2331352
245760.0000000    0.2591565
245800.0000000    0.2511106
245840.0000000    0.2643244
245880.0000000    0.2625314
245920.0000000    0.2533645
245960.0000000    0.2553918
246000.0000000    0.2514747
246040.0000000    0.2598366
246080.0000000    0.2531829
246120.0000000    0.2603462
246160.0000000    0.2640232
246200.0000000    0.2732363
246240.0000000    0.2603453
246280.0000000    0.2683602
246320.0000000    0.2690940
246360.0000000    0.2607226
246400.0000000    0.2704799
246440.0000000    0.2696848
246480.0000000    0.2791500
246520.0000000    0.2753709
246560.0000000    0.2795555
246600.0000000    0.2386519
246640.0000000    0.2841949
246680.0000000    0.2607403
246720.0000000    0.2613490
246760.0000000    0.2547922
246800.0000000    0.2810164
246840.0000000    0.2553589
246880.0000000    0.2679914
246920.0000000    0.2655388
246960.0000000    0.2533946
247000.0000000    0.2744023
247040.0000000    0.2567179
247080.0000000    0.2652972
247120.0000000    0.2665956
247160.0000000    0.2726918
247200.0000000    0.2751964
247240.0000000    0.2480088
247280.0000000    0.2512197
247320.0000000    0.2451622
247360.0000000    0.2724122
247400.0000000    0.2503182
247440.0000000    0.2827022
247480.0000000    0.2709464
247520.0000000    0.2644718
247560.0000000    0.2787142
247600.0000000    0.2605919
247640.0000000    0.2642386
247680.0000000    0.2728231
247720.0000000    0.2748350
247760.0000000    0.2472053
247800.0000000    0.2426378
247840.0000000    0.2668780
247880.0000000    0.2537855
247920.0000000    0.2485740
247960.0000000    0.2560231
248000.0000000    0.2515808
248040.0000000    0.2421618
248080.0000000    0.2744606
248120.0000000    0.2385297
248160.0000000    0.2546530
248200.0000000    0.2288319
248240.0000000    0.2290499
248280.0000000    0.2651590
248320.0000000    0.2498798
248360.0000000    0.2338139
248400.0000000    0.2436976
248440.0000000    0.2430126
248480.0000000    0.2597474
248520.0000000    0.2523031
248560.0000000    0.2551085
248600.0000000    0.2465993
248640.0000000    0.2568646
248680.0000000    0.2470802
248720.0000000    0.2623329
248760.0000000    0.2518221
248800.0000000    0.2637530
248840.0000000    0.2636427
248880.0000000    0.2562860
248920.0000000    0.2566326
248960.0000000    0.2570042
249000.0000000    0.2542801
249040.0000000    0.2399196
249080.0000000    0.2402737
249120.0000000    0.2651596
249160.0000000    0.2523226
249200.0000000    0.2553830
249240.0000000    0.2624739
249280.0000000    0.2654499
249320.0000000    0.2436091
249360.0000000    0.2600017
249400.0000000    0.2523392
249440.0000000    0.2301124
249480.0000000    0.2476611
249520.0000000    0.2464428
249560.0000000    0.2554011
249600.0000000    0.2479789
249640.0000000    0.2393871
249680.0000000    0.2569876
249720.0000000    0.2585784
249760.0000000    0.2670624
249800.0000000    0.2703778
249840.0000000    0.2557144
249880.0000000    0.2602289
249920.0000000    0.2279761
249960.0000000    0.2476065
250000.0000000    0.2437912
250040.0000000    0.2377967
250080.0000000    0.2663699
250120.0000000    0.2632553
250160.0000000    0.2494513
250200.0000000    0.2510510
250240.0000000    0.2538749
250280.0000000    0.2768604
250320.0000000    0.2662604
250360.0000000    0.2747051
250400.0000000    0.2717877
250440.0000000    0.2597234
250480.0000000    0.2472228
250520.0000000    0.2534753
250560.0000000    0.2623118
250600.0000000    0.2786551
250640.0000000    0.2416021
250680.0000000    0.2480443
250720.0000000    0.2660430
250760.0000000    0.2469134
250800.0000000    0.2557021
250840.0000000    0.2737119
250880.0000000    0.2576181
250920.0000000    0.2604221
250960.0000000    0.2618712
251000.0000000    0.2607866
251040.0000000    0.2684695
251080.0000000    0.2618635
251120.0000000    0.2488920
251160.0000000    0.2575591
251200.0000000    0.2602139
251240.0000000    0.2464891
251280.0000000    0.2492560
251320.0000000    0.2885262
251360.0000000    0.2620763
251400.0000000    0.2714889
251440.0000000    0.2743130
251480.0000000    0.2435609
251520.0000000    0.2565631
251560.0000000    0.2696820
251600.0000000    0.2543323
251640.0000000    0.2407912
251680.0000000    0.2746146
251720.0000000    0.2534072
251760.0000000    0.2366466
251800.0000000    0.2507049
251840.0000000    0.2595154
251880.0000000    0.2494247
251920.0000000    0.2675561
251960.0000000    0.2511056
252000.0000000    0.2867012
252040.0000000    0.2567779
252080.0000000    0.2731731
252120.0000000    0.2770400
252160.0000000    0.2606367
252200.0000000    0.2620826
252240.0000000    0.2619942
252280.0000000    0.2645226
252320.0000000    0.2473268
252360.0000000    0.2364530
252400.0000000    0.2347072
252440.0000000    0.2533874
252480.0000000    0.2516658
252520.0000000    0.2600789
252560.0000000    0.2380297
252600.0000000    0.2551345
252640.0000000    0.2598220
252680.0000000    0.2923549
252720.0000000    0.2544213
252760.0000000    0.2688720
252800.0000000    0.2678379
252840.0000000    0.2197977
252880.0000000    0.2535206
252920.0000000    0.2476646
252960.0000000    0.2400685
253000.0000000    0.2473901
253040.0000000    0.2606150
253080.0000000    0.2752352
253120.0000000    0.2724084
253160.0000000    0.2700614
253200.0000000    0.2766810
253240.0000000    0.2711551
253280.0000000    0.2846752
253320.0000000    0.2725559
253360.0000000    0.2604593
253400.0000000    0.2796676
253440.0000000    0.2461212
253480.0000000    0.2689272
253520.0000000    0.2244812
253560.0000000    0.2620650
253600.0000000    0.2643889
253640.0000000    0.2651363
253680.0000000    0.2615915
253720.0000000    0.2446203
253760.0000000    0.2587098
253800.0000000    0.2617400
253840.0000000    0.2549102
253880.0000000    0.2590843
253920.0000000    0.2859757
253960.0000000    0.2680497
254000.0000000    0.2661263
254040.0000000    0.2852419
254080.0000000    0.2616394
254120.0000000    0.2839046
254160.0000000    0.2690068
254200.0000000    0.2692849
254240.0000000    0.2518418
254280.0000000    0.2532196
254320.0000000    0.2589946
254360.0000000    0.2452212
254400.0000000    0.2538151
254440.0000000    0.2626469
254480.0000000    0.2507874
254520.0000000    0.2552758
254560.0000000    0.2229812
254600.0000000    0.2558624
254640.0000000    0.2443946
254680.0000000    0.2542718
254720.0000000    0.2786120
254760.0000000    0.2857525
254800.0000000    0.2529784
254840.0000000    0.2751400
254880.0000000    0.2443409
254920.0000000    0.2488252
254960.0000000    0.2745537
255000.0000000    0.2525107
255040.0000000    0.2412347
255080.0000000    0.2508815
255120.0000000    0.2529512
255160.0000000    0.2641217
255200.0000000    0.2582338
255240.0000000    0.2391547
255280.0000000    0.2468358
255320.0000000    0.2709239
255360.0000000    0.2755262
255400.0000000    0.2525338
255440.0000000    0.2559307
255480.0000000    0.2658139
255520.0000000    0.2557750
255560.0000000    0.2556975
255600.0000000    0.2258833
255640.0000000    0.2659420
255680.0000000    0.2548476
255720.0000000    0.2718832
255760.0000000    0.2645535
255800.0000000    0.2641955
255840.0000000    0.2585312
255880.0000000    0.2462593
255920.0000000    0.2760854
255960.0000000    0.2689216
256000.0000000    0.2553674
256040.0000000    0.2551386
256080.0000000    0.2540801
256120.0000000    0.2657447
256160.0000000    0.2680465
256200.0000000    0.2796562
256240.0000000    0.2660362
256280.0000000    0.2700870
256320.0000000    0.2823711
256360.0000000    0.2753871
256400.0000000    0.2455105
256440.0000000    0.2543874
256480.0000000    0.2664242
256520.0000000    0.2673035
256560.0000000    0.2679924
256600.0000000    0.2763343
256640.0000000    0.2817073
256680.0000000    0.2789642
256720.0000000    0.2800685
256760.0000000    0.2429423
256800.0000000    0.2453831
256840.0000000    0.2488672
256880.0000000    0.2710865
256920.0000000    0.2595751
256960.0000000    0.2426549
257000.0000000    0.2475728
257040.0000000    0.2636474
257080.0000000    0.2557671
257120.0000000    0.2756183
257160.0000000    0.2743824
257200.0000000    0.2734875
257240.0000000    0.2643631
257280.0000000    0.2930917
257320.0000000    0.2987271
257360.0000000    0.2880237
257400.0000000    0.2777110
257440.0000000    0.2654555
257480.0000000    0.2516758
257520.0000000    0.2849718
257560.0000000    0.2457478
257600.0000000    0.2659891
257640.0000000    0.2547572
257680.0000000    0.2522985
257720.0000000    0.2743323
257760.0000000    0.2481775
257800.0000000    0.2717057
257840.0000000    0.2881050
257880.0000000    0.2790005
257920.0000000    0.2562132
257960.0000000    0.2699728
258000.0000000    0.2724683
258040.0000000    0.2846837
258080.0000000    0.2734976
258120.0000000    0.2628023
258160.0000000    0.2638761
258200.0000000    0.2836168
258240.0000000    0.2716772
258280.0000000    0.2419312
258320.0000000    0.2661172
258360.0000000    0.2226765
258400.0000000    0.2401844
258440.0000000    0.2318054
258480.0000000    0.2520279
258520.0000000    0.2354935
258560.0000000    0.2333074
258600.0000000    0.2514369
258640.0000000    0.2576011
258680.0000000    0.2464708
258720.0000000    0.2378609
258760.0000000    0.2560093
258800.0000000    0.2500422
258840.0000000    0.2595485
258880.0000000    0.2559944
258920.0000000    0.2753256
258960.0000000    0.2503762
259000.0000000    0.2512639
259040.0000000    0.2527010
259080.0000000    0.2633919
259120.0000000    0.2563023
259160.0000000    0.2272266
259200.0000000    0.2510524
259240.0000000    0.2646956
259280.0000000    0.2704341
259320.0000000    0.2742459
259360.0000000    0.2699633
259400.0000000    0.2560536
259440.0000000    0.2653827
259480.0000000    0.2543643
259520.0000000    0.2567525
259560.0000000    0.2396933
259600.0000000    0.2567845
259640.0000000    0.2383291
259680.0000000    0.2674980
259720.0000000    0.2542624
259760.0000000    0.2670681
259800.0000000    0.2578815
259840.0000000    0.2510218
259880.0000000    0.2486198
259920.0000000    0.2656636
259960.0000000    0.2490057
260000.0000000    0.2656074
260040.0000000    0.2399683
260080.0000000    0.2582135
260120.0000000    0.2518362
260160.0000000    0.2409956
260200.0000000    0.2533928
260240.0000000    0.2701242
260280.0000000    0.2736011
260320.0000000    0.2740454
260360.0000000    0.2568850
260400.0000000    0.2492318
260440.0000000    0.2533749
260480.0000000    0.2633966
260520.0000000    0.2621598
260560.0000000    0.2590067
260600.0000000    0.2548918
260640.0000000    0.2620004
260680.0000000    0.2492512
260720.0000000    0.2497445
260760.0000000    0.2453174
260800.0000000    0.2559634
260840.0000000    0.2564010
260880.0000000    0.2527228
260920.0000000    0.2199000
260960.0000000    0.2423134
261000.0000000    0.2201174
261040.0000000    0.2358950
261080.0000000    0.2426750
261120.0000000    0.2398506
261160.0000000    0.2309612
261200.0000000    0.2459988
261240.0000000    0.2386851
261280.0000000    0.2379548
261320.0000000    0.2493050
261360.0000000    0.2584805
261400.0000000    0.2453869
261440.0000000    0.2524437
261480.0000000    0.2666516
261520.0000000    0.2444818
261560.0000000    0.2359636
261600.0000000    0.2390530
261640.0000000    0.2337601
261680.0000000    0.2439493
261720.0000000    0.2685061
261760.0000000    0.2443465
261800.0000000    0.2619675
261840.0000000    0.2547321
261880.0000000    0.2454734
261920.0000000    0.2377487
261960.0000000    0.2413097
262000.0000000    0.2551121
262040.0000000    0.2456670
262080.0000000    0.2709577
262120.0000000    0.2575755
262160.0000000    0.2485278
262200.0000000    0.2410008
262240.0000000    0.2454733
262280.0000000    0.2463885
262320.0000000    0.2652539
262360.0000000    0.2577927
262400.0000000    0.2640941
262440.0000000    0.2501503
262480.0000000    0.2421438
262520.0000000    0.2737799
262560.0000000    0.2610268
262600.0000000    0.2774980
262640.0000000    0.2695427
262680.0000000    0.2830406
262720.0000000    0.2756045
262760.0000000    0.2679398
262800.0000000    0.2794271
262840.0000000    0.2823030
262880.0000000    0.2649565
262920.0000000    0.2593872
262960.0000000    0.2861343
263000.0000000    0.2590047
263040.0000000    0.2610140
263080.0000000    0.2516778
263120.0000000    0.2609555
263160.0000000    0.2715017
263200.0000000    0.2583307
263240.0000000    0.2548040
263280.0000000    0.2524821
263320.0000000    0.2661155
263360.0000000    0.2388435
263400.0000000    0.2423395
263440.0000000    0.2380598
263480.0000000    0.2423265
263520.0000000    0.2484978
263560.0000000    0.2394429
263600.0000000    0.2634266
263640.0000000    0.2403051
263680.0000000    0.2438936
263720.0000000    0.2630778
263760.0000000    0.2497679
263800.0000000    0.2487237
263840.0000000    0.2539851
263880.0000000    0.2316578
263920.0000000    0.2404178
263960.0000000    0.2383405
264000.0000000    0.2422980
264040.0000000    0.2444944
264080.0000000    0.2374634
264120.0000000    0.2446541
264160.0000000    0.2621371
264200.0000000    0.2474606
264240.0000000    0.2631698
264280.0000000    0.2694171
264320.0000000    0.2584966
264360.0000000    0.2570402
264400.0000000    0.2558166
264440.0000000    0.2718063
264480.0000000    0.2551723
264520.0000000    0.2583351
264560.0000000    0.2357084
264600.0000000    0.2439944
264640.0000000    0.2713977
264680.0000000    0.2743184
264720.0000000    0.2611465
264760.0000000    0.2639686
264800.0000000    0.2712276
264840.0000000    0.2400562
264880.0000000    0.2672153
264920.0000000    0.2714720
264960.0000000    0.2603807
265000.0000000    0.2548376
265040.0000000    0.2558245
265080.0000000    0.2565226
265120.0000000    0.2522693
265160.0000000    0.2501355
265200.0000000    0.2385508
265240.0000000    0.2385950
265280.0000000    0.2475441
265320.0000000    0.2602959
265360.0000000    0.2518576
265400.0000000    0.2558948
265440.0000000    0.2458863
265480.0000000    0.2303356
265520.0000000    0.2328461
265560.0000000    0.2232356
265600.0000000    0.2582654
265640.0000000    0.2528672
265680.0000000    0.2369554
265720.0000000    0.2382009
265760.0000000    0.2398748
265800.0000000    0.2340386
265840.0000000    0.2601633
265880.0000000    0.2522414
265920.0000000    0.2509220
265960.0000000    0.2566285
266000.0000000    0.2541761
266040.0000000    0.2568127
266080.0000000    0.2426116
266120.0000000    0.2591830
266160.0000000    0.2820728
266200.0000000    0.2464136
266240.0000000    0.2509492
266280.0000000    0.2456743
266320.0000000    0.2310594
266360.0000000    0.2274957
266400.0000000    0.2449533
266440.0000000    0.2461206
266480.0000000    0.2580897
266520.0000000    0.2617216
266560.0000000    0.2363597
266600.0000000    0.2699887
266640.0000000    0.2637952
266680.0000000    0.2469733
266720.0000000    0.2662520
266760.0000000    0.2463840
266800.0000000    0.2641038
266840.0000000    0.2590072
266880.0000000    0.2732990
266920.0000000    0.2834393
266960.0000000    0.2746668
267000.0000000    0.2839957
267040.0000000    0.2552997
267080.0000000    0.2610467
267120.0000000    0.2441698
267160.0000000    0.2518709
267200.0000000    0.2591076
267240.0000000    0.2559168
267280.0000000    0.2431283
267320.0000000    0.2255312
267360.0000000    0.2468302
267400.0000000    0.2493038
267440.0000000    0.2375453
267480.0000000    0.2431837
267520.0000000    0.2448200
267560.0000000    0.2449703
267600.0000000    0.2841236
267640.0000000    0.2628233
267680.0000000    0.2303598
267720.0000000    0.2230797
267760.0000000    0.2382083
267800.0000000    0.2523929
267840.0000000    0.2407950
267880.0000000    0.2438258
267920.0000000    0.2637047
267960.0000000    0.2597769
268000.0000000    0.2563181
268040.0000000    0.2421887
268080.0000000    0.2412403
268120.0000000    0.2343736
268160.0000000    0.2507967
268200.0000000    0.2468547
268240.0000000    0.2560898
268280.0000000    0.2549216
268320.0000000    0.2446467
268360.0000000    0.2504723
268400.0000000    0.2346110
268440.0000000    0.2411957
268480.0000000    0.2465003
268520.0000000    0.2415992
268560.0000000    0.2572041
268600.0000000    0.2406227
268640.0000000    0.2570657
268680.0000000    0.2323601
268720.0000000    0.2500752
268760.0000000    0.2383800
268800.0000000    0.2341987
268840.0000000    0.2397951
268880.0000000    0.2613075
268920.0000000    0.2456055
268960.0000000    0.2556208
269000.0000000    0.2645352
269040.0000000    0.2586835
269080.0000000    0.2560056
269120.0000000    0.2604266
269160.0000000    0.2495685
269200.0000000    0.2330353
269240.0000000    0.2266321
269280.0000000    0.2518202
269320.0000000    0.2329533
269360.0000000    0.2445771
269400.0000000    0.2446029
269440.0000000    0.2425984
269480.0000000    0.2374014
269520.0000000    0.2364800
269560.0000000    0.2502351
269600.0000000    0.2528612
269640.0000000    0.2522731
269680.0000000    0.2244685
269720.0000000    0.2356788
269760.0000000    0.2426606
269800.0000000    0.2411919
269840.0000000    0.2388030
269880.0000000    0.2423089
269920.0000000    0.2486239
269960.0000000    0.2678551
270000.0000000    0.2539853
270040.0000000    0.2613233
270080.0000000    0.2546994
270120.0000000    0.2593819
270160.0000000    0.2579782
270200.0000000    0.2604029
270240.0000000    0.2402758
270280.0000000    0.2557267
270320.0000000    0.2314713
270360.0000000    0.2412243
270400.0000000    0.2451183
270440.0000000    0.2540919
270480.0000000    0.2593617
270520.0000000    0.2492801
270560.0000000    0.2539359
270600.0000000    0.2712069
270640.0000000    0.2570118
270680.0000000    0.2530713
270720.0000000    0.2388828
270760.0000000    0.2501437
270800.0000000    0.2421357
270840.0000000    0.2687595
270880.0000000    0.2552349
270920.0000000    0.2448880
270960.0000000    0.2610134
271000.0000000    0.2589395
271040.0000000    0.2491513
271080.0000000    0.2520784
271120.0000000    0.2519436
271160.0000000    0.2396788
271200.0000000    0.2286440
271240.0000000    0.2614279
271280.0000000    0.2367091
271320.0000000    0.2516482
271360.0000000    0.2742372
271400.0000000    0.2485567
271440.0000000    0.2447372
271480.0000000    0.2396178
271520.0000000    0.2370312
271560.0000000    0.2357704
271600.0000000    0.2474951
271640.0000000    0.2359969
271680.0000000    0.2534247
271720.0000000    0.2506533
271760.0000000    0.2311508
271800.0000000    0.2420741
271840.0000000    0.2485130
271880.0000000    0.2472372
271920.0000000    0.2597857
271960.0000000    0.2619888
272000.0000000    0.2541851
272040.0000000    0.2734275
272080.0000000    0.2628264
272120.0000000    0.2671303
272160.0000000    0.2567883
272200.0000000    0.2660133
272240.0000000    0.2816909
272280.0000000    0.2596649
272320.0000000    0.2690250
272360.0000000    0.2755480
272400.0000000    0.2903540
272440.0000000    0.2771054
272480.0000000    0.2684108
272520.0000000    0.2795722
272560.0000000    0.2804741
272600.0000000    0.2758158
272640.0000000    0.2914581
272680.0000000    0.2645393
272720.0000000    0.2808509
272760.0000000    0.2708947
272800.0000000    0.2555656
272840.0000000    0.2532963
272880.0000000    0.2511174
272920.0000000    0.2616417
272960.0000000    0.2868997
273000.0000000    0.2547175
273040.0000000    0.2892668
273080.0000000    0.2777793
273120.0000000    0.2891509
273160.0000000    0.2748043
273200.0000000    0.2893830
273240.0000000    0.2700699
273280.0000000    0.2566351
273320.0000000    0.2677795
273360.0000000    0.2644474
273400.0000000    0.2644761
273440.0000000    0.2576365
273480.0000000    0.2528057
273520.0000000    0.2480669
273560.0000000    0.2363811
273600.0000000    0.2463466
273640.0000000    0.2364805
273680.0000000    0.2414571
273720.0000000    0.2479939
273760.0000000    0.2524439
273800.0000000    0.2392082
273840.0000000    0.2795221
273880.0000000    0.2617819
273920.0000000    0.2473075
273960.0000000    0.2656270
274000.0000000    0.2529285
274040.0000000    0.2616605
274080.0000000    0.2375276
274120.0000000    0.2510584
274160.0000000    0.2495833
274200.0000000    0.2606156
274240.0000000    0.2565517
274280.0000000    0.2504542
274320.0000000    0.2702039
274360.0000000    0.2500226
274400.0000000    0.2651899
274440.0000000    0.2677708
274480.0000000    0.2569614
274520.0000000    0.2511310
274560.0000000    0.2692283
274600.0000000    0.2655993
274640.0000000    0.2769499
274680.0000000    0.2774957
274720.0000000    0.2801568
274760.0000000    0.2559524
274800.0000000    0.2462078
274840.0000000    0.2663626
274880.0000000    0.2509899
274920.0000000    0.2591292
274960.0000000    0.2475605
275000.0000000    0.2411909
275040.0000000    0.2445095
275080.0000000    0.2463799
275120.0000000    0.2528888
275160.0000000    0.2609158
275200.0000000    0.2319030
275240.0000000    0.2524424
275280.0000000    0.2599869
275320.0000000    0.2522166
275360.0000000    0.2519627
275400.0000000    0.2585379
275440.0000000    0.2571262
275480.0000000    0.2612531
275520.0000000    0.2672631
275560.0000000    0.2676562
275600.0000000    0.2656767
275640.0000000    0.2681431
275680.0000000    0.2825614
275720.0000000    0.2618282
275760.0000000    0.2647329
275800.0000000    0.2591180
275840.0000000    0.2542662
275880.0000000    0.2468813
275920.0000000    0.2733998
275960.0000000    0.2699040
276000.0000000    0.2706585
276040.0000000    0.2656062
276080.0000000    0.2527337
276120.0000000    0.2739547
276160.0000000    0.2749685
276200.0000000    0.2642078
276240.0000000    0.2596385
276280.0000000    0.2351866
276320.0000000    0.2363829
276360.0000000    0.2371494
276400.0000000    0.2408121
276440.0000000    0.2352251
276480.0000000    0.2362302
276520.0000000    0.2607830
276560.0000000    0.2536295
276600.0000000    0.2674598
276640.0000000    0.2575158
276680.0000000    0.2691160
276720.0000000    0.2712655
276760.0000000    0.2645708
276800.0000000    0.2625564
276840.0000000    0.2441992
276880.0000000    0.2369629
276920.0000000    0.2629294
276960.0000000    0.2671692
277000.0000000    0.2731679
277040.0000000    0.2471695
277080.0000000    0.2541409
277120.0000000    0.2419243
277160.0000000    0.2537144
277200.0000000    0.2397590
277240.0000000    0.2693852
277280.0000000    0.2660977
277320.0000000    0.2777129
277360.0000000    0.2542145
277400.0000000    0.2552459
277440.0000000    0.2618208
277480.0000000    0.2519045
277520.0000000    0.2450769
277560.0000000    0.2590713
277600.0000000    0.2341076
277640.0000000    0.2456374
277680.0000000    0.2525138
277720.0000000    0.2688288
277760.0000000    0.2452747
277800.0000000    0.2501183
277840.0000000    0.2556510
277880.0000000    0.2626550
277920.0000000    0.2592934
277960.0000000    0.2626354
278000.0000000    0.2734172
278040.0000000    0.2573765
278080.0000000    0.2507676
278120.0000000    0.2543091
278160.0000000    0.2371643
278200.0000000    0.2448289
278240.0000000    0.2506549
278280.0000000    0.2683548
278320.0000000    0.2573466
278360.0000000    0.2530399
278400.0000000    0.2747208
278440.0000000    0.2887537
278480.0000000    0.2706445
278520.0000000    0.2684520
278560.0000000    0.2534496
278600.0000000    0.2483832
278640.0000000    0.2635559
278680.0000000    0.2512101
278720.0000000    0.2468208
278760.0000000    0.2501292
278800.0000000    0.2701888
278840.0000000    0.2892428
278880.0000000    0.2643620
278920.0000000    0.2727411
278960.0000000    0.2495919
279000.0000000    0.2678322
279040.0000000    0.2486675
279080.0000000    0.2560494
279120.0000000    0.2946633
279160.0000000    0.2608802
279200.0000000    0.2819240
279240.0000000    0.2610544
279280.0000000    0.2667279
279320.0000000    0.2441469
279360.0000000    0.2437708
279400.0000000    0.2544614
279440.0000000    0.2513126
279480.0000000    0.2654632
279520.0000000    0.2558880
279560.0000000    0.2564634
279600.0000000    0.2687683
279640.0000000    0.2555438
279680.0000000    0.2798585
279720.0000000    0.2738239
279760.0000000    0.2720332
279800.0000000    0.2621962
279840.0000000    0.2775560
279880.0000000    0.2612857
279920.0000000    0.2577608
279960.0000000    0.2680958
280000.0000000    0.2682174
280040.0000000    0.2584269
280080.0000000    0.2700200
280120.0000000    0.2699250
280160.0000000    0.2679137
280200.0000000    0.2697384
280240.0000000    0.2538998
280280.0000000    0.2686071
280320.0000000    0.2700394
280360.0000000    0.2562718
280400.0000000    0.2511311
280440.0000000    0.2588313
280480.0000000    0.2656619
280520.0000000    0.2690491
280560.0000000    0.2452522
280600.0000000    0.2704203
280640.0000000    0.2550832
280680.0000000    0.2543176
280720.0000000    0.2548960
280760.0000000    0.2596294
280800.0000000    0.2716720
280840.0000000    0.2650143
280880.0000000    0.2569457
280920.0000000    0.2753786
280960.0000000    0.2644268
281000.0000000    0.2590508
281040.0000000    0.2627016
281080.0000000    0.2698948
281120.0000000    0.2821731
281160.0000000    0.2702812
281200.0000000    0.2805775
281240.0000000    0.2507868
281280.0000000    0.2670604
281320.0000000    0.2697403
281360.0000000    0.2616375
281400.0000000    0.2647147
281440.0000000    0.2464182
281480.0000000    0.2466511
281520.0000000    0.2416125
281560.0000000    0.2498084
281600.0000000    0.2616416
281640.0000000    0.2447800
281680.0000000    0.2507946
281720.0000000    0.2640059
281760.0000000    0.2676744
281800.0000000    0.2774596
281840.0000000    0.2505597
281880.0000000    0.2564780
281920.0000000    0.2593582
281960.0000000    0.2666997
282000.0000000    0.2566112
282040.0000000    0.2531132
282080.0000000    0.2587687
282120.0000000    0.2714411
282160.0000000    0.2637696
282200.0000000    0.2476195
282240.0000000    0.2464336
282280.0000000    0.2740179
282320.0000000    0.2692139
282360.0000000    0.2408455
282400.0000000    0.2535697
282440.0000000    0.2457288
282480.0000000    0.2530527
282520.0000000    0.2612417
282560.0000000    0.2760978
282600.0000000    0.2667880
282640.0000000    0.2634622
282680.0000000    0.2578298
282720.0000000    0.2605161
282760.0000000    0.2499184
282800.0000000    0.2498926
282840.0000000    0.2443591
282880.0000000    0.2470256
282920.0000000    0.2472658
282960.0000000    0.2452006
283000.0000000    0.2421086
283040.0000000    0.2438764
283080.0000000    0.2374268
283120.0000000    0.2484591
283160.0000000    0.2600137
283200.0000000    0.2469193
283240.0000000    0.2599994
283280.0000000    0.2715934
283320.0000000    0.2625497
283360.0000000    0.2632724
283400.0000000    0.2778178
283440.0000000    0.2795128
283480.0000000    0.2795704
283520.0000000    0.2770452
283560.0000000    0.2657456
283600.0000000    0.2791088
283640.0000000    0.2712055
283680.0000000    0.2750269
283720.0000000    0.2820954
283760.0000000    0.2534313
283800.0000000    0.2719685
283840.0000000    0.2659274
283880.0000000    0.2555765
283920.0000000    0.2658317
283960.0000000    0.2498792
284000.0000000    0.2705625
284040.0000000    0.2522633
284080.0000000    0.2436701
284120.0000000    0.2425424
284160.0000000    0.2630852
284200.0000000    0.2775248
284240.0000000    0.2657953
284280.0000000    0.2577344
284320.0000000    0.2506334
284360.0000000    0.2682332
284400.0000000    0.2611241
284440.0000000    0.2725545
284480.0000000    0.2520581
284520.0000000    0.2688226
284560.0000000    0.2810462
284600.0000000    0.2772180
284640.0000000    0.2994852
284680.0000000    0.2825686
284720.0000000    0.2675889
284760.0000000    0.2713888
284800.0000000    0.2709666
284840.0000000    0.2589915
284880.0000000    0.2437564
284920.0000000    0.2735200
284960.0000000    0.2742588
285000.0000000    0.2695204
285040.0000000    0.2793144
285080.0000000    0.2643980
285120.0000000    0.2696368
285160.0000000    0.2685363
285200.0000000    0.2739986
285240.0000000    0.2555408
285280.0000000    0.2350977
285320.0000000    0.2256614
285360.0000000    0.2421005
285400.0000000    0.2603785
285440.0000000    0.2435583
285480.0000000    0.2540598
285520.0000000    0.2555914
285560.0000000    0.2518603
285600.0000000    0.2726003
285640.0000000    0.2757825
285680.0000000    0.2511371
285720.0000000    0.2732573
285760.0000000    0.2543937
285800.0000000    0.2602078
285840.0000000    0.2515996
285880.0000000    0.2497128
285920.0000000    0.2508779
285960.0000000    0.2368006
286000.0000000    0.2575853
286040.0000000    0.2454485
286080.0000000    0.2611544
286120.0000000    0.2514496
286160.0000000    0.2459843
286200.0000000    0.2592262
286240.0000000    0.2483268
286280.0000000    0.2396107
286320.0000000    0.2297370
286360.0000000    0.2397604
286400.0000000    0.2434295
286440.0000000    0.2383269
286480.0000000    0.2603154
286520.0000000    0.2689199
286560.0000000    0.2797219
286600.0000000    0.2675937
286640.0000000    0.2476324
286680.0000000    0.2578309
286720.0000000    0.2511698
286760.0000000    0.2575786
286800.0000000    0.2645040
286840.0000000    0.2522303
286880.0000000    0.2546482
286920.0000000    0.2582288
286960.0000000    0.2481957
287000.0000000    0.2699130
287040.0000000    0.2673291
287080.0000000    0.2633156
287120.0000000    0.2426874
287160.0000000    0.2552740
287200.0000000    0.2526460
287240.0000000    0.2489903
287280.0000000    0.2620235
287320.0000000    0.2410893
287360.0000000    0.2362918
287400.0000000    0.2400607
287440.0000000    0.2623822
287480.0000000    0.2469397
287520.0000000    0.2436744
287560.0000000    0.2644216
287600.0000000    0.2469861
287640.0000000    0.2582287
287680.0000000    0.2622961
287720.0000000    0.2450686
287760.0000000    0.2393781
287800.0000000    0.2398820
287840.0000000    0.2300765
287880.0000000    0.2447449
287920.0000000    0.2453611
287960.0000000    0.2621713
288000.0000000    0.2412688
288040.0000000    0.2621127
288080.0000000    0.2644908
288120.0000000    0.2466749
288160.0000000    0.2675276
288200.0000000    0.2739835
288240.0000000    0.2626150
288280.0000000    0.2746631
288320.0000000    0.2528703
288360.0000000    0.2428966
288400.0000000    0.2416984
288440.0000000    0.2648630
288480.0000000    0.2478961
288520.0000000    0.2849103
288560.0000000    0.2660360
288600.0000000    0.2628313
288640.0000000    0.2601811
288680.0000000    0.2672627
288720.0000000    0.2514735
288760.0000000    0.2666506
288800.0000000    0.2545888
288840.0000000    0.2468743
288880.0000000    0.2567261
288920.0000000    0.2461601
288960.0000000    0.2393813
289000.0000000    0.2414608
289040.0000000    0.2720903
289080.0000000    0.2717996
289120.0000000    0.2514357
289160.0000000    0.2553174
289200.0000000    0.2522620
289240.0000000    0.2618666
289280.0000000    0.2472894
289320.0000000    0.2649100
289360.0000000    0.2681452
289400.0000000    0.2588621
289440.0000000    0.2542632
289480.0000000    0.2571476
289520.0000000    0.2532499
289560.0000000    0.2663892
289600.0000000    0.2615947
289640.0000000    0.2545412
289680.0000000    0.2576957
289720.0000000    0.2563234
289760.0000000    0.2571185
289800.0000000    0.2726958
289840.0000000    0.2576568
289880.0000000    0.2498652
289920.0000000    0.2303021
289960.0000000    0.2554511
290000.0000000    0.2605897
290040.0000000    0.2627480
290080.0000000    0.2406997
290120.0000000    0.2600315
290160.0000000    0.2533197
290200.0000000    0.2554982
290240.0000000    0.2624129
290280.0000000    0.2583818
290320.0000000    0.2564027
290360.0000000    0.2459078
290400.0000000    0.2349915
290440.0000000    0.2650879
290480.0000000    0.2675762
290520.0000000    0.2873409
290560.0000000    0.3011751
290600.0000000    0.2865843
290640.0000000    0.2806204
290680.0000000    0.2654904
290720.0000000    0.2496015
290760.0000000    0.2760029
290800.0000000    0.2687494
290840.0000000    0.2727431
290880.0000000    0.2398313
290920.0000000    0.2512804
290960.0000000    0.2476812
291000.0000000    0.2240373
291040.0000000    0.2590427
291080.0000000    0.2575620
291120.0000000    0.2612696
291160.0000000    0.2706036
291200.0000000    0.2514800
291240.0000000    0.2567845
291280.0000000    0.2546924
291320.0000000    0.2477438
291360.0000000    0.2662864
291400.0000000    0.2765506
291440.0000000    0.2498956
291480.0000000    0.2619617
291520.0000000    0.2464601
291560.0000000    0.2831653
291600.0000000    0.2848502
291640.0000000    0.2516895
291680.0000000    0.2684889
291720.0000000    0.2685843
291760.0000000    0.2752015
291800.0000000    0.2531773
291840.0000000    0.2510421
291880.0000000    0.2615646
291920.0000000    0.2384512
291960.0000000    0.2633204
292000.0000000    0.2549962
292040.0000000    0.2371241
292080.0000000    0.2512005
292120.0000000    0.2603219
292160.0000000    0.2785497
292200.0000000    0.2850837
292240.0000000    0.2717312
292280.0000000    0.2696409
292320.0000000    0.2666147
292360.0000000    0.2563711
292400.0000000    0.2511561
292440.0000000    0.2604998
292480.0000000    0.2408473
292520.0000000    0.2629197
292560.0000000    0.2531499
292600.0000000    0.2655040
292640.0000000    0.2370642
292680.0000000    0.2665148
292720.0000000    0.2552350
292760.0000000    0.2506144
292800.0000000    0.2519885
292840.0000000    0.2410461
292880.0000000    0.2301764
292920.0000000    0.2503932
292960.0000000    0.2430958
293000.0000000    0.2637602
293040.0000000    0.2627609
293080.0000000    0.2599337
293120.0000000    0.2551807
293160.0000000    0.2376804
293200.0000000    0.2353119
293240.0000000    0.2520479
293280.0000000    0.2463654
293320.0000000    0.2846733
293360.0000000    0.2764898
293400.0000000    0.2808694
293440.0000000    0.2650726
293480.0000000    0.2637834
293520.0000000    0.2668693
293560.0000000    0.2702471
293600.0000000    0.2478231
293640.0000000    0.2532645
293680.0000000    0.2652972
293720.0000000    0.2702791
293760.0000000    0.2564997
293800.0000000    0.2521912
293840.0000000    0.2654765
293880.0000000    0.2562134
293920.0000000    0.2579430
293960.0000000    0.2720843
294000.0000000    0.2612157
294040.0000000    0.2433800
294080.0000000    0.2541760
294120.0000000    0.2494264
294160.0000000    0.2548266
294200.0000000    0.2384066
294240.0000000    0.2419306
294280.0000000    0.2492646
294320.0000000    0.2507037
294360.0000000    0.2570028
294400.0000000    0.2438775
294440.0000000    0.2331641
294480.0000000    0.2256061
294520.0000000    0.2367057
294560.0000000    0.2320829
294600.0000000    0.2373473
294640.0000000    0.2311802
294680.0000000    0.2260604
294720.0000000    0.2696858
294760.0000000    0.2606691
294800.0000000    0.2415123
294840.0000000    0.2472180
294880.0000000    0.2543425
294920.0000000    0.2409216
294960.0000000    0.2455238
295000.0000000    0.2529722
295040.0000000    0.2513411
295080.0000000    0.2675823
295120.0000000    0.2664555
295160.0000000    0.2577769
295200.0000000    0.2492620
295240.0000000    0.2555690
295280.0000000    0.2490824
295320.0000000    0.2640321
295360.0000000    0.2661956
295400.0000000    0.2493208
295440.0000000    0.2559966
295480.0000000    0.2481401
295520.0000000    0.2345022
295560.0000000    0.2536002
295600.0000000    0.2491929
295640.0000000    0.2696017
295680.0000000    0.2621631
295720.0000000    0.2441239
295760.0000000    0.2527341
295800.0000000    0.2528960
295840.0000000    0.2563246
295880.0000000    0.2508523
295920.0000000    0.2601917
295960.0000000    0.2576587
296000.0000000    0.2589064
296040.0000000    0.2595531
296080.0000000    0.2410145
296120.0000000    0.2439218
296160.0000000    0.2558029
296200.0000000    0.2520082
296240.0000000    0.2731321
296280.0000000    0.2669447
296320.0000000    0.2543359
296360.0000000    0.2479763
296400.0000000    0.2487562
296440.0000000    0.2502157
296480.0000000    0.2822557
296520.0000000    0.2701476
296560.0000000    0.2706594
296600.0000000    0.2616445
296640.0000000    0.2668004
296680.0000000    0.2618866
296720.0000000    0.2692554
296760.0000000    0.2501898
296800.0000000    0.2451303
296840.0000000    0.2801974
296880.0000000    0.2603428
296920.0000000    0.2533008
296960.0000000    0.2656001
297000.0000000    0.2702663
297040.0000000    0.2667896
297080.0000000    0.2666857
297120.0000000    0.2675921
297160.0000000    0.2846598
297200.0000000    0.2714286
297240.0000000    0.2804904
297280.0000000    0.2825007
297320.0000000    0.2684551
297360.0000000    0.2491419
297400.0000000    0.2689989
297440.0000000    0.2625344
297480.0000000    0.2740746
297520.0000000    0.2819777
297560.0000000    0.2798168
297600.0000000    0.2635002
297640.0000000    0.2743694
297680.0000000    0.2696380
297720.0000000    0.2781237
297760.0000000    0.2594368
297800.0000000    0.2700600
297840.0000000    0.2578651
297880.0000000    0.2641840
297920.0000000    0.2711474
297960.0000000    0.2680539
298000.0000000    0.2689836
298040.0000000    0.2545544
298080.0000000    0.2419225
298120.0000000    0.2589776
298160.0000000    0.2539976
298200.0000000    0.2543067
298240.0000000    0.2553953
298280.0000000    0.2356024
298320.0000000    0.2373871
298360.0000000    0.2571913
298400.0000000    0.2677391
298440.0000000    0.2486414
298480.0000000    0.2494627
298520.0000000    0.2559322
298560.0000000    0.2500217
298600.0000000    0.2605745
298640.0000000    0.2466310
298680.0000000    0.2726214
298720.0000000    0.2764350
298760.0000000    0.2716306
298800.0000000    0.2546867
298840.0000000    0.2561904
298880.0000000    0.2561146
298920.0000000    0.2505920
298960.0000000    0.2535523
299000.0000000    0.2716079
299040.0000000    0.2615134
299080.0000000    0.2736403
299120.0000000    0.2627367
299160.0000000    0.2481759
299200.0000000    0.2534714
299240.0000000    0.2643635
299280.0000000    0.2782854
299320.0000000    0.2794852
299360.0000000    0.2805914
299400.0000000    0.2712071
299440.0000000    0.2945476
299480.0000000    0.2826329
299520.0000000    0.2813325
299560.0000000    0.2745061
299600.0000000    0.2674223
299640.0000000    0.2814295
299680.0000000    0.2541653
299720.0000000    0.2740297
299760.0000000    0.2596678
299800.0000000    0.2768629
299840.0000000    0.2674383
299880.0000000    0.2463073
299920.0000000    0.2545913
299960.0000000    0.2580255
300000.0000000    0.2582342
300040.0000000    0.2598084
300080.0000000    0.2680432
300120.0000000    0.2817403
300160.0000000    0.2769021
300200.0000000    0.2642324
300240.0000000    0.2721889
300280.0000000    0.2512362
300320.0000000    0.2662030
300360.0000000    0.2513293
300400.0000000    0.2747406
300440.0000000    0.2761417
300480.0000000    0.2689608
300520.0000000    0.2727428
300560.0000000    0.2458080
300600.0000000    0.2606210
300640.0000000    0.2791951
300680.0000000    0.2687568
300720.0000000    0.2464264
300760.0000000    0.2571522
300800.0000000    0.2635074
300840.0000000    0.2524528
300880.0000000    0.2643593
300920.0000000    0.2454159
300960.0000000    0.2551370
301000.0000000    0.2412928
301040.0000000    0.2489892
301080.0000000    0.2429288
301120.0000000    0.2654716
301160.0000000    0.2580052
301200.0000000    0.2552735
301240.0000000    0.2988366
301280.0000000    0.2720085
301320.0000000    0.2849150
301360.0000000    0.2717157
301400.0000000    0.2710998
301440.0000000    0.2752434
301480.0000000    0.2503703
301520.0000000    0.2670648
301560.0000000    0.2665692
301600.0000000    0.2596599
301640.0000000    0.2862071
301680.0000000    0.2785927
301720.0000000    0.2793554
301760.0000000    0.2653084
301800.0000000    0.2866539
301840.0000000    0.2638830
301880.0000000    0.2817872
301920.0000000    0.2733915
301960.0000000    0.2673392
302000.0000000    0.2619311
302040.0000000    0.2686970
302080.0000000    0.2704175
302120.0000000    0.2643736
302160.0000000    0.2803055
302200.0000000    0.2793801
302240.0000000    0.2744729
302280.0000000    0.2832058
302320.0000000    0.2651202
302360.0000000    0.2622171
302400.0000000    0.2627132
302440.0000000    0.2807738
302480.0000000    0.2978781
302520.0000000    0.2492127
302560.0000000    0.2542203
302600.0000000    0.2654784
302640.0000000    0.2753503
302680.0000000    0.2726508
302720.0000000    0.2711442
302760.0000000    0.2479716
302800.0000000    0.2556163
302840.0000000    0.2760090
302880.0000000    0.2728371
302920.0000000    0.2705683
302960.0000000    0.2887256
303000.0000000    0.2816666
303040.0000000    0.2639634
303080.0000000    0.2396985
303120.0000000    0.2632989
303160.0000000    0.2589028
303200.0000000    0.2473319
303240.0000000    0.2524004
303280.0000000    0.2425251
303320.0000000    0.2765149
303360.0000000    0.2750637
303400.0000000    0.2570961
303440.0000000    0.2752663
303480.0000000    0.2774410
303520.0000000    0.2834716
303560.0000000    0.2681541
303600.0000000    0.2767180
303640.0000000    0.2554082
303680.0000000    0.2819965
303720.0000000    0.2826222
303760.0000000    0.2763932
303800.0000000    0.2705677
303840.0000000    0.2550624
303880.0000000    0.2838395
303920.0000000    0.3009062
303960.0000000    0.2560749
304000.0000000    0.2715716
304040.0000000    0.2752757
304080.0000000    0.2597160
304120.0000000    0.2746036
304160.0000000    0.2585213
304200.0000000    0.2589553
304240.0000000    0.2698461
304280.0000000    0.2651814
304320.0000000    0.2754074
304360.0000000    0.2557062
304400.0000000    0.2950939
304440.0000000    0.2913396
304480.0000000    0.2757358
304520.0000000    0.2743831
304560.0000000    0.2598262
304600.0000000    0.2818610
304640.0000000    0.2784843
304680.0000000    0.2646282
304720.0000000    0.2595240
304760.0000000    0.2715965
304800.0000000    0.2848695
304840.0000000    0.2607855
304880.0000000    0.2461080
304920.0000000    0.2719778
304960.0000000    0.2617617
305000.0000000    0.2681793
305040.0000000    0.2704540
305080.0000000    0.2605633
305120.0000000    0.2591116
305160.0000000    0.2722929
305200.0000000    0.2565231
305240.0000000    0.2510284
305280.0000000    0.2820730
305320.0000000    0.2620481
305360.0000000    0.2771838
305400.0000000    0.2706457
305440.0000000    0.2658391
305480.0000000    0.2515542
305520.0000000    0.2513415
305560.0000000    0.2819972
305600.0000000    0.2669649
305640.0000000    0.2599135
305680.0000000    0.2643970
305720.0000000    0.2564630
305760.0000000    0.2553751
305800.0000000    0.2787029
305840.0000000    0.2557106
305880.0000000    0.2454845
305920.0000000    0.2380250
305960.0000000    0.2466707
306000.0000000    0.2618553
306040.0000000    0.2588189
306080.0000000    0.2794034
306120.0000000    0.2795577
306160.0000000    0.2606149
306200.0000000    0.2486067
306240.0000000    0.2536681
306280.0000000    0.2651859
306320.0000000    0.2455642
306360.0000000    0.2486264
306400.0000000    0.2478943
306440.0000000    0.2476775
306480.0000000    0.2318977
306520.0000000    0.2324048
306560.0000000    0.2552874
306600.0000000    0.2482252
306640.0000000    0.2725655
306680.0000000    0.2568128
306720.0000000    0.2484160
306760.0000000    0.2746344
306800.0000000    0.2677621
306840.0000000    0.2739537
306880.0000000    0.2585743
306920.0000000    0.2578050
306960.0000000    0.2621711
307000.0000000    0.2444867
307040.0000000    0.2910737
307080.0000000    0.2729092
307120.0000000    0.2703275
307160.0000000    0.2746880
307200.0000000    0.2640363
307240.0000000    0.2523520
307280.0000000    0.2500154
307320.0000000    0.2433717
307360.0000000    0.2494384
307400.0000000    0.2676614
307440.0000000    0.2563914
307480.0000000    0.2472027
307520.0000000    0.2738492
307560.0000000    0.2742893
307600.0000000    0.2647365
307640.0000000    0.2652691
307680.0000000    0.2588385
307720.0000000    0.2750012
307760.0000000    0.2693515
307800.0000000    0.2694514
307840.0000000    0.2770434
307880.0000000    0.2831126
307920.0000000    0.2672942
307960.0000000    0.2637658
308000.0000000    0.2461207
308040.0000000    0.2681927
308080.0000000    0.2649394
308120.0000000    0.2509361
308160.0000000    0.2510827
308200.0000000    0.2746285
308240.0000000    0.2631589
308280.0000000    0.2602103
308320.0000000    0.2462656
308360.0000000    0.2660760
308400.0000000    0.2900423
308440.0000000    0.2575626
308480.0000000    0.2700506
308520.0000000    0.2756711
308560.0000000    0.2781014
308600.0000000    0.2527303
308640.0000000    0.2779561
308680.0000000    0.2599722
308720.0000000    0.2504368
308760.0000000    0.2493510
308800.0000000    0.2501541
308840.0000000    0.2645465
308880.0000000    0.2501384
308920.0000000    0.2723626
308960.0000000    0.2650056
309000.0000000    0.2730101
309040.0000000    0.2681649
309080.0000000    0.2627560
309120.0000000    0.2562515
309160.0000000    0.2426027
309200.0000000    0.2575681
309240.0000000    0.2516843
309280.0000000    0.2736428
309320.0000000    0.2686848
309360.0000000    0.2458250
309400.0000000    0.2552213
309440.0000000    0.2509128
309480.0000000    0.2637879
309520.0000000    0.2552372
309560.0000000    0.2668502
309600.0000000    0.2654656
309640.0000000    0.2586594
309680.0000000    0.2620744
309720.0000000    0.2594123
309760.0000000    0.2569689
309800.0000000    0.2804113
309840.0000000    0.2719447
309880.0000000    0.2852276
309920.0000000    0.2775334
309960.0000000    0.2796231
310000.0000000    0.2703249
310040.0000000    0.2631193
310080.0000000    0.2802244
310120.0000000    0.2653444
310160.0000000    0.2593097
310200.0000000    0.2800434
310240.0000000    0.2914894
310280.0000000    0.2742316
310320.0000000    0.2682616
310360.0000000    0.2705335
310400.0000000    0.2575695
310440.0000000    0.2359214
310480.0000000    0.2568848
310520.0000000    0.2441857
310560.0000000    0.2404106
310600.0000000    0.2498452
310640.0000000    0.2741255
310680.0000000    0.2721748
310720.0000000    0.2473481
310760.0000000    0.2475557
310800.0000000    0.2513100
310840.0000000    0.2516355
310880.0000000    0.2552925
310920.0000000    0.2599366
310960.0000000    0.2599650
311000.0000000    0.2758578
311040.0000000    0.2512137
311080.0000000    0.2692806
311120.0000000    0.2651276
311160.0000000    0.2541689
311200.0000000    0.2587072
311240.0000000    0.2548629
311280.0000000    0.2561099
311320.0000000    0.2620255
311360.0000000    0.2765199
311400.0000000    0.2585426
311440.0000000    0.2728640
311480.0000000    0.2522535
311520.0000000    0.2708810
311560.0000000    0.2646122
311600.0000000    0.2919182
311640.0000000    0.2766216
311680.0000000    0.2646694
311720.0000000    0.2662644
311760.0000000    0.2622012
311800.0000000    0.2641579
311840.0000000    0.2667327
311880.0000000    0.2781060
311920.0000000    0.2425993
311960.0000000    0.2554056
312000.0000000    0.2510861
312040.0000000    0.2744451
312080.0000000    0.2713822
312120.0000000    0.2546765
312160.0000000    0.2597359
312200.0000000    0.2681981
312240.0000000    0.2712626
312280.0000000    0.2689196
312320.0000000    0.2951158
312360.0000000    0.2709183
312400.0000000    0.2790367
312440.0000000    0.2621270
312480.0000000    0.3080847
312520.0000000    0.2975693
312560.0000000    0.2914119
312600.0000000    0.2590086
312640.0000000    0.2673180
312680.0000000    0.2566183
312720.0000000    0.2621185
312760.0000000    0.2410808
312800.0000000    0.2617642
312840.0000000    0.2595501
312880.0000000    0.2643281
312920.0000000    0.2643499
312960.0000000    0.2516552
313000.0000000    0.2599455
313040.0000000    0.2816098
313080.0000000    0.2417299
313120.0000000    0.2559365
313160.0000000    0.2418323
313200.0000000    0.2545280
313240.0000000    0.2574075
313280.0000000    0.2640774
313320.0000000    0.2481928
313360.0000000    0.2555408
313400.0000000    0.2494066
313440.0000000    0.2564946
313480.0000000    0.2415596
313520.0000000    0.2525079
313560.0000000    0.2648480
313600.0000000    0.2703449
313640.0000000    0.2673401
313680.0000000    0.2544304
313720.0000000    0.2777736
313760.0000000    0.2542490
313800.0000000    0.2846687
313840.0000000    0.2374856
313880.0000000    0.2540416
313920.0000000    0.2559336
313960.0000000    0.2496115
314000.0000000    0.2501176
314040.0000000    0.2517035
314080.0000000    0.2422945
314120.0000000    0.2473120
314160.0000000    0.2409924
314200.0000000    0.2268820
314240.0000000    0.2585248
314280.0000000    0.2365537
314320.0000000    0.2338851
314360.0000000    0.2244062
314400.0000000    0.2396057
314440.0000000    0.2392158
314480.0000000    0.2285132
314520.0000000    0.2535401
314560.0000000    0.2481885
314600.0000000    0.2508280
314640.0000000    0.2574907
314680.0000000    0.2427025
314720.0000000    0.2398932
314760.0000000    0.2230363
314800.0000000    0.2395554
314840.0000000    0.2287064
314880.0000000    0.2642912
314920.0000000    0.2342258
314960.0000000    0.2348991
315000.0000000    0.2489940
315040.0000000    0.2512893
315080.0000000    0.2531042
315120.0000000    0.2643388
315160.0000000    0.2489210
315200.0000000    0.2737095
315240.0000000    0.2631885
315280.0000000    0.2483523
315320.0000000    0.2668440
315360.0000000    0.2519473
315400.0000000    0.2541781
315440.0000000    0.2614926
315480.0000000    0.2735951
315520.0000000    0.2904939
315560.0000000    0.2567030
315600.0000000    0.2668937
315640.0000000    0.2637367
315680.0000000    0.2695331
315720.0000000    0.2511610
315760.0000000    0.2544964
315800.0000000    0.2435983
315840.0000000    0.2360545
315880.0000000    0.2646892
315920.0000000    0.2522129
315960.0000000    0.2479528
316000.0000000    0.2563889
316040.0000000    0.2531363
316080.0000000    0.2386310
316120.0000000    0.2578658
316160.0000000    0.2445401
316200.0000000    0.2510712
316240.0000000    0.2388707
316280.0000000    0.2544610
316320.0000000    0.2582340
316360.0000000    0.2511234
316400.0000000    0.2509267
316440.0000000    0.2531075
316480.0000000    0.2615250
316520.0000000    0.3000142
316560.0000000    0.2756993
316600.0000000    0.2803401
316640.0000000    0.2758630
316680.0000000    0.2594984
316720.0000000    0.2611194
316760.0000000    0.2617465
316800.0000000    0.2525073
316840.0000000    0.2767258
316880.0000000    0.2889307
316920.0000000    0.2698201
316960.0000000    0.2770477
317000.0000000    0.2893242
317040.0000000    0.2647465
317080.0000000    0.2792499
317120.0000000    0.2715470
317160.0000000    0.2786685
317200.0000000    0.2662190
317240.0000000    0.2439056
317280.0000000    0.2590306
317320.0000000    0.2477629
317360.0000000    0.2623457
317400.0000000    0.2650950
317440.0000000    0.2724681
317480.0000000    0.2593363
317520.0000000    0.2825350
317560.0000000    0.2726743
317600.0000000    0.2643974
317640.0000000    0.2525498
317680.0000000    0.2760587
317720.0000000    0.2664592
317760.0000000    0.2575051
317800.0000000    0.2359428
317840.0000000    0.2692715
317880.0000000    0.2591521
317920.0000000    0.2484027
317960.0000000    0.2607622
318000.0000000    0.2742534
318040.0000000    0.2736840
318080.0000000    0.2577698
318120.0000000    0.2744575
318160.0000000    0.2520213
318200.0000000    0.2582441
318240.0000000    0.2420041
318280.0000000    0.2615060
318320.0000000    0.2541459
318360.0000000    0.2393375
318400.0000000    0.2510277
318440.0000000    0.2591998
318480.0000000    0.2581742
318520.0000000    0.2721214
318560.0000000    0.2739835
318600.0000000    0.2643202
318640.0000000    0.2533725
318680.0000000    0.2764448
318720.0000000    0.2569731
318760.0000000    0.2696666
318800.0000000    0.2695789
318840.0000000    0.2665879
318880.0000000    0.2494376
318920.0000000    0.2607107
318960.0000000    0.2675586
319000.0000000    0.2679344
319040.0000000    0.2864829
319080.0000000    0.2715558
319120.0000000    0.2696787
319160.0000000    0.2754440
319200.0000000    0.2723182
319240.0000000    0.2608682
319280.0000000    0.2530425
319320.0000000    0.2408663
319360.0000000    0.2583990
319400.0000000    0.2957472
319440.0000000    0.2816468
319480.0000000    0.2602019
319520.0000000    0.2666436
319560.0000000    0.2484087
319600.0000000    0.2461271
319640.0000000    0.2633599
319680.0000000    0.2823583
319720.0000000    0.2906426
319760.0000000    0.3088630
319800.0000000    0.2887482
319840.0000000    0.2845908
319880.0000000    0.2737220
319920.0000000    0.3076551
319960.0000000    0.2735408
320000.0000000    0.2606193
320040.0000000    0.2731968
320080.0000000    0.2560529
320120.0000000    0.2653232
320160.0000000    0.2709989
320200.0000000    0.2707227
320240.0000000    0.2719226
320280.0000000    0.2859322
320320.0000000    0.2758234
320360.0000000    0.2682081
320400.0000000    0.2638423
320440.0000000    0.2592961
320480.0000000    0.2593786
320520.0000000    0.2567332
320560.0000000    0.2602481
320600.0000000    0.2566776
320640.0000000    0.2768084
320680.0000000    0.2624581
320720.0000000    0.2425399
320760.0000000    0.2503713
320800.0000000    0.2578056
320840.0000000    0.2640444
320880.0000000    0.2330827
320920.0000000    0.2318909
320960.0000000    0.2611377
321000.0000000    0.2485492
321040.0000000    0.2693782
321080.0000000    0.2762903
321120.0000000    0.2506497
321160.0000000    0.2395110
321200.0000000    0.2394231
321240.0000000    0.2310314
321280.0000000    0.2635686
321320.0000000    0.2593558
321360.0000000    0.2472977
321400.0000000    0.2273376
321440.0000000    0.2477208
321480.0000000    0.2621835
321520.0000000    0.2286224
321560.0000000    0.2658557
321600.0000000    0.2493550
321640.0000000    0.2505925
321680.0000000    0.2729872
321720.0000000    0.2574361
321760.0000000    0.2523436
321800.0000000    0.2740090
321840.0000000    0.2731467
321880.0000000    0.2448487
321920.0000000    0.2742109
321960.0000000    0.2578084
322000.0000000    0.2742294
322040.0000000    0.2555323
322080.0000000    0.2585220
322120.0000000    0.2739243
322160.0000000    0.2825799
322200.0000000    0.2775392
322240.0000000    0.2770307
322280.0000000    0.2652899
322320.0000000    0.2889952
322360.0000000    0.2775256
322400.0000000    0.2756945
322440.0000000    0.2635607
322480.0000000    0.2692468
322520.0000000    0.2648540
322560.0000000    0.2657792
322600.0000000    0.2493056
322640.0000000    0.2517783
322680.0000000    0.2674885
322720.0000000    0.2786199
322760.0000000    0.2708127
322800.0000000    0.2458401
322840.0000000    0.2671543
322880.0000000    0.2703138
322920.0000000    0.2699287
322960.0000000    0.2861987
323000.0000000    0.2639100
323040.0000000    0.2647902
323080.0000000    0.2564663
323120.0000000    0.2791840
323160.0000000    0.2704472
323200.0000000    0.2777717
323240.0000000    0.2531980
323280.0000000    0.2549857
323320.0000000    0.2538308
323360.0000000    0.2519860
323400.0000000    0.2702352
323440.0000000    0.2732527
323480.0000000    0.2687396
323520.0000000    0.2798141
323560.0000000    0.2599696
323600.0000000    0.2649378
323640.0000000    0.2669890
323680.0000000    0.2700361
323720.0000000    0.2759518
323760.0000000    0.2614826
323800.0000000    0.2837340
323840.0000000    0.2669979
323880.0000000    0.2592769
323920.0000000    0.2569313
323960.0000000    0.2531952
324000.0000000    0.2378871
324040.0000000    0.2612832
324080.0000000    0.2662884
324120.0000000    0.2431615
324160.0000000    0.2692184
324200.0000000    0.2435771
324240.0000000    0.2316028
324280.0000000    0.2522757
324320.0000000    0.2692567
324360.0000000    0.2552502
324400.0000000    0.2544510
324440.0000000    0.2596106
324480.0000000    0.2666228
324520.0000000    0.2690735
324560.0000000    0.2394438
324600.0000000    0.2519962
324640.0000000    0.2612628
324680.0000000    0.2622237
324720.0000000    0.2599186
324760.0000000    0.2814708
324800.0000000    0.2616096
324840.0000000    0.2761188
324880.0000000    0.2591301
324920.0000000    0.2640387
324960.0000000    0.2670226
325000.0000000    0.2636585
325040.0000000    0.2777859
325080.0000000    0.2618968
325120.0000000    0.2745890
325160.0000000    0.2691913
325200.0000000    0.2859847
325240.0000000    0.2551603
325280.0000000    0.2850510
325320.0000000    0.2712453
325360.0000000    0.2806252
325400.0000000    0.2802767
325440.0000000    0.2834930
325480.0000000    0.2813904
325520.0000000    0.2952683
325560.0000000    0.2593359
325600.0000000    0.2617090
325640.0000000    0.2594426
325680.0000000    0.2449210
325720.0000000    0.2510897
325760.0000000    0.2502443
325800.0000000    0.2333651
325840.0000000    0.2439379
325880.0000000    0.2400567
325920.0000000    0.2669340
325960.0000000    0.2565052
326000.0000000    0.2570865
326040.0000000    0.2458099
326080.0000000    0.2580429
326120.0000000    0.2462625
326160.0000000    0.2474089
326200.0000000    0.2507260
326240.0000000    0.2596229
326280.0000000    0.2541168
326320.0000000    0.2614121
326360.0000000    0.2508574
326400.0000000    0.2407513
326440.0000000    0.2507035
326480.0000000    0.2512903
326520.0000000    0.2626287
326560.0000000    0.2317436
326600.0000000    0.2499410
326640.0000000    0.2434751
326680.0000000    0.2564007
326720.0000000    0.2510847
326760.0000000    0.2580138
326800.0000000    0.2456518
326840.0000000    0.2418854
326880.0000000    0.2441136
326920.0000000    0.2389908
326960.0000000    0.2518831
327000.0000000    0.2553148
327040.0000000    0.2578273
327080.0000000    0.2647057
327120.0000000    0.2709747
327160.0000000    0.2546438
327200.0000000    0.2461941
327240.0000000    0.2570005
327280.0000000    0.2537203
327320.0000000    0.2776523
327360.0000000    0.2694186
327400.0000000    0.2651189
327440.0000000    0.2696720
327480.0000000    0.2529089
327520.0000000    0.2573794
327560.0000000    0.2619597
327600.0000000    0.2658824
327640.0000000    0.2508689
327680.0000000    0.2520732
327720.0000000    0.2612703
327760.0000000    0.2643481
327800.0000000    0.2517572
327840.0000000    0.2773522
327880.0000000    0.2666239
327920.0000000    0.2695097
327960.0000000    0.2589340
328000.0000000    0.2487503
328040.0000000    0.2551945
328080.0000000    0.2328281
328120.0000000    0.2511094
328160.0000000    0.2743042
328200.0000000    0.2661561
328240.0000000    0.2716506
328280.0000000    0.2724758
328320.0000000    0.2476828
328360.0000000    0.2580563
328400.0000000    0.2660370
328440.0000000    0.2810921
328480.0000000    0.2872005
328520.0000000    0.2729457
328560.0000000    0.2790354
328600.0000000    0.2733656
328640.0000000    0.2450690
328680.0000000    0.2508045
328720.0000000    0.2467004
328760.0000000    0.2667086
328800.0000000    0.2584639
328840.0000000    0.2527734
328880.0000000    0.2477218
328920.0000000    0.2577323
328960.0000000    0.2485014
329000.0000000    0.2606936
329040.0000000    0.2637800
329080.0000000    0.2547936
329120.0000000    0.2736700
329160.0000000    0.2525429
329200.0000000    0.2452970
329240.0000000    0.2576722
329280.0000000    0.2421366
329320.0000000    0.2426956
329360.0000000    0.2368935
329400.0000000    0.2470191
329440.0000000    0.2613598
329480.0000000    0.2719534
329520.0000000    0.2937309
329560.0000000    0.2776601
329600.0000000    0.2669902
329640.0000000    0.2614036
329680.0000000    0.2542455
329720.0000000    0.2615856
329760.0000000    0.2901762
329800.0000000    0.2785368
329840.0000000    0.2559938
329880.0000000    0.2738726
329920.0000000    0.2546531
329960.0000000    0.2748445
330000.0000000    0.2775385
330040.0000000    0.2768000
330080.0000000    0.2608669
330120.0000000    0.2524194
330160.0000000    0.2654878
330200.0000000    0.2726203
330240.0000000    0.2738838
330280.0000000    0.2724199
330320.0000000    0.2557079
330360.0000000    0.2659885
330400.0000000    0.2810988
330440.0000000    0.2736081
330480.0000000    0.2511070
330520.0000000    0.2722020
330560.0000000    0.3088720
330600.0000000    0.2814704
330640.0000000    0.2781565
330680.0000000    0.2787069
330720.0000000    0.2801796
330760.0000000    0.2924179
330800.0000000    0.2581076
330840.0000000    0.2640291
330880.0000000    0.2812834
330920.0000000    0.2966172
330960.0000000    0.2786575
331000.0000000    0.2602721
331040.0000000    0.2766688
331080.0000000    0.2867182
331120.0000000    0.2694948
331160.0000000    0.2720677
331200.0000000    0.2621832
331240.0000000    0.2605669
331280.0000000    0.2679707
331320.0000000    0.2491807
331360.0000000    0.2603831
331400.0000000    0.2814062
331440.0000000    0.2928347
331480.0000000    0.2775078
331520.0000000    0.2577488
331560.0000000    0.2556737
331600.0000000    0.2512735
331640.0000000    0.2535329
331680.0000000    0.2800064
331720.0000000    0.2384011
331760.0000000    0.2483886
331800.0000000    0.2561233
331840.0000000    0.2490718
331880.0000000    0.2388553
331920.0000000    0.2298759
331960.0000000    0.2496083
332000.0000000    0.2483336
332040.0000000    0.2613612
332080.0000000    0.2586013
332120.0000000    0.2581634
332160.0000000    0.2573338
332200.0000000    0.2668883
332240.0000000    0.2525867
332280.0000000    0.2483798
332320.0000000    0.2369512
332360.0000000    0.2601407
332400.0000000    0.2521943
332440.0000000    0.2373523
332480.0000000    0.2364804
332520.0000000    0.2660152
332560.0000000    0.2509652
332600.0000000    0.2474228
332640.0000000    0.2461244
332680.0000000    0.2672921
332720.0000000    0.2769575
332760.0000000    0.2642137
332800.0000000    0.2809020
332840.0000000    0.2622337
332880.0000000    0.2691054
332920.0000000    0.2743552
332960.0000000    0.2957505
333000.0000000    0.2801650
333040.0000000    0.2595189
333080.0000000    0.2517463
333120.0000000    0.2786410
333160.0000000    0.2748187
333200.0000000    0.2805647
333240.0000000    0.2627542
333280.0000000    0.2808333
333320.0000000    0.2838859
333360.0000000    0.2654658
333400.0000000    0.2664815
333440.0000000    0.2743528
333480.0000000    0.2826869
333520.0000000    0.2833427
333560.0000000    0.2604671
333600.0000000    0.2826135
333640.0000000    0.2745867
333680.0000000    0.2774890
333720.0000000    0.2674642
333760.0000000    0.2544416
333800.0000000    0.2554317
333840.0000000    0.2649404
333880.0000000    0.2674993
333920.0000000    0.2549818
333960.0000000    0.2683274
334000.0000000    0.2729757
334040.0000000    0.2682783
334080.0000000    0.2750996
334120.0000000    0.2600086
334160.0000000    0.2657421
334200.0000000    0.2869209
334240.0000000    0.2710592
334280.0000000    0.2795632
334320.0000000    0.2726105
334360.0000000    0.2734750
334400.0000000    0.2665689
334440.0000000    0.2769434
334480.0000000    0.2542662
334520.0000000    0.2715889
334560.0000000    0.2856762
334600.0000000    0.2760047
334640.0000000    0.2749825
334680.0000000    0.2833379
334720.0000000    0.2555986
334760.0000000    0.2706155
334800.0000000    0.2852595
334840.0000000    0.2906847
334880.0000000    0.2741593
334920.0000000    0.2664369
334960.0000000    0.2773801
335000.0000000    0.2477961
335040.0000000    0.2628687
335080.0000000    0.2766971
335120.0000000    0.2799525
335160.0000000    0.2895971
335200.0000000    0.2827841
335240.0000000    0.2863991
335280.0000000    0.2798088
335320.0000000    0.2569650
335360.0000000    0.2597527
335400.0000000    0.2772595
335440.0000000    0.2819671
335480.0000000    0.2648571
335520.0000000    0.2615493
335560.0000000    0.2635498
335600.0000000    0.2586813
335640.0000000    0.2618631
335680.0000000    0.2598022
335720.0000000    0.2446067
335760.0000000    0.2539929
335800.0000000    0.2635146
335840.0000000    0.2641178
335880.0000000    0.2443548
335920.0000000    0.2617484
335960.0000000    0.2610795
336000.0000000    0.2607370
336040.0000000    0.2537838
336080.0000000    0.2708958
336120.0000000    0.2694131
336160.0000000    0.2729711
336200.0000000    0.2713529
336240.0000000    0.2718673
336280.0000000    0.2856371
336320.0000000    0.2636373
336360.0000000    0.2582747
336400.0000000    0.2751948
336440.0000000    0.2390630
336480.0000000    0.2951605
336520.0000000    0.2641960
336560.0000000    0.2698697
336600.0000000    0.2719163
336640.0000000    0.2548221
336680.0000000    0.2706396
336720.0000000    0.2880859
336760.0000000    0.2585886
336800.0000000    0.2481160
336840.0000000    0.2795588
336880.0000000    0.2886924
336920.0000000    0.2592280
336960.0000000    0.2508413
337000.0000000    0.2868372
337040.0000000    0.2598515
337080.0000000    0.2582648
337120.0000000    0.2558141
337160.0000000    0.2710911
337200.0000000    0.2461624
337240.0000000    0.2617125
337280.0000000    0.2698378
337320.0000000    0.2974207
337360.0000000    0.2903751
337400.0000000    0.2887209
337440.0000000    0.2965705
337480.0000000    0.2738442
337520.0000000    0.2593918
337560.0000000    0.2650967
337600.0000000    0.2735394
337640.0000000    0.2830566
337680.0000000    0.2625236
337720.0000000    0.2767419
337760.0000000    0.2700604
337800.0000000    0.2825888
337840.0000000    0.2822444
337880.0000000    0.2840875
337920.0000000    0.2735029
337960.0000000    0.2604252
338000.0000000    0.2734316
338040.0000000    0.2708084
338080.0000000    0.2806734
338120.0000000    0.2912229
338160.0000000    0.2800269
338200.0000000    0.2736752
338240.0000000    0.2726957
338280.0000000    0.2780723
338320.0000000    0.2705478
338360.0000000    0.2806082
338400.0000000    0.2894901
338440.0000000    0.2648407
338480.0000000    0.2669618
338520.0000000    0.2703739
338560.0000000    0.2835080
338600.0000000    0.2688448
338640.0000000    0.2569402
338680.0000000    0.2680958
338720.0000000    0.2779249
338760.0000000    0.2615178
338800.0000000    0.2738905
338840.0000000    0.2667863
338880.0000000    0.2762227
338920.0000000    0.2627117
338960.0000000    0.2886587
339000.0000000    0.2744578
339040.0000000    0.2670309
339080.0000000    0.2643750
339120.0000000    0.2701737
339160.0000000    0.2758917
339200.0000000    0.2533286
339240.0000000    0.2608461
339280.0000000    0.2674658
339320.0000000    0.2630468
339360.0000000    0.2842551
339400.0000000    0.2610563
339440.0000000    0.2661497
339480.0000000    0.2549975
339520.0000000    0.2442276
339560.0000000    0.2504058
339600.0000000    0.2526964
339640.0000000    0.2449204
339680.0000000    0.2784939
339720.0000000    0.2495361
339760.0000000    0.2484414
339800.0000000    0.2520758
339840.0000000    0.2462057
339880.0000000    0.2394050
339920.0000000    0.2522757
339960.0000000    0.2554308
340000.0000000    0.2742507
340040.0000000    0.2590474
340080.0000000    0.2512047
340120.0000000    0.2546306
340160.0000000    0.2663085
340200.0000000    0.2699301
340240.0000000    0.2620457
340280.0000000    0.2602627
340320.0000000    0.2483357
340360.0000000    0.2542084
340400.0000000    0.2697016
340440.0000000    0.2672281
340480.0000000    0.2362846
340520.0000000    0.2337177
340560.0000000    0.2483806
340600.0000000    0.2532505
340640.0000000    0.2575456
340680.0000000    0.2706613
340720.0000000    0.2937486
340760.0000000    0.3034505
340800.0000000    0.2761652
340840.0000000    0.2554214
340880.0000000    0.2596081
340920.0000000    0.2612897
340960.0000000    0.2568134
341000.0000000    0.2423221
341040.0000000    0.2472396
341080.0000000    0.2533704
341120.0000000    0.2374575
341160.0000000    0.2433445
341200.0000000    0.2383462
341240.0000000    0.2585565
341280.0000000    0.2354609
341320.0000000    0.2410978
341360.0000000    0.2404475
341400.0000000    0.2639618
341440.0000000    0.2448420
341480.0000000    0.2611590
341520.0000000    0.2562705
341560.0000000    0.2636236
341600.0000000    0.2808383
341640.0000000    0.2770966
341680.0000000    0.2758830
341720.0000000    0.2571381
341760.0000000    0.2507490
341800.0000000    0.2551340
341840.0000000    0.2557776
341880.0000000    0.2552974
341920.0000000    0.2704770
341960.0000000    0.2574466
342000.0000000    0.2638564
342040.0000000    0.2629593
342080.0000000    0.2584897
342120.0000000    0.2610320
342160.0000000    0.2814829
342200.0000000    0.2846557
342240.0000000    0.2635565
342280.0000000    0.2702416
342320.0000000    0.2651866
342360.0000000    0.2669104
342400.0000000    0.2572447
342440.0000000    0.2582762
342480.0000000    0.2641035
342520.0000000    0.2810310
342560.0000000    0.2851206
342600.0000000    0.2642227
342640.0000000    0.2722594
342680.0000000    0.2737101
342720.0000000    0.2898805
342760.0000000    0.2628961
342800.0000000    0.2606502
342840.0000000    0.2747386
342880.0000000    0.2863985
342920.0000000    0.2689173
342960.0000000    0.2733615
343000.0000000    0.2604671
343040.0000000    0.2494402
343080.0000000    0.2808244
343120.0000000    0.2566659
343160.0000000    0.2609299
343200.0000000    0.2735212
343240.0000000    0.2432764
343280.0000000    0.2525037
343320.0000000    0.2441862
343360.0000000    0.2562575
343400.0000000    0.2329972
343440.0000000    0.2685117
343480.0000000    0.2422486
343520.0000000    0.2380895
343560.0000000    0.2527559
343600.0000000    0.2336125
343640.0000000    0.2528556
343680.0000000    0.2417857
343720.0000000    0.2491366
343760.0000000    0.2528916
343800.0000000    0.2463388
343840.0000000    0.2752748
343880.0000000    0.2524421
343920.0000000    0.2535396
343960.0000000    0.2615056
344000.0000000    0.2616095
344040.0000000    0.2562558
344080.0000000    0.2712579
344120.0000000    0.2587519
344160.0000000    0.2458865
344200.0000000    0.2767640
344240.0000000    0.2577251
344280.0000000    0.2460964
344320.0000000    0.2668988
344360.0000000    0.2623295
344400.0000000    0.2751162
344440.0000000    0.2751079
344480.0000000    0.2746062
344520.0000000    0.2865976
344560.0000000    0.2607219
344600.0000000    0.2818889
344640.0000000    0.2749952
344680.0000000    0.2711219
344720.0000000    0.2714540
344760.0000000    0.2650810
344800.0000000    0.2597201
344840.0000000    0.2745011
344880.0000000    0.2956479
344920.0000000    0.2962940
344960.0000000    0.2888795
345000.0000000    0.2651975
345040.0000000    0.3189147
345080.0000000    0.2872726
345120.0000000    0.3000536
345160.0000000    0.2697801
345200.0000000    0.2569652
345240.0000000    0.2674505
345280.0000000    0.2513399
345320.0000000    0.2732634
345360.0000000    0.2725877
345400.0000000    0.2682729
345440.0000000    0.2523179
345480.0000000    0.2520056
345520.0000000    0.2808069
345560.0000000    0.2605413
345600.0000000    0.2691007
345640.0000000    0.2423911
345680.0000000    0.2768997
345720.0000000    0.2649211
345760.0000000    0.2607153
345800.0000000    0.2394915
345840.0000000    0.2648654
345880.0000000    0.2776006
345920.0000000    0.2735024
345960.0000000    0.2529210
346000.0000000    0.2685185
346040.0000000    0.2888098
346080.0000000    0.3045756
346120.0000000    0.2769148
346160.0000000    0.2931072
346200.0000000    0.2992977
346240.0000000    0.2827407
346280.0000000    0.2485905
346320.0000000    0.2676539
346360.0000000    0.2808265
346400.0000000    0.2826925
346440.0000000    0.2596610
346480.0000000    0.2684043
346520.0000000    0.2632828
346560.0000000    0.2484260
346600.0000000    0.2533829
346640.0000000    0.2702677
346680.0000000    0.2742296
346720.0000000    0.2632917
346760.0000000    0.2739318
346800.0000000    0.2779474
346840.0000000    0.2814968
346880.0000000    0.2664255
346920.0000000    0.2750443
346960.0000000    0.2643231
347000.0000000    0.2732405
347040.0000000    0.2537971
347080.0000000    0.2726514
347120.0000000    0.2720505
347160.0000000    0.2604681
347200.0000000    0.2501585
347240.0000000    0.2689567
347280.0000000    0.2604598
347320.0000000    0.2637510
347360.0000000    0.2564696
347400.0000000    0.2631934
347440.0000000    0.2710715
347480.0000000    0.2734360
347520.0000000    0.2727726
347560.0000000    0.2640623
347600.0000000    0.2877807
347640.0000000    0.2805116
347680.0000000    0.2638908
347720.0000000    0.2461953
347760.0000000    0.2686756
347800.0000000    0.2677952
347840.0000000    0.2735927
347880.0000000    0.2673143
347920.0000000    0.2845697
347960.0000000    0.2536277
348000.0000000    0.2533506
348040.0000000    0.2521257
348080.0000000    0.2399796
348120.0000000    0.2587317
348160.0000000    0.2614600
348200.0000000    0.2971531
348240.0000000    0.2841766
348280.0000000    0.2523138
348320.0000000    0.2790644
348360.0000000    0.2608368
348400.0000000    0.2569119
348440.0000000    0.2536717
348480.0000000    0.2803176
348520.0000000    0.2783686
348560.0000000    0.2626275
348600.0000000    0.2679740
348640.0000000    0.2527659
348680.0000000    0.2644047
348720.0000000    0.2593796
348760.0000000    0.2329036
348800.0000000    0.2459238
348840.0000000    0.2398932
348880.0000000    0.2562220
348920.0000000    0.2450029
348960.0000000    0.2441906
349000.0000000    0.2520128
349040.0000000    0.2713471
349080.0000000    0.2736070
349120.0000000    0.2712362
349160.0000000    0.2613857
349200.0000000    0.2548912
349240.0000000    0.2536548
349280.0000000    0.2575812
349320.0000000    0.2507509
349360.0000000    0.2712384
349400.0000000    0.2611456
349440.0000000    0.2709463
349480.0000000    0.2468950
349520.0000000    0.2625091
349560.0000000    0.2534878
349600.0000000    0.2531883
349640.0000000    0.2673705
349680.0000000    0.2881665
349720.0000000    0.2923689
349760.0000000    0.2800148
349800.0000000    0.2687058
349840.0000000    0.2548666
349880.0000000    0.2580508
349920.0000000    0.2784598
349960.0000000    0.2750641
350000.0000000    0.2484278
350040.0000000    0.2525243
350080.0000000    0.2580186
350120.0000000    0.2744449
350160.0000000    0.2595228
350200.0000000    0.2682938
350240.0000000    0.2825115
350280.0000000    0.2753825
350320.0000000    0.2845303
350360.0000000    0.2727591
350400.0000000    0.2600997
350440.0000000    0.2571889
350480.0000000    0.2474227
350520.0000000    0.2706957
350560.0000000    0.2957925
350600.0000000    0.2905386
350640.0000000    0.2927835
350680.0000000    0.2799262
350720.0000000    0.2913652
350760.0000000    0.2847922
350800.0000000    0.2653944
350840.0000000    0.2779635
350880.0000000    0.2753096
350920.0000000    0.2632329
350960.0000000    0.2500322
351000.0000000    0.2790988
351040.0000000    0.2903482
351080.0000000    0.2645932
351120.0000000    0.2760380
351160.0000000    0.2842989
351200.0000000    0.2631861
351240.0000000    0.2720432
351280.0000000    0.2558830
351320.0000000    0.2710783
351360.0000000    0.2772473
351400.0000000    0.2700188
351440.0000000    0.2442372
351480.0000000    0.2462144
351520.0000000    0.2579986
351560.0000000    0.2755530
351600.0000000    0.2823183
351640.0000000    0.2763053
351680.0000000    0.2800707
351720.0000000    0.2661645
351760.0000000    0.2759230
351800.0000000    0.2758872
351840.0000000    0.2837931
351880.0000000    0.2698539
351920.0000000    0.2831111
351960.0000000    0.2971452
352000.0000000    0.2764229
352040.0000000    0.2778249
352080.0000000    0.2638241
352120.0000000    0.2943450
352160.0000000    0.2975621
352200.0000000    0.2876703
352240.0000000    0.2679561
352280.0000000    0.2793183
352320.0000000    0.2738686
352360.0000000    0.2568284
352400.0000000    0.2688763
352440.0000000    0.2549431
352480.0000000    0.2777714
352520.0000000    0.2504901
352560.0000000    0.2699265
352600.0000000    0.2614533
352640.0000000    0.2504770
352680.0000000    0.2750511
352720.0000000    0.2660962
352760.0000000    0.2449148
352800.0000000    0.2641652
352840.0000000    0.2399220
352880.0000000    0.2561157
352920.0000000    0.2510222
352960.0000000    0.2368630
353000.0000000    0.2487788
353040.0000000    0.2614251
353080.0000000    0.2732142
353120.0000000    0.3143543
353160.0000000    0.2849046
353200.0000000    0.2732979
353240.0000000    0.2645305
353280.0000000    0.2787586
353320.0000000    0.2586367
353360.0000000    0.2859979
353400.0000000    0.2797538
353440.0000000    0.2767157
353480.0000000    0.2707328
353520.0000000    0.2734588
353560.0000000    0.2594957
353600.0000000    0.2886579
353640.0000000    0.2748824
353680.0000000    0.2698654
353720.0000000    0.2729556
353760.0000000    0.2736142
353800.0000000    0.2633691
353840.0000000    0.2748095
353880.0000000    0.2628472
353920.0000000    0.2637533
353960.0000000    0.2612119
354000.0000000    0.2729913
354040.0000000    0.2553121
354080.0000000    0.2498251
354120.0000000    0.2868297
354160.0000000    0.2713814
354200.0000000    0.2702153
354240.0000000    0.2641289
354280.0000000    0.2575181
354320.0000000    0.2747730
354360.0000000    0.2543358
354400.0000000    0.2585565
354440.0000000    0.2682101
354480.0000000    0.2541525
354520.0000000    0.2613392
354560.0000000    0.2421390
354600.0000000    0.2593868
354640.0000000    0.2481893
354680.0000000    0.2794409
354720.0000000    0.2610343
354760.0000000    0.2469951
354800.0000000    0.2571662
354840.0000000    0.2622284
354880.0000000    0.2475516
354920.0000000    0.2653660
354960.0000000    0.2454692
355000.0000000    0.2548807
355040.0000000    0.2874608
355080.0000000    0.2743252
355120.0000000    0.2756235
355160.0000000    0.2616666
355200.0000000    0.2830397
355240.0000000    0.2785461
355280.0000000    0.2729744
355320.0000000    0.2829800
355360.0000000    0.2694746
355400.0000000    0.2548982
355440.0000000    0.2766004
355480.0000000    0.2855678
355520.0000000    0.2933832
355560.0000000    0.2505958
355600.0000000    0.2615443
355640.0000000    0.2606820
355680.0000000    0.2719538
355720.0000000    0.2479290
355760.0000000    0.2788575
355800.0000000    0.2388350
355840.0000000    0.2717319
355880.0000000    0.2647594
355920.0000000    0.2725627
355960.0000000    0.2679793
356000.0000000    0.2653573
356040.0000000    0.2782126
356080.0000000    0.2823338
356120.0000000    0.2652756
356160.0000000    0.2565401
356200.0000000    0.2706871
356240.0000000    0.2861096
356280.0000000    0.2839189
356320.0000000    0.2587498
356360.0000000    0.2555023
356400.0000000    0.2718700
356440.0000000    0.2707835
356480.0000000    0.2546572
356520.0000000    0.2631156
356560.0000000    0.2820330
356600.0000000    0.2652725
356640.0000000    0.2582525
356680.0000000    0.2670934
356720.0000000    0.2606452
356760.0000000    0.2557766
356800.0000000    0.2502210
356840.0000000    0.2475967
356880.0000000    0.2438756
356920.0000000    0.2409027
356960.0000000    0.2464395
357000.0000000    0.2572874
357040.0000000    0.2567009
357080.0000000    0.2432580
357120.0000000    0.2471591
357160.0000000    0.2450141
357200.0000000    0.2695898
357240.0000000    0.2656474
357280.0000000    0.2608337
357320.0000000    0.2720853
357360.0000000    0.2773363
357400.0000000    0.2688177
357440.0000000    0.2553226
357480.0000000    0.2443294
357520.0000000    0.2540641
357560.0000000    0.2626140
357600.0000000    0.2624296
357640.0000000    0.2577113
357680.0000000    0.2778020
357720.0000000    0.2560910
357760.0000000    0.2535934
357800.0000000    0.2784958
357840.0000000    0.2851892
357880.0000000    0.2745423
357920.0000000    0.2620966
357960.0000000    0.2431669
358000.0000000    0.2513193
358040.0000000    0.2509581
358080.0000000    0.2588002
358120.0000000    0.2635101
358160.0000000    0.2595983
358200.0000000    0.2493463
358240.0000000    0.2721390
358280.0000000    0.2587324
358320.0000000    0.2462179
358360.0000000    0.2628638
358400.0000000    0.2791022
358440.0000000    0.2588784
358480.0000000    0.2620830
358520.0000000    0.2481222
358560.0000000    0.2711465
358600.0000000    0.2967504
358640.0000000    0.2568538
358680.0000000    0.2703474
358720.0000000    0.2477877
358760.0000000    0.2663942
358800.0000000    0.2733550
358840.0000000    0.3026021
358880.0000000    0.2805497
358920.0000000    0.2601013
358960.0000000    0.2753367
359000.0000000    0.2708032
359040.0000000    0.2648375
359080.0000000    0.2642635
359120.0000000    0.2611274
359160.0000000    0.2551500
359200.0000000    0.2618991
359240.0000000    0.2744491
359280.0000000    0.2683873
359320.0000000    0.2760133
359360.0000000    0.2702342
359400.0000000    0.2822767
359440.0000000    0.2697920
359480.0000000    0.2462077
359520.0000000    0.2517883
359560.0000000    0.2417626
359600.0000000    0.2607897
359640.0000000    0.2554418
359680.0000000    0.2545833
359720.0000000    0.2784826
359760.0000000    0.2790601
359800.0000000    0.2601336
359840.0000000    0.2521592
359880.0000000    0.2585733
359920.0000000    0.2628352
359960.0000000    0.2587061
360000.0000000    0.2567821
360040.0000000    0.2471313
360080.0000000    0.2611442
360120.0000000    0.2639657
360160.0000000    0.2725163
360200.0000000    0.2812264
360240.0000000    0.2653204
360280.0000000    0.2471302
360320.0000000    0.2672965
360360.0000000    0.2639689
360400.0000000    0.2616597
360440.0000000    0.2526507
360480.0000000    0.2794962
360520.0000000    0.2726563
360560.0000000    0.2699098
360600.0000000    0.2704556
360640.0000000    0.2714736
360680.0000000    0.2673279
360720.0000000    0.2642021
360760.0000000    0.2684501
360800.0000000    0.2674299
360840.0000000    0.2616498
360880.0000000    0.2608950
360920.0000000    0.2570336
360960.0000000    0.2743769
361000.0000000    0.2550789
361040.0000000    0.2568046
361080.0000000    0.2420615
361120.0000000    0.2397703
361160.0000000    0.2479690
361200.0000000    0.2705292
361240.0000000    0.2480126
361280.0000000    0.2542547
361320.0000000    0.2593362
361360.0000000    0.2491132
361400.0000000    0.2468785
361440.0000000    0.2438573
361480.0000000    0.2587471
361520.0000000    0.2851261
361560.0000000    0.2608778
361600.0000000    0.2478583
361640.0000000    0.2738196
361680.0000000    0.2534083
361720.0000000    0.2558214
361760.0000000    0.2649451
361800.0000000    0.2695874
361840.0000000    0.2537882
361880.0000000    0.2892349
361920.0000000    0.2784081
361960.0000000    0.2686170
362000.0000000    0.2638051
362040.0000000    0.2652336
362080.0000000    0.2660786
362120.0000000    0.2624233
362160.0000000    0.2687082
362200.0000000    0.2556542
362240.0000000    0.2563194
362280.0000000    0.2552465
362320.0000000    0.2665933
362360.0000000    0.2486018
362400.0000000    0.2341376
362440.0000000    0.2446564
362480.0000000    0.2498532
362520.0000000    0.2581017
362560.0000000    0.2412376
362600.0000000    0.2455133
362640.0000000    0.2472427
362680.0000000    0.2546927
362720.0000000    0.2495087
362760.0000000    0.2430833
362800.0000000    0.2614861
362840.0000000    0.2453736
362880.0000000    0.2442371
362920.0000000    0.2679511
362960.0000000    0.2604682
363000.0000000    0.2469577
363040.0000000    0.2462065
363080.0000000    0.2692121
363120.0000000    0.2500599
363160.0000000    0.2520098
363200.0000000    0.2563888
363240.0000000    0.2511555
363280.0000000    0.2620614
363320.0000000    0.2646767
363360.0000000    0.2546448
363400.0000000    0.2721357
363440.0000000    0.2657920
363480.0000000    0.2599902
363520.0000000    0.2714824
363560.0000000    0.2581314
363600.0000000    0.2793668
363640.0000000    0.2734484
363680.0000000    0.2696730
363720.0000000    0.2765858
363760.0000000    0.2802078
363800.0000000    0.2629087
363840.0000000    0.2629202
363880.0000000    0.2601621
363920.0000000    0.2698762
363960.0000000    0.2546979
364000.0000000    0.2487827
364040.0000000    0.2545022
364080.0000000    0.2672554
364120.0000000    0.2616338
364160.0000000    0.2901520
364200.0000000    0.2687469
364240.0000000    0.2549403
364280.0000000    0.2774458
364320.0000000    0.2765585
364360.0000000    0.2777324
364400.0000000    0.2585886
364440.0000000    0.2641820
364480.0000000    0.2608799
364520.0000000    0.2825991
364560.0000000    0.2625471
364600.0000000    0.2725417
364640.0000000    0.2695330
364680.0000000    0.2715243
364720.0000000    0.2635621
364760.0000000    0.2452049
364800.0000000    0.2682696
364840.0000000    0.2576991
364880.0000000    0.2727757
364920.0000000    0.2674012
364960.0000000    0.2548030
365000.0000000    0.2831128
365040.0000000    0.2705501
365080.0000000    0.2600724
365120.0000000    0.2618074
365160.0000000    0.2523881
365200.0000000    0.2422730
365240.0000000    0.2510600
365280.0000000    0.2427258
365320.0000000    0.2462684
365360.0000000    0.2538683
365400.0000000    0.2397452
365440.0000000    0.2532230
365480.0000000    0.2716410
365520.0000000    0.2532822
365560.0000000    0.2468712
365600.0000000    0.2317977
365640.0000000    0.2493650
365680.0000000    0.2557487
365720.0000000    0.2367378
365760.0000000    0.2548663
365800.0000000    0.2585618
365840.0000000    0.2601322
365880.0000000    0.2680884
365920.0000000    0.2523855
365960.0000000    0.2496213
366000.0000000    0.2438540
366040.0000000    0.2566324
366080.0000000    0.2506928
366120.0000000    0.2502655
366160.0000000    0.2478062
366200.0000000    0.2542177
366240.0000000    0.2502019
366280.0000000    0.2556890
366320.0000000    0.2426643
366360.0000000    0.2269655
366400.0000000    0.2426246
366440.0000000    0.2513686
366480.0000000    0.2374526
366520.0000000    0.2555170
366560.0000000    0.2360937
366600.0000000    0.2524631
366640.0000000    0.2654668
366680.0000000    0.2781900
366720.0000000    0.2542213
366760.0000000    0.2726993
366800.0000000    0.2534891
366840.0000000    0.2686869
366880.0000000    0.2638291
366920.0000000    0.2548341
366960.0000000    0.2508774
367000.0000000    0.2545577
367040.0000000    0.2523478
367080.0000000    0.2509592
367120.0000000    0.2583707
367160.0000000    0.2457409
367200.0000000    0.2431318
367240.0000000    0.2479059
367280.0000000    0.2778980
367320.0000000    0.2670349
367360.0000000    0.2620015
367400.0000000    0.2858901
367440.0000000    0.2691907
367480.0000000    0.2760372
367520.0000000    0.2734972
367560.0000000    0.2809127
367600.0000000    0.2734467
367640.0000000    0.2773968
367680.0000000    0.2836391
367720.0000000    0.2650980
367760.0000000    0.2656664
367800.0000000    0.2728213
367840.0000000    0.2719973
367880.0000000    0.2568926
367920.0000000    0.2596967
367960.0000000    0.2619493
368000.0000000    0.2734866
368040.0000000    0.2610633
368080.0000000    0.2480270
368120.0000000    0.2507675
368160.0000000    0.2411674
368200.0000000    0.2416794
368240.0000000    0.2664408
368280.0000000    0.2598706
368320.0000000    0.2709612
368360.0000000    0.2851110
368400.0000000    0.2820712
368440.0000000    0.2786233
368480.0000000    0.2985662
368520.0000000    0.2783907
368560.0000000    0.2785920
368600.0000000    0.2667071
368640.0000000    0.2716186
368680.0000000    0.2927878
368720.0000000    0.2846943
368760.0000000    0.2702942
368800.0000000    0.2449686
368840.0000000    0.2551169
368880.0000000    0.2633289
368920.0000000    0.2673616
368960.0000000    0.2602492
369000.0000000    0.2895093
369040.0000000    0.2582844
369080.0000000    0.2673541
369120.0000000    0.2752489
369160.0000000    0.2851960
369200.0000000    0.2486396
369240.0000000    0.2651786
369280.0000000    0.2616721
369320.0000000    0.2678448
369360.0000000    0.2677003
369400.0000000    0.2754608
369440.0000000    0.2757779
369480.0000000    0.2688915
369520.0000000    0.2726603
369560.0000000    0.2856646
369600.0000000    0.2632216
369640.0000000    0.2679113
369680.0000000    0.2585679
369720.0000000    0.2636703
369760.0000000    0.2760294
369800.0000000    0.2677854
369840.0000000    0.3024800
369880.0000000    0.2578579
369920.0000000    0.2565588
369960.0000000    0.2796035
370000.0000000    0.2837771
370040.0000000    0.2896644
370080.0000000    0.2924842
370120.0000000    0.2889891
370160.0000000    0.2758950
370200.0000000    0.2570463
370240.0000000    0.2475307
370280.0000000    0.2568450
370320.0000000    0.2448017
370360.0000000    0.2633546
370400.0000000    0.2581162
370440.0000000    0.2861981
370480.0000000    0.2660769
370520.0000000    0.2645231
370560.0000000    0.2588468
370600.0000000    0.2597035
370640.0000000    0.2524891
370680.0000000    0.2451637
370720.0000000    0.2450508
370760.0000000    0.2538155
370800.0000000    0.2722512
370840.0000000    0.2726104
370880.0000000    0.2797485
370920.0000000    0.2632199
370960.0000000    0.2817252
371000.0000000    0.2499127
371040.0000000    0.2437177
371080.0000000    0.2530217
371120.0000000    0.2693576
371160.0000000    0.2657132
371200.0000000    0.2490910
371240.0000000    0.2606521
371280.0000000    0.2417481
371320.0000000    0.2660921
371360.0000000    0.2663546
371400.0000000    0.2712555
371440.0000000    0.2694263
371480.0000000    0.2471209
371520.0000000    0.2604558
371560.0000000    0.2477414
371600.0000000    0.2838379
371640.0000000    0.2691748
371680.0000000    0.2763461
371720.0000000    0.2981225
371760.0000000    0.2633970
371800.0000000    0.2570054
371840.0000000    0.2597697
371880.0000000    0.2561829
371920.0000000    0.2475723
371960.0000000    0.2633111
372000.0000000    0.2615744
372040.0000000    0.2671888
372080.0000000    0.2542800
372120.0000000    0.2691112
372160.0000000    0.2617568
372200.0000000    0.2635324
372240.0000000    0.2485330
372280.0000000    0.2760322
372320.0000000    0.2584414
372360.0000000    0.2533660
372400.0000000    0.2582478
372440.0000000    0.2524597
372480.0000000    0.2629901
372520.0000000    0.2625211
372560.0000000    0.2675549
372600.0000000    0.2568171
372640.0000000    0.2545166
372680.0000000    0.2577584
372720.0000000    0.2509114
372760.0000000    0.2569706
372800.0000000    0.2546099
372840.0000000    0.2447318
372880.0000000    0.2693255
372920.0000000    0.2746727
372960.0000000    0.2503836
373000.0000000    0.2522093
373040.0000000    0.2610618
373080.0000000    0.2711908
373120.0000000    0.2871014
373160.0000000    0.2758252
373200.0000000    0.2499586
373240.0000000    0.2635075
373280.0000000    0.2768313
373320.0000000    0.2585212
373360.0000000    0.2567435
373400.0000000    0.2695217
373440.0000000    0.2939727
373480.0000000    0.2555503
373520.0000000    0.2956036
373560.0000000    0.2684690
373600.0000000    0.2516343
373640.0000000    0.2541067
373680.0000000    0.2681980
373720.0000000    0.2659568
373760.0000000    0.2907910
373800.0000000    0.2545255
373840.0000000    0.2630381
373880.0000000    0.2542197
373920.0000000    0.2536434
373960.0000000    0.2657399
374000.0000000    0.2635588
374040.0000000    0.2475850
374080.0000000    0.2578672
374120.0000000    0.2597980
374160.0000000    0.2766374
374200.0000000    0.2618082
374240.0000000    0.2685449
374280.0000000    0.2769055
374320.0000000    0.2822068
374360.0000000    0.2670649
374400.0000000    0.2515501
374440.0000000    0.2773674
374480.0000000    0.2689196
374520.0000000    0.2409716
374560.0000000    0.2453549
374600.0000000    0.2597100
374640.0000000    0.2556984
374680.0000000    0.2767176
374720.0000000    0.2878265
374760.0000000    0.2865168
374800.0000000    0.2897017
374840.0000000    0.2606366
374880.0000000    0.2619819
374920.0000000    0.2708445
374960.0000000    0.2634135
375000.0000000    0.2497707
375040.0000000    0.2605035
375080.0000000    0.2874354
375120.0000000    0.2898652
375160.0000000    0.2632374
375200.0000000    0.2851743
375240.0000000    0.2809990
375280.0000000    0.2696638
375320.0000000    0.2969826
375360.0000000    0.2875706
375400.0000000    0.2891245
375440.0000000    0.2847089
375480.0000000    0.2779063
375520.0000000    0.2931577
375560.0000000    0.2836725
375600.0000000    0.2879615
375640.0000000    0.2652855
375680.0000000    0.2698028
375720.0000000    0.2661855
375760.0000000    0.2449082
375800.0000000    0.2414622
375840.0000000    0.2597094
375880.0000000    0.2719549
375920.0000000    0.2684595
375960.0000000    0.2541879
376000.0000000    0.2619818
376040.0000000    0.2470773
376080.0000000    0.2566095
376120.0000000    0.2584282
376160.0000000    0.2514726
376200.0000000    0.2596553
376240.0000000    0.2464345
376280.0000000    0.2703585
376320.0000000    0.2750027
376360.0000000    0.2797576
376400.0000000    0.2627116
376440.0000000    0.2793186
376480.0000000    0.2909779
376520.0000000    0.2783636
376560.0000000    0.2720760
376600.0000000    0.2645520
376640.0000000    0.2759869
376680.0000000    0.2783192
376720.0000000    0.2667757
376760.0000000    0.2818465
376800.0000000    0.2694154
376840.0000000    0.2627052
376880.0000000    0.2477340
376920.0000000    0.2610713
376960.0000000    0.2559675
377000.0000000    0.2746366
377040.0000000    0.2653910
377080.0000000    0.2622778
377120.0000000    0.2673687
377160.0000000    0.2689082
377200.0000000    0.2780562
377240.0000000    0.2898702
377280.0000000    0.2616010
377320.0000000    0.2565710
377360.0000000    0.2743728
377400.0000000    0.2799937
377440.0000000    0.2967861
377480.0000000    0.2868090
377520.0000000    0.2824145
377560.0000000    0.2788065
377600.0000000    0.2852766
377640.0000000    0.2881229
377680.0000000    0.2691708
377720.0000000    0.2687370
377760.0000000    0.2701021
377800.0000000    0.2640967
377840.0000000    0.2512001
377880.0000000    0.2438999
377920.0000000    0.2396349
377960.0000000    0.2679197
378000.0000000    0.2544511
378040.0000000    0.2688712
378080.0000000    0.2735300
378120.0000000    0.2792668
378160.0000000    0.2763800
378200.0000000    0.2715177
378240.0000000    0.2601755
378280.0000000    0.2777427
378320.0000000    0.2613199
378360.0000000    0.2670906
378400.0000000    0.2691426
378440.0000000    0.2738082
378480.0000000    0.2691471
378520.0000000    0.2735857
378560.0000000    0.2945290
378600.0000000    0.2595160
378640.0000000    0.2911446
378680.0000000    0.2777524
378720.0000000    0.2885410
378760.0000000    0.2807486
378800.0000000    0.2759077
378840.0000000    0.2757794
378880.0000000    0.2823019
378920.0000000    0.2919174
378960.0000000    0.2976413
379000.0000000    0.2799090
379040.0000000    0.3035246
379080.0000000    0.2662083
379120.0000000    0.2707668
379160.0000000    0.2721604
379200.0000000    0.2755786
379240.0000000    0.2982409
379280.0000000    0.2862748
379320.0000000    0.2660790
379360.0000000    0.2717336
379400.0000000    0.2712448
379440.0000000    0.2710454
379480.0000000    0.2935291
379520.0000000    0.2668574
379560.0000000    0.2599944
379600.0000000    0.2873824
379640.0000000    0.2875211
379680.0000000    0.2751952
379720.0000000    0.2940558
379760.0000000    0.2952431
379800.0000000    0.2838728
379840.0000000    0.2807255
379880.0000000    0.2763282
379920.0000000    0.2623928
379960.0000000    0.2920825
380000.0000000    0.2709081
380040.0000000    0.2678490
380080.0000000    0.3030359
380120.0000000    0.2901339
380160.0000000    0.2922903
380200.0000000    0.2943189
380240.0000000    0.2943646
380280.0000000    0.3002441
380320.0000000    0.2900271
380360.0000000    0.2893004
380400.0000000    0.2880638
380440.0000000    0.2997992
380480.0000000    0.2986789
380520.0000000    0.2997081
380560.0000000    0.2846425
380600.0000000    0.2840728
380640.0000000    0.2866027
380680.0000000    0.2931142
380720.0000000    0.2635049
380760.0000000    0.2706247
380800.0000000    0.2630565
380840.0000000    0.2824300
380880.0000000    0.2968864
380920.0000000    0.2897704
380960.0000000    0.2753906
381000.0000000    0.2647082
381040.0000000    0.2898789
381080.0000000    0.2920179
381120.0000000    0.2644885
381160.0000000    0.2992133
381200.0000000    0.2481672
381240.0000000    0.2671007
381280.0000000    0.2617893
381320.0000000    0.2726410
381360.0000000    0.2483390
381400.0000000    0.2546084
381440.0000000    0.2556948
381480.0000000    0.2635471
381520.0000000    0.2639726
381560.0000000    0.2692380
381600.0000000    0.2575198
381640.0000000    0.2492573
381680.0000000    0.2575508
381720.0000000    0.2743081
381760.0000000    0.2645945
381800.0000000    0.2723474
381840.0000000    0.2756263
381880.0000000    0.2700511
381920.0000000    0.2788337
381960.0000000    0.2573923
382000.0000000    0.2465518
382040.0000000    0.2305305
382080.0000000    0.2392289
382120.0000000    0.2300105
382160.0000000    0.2743045
382200.0000000    0.2680077
382240.0000000    0.2556436
382280.0000000    0.2778863
382320.0000000    0.2876599
382360.0000000    0.2849239
382400.0000000    0.3018874
382440.0000000    0.2742714
382480.0000000    0.2737309
382520.0000000    0.2354055
382560.0000000    0.2358551
382600.0000000    0.2550123
382640.0000000    0.2691617
382680.0000000    0.2580248
382720.0000000    0.2629131
382760.0000000    0.2474474
382800.0000000    0.2819037
382840.0000000    0.2635008
382880.0000000    0.2647323
382920.0000000    0.2713429
382960.0000000    0.2554372
383000.0000000    0.2535022
383040.0000000    0.2669145
383080.0000000    0.2552615
383120.0000000    0.2678461
383160.0000000    0.2704925
383200.0000000    0.2846162
383240.0000000    0.2524139
383280.0000000    0.2574418
383320.0000000    0.2591912
383360.0000000    0.2723067
383400.0000000    0.2872350
383440.0000000    0.2716891
383480.0000000    0.2494833
383520.0000000    0.2668663
383560.0000000    0.2622272
383600.0000000    0.2605824
383640.0000000    0.2673410
383680.0000000    0.2631750
383720.0000000    0.2717024
383760.0000000    0.2788312
383800.0000000    0.2684414
383840.0000000    0.2777443
383880.0000000    0.2891541
383920.0000000    0.2792064
383960.0000000    0.2638322
384000.0000000    0.2415714
384040.0000000    0.2578075
384080.0000000    0.2640495
384120.0000000    0.2857620
384160.0000000    0.2579036
384200.0000000    0.2614338
384240.0000000    0.2513113
384280.0000000    0.2806676
384320.0000000    0.2594911
384360.0000000    0.2606248
384400.0000000    0.2953552
384440.0000000    0.2778158
384480.0000000    0.3032269
384520.0000000    0.2891942
384560.0000000    0.2754650
384600.0000000    0.2858931
384640.0000000    0.2796972
384680.0000000    0.2699448
384720.0000000    0.2681623
384760.0000000    0.2768774
384800.0000000    0.2612097
384840.0000000    0.2703959
384880.0000000    0.2706809
384920.0000000    0.2669514
384960.0000000    0.2681142
385000.0000000    0.2899327
385040.0000000    0.2853771
385080.0000000    0.2793288
385120.0000000    0.2707813
385160.0000000    0.2630855
385200.0000000    0.2536879
385240.0000000    0.2725062
385280.0000000    0.2794105
385320.0000000    0.2595592
385360.0000000    0.2609769
385400.0000000    0.2521147
385440.0000000    0.2685430
385480.0000000    0.2722455
385520.0000000    0.2634575
385560.0000000    0.2553223
385600.0000000    0.2542310
385640.0000000    0.2647710
385680.0000000    0.2722334
385720.0000000    0.2697458
385760.0000000    0.2591783
385800.0000000    0.2620507
385840.0000000    0.2566732
385880.0000000    0.2934138
385920.0000000    0.2706357
385960.0000000    0.2862739
386000.0000000    0.2794020
386040.0000000    0.2814185
386080.0000000    0.2641803
386120.0000000    0.2556385
386160.0000000    0.2714059
386200.0000000    0.2638311
386240.0000000    0.2755371
386280.0000000    0.2697775
386320.0000000    0.2691396
386360.0000000    0.2685920
386400.0000000    0.2768766
386440.0000000    0.2625178
386480.0000000    0.2634244
386520.0000000    0.2644678
386560.0000000    0.2848349
386600.0000000    0.2659167
386640.0000000    0.2723876
386680.0000000    0.2651012
386720.0000000    0.2792623
386760.0000000    0.2718224
386800.0000000    0.2604653
386840.0000000    0.2804690
386880.0000000    0.2930804
386920.0000000    0.2786259
386960.0000000    0.2700547
387000.0000000    0.2751094
387040.0000000    0.2616879
387080.0000000    0.2719999
387120.0000000    0.2610398
387160.0000000    0.2783600
387200.0000000    0.2577736
387240.0000000    0.2558873
387280.0000000    0.2749999
387320.0000000    0.2868353
387360.0000000    0.2906814
387400.0000000    0.2799912
387440.0000000    0.2632154
387480.0000000    0.2587490
387520.0000000    0.2656375
387560.0000000    0.2775645
387600.0000000    0.2663043
387640.0000000    0.2782318
387680.0000000    0.2649219
387720.0000000    0.2570865
387760.0000000    0.2611757
387800.0000000    0.2613299
387840.0000000    0.2720176
387880.0000000    0.2794544
387920.0000000    0.2915879
387960.0000000    0.2723459
388000.0000000    0.2950850
388040.0000000    0.2648708
388080.0000000    0.2734102
388120.0000000    0.2637436
388160.0000000    0.2634424
388200.0000000    0.2606607
388240.0000000    0.2596363
388280.0000000    0.2634024
388320.0000000    0.2727148
388360.0000000    0.2687721
388400.0000000    0.2875006
388440.0000000    0.2842261
388480.0000000    0.2402901
388520.0000000    0.2718045
388560.0000000    0.2798495
388600.0000000    0.2815634
388640.0000000    0.2830178
388680.0000000    0.2863186
388720.0000000    0.2905451
388760.0000000    0.2813497
388800.0000000    0.2942504
388840.0000000    0.2883205
388880.0000000    0.2694691
388920.0000000    0.2788726
388960.0000000    0.2751323
389000.0000000    0.2775626
389040.0000000    0.2525202
389080.0000000    0.2643097
389120.0000000    0.2689450
389160.0000000    0.2885530
389200.0000000    0.2707892
389240.0000000    0.2756561
389280.0000000    0.2652842
389320.0000000    0.2737454
389360.0000000    0.2706746
389400.0000000    0.2703445
389440.0000000    0.2690417
389480.0000000    0.2636372
389520.0000000    0.2639093
389560.0000000    0.2781740
389600.0000000    0.2742859
389640.0000000    0.2791320
389680.0000000    0.2426188
389720.0000000    0.2639403
389760.0000000    0.2858184
389800.0000000    0.2693620
389840.0000000    0.2670036
389880.0000000    0.2658329
389920.0000000    0.2740485
389960.0000000    0.2557977
390000.0000000    0.2646545
390040.0000000    0.2579039
390080.0000000    0.2724386
390120.0000000    0.2671784
390160.0000000    0.2621908
390200.0000000    0.2796025
390240.0000000    0.2769998
390280.0000000    0.2618114
390320.0000000    0.2546715
390360.0000000    0.2690224
390400.0000000    0.2379944
390440.0000000    0.2823003
390480.0000000    0.2733856
390520.0000000    0.2811874
390560.0000000    0.2418820
390600.0000000    0.2502385
390640.0000000    0.2590437
390680.0000000    0.2681256
390720.0000000    0.2618808
390760.0000000    0.2608269
390800.0000000    0.2971019
390840.0000000    0.2674039
390880.0000000    0.2740609
390920.0000000    0.2613793
390960.0000000    0.2622212
391000.0000000    0.2694502
391040.0000000    0.2564158
391080.0000000    0.2609564
391120.0000000    0.2656090
391160.0000000    0.2862690
391200.0000000    0.2870682
391240.0000000    0.3040981
391280.0000000    0.2815296
391320.0000000    0.2784652
391360.0000000    0.2759562
391400.0000000    0.2889616
391440.0000000    0.2674090
391480.0000000    0.2478449
391520.0000000    0.2741853
391560.0000000    0.2649536
391600.0000000    0.2710879
391640.0000000    0.2801305
391680.0000000    0.2761402
391720.0000000    0.2661376
391760.0000000    0.2661538
391800.0000000    0.2756380
391840.0000000    0.2614282
391880.0000000    0.2632611
391920.0000000    0.2701605
391960.0000000    0.2645732
392000.0000000    0.2623753
392040.0000000    0.2767423
392080.0000000    0.2534410
392120.0000000    0.2618414
392160.0000000    0.2824517
392200.0000000    0.2870571
392240.0000000    0.2857268
392280.0000000    0.2790445
392320.0000000    0.2746828
392360.0000000    0.2767190
392400.0000000    0.2808472
392440.0000000    0.2681951
392480.0000000    0.2815628
392520.0000000    0.2651247
392560.0000000    0.2781552
392600.0000000    0.2668352
392640.0000000    0.2698273
392680.0000000    0.2796904
392720.0000000    0.2572366
392760.0000000    0.2785599
392800.0000000    0.2755594
392840.0000000    0.2719180
392880.0000000    0.2707737
392920.0000000    0.2648814
392960.0000000    0.2723418
393000.0000000    0.2857878
393040.0000000    0.2697142
393080.0000000    0.2589478
393120.0000000    0.2787952
393160.0000000    0.2974384
393200.0000000    0.2774256
393240.0000000    0.2524994
393280.0000000    0.2798035
393320.0000000    0.2721038
393360.0000000    0.2894929
393400.0000000    0.2642735
393440.0000000    0.2670264
393480.0000000    0.2576568
393520.0000000    0.2621113
393560.0000000    0.2713418
393600.0000000    0.2790960
393640.0000000    0.2582751
393680.0000000    0.2638969
393720.0000000    0.2649988
393760.0000000    0.2650686
393800.0000000    0.2822396
393840.0000000    0.2836004
393880.0000000    0.2812196
393920.0000000    0.2579114
393960.0000000    0.2775556
394000.0000000    0.2622043
394040.0000000    0.2822532
394080.0000000    0.2847709
394120.0000000    0.2579899
394160.0000000    0.2771377
394200.0000000    0.2787366
394240.0000000    0.2634508
394280.0000000    0.2762481
394320.0000000    0.2706643
394360.0000000    0.2617151
394400.0000000    0.2593175
394440.0000000    0.2725510
394480.0000000    0.2590821
394520.0000000    0.2546485
394560.0000000    0.2630095
394600.0000000    0.2515756
394640.0000000    0.2600029
394680.0000000    0.2597155
394720.0000000    0.2823462
394760.0000000    0.2765411
394800.0000000    0.2611496
394840.0000000    0.2802001
394880.0000000    0.2595066
394920.0000000    0.2403537
394960.0000000    0.2725702
395000.0000000    0.2900072
395040.0000000    0.2495056
395080.0000000    0.2692634
395120.0000000    0.2589329
395160.0000000    0.2806048
395200.0000000    0.2595508
395240.0000000    0.2703952
395280.0000000    0.2813621
395320.0000000    0.2682177
395360.0000000    0.2611108
395400.0000000    0.2666341
395440.0000000    0.2992514
395480.0000000    0.2651443
395520.0000000    0.2824653
395560.0000000    0.2879480
395600.0000000    0.2823374
395640.0000000    0.2624724
395680.0000000    0.2649859
395720.0000000    0.2615564
395760.0000000    0.2719644
395800.0000000    0.2753301
395840.0000000    0.2752441
395880.0000000    0.2636828
395920.0000000    0.2804286
395960.0000000    0.2498147
396000.0000000    0.2523271
396040.0000000    0.2642865
396080.0000000    0.2567752
396120.0000000    0.2714253
396160.0000000    0.2640626
396200.0000000    0.2665573
396240.0000000    0.2845929
396280.0000000    0.2812059
396320.0000000    0.2801422
396360.0000000    0.2978931
396400.0000000    0.2855906
396440.0000000    0.2966985
396480.0000000    0.2712840
396520.0000000    0.2810219
396560.0000000    0.2808498
396600.0000000    0.2851944
396640.0000000    0.2969796
396680.0000000    0.2684421
396720.0000000    0.2701871
396760.0000000    0.2859990
396800.0000000    0.2719632
396840.0000000    0.2612522
396880.0000000    0.2704875
396920.0000000    0.2598518
396960.0000000    0.2805104
397000.0000000    0.2680237
397040.0000000    0.2510867
397080.0000000    0.2535098
397120.0000000    0.2627670
397160.0000000    0.2685861
397200.0000000    0.2653924
397240.0000000    0.2681162
397280.0000000    0.2835338
397320.0000000    0.2598995
397360.0000000    0.2638665
397400.0000000    0.2655006
397440.0000000    0.2661697
397480.0000000    0.2605451
397520.0000000    0.2647803
397560.0000000    0.2752832
397600.0000000    0.2648622
397640.0000000    0.2779393
397680.0000000    0.2584206
397720.0000000    0.2560632
397760.0000000    0.2454184
397800.0000000    0.2465447
397840.0000000    0.2680613
397880.0000000    0.2690701
397920.0000000    0.2874643
397960.0000000    0.2849259
398000.0000000    0.2935634
398040.0000000    0.2676922
398080.0000000    0.2634434
398120.0000000    0.2738693
398160.0000000    0.2933697
398200.0000000    0.2771903
398240.0000000    0.2784030
398280.0000000    0.2690536
398320.0000000    0.2731416
398360.0000000    0.2895235
398400.0000000    0.2715246
398440.0000000    0.2744063
398480.0000000    0.2628887
398520.0000000    0.2704583
398560.0000000    0.2472459
398600.0000000    0.2688236
398640.0000000    0.2571978
398680.0000000    0.2624242
398720.0000000    0.2592444
398760.0000000    0.2532765
398800.0000000    0.2409653
398840.0000000    0.2712670
398880.0000000    0.2510145
398920.0000000    0.2468590
398960.0000000    0.2586995
399000.0000000    0.2588065
399040.0000000    0.2544725
399080.0000000    0.2601004
399120.0000000    0.2795914
399160.0000000    0.2685806
399200.0000000    0.2643260
399240.0000000    0.2521853
399280.0000000    0.2568426
399320.0000000    0.2740335
399360.0000000    0.2921866
399400.0000000    0.2703483
399440.0000000    0.2781214
399480.0000000    0.2715638
399520.0000000    0.2533419
399560.0000000    0.2770355
399600.0000000    0.2666420
399640.0000000    0.2685118
399680.0000000    0.2730689
399720.0000000    0.2713062
399760.0000000    0.2676858
399800.0000000    0.2617702
399840.0000000    0.2636761
399880.0000000    0.2666114
399920.0000000    0.2514644
399960.0000000    0.2652211
400000.0000000    0.2804165
400040.0000000    0.2536251
400080.0000000    0.2827362
400120.0000000    0.2625878
400160.0000000    0.2873900
400200.0000000    0.2939756
400240.0000000    0.3021166
400280.0000000    0.2731265
400320.0000000    0.2707285
400360.0000000    0.2728287
400400.0000000    0.2873672
400440.0000000    0.2814029
400480.0000000    0.2650667
400520.0000000    0.2898774
400560.0000000    0.2857746
400600.0000000    0.2829540
400640.0000000    0.2700451
400680.0000000    0.2772002
400720.0000000    0.2858217
400760.0000000    0.2874949
400800.0000000    0.2783597
400840.0000000    0.2750902
400880.0000000    0.2584183
400920.0000000    0.2743204
400960.0000000    0.2895105
401000.0000000    0.2598265
401040.0000000    0.2929422
401080.0000000    0.2846750
401120.0000000    0.2835072
401160.0000000    0.2912665
401200.0000000    0.2826448
401240.0000000    0.2583998
401280.0000000    0.2767954
401320.0000000    0.2838534
401360.0000000    0.2827879
401400.0000000    0.2737734
401440.0000000    0.2749746
401480.0000000    0.2577145
401520.0000000    0.2577242
401560.0000000    0.2667300
401600.0000000    0.2537392
401640.0000000    0.2512389
401680.0000000    0.2517715
401720.0000000    0.2587525
401760.0000000    0.2635564
401800.0000000    0.2732175
401840.0000000    0.2586534
401880.0000000    0.2363890
401920.0000000    0.2407854
401960.0000000    0.2441694
402000.0000000    0.2477659
402040.0000000    0.2408858
402080.0000000    0.2555629
402120.0000000    0.2570831
402160.0000000    0.2314948
402200.0000000    0.2503672
402240.0000000    0.2580740
402280.0000000    0.2531359
402320.0000000    0.2420418
402360.0000000    0.2411484
402400.0000000    0.2529194
402440.0000000    0.2425136
402480.0000000    0.2333969
402520.0000000    0.2575693
402560.0000000    0.2482330
402600.0000000    0.2433121
402640.0000000    0.2392611
402680.0000000    0.2557525
402720.0000000    0.2633941
402760.0000000    0.2789913
402800.0000000    0.2940921
402840.0000000    0.2837963
402880.0000000    0.2803536
402920.0000000    0.2754926
402960.0000000    0.2654372
403000.0000000    0.2922204
403040.0000000    0.2677516
403080.0000000    0.2662246
403120.0000000    0.2661608
403160.0000000    0.2501194
403200.0000000    0.2554155
403240.0000000    0.2561873
403280.0000000    0.2669238
403320.0000000    0.2775069
403360.0000000    0.2626878
403400.0000000    0.2550846
403440.0000000    0.2459697
403480.0000000    0.2686293
403520.0000000    0.2670424
403560.0000000    0.2525512
403600.0000000    0.2778563
403640.0000000    0.2946735
403680.0000000    0.3135373
403720.0000000    0.2956499
403760.0000000    0.2657994
403800.0000000    0.2714995
403840.0000000    0.2606435
403880.0000000    0.2749577
403920.0000000    0.2556829
403960.0000000    0.2579142
404000.0000000    0.2436743
404040.0000000    0.2479258
404080.0000000    0.2546148
404120.0000000    0.2452614
404160.0000000    0.2444131
404200.0000000    0.2573816
404240.0000000    0.2702890
404280.0000000    0.2775039
404320.0000000    0.2683930
404360.0000000    0.2629581
404400.0000000    0.2823260
404440.0000000    0.2660154
404480.0000000    0.2704862
404520.0000000    0.2705930
404560.0000000    0.2813104
404600.0000000    0.2850669
404640.0000000    0.2893902
404680.0000000    0.2871029
404720.0000000    0.2849328
404760.0000000    0.2644997
404800.0000000    0.2769521
404840.0000000    0.2852561
404880.0000000    0.2802151
404920.0000000    0.2550977
404960.0000000    0.2702459
405000.0000000    0.2801140
405040.0000000    0.2868832
405080.0000000    0.2721875
405120.0000000    0.2885147
405160.0000000    0.2640487
405200.0000000    0.2646754
405240.0000000    0.2551405
405280.0000000    0.2768247
405320.0000000    0.2441202
405360.0000000    0.2571137
405400.0000000    0.2707967
405440.0000000    0.2524340
405480.0000000    0.2835866
405520.0000000    0.2663045
405560.0000000    0.2665555
405600.0000000    0.2699628
405640.0000000    0.2711016
405680.0000000    0.2662619
405720.0000000    0.3034253
405760.0000000    0.2768370
405800.0000000    0.2698363
405840.0000000    0.2876074
405880.0000000    0.2894314
405920.0000000    0.2878777
405960.0000000    0.2698349
406000.0000000    0.2791581
406040.0000000    0.2599508
406080.0000000    0.2368425
406120.0000000    0.2520790
406160.0000000    0.2588080
406200.0000000    0.2515493
406240.0000000    0.2485431
406280.0000000    0.2658641
406320.0000000    0.2619929
406360.0000000    0.2689462
406400.0000000    0.2787068
406440.0000000    0.2693041
406480.0000000    0.2598766
406520.0000000    0.2811680
406560.0000000    0.2622862
406600.0000000    0.2788539
406640.0000000    0.2888341
406680.0000000    0.2948320
406720.0000000    0.2928629
406760.0000000    0.3100744
406800.0000000    0.2889484
406840.0000000    0.2870676
406880.0000000    0.2891261
406920.0000000    0.2628949
406960.0000000    0.2712151
407000.0000000    0.2975243
407040.0000000    0.2792517
407080.0000000    0.2820625
407120.0000000    0.2930624
407160.0000000    0.2699472
407200.0000000    0.2875343
407240.0000000    0.2856377
407280.0000000    0.2804011
407320.0000000    0.2868415
407360.0000000    0.2735088
407400.0000000    0.2981241
407440.0000000    0.2880673
407480.0000000    0.2843179
407520.0000000    0.2809258
407560.0000000    0.2843739
407600.0000000    0.2782870
407640.0000000    0.2704545
407680.0000000    0.2647395
407720.0000000    0.2741079
407760.0000000    0.2881312
407800.0000000    0.2605685
407840.0000000    0.2525332
407880.0000000    0.2611399
407920.0000000    0.2611959
407960.0000000    0.2726041
408000.0000000    0.2448743
408040.0000000    0.2528438
408080.0000000    0.2762487
408120.0000000    0.2788922
408160.0000000    0.2765575
408200.0000000    0.2924258
408240.0000000    0.2678609
408280.0000000    0.2861913
408320.0000000    0.2822419
408360.0000000    0.2706939
408400.0000000    0.2753153
408440.0000000    0.2831412
408480.0000000    0.2691642
408520.0000000    0.2841606
408560.0000000    0.2618465
408600.0000000    0.2624261
408640.0000000    0.2754179
408680.0000000    0.2613179
408720.0000000    0.2532477
408760.0000000    0.2510470
408800.0000000    0.2771851
408840.0000000    0.2547347
408880.0000000    0.2630918
408920.0000000    0.2568879
408960.0000000    0.2852966
409000.0000000    0.2897013
409040.0000000    0.2775939
409080.0000000    0.2748390
409120.0000000    0.2942768
409160.0000000    0.2948903
409200.0000000    0.2857103
409240.0000000    0.2961149
409280.0000000    0.3186306
409320.0000000    0.2877207
409360.0000000    0.2884133
409400.0000000    0.2721514
409440.0000000    0.2942303
409480.0000000    0.2741394
409520.0000000    0.2736812
409560.0000000    0.2662089
409600.0000000    0.2981924
409640.0000000    0.2655031
409680.0000000    0.2955466
409720.0000000    0.2920721
409760.0000000    0.2939420
409800.0000000    0.2945399
409840.0000000    0.2925477
409880.0000000    0.2964048
409920.0000000    0.2658448
409960.0000000    0.2634979
410000.0000000    0.2693292
410040.0000000    0.2676775
410080.0000000    0.2849963
410120.0000000    0.2765616
410160.0000000    0.2755748
410200.0000000    0.2765437
410240.0000000    0.2554278
410280.0000000    0.2870767
410320.0000000    0.2973645
410360.0000000    0.2911310
410400.0000000    0.2668181
410440.0000000    0.2688172
410480.0000000    0.2766007
410520.0000000    0.2802962
410560.0000000    0.2546443
410600.0000000    0.2574704
410640.0000000    0.2661382
410680.0000000    0.2971771
410720.0000000    0.2665119
410760.0000000    0.2720342
410800.0000000    0.2506453
410840.0000000    0.2651463
410880.0000000    0.2519986
410920.0000000    0.2547740
410960.0000000    0.2878872
411000.0000000    0.2799270
411040.0000000    0.2608543
411080.0000000    0.2658494
411120.0000000    0.2788981
411160.0000000    0.2531180
411200.0000000    0.2713114
411240.0000000    0.2848253
411280.0000000    0.2701388
411320.0000000    0.2626803
411360.0000000    0.2704015
411400.0000000    0.2465091
411440.0000000    0.2701872
411480.0000000    0.2690535
411520.0000000    0.2570805
411560.0000000    0.2781329
411600.0000000    0.2665277
411640.0000000    0.2881933
411680.0000000    0.2704948
411720.0000000    0.2941254
411760.0000000    0.2734717
411800.0000000    0.2816301
411840.0000000    0.2873451
411880.0000000    0.2640182
411920.0000000    0.2833587
411960.0000000    0.2794406
412000.0000000    0.2679759
412040.0000000    0.2611759
412080.0000000    0.2649287
412120.0000000    0.2686558
412160.0000000    0.2766732
412200.0000000    0.2566741
412240.0000000    0.2706557
412280.0000000    0.2863576
412320.0000000    0.2787322
412360.0000000    0.2639905
412400.0000000    0.2898151
412440.0000000    0.2646478
412480.0000000    0.2596762
412520.0000000    0.2551347
412560.0000000    0.2654580
412600.0000000    0.2637190
412640.0000000    0.2485843
412680.0000000    0.2580617
412720.0000000    0.2527657
412760.0000000    0.2638300
412800.0000000    0.2455769
412840.0000000    0.2585665
412880.0000000    0.2579615
412920.0000000    0.2611939
412960.0000000    0.2674118
413000.0000000    0.2589508
413040.0000000    0.2573850
413080.0000000    0.2508141
413120.0000000    0.2605863
413160.0000000    0.2730861
413200.0000000    0.2754354
413240.0000000    0.2739151
413280.0000000    0.2713366
413320.0000000    0.2609289
413360.0000000    0.2596578
413400.0000000    0.2620703
413440.0000000    0.2553483
413480.0000000    0.2573020
413520.0000000    0.2603436
413560.0000000    0.2600564
413600.0000000    0.2687471
413640.0000000    0.2400546
413680.0000000    0.2497241
413720.0000000    0.2428555
413760.0000000    0.2713563
413800.0000000    0.2576164
413840.0000000    0.2447714
413880.0000000    0.2351108
413920.0000000    0.2856316
413960.0000000    0.2494103
414000.0000000    0.2669389
414040.0000000    0.2641385
414080.0000000    0.2627543
414120.0000000    0.2493344
414160.0000000    0.2532119
414200.0000000    0.2641950
414240.0000000    0.2738861
414280.0000000    0.2549220
414320.0000000    0.2558172
414360.0000000    0.2806077
414400.0000000    0.2674943
414440.0000000    0.2630085
414480.0000000    0.2724039
414520.0000000    0.2648841
414560.0000000    0.2923189
414600.0000000    0.2662460
414640.0000000    0.2605709
414680.0000000    0.2510017
414720.0000000    0.2552505
414760.0000000    0.2568221
414800.0000000    0.2468868
414840.0000000    0.2574065
414880.0000000    0.2783380
414920.0000000    0.2697339
414960.0000000    0.2622814
415000.0000000    0.2837536
415040.0000000    0.2538343
415080.0000000    0.2599610
415120.0000000    0.2975999
415160.0000000    0.2828186
415200.0000000    0.2690465
415240.0000000    0.2880549
415280.0000000    0.2923053
415320.0000000    0.2868995
415360.0000000    0.2698978
415400.0000000    0.2776039
415440.0000000    0.2684526
415480.0000000    0.2741692
415520.0000000    0.2621570
415560.0000000    0.2870716
415600.0000000    0.3056212
415640.0000000    0.2704185
415680.0000000    0.2869025
415720.0000000    0.2676862
415760.0000000    0.2781025
415800.0000000    0.2784131
415840.0000000    0.2566477
415880.0000000    0.2545598
415920.0000000    0.2749273
415960.0000000    0.2867998
416000.0000000    0.2696022
416040.0000000    0.2778383
416080.0000000    0.2854708
416120.0000000    0.2960439
416160.0000000    0.2775258
416200.0000000    0.3017291
416240.0000000    0.2765897
416280.0000000    0.2646709
416320.0000000    0.2771507
416360.0000000    0.2794552
416400.0000000    0.2664647
416440.0000000    0.2780347
416480.0000000    0.2678666
416520.0000000    0.2684199
416560.0000000    0.2710876
416600.0000000    0.2686493
416640.0000000    0.2837058
416680.0000000    0.2661257
416720.0000000    0.2608933
416760.0000000    0.2907763
416800.0000000    0.2962871
416840.0000000    0.2668160
416880.0000000    0.2613817
416920.0000000    0.2663642
416960.0000000    0.2572465
417000.0000000    0.2656167
417040.0000000    0.2628609
417080.0000000    0.2714123
417120.0000000    0.2777528
417160.0000000    0.2973455
417200.0000000    0.2916300
417240.0000000    0.2900706
417280.0000000    0.2963258
417320.0000000    0.2900263
417360.0000000    0.2748817
417400.0000000    0.2833709
417440.0000000    0.2894598
417480.0000000    0.2878583
417520.0000000    0.2701800
417560.0000000    0.2725870
417600.0000000    0.2711394
417640.0000000    0.2480969
417680.0000000    0.2632884
417720.0000000    0.2867690
417760.0000000    0.2816366
417800.0000000    0.2978178
417840.0000000    0.2807967
417880.0000000    0.2974573
417920.0000000    0.2926216
417960.0000000    0.3037379
418000.0000000    0.2806479
418040.0000000    0.2999233
418080.0000000    0.2866632
418120.0000000    0.2641030
418160.0000000    0.2842545
418200.0000000    0.2884132
418240.0000000    0.2732275
418280.0000000    0.2623856
418320.0000000    0.2864456
418360.0000000    0.2704416
418400.0000000    0.2770568
418440.0000000    0.2599184
418480.0000000    0.2569796
418520.0000000    0.2655500
418560.0000000    0.2805667
418600.0000000    0.2918922
418640.0000000    0.2826648
418680.0000000    0.2882165
418720.0000000    0.2820016
418760.0000000    0.2884037
418800.0000000    0.2716425
418840.0000000    0.2484320
418880.0000000    0.2764004
418920.0000000    0.2699972
418960.0000000    0.2782245
419000.0000000    0.2704037
419040.0000000    0.2821206
419080.0000000    0.2947877
419120.0000000    0.2796326
419160.0000000    0.2799800
419200.0000000    0.2919097
419240.0000000    0.2699728
419280.0000000    0.2778055
419320.0000000    0.2557144
419360.0000000    0.2714561
419400.0000000    0.2977884
419440.0000000    0.2995471
419480.0000000    0.2944684
419520.0000000    0.2893296
419560.0000000    0.2998936
419600.0000000    0.2864536
419640.0000000    0.2481251
419680.0000000    0.2579045
419720.0000000    0.2800073
419760.0000000    0.2601211
419800.0000000    0.2649708
419840.0000000    0.2740653
419880.0000000    0.2916993
419920.0000000    0.2735985
419960.0000000    0.2579054
420000.0000000    0.2726182
420040.0000000    0.2680669
420080.0000000    0.2735159
420120.0000000    0.2686833
420160.0000000    0.2605280
420200.0000000    0.2706293
420240.0000000    0.2707734
420280.0000000    0.2525365
420320.0000000    0.2712415
420360.0000000    0.2795217
420400.0000000    0.2692465
420440.0000000    0.2337341
420480.0000000    0.2686942
420520.0000000    0.2832948
420560.0000000    0.2686326
420600.0000000    0.2579966
420640.0000000    0.2805411
420680.0000000    0.2796758
420720.0000000    0.2497198
420760.0000000    0.2733296
420800.0000000    0.2569223
420840.0000000    0.2612459
420880.0000000    0.2731317
420920.0000000    0.2921308
420960.0000000    0.2790773
421000.0000000    0.2568584
421040.0000000    0.2377150
421080.0000000    0.2642810
421120.0000000    0.2669247
421160.0000000    0.2744009
421200.0000000    0.2681582
421240.0000000    0.2662394
421280.0000000    0.2783434
421320.0000000    0.2679591
421360.0000000    0.2841768
421400.0000000    0.2472154
421440.0000000    0.2786296
421480.0000000    0.2817814
421520.0000000    0.2692173
421560.0000000    0.2752025
421600.0000000    0.2764065
421640.0000000    0.2857867
421680.0000000    0.2944956
421720.0000000    0.3026850
421760.0000000    0.2929024
421800.0000000    0.2869576
421840.0000000    0.2960626
421880.0000000    0.2887836
421920.0000000    0.2906166
421960.0000000    0.2828799
422000.0000000    0.3053528
422040.0000000    0.2731246
422080.0000000    0.2788527
422120.0000000    0.2776865
422160.0000000    0.2793430
422200.0000000    0.2996501
422240.0000000    0.2936505
422280.0000000    0.3099815
422320.0000000    0.3242184
422360.0000000    0.2964127
422400.0000000    0.2763333
422440.0000000    0.3070658
422480.0000000    0.3174544
422520.0000000    0.3179738
422560.0000000    0.3265971
422600.0000000    0.3048579
422640.0000000    0.3014700
422680.0000000    0.2870148
422720.0000000    0.3067416
422760.0000000    0.3035412
422800.0000000    0.3148325
422840.0000000    0.2633291
422880.0000000    0.2698725
422920.0000000    0.2843115
422960.0000000    0.2888321
423000.0000000    0.2506985
423040.0000000    0.2940846
423080.0000000    0.2572142
423120.0000000    0.2582953
423160.0000000    0.2727462
423200.0000000    0.2870525
423240.0000000    0.2792372
423280.0000000    0.2950698
423320.0000000    0.2650736
423360.0000000    0.2925035
423400.0000000    0.2877626
423440.0000000    0.2730231
423480.0000000    0.2505231
423520.0000000    0.2650023
423560.0000000    0.2812081
423600.0000000    0.2695677
423640.0000000    0.2732961
423680.0000000    0.2805972
423720.0000000    0.2863373
423760.0000000    0.2839139
423800.0000000    0.2852779
423840.0000000    0.2756827
423880.0000000    0.3040794
423920.0000000    0.2923043
423960.0000000    0.2998959
424000.0000000    0.2970062
424040.0000000    0.2973899
424080.0000000    0.2900341
424120.0000000    0.2868915
424160.0000000    0.2948902
424200.0000000    0.2834779
424240.0000000    0.3013203
424280.0000000    0.2760827
424320.0000000    0.2783149
424360.0000000    0.2791153
424400.0000000    0.2759511
424440.0000000    0.2695754
424480.0000000    0.2722446
424520.0000000    0.2709012
424560.0000000    0.2858940
424600.0000000    0.2805504
424640.0000000    0.2981566
424680.0000000    0.2790936
424720.0000000    0.2863579
424760.0000000    0.2916784
424800.0000000    0.2765478
424840.0000000    0.2829410
424880.0000000    0.2866671
424920.0000000    0.2714884
424960.0000000    0.2645586
425000.0000000    0.2408356
425040.0000000    0.2596730
425080.0000000    0.2598663
425120.0000000    0.2608428
425160.0000000    0.2395026
425200.0000000    0.2572644
425240.0000000    0.2683099
425280.0000000    0.2795351
425320.0000000    0.2696387
425360.0000000    0.2664709
425400.0000000    0.2751979
425440.0000000    0.2716760
425480.0000000    0.2865748
425520.0000000    0.2656668
425560.0000000    0.2701794
425600.0000000    0.2635551
425640.0000000    0.2611750
425680.0000000    0.2686261
425720.0000000    0.2613058
425760.0000000    0.2570126
425800.0000000    0.2703729
425840.0000000    0.2849597
425880.0000000    0.2614879
425920.0000000    0.2848845
425960.0000000    0.2817853
426000.0000000    0.3183183
426040.0000000    0.2888556
426080.0000000    0.2740691
426120.0000000    0.2889603
426160.0000000    0.2654748
426200.0000000    0.2750463
426240.0000000    0.2700422
426280.0000000    0.2619295
426320.0000000    0.2704856
426360.0000000    0.2740003
426400.0000000    0.2754543
426440.0000000    0.2719808
426480.0000000    0.2792443
426520.0000000    0.2804344
426560.0000000    0.2739966
426600.0000000    0.2616566
426640.0000000    0.2634760
426680.0000000    0.2729907
426720.0000000    0.2866202
426760.0000000    0.2561494
426800.0000000    0.2824466
426840.0000000    0.2695982
426880.0000000    0.2793660
426920.0000000    0.2824434
426960.0000000    0.2764202
427000.0000000    0.2755098
427040.0000000    0.2751940
427080.0000000    0.2925975
427120.0000000    0.2795057
427160.0000000    0.2770021
427200.0000000    0.2780974
427240.0000000    0.2851484
427280.0000000    0.2731169
427320.0000000    0.2944250
427360.0000000    0.2775889
427400.0000000    0.2761234
427440.0000000    0.2718286
427480.0000000    0.2587512
427520.0000000    0.2597496
427560.0000000    0.2569060
427600.0000000    0.2806178
427640.0000000    0.2758617
427680.0000000    0.2767972
427720.0000000    0.2853755
427760.0000000    0.2831373
427800.0000000    0.2689950
427840.0000000    0.2587485
427880.0000000    0.2470078
427920.0000000    0.2847908
427960.0000000    0.2616394
428000.0000000    0.2660303
428040.0000000    0.2726704
428080.0000000    0.2676118
428120.0000000    0.2853783
428160.0000000    0.2758977
428200.0000000    0.2768121
428240.0000000    0.2795530
428280.0000000    0.2716476
428320.0000000    0.3016363
428360.0000000    0.2809241
428400.0000000    0.3032902
428440.0000000    0.2908756
428480.0000000    0.2858529
428520.0000000    0.2841819
428560.0000000    0.2979314
428600.0000000    0.2868909
428640.0000000    0.2856814
428680.0000000    0.2803710
428720.0000000    0.2709457
428760.0000000    0.2676884
428800.0000000    0.2733602
428840.0000000    0.2583083
428880.0000000    0.2683016
428920.0000000    0.2684373
428960.0000000    0.2623308
429000.0000000    0.2540479
429040.0000000    0.2540150
429080.0000000    0.2568100
429120.0000000    0.2558838
429160.0000000    0.2452751
429200.0000000    0.2724826
429240.0000000    0.2399071
429280.0000000    0.2448983
429320.0000000    0.2582744
429360.0000000    0.2651263
429400.0000000    0.2658025
429440.0000000    0.2848907
429480.0000000    0.2766892
429520.0000000    0.2806858
429560.0000000    0.2642632
429600.0000000    0.2583657
429640.0000000    0.2630499
429680.0000000    0.2500516
429720.0000000    0.2623986
429760.0000000    0.2751339
429800.0000000    0.2861260
429840.0000000    0.2897757
429880.0000000    0.2841611
429920.0000000    0.2775495
429960.0000000    0.2667055
430000.0000000    0.2668771
430040.0000000    0.2782000
430080.0000000    0.2780561
430120.0000000    0.2858742
430160.0000000    0.2845345
430200.0000000    0.2570480
430240.0000000    0.2456705
430280.0000000    0.2759210
430320.0000000    0.2614398
430360.0000000    0.2655533
430400.0000000    0.2671928
430440.0000000    0.2696045
430480.0000000    0.2773769
430520.0000000    0.2890930
430560.0000000    0.2845904
430600.0000000    0.2998818
430640.0000000    0.2854572
430680.0000000    0.2913334
430720.0000000    0.2803126
430760.0000000    0.2706568
430800.0000000    0.2988258
430840.0000000    0.2828703
430880.0000000    0.2790847
430920.0000000    0.3128617
430960.0000000    0.2607546
431000.0000000    0.2739401
431040.0000000    0.2710740
431080.0000000    0.2621444
431120.0000000    0.2505053
431160.0000000    0.2593375
431200.0000000    0.2655129
431240.0000000    0.2733947
431280.0000000    0.2721928
431320.0000000    0.2493441
431360.0000000    0.2720233
431400.0000000    0.2805439
431440.0000000    0.2687633
431480.0000000    0.2642213
431520.0000000    0.2761662
431560.0000000    0.2567869
431600.0000000    0.2826156
431640.0000000    0.2664347
431680.0000000    0.2684816
431720.0000000    0.2655806
431760.0000000    0.2801128
431800.0000000    0.2518064
431840.0000000    0.2707733
431880.0000000    0.2684805
431920.0000000    0.2696726
431960.0000000    0.2687280
432000.0000000    0.2691806
432040.0000000    0.2750579
432080.0000000    0.2812029
432120.0000000    0.2803119
432160.0000000    0.2731239
432200.0000000    0.2698780
432240.0000000    0.2602938
432280.0000000    0.2605672
432320.0000000    0.2782615
432360.0000000    0.2699225
432400.0000000    0.2622582
432440.0000000    0.2783230
432480.0000000    0.2479480
432520.0000000    0.2780491
432560.0000000    0.2988109
432600.0000000    0.2867714
432640.0000000    0.2783107
432680.0000000    0.2759117
432720.0000000    0.2754030
432760.0000000    0.2653942
432800.0000000    0.2588519
432840.0000000    0.2679637
432880.0000000    0.2679286
432920.0000000    0.2672099
432960.0000000    0.2797035
433000.0000000    0.2600292
433040.0000000    0.2444108
433080.0000000    0.2842545
433120.0000000    0.2632677
433160.0000000    0.2603247
433200.0000000    0.2651472
433240.0000000    0.2727294
433280.0000000    0.2738793
433320.0000000    0.2713783
433360.0000000    0.2540102
433400.0000000    0.2517318
433440.0000000    0.2786900
433480.0000000    0.2658204
433520.0000000    0.2642617
433560.0000000    0.2552037
433600.0000000    0.2668115
433640.0000000    0.2806593
433680.0000000    0.2709447
433720.0000000    0.2463395
433760.0000000    0.2506430
433800.0000000    0.2701764
433840.0000000    0.2534792
433880.0000000    0.2541250
433920.0000000    0.2888365
433960.0000000    0.2578880
434000.0000000    0.2751346
434040.0000000    0.2472648
434080.0000000    0.2679760
434120.0000000    0.2530823
434160.0000000    0.2602902
434200.0000000    0.2595547
434240.0000000    0.2619741
434280.0000000    0.2707784
434320.0000000    0.2485664
434360.0000000    0.2558012
434400.0000000    0.2511570
434440.0000000    0.2604469
434480.0000000    0.2784501
434520.0000000    0.2657624
434560.0000000    0.2472935
434600.0000000    0.2572095
434640.0000000    0.2838026
434680.0000000    0.2587248
434720.0000000    0.3029244
434760.0000000    0.2848502
434800.0000000    0.3072728
434840.0000000    0.2924124
434880.0000000    0.2694297
434920.0000000    0.2684850
434960.0000000    0.2812862
435000.0000000    0.2760089
435040.0000000    0.2727184
435080.0000000    0.2686716
435120.0000000    0.2547503
435160.0000000    0.2784848
435200.0000000    0.2859559
435240.0000000    0.2664672
435280.0000000    0.2867502
435320.0000000    0.2851787
435360.0000000    0.2780750
435400.0000000    0.2705470
435440.0000000    0.2660773
435480.0000000    0.2791832
435520.0000000    0.2469384
435560.0000000    0.2717729
435600.0000000    0.2642069
435640.0000000    0.2778575
435680.0000000    0.2841804
435720.0000000    0.2826311
435760.0000000    0.2639915
435800.0000000    0.2657970
435840.0000000    0.2892191
435880.0000000    0.2798663
435920.0000000    0.2819489
435960.0000000    0.2680363
436000.0000000    0.2705938
436040.0000000    0.2559510
436080.0000000    0.2725854
436120.0000000    0.2757790
436160.0000000    0.2743824
436200.0000000    0.2739591
436240.0000000    0.2894967
436280.0000000    0.2848186
436320.0000000    0.2687242
436360.0000000    0.2638807
436400.0000000    0.2788678
436440.0000000    0.2424825
436480.0000000    0.2644420
436520.0000000    0.2860786
436560.0000000    0.2906630
436600.0000000    0.3017693
436640.0000000    0.2650315
436680.0000000    0.2823809
436720.0000000    0.3099196
436760.0000000    0.2722697
436800.0000000    0.2874814
436840.0000000    0.2668540
436880.0000000    0.2889367
436920.0000000    0.2757608
436960.0000000    0.2768951
437000.0000000    0.2638897
437040.0000000    0.2593346
437080.0000000    0.2722314
437120.0000000    0.2754630
437160.0000000    0.2720041
437200.0000000    0.2802854
437240.0000000    0.2947082
437280.0000000    0.2877429
437320.0000000    0.2743658
437360.0000000    0.2639795
437400.0000000    0.2870516
437440.0000000    0.2930186
437480.0000000    0.3001784
437520.0000000    0.2549744
437560.0000000    0.2592983
437600.0000000    0.2753472
437640.0000000    0.2672640
437680.0000000    0.2673302
437720.0000000    0.2687376
437760.0000000    0.2585356
437800.0000000    0.2749515
437840.0000000    0.2814233
437880.0000000    0.2927785
437920.0000000    0.2740274
437960.0000000    0.2725661
438000.0000000    0.2850492
438040.0000000    0.2723771
438080.0000000    0.2841862
438120.0000000    0.2709857
438160.0000000    0.2578243
438200.0000000    0.2652297
438240.0000000    0.2659291
438280.0000000    0.2743498
438320.0000000    0.2467797
438360.0000000    0.2498924
438400.0000000    0.2514776
438440.0000000    0.2516233
438480.0000000    0.2593958
438520.0000000    0.2765096
438560.0000000    0.2677857
438600.0000000    0.3019358
438640.0000000    0.2912252
438680.0000000    0.2661096
438720.0000000    0.2740666
438760.0000000    0.2654081
438800.0000000    0.2648213
438840.0000000    0.2572554
438880.0000000    0.2545031
438920.0000000    0.2386962
438960.0000000    0.2643680
439000.0000000    0.2419164
439040.0000000    0.2564011
439080.0000000    0.2732301
439120.0000000    0.2336312
439160.0000000    0.2426611
439200.0000000    0.2485176
439240.0000000    0.2714742
439280.0000000    0.2581306
439320.0000000    0.2467809
439360.0000000    0.2473600
439400.0000000    0.2691648
439440.0000000    0.2555991
439480.0000000    0.2598070
439520.0000000    0.2694055
439560.0000000    0.2650484
439600.0000000    0.2587329
439640.0000000    0.2611729
439680.0000000    0.2478046
439720.0000000    0.2363290
439760.0000000    0.2472784
439800.0000000    0.2651193
439840.0000000    0.2744450
439880.0000000    0.2636988
439920.0000000    0.2851140
439960.0000000    0.2539459
440000.0000000    0.2649094
440040.0000000    0.2605575
440080.0000000    0.2378733
440120.0000000    0.2608279
440160.0000000    0.2584325
440200.0000000    0.2584146
440240.0000000    0.2588663
440280.0000000    0.2635847
440320.0000000    0.2519852
440360.0000000    0.2431408
440400.0000000    0.2749673
440440.0000000    0.2634555
440480.0000000    0.2723863
440520.0000000    0.2665569
440560.0000000    0.2670199
440600.0000000    0.2829509
440640.0000000    0.3032220
440680.0000000    0.2776490
440720.0000000    0.2735029
440760.0000000    0.2735677
440800.0000000    0.2870080
440840.0000000    0.2931949
440880.0000000    0.2882037
440920.0000000    0.2776405
440960.0000000    0.2745174
441000.0000000    0.2843293
441040.0000000    0.2664530
441080.0000000    0.2768704
441120.0000000    0.2977465
441160.0000000    0.2575905
441200.0000000    0.2683417
441240.0000000    0.2743779
441280.0000000    0.2872269
441320.0000000    0.2972875
441360.0000000    0.2866243
441400.0000000    0.2748298
441440.0000000    0.2663187
441480.0000000    0.2705661
441520.0000000    0.2769134
441560.0000000    0.2686704
441600.0000000    0.2708983
441640.0000000    0.2888894
441680.0000000    0.2783822
441720.0000000    0.2925790
441760.0000000    0.2698404
441800.0000000    0.3001362
441840.0000000    0.2932125
441880.0000000    0.2688334
441920.0000000    0.2786584
441960.0000000    0.2762566
442000.0000000    0.2800561
442040.0000000    0.2659335
442080.0000000    0.2797173
442120.0000000    0.2814521
442160.0000000    0.2668392
442200.0000000    0.2773131
442240.0000000    0.2699670
442280.0000000    0.2696374
442320.0000000    0.2861641
442360.0000000    0.2846838
442400.0000000    0.2791694
442440.0000000    0.2678443
442480.0000000    0.2835004
442520.0000000    0.2658153
442560.0000000    0.2675612
442600.0000000    0.2573837
442640.0000000    0.2595410
442680.0000000    0.2673590
442720.0000000    0.2863116
442760.0000000    0.2712081
442800.0000000    0.2650806
442840.0000000    0.2781855
442880.0000000    0.2832034
442920.0000000    0.2657199
442960.0000000    0.2949660
443000.0000000    0.2574717
443040.0000000    0.2622933
443080.0000000    0.2856598
443120.0000000    0.2620356
443160.0000000    0.2425329
443200.0000000    0.2786746
443240.0000000    0.2849164
443280.0000000    0.2727675
443320.0000000    0.2881210
443360.0000000    0.2912867
443400.0000000    0.2912889
443440.0000000    0.2685216
443480.0000000    0.2810447
443520.0000000    0.2742043
443560.0000000    0.2653747
443600.0000000    0.2455420
443640.0000000    0.2522770
443680.0000000    0.2458214
443720.0000000    0.2651060
443760.0000000    0.2376339
443800.0000000    0.2573394
443840.0000000    0.2414671
443880.0000000    0.2880212
443920.0000000    0.2712807
443960.0000000    0.2659772
444000.0000000    0.2540909
444040.0000000    0.2562637
444080.0000000    0.2457028
444120.0000000    0.2352142
444160.0000000    0.2329082
444200.0000000    0.2417346
444240.0000000    0.2553059
444280.0000000    0.2443806
444320.0000000    0.2541563
444360.0000000    0.2664081
444400.0000000    0.2525514
444440.0000000    0.2403523
444480.0000000    0.2814039
444520.0000000    0.2551620
444560.0000000    0.2556513
444600.0000000    0.2646528
444640.0000000    0.2665802
444680.0000000    0.2672903
444720.0000000    0.2582992
444760.0000000    0.2442620
444800.0000000    0.2652449
444840.0000000    0.2547578
444880.0000000    0.2473747
444920.0000000    0.2669573
444960.0000000    0.2675197
445000.0000000    0.2749464
445040.0000000    0.2590106
445080.0000000    0.2445278
445120.0000000    0.2507983
445160.0000000    0.2455920
445200.0000000    0.2555184
445240.0000000    0.2318053
445280.0000000    0.2659098
445320.0000000    0.2504466
445360.0000000    0.2785017
445400.0000000    0.2598459
445440.0000000    0.2715216
445480.0000000    0.2921607
445520.0000000    0.2540838
445560.0000000    0.2715281
445600.0000000    0.2475136
445640.0000000    0.2734896
445680.0000000    0.2627658
445720.0000000    0.2706464
445760.0000000    0.2577893
445800.0000000    0.2676706
445840.0000000    0.2735542
445880.0000000    0.2491624
445920.0000000    0.2603465
445960.0000000    0.2565285
446000.0000000    0.2773071
446040.0000000    0.2591310
446080.0000000    0.2568494
446120.0000000    0.2639807
446160.0000000    0.2775936
446200.0000000    0.2681345
446240.0000000    0.2863700
446280.0000000    0.2583364
446320.0000000    0.2521355
446360.0000000    0.2702853
446400.0000000    0.2556454
446440.0000000    0.2625518
446480.0000000    0.2673487
446520.0000000    0.2963099
446560.0000000    0.2938054
446600.0000000    0.2687128
446640.0000000    0.2549728
446680.0000000    0.2827791
446720.0000000    0.2996118
446760.0000000    0.2735139
446800.0000000    0.3069855
446840.0000000    0.2947138
446880.0000000    0.3056804
446920.0000000    0.2835364
446960.0000000    0.2865397
447000.0000000    0.2694651
447040.0000000    0.2763583
447080.0000000    0.2759194
447120.0000000    0.3004285
447160.0000000    0.2784394
447200.0000000    0.2850892
447240.0000000    0.2919917
447280.0000000    0.2585470
447320.0000000    0.2650575
447360.0000000    0.2781337
447400.0000000    0.2665135
447440.0000000    0.2832530
447480.0000000    0.2897235
447520.0000000    0.2714508
447560.0000000    0.3036290
447600.0000000    0.2643501
447640.0000000    0.2615958
447680.0000000    0.2908318
447720.0000000    0.2819152
447760.0000000    0.2908793
447800.0000000    0.2848978
447840.0000000    0.2787068
447880.0000000    0.2913853
447920.0000000    0.2755926
447960.0000000    0.2758109
448000.0000000    0.2976036
448040.0000000    0.2833189
448080.0000000    0.2773369
448120.0000000    0.2655422
448160.0000000    0.2715589
448200.0000000    0.2765726
448240.0000000    0.2639518
448280.0000000    0.2849334
448320.0000000    0.2721468
448360.0000000    0.2826613
448400.0000000    0.2708772
448440.0000000    0.2608073
448480.0000000    0.2739619
448520.0000000    0.2788982
448560.0000000    0.2904408
448600.0000000    0.2861119
448640.0000000    0.2821859
448680.0000000    0.2729159
448720.0000000    0.2941648
448760.0000000    0.2718942
448800.0000000    0.2911126
448840.0000000    0.2650676
448880.0000000    0.2672632
448920.0000000    0.2818283
448960.0000000    0.2737700
449000.0000000    0.2883501
449040.0000000    0.2860672
449080.0000000    0.2773076
449120.0000000    0.2683772
449160.0000000    0.2530464
449200.0000000    0.2782526
449240.0000000    0.2838840
449280.0000000    0.2731918
449320.0000000    0.2648970
449360.0000000    0.2659948
449400.0000000    0.2737119
449440.0000000    0.2770838
449480.0000000    0.2909325
449520.0000000    0.2849105
449560.0000000    0.3082628
449600.0000000    0.3077695
449640.0000000    0.2789049
449680.0000000    0.2716067
449720.0000000    0.2634075
449760.0000000    0.2753813
449800.0000000    0.2839516
449840.0000000    0.2819273
449880.0000000    0.2756584
449920.0000000    0.2664070
449960.0000000    0.2629205
450000.0000000    0.2692094
450040.0000000    0.2766783
450080.0000000    0.2806350
450120.0000000    0.2666840
450160.0000000    0.2583485
450200.0000000    0.2948945
450240.0000000    0.2666515
450280.0000000    0.2556136
450320.0000000    0.2745568
450360.0000000    0.2845403
450400.0000000    0.2801582
450440.0000000    0.2861213
450480.0000000    0.2826478
450520.0000000    0.2720938
450560.0000000    0.2557208
450600.0000000    0.2748823
450640.0000000    0.2637861
450680.0000000    0.2967184
450720.0000000    0.2365932
450760.0000000    0.2617289
450800.0000000    0.2717069
450840.0000000    0.2974219
450880.0000000    0.2913501
450920.0000000    0.2661256
450960.0000000    0.2678133
451000.0000000    0.2610331
451040.0000000    0.2573975
451080.0000000    0.2662712
451120.0000000    0.2668606
451160.0000000    0.2895358
451200.0000000    0.2656231
451240.0000000    0.2706484
451280.0000000    0.2794951
451320.0000000    0.2742000
451360.0000000    0.2737589
451400.0000000    0.2575554
451440.0000000    0.2441162
451480.0000000    0.2461236
451520.0000000    0.2727940
451560.0000000    0.2658606
451600.0000000    0.2510779
451640.0000000    0.2985489
451680.0000000    0.2833217
451720.0000000    0.2925332
451760.0000000    0.2983695
451800.0000000    0.2711705
451840.0000000    0.2800766
451880.0000000    0.2682329
451920.0000000    0.2824793
451960.0000000    0.2741410
452000.0000000    0.2762370
452040.0000000    0.2799045
452080.0000000    0.2802940
452120.0000000    0.2863530
452160.0000000    0.2815627
452200.0000000    0.2808145
452240.0000000    0.2726290
452280.0000000    0.2868491
452320.0000000    0.2934854
452360.0000000    0.2919551
452400.0000000    0.2755724
452440.0000000    0.2779332
452480.0000000    0.2856596
452520.0000000    0.2544772
452560.0000000    0.2665996
452600.0000000    0.2706685
452640.0000000    0.2886848
452680.0000000    0.2660630
452720.0000000    0.2745442
452760.0000000    0.2616688
452800.0000000    0.2692504
452840.0000000    0.2596681
452880.0000000    0.2667017
452920.0000000    0.2793456
452960.0000000    0.2657080
453000.0000000    0.2706989
453040.0000000    0.2758188
453080.0000000    0.2505167
453120.0000000    0.2598900
453160.0000000    0.2502947
453200.0000000    0.2609915
453240.0000000    0.2773601
453280.0000000    0.2626697
453320.0000000    0.2726980
453360.0000000    0.2930634
453400.0000000    0.2853253
453440.0000000    0.2937963
453480.0000000    0.2915190
453520.0000000    0.2626654
453560.0000000    0.2658437
453600.0000000    0.2703970
453640.0000000    0.2737026
453680.0000000    0.2699125
453720.0000000    0.2807727
453760.0000000    0.2604510
453800.0000000    0.2864466
453840.0000000    0.2725087
453880.0000000    0.2759461
453920.0000000    0.2753517
453960.0000000    0.2751927
454000.0000000    0.2684438
454040.0000000    0.2456209
454080.0000000    0.2701164
454120.0000000    0.2728346
454160.0000000    0.2910028
454200.0000000    0.2609523
454240.0000000    0.2407052
454280.0000000    0.2665025
454320.0000000    0.2627158
454360.0000000    0.2639893
454400.0000000    0.2481378
454440.0000000    0.2736380
454480.0000000    0.2720451
454520.0000000    0.2731326
454560.0000000    0.2920662
454600.0000000    0.2745619
454640.0000000    0.2605935
454680.0000000    0.2777544
454720.0000000    0.2727008
454760.0000000    0.2674642
454800.0000000    0.2721708
454840.0000000    0.2515731
454880.0000000    0.2740794
454920.0000000    0.2872282
454960.0000000    0.2892327
455000.0000000    0.2626849
455040.0000000    0.2869465
455080.0000000    0.2805488
455120.0000000    0.2690290
455160.0000000    0.2691176
455200.0000000    0.2669913
455240.0000000    0.2747229
455280.0000000    0.2651380
455320.0000000    0.2630878
455360.0000000    0.2582792
455400.0000000    0.2699138
455440.0000000    0.3082415
455480.0000000    0.2722737
455520.0000000    0.2749266
455560.0000000    0.2815050
455600.0000000    0.2710615
455640.0000000    0.2892060
455680.0000000    0.2852854
455720.0000000    0.2870165
455760.0000000    0.2851970
455800.0000000    0.2761612
455840.0000000    0.2734857
455880.0000000    0.2678062
455920.0000000    0.2717436
455960.0000000    0.2538520
456000.0000000    0.2708650
456040.0000000    0.2675702
456080.0000000    0.2944894
456120.0000000    0.2664917
456160.0000000    0.2662415
456200.0000000    0.2706552
456240.0000000    0.2734306
456280.0000000    0.2826755
456320.0000000    0.2702980
456360.0000000    0.2633214
456400.0000000    0.2683847
456440.0000000    0.2580557
456480.0000000    0.2824121
456520.0000000    0.2630532
456560.0000000    0.2623373
456600.0000000    0.2481589
456640.0000000    0.2402707
456680.0000000    0.2562786
456720.0000000    0.2699635
456760.0000000    0.2529274
456800.0000000    0.2624187
456840.0000000    0.2592678
456880.0000000    0.2478022
456920.0000000    0.2614642
456960.0000000    0.2538283
457000.0000000    0.2659659
457040.0000000    0.2697821
457080.0000000    0.2708322
457120.0000000    0.2771602
457160.0000000    0.2645350
457200.0000000    0.2658704
457240.0000000    0.2712767
457280.0000000    0.2532386
457320.0000000    0.2632033
457360.0000000    0.2921026
457400.0000000    0.2624336
457440.0000000    0.2605458
457480.0000000    0.2593665
457520.0000000    0.2626837
457560.0000000    0.2573312
457600.0000000    0.2635884
457640.0000000    0.2927029
457680.0000000    0.3054547
457720.0000000    0.2888922
457760.0000000    0.2674063
457800.0000000    0.2770514
457840.0000000    0.2746835
457880.0000000    0.2683428
457920.0000000    0.2829383
457960.0000000    0.2602614
458000.0000000    0.2752472
458040.0000000    0.2597832
458080.0000000    0.2587246
458120.0000000    0.2773888
458160.0000000    0.3160172
458200.0000000    0.2900595
458240.0000000    0.2768215
458280.0000000    0.2730745
458320.0000000    0.2517372
458360.0000000    0.2463489
458400.0000000    0.2707782
458440.0000000    0.2819107
458480.0000000    0.2749788
458520.0000000    0.2812204
458560.0000000    0.2932008
458600.0000000    0.2906741
458640.0000000    0.2907386
458680.0000000    0.2944346
458720.0000000    0.3008979
458760.0000000    0.2805605
458800.0000000    0.3045639
458840.0000000    0.2937190
458880.0000000    0.2789480
458920.0000000    0.2774620
458960.0000000    0.2773625
459000.0000000    0.2955551
459040.0000000    0.2801112
459080.0000000    0.2921537
459120.0000000    0.3048494
459160.0000000    0.3055554
459200.0000000    0.3055978
459240.0000000    0.3017136
459280.0000000    0.2999827
459320.0000000    0.2900763
459360.0000000    0.2930515
459400.0000000    0.2973936
459440.0000000    0.3088637
459480.0000000    0.2938675
459520.0000000    0.2932774
459560.0000000    0.2986112
459600.0000000    0.2969844
459640.0000000    0.2847137
459680.0000000    0.2874045
459720.0000000    0.2836513
459760.0000000    0.2777001
459800.0000000    0.2649019
459840.0000000    0.2735983
459880.0000000    0.2775776
459920.0000000    0.2856600
459960.0000000    0.2774431
460000.0000000    0.2978833
460040.0000000    0.2885838
460080.0000000    0.2899320
460120.0000000    0.2944568
460160.0000000    0.2665672
460200.0000000    0.2847772
460240.0000000    0.2935248
460280.0000000    0.2608735
460320.0000000    0.2539666
460360.0000000    0.2618729
460400.0000000    0.2685201
460440.0000000    0.2812850
460480.0000000    0.2801462
460520.0000000    0.2823364
460560.0000000    0.2922376
460600.0000000    0.2911266
460640.0000000    0.2854724
460680.0000000    0.2787819
460720.0000000    0.2825722
460760.0000000    0.2734949
460800.0000000    0.2904766
460840.0000000    0.2874981
460880.0000000    0.2882580
460920.0000000    0.2789972
460960.0000000    0.2974400
461000.0000000    0.2783451
461040.0000000    0.2811222
461080.0000000    0.2830130
461120.0000000    0.2582625
461160.0000000    0.2784982
461200.0000000    0.2674298
461240.0000000    0.2749023
461280.0000000    0.2893419
461320.0000000    0.2832961
461360.0000000    0.3056609
461400.0000000    0.3137738
461440.0000000    0.3060234
461480.0000000    0.2877797
461520.0000000    0.3034972
461560.0000000    0.2855822
461600.0000000    0.2729952
461640.0000000    0.2860121
461680.0000000    0.2766134
461720.0000000    0.2703286
461760.0000000    0.2711672
461800.0000000    0.2822948
461840.0000000    0.2729075
461880.0000000    0.2767018
461920.0000000    0.2949786
461960.0000000    0.2705969
462000.0000000    0.2765254
462040.0000000    0.2813720
462080.0000000    0.2946844
462120.0000000    0.2955700
462160.0000000    0.3002629
462200.0000000    0.3086270
462240.0000000    0.2697963
462280.0000000    0.2744903
462320.0000000    0.2847803
462360.0000000    0.2793339
462400.0000000    0.2810414
462440.0000000    0.2951715
462480.0000000    0.2915371
462520.0000000    0.3070102
462560.0000000    0.3083102
462600.0000000    0.2940719
462640.0000000    0.2832593
462680.0000000    0.2731132
462720.0000000    0.2726803
462760.0000000    0.2659909
462800.0000000    0.2590046
462840.0000000    0.2691686
462880.0000000    0.2713097
462920.0000000    0.2959343
462960.0000000    0.3053814
463000.0000000    0.3077205
463040.0000000    0.3045642
463080.0000000    0.2907898
463120.0000000    0.2736779
463160.0000000    0.2853102
463200.0000000    0.2739752
463240.0000000    0.2839090
463280.0000000    0.2803856
463320.0000000    0.2759642
463360.0000000    0.2817029
463400.0000000    0.2981424
463440.0000000    0.2949395
463480.0000000    0.3299355
463520.0000000    0.2948190
463560.0000000    0.2835284
463600.0000000    0.2952256
463640.0000000    0.2901190
463680.0000000    0.2886950
463720.0000000    0.2925914
463760.0000000    0.2846029
463800.0000000    0.2971481
463840.0000000    0.3051871
463880.0000000    0.2867616
463920.0000000    0.2925055
463960.0000000    0.3014854
464000.0000000    0.2844858
464040.0000000    0.2848969
464080.0000000    0.2893869
464120.0000000    0.2972507
464160.0000000    0.3042652
464200.0000000    0.2910321
464240.0000000    0.3057961
464280.0000000    0.2974125
464320.0000000    0.2936715
464360.0000000    0.2984054
464400.0000000    0.2638169
464440.0000000    0.2847694
464480.0000000    0.2622807
464520.0000000    0.2718002
464560.0000000    0.2817923
464600.0000000    0.2796527
464640.0000000    0.2840996
464680.0000000    0.2729833
464720.0000000    0.2776023
464760.0000000    0.2825891
464800.0000000    0.2731134
464840.0000000    0.2958721
464880.0000000    0.2832687
464920.0000000    0.2872966
464960.0000000    0.2780346
465000.0000000    0.2633952
465040.0000000    0.2761396
465080.0000000    0.2702108
465120.0000000    0.2753249
465160.0000000    0.2831466
465200.0000000    0.2860171
465240.0000000    0.2848517
465280.0000000    0.2906758
465320.0000000    0.2939625
465360.0000000    0.2699713
465400.0000000    0.2522460
465440.0000000    0.2643045
465480.0000000    0.2474236
465520.0000000    0.2574347
465560.0000000    0.2590675
465600.0000000    0.2759423
465640.0000000    0.2818667
465680.0000000    0.2768222
465720.0000000    0.2700695
465760.0000000    0.2732486
465800.0000000    0.2802942
465840.0000000    0.2899465
465880.0000000    0.2698563
465920.0000000    0.2675211
465960.0000000    0.2632395
466000.0000000    0.2676513
466040.0000000    0.2646585
466080.0000000    0.2879702
466120.0000000    0.2752402
466160.0000000    0.2930707
466200.0000000    0.2731772
466240.0000000    0.2807898
466280.0000000    0.2727492
466320.0000000    0.2831032
466360.0000000    0.2603386
466400.0000000    0.2493108
466440.0000000    0.2737690
466480.0000000    0.2903251
466520.0000000    0.2829365
466560.0000000    0.2785595
466600.0000000    0.2846774
466640.0000000    0.2776283
466680.0000000    0.2901995
466720.0000000    0.2714295
466760.0000000    0.2763078
466800.0000000    0.2694394
466840.0000000    0.2923419
466880.0000000    0.2783813
466920.0000000    0.2903735
466960.0000000    0.2471937
467000.0000000    0.2828033
467040.0000000    0.2869115
467080.0000000    0.2688680
467120.0000000    0.2748866
467160.0000000    0.2788544
467200.0000000    0.2430062
467240.0000000    0.2781600
467280.0000000    0.2785992
467320.0000000    0.2801727
467360.0000000    0.2804877
467400.0000000    0.2878315
467440.0000000    0.2856394
467480.0000000    0.2724280
467520.0000000    0.2633584
467560.0000000    0.2826656
467600.0000000    0.2812443
467640.0000000    0.2624781
467680.0000000    0.2640454
467720.0000000    0.2718517
467760.0000000    0.2926826
467800.0000000    0.2638699
467840.0000000    0.2841270
467880.0000000    0.3032107
467920.0000000    0.2911682
467960.0000000    0.2884374
468000.0000000    0.2947488
468040.0000000    0.3093313
468080.0000000    0.2974536
468120.0000000    0.3101655
468160.0000000    0.3214567
468200.0000000    0.2945259
468240.0000000    0.2849244
468280.0000000    0.2949876
468320.0000000    0.2992918
468360.0000000    0.2880700
468400.0000000    0.2803658
468440.0000000    0.2978341
468480.0000000    0.2739024
468520.0000000    0.2721209
468560.0000000    0.2683248
468600.0000000    0.2605655
468640.0000000    0.2694927
468680.0000000    0.2364192
468720.0000000    0.2716451
468760.0000000    0.2576156
468800.0000000    0.2332358
468840.0000000    0.2540596
468880.0000000    0.2586453
468920.0000000    0.2544840
468960.0000000    0.2742071
469000.0000000    0.2770235
469040.0000000    0.2812982
469080.0000000    0.2557770
469120.0000000    0.2634654
469160.0000000    0.2656314
469200.0000000    0.2745230
469240.0000000    0.2769646
469280.0000000    0.2780373
469320.0000000    0.2752241
469360.0000000    0.2514774
469400.0000000    0.2380655
469440.0000000    0.2459094
469480.0000000    0.2301953
469520.0000000    0.2334934
469560.0000000    0.2426099
469600.0000000    0.2426678
469640.0000000    0.2601705
469680.0000000    0.2553905
469720.0000000    0.2685682
469760.0000000    0.2511859
469800.0000000    0.2694925
469840.0000000    0.2524166
469880.0000000    0.2481551
469920.0000000    0.2605252
469960.0000000    0.2631432
470000.0000000    0.2593093
470040.0000000    0.2787666
470080.0000000    0.2532149
470120.0000000    0.2681838
470160.0000000    0.2519697
470200.0000000    0.2511750
470240.0000000    0.2660558
470280.0000000    0.2737303
470320.0000000    0.2681279
470360.0000000    0.2668978
470400.0000000    0.2676990
470440.0000000    0.2861220
470480.0000000    0.2617992
470520.0000000    0.2660539
470560.0000000    0.2574837
470600.0000000    0.2350786
470640.0000000    0.2585916
470680.0000000    0.2371154
470720.0000000    0.2615627
470760.0000000    0.2469811
470800.0000000    0.2440477
470840.0000000    0.2432816
470880.0000000    0.2424832
470920.0000000    0.2512071
470960.0000000    0.2529348
471000.0000000    0.2662088
471040.0000000    0.2631756
471080.0000000    0.2453381
471120.0000000    0.2529652
471160.0000000    0.2671160
471200.0000000    0.2650879
471240.0000000    0.2445571
471280.0000000    0.2535755
471320.0000000    0.2458821
471360.0000000    0.2584871
471400.0000000    0.2551336
471440.0000000    0.2538272
471480.0000000    0.2781652
471520.0000000    0.2529154
471560.0000000    0.2712477
471600.0000000    0.2969700
471640.0000000    0.2806283
471680.0000000    0.2711787
471720.0000000    0.2724374
471760.0000000    0.2661497
471800.0000000    0.2783325
471840.0000000    0.2743284
471880.0000000    0.2815236
471920.0000000    0.2829278
471960.0000000    0.2579232
472000.0000000    0.2550772
472040.0000000    0.2593506
472080.0000000    0.2582710
472120.0000000    0.2856710
472160.0000000    0.2634226
472200.0000000    0.2660319
472240.0000000    0.2688312
472280.0000000    0.2666891
472320.0000000    0.2514962
472360.0000000    0.2666111
472400.0000000    0.2644765
472440.0000000    0.2701034
472480.0000000    0.2388573
472520.0000000    0.2521405
472560.0000000    0.2827519
472600.0000000    0.2676300
472640.0000000    0.2685644
472680.0000000    0.2860230
472720.0000000    0.2413737
472760.0000000    0.2535935
472800.0000000    0.2568145
472840.0000000    0.2441891
472880.0000000    0.2246574
472920.0000000    0.2476617
472960.0000000    0.2400922
473000.0000000    0.2466028
473040.0000000    0.2531577
473080.0000000    0.2393277
473120.0000000    0.2666993
473160.0000000    0.2491823
473200.0000000    0.2576529
473240.0000000    0.2631301
473280.0000000    0.2635315
473320.0000000    0.2581929
473360.0000000    0.2607862
473400.0000000    0.2429768
473440.0000000    0.2485216
473480.0000000    0.2662138
473520.0000000    0.2785790
473560.0000000    0.2667705
473600.0000000    0.2636607
473640.0000000    0.2805791
473680.0000000    0.2924901
473720.0000000    0.2718527
473760.0000000    0.2576113
473800.0000000    0.2629903
473840.0000000    0.2646791
473880.0000000    0.2639046
473920.0000000    0.2622256
473960.0000000    0.2640042
474000.0000000    0.2458564
474040.0000000    0.2504663
474080.0000000    0.2329455
474120.0000000    0.2622906
474160.0000000    0.2586873
474200.0000000    0.2654004
474240.0000000    0.2513060
474280.0000000    0.2693215
474320.0000000    0.2590595
474360.0000000    0.2454860
474400.0000000    0.2645688
474440.0000000    0.2630310
474480.0000000    0.2736577
474520.0000000    0.2739419
474560.0000000    0.2590703
474600.0000000    0.2686966
474640.0000000    0.2607254
474680.0000000    0.2725472
474720.0000000    0.2567616
474760.0000000    0.2458613
474800.0000000    0.2675790
474840.0000000    0.2453346
474880.0000000    0.2309283
474920.0000000    0.2446045
474960.0000000    0.2686883
475000.0000000    0.2820211
475040.0000000    0.2920174
475080.0000000    0.2689287
475120.0000000    0.2859758
475160.0000000    0.2783586
475200.0000000    0.2764963
475240.0000000    0.2849801
475280.0000000    0.2600230
475320.0000000    0.2644894
475360.0000000    0.2807511
475400.0000000    0.2666219
475440.0000000    0.2690172
475480.0000000    0.2607829
475520.0000000    0.2619563
475560.0000000    0.2603066
475600.0000000    0.2796933
475640.0000000    0.2836691
475680.0000000    0.2812110
475720.0000000    0.2664251
475760.0000000    0.2908027
475800.0000000    0.2745498
475840.0000000    0.2732053
475880.0000000    0.2810974
475920.0000000    0.2621707
475960.0000000    0.2883988
476000.0000000    0.2741109
476040.0000000    0.2801755
476080.0000000    0.2820569
476120.0000000    0.2819335
476160.0000000    0.2780727
476200.0000000    0.2722327
476240.0000000    0.2819752
476280.0000000    0.2875538
476320.0000000    0.2751908
476360.0000000    0.2741576
476400.0000000    0.2895236
476440.0000000    0.2718872
476480.0000000    0.2841229
476520.0000000    0.2674460
476560.0000000    0.2969947
476600.0000000    0.2616892
476640.0000000    0.3071096
476680.0000000    0.2820050
476720.0000000    0.2778744
476760.0000000    0.2802768
476800.0000000    0.2733241
476840.0000000    0.2747636
476880.0000000    0.2566322
476920.0000000    0.2610675
476960.0000000    0.2986901
477000.0000000    0.2823014
477040.0000000    0.2672571
477080.0000000    0.2658263
477120.0000000    0.2616622
477160.0000000    0.2772250
477200.0000000    0.2927980
477240.0000000    0.2939451
477280.0000000    0.2787981
477320.0000000    0.2800921
477360.0000000    0.2827544
477400.0000000    0.2739338
477440.0000000    0.2667775
477480.0000000    0.2631428
477520.0000000    0.2612470
477560.0000000    0.2693374
477600.0000000    0.2711664
477640.0000000    0.2693267
477680.0000000    0.2601320
477720.0000000    0.2830380
477760.0000000    0.2715216
477800.0000000    0.2913784
477840.0000000    0.2707755
477880.0000000    0.2661908
477920.0000000    0.2641180
477960.0000000    0.2522249
478000.0000000    0.2620203
478040.0000000    0.2693436
478080.0000000    0.2743927
478120.0000000    0.2891434
478160.0000000    0.2608080
478200.0000000    0.2626300
478240.0000000    0.2541550
478280.0000000    0.2759179
478320.0000000    0.2807251
478360.0000000    0.2814998
478400.0000000    0.2668078
478440.0000000    0.2680375
478480.0000000    0.2798492
478520.0000000    0.2693067
478560.0000000    0.2846288
478600.0000000    0.2849205
478640.0000000    0.2609685
478680.0000000    0.2470690
478720.0000000    0.2498269
478760.0000000    0.2841487
478800.0000000    0.2758675
478840.0000000    0.2645647
478880.0000000    0.2592030
478920.0000000    0.2729473
478960.0000000    0.2353031
479000.0000000    0.2322704
479040.0000000    0.2372243
479080.0000000    0.2911693
479120.0000000    0.2557542
479160.0000000    0.2615936
479200.0000000    0.2631678
479240.0000000    0.2589598
479280.0000000    0.2700660
479320.0000000    0.2694531
479360.0000000    0.2597715
479400.0000000    0.2800839
479440.0000000    0.2722007
479480.0000000    0.2788397
479520.0000000    0.2907448
479560.0000000    0.2552683
479600.0000000    0.2376353
479640.0000000    0.2588906
479680.0000000    0.2698287
479720.0000000    0.2702777
479760.0000000    0.2720571
479800.0000000    0.2793892
479840.0000000    0.2928103
479880.0000000    0.2537412
479920.0000000    0.2773981
479960.0000000    0.2599844
480000.0000000    0.2725672
480040.0000000    0.2796157
480080.0000000    0.2765251
480120.0000000    0.2613885
480160.0000000    0.2630309
480200.0000000    0.2613401
480240.0000000    0.2757108
480280.0000000    0.2661714
480320.0000000    0.2884352
480360.0000000    0.2827717
480400.0000000    0.2941947
480440.0000000    0.2724987
480480.0000000    0.2632163
480520.0000000    0.2716275
480560.0000000    0.2974197
480600.0000000    0.2807004
480640.0000000    0.2910856
480680.0000000    0.3012143
480720.0000000    0.2897919
480760.0000000    0.2628627
480800.0000000    0.2835493
480840.0000000    0.2793679
480880.0000000    0.2759393
480920.0000000    0.2723359
480960.0000000    0.2688195
481000.0000000    0.2477651
481040.0000000    0.2629206
481080.0000000    0.2572709
481120.0000000    0.2430136
481160.0000000    0.2598492
481200.0000000    0.2564268
481240.0000000    0.2502238
481280.0000000    0.2573157
481320.0000000    0.2470494
481360.0000000    0.2576135
481400.0000000    0.2447946
481440.0000000    0.2644038
481480.0000000    0.2674842
481520.0000000    0.2807900
481560.0000000    0.2555785
481600.0000000    0.2852941
481640.0000000    0.2728820
481680.0000000    0.2535411
481720.0000000    0.2771666
481760.0000000    0.2717145
481800.0000000    0.2464379
481840.0000000    0.2841366
481880.0000000    0.2743523
481920.0000000    0.2597366
481960.0000000    0.2564873
482000.0000000    0.2687692
482040.0000000    0.2551542
482080.0000000    0.2696790
482120.0000000    0.2634685
482160.0000000    0.2695223
482200.0000000    0.2606058
482240.0000000    0.2575504
482280.0000000    0.2508216
482320.0000000    0.2625469
482360.0000000    0.2678491
482400.0000000    0.2745806
482440.0000000    0.2750067
482480.0000000    0.2537320
482520.0000000    0.2698012
482560.0000000    0.2693882
482600.0000000    0.2723527
482640.0000000    0.2613477
482680.0000000    0.2835905
482720.0000000    0.2888075
482760.0000000    0.2571018
482800.0000000    0.2793031
482840.0000000    0.2657141
482880.0000000    0.2731546
482920.0000000    0.2613840
482960.0000000    0.2718855
483000.0000000    0.2572572
483040.0000000    0.2547403
483080.0000000    0.2460472
483120.0000000    0.2423395
483160.0000000    0.2492055
483200.0000000    0.2638314
483240.0000000    0.2445693
483280.0000000    0.2397189
483320.0000000    0.2767735
483360.0000000    0.2581058
483400.0000000    0.2635030
483440.0000000    0.2582163
483480.0000000    0.2768944
483520.0000000    0.2527125
483560.0000000    0.2539404
483600.0000000    0.2645997
483640.0000000    0.2794493
483680.0000000    0.2685496
483720.0000000    0.2619865
483760.0000000    0.2567434
483800.0000000    0.2447117
483840.0000000    0.2451251
483880.0000000    0.2513418
483920.0000000    0.2538733
483960.0000000    0.2623085
484000.0000000    0.2553338
484040.0000000    0.2624488
484080.0000000    0.2550151
484120.0000000    0.2650873
484160.0000000    0.2695768
484200.0000000    0.2659831
484240.0000000    0.2765685
484280.0000000    0.2593171
484320.0000000    0.2781199
484360.0000000    0.2605065
484400.0000000    0.2806249
484440.0000000    0.2520694
484480.0000000    0.2611613
484520.0000000    0.2523136
484560.0000000    0.2371448
484600.0000000    0.2644559
484640.0000000    0.2693423
484680.0000000    0.2660313
484720.0000000    0.2831648
484760.0000000    0.2591289
484800.0000000    0.2798833
484840.0000000    0.2759110
484880.0000000    0.2548972
484920.0000000    0.2752651
484960.0000000    0.2729633
485000.0000000    0.2804919
485040.0000000    0.2828161
485080.0000000    0.2783387
485120.0000000    0.2961404
485160.0000000    0.2993086
485200.0000000    0.2836001
485240.0000000    0.2843921
485280.0000000    0.2761672
485320.0000000    0.2817152
485360.0000000    0.2654882
485400.0000000    0.2843158
485440.0000000    0.3028977
485480.0000000    0.2864271
485520.0000000    0.3123232
485560.0000000    0.2601872
485600.0000000    0.2621970
485640.0000000    0.2559889
485680.0000000    0.2605245
485720.0000000    0.2537877
485760.0000000    0.2695748
485800.0000000    0.2676165
485840.0000000    0.2560718
485880.0000000    0.2671460
485920.0000000    0.2587442
485960.0000000    0.2735441
486000.0000000    0.2443248
486040.0000000    0.2436038
486080.0000000    0.2654227
486120.0000000    0.2412760
486160.0000000    0.2671783
486200.0000000    0.2625175
486240.0000000    0.2726726
486280.0000000    0.2675522
486320.0000000    0.2793533
486360.0000000    0.2731173
486400.0000000    0.2836329
486440.0000000    0.2645659
486480.0000000    0.2573909
486520.0000000    0.2745885
486560.0000000    0.2727617
486600.0000000    0.2502237
486640.0000000    0.2659181
486680.0000000    0.2863047
486720.0000000    0.2763020
486760.0000000    0.2685998
486800.0000000    0.2858636
486840.0000000    0.2731254
486880.0000000    0.2730178
486920.0000000    0.2712617
486960.0000000    0.2869279
487000.0000000    0.2637755
487040.0000000    0.2626174
487080.0000000    0.2555118
487120.0000000    0.2487905
487160.0000000    0.2671664
487200.0000000    0.2575081
487240.0000000    0.2476083
487280.0000000    0.2561702
487320.0000000    0.2368518
487360.0000000    0.2409540
487400.0000000    0.2578280
487440.0000000    0.2560529
487480.0000000    0.2568888
487520.0000000    0.2698667
487560.0000000    0.2685613
487600.0000000    0.2549709
487640.0000000    0.2650238
487680.0000000    0.2617891
487720.0000000    0.2571001
487760.0000000    0.2376641
487800.0000000    0.2521530
487840.0000000    0.2486563
487880.0000000    0.2648269
487920.0000000    0.2435496
487960.0000000    0.2627521
488000.0000000    0.2653146
488040.0000000    0.2579668
488080.0000000    0.2542545
488120.0000000    0.2583917
488160.0000000    0.2499796
488200.0000000    0.2603699
488240.0000000    0.2350883
488280.0000000    0.2262967
488320.0000000    0.2378233
488360.0000000    0.2436885
488400.0000000    0.2399747
488440.0000000    0.2524664
488480.0000000    0.2460510
488520.0000000    0.2489532
488560.0000000    0.2550959
488600.0000000    0.2353520
488640.0000000    0.2487677
488680.0000000    0.2626676
488720.0000000    0.2539076
488760.0000000    0.2463510
488800.0000000    0.2435543
488840.0000000    0.2617578
488880.0000000    0.2580101
488920.0000000    0.2364357
488960.0000000    0.2530190
489000.0000000    0.2420842
489040.0000000    0.2699072
489080.0000000    0.2603626
489120.0000000    0.2685868
489160.0000000    0.2805751
489200.0000000    0.2686816
489240.0000000    0.2492133
489280.0000000    0.2390631
489320.0000000    0.2390311
489360.0000000    0.2564042
489400.0000000    0.2569657
489440.0000000    0.2669470
489480.0000000    0.2417740
489520.0000000    0.2452740
489560.0000000    0.2486827
489600.0000000    0.2425364
489640.0000000    0.2521074
489680.0000000    0.2699020
489720.0000000    0.2734121
489760.0000000    0.2750446
489800.0000000    0.2757571
489840.0000000    0.2732084
489880.0000000    0.2766550
489920.0000000    0.2620701
489960.0000000    0.2716229
490000.0000000    0.2800532
490040.0000000    0.2655878
490080.0000000    0.2727679
490120.0000000    0.2647523
490160.0000000    0.2595623
490200.0000000    0.2672724
490240.0000000    0.2508836
490280.0000000    0.2677891
490320.0000000    0.2718047
490360.0000000    0.2699314
490400.0000000    0.2485880
490440.0000000    0.2690112
490480.0000000    0.2662048
490520.0000000    0.2575236
490560.0000000    0.2533084
490600.0000000    0.2765508
490640.0000000    0.2547152
490680.0000000    0.2512049
490720.0000000    0.2673186
490760.0000000    0.2647372
490800.0000000    0.2709146
490840.0000000    0.2700427
490880.0000000    0.2713064
490920.0000000    0.2588591
490960.0000000    0.2661140
491000.0000000    0.2526365
491040.0000000    0.2695877
491080.0000000    0.2535202
491120.0000000    0.2625525
491160.0000000    0.2576488
491200.0000000    0.2528069
491240.0000000    0.2528689
491280.0000000    0.2500528
491320.0000000    0.2649594
491360.0000000    0.2785406
491400.0000000    0.2630920
491440.0000000    0.2830124
491480.0000000    0.2643600
491520.0000000    0.2504558
491560.0000000    0.2401652
491600.0000000    0.2505903
491640.0000000    0.2482162
491680.0000000    0.2596001
491720.0000000    0.2641223
491760.0000000    0.2686864
491800.0000000    0.2567224
491840.0000000    0.2666311
491880.0000000    0.2832536
491920.0000000    0.2625694
491960.0000000    0.2859726
492000.0000000    0.2584274
492040.0000000    0.2714969
492080.0000000    0.2656860
492120.0000000    0.2752769
492160.0000000    0.2716364
492200.0000000    0.2720041
492240.0000000    0.2602093
492280.0000000    0.2409064
492320.0000000    0.2563970
492360.0000000    0.2730935
492400.0000000    0.2582592
492440.0000000    0.2529987
492480.0000000    0.2593197
492520.0000000    0.2684545
492560.0000000    0.2620674
492600.0000000    0.2887280
492640.0000000    0.2751294
492680.0000000    0.2793605
492720.0000000    0.2989458
492760.0000000    0.3013442
492800.0000000    0.2794895
492840.0000000    0.2661002
492880.0000000    0.2514623
492920.0000000    0.2632836
492960.0000000    0.2333730
493000.0000000    0.2347031
493040.0000000    0.2300993
493080.0000000    0.2390577
493120.0000000    0.2456803
493160.0000000    0.2525791
493200.0000000    0.2362587
493240.0000000    0.2328977
493280.0000000    0.2413851
493320.0000000    0.2534071
493360.0000000    0.2755977
493400.0000000    0.2740801
493440.0000000    0.2800341
493480.0000000    0.2581711
493520.0000000    0.2581777
493560.0000000    0.2417329
493600.0000000    0.2609893
493640.0000000    0.2559406
493680.0000000    0.2519799
493720.0000000    0.2797224
493760.0000000    0.2719600
493800.0000000    0.2787681
493840.0000000    0.2647772
493880.0000000    0.2739994
493920.0000000    0.2641511
493960.0000000    0.2808076
494000.0000000    0.2725249
494040.0000000    0.2667143
494080.0000000    0.2712844
494120.0000000    0.2569806
494160.0000000    0.2496130
494200.0000000    0.2593948
494240.0000000    0.2556274
494280.0000000    0.2448302
494320.0000000    0.2407401
494360.0000000    0.2501084
494400.0000000    0.2321123
494440.0000000    0.2567649
494480.0000000    0.2499980
494520.0000000    0.2506686
494560.0000000    0.2560558
494600.0000000    0.2643347
494640.0000000    0.2739633
494680.0000000    0.2764176
494720.0000000    0.2591622
494760.0000000    0.2712060
494800.0000000    0.2949047
494840.0000000    0.2671298
494880.0000000    0.2666155
494920.0000000    0.2554021
494960.0000000    0.2659878
495000.0000000    0.2503493
495040.0000000    0.2665223
495080.0000000    0.2560823
495120.0000000    0.2749989
495160.0000000    0.2529033
495200.0000000    0.2562047
495240.0000000    0.2931947
495280.0000000    0.2687146
495320.0000000    0.2706945
495360.0000000    0.2788395
495400.0000000    0.2866687
495440.0000000    0.2997055
495480.0000000    0.2824006
495520.0000000    0.2819588
495560.0000000    0.2715265
495600.0000000    0.2439917
495640.0000000    0.2619299
495680.0000000    0.2568785
495720.0000000    0.2652839
495760.0000000    0.2757272
495800.0000000    0.2358549
495840.0000000    0.2481167
495880.0000000    0.2745077
495920.0000000    0.2700952
495960.0000000    0.2593426
496000.0000000    0.2533549
496040.0000000    0.2482783
496080.0000000    0.2593156
496120.0000000    0.2404256
496160.0000000    0.2636909
496200.0000000    0.2657396
496240.0000000    0.2729534
496280.0000000    0.2725587
496320.0000000    0.2776620
496360.0000000    0.2597224
496400.0000000    0.2614565
496440.0000000    0.2593037
496480.0000000    0.2633347
496520.0000000    0.2680555
496560.0000000    0.2466593
496600.0000000    0.2594980
496640.0000000    0.2511449
496680.0000000    0.2488265
496720.0000000    0.2469994
496760.0000000    0.2529623
496800.0000000    0.2603106
496840.0000000    0.2459265
496880.0000000    0.2460938
496920.0000000    0.2391262
496960.0000000    0.2448678
497000.0000000    0.2393860
497040.0000000    0.2299771
497080.0000000    0.2540343
497120.0000000    0.2494150
497160.0000000    0.2607795
497200.0000000    0.2511080
497240.0000000    0.2704825
497280.0000000    0.2518713
497320.0000000    0.2709905
497360.0000000    0.2596035
497400.0000000    0.2497316
497440.0000000    0.2455013
497480.0000000    0.2661123
497520.0000000    0.2590578
497560.0000000    0.2427082
497600.0000000    0.2618918
497640.0000000    0.2708485
497680.0000000    0.2545356
497720.0000000    0.2613118
497760.0000000    0.2742463
497800.0000000    0.2936329
497840.0000000    0.2593428
497880.0000000    0.2443388
497920.0000000    0.2558901
497960.0000000    0.2443176
498000.0000000    0.2482272
498040.0000000    0.2502546
498080.0000000    0.2463896
498120.0000000    0.2332141
498160.0000000    0.2308729
498200.0000000    0.2548908
498240.0000000    0.2609455
498280.0000000    0.2439855
498320.0000000    0.2538999
498360.0000000    0.2348800
498400.0000000    0.2566343
498440.0000000    0.2367191
498480.0000000    0.2268106
498520.0000000    0.2481884
498560.0000000    0.2606439
498600.0000000    0.2667001
498640.0000000    0.2542285
498680.0000000    0.2678259
498720.0000000    0.2865273
498760.0000000    0.2354863
498800.0000000    0.2605076
498840.0000000    0.2739946
498880.0000000    0.2935762
498920.0000000    0.2858847
498960.0000000    0.2741327
499000.0000000    0.2688146
499040.0000000    0.2652218
499080.0000000    0.2602455
499120.0000000    0.2601779
499160.0000000    0.2741517
499200.0000000    0.2675808
499240.0000000    0.2937281
499280.0000000    0.2781004
499320.0000000    0.2634363
499360.0000000    0.2863503
499400.0000000    0.2933559
499440.0000000    0.2890958
499480.0000000    0.2799298
499520.0000000    0.2824741
499560.0000000    0.2787774
499600.0000000    0.2627989
499640.0000000    0.2793208
499680.0000000    0.2617841
499720.0000000    0.2673832
499760.0000000    0.2578435
499800.0000000    0.2571889
499840.0000000    0.2543278
499880.0000000    0.2271157
499920.0000000    0.2429245
499960.0000000    0.2338670
500000.0000000    0.2344233
500040.0000000    0.2567200
500080.0000000    0.2711502
500120.0000000    0.2642369
500160.0000000    0.2617835
500200.0000000    0.2638533
500240.0000000    0.2635114
500280.0000000    0.2594870
500320.0000000    0.2812788
500360.0000000    0.2713330
500400.0000000    0.2810046
500440.0000000    0.2584195
500480.0000000    0.2836148
500520.0000000    0.2816395
500560.0000000    0.2469932
500600.0000000    0.2830514
500640.0000000    0.2929073
500680.0000000    0.2806364
500720.0000000    0.2835701
500760.0000000    0.2954848
500800.0000000    0.2771325
500840.0000000    0.2843269
500880.0000000    0.2805036
500920.0000000    0.2647321
500960.0000000    0.2578607
501000.0000000    0.2454317
501040.0000000    0.2657922
501080.0000000    0.2580186
501120.0000000    0.2493522
501160.0000000    0.2541933
501200.0000000    0.2617873
501240.0000000    0.2605281
501280.0000000    0.2769977
501320.0000000    0.2604026
501360.0000000    0.2736702
501400.0000000    0.2489353
501440.0000000    0.2518085
501480.0000000    0.2545347
501520.0000000    0.2423484
501560.0000000    0.2353450
501600.0000000    0.2523434
501640.0000000    0.2560381
501680.0000000    0.2581832
501720.0000000    0.2554132
501760.0000000    0.2578381
501800.0000000    0.2609086
501840.0000000    0.2627040
501880.0000000    0.2654457
501920.0000000    0.2672204
501960.0000000    0.2574203
502000.0000000    0.2615289
502040.0000000    0.2577327
502080.0000000    0.2616781
502120.0000000    0.2530659
502160.0000000    0.2707844
502200.0000000    0.2845696
502240.0000000    0.2689417
502280.0000000    0.2690114
502320.0000000    0.2581997
502360.0000000    0.2767575
502400.0000000    0.2529069
502440.0000000    0.2567719
502480.0000000    0.2429509
502520.0000000    0.2344317
502560.0000000    0.2514690
502600.0000000    0.2404373
502640.0000000    0.2302020
502680.0000000    0.2324232
502720.0000000    0.2165443
502760.0000000    0.2329068
502800.0000000    0.2535749
502840.0000000    0.2390175
502880.0000000    0.2287122
502920.0000000    0.2500376
502960.0000000    0.2405601
503000.0000000    0.2310814
503040.0000000    0.2350607
503080.0000000    0.2397012
503120.0000000    0.2545663
503160.0000000    0.2295080
503200.0000000    0.2329951
503240.0000000    0.2345233
503280.0000000    0.2241028
503320.0000000    0.2313498
503360.0000000    0.2467562
503400.0000000    0.2250952
503440.0000000    0.2492616
503480.0000000    0.2566194
503520.0000000    0.2509198
503560.0000000    0.2527810
503600.0000000    0.2611143
503640.0000000    0.2689514
503680.0000000    0.2665073
503720.0000000    0.2615340
503760.0000000    0.3070220
503800.0000000    0.2865352
503840.0000000    0.2819600
503880.0000000    0.2750827
503920.0000000    0.2741205
503960.0000000    0.2499588
504000.0000000    0.2729782
504040.0000000    0.2492242
504080.0000000    0.2396853
504120.0000000    0.2418787
504160.0000000    0.2352728
504200.0000000    0.2431023
504240.0000000    0.2364553
504280.0000000    0.2460144
504320.0000000    0.2497198
504360.0000000    0.2395741
504400.0000000    0.2376616
504440.0000000    0.2370131
504480.0000000    0.2574728
504520.0000000    0.2488839
504560.0000000    0.2454790
504600.0000000    0.2567948
504640.0000000    0.2627529
504680.0000000    0.2504430
504720.0000000    0.2510785
504760.0000000    0.2582168
504800.0000000    0.2500680
504840.0000000    0.2466280
504880.0000000    0.2397476
504920.0000000    0.2388420
504960.0000000    0.2417709
505000.0000000    0.2246435
505040.0000000    0.2212320
505080.0000000    0.2319071
505120.0000000    0.2296255
505160.0000000    0.2364841
505200.0000000    0.2300438
505240.0000000    0.2320141
505280.0000000    0.2414988
505320.0000000    0.2276615
505360.0000000    0.2324410
505400.0000000    0.2271004
505440.0000000    0.2345315
505480.0000000    0.2346925
505520.0000000    0.2205043
505560.0000000    0.2281003
505600.0000000    0.2348717
505640.0000000    0.2341939
505680.0000000    0.2399587
505720.0000000    0.2365288
505760.0000000    0.2443069
505800.0000000    0.2493762
505840.0000000    0.2527109
505880.0000000    0.2494041
505920.0000000    0.2410663
505960.0000000    0.2600575
506000.0000000    0.2467569
506040.0000000    0.2515823
506080.0000000    0.2440811
506120.0000000    0.2775496
506160.0000000    0.2473779
506200.0000000    0.2460974
506240.0000000    0.2512508
506280.0000000    0.2640646
506320.0000000    0.2504717
506360.0000000    0.2551724
506400.0000000    0.2415417
506440.0000000    0.2508011
506480.0000000    0.2431737
506520.0000000    0.2119579
506560.0000000    0.2157343
506600.0000000    0.2067392
506640.0000000    0.2110867
506680.0000000    0.2256954
506720.0000000    0.2413352
506760.0000000    0.2403433
506800.0000000    0.2394626
506840.0000000    0.2460863
506880.0000000    0.2199634
506920.0000000    0.2259858
506960.0000000    0.2559200
507000.0000000    0.2405380
507040.0000000    0.2103879
507080.0000000    0.2044794
507120.0000000    0.1934463
507160.0000000    0.1779719
507200.0000000    0.1832111
507240.0000000    0.2030377
507280.0000000    0.2000072
507320.0000000    0.1919623
507360.0000000    0.1990866
507400.0000000    0.2079809
507440.0000000    0.1976154
507480.0000000    0.2131270
507520.0000000    0.2244164
507560.0000000    0.2275836
507600.0000000    0.2226225
507640.0000000    0.2459614
507680.0000000    0.2370112
507720.0000000    0.2410067
507760.0000000    0.2195220
507800.0000000    0.2357531
507840.0000000    0.2254747
507880.0000000    0.2399050
507920.0000000    0.2288124
507960.0000000    0.2485611
508000.0000000    0.2641031
508040.0000000    0.2352305
508080.0000000    0.2460924
508120.0000000    0.2470486
508160.0000000    0.2464700
508200.0000000    0.2390557
508240.0000000    0.2250963
508280.0000000    0.2357271
508320.0000000    0.2565587
508360.0000000    0.2458578
508400.0000000    0.2682338
508440.0000000    0.2511318
508480.0000000    0.2477888
508520.0000000    0.2653825
508560.0000000    0.2358446
508600.0000000    0.2398454
508640.0000000    0.2388033
508680.0000000    0.2311501
508720.0000000    0.2333192
508760.0000000    0.2390752
508800.0000000    0.2453158
508840.0000000    0.2323216
508880.0000000    0.2462832
508920.0000000    0.2364021
508960.0000000    0.2303561
509000.0000000    0.2417358
509040.0000000    0.2242734
509080.0000000    0.2469967
509120.0000000    0.2403881
509160.0000000    0.2386454
509200.0000000    0.2317002
509240.0000000    0.2619235
509280.0000000    0.2436385
509320.0000000    0.2365396
509360.0000000    0.2526836
509400.0000000    0.2526396
509440.0000000    0.2291978
509480.0000000    0.2161055
509520.0000000    0.2431257
509560.0000000    0.2331082
509600.0000000    0.2356254
509640.0000000    0.2491935
509680.0000000    0.2496352
509720.0000000    0.2546256
509760.0000000    0.2362839
509800.0000000    0.2187099
509840.0000000    0.2538191
509880.0000000    0.2500354
509920.0000000    0.2619647
509960.0000000    0.2394864
510000.0000000    0.2496210
510040.0000000    0.2557062
510080.0000000    0.2320559
510120.0000000    0.2497165
510160.0000000    0.2698114
510200.0000000    0.2411620
510240.0000000    0.2516403
510280.0000000    0.2321378
510320.0000000    0.2404610
510360.0000000    0.2682737
510400.0000000    0.2583245
510440.0000000    0.2617411
510480.0000000    0.2459196
510520.0000000    0.2672459
510560.0000000    0.2579335
510600.0000000    0.2640257
510640.0000000    0.2624807
510680.0000000    0.2602915
510720.0000000    0.2554366
510760.0000000    0.2487374
510800.0000000    0.2690009
510840.0000000    0.2560097
510880.0000000    0.2825561
510920.0000000    0.2609038
510960.0000000    0.2835787
511000.0000000    0.2570964
511040.0000000    0.2575073
511080.0000000    0.2344176
511120.0000000    0.2586785
511160.0000000    0.2581844
511200.0000000    0.2316128
511240.0000000    0.2442244
511280.0000000    0.2396219
511320.0000000    0.2432909
511360.0000000    0.2449496
511400.0000000    0.2589574
511440.0000000    0.2585392
511480.0000000    0.2352672
511520.0000000    0.2507830
511560.0000000    0.2465497
511600.0000000    0.2403029
511640.0000000    0.2486763
511680.0000000    0.2116762
511720.0000000    0.2500394
511760.0000000    0.2257288
511800.0000000    0.2226602
511840.0000000    0.2359217
511880.0000000    0.2279143
511920.0000000    0.2465459
511960.0000000    0.2426676
512000.0000000    0.2344589
512040.0000000    0.2400248
512080.0000000    0.2277069
512120.0000000    0.2193291
512160.0000000    0.2352138
512200.0000000    0.2336693
512240.0000000    0.2205155
512280.0000000    0.2200615
512320.0000000    0.2142895
512360.0000000    0.2112698
512400.0000000    0.2264873
512440.0000000    0.2198441
512480.0000000    0.2404637
512520.0000000    0.2384076
512560.0000000    0.2389972
512600.0000000    0.2398167
512640.0000000    0.2469361
512680.0000000    0.2760969
512720.0000000    0.2664842
512760.0000000    0.2608993
512800.0000000    0.2609985
512840.0000000    0.2502237
512880.0000000    0.2466034
512920.0000000    0.2378568
512960.0000000    0.2555523
513000.0000000    0.2326557
513040.0000000    0.2495172
513080.0000000    0.2364093
513120.0000000    0.2253579
513160.0000000    0.2374865
513200.0000000    0.2461816
513240.0000000    0.2590084
513280.0000000    0.2737964
513320.0000000    0.2404199
513360.0000000    0.2437726
513400.0000000    0.2499674
513440.0000000    0.2458520
513480.0000000    0.2353383
513520.0000000    0.2479218
513560.0000000    0.2443867
513600.0000000    0.2500995
513640.0000000    0.2443444
513680.0000000    0.2460954
513720.0000000    0.2606603
513760.0000000    0.2345160
513800.0000000    0.2195647
513840.0000000    0.2482377
513880.0000000    0.2357723
513920.0000000    0.2369685
513960.0000000    0.2443193
514000.0000000    0.2465657
514040.0000000    0.2620893
514080.0000000    0.2442805
514120.0000000    0.2381340
514160.0000000    0.2539426
514200.0000000    0.2366307
514240.0000000    0.2368334
514280.0000000    0.2722550
514320.0000000    0.2551045
514360.0000000    0.2254034
514400.0000000    0.2281421
514440.0000000    0.2477340
514480.0000000    0.2431373
514520.0000000    0.2378305
514560.0000000    0.2442750
514600.0000000    0.2371493
514640.0000000    0.2469515
514680.0000000    0.2457024
514720.0000000    0.2414678
514760.0000000    0.2288327
514800.0000000    0.2365313
514840.0000000    0.2429558
514880.0000000    0.2351099
514920.0000000    0.2324786
514960.0000000    0.2317509
515000.0000000    0.2285714
515040.0000000    0.2156900
515080.0000000    0.2320478
515120.0000000    0.2291189
515160.0000000    0.2302242
515200.0000000    0.2448989
515240.0000000    0.2306591
515280.0000000    0.2274436
515320.0000000    0.2565575
515360.0000000    0.2286572
515400.0000000    0.2265733
515440.0000000    0.2202176
515480.0000000    0.2398341
515520.0000000    0.2151141
515560.0000000    0.2128190
515600.0000000    0.2183049
515640.0000000    0.2254781
515680.0000000    0.2204685
515720.0000000    0.2165183
515760.0000000    0.2256743
515800.0000000    0.2193397
515840.0000000    0.2261270
515880.0000000    0.2328979
515920.0000000    0.2228101
515960.0000000    0.2198604
516000.0000000    0.2226656
516040.0000000    0.2300137
516080.0000000    0.2665968
516120.0000000    0.2311345
516160.0000000    0.2083963
516200.0000000    0.2294910
516240.0000000    0.2370767
516280.0000000    0.2093294
516320.0000000    0.2160144
516360.0000000    0.2210416
516400.0000000    0.2153431
516440.0000000    0.2151649
516480.0000000    0.2393197
516520.0000000    0.2279446
516560.0000000    0.2312663
516600.0000000    0.2293257
516640.0000000    0.2391462
516680.0000000    0.2217856
516720.0000000    0.2352354
516760.0000000    0.2273821
516800.0000000    0.2229980
516840.0000000    0.2344241
516880.0000000    0.2376934
516920.0000000    0.2421341
516960.0000000    0.2285537
517000.0000000    0.2423070
517040.0000000    0.2505742
517080.0000000    0.2497977
517120.0000000    0.2644834
517160.0000000    0.2531437
517200.0000000    0.2516269
517240.0000000    0.2667983
517280.0000000    0.2639663
517320.0000000    0.2517819
517360.0000000    0.2414425
517400.0000000    0.2659236
517440.0000000    0.2625701
517480.0000000    0.2582964
517520.0000000    0.2572176
517560.0000000    0.2720256
517600.0000000    0.2596855
517640.0000000    0.2411481
517680.0000000    0.2396065
517720.0000000    0.2320699
517760.0000000    0.2403777
517800.0000000    0.2310985
517840.0000000    0.2245050
517880.0000000    0.2143545
517920.0000000    0.2126379
517960.0000000    0.2469442
518000.0000000    0.2622752
518040.0000000    0.2609181
518080.0000000    0.2549468
518120.0000000    0.2485639
518160.0000000    0.2440421
518200.0000000    0.2225095
518240.0000000    0.2398614
518280.0000000    0.2331718
518320.0000000    0.2511184
518360.0000000    0.2570333
518400.0000000    0.2501385
518440.0000000    0.2346851
518480.0000000    0.2342759
518520.0000000    0.2502887
518560.0000000    0.2477050
518600.0000000    0.2410778
518640.0000000    0.2324013
518680.0000000    0.2271536
518720.0000000    0.2158829
518760.0000000    0.2362237
518800.0000000    0.2365971
518840.0000000    0.2375269
518880.0000000    0.2398184
518920.0000000    0.2305305
518960.0000000    0.2197822
519000.0000000    0.2249102
519040.0000000    0.2324848
519080.0000000    0.2303089
519120.0000000    0.2080995
519160.0000000    0.2101807
519200.0000000    0.2270618
519240.0000000    0.2251843
519280.0000000    0.2420843
519320.0000000    0.2230246
519360.0000000    0.2462280
519400.0000000    0.2525113
519440.0000000    0.2478851
519480.0000000    0.2336791
519520.0000000    0.2428651
519560.0000000    0.2263127
519600.0000000    0.2390881
519640.0000000    0.2303228
519680.0000000    0.2191813
519720.0000000    0.2331867
519760.0000000    0.2156897
519800.0000000    0.2338510
519840.0000000    0.2455966
519880.0000000    0.2459090
519920.0000000    0.2397067
519960.0000000    0.2240891
520000.0000000    0.2157568
520040.0000000    0.2283622
520080.0000000    0.2245429
520120.0000000    0.2200343
520160.0000000    0.2299412
520200.0000000    0.2100428
520240.0000000    0.2407675
520280.0000000    0.2415530
520320.0000000    0.2473840
520360.0000000    0.2529366
520400.0000000    0.2654405
520440.0000000    0.2675977
520480.0000000    0.2597651
520520.0000000    0.2740563
520560.0000000    0.2710689
520600.0000000    0.2681324
520640.0000000    0.2441010
520680.0000000    0.2330415
520720.0000000    0.2370926
520760.0000000    0.2601777
520800.0000000    0.2454400
520840.0000000    0.2556321
520880.0000000    0.2573613
520920.0000000    0.2565240
520960.0000000    0.2611950
521000.0000000    0.2462478
521040.0000000    0.2540002
521080.0000000    0.2455165
521120.0000000    0.2426081
521160.0000000    0.2516948
521200.0000000    0.2405173
521240.0000000    0.2306046
521280.0000000    0.2660222
521320.0000000    0.2693260
521360.0000000    0.2561976
521400.0000000    0.2508952
521440.0000000    0.2554058
521480.0000000    0.2571669
521520.0000000    0.2601985
521560.0000000    0.2695382
521600.0000000    0.2339242
521640.0000000    0.2586868
521680.0000000    0.2419540
521720.0000000    0.2326533
521760.0000000    0.2439579
521800.0000000    0.2518607
521840.0000000    0.2592391
521880.0000000    0.2400312
521920.0000000    0.2283878
521960.0000000    0.2429291
522000.0000000    0.2325899
522040.0000000    0.2340043
522080.0000000    0.2281625
522120.0000000    0.2475467
522160.0000000    0.2451044
522200.0000000    0.2207731
522240.0000000    0.2145867
522280.0000000    0.2133880
522320.0000000    0.2347566
522360.0000000    0.2537518
522400.0000000    0.2453781
522440.0000000    0.2357221
522480.0000000    0.2669504
522520.0000000    0.2289968
522560.0000000    0.2283431
522600.0000000    0.2252721
522640.0000000    0.2470421
522680.0000000    0.2579656
522720.0000000    0.2343883
522760.0000000    0.2543346
522800.0000000    0.2623812
522840.0000000    0.2353205
522880.0000000    0.2418946
522920.0000000    0.2499739
522960.0000000    0.2525538
523000.0000000    0.2467850
523040.0000000    0.2700530
523080.0000000    0.2857807
523120.0000000    0.2550290
523160.0000000    0.2499072
523200.0000000    0.2604935
523240.0000000    0.2386035
523280.0000000    0.2636025
523320.0000000    0.2534084
523360.0000000    0.2678294
523400.0000000    0.2546530
523440.0000000    0.2656426
523480.0000000    0.2490761
523520.0000000    0.2499915
523560.0000000    0.2670779
523600.0000000    0.2687539
523640.0000000    0.2728592
523680.0000000    0.2483585
523720.0000000    0.2367536
523760.0000000    0.2478336
523800.0000000    0.2375267
523840.0000000    0.2498233
523880.0000000    0.2251710
523920.0000000    0.2282240
523960.0000000    0.2230067
524000.0000000    0.2452677
524040.0000000    0.2276067
524080.0000000    0.2435775
524120.0000000    0.2474480
524160.0000000    0.2552201
524200.0000000    0.2235629
524240.0000000    0.2479135
524280.0000000    0.2543840
524320.0000000    0.2394374
524360.0000000    0.2334191
524400.0000000    0.2358465
524440.0000000    0.2512869
524480.0000000    0.2304278
524520.0000000    0.2210519
524560.0000000    0.2416972
524600.0000000    0.2295459
524640.0000000    0.2546995
524680.0000000    0.2453800
524720.0000000    0.2323343
524760.0000000    0.2430129
524800.0000000    0.2653906
524840.0000000    0.2558537
524880.0000000    0.2545676
524920.0000000    0.2644463
524960.0000000    0.2455876
525000.0000000    0.2291328
525040.0000000    0.2170015
525080.0000000    0.2467468
525120.0000000    0.2257060
525160.0000000    0.2600430
525200.0000000    0.2511844
525240.0000000    0.2540434
525280.0000000    0.2478495
525320.0000000    0.2559634
525360.0000000    0.2153703
525400.0000000    0.2320371
525440.0000000    0.2231834
525480.0000000    0.2277771
525520.0000000    0.2155332
525560.0000000    0.2176505
525600.0000000    0.2095320
525640.0000000    0.2289650
525680.0000000    0.2449201
525720.0000000    0.2299566
525760.0000000    0.2314037
525800.0000000    0.2088275
525840.0000000    0.2150172
525880.0000000    0.2292905
525920.0000000    0.2362176
525960.0000000    0.2349377
526000.0000000    0.2323904
526040.0000000    0.2403356
526080.0000000    0.2458322
526120.0000000    0.2363563
526160.0000000    0.2325035
526200.0000000    0.2148205
526240.0000000    0.2212116
526280.0000000    0.2166684
526320.0000000    0.2160192
526360.0000000    0.2253363
526400.0000000    0.2180914
526440.0000000    0.2414608
526480.0000000    0.2516241
526520.0000000    0.2290475
526560.0000000    0.2219917
526600.0000000    0.2438955
526640.0000000    0.2302772
526680.0000000    0.2253413
526720.0000000    0.2290998
526760.0000000    0.2299847
526800.0000000    0.2302066
526840.0000000    0.2434390
526880.0000000    0.2348755
526920.0000000    0.2409484
526960.0000000    0.2642706
527000.0000000    0.2686042
527040.0000000    0.2484167
527080.0000000    0.2720117
527120.0000000    0.2625220
527160.0000000    0.2392940
527200.0000000    0.2366420
527240.0000000    0.2512492
527280.0000000    0.2653308
527320.0000000    0.2502252
527360.0000000    0.2465713
527400.0000000    0.2563979
527440.0000000    0.2452290
527480.0000000    0.2498528
527520.0000000    0.2432854
527560.0000000    0.2504909
527600.0000000    0.2383453
527640.0000000    0.2428711
527680.0000000    0.2450371
527720.0000000    0.2378355
527760.0000000    0.2411223
527800.0000000    0.2232530
527840.0000000    0.2419380
527880.0000000    0.2665408
527920.0000000    0.2507847
527960.0000000    0.2388352
528000.0000000    0.2519944
528040.0000000    0.2341983
528080.0000000    0.2359754
528120.0000000    0.2447428
528160.0000000    0.2434078
528200.0000000    0.2695347
528240.0000000    0.2426906
528280.0000000    0.2587004
528320.0000000    0.2631561
528360.0000000    0.2516736
528400.0000000    0.2358464
528440.0000000    0.2403931
528480.0000000    0.2365255
528520.0000000    0.2670228
528560.0000000    0.2675225
528600.0000000    0.2284786
528640.0000000    0.2091151
528680.0000000    0.2188828
528720.0000000    0.2408007
528760.0000000    0.2438038
528800.0000000    0.2340254
528840.0000000    0.2555336
528880.0000000    0.2209495
528920.0000000    0.2255754
528960.0000000    0.2348357
529000.0000000    0.2275139
529040.0000000    0.2121920
529080.0000000    0.2108788
529120.0000000    0.2210620
529160.0000000    0.2119472
529200.0000000    0.2077064
529240.0000000    0.2103530
529280.0000000    0.2146993
529320.0000000    0.2082000
529360.0000000    0.2177374
529400.0000000    0.2084173
529440.0000000    0.2170136
529480.0000000    0.1998524
529520.0000000    0.1953637
529560.0000000    0.1992411
529600.0000000    0.2221906
529640.0000000    0.2009026
529680.0000000    0.2098221
529720.0000000    0.2115755
529760.0000000    0.2241088
529800.0000000    0.1896654
529840.0000000    0.1943836
529880.0000000    0.1963078
529920.0000000    0.1993136
529960.0000000    0.1907647
530000.0000000    0.1895806
530040.0000000    0.1924361
530080.0000000    0.2126079
530120.0000000    0.2208739
530160.0000000    0.1970838
530200.0000000    0.2109169
530240.0000000    0.2172171
530280.0000000    0.1902116
530320.0000000    0.1727803
530360.0000000    0.1990862
530400.0000000    0.1979589
530440.0000000    0.1900678
530480.0000000    0.2062331
530520.0000000    0.2138789
530560.0000000    0.2019793
530600.0000000    0.1995221
530640.0000000    0.1887539
530680.0000000    0.1979398
530720.0000000    0.1936812
530760.0000000    0.1873488
530800.0000000    0.1893162
530840.0000000    0.2088401
530880.0000000    0.1958856
530920.0000000    0.1899830
530960.0000000    0.2223122
531000.0000000    0.1909425
531040.0000000    0.2180232
531080.0000000    0.1953911
531120.0000000    0.1837502
531160.0000000    0.2102345
531200.0000000    0.2247588
531240.0000000    0.2063742
531280.0000000    0.2094472
531320.0000000    0.1917576
531360.0000000    0.1972791
531400.0000000    0.2112135
531440.0000000    0.2125143
531480.0000000    0.2174745
531520.0000000    0.2236939
531560.0000000    0.2093533
531600.0000000    0.1994964
531640.0000000    0.1995256
531680.0000000    0.2054710
531720.0000000    0.1874221
531760.0000000    0.1877477
531800.0000000    0.1765885
531840.0000000    0.2074105
531880.0000000    0.2113917
531920.0000000    0.2035618
531960.0000000    0.1911022
532000.0000000    0.1904226
532040.0000000    0.2011542
532080.0000000    0.2056381
532120.0000000    0.2100915
532160.0000000    0.1973298
532200.0000000    0.2017404
532240.0000000    0.1963645
532280.0000000    0.1991291
532320.0000000    0.2016360
532360.0000000    0.2075336
532400.0000000    0.2037479
532440.0000000    0.1855255
532480.0000000    0.2068362
532520.0000000    0.2124885
532560.0000000    0.1987890
532600.0000000    0.2043746
532640.0000000    0.2039966
532680.0000000    0.2016237
532720.0000000    0.1988571
532760.0000000    0.1938637
532800.0000000    0.1951459
532840.0000000    0.1922078
532880.0000000    0.1975562
532920.0000000    0.1855625
532960.0000000    0.1809763
533000.0000000    0.1879565
533040.0000000    0.2180582
533080.0000000    0.2082849
533120.0000000    0.2015219
533160.0000000    0.2014290
533200.0000000    0.2086711
533240.0000000    0.2101994
533280.0000000    0.1908130
533320.0000000    0.1925248
533360.0000000    0.1815689
533400.0000000    0.1811976
533440.0000000    0.1821635
533480.0000000    0.1853646
533520.0000000    0.1866658
533560.0000000    0.1981508
533600.0000000    0.1911474
533640.0000000    0.1922428
533680.0000000    0.1848836
533720.0000000    0.2014492
533760.0000000    0.1954294
533800.0000000    0.1902802
533840.0000000    0.1961054
533880.0000000    0.2098786
533920.0000000    0.1998978
533960.0000000    0.1987287
534000.0000000    0.1814509
534040.0000000    0.1678488
534080.0000000    0.1763681
534120.0000000    0.1770146
534160.0000000    0.1743080
534200.0000000    0.1822783
534240.0000000    0.1713354
534280.0000000    0.2041247
534320.0000000    0.1867087
534360.0000000    0.1944881
534400.0000000    0.1890614
534440.0000000    0.2037655
534480.0000000    0.2036224
534520.0000000    0.1933392
534560.0000000    0.1845400
534600.0000000    0.1894625
534640.0000000    0.1780339
534680.0000000    0.1951051
534720.0000000    0.1835892
534760.0000000    0.1779766
534800.0000000    0.2010705
534840.0000000    0.1921781
534880.0000000    0.1795686
534920.0000000    0.1812284
534960.0000000    0.1865617
535000.0000000    0.1789911
535040.0000000    0.1794311
535080.0000000    0.1804043
535120.0000000    0.1772515
535160.0000000    0.1889113
535200.0000000    0.1779026
535240.0000000    0.1827020
535280.0000000    0.1827498
535320.0000000    0.1718541
535360.0000000    0.1717031
535400.0000000    0.1769435
535440.0000000    0.1756710
535480.0000000    0.1880613
535520.0000000    0.1781477
535560.0000000    0.1897941
535600.0000000    0.2034706
535640.0000000    0.1804551
535680.0000000    0.2046291
535720.0000000    0.1939994
535760.0000000    0.1879073
535800.0000000    0.1795231
535840.0000000    0.1919542
535880.0000000    0.1934918
535920.0000000    0.1989268
535960.0000000    0.2039746
536000.0000000    0.2016014
536040.0000000    0.1863673
536080.0000000    0.1841748
536120.0000000    0.1873162
536160.0000000    0.2017716
536200.0000000    0.1777204
536240.0000000    0.1736055
536280.0000000    0.1977060
536320.0000000    0.1889718
536360.0000000    0.1802745
536400.0000000    0.2011423
536440.0000000    0.1884522
536480.0000000    0.1772868
536520.0000000    0.1801958
536560.0000000    0.1887237
536600.0000000    0.1898399
536640.0000000    0.1858912
536680.0000000    0.1944701
536720.0000000    0.1897770
536760.0000000    0.1976081
536800.0000000    0.1967252
536840.0000000    0.1865986
536880.0000000    0.1842155
536920.0000000    0.2054184
536960.0000000    0.2043642
537000.0000000    0.2230833
537040.0000000    0.1933577
537080.0000000    0.1891670
537120.0000000    0.1933301
537160.0000000    0.2007176
537200.0000000    0.1907796
537240.0000000    0.2079387
537280.0000000    0.1924954
537320.0000000    0.1879533
537360.0000000    0.1765512
537400.0000000    0.1790370
537440.0000000    0.1879024
537480.0000000    0.1674227
537520.0000000    0.1758718
537560.0000000    0.1887752
537600.0000000    0.1783568
537640.0000000    0.1847841
537680.0000000    0.1794310
537720.0000000    0.1807496
537760.0000000    0.1723310
537800.0000000    0.1856495
537840.0000000    0.2123248
537880.0000000    0.1950439
537920.0000000    0.2011198
537960.0000000    0.1866044
538000.0000000    0.1991090
538040.0000000    0.1970318
538080.0000000    0.2030971
538120.0000000    0.2162222
538160.0000000    0.1917323
538200.0000000    0.2001851
538240.0000000    0.1956383
538280.0000000    0.1820392
538320.0000000    0.1973248
538360.0000000    0.1929258
538400.0000000    0.1798778
538440.0000000    0.1899017
538480.0000000    0.1842011
538520.0000000    0.1836240
538560.0000000    0.1975765
538600.0000000    0.1855768
538640.0000000    0.1988392
538680.0000000    0.1920033
538720.0000000    0.1758975
538760.0000000    0.1844205
538800.0000000    0.1870965
538840.0000000    0.1949796
538880.0000000    0.1881055
538920.0000000    0.2001060
538960.0000000    0.2164138
539000.0000000    0.1800939
539040.0000000    0.1803175
539080.0000000    0.1924784
539120.0000000    0.1873523
539160.0000000    0.1873334
539200.0000000    0.1707757
539240.0000000    0.1837871
539280.0000000    0.1965780
539320.0000000    0.2006851
539360.0000000    0.1984081
539400.0000000    0.1797488
539440.0000000    0.1763159
539480.0000000    0.1744111
539520.0000000    0.1847307
539560.0000000    0.1787272
539600.0000000    0.1759848
539640.0000000    0.1814576
539680.0000000    0.1804771
539720.0000000    0.1790311
539760.0000000    0.1944178
539800.0000000    0.1796315
539840.0000000    0.1775935
539880.0000000    0.1744585
539920.0000000    0.2000988
539960.0000000    0.1994411
540000.0000000    0.1980874
540040.0000000    0.1926698
540080.0000000    0.1856478
540120.0000000    0.1977863
540160.0000000    0.1995543
540200.0000000    0.1914238
540240.0000000    0.1892146
540280.0000000    0.1943793
540320.0000000    0.2006691
540360.0000000    0.2024909
540400.0000000    0.1933325
540440.0000000    0.1940826
540480.0000000    0.1872613
540520.0000000    0.2056920
540560.0000000    0.1859853
540600.0000000    0.1966619
540640.0000000    0.2026980
540680.0000000    0.1835513
540720.0000000    0.1925495
540760.0000000    0.2075729
540800.0000000    0.2041992
540840.0000000    0.2093661
540880.0000000    0.1961028
540920.0000000    0.1842984
540960.0000000    0.1956178
541000.0000000    0.2138983
541040.0000000    0.2133065
541080.0000000    0.1921612
541120.0000000    0.2030544
541160.0000000    0.2033357
541200.0000000    0.1764294
541240.0000000    0.1888575
541280.0000000    0.2050117
541320.0000000    0.2060064
541360.0000000    0.2010561
541400.0000000    0.1901949
541440.0000000    0.1957457
541480.0000000    0.1913928
541520.0000000    0.1944269
541560.0000000    0.2203815
541600.0000000    0.2120604
541640.0000000    0.2026346
541680.0000000    0.1819653
541720.0000000    0.1790740
541760.0000000    0.1856700
541800.0000000    0.1843732
541840.0000000    0.1833387
541880.0000000    0.2074488
541920.0000000    0.1775462
541960.0000000    0.1978814
542000.0000000    0.1921048
542040.0000000    0.1758580
542080.0000000    0.1633964
542120.0000000    0.1801149
542160.0000000    0.1910412
542200.0000000    0.1798993
542240.0000000    0.1830905
542280.0000000    0.1861155
542320.0000000    0.1973990
542360.0000000    0.1949207
542400.0000000    0.1752202
542440.0000000    0.1979907
542480.0000000    0.1927070
542520.0000000    0.1714450
542560.0000000    0.1820281
542600.0000000    0.1669557
542640.0000000    0.1985320
542680.0000000    0.1745841
542720.0000000    0.1832960
542760.0000000    0.1678257
542800.0000000    0.1762993
542840.0000000    0.1805191
542880.0000000    0.1908211
542920.0000000    0.1722739
542960.0000000    0.1764422
543000.0000000    0.1702437
543040.0000000    0.1726837
543080.0000000    0.1740307
543120.0000000    0.1691840
543160.0000000    0.1662279
543200.0000000    0.1753955
543240.0000000    0.1731744
543280.0000000    0.1626257
543320.0000000    0.1806129
543360.0000000    0.1682913
543400.0000000    0.1767297
543440.0000000    0.1771015
543480.0000000    0.1792892
543520.0000000    0.1663548
543560.0000000    0.1593488
543600.0000000    0.1664434
543640.0000000    0.1620093
543680.0000000    0.1696724
543720.0000000    0.1672950
543760.0000000    0.1770919
543800.0000000    0.1788468
543840.0000000    0.1716396
543880.0000000    0.1586460
543920.0000000    0.1727049
543960.0000000    0.1819647
544000.0000000    0.1732385
544040.0000000    0.1653257
544080.0000000    0.1680211
544120.0000000    0.1575465
544160.0000000    0.1614604
544200.0000000    0.1467720
544240.0000000    0.1733696
544280.0000000    0.1692153
544320.0000000    0.1645245
544360.0000000    0.1607504
544400.0000000    0.1735562
544440.0000000    0.1646686
544480.0000000    0.1741277
544520.0000000    0.1700728
544560.0000000    0.1854296
544600.0000000    0.1728345
544640.0000000    0.1636664
544680.0000000    0.1830690
544720.0000000    0.1743372
544760.0000000    0.1748683
544800.0000000    0.1872089
544840.0000000    0.1658463
544880.0000000    0.1660161
544920.0000000    0.1825145
544960.0000000    0.1747654
545000.0000000    0.1676682
545040.0000000    0.1576955
545080.0000000    0.1764517
545120.0000000    0.1645388
545160.0000000    0.1713343
545200.0000000    0.2086228
545240.0000000    0.1886882
545280.0000000    0.1919712
545320.0000000    0.1853871
545360.0000000    0.1850028
545400.0000000    0.2054780
545440.0000000    0.1967493
545480.0000000    0.1765459
545520.0000000    0.1798674
545560.0000000    0.1862292
545600.0000000    0.1584952
545640.0000000    0.1747245
545680.0000000    0.1780359
545720.0000000    0.1576912
545760.0000000    0.1987566
545800.0000000    0.1988785
545840.0000000    0.1796446
545880.0000000    0.1706409
545920.0000000    0.1920217
545960.0000000    0.1766824
546000.0000000    0.1881374
546040.0000000    0.1784222
546080.0000000    0.1918806
546120.0000000    0.2010513
546160.0000000    0.1819571
546200.0000000    0.1859738
546240.0000000    0.1792890
546280.0000000    0.1837302
546320.0000000    0.1767706
546360.0000000    0.2170721
546400.0000000    0.2015623
546440.0000000    0.1849797
546480.0000000    0.1722172
546520.0000000    0.1730776
546560.0000000    0.1926241
546600.0000000    0.1878321
546640.0000000    0.2019219
546680.0000000    0.1949557
546720.0000000    0.1918144
546760.0000000    0.1889291
546800.0000000    0.1658466
546840.0000000    0.1740646
546880.0000000    0.1915027
546920.0000000    0.1743602
546960.0000000    0.1733233
547000.0000000    0.1785843
547040.0000000    0.1735413
547080.0000000    0.1778470
547120.0000000    0.1759895
547160.0000000    0.1580400
547200.0000000    0.1732912
547240.0000000    0.1698866
547280.0000000    0.1591150
547320.0000000    0.1797292
547360.0000000    0.1589815
547400.0000000    0.1746785
547440.0000000    0.1791994
547480.0000000    0.1798003
547520.0000000    0.1764703
547560.0000000    0.1981971
547600.0000000    0.1768931
547640.0000000    0.1803942
547680.0000000    0.1919303
547720.0000000    0.1650331
547760.0000000    0.1905387
547800.0000000    0.1838938
547840.0000000    0.1772799
547880.0000000    0.1682154
547920.0000000    0.1690931
547960.0000000    0.1846008
548000.0000000    0.1692790
548040.0000000    0.1528059
548080.0000000    0.1764672
548120.0000000    0.2010804
548160.0000000    0.2090422
548200.0000000    0.1946791
548240.0000000    0.1782912
548280.0000000    0.1855865
548320.0000000    0.1837265
548360.0000000    0.1931959
548400.0000000    0.1947682
548440.0000000    0.1913789
548480.0000000    0.1787764
548520.0000000    0.1718544
548560.0000000    0.1850510
548600.0000000    0.1677608
548640.0000000    0.1592940
548680.0000000    0.1595245
548720.0000000    0.1624590
548760.0000000    0.1806479
548800.0000000    0.1876781
548840.0000000    0.1955207
548880.0000000    0.1744305
548920.0000000    0.1786194
548960.0000000    0.1814492
549000.0000000    0.1852749
549040.0000000    0.1825502
549080.0000000    0.1873199
549120.0000000    0.1942848
549160.0000000    0.1931995
549200.0000000    0.1925503
549240.0000000    0.1994071
549280.0000000    0.1876775
549320.0000000    0.1984474
549360.0000000    0.2066364
549400.0000000    0.1848906
549440.0000000    0.1803802
549480.0000000    0.1847311
549520.0000000    0.1872954
549560.0000000    0.1904148
549600.0000000    0.1780531
549640.0000000    0.1857592
549680.0000000    0.1816039
549720.0000000    0.1896101
549760.0000000    0.1898809
549800.0000000    0.1771039
549840.0000000    0.1951382
549880.0000000    0.1842231
549920.0000000    0.1906552
549960.0000000    0.1852039
550000.0000000    0.1762088
550040.0000000    0.1835691
550080.0000000    0.1699230
550120.0000000    0.1770866
550160.0000000    0.1846997
550200.0000000    0.1734352
550240.0000000    0.1820273
550280.0000000    0.1832293
550320.0000000    0.1991752
550360.0000000    0.1811175
550400.0000000    0.1790244
550440.0000000    0.1694666
550480.0000000    0.1745161
550520.0000000    0.1839861
550560.0000000    0.1813187
550600.0000000    0.1687005
550640.0000000    0.1638504
550680.0000000    0.1967259
550720.0000000    0.1920741
550760.0000000    0.2010000
550800.0000000    0.1950766
550840.0000000    0.1856509
550880.0000000    0.1935021
550920.0000000    0.2098839
550960.0000000    0.2142996
551000.0000000    0.1913518
551040.0000000    0.1837317
551080.0000000    0.1874165
551120.0000000    0.1884149
551160.0000000    0.1843365
551200.0000000    0.1711959
551240.0000000    0.1784520
551280.0000000    0.1788783
551320.0000000    0.2052679
551360.0000000    0.1852352
551400.0000000    0.1975323
551440.0000000    0.1842959
551480.0000000    0.1831987
551520.0000000    0.1629124
551560.0000000    0.1726089
551600.0000000    0.1920033
551640.0000000    0.1994685
551680.0000000    0.1864313
551720.0000000    0.1918229
551760.0000000    0.1965414
551800.0000000    0.1878105
551840.0000000    0.1866982
551880.0000000    0.1937315
551920.0000000    0.1859993
551960.0000000    0.1794663
552000.0000000    0.2019392
552040.0000000    0.1747208
552080.0000000    0.1816954
552120.0000000    0.1891689
552160.0000000    0.1898307
552200.0000000    0.1852879
552240.0000000    0.2009349
552280.0000000    0.1675385
552320.0000000    0.1724325
552360.0000000    0.1623313
552400.0000000    0.1790358
552440.0000000    0.1859820
552480.0000000    0.1697941
552520.0000000    0.1849784
552560.0000000    0.1811281
552600.0000000    0.1791488
552640.0000000    0.1840380
552680.0000000    0.1885735
552720.0000000    0.1827000
552760.0000000    0.1808692
552800.0000000    0.1815254
552840.0000000    0.1812351
552880.0000000    0.1793443
552920.0000000    0.1745739
552960.0000000    0.1784381
553000.0000000    0.1823017
553040.0000000    0.1840084
553080.0000000    0.1606686
553120.0000000    0.1630314
553160.0000000    0.1740504
553200.0000000    0.1728005
553240.0000000    0.1772798
553280.0000000    0.1768401
553320.0000000    0.1692543
553360.0000000    0.1724449
553400.0000000    0.1755867
553440.0000000    0.1808395
553480.0000000    0.1651523
553520.0000000    0.1712307
553560.0000000    0.1840582
553600.0000000    0.1778005
553640.0000000    0.1714336
553680.0000000    0.1583270
553720.0000000    0.1525195
553760.0000000    0.1661611
553800.0000000    0.1755257
553840.0000000    0.1782213
553880.0000000    0.1622181
553920.0000000    0.1611517
553960.0000000    0.1699235
554000.0000000    0.1709739
554040.0000000    0.1604375
554080.0000000    0.1662622
554120.0000000    0.1689865
554160.0000000    0.1594490
554200.0000000    0.1688215
554240.0000000    0.1631872
554280.0000000    0.1700736
554320.0000000    0.1880131
554360.0000000    0.1677301
554400.0000000    0.1699338
554440.0000000    0.1871560
554480.0000000    0.1849432
554520.0000000    0.1863898
554560.0000000    0.1881391
554600.0000000    0.1832580
554640.0000000    0.1718694
554680.0000000    0.1815407
554720.0000000    0.1942732
554760.0000000    0.2032346
554800.0000000    0.1878268
554840.0000000    0.1826150
554880.0000000    0.1848211
554920.0000000    0.1724594
554960.0000000    0.1907364
555000.0000000    0.1735892
555040.0000000    0.1836345
555080.0000000    0.1916385
555120.0000000    0.1831187
555160.0000000    0.1889727
555200.0000000    0.1814298
555240.0000000    0.1793053
555280.0000000    0.1911291
555320.0000000    0.1918463
555360.0000000    0.1757215
555400.0000000    0.1803212
555440.0000000    0.1809656
555480.0000000    0.1839326
555520.0000000    0.1747216
555560.0000000    0.1886859
555600.0000000    0.1979630
555640.0000000    0.1867443
555680.0000000    0.1999968
555720.0000000    0.1777886
555760.0000000    0.1966146
555800.0000000    0.1836716
555840.0000000    0.1739118
555880.0000000    0.1923830
555920.0000000    0.1873107
555960.0000000    0.1957347
556000.0000000    0.1810558
556040.0000000    0.1854685
556080.0000000    0.1850076
556120.0000000    0.1815725
556160.0000000    0.2102980
556200.0000000    0.2048856
556240.0000000    0.1882384
556280.0000000    0.1805940
556320.0000000    0.1940752
556360.0000000    0.1913042
556400.0000000    0.1825410
556440.0000000    0.1884240
556480.0000000    0.1984833
556520.0000000    0.1909788
556560.0000000    0.1796792
556600.0000000    0.1863876
556640.0000000    0.1841847
556680.0000000    0.1731360
556720.0000000    0.1751458
556760.0000000    0.1803623
556800.0000000    0.1858323
556840.0000000    0.1826666
556880.0000000    0.1887969
556920.0000000    0.1914554
556960.0000000    0.1825589
557000.0000000    0.1903103
557040.0000000    0.1961593
557080.0000000    0.2073090
557120.0000000    0.1998820
557160.0000000    0.1844856
557200.0000000    0.1910661
557240.0000000    0.1829832
557280.0000000    0.1832690
557320.0000000    0.2014539
557360.0000000    0.1978772
557400.0000000    0.1874865
557440.0000000    0.1780133
557480.0000000    0.1750734
557520.0000000    0.1867237
557560.0000000    0.1949719
557600.0000000    0.2072976
557640.0000000    0.1879171
557680.0000000    0.1814201
557720.0000000    0.2018660
557760.0000000    0.1914511
557800.0000000    0.1779426
557840.0000000    0.1811175
557880.0000000    0.1975157
557920.0000000    0.1837983
557960.0000000    0.1832653
558000.0000000    0.2020469
558040.0000000    0.1859316
558080.0000000    0.1821942
558120.0000000    0.1843891
558160.0000000    0.1959340
558200.0000000    0.1941520
558240.0000000    0.1907769
558280.0000000    0.2028188
558320.0000000    0.1923005
558360.0000000    0.1844729
558400.0000000    0.1954124
558440.0000000    0.1978856
558480.0000000    0.1871597
558520.0000000    0.1821621
558560.0000000    0.1843605
558600.0000000    0.1914116
558640.0000000    0.1693736
558680.0000000    0.1861411
558720.0000000    0.1710427
558760.0000000    0.1717919
558800.0000000    0.1871935
558840.0000000    0.1758437
558880.0000000    0.1804687
558920.0000000    0.1859811
558960.0000000    0.2188475
559000.0000000    0.1896934
559040.0000000    0.1871355
559080.0000000    0.1832387
559120.0000000    0.1941472
559160.0000000    0.1880410
559200.0000000    0.1938712
559240.0000000    0.1958526
559280.0000000    0.1814339
559320.0000000    0.1982011
559360.0000000    0.1826238
559400.0000000    0.1870270
559440.0000000    0.1865156
559480.0000000    0.1902754
559520.0000000    0.1887443
559560.0000000    0.1830753
559600.0000000    0.1945043
559640.0000000    0.1894578
559680.0000000    0.1938734
559720.0000000    0.1979609
559760.0000000    0.1712062
559800.0000000    0.1876211
559840.0000000    0.1809067
559880.0000000    0.1869353
559920.0000000    0.1905050
559960.0000000    0.1866751
560000.0000000    0.1934323
560040.0000000    0.1869316
560080.0000000    0.1950161
560120.0000000    0.1916001
560160.0000000    0.1968737
560200.0000000    0.1795156
560240.0000000    0.1876201
560280.0000000    0.1876930
560320.0000000    0.1942414
560360.0000000    0.1896374
560400.0000000    0.2111322
560440.0000000    0.1867983
560480.0000000    0.2062087
560520.0000000    0.1932466
560560.0000000    0.1876971
560600.0000000    0.1903286
560640.0000000    0.1820719
560680.0000000    0.1971698
560720.0000000    0.2047372
560760.0000000    0.2048406
560800.0000000    0.2091863
560840.0000000    0.1985949
560880.0000000    0.2012044
560920.0000000    0.1944939
560960.0000000    0.1882186
561000.0000000    0.2003700
561040.0000000    0.1883799
561080.0000000    0.1946236
561120.0000000    0.1935790
561160.0000000    0.1944440
561200.0000000    0.1889033
561240.0000000    0.1933019
561280.0000000    0.1768463
561320.0000000    0.1909621
561360.0000000    0.1820682
561400.0000000    0.1717838
561440.0000000    0.1901239
561480.0000000    0.1895101
561520.0000000    0.1949119
561560.0000000    0.1881438
561600.0000000    0.1648554
561640.0000000    0.1813153
561680.0000000    0.1814754
561720.0000000    0.1680094
561760.0000000    0.1797819
561800.0000000    0.1541231
561840.0000000    0.1714299
561880.0000000    0.1893383
561920.0000000    0.1782460
561960.0000000    0.1817072
562000.0000000    0.1651785
562040.0000000    0.1725052
562080.0000000    0.1844092
562120.0000000    0.1950394
562160.0000000    0.1887636
562200.0000000    0.1908091
562240.0000000    0.1951519
562280.0000000    0.1806981
562320.0000000    0.1982497
562360.0000000    0.2057050
562400.0000000    0.1886656
562440.0000000    0.1824226
562480.0000000    0.1868093
562520.0000000    0.2051297
562560.0000000    0.2105049
562600.0000000    0.2001685
562640.0000000    0.1760360
562680.0000000    0.1752889
562720.0000000    0.1770178
562760.0000000    0.1900051
562800.0000000    0.1723644
562840.0000000    0.1730524
562880.0000000    0.1956057
562920.0000000    0.1657109
562960.0000000    0.1887432
563000.0000000    0.1864513
563040.0000000    0.1781330
563080.0000000    0.1906142
563120.0000000    0.1935713
563160.0000000    0.1903004
563200.0000000    0.1928457
563240.0000000    0.1637799
563280.0000000    0.1656387
563320.0000000    0.1765272
563360.0000000    0.1753555
563400.0000000    0.1892249
563440.0000000    0.1800744
563480.0000000    0.1875486
563520.0000000    0.1863748
563560.0000000    0.1848717
563600.0000000    0.1796187
563640.0000000    0.2100690
563680.0000000    0.1997561
563720.0000000    0.1897496
563760.0000000    0.2053593
563800.0000000    0.1965790
563840.0000000    0.1963028
563880.0000000    0.1857561
563920.0000000    0.1873688
563960.0000000    0.1907703
564000.0000000    0.1859908
564040.0000000    0.1686660
564080.0000000    0.1780762
564120.0000000    0.1753433
564160.0000000    0.1805762
564200.0000000    0.1812713
564240.0000000    0.1730114
564280.0000000    0.1744275
564320.0000000    0.1582987
564360.0000000    0.1697095
564400.0000000    0.1589743
564440.0000000    0.1567203
564480.0000000    0.1803755
564520.0000000    0.1864751
564560.0000000    0.1784077
564600.0000000    0.1770402
564640.0000000    0.1576484
564680.0000000    0.1750246
564720.0000000    0.1795731
564760.0000000    0.1784447
564800.0000000    0.1716813
564840.0000000    0.1626370
564880.0000000    0.1616493
564920.0000000    0.1512517
564960.0000000    0.1823900
565000.0000000    0.1910522
565040.0000000    0.1846336
565080.0000000    0.1913449
565120.0000000    0.2109803
565160.0000000    0.1987148
565200.0000000    0.1862400
565240.0000000    0.1919203
565280.0000000    0.1870340
565320.0000000    0.1839937
565360.0000000    0.1855345
565400.0000000    0.1886168
565440.0000000    0.1980350
565480.0000000    0.1978666
565520.0000000    0.1846432
565560.0000000    0.1838504
565600.0000000    0.1904975
565640.0000000    0.1887851
565680.0000000    0.1875864
565720.0000000    0.1894068
565760.0000000    0.1732125
565800.0000000    0.1765285
565840.0000000    0.1983231
565880.0000000    0.1752629
565920.0000000    0.1938509
565960.0000000    0.1814353
566000.0000000    0.1779961
566040.0000000    0.1788125
566080.0000000    0.1766386
566120.0000000    0.1904017
566160.0000000    0.1820547
566200.0000000    0.1960138
566240.0000000    0.1663370
566280.0000000    0.1821802
566320.0000000    0.1639295
566360.0000000    0.1800552
566400.0000000    0.1712568
566440.0000000    0.1633648
566480.0000000    0.1947454
566520.0000000    0.1866176
566560.0000000    0.1758399
566600.0000000    0.1804987
566640.0000000    0.2005836
566680.0000000    0.1667714
566720.0000000    0.1806128
566760.0000000    0.1860150
566800.0000000    0.1690355
566840.0000000    0.1886319
566880.0000000    0.1756478
566920.0000000    0.1969290
566960.0000000    0.1846986
567000.0000000    0.1886899
567040.0000000    0.1918163
567080.0000000    0.1826720
567120.0000000    0.1916865
567160.0000000    0.1862206
567200.0000000    0.1818333
567240.0000000    0.1844722
567280.0000000    0.1686884
567320.0000000    0.1781890
567360.0000000    0.1787795
567400.0000000    0.1843180
567440.0000000    0.1780262
567480.0000000    0.1857871
567520.0000000    0.1757592
567560.0000000    0.1754676
567600.0000000    0.2012143
567640.0000000    0.1804572
567680.0000000    0.1936595
567720.0000000    0.1692600
567760.0000000    0.1847080
567800.0000000    0.1892379
567840.0000000    0.1785119
567880.0000000    0.1777178
567920.0000000    0.1758969
567960.0000000    0.1764801
568000.0000000    0.1933950
568040.0000000    0.1931287
568080.0000000    0.1919629
568120.0000000    0.1890779
568160.0000000    0.1840683
568200.0000000    0.1802122
568240.0000000    0.1993264
568280.0000000    0.1733884
568320.0000000    0.1940517
568360.0000000    0.2131633
568400.0000000    0.2083037
568440.0000000    0.2053321
568480.0000000    0.1971726
568520.0000000    0.1899531
568560.0000000    0.1943161
568600.0000000    0.1942792
568640.0000000    0.2017860
568680.0000000    0.2064708
568720.0000000    0.1995084
568760.0000000    0.2076640
568800.0000000    0.2010983
568840.0000000    0.1994343
568880.0000000    0.2163145
568920.0000000    0.1962204
568960.0000000    0.1880987
569000.0000000    0.1910519
569040.0000000    0.2012669
569080.0000000    0.2060905
569120.0000000    0.2135374
569160.0000000    0.2031735
569200.0000000    0.2125475
569240.0000000    0.2115134
569280.0000000    0.1929041
569320.0000000    0.2115191
569360.0000000    0.1997818
569400.0000000    0.1966741
569440.0000000    0.1824184
569480.0000000    0.1943164
569520.0000000    0.1904365
569560.0000000    0.2001974
569600.0000000    0.2008133
569640.0000000    0.1996019
569680.0000000    0.2042733
569720.0000000    0.1874464
569760.0000000    0.1791924
569800.0000000    0.1776679
569840.0000000    0.2009991
569880.0000000    0.2189287
569920.0000000    0.2125969
569960.0000000    0.1997814
570000.0000000    0.1946420
570040.0000000    0.1983720
570080.0000000    0.2028611
570120.0000000    0.2016736
570160.0000000    0.1903088
570200.0000000    0.2007524
570240.0000000    0.1893613
570280.0000000    0.2038889
570320.0000000    0.2033214
570360.0000000    0.1886164
570400.0000000    0.2054518
570440.0000000    0.1991570
570480.0000000    0.2112888
570520.0000000    0.2023408
570560.0000000    0.1910874
570600.0000000    0.2142492
570640.0000000    0.1953448
570680.0000000    0.2112984
570720.0000000    0.1862796
570760.0000000    0.1926545
570800.0000000    0.1973183
570840.0000000    0.2027841
570880.0000000    0.1991257
570920.0000000    0.2019309
570960.0000000    0.1968758
571000.0000000    0.1808410
571040.0000000    0.1829960
571080.0000000    0.1903500
571120.0000000    0.1967298
571160.0000000    0.1900324
571200.0000000    0.1863135
571240.0000000    0.1855004
571280.0000000    0.1807692
571320.0000000    0.1646537
571360.0000000    0.1920793
571400.0000000    0.1790425
571440.0000000    0.1738432
571480.0000000    0.1642855
571520.0000000    0.1686140
571560.0000000    0.1764984
571600.0000000    0.1577298
571640.0000000    0.1669892
571680.0000000    0.1685143
571720.0000000    0.1637214
571760.0000000    0.1494336
571800.0000000    0.1678445
571840.0000000    0.1624496
571880.0000000    0.1605519
571920.0000000    0.1685355
571960.0000000    0.1636614
572000.0000000    0.1643458
572040.0000000    0.1672736
572080.0000000    0.1618226
572120.0000000    0.1662671
572160.0000000    0.1655700
572200.0000000    0.1744549
572240.0000000    0.1650085
572280.0000000    0.1615739
572320.0000000    0.1518747
572360.0000000    0.1654151
572400.0000000    0.1523281
572440.0000000    0.1335742
572480.0000000    0.1670722
572520.0000000    0.1684509
572560.0000000    0.1612669
572600.0000000    0.1791617
572640.0000000    0.1814815
572680.0000000    0.1969384
572720.0000000    0.1901842
572760.0000000    0.1705091
572800.0000000    0.1816206
572840.0000000    0.1877536
572880.0000000    0.1699902
572920.0000000    0.1762803
572960.0000000    0.1904210
573000.0000000    0.1649122
573040.0000000    0.2048795
573080.0000000    0.1802977
573120.0000000    0.2055542
573160.0000000    0.1779272
573200.0000000    0.1827804
573240.0000000    0.1770966
573280.0000000    0.1621673
573320.0000000    0.1633435
573360.0000000    0.1725950
573400.0000000    0.1586265
573440.0000000    0.1688931
573480.0000000    0.1904906
573520.0000000    0.1713060
573560.0000000    0.1739541
573600.0000000    0.1785526
573640.0000000    0.1902486
573680.0000000    0.1782323
573720.0000000    0.1889625
573760.0000000    0.1764107
573800.0000000    0.1680850
573840.0000000    0.1586126
573880.0000000    0.1630037
573920.0000000    0.1692966
573960.0000000    0.1676155
574000.0000000    0.1558957
574040.0000000    0.1579953
574080.0000000    0.1676273
574120.0000000    0.1605449
574160.0000000    0.1649358
574200.0000000    0.1687601
574240.0000000    0.1566866
574280.0000000    0.1581846
574320.0000000    0.1591516
[truncated: 297,978 more chars]
