# Supplementary material for: Comment on 'Valid molecular dynamics simulations of human hemoglobin require a surprisingly large box size'
Source: eLife. 2019 Jun 20;8:e44718. doi: 10.7554/eLife.44718 (PMC6586461; doi:10.7554/eLife.44718)
Supplement: Figure 1—source data 1. — The zip archive contains a README file describing which source files correspond to the different panels. [file elife-44718-fig1-data1.zip › figure1/panels_AB/120A/5/rmsd_2dn2.xvg]

# This file was created Sun Jan  6 05:47:02 2019
# Created by:
#             :-) GROMACS - gmx rms, 2018.5-dev-20181129-d5972f7 (-:
# 
# Executable:   /usr/local/gromacs/2018/2018.4-impi2017-fftw337-gcc640-cuda91/bin/gmx
# Data prefix:  /usr/local/gromacs/2018/2018.4-impi2017-fftw337-gcc640-cuda91
# Working dir:  /home/degroot/hb/2dn2/Meuwly/120a-elife/5
# Command line:
#   gmx rms -s ../topol.tpr -f x.xtc -nice 0 -o rmsd_2dn2.xvg
# gmx rms is part of G R O M A C S:
#
# GRowing Old MAkes el Chrono Sweat
#
@    title "RMSD"
@    xaxis  label "Time (ps)"
@    yaxis  label "RMSD (nm)"
@TYPE xy
@ subtitle "Backbone after lsq fit to Backbone"
   0.0000000    0.0000009
  40.0000000    0.0836614
  80.0000000    0.0970490
 120.0000000    0.0929018
 160.0000000    0.0967816
 200.0000000    0.0983314
 240.0000000    0.0976105
 280.0000000    0.1040825
 320.0000000    0.0950730
 360.0000000    0.1024665
 400.0000000    0.1106888
 440.0000000    0.0991706
 480.0000000    0.0971319
 520.0000000    0.1012016
 560.0000000    0.1064430
 600.0000000    0.0967530
 640.0000000    0.1073572
 680.0000000    0.1086812
 720.0000000    0.1088735
 760.0000000    0.1032960
 800.0000000    0.1073184
 840.0000000    0.1069817
 880.0000000    0.1176526
 920.0000000    0.1083566
 960.0000000    0.1074847
1000.0000000    0.1009454
1040.0000000    0.1014997
1080.0000000    0.0952695
1120.0000000    0.0994756
1160.0000000    0.1088171
1200.0000000    0.0979550
1240.0000000    0.0927173
1280.0000000    0.0957092
1320.0000000    0.0951227
1360.0000000    0.0971738
1400.0000000    0.1038637
1440.0000000    0.1031401
1480.0000000    0.0971831
1520.0000000    0.1108715
1560.0000000    0.0968562
1600.0000000    0.0989700
1640.0000000    0.0984696
1680.0000000    0.1052831
1720.0000000    0.0976400
1760.0000000    0.0907524
1800.0000000    0.0843629
1840.0000000    0.1088760
1880.0000000    0.0998553
1920.0000000    0.1030287
1960.0000000    0.1122906
2000.0000000    0.1193425
2040.0000000    0.0976328
2080.0000000    0.1045625
2120.0000000    0.1048567
2160.0000000    0.0951043
2200.0000000    0.0956204
2240.0000000    0.1021328
2280.0000000    0.1051234
2320.0000000    0.1074216
2360.0000000    0.1031044
2400.0000000    0.1040761
2440.0000000    0.1078764
2480.0000000    0.1088902
2520.0000000    0.1057233
2560.0000000    0.0996565
2600.0000000    0.1048657
2640.0000000    0.1040259
2680.0000000    0.1078318
2720.0000000    0.0995858
2760.0000000    0.1085709
2800.0000000    0.1157974
2840.0000000    0.0955357
2880.0000000    0.0987597
2920.0000000    0.0992422
2960.0000000    0.1035095
3000.0000000    0.0988508
3040.0000000    0.0937971
3080.0000000    0.1121306
3120.0000000    0.1097433
3160.0000000    0.1090589
3200.0000000    0.1053982
3240.0000000    0.1084583
3280.0000000    0.1086026
3320.0000000    0.1015431
3360.0000000    0.1129895
3400.0000000    0.1142864
3440.0000000    0.1167557
3480.0000000    0.1097641
3520.0000000    0.1038658
3560.0000000    0.1016274
3600.0000000    0.1067794
3640.0000000    0.1064322
3680.0000000    0.1021769
3720.0000000    0.1126066
3760.0000000    0.1133422
3800.0000000    0.1157916
3840.0000000    0.1135918
3880.0000000    0.1027039
3920.0000000    0.1125487
3960.0000000    0.1133736
4000.0000000    0.1087250
4040.0000000    0.1149795
4080.0000000    0.1075542
4120.0000000    0.1182474
4160.0000000    0.1122270
4200.0000000    0.1218866
4240.0000000    0.1169391
4280.0000000    0.1110977
4320.0000000    0.1127535
4360.0000000    0.1072765
4400.0000000    0.1165018
4440.0000000    0.1144397
4480.0000000    0.1073881
4520.0000000    0.1077184
4560.0000000    0.1069276
4600.0000000    0.0996059
4640.0000000    0.1056288
4680.0000000    0.1042705
4720.0000000    0.1055127
4760.0000000    0.1045799
4800.0000000    0.1070445
4840.0000000    0.1083662
4880.0000000    0.1004594
4920.0000000    0.1038614
4960.0000000    0.1088716
5000.0000000    0.1052994
5040.0000000    0.1065244
5080.0000000    0.1053683
5120.0000000    0.1035986
5160.0000000    0.1029226
5200.0000000    0.0997562
5240.0000000    0.1052484
5280.0000000    0.1091291
5320.0000000    0.1056137
5360.0000000    0.0968797
5400.0000000    0.1118163
5440.0000000    0.1167493
5480.0000000    0.1096217
5520.0000000    0.1187320
5560.0000000    0.1050073
5600.0000000    0.1154971
5640.0000000    0.1161805
5680.0000000    0.1083650
5720.0000000    0.1070990
5760.0000000    0.1174084
5800.0000000    0.1111635
5840.0000000    0.1142105
5880.0000000    0.1238039
5920.0000000    0.1026665
5960.0000000    0.1135350
6000.0000000    0.1038520
6040.0000000    0.1051699
6080.0000000    0.1107200
6120.0000000    0.1071642
6160.0000000    0.1058801
6200.0000000    0.1038558
6240.0000000    0.1081095
6280.0000000    0.1104255
6320.0000000    0.1043697
6360.0000000    0.1033366
6400.0000000    0.1006738
6440.0000000    0.1108845
6480.0000000    0.1043559
6520.0000000    0.1005381
6560.0000000    0.1115671
6600.0000000    0.1091414
6640.0000000    0.1071470
6680.0000000    0.1069456
6720.0000000    0.1084739
6760.0000000    0.1027859
6800.0000000    0.1131093
6840.0000000    0.1028519
6880.0000000    0.1052921
6920.0000000    0.1004224
6960.0000000    0.1127113
7000.0000000    0.1079575
7040.0000000    0.1150774
7080.0000000    0.1124532
7120.0000000    0.1206184
7160.0000000    0.0984318
7200.0000000    0.1047489
7240.0000000    0.1172997
7280.0000000    0.1224125
7320.0000000    0.1162312
7360.0000000    0.0956142
7400.0000000    0.1023277
7440.0000000    0.1045880
7480.0000000    0.1174447
7520.0000000    0.1205834
7560.0000000    0.1196282
7600.0000000    0.1131263
7640.0000000    0.1148247
7680.0000000    0.1130643
7720.0000000    0.1124986
7760.0000000    0.1119805
7800.0000000    0.1104785
7840.0000000    0.1093238
7880.0000000    0.1179989
7920.0000000    0.1240285
7960.0000000    0.1104148
8000.0000000    0.1161354
8040.0000000    0.1008845
8080.0000000    0.0967986
8120.0000000    0.1002684
8160.0000000    0.1015816
8200.0000000    0.0984391
8240.0000000    0.1125444
8280.0000000    0.1097067
8320.0000000    0.1090892
8360.0000000    0.1093897
8400.0000000    0.1144894
8440.0000000    0.1001793
8480.0000000    0.0973878
8520.0000000    0.0999973
8560.0000000    0.1096381
8600.0000000    0.1035030
8640.0000000    0.1036112
8680.0000000    0.1054227
8720.0000000    0.1060951
8760.0000000    0.1065438
8800.0000000    0.0962992
8840.0000000    0.0990153
8880.0000000    0.0990748
8920.0000000    0.0987939
8960.0000000    0.1012575
9000.0000000    0.1077070
9040.0000000    0.1100948
9080.0000000    0.1083729
9120.0000000    0.1002384
9160.0000000    0.1091469
9200.0000000    0.1040043
9240.0000000    0.0961401
9280.0000000    0.1013858
9320.0000000    0.0916845
9360.0000000    0.0977428
9400.0000000    0.0923823
9440.0000000    0.1014974
9480.0000000    0.1083152
9520.0000000    0.1021036
9560.0000000    0.1059557
9600.0000000    0.0990310
9640.0000000    0.1123910
9680.0000000    0.1031938
9720.0000000    0.1028216
9760.0000000    0.1108488
9800.0000000    0.1125619
9840.0000000    0.1064928
9880.0000000    0.1196635
9920.0000000    0.1174462
9960.0000000    0.1068964
10000.0000000    0.1070124
10040.0000000    0.1116716
10080.0000000    0.1104455
10120.0000000    0.1150631
10160.0000000    0.1164205
10200.0000000    0.1160860
10240.0000000    0.1047953
10280.0000000    0.0965132
10320.0000000    0.1085858
10360.0000000    0.1024249
10400.0000000    0.1080090
10440.0000000    0.1021361
10480.0000000    0.1051894
10520.0000000    0.1073612
10560.0000000    0.1069968
10600.0000000    0.1242115
10640.0000000    0.1110582
10680.0000000    0.1028916
10720.0000000    0.1149155
10760.0000000    0.1148164
10800.0000000    0.1105682
10840.0000000    0.1081182
10880.0000000    0.1093389
10920.0000000    0.1027165
10960.0000000    0.1220507
11000.0000000    0.0933359
11040.0000000    0.1132236
11080.0000000    0.0993410
11120.0000000    0.0956595
11160.0000000    0.1002616
11200.0000000    0.1016432
11240.0000000    0.0924750
11280.0000000    0.0973174
11320.0000000    0.1080736
11360.0000000    0.1214117
11400.0000000    0.1065196
11440.0000000    0.1006550
11480.0000000    0.0983251
11520.0000000    0.0968853
11560.0000000    0.0990658
11600.0000000    0.0963754
11640.0000000    0.0923305
11680.0000000    0.0953299
11720.0000000    0.1038758
11760.0000000    0.1012805
11800.0000000    0.1005408
11840.0000000    0.0964296
11880.0000000    0.1024758
11920.0000000    0.1009404
11960.0000000    0.1078351
12000.0000000    0.0999068
12040.0000000    0.0970144
12080.0000000    0.0953756
12120.0000000    0.0971246
12160.0000000    0.1001964
12200.0000000    0.0984820
12240.0000000    0.1025430
12280.0000000    0.1069292
12320.0000000    0.0985772
12360.0000000    0.1000411
12400.0000000    0.1049651
12440.0000000    0.0925272
12480.0000000    0.0990006
12520.0000000    0.1013132
12560.0000000    0.1004312
12600.0000000    0.1000796
12640.0000000    0.0967262
12680.0000000    0.1029066
12720.0000000    0.0999281
12760.0000000    0.0944810
12800.0000000    0.1037304
12840.0000000    0.1083313
12880.0000000    0.1101805
12920.0000000    0.0990878
12960.0000000    0.1029442
13000.0000000    0.1014824
13040.0000000    0.1040688
13080.0000000    0.0998965
13120.0000000    0.1057033
13160.0000000    0.1110998
13200.0000000    0.1109431
13240.0000000    0.1073566
13280.0000000    0.1028274
13320.0000000    0.1030058
13360.0000000    0.1073363
13400.0000000    0.1237248
13440.0000000    0.1121895
13480.0000000    0.1067103
13520.0000000    0.1109532
13560.0000000    0.1100305
13600.0000000    0.1194319
13640.0000000    0.1090303
13680.0000000    0.1129997
13720.0000000    0.1320606
13760.0000000    0.1105097
13800.0000000    0.0957380
13840.0000000    0.0939491
13880.0000000    0.0980697
13920.0000000    0.0960911
13960.0000000    0.0991913
14000.0000000    0.0940786
14040.0000000    0.0982777
14080.0000000    0.0950037
14120.0000000    0.1026766
14160.0000000    0.0969334
14200.0000000    0.1056893
14240.0000000    0.0966430
14280.0000000    0.0918169
14320.0000000    0.0935711
14360.0000000    0.1105314
14400.0000000    0.0986117
14440.0000000    0.0894089
14480.0000000    0.0981434
14520.0000000    0.0957950
14560.0000000    0.0987854
14600.0000000    0.0955997
14640.0000000    0.0934076
14680.0000000    0.0857835
14720.0000000    0.0876219
14760.0000000    0.1051112
14800.0000000    0.0945043
14840.0000000    0.0997324
14880.0000000    0.0972699
14920.0000000    0.1013350
14960.0000000    0.1002415
15000.0000000    0.1000984
15040.0000000    0.0966026
15080.0000000    0.0921159
15120.0000000    0.0931553
15160.0000000    0.1131452
15200.0000000    0.0981127
15240.0000000    0.1108008
15280.0000000    0.0983356
15320.0000000    0.0938611
15360.0000000    0.1020350
15400.0000000    0.1031059
15440.0000000    0.0985513
15480.0000000    0.0946053
15520.0000000    0.1011634
15560.0000000    0.0963727
15600.0000000    0.1052499
15640.0000000    0.1081346
15680.0000000    0.1016749
15720.0000000    0.0953194
15760.0000000    0.1042680
15800.0000000    0.0962606
15840.0000000    0.1164102
15880.0000000    0.1014534
15920.0000000    0.1032786
15960.0000000    0.1050714
16000.0000000    0.0906101
16040.0000000    0.1012009
16080.0000000    0.0957972
16120.0000000    0.0974174
16160.0000000    0.0920466
16200.0000000    0.0929921
16240.0000000    0.1030997
16280.0000000    0.0889983
16320.0000000    0.0964615
16360.0000000    0.0973992
16400.0000000    0.0976754
16440.0000000    0.0934819
16480.0000000    0.0961961
16520.0000000    0.1069646
16560.0000000    0.0942441
16600.0000000    0.1100766
16640.0000000    0.1012921
16680.0000000    0.0980847
16720.0000000    0.1108483
16760.0000000    0.1033199
16800.0000000    0.1062894
16840.0000000    0.1082901
16880.0000000    0.1080672
16920.0000000    0.0956031
16960.0000000    0.1147026
17000.0000000    0.1083024
17040.0000000    0.1013342
17080.0000000    0.1101777
17120.0000000    0.1019139
17160.0000000    0.1020033
17200.0000000    0.0998426
17240.0000000    0.1083963
17280.0000000    0.1060361
17320.0000000    0.0931452
17360.0000000    0.0967811
17400.0000000    0.0939836
17440.0000000    0.1038129
17480.0000000    0.1062335
17520.0000000    0.0993358
17560.0000000    0.0977543
17600.0000000    0.1020313
17640.0000000    0.1032498
17680.0000000    0.0995287
17720.0000000    0.0934111
17760.0000000    0.0957323
17800.0000000    0.1073342
17840.0000000    0.1062974
17880.0000000    0.1084124
17920.0000000    0.1048335
17960.0000000    0.1034803
18000.0000000    0.1070129
18040.0000000    0.0974288
18080.0000000    0.0932109
18120.0000000    0.1006257
18160.0000000    0.0969899
18200.0000000    0.1016804
18240.0000000    0.1013343
18280.0000000    0.0951526
18320.0000000    0.0908608
18360.0000000    0.1012719
18400.0000000    0.1012744
18440.0000000    0.0932608
18480.0000000    0.1003013
18520.0000000    0.0885971
18560.0000000    0.0977708
18600.0000000    0.0932285
18640.0000000    0.0970802
18680.0000000    0.0988404
18720.0000000    0.0885310
18760.0000000    0.0960699
18800.0000000    0.0835225
18840.0000000    0.1016417
18880.0000000    0.0937511
18920.0000000    0.0941017
18960.0000000    0.0931970
19000.0000000    0.0901181
19040.0000000    0.1036492
19080.0000000    0.1035879
19120.0000000    0.1027175
19160.0000000    0.0901767
19200.0000000    0.0937167
19240.0000000    0.1065977
19280.0000000    0.1108250
19320.0000000    0.0933125
19360.0000000    0.0965938
19400.0000000    0.1037342
19440.0000000    0.0874828
19480.0000000    0.0947290
19520.0000000    0.0918939
19560.0000000    0.0914221
19600.0000000    0.0906461
19640.0000000    0.0926794
19680.0000000    0.0885006
19720.0000000    0.0978713
19760.0000000    0.0933914
19800.0000000    0.0948692
19840.0000000    0.0940885
19880.0000000    0.1038494
19920.0000000    0.0957831
19960.0000000    0.0948178
20000.0000000    0.0892015
20040.0000000    0.0935443
20080.0000000    0.1019754
20120.0000000    0.1019984
20160.0000000    0.0928986
20200.0000000    0.1154463
20240.0000000    0.0935683
20280.0000000    0.0992610
20320.0000000    0.0913168
20360.0000000    0.0888667
20400.0000000    0.0928604
20440.0000000    0.0925118
20480.0000000    0.0983843
20520.0000000    0.0924655
20560.0000000    0.0982883
20600.0000000    0.1002275
20640.0000000    0.0950788
20680.0000000    0.0924312
20720.0000000    0.0924668
20760.0000000    0.1003873
20800.0000000    0.0906947
20840.0000000    0.0860582
20880.0000000    0.1011666
20920.0000000    0.0863911
20960.0000000    0.1011967
21000.0000000    0.0935345
21040.0000000    0.0997922
21080.0000000    0.0945460
21120.0000000    0.0957024
21160.0000000    0.0977051
21200.0000000    0.0970563
21240.0000000    0.0964001
21280.0000000    0.0909317
21320.0000000    0.1007877
21360.0000000    0.1009263
21400.0000000    0.1078417
21440.0000000    0.1014883
21480.0000000    0.1085430
21520.0000000    0.1020731
21560.0000000    0.1098051
21600.0000000    0.1058685
21640.0000000    0.1184198
21680.0000000    0.1083731
21720.0000000    0.1102134
21760.0000000    0.1108872
21800.0000000    0.1116777
21840.0000000    0.1032183
21880.0000000    0.1106155
21920.0000000    0.1030226
21960.0000000    0.1100567
22000.0000000    0.1062451
22040.0000000    0.1256462
22080.0000000    0.1031164
22120.0000000    0.1060615
22160.0000000    0.1162764
22200.0000000    0.1019119
22240.0000000    0.1070016
22280.0000000    0.0959703
22320.0000000    0.1037566
22360.0000000    0.1002910
22400.0000000    0.0982417
22440.0000000    0.1052193
22480.0000000    0.1079146
22520.0000000    0.0927387
22560.0000000    0.1090330
22600.0000000    0.1118510
22640.0000000    0.1126851
22680.0000000    0.1067902
22720.0000000    0.1105037
22760.0000000    0.1019266
22800.0000000    0.1093472
22840.0000000    0.1073467
22880.0000000    0.1079842
22920.0000000    0.1082187
22960.0000000    0.1028965
23000.0000000    0.1029207
23040.0000000    0.1088941
23080.0000000    0.1054504
23120.0000000    0.1144636
23160.0000000    0.1085726
23200.0000000    0.0995332
23240.0000000    0.0976856
23280.0000000    0.0974835
23320.0000000    0.1058606
23360.0000000    0.0990506
23400.0000000    0.0973784
23440.0000000    0.0959380
23480.0000000    0.0903480
23520.0000000    0.1048525
23560.0000000    0.1037365
23600.0000000    0.1022095
23640.0000000    0.1055149
23680.0000000    0.1071547
23720.0000000    0.1033140
23760.0000000    0.1064229
23800.0000000    0.0954806
23840.0000000    0.1078008
23880.0000000    0.0991095
23920.0000000    0.0971220
23960.0000000    0.1052721
24000.0000000    0.1024947
24040.0000000    0.0903179
24080.0000000    0.0995050
24120.0000000    0.0929966
24160.0000000    0.0919845
24200.0000000    0.0989092
24240.0000000    0.0966152
24280.0000000    0.0866521
24320.0000000    0.0900903
24360.0000000    0.0931069
24400.0000000    0.1043818
24440.0000000    0.0975299
24480.0000000    0.0959856
24520.0000000    0.1033298
24560.0000000    0.0942683
24600.0000000    0.0918077
24640.0000000    0.0991061
24680.0000000    0.0921422
24720.0000000    0.0978645
24760.0000000    0.1001544
24800.0000000    0.1048950
24840.0000000    0.1027990
24880.0000000    0.1013195
24920.0000000    0.0939017
24960.0000000    0.1015417
25000.0000000    0.0925635
25040.0000000    0.1040248
25080.0000000    0.0980438
25120.0000000    0.1031483
25160.0000000    0.0956991
25200.0000000    0.1015482
25240.0000000    0.0965972
25280.0000000    0.1042118
25320.0000000    0.1031450
25360.0000000    0.1055924
25400.0000000    0.0955413
25440.0000000    0.1074584
25480.0000000    0.1059446
25520.0000000    0.1087347
25560.0000000    0.1083143
25600.0000000    0.1191942
25640.0000000    0.0972928
25680.0000000    0.0958233
25720.0000000    0.1130321
25760.0000000    0.1049399
25800.0000000    0.0951932
25840.0000000    0.1073621
25880.0000000    0.0946052
25920.0000000    0.1063051
25960.0000000    0.0990464
26000.0000000    0.0937615
26040.0000000    0.1073522
26080.0000000    0.1083477
26120.0000000    0.1002828
26160.0000000    0.1025199
26200.0000000    0.0991724
26240.0000000    0.1008219
26280.0000000    0.1064287
26320.0000000    0.1092038
26360.0000000    0.1002926
26400.0000000    0.1108676
26440.0000000    0.1005518
26480.0000000    0.1073297
26520.0000000    0.1075740
26560.0000000    0.1060587
26600.0000000    0.1057575
26640.0000000    0.1078883
26680.0000000    0.1039306
26720.0000000    0.1073090
26760.0000000    0.1117478
26800.0000000    0.1188377
26840.0000000    0.1079343
26880.0000000    0.1017602
26920.0000000    0.1128024
26960.0000000    0.1107770
27000.0000000    0.1119388
27040.0000000    0.1021610
27080.0000000    0.1053216
27120.0000000    0.1051537
27160.0000000    0.1059294
27200.0000000    0.1133495
27240.0000000    0.1097878
27280.0000000    0.1040811
27320.0000000    0.1051364
27360.0000000    0.0999374
27400.0000000    0.1063959
27440.0000000    0.1012072
27480.0000000    0.1087281
27520.0000000    0.1101870
27560.0000000    0.1025250
27600.0000000    0.1038036
27640.0000000    0.1105408
27680.0000000    0.1091667
27720.0000000    0.1154218
27760.0000000    0.1063769
27800.0000000    0.1013753
27840.0000000    0.1013451
27880.0000000    0.1100513
27920.0000000    0.1016777
27960.0000000    0.0976767
28000.0000000    0.0966311
28040.0000000    0.1028796
28080.0000000    0.1018033
28120.0000000    0.1185127
28160.0000000    0.1095570
28200.0000000    0.0999340
28240.0000000    0.0987817
28280.0000000    0.1027646
28320.0000000    0.1104146
28360.0000000    0.1083831
28400.0000000    0.1097296
28440.0000000    0.1166202
28480.0000000    0.1040375
28520.0000000    0.1044531
28560.0000000    0.1081700
28600.0000000    0.1141791
28640.0000000    0.1014016
28680.0000000    0.1056202
28720.0000000    0.1074305
28760.0000000    0.1083472
28800.0000000    0.1041722
28840.0000000    0.1101252
28880.0000000    0.1007444
28920.0000000    0.0956513
28960.0000000    0.1108864
29000.0000000    0.1042184
29040.0000000    0.0991187
29080.0000000    0.0955652
29120.0000000    0.0984336
29160.0000000    0.0952883
29200.0000000    0.0949345
29240.0000000    0.1027694
29280.0000000    0.0982600
29320.0000000    0.0992112
29360.0000000    0.0963328
29400.0000000    0.0968685
29440.0000000    0.1043642
29480.0000000    0.0957987
29520.0000000    0.0995183
29560.0000000    0.0969678
29600.0000000    0.0959365
29640.0000000    0.1000838
29680.0000000    0.0996540
29720.0000000    0.0888430
29760.0000000    0.1062756
29800.0000000    0.1039689
29840.0000000    0.1092112
29880.0000000    0.1018489
29920.0000000    0.1055778
29960.0000000    0.0984284
30000.0000000    0.0997258
30040.0000000    0.0992813
30080.0000000    0.0995311
30120.0000000    0.0975347
30160.0000000    0.1008076
30200.0000000    0.1014125
30240.0000000    0.0909529
30280.0000000    0.1000678
30320.0000000    0.0905153
30360.0000000    0.0987502
30400.0000000    0.1007451
30440.0000000    0.0979609
30480.0000000    0.0914730
30520.0000000    0.0911477
30560.0000000    0.0947305
30600.0000000    0.0863352
30640.0000000    0.0854479
30680.0000000    0.0902801
30720.0000000    0.0953113
30760.0000000    0.0862871
30800.0000000    0.0916210
30840.0000000    0.0927730
30880.0000000    0.0897620
30920.0000000    0.0906485
30960.0000000    0.0920684
31000.0000000    0.0828556
31040.0000000    0.0945001
31080.0000000    0.1001088
31120.0000000    0.0901938
31160.0000000    0.0982951
31200.0000000    0.0907321
31240.0000000    0.0898232
31280.0000000    0.0890786
31320.0000000    0.0975728
31360.0000000    0.0893224
31400.0000000    0.0926916
31440.0000000    0.0920243
31480.0000000    0.0938755
31520.0000000    0.0888151
31560.0000000    0.0881943
31600.0000000    0.0945380
31640.0000000    0.0942587
31680.0000000    0.0962201
31720.0000000    0.0982934
31760.0000000    0.1072910
31800.0000000    0.0963572
31840.0000000    0.0962175
31880.0000000    0.0930014
31920.0000000    0.0963015
31960.0000000    0.1014104
32000.0000000    0.0974659
32040.0000000    0.0935941
32080.0000000    0.0939525
32120.0000000    0.0988567
32160.0000000    0.0908503
32200.0000000    0.1039187
32240.0000000    0.1044256
32280.0000000    0.1079691
32320.0000000    0.1016194
32360.0000000    0.1099637
32400.0000000    0.1102058
32440.0000000    0.1010310
32480.0000000    0.1083239
32520.0000000    0.1111856
32560.0000000    0.1092567
32600.0000000    0.0971341
32640.0000000    0.0992968
32680.0000000    0.1024063
32720.0000000    0.0996429
32760.0000000    0.1035381
32800.0000000    0.1022591
32840.0000000    0.0921183
32880.0000000    0.0993636
32920.0000000    0.0993308
32960.0000000    0.0863158
33000.0000000    0.0929918
33040.0000000    0.0887448
33080.0000000    0.0963624
33120.0000000    0.0839626
33160.0000000    0.0920149
33200.0000000    0.0979510
33240.0000000    0.0824356
33280.0000000    0.0903759
33320.0000000    0.0901501
33360.0000000    0.0921260
33400.0000000    0.0922650
33440.0000000    0.0905414
33480.0000000    0.0987751
33520.0000000    0.0915218
33560.0000000    0.0951904
33600.0000000    0.0959720
33640.0000000    0.0913879
33680.0000000    0.0967128
33720.0000000    0.0944292
33760.0000000    0.0907912
33800.0000000    0.0970797
33840.0000000    0.0894776
33880.0000000    0.0903476
33920.0000000    0.0957910
33960.0000000    0.1020809
34000.0000000    0.0984366
34040.0000000    0.1005404
34080.0000000    0.0860462
34120.0000000    0.0876856
34160.0000000    0.1005334
34200.0000000    0.0911739
34240.0000000    0.0864856
34280.0000000    0.0934364
34320.0000000    0.0954963
34360.0000000    0.0944556
34400.0000000    0.0928077
34440.0000000    0.0915645
34480.0000000    0.0914530
34520.0000000    0.0865714
34560.0000000    0.1055268
34600.0000000    0.0911750
34640.0000000    0.0984097
34680.0000000    0.1021323
34720.0000000    0.0975342
34760.0000000    0.0942177
34800.0000000    0.0975460
34840.0000000    0.1041905
34880.0000000    0.0839789
34920.0000000    0.0985483
34960.0000000    0.0943783
35000.0000000    0.0923083
35040.0000000    0.1035252
35080.0000000    0.0970918
35120.0000000    0.0944071
35160.0000000    0.1045904
35200.0000000    0.0932074
35240.0000000    0.0937262
35280.0000000    0.1009957
35320.0000000    0.1009357
35360.0000000    0.0936674
35400.0000000    0.0949139
35440.0000000    0.0910257
35480.0000000    0.0968366
35520.0000000    0.1013133
35560.0000000    0.0919867
35600.0000000    0.0921018
35640.0000000    0.1013724
35680.0000000    0.0977618
35720.0000000    0.1062947
35760.0000000    0.1213178
35800.0000000    0.1063839
35840.0000000    0.0907531
35880.0000000    0.0968402
35920.0000000    0.1014111
35960.0000000    0.1000986
36000.0000000    0.1013793
36040.0000000    0.1023860
36080.0000000    0.0986433
36120.0000000    0.0909432
36160.0000000    0.0956388
36200.0000000    0.0990752
36240.0000000    0.0929798
36280.0000000    0.1005314
36320.0000000    0.0896464
36360.0000000    0.0900893
36400.0000000    0.0974577
36440.0000000    0.0955650
36480.0000000    0.0884725
36520.0000000    0.0941973
36560.0000000    0.0969862
36600.0000000    0.0948423
36640.0000000    0.0966198
36680.0000000    0.0890787
36720.0000000    0.1001099
36760.0000000    0.0934820
36800.0000000    0.1047458
36840.0000000    0.0920395
36880.0000000    0.1040203
36920.0000000    0.0951095
36960.0000000    0.1021585
37000.0000000    0.0914594
37040.0000000    0.0990624
37080.0000000    0.1002272
37120.0000000    0.1107918
37160.0000000    0.0954015
37200.0000000    0.1002886
37240.0000000    0.1021313
37280.0000000    0.0929689
37320.0000000    0.1027632
37360.0000000    0.0929987
37400.0000000    0.0983812
37440.0000000    0.0984299
37480.0000000    0.1036566
37520.0000000    0.0918429
37560.0000000    0.0943509
37600.0000000    0.0940656
37640.0000000    0.0878026
37680.0000000    0.0875238
37720.0000000    0.1004397
37760.0000000    0.0958116
37800.0000000    0.1010590
37840.0000000    0.0939643
37880.0000000    0.0887817
37920.0000000    0.0979415
37960.0000000    0.0976840
38000.0000000    0.0932950
38040.0000000    0.0932236
38080.0000000    0.0991804
38120.0000000    0.0957922
38160.0000000    0.0936690
38200.0000000    0.0871088
38240.0000000    0.0912387
38280.0000000    0.0911900
38320.0000000    0.0888110
38360.0000000    0.0939755
38400.0000000    0.0923238
38440.0000000    0.0968714
38480.0000000    0.0821272
38520.0000000    0.0964950
38560.0000000    0.0879398
38600.0000000    0.0942910
38640.0000000    0.0851361
38680.0000000    0.0853378
38720.0000000    0.1052626
38760.0000000    0.0954741
38800.0000000    0.0938548
38840.0000000    0.0910105
38880.0000000    0.0917263
38920.0000000    0.0896858
38960.0000000    0.0919989
39000.0000000    0.0984116
39040.0000000    0.0885575
39080.0000000    0.0850944
39120.0000000    0.0827953
39160.0000000    0.0872520
39200.0000000    0.0976292
39240.0000000    0.0954344
39280.0000000    0.0951525
39320.0000000    0.0981934
39360.0000000    0.0878318
39400.0000000    0.0924512
39440.0000000    0.0923984
39480.0000000    0.0900271
39520.0000000    0.0992737
39560.0000000    0.0968281
39600.0000000    0.1029521
39640.0000000    0.0906804
39680.0000000    0.0886816
39720.0000000    0.0925623
39760.0000000    0.0935708
39800.0000000    0.0861109
39840.0000000    0.0907275
39880.0000000    0.0884565
39920.0000000    0.0928591
39960.0000000    0.1069945
40000.0000000    0.0964659
40040.0000000    0.0981633
40080.0000000    0.0997201
40120.0000000    0.0961555
40160.0000000    0.1023964
40200.0000000    0.0951287
40240.0000000    0.1054912
40280.0000000    0.0995979
40320.0000000    0.0984263
40360.0000000    0.0982117
40400.0000000    0.1047424
40440.0000000    0.1043420
40480.0000000    0.1044365
40520.0000000    0.0974967
40560.0000000    0.0895753
40600.0000000    0.0949839
40640.0000000    0.0960345
40680.0000000    0.0908417
40720.0000000    0.1004851
40760.0000000    0.0906258
40800.0000000    0.0979161
40840.0000000    0.0897767
40880.0000000    0.0978303
40920.0000000    0.1103621
40960.0000000    0.1129431
41000.0000000    0.1111066
41040.0000000    0.1047049
41080.0000000    0.0941773
41120.0000000    0.1020210
41160.0000000    0.0942850
41200.0000000    0.1032581
41240.0000000    0.1021534
41280.0000000    0.0959043
41320.0000000    0.0989930
41360.0000000    0.0904087
41400.0000000    0.1007846
41440.0000000    0.0947493
41480.0000000    0.0920583
41520.0000000    0.1061764
41560.0000000    0.1104082
41600.0000000    0.1030084
41640.0000000    0.1041544
41680.0000000    0.1062624
41720.0000000    0.1052257
41760.0000000    0.0928995
41800.0000000    0.0956986
41840.0000000    0.0992959
41880.0000000    0.0918242
41920.0000000    0.1020200
41960.0000000    0.1146262
42000.0000000    0.0958460
42040.0000000    0.0943930
42080.0000000    0.0967297
42120.0000000    0.0947906
42160.0000000    0.0899084
42200.0000000    0.0905131
42240.0000000    0.0946041
42280.0000000    0.0880419
42320.0000000    0.0926727
42360.0000000    0.0829276
42400.0000000    0.0892385
42440.0000000    0.0958114
42480.0000000    0.0859717
42520.0000000    0.0883986
42560.0000000    0.0954485
42600.0000000    0.0925711
42640.0000000    0.0959084
42680.0000000    0.0944211
42720.0000000    0.0902007
42760.0000000    0.1188751
42800.0000000    0.1075293
42840.0000000    0.1121802
42880.0000000    0.1087122
42920.0000000    0.1000614
42960.0000000    0.1024309
43000.0000000    0.0963508
43040.0000000    0.0986677
43080.0000000    0.0943279
43120.0000000    0.1053865
43160.0000000    0.0997769
43200.0000000    0.1010837
43240.0000000    0.1031823
43280.0000000    0.0953165
43320.0000000    0.1173002
43360.0000000    0.1039265
43400.0000000    0.1045750
43440.0000000    0.0995285
43480.0000000    0.0992904
43520.0000000    0.0894642
43560.0000000    0.0932261
43600.0000000    0.0929098
43640.0000000    0.0954414
43680.0000000    0.0947873
43720.0000000    0.0994184
43760.0000000    0.0836276
43800.0000000    0.0891036
43840.0000000    0.0931057
43880.0000000    0.0977223
43920.0000000    0.0879951
43960.0000000    0.0836387
44000.0000000    0.0900986
44040.0000000    0.0873864
44080.0000000    0.0977555
44120.0000000    0.0931734
44160.0000000    0.0868105
44200.0000000    0.0840501
44240.0000000    0.0935446
44280.0000000    0.0946111
44320.0000000    0.0997201
44360.0000000    0.0891084
44400.0000000    0.0853039
44440.0000000    0.0971590
44480.0000000    0.0884199
44520.0000000    0.0971474
44560.0000000    0.0910922
44600.0000000    0.0984704
44640.0000000    0.1000873
44680.0000000    0.0886110
44720.0000000    0.0994742
44760.0000000    0.0953011
44800.0000000    0.0983585
44840.0000000    0.0837961
44880.0000000    0.0910510
44920.0000000    0.0859033
44960.0000000    0.1003995
45000.0000000    0.0840371
45040.0000000    0.1038715
45080.0000000    0.0865204
45120.0000000    0.0862912
45160.0000000    0.0808633
45200.0000000    0.0840771
45240.0000000    0.0874016
45280.0000000    0.0815121
45320.0000000    0.0885633
45360.0000000    0.0882602
45400.0000000    0.0784876
45440.0000000    0.0858639
45480.0000000    0.0893089
45520.0000000    0.0887934
45560.0000000    0.0937017
45600.0000000    0.0906309
45640.0000000    0.0914767
45680.0000000    0.0852669
45720.0000000    0.0888928
45760.0000000    0.0895806
45800.0000000    0.0943482
45840.0000000    0.0878161
45880.0000000    0.0945107
45920.0000000    0.0893539
45960.0000000    0.0910678
46000.0000000    0.0895523
46040.0000000    0.0871738
46080.0000000    0.0866943
46120.0000000    0.0836823
46160.0000000    0.0838318
46200.0000000    0.0869187
46240.0000000    0.0900843
46280.0000000    0.0909643
46320.0000000    0.0908861
46360.0000000    0.0868807
46400.0000000    0.0955726
46440.0000000    0.0923876
46480.0000000    0.0850642
46520.0000000    0.0845776
46560.0000000    0.0943570
46600.0000000    0.0918593
46640.0000000    0.0982644
46680.0000000    0.0894913
46720.0000000    0.0917239
46760.0000000    0.0898220
46800.0000000    0.0976401
46840.0000000    0.0890199
46880.0000000    0.0953081
46920.0000000    0.0860443
46960.0000000    0.0915007
47000.0000000    0.0923778
47040.0000000    0.0922511
47080.0000000    0.0858721
47120.0000000    0.0940322
47160.0000000    0.0849081
47200.0000000    0.0904058
47240.0000000    0.0935484
47280.0000000    0.0883894
47320.0000000    0.0851957
47360.0000000    0.0921743
47400.0000000    0.0935756
47440.0000000    0.0936947
47480.0000000    0.0995524
47520.0000000    0.0908920
47560.0000000    0.0909591
47600.0000000    0.0916267
47640.0000000    0.0864743
47680.0000000    0.0892533
47720.0000000    0.0882004
47760.0000000    0.0870282
47800.0000000    0.0820495
47840.0000000    0.0866329
47880.0000000    0.0988512
47920.0000000    0.0868660
47960.0000000    0.0879094
48000.0000000    0.0956894
48040.0000000    0.0829328
48080.0000000    0.0813977
48120.0000000    0.0824390
48160.0000000    0.0828403
48200.0000000    0.0832413
48240.0000000    0.0958669
48280.0000000    0.0941729
48320.0000000    0.1007424
48360.0000000    0.0886572
48400.0000000    0.0992835
48440.0000000    0.0942018
48480.0000000    0.0943917
48520.0000000    0.0938565
48560.0000000    0.0879331
48600.0000000    0.0951771
48640.0000000    0.0954875
48680.0000000    0.1061558
48720.0000000    0.0981202
48760.0000000    0.0933421
48800.0000000    0.0921403
48840.0000000    0.0920801
48880.0000000    0.0992560
48920.0000000    0.1064462
48960.0000000    0.0957095
49000.0000000    0.0968703
49040.0000000    0.0941368
49080.0000000    0.1034319
49120.0000000    0.1068131
49160.0000000    0.1049609
49200.0000000    0.0990911
49240.0000000    0.1027531
49280.0000000    0.1015033
49320.0000000    0.1068668
49360.0000000    0.1060163
49400.0000000    0.1086766
49440.0000000    0.1041187
49480.0000000    0.1044939
49520.0000000    0.1121622
49560.0000000    0.1017140
49600.0000000    0.1101843
49640.0000000    0.1085717
49680.0000000    0.1035411
49720.0000000    0.1090103
49760.0000000    0.1049148
49800.0000000    0.1014894
49840.0000000    0.0996382
49880.0000000    0.0948890
49920.0000000    0.1024291
49960.0000000    0.1007436
50000.0000000    0.0988729
50040.0000000    0.0986757
50080.0000000    0.1009228
50120.0000000    0.1003290
50160.0000000    0.1023940
50200.0000000    0.0929342
50240.0000000    0.0949973
50280.0000000    0.0981120
50320.0000000    0.0968476
50360.0000000    0.0946769
50400.0000000    0.1084066
50440.0000000    0.1063992
50480.0000000    0.1034174
50520.0000000    0.1059995
50560.0000000    0.1002710
50600.0000000    0.0992626
50640.0000000    0.0945355
50680.0000000    0.1027100
50720.0000000    0.0976290
50760.0000000    0.1072921
50800.0000000    0.1044120
50840.0000000    0.1050665
50880.0000000    0.1037093
50920.0000000    0.1078169
50960.0000000    0.1065021
51000.0000000    0.0939512
51040.0000000    0.0992945
51080.0000000    0.1016772
51120.0000000    0.1035802
51160.0000000    0.0958997
51200.0000000    0.0900914
51240.0000000    0.0916235
51280.0000000    0.0946392
51320.0000000    0.0989726
51360.0000000    0.0879555
51400.0000000    0.0964334
51440.0000000    0.0878791
51480.0000000    0.0943883
51520.0000000    0.0942391
51560.0000000    0.0877634
51600.0000000    0.1015760
51640.0000000    0.0979021
51680.0000000    0.0982215
51720.0000000    0.0890753
51760.0000000    0.0974149
51800.0000000    0.1058665
51840.0000000    0.1092564
51880.0000000    0.0991119
51920.0000000    0.1037074
51960.0000000    0.1048124
52000.0000000    0.0999644
52040.0000000    0.1004311
52080.0000000    0.0960783
52120.0000000    0.1062910
52160.0000000    0.0956007
52200.0000000    0.0873890
52240.0000000    0.1000960
52280.0000000    0.1049394
52320.0000000    0.1023130
52360.0000000    0.1003277
52400.0000000    0.1038251
52440.0000000    0.1023717
52480.0000000    0.0992352
52520.0000000    0.1012543
52560.0000000    0.1036443
52600.0000000    0.0964485
52640.0000000    0.1007432
52680.0000000    0.1029679
52720.0000000    0.0955405
52760.0000000    0.0931586
52800.0000000    0.0917667
52840.0000000    0.0989386
52880.0000000    0.1052181
52920.0000000    0.1176087
52960.0000000    0.1248984
53000.0000000    0.1197653
53040.0000000    0.1205290
53080.0000000    0.1034695
53120.0000000    0.1003445
53160.0000000    0.1078708
53200.0000000    0.1065956
53240.0000000    0.0981852
53280.0000000    0.0944748
53320.0000000    0.1008455
53360.0000000    0.1095061
53400.0000000    0.0980200
53440.0000000    0.1107602
53480.0000000    0.1047077
53520.0000000    0.1056886
53560.0000000    0.0976070
53600.0000000    0.0980889
53640.0000000    0.0939217
53680.0000000    0.0912976
53720.0000000    0.0867296
53760.0000000    0.0910618
53800.0000000    0.0867848
53840.0000000    0.0916553
53880.0000000    0.0856081
53920.0000000    0.0903634
53960.0000000    0.1027166
54000.0000000    0.0918611
54040.0000000    0.0902159
54080.0000000    0.0915335
54120.0000000    0.0927644
54160.0000000    0.0897123
54200.0000000    0.0934813
54240.0000000    0.0994468
54280.0000000    0.1011833
54320.0000000    0.0929468
54360.0000000    0.0954538
54400.0000000    0.0941343
54440.0000000    0.0957107
54480.0000000    0.0969141
54520.0000000    0.0888500
54560.0000000    0.0928592
54600.0000000    0.1009123
54640.0000000    0.1162635
54680.0000000    0.1180738
54720.0000000    0.1107609
54760.0000000    0.1080865
54800.0000000    0.1046117
54840.0000000    0.0934165
54880.0000000    0.0942720
54920.0000000    0.0912012
54960.0000000    0.0869388
55000.0000000    0.0894471
55040.0000000    0.0901468
55080.0000000    0.0805975
55120.0000000    0.0897591
55160.0000000    0.1050745
55200.0000000    0.0906893
55240.0000000    0.0855184
55280.0000000    0.0849088
55320.0000000    0.0923621
55360.0000000    0.0898120
55400.0000000    0.0891864
55440.0000000    0.0848777
55480.0000000    0.0956091
55520.0000000    0.0992037
55560.0000000    0.0912348
55600.0000000    0.0889966
55640.0000000    0.0883206
55680.0000000    0.0912947
55720.0000000    0.0864174
55760.0000000    0.0894818
55800.0000000    0.0894987
55840.0000000    0.0946307
55880.0000000    0.0983956
55920.0000000    0.0902909
55960.0000000    0.0896048
56000.0000000    0.1008825
56040.0000000    0.0951197
56080.0000000    0.0985596
56120.0000000    0.0916234
56160.0000000    0.1023905
56200.0000000    0.0964712
56240.0000000    0.0958343
56280.0000000    0.0938653
56320.0000000    0.0979855
56360.0000000    0.0914085
56400.0000000    0.0938064
56440.0000000    0.0964886
56480.0000000    0.0900098
56520.0000000    0.0862183
56560.0000000    0.0896750
56600.0000000    0.0960455
56640.0000000    0.0950928
56680.0000000    0.0950805
56720.0000000    0.0843506
56760.0000000    0.0932399
56800.0000000    0.0875535
56840.0000000    0.0951108
56880.0000000    0.1014028
56920.0000000    0.0958136
56960.0000000    0.0897178
57000.0000000    0.0926714
57040.0000000    0.0930257
57080.0000000    0.0875065
57120.0000000    0.0871867
57160.0000000    0.0887270
57200.0000000    0.0903677
57240.0000000    0.0882844
57280.0000000    0.0920178
57320.0000000    0.0918234
57360.0000000    0.0929180
57400.0000000    0.0979608
57440.0000000    0.0880990
57480.0000000    0.0928690
57520.0000000    0.1005255
57560.0000000    0.0932059
57600.0000000    0.0899966
57640.0000000    0.0933141
57680.0000000    0.0891408
57720.0000000    0.0819841
57760.0000000    0.0877538
57800.0000000    0.0911757
57840.0000000    0.1016755
57880.0000000    0.0951081
57920.0000000    0.1043424
57960.0000000    0.0928534
58000.0000000    0.0917240
58040.0000000    0.1003991
58080.0000000    0.0979226
58120.0000000    0.0988442
58160.0000000    0.0966069
58200.0000000    0.1006636
58240.0000000    0.0907379
58280.0000000    0.0906802
58320.0000000    0.1012689
58360.0000000    0.0997843
58400.0000000    0.0952768
58440.0000000    0.0981439
58480.0000000    0.0935001
58520.0000000    0.1061759
58560.0000000    0.1073552
58600.0000000    0.0979433
58640.0000000    0.0979172
58680.0000000    0.0994866
58720.0000000    0.1102811
58760.0000000    0.0885519
58800.0000000    0.1037865
58840.0000000    0.0911621
58880.0000000    0.0852642
58920.0000000    0.0974199
58960.0000000    0.0922004
59000.0000000    0.0819949
59040.0000000    0.0832396
59080.0000000    0.0866070
59120.0000000    0.0935248
59160.0000000    0.0930086
59200.0000000    0.0949698
59240.0000000    0.0995463
59280.0000000    0.1005030
59320.0000000    0.0999782
59360.0000000    0.0977025
59400.0000000    0.0999359
59440.0000000    0.0965798
59480.0000000    0.1112744
59520.0000000    0.1023200
59560.0000000    0.0939086
59600.0000000    0.0972769
59640.0000000    0.0959502
59680.0000000    0.0877552
59720.0000000    0.1019027
59760.0000000    0.1017097
59800.0000000    0.1037021
59840.0000000    0.1022346
59880.0000000    0.0919584
59920.0000000    0.0892960
59960.0000000    0.0895273
60000.0000000    0.0874948
60040.0000000    0.0888002
60080.0000000    0.0890917
60120.0000000    0.0845250
60160.0000000    0.0856666
60200.0000000    0.0902035
60240.0000000    0.0912528
60280.0000000    0.1003730
60320.0000000    0.0904893
60360.0000000    0.0973694
60400.0000000    0.0914307
60440.0000000    0.0902509
60480.0000000    0.0858431
60520.0000000    0.0843674
60560.0000000    0.0970968
60600.0000000    0.0859260
60640.0000000    0.0863700
60680.0000000    0.0992540
60720.0000000    0.0889147
60760.0000000    0.0909071
60800.0000000    0.0965454
60840.0000000    0.0899743
60880.0000000    0.0854505
60920.0000000    0.0894133
60960.0000000    0.0969952
61000.0000000    0.0914693
61040.0000000    0.0959624
61080.0000000    0.0893114
61120.0000000    0.0946409
61160.0000000    0.0882455
61200.0000000    0.0860607
61240.0000000    0.0914111
61280.0000000    0.0901925
61320.0000000    0.0916894
61360.0000000    0.1021352
61400.0000000    0.1020711
61440.0000000    0.0961499
61480.0000000    0.0882412
61520.0000000    0.1056529
61560.0000000    0.1054151
61600.0000000    0.0970362
61640.0000000    0.0870695
61680.0000000    0.0895034
61720.0000000    0.0886362
61760.0000000    0.0970909
61800.0000000    0.0920279
61840.0000000    0.0914665
61880.0000000    0.0936004
61920.0000000    0.0947503
61960.0000000    0.0891789
62000.0000000    0.0960651
62040.0000000    0.0916529
62080.0000000    0.0975289
62120.0000000    0.0937621
62160.0000000    0.0891887
62200.0000000    0.0917028
62240.0000000    0.0848773
62280.0000000    0.1011557
62320.0000000    0.0899972
62360.0000000    0.0974996
62400.0000000    0.0958472
62440.0000000    0.0991291
62480.0000000    0.1002202
62520.0000000    0.0888467
62560.0000000    0.0958743
62600.0000000    0.1082466
62640.0000000    0.1061672
62680.0000000    0.1052486
62720.0000000    0.1079360
62760.0000000    0.1089709
62800.0000000    0.0961329
62840.0000000    0.1003255
62880.0000000    0.1097501
62920.0000000    0.1004241
62960.0000000    0.0946955
63000.0000000    0.0946246
63040.0000000    0.1015360
63080.0000000    0.1107678
63120.0000000    0.1052093
63160.0000000    0.0888003
63200.0000000    0.1002576
63240.0000000    0.1081071
63280.0000000    0.0926787
63320.0000000    0.1013671
63360.0000000    0.0858734
63400.0000000    0.0916374
63440.0000000    0.0957927
63480.0000000    0.0874741
63520.0000000    0.0882960
63560.0000000    0.0892574
63600.0000000    0.0884933
63640.0000000    0.0822656
63680.0000000    0.0921179
63720.0000000    0.0855719
63760.0000000    0.0946571
63800.0000000    0.0929170
63840.0000000    0.0965482
63880.0000000    0.0868604
63920.0000000    0.0859891
63960.0000000    0.0917605
64000.0000000    0.0950797
64040.0000000    0.0884023
64080.0000000    0.0854330
64120.0000000    0.0853710
64160.0000000    0.0915674
64200.0000000    0.0837478
64240.0000000    0.0932487
64280.0000000    0.0905705
64320.0000000    0.0989815
64360.0000000    0.1097597
64400.0000000    0.0912933
64440.0000000    0.0870478
64480.0000000    0.0876569
64520.0000000    0.0915691
64560.0000000    0.0947733
64600.0000000    0.0939080
64640.0000000    0.1005018
64680.0000000    0.0984353
64720.0000000    0.0993375
64760.0000000    0.0857798
64800.0000000    0.0836608
64840.0000000    0.0865058
64880.0000000    0.0905848
64920.0000000    0.1033742
64960.0000000    0.0968752
65000.0000000    0.1027122
65040.0000000    0.0935993
65080.0000000    0.1054013
65120.0000000    0.1043417
65160.0000000    0.0971368
65200.0000000    0.1080060
65240.0000000    0.1000501
65280.0000000    0.0946980
65320.0000000    0.0995278
65360.0000000    0.0953848
65400.0000000    0.0984569
65440.0000000    0.0994544
65480.0000000    0.0900147
65520.0000000    0.0875230
65560.0000000    0.0986835
65600.0000000    0.0958970
65640.0000000    0.0948106
65680.0000000    0.0953543
65720.0000000    0.0986617
65760.0000000    0.0950073
65800.0000000    0.0911554
65840.0000000    0.1075210
65880.0000000    0.1001794
65920.0000000    0.0971065
65960.0000000    0.0922364
66000.0000000    0.0996271
66040.0000000    0.0996902
66080.0000000    0.1063587
66120.0000000    0.1153686
66160.0000000    0.1126089
66200.0000000    0.1160716
66240.0000000    0.1069875
66280.0000000    0.1035072
66320.0000000    0.1103039
66360.0000000    0.1089681
66400.0000000    0.1087411
66440.0000000    0.1078935
66480.0000000    0.1006934
66520.0000000    0.1078198
66560.0000000    0.1007330
66600.0000000    0.1020600
66640.0000000    0.1023577
66680.0000000    0.1050457
66720.0000000    0.1113141
66760.0000000    0.1050234
66800.0000000    0.0988309
66840.0000000    0.1084711
66880.0000000    0.1072498
66920.0000000    0.0982837
66960.0000000    0.1133224
67000.0000000    0.1006543
67040.0000000    0.1156329
67080.0000000    0.1012860
67120.0000000    0.0971798
67160.0000000    0.0960775
67200.0000000    0.1082005
67240.0000000    0.0965859
67280.0000000    0.1017502
67320.0000000    0.0914712
67360.0000000    0.0970281
67400.0000000    0.1012909
67440.0000000    0.0917546
67480.0000000    0.1020833
67520.0000000    0.0979334
67560.0000000    0.1059995
67600.0000000    0.1030700
67640.0000000    0.1077468
67680.0000000    0.1087426
67720.0000000    0.1031038
67760.0000000    0.0972233
67800.0000000    0.0983035
67840.0000000    0.1098039
67880.0000000    0.1036616
67920.0000000    0.1090443
67960.0000000    0.1098775
68000.0000000    0.1108083
68040.0000000    0.1091656
68080.0000000    0.1171472
68120.0000000    0.1058223
68160.0000000    0.1005302
68200.0000000    0.1035995
68240.0000000    0.1144986
68280.0000000    0.1087211
68320.0000000    0.1003058
68360.0000000    0.1125179
68400.0000000    0.1051048
68440.0000000    0.1079239
68480.0000000    0.1055802
68520.0000000    0.1147899
68560.0000000    0.1115190
68600.0000000    0.1154932
68640.0000000    0.1147890
68680.0000000    0.1051341
68720.0000000    0.1009409
68760.0000000    0.0996090
68800.0000000    0.1134823
68840.0000000    0.1044215
68880.0000000    0.0924525
68920.0000000    0.0971980
68960.0000000    0.1011739
69000.0000000    0.0993282
69040.0000000    0.0929659
69080.0000000    0.1007253
69120.0000000    0.0934087
69160.0000000    0.0962953
69200.0000000    0.1031875
69240.0000000    0.1013192
69280.0000000    0.1035250
69320.0000000    0.1046143
69360.0000000    0.1085413
69400.0000000    0.0948282
69440.0000000    0.0946860
69480.0000000    0.0979933
69520.0000000    0.0980019
69560.0000000    0.0892388
69600.0000000    0.0935802
69640.0000000    0.0962780
69680.0000000    0.1044058
69720.0000000    0.1004099
69760.0000000    0.1026982
69800.0000000    0.1001643
69840.0000000    0.0977109
69880.0000000    0.0936649
69920.0000000    0.0922219
69960.0000000    0.0995652
70000.0000000    0.0951316
70040.0000000    0.0847012
70080.0000000    0.0976120
70120.0000000    0.1002177
70160.0000000    0.0955211
70200.0000000    0.0936086
70240.0000000    0.0891456
70280.0000000    0.0937150
70320.0000000    0.0971399
70360.0000000    0.1118305
70400.0000000    0.1016019
70440.0000000    0.0974831
70480.0000000    0.0943160
70520.0000000    0.0954089
70560.0000000    0.0962394
70600.0000000    0.1055222
70640.0000000    0.1077425
70680.0000000    0.1109414
70720.0000000    0.0949738
70760.0000000    0.0906442
70800.0000000    0.0986463
70840.0000000    0.0957607
70880.0000000    0.0960270
70920.0000000    0.1015119
70960.0000000    0.1004133
71000.0000000    0.1006179
71040.0000000    0.1074076
71080.0000000    0.0919571
71120.0000000    0.0939560
71160.0000000    0.1057151
71200.0000000    0.1053033
71240.0000000    0.1068954
71280.0000000    0.1062155
71320.0000000    0.0982632
71360.0000000    0.1110454
71400.0000000    0.1078421
71440.0000000    0.1019866
71480.0000000    0.0958177
71520.0000000    0.0935939
71560.0000000    0.0899180
71600.0000000    0.1034612
71640.0000000    0.1081315
71680.0000000    0.0970772
71720.0000000    0.1007477
71760.0000000    0.0987425
71800.0000000    0.0978032
71840.0000000    0.1028734
71880.0000000    0.1002592
71920.0000000    0.1077410
71960.0000000    0.1291072
72000.0000000    0.1226330
72040.0000000    0.1172850
72080.0000000    0.1002085
72120.0000000    0.1082465
72160.0000000    0.1042894
72200.0000000    0.1145185
72240.0000000    0.1135144
72280.0000000    0.1140689
72320.0000000    0.1164963
72360.0000000    0.1201534
72400.0000000    0.1044788
72440.0000000    0.0962633
72480.0000000    0.0915095
72520.0000000    0.0969390
72560.0000000    0.0998979
72600.0000000    0.1030932
72640.0000000    0.1027417
72680.0000000    0.1150141
72720.0000000    0.0961853
72760.0000000    0.0963045
72800.0000000    0.1099994
72840.0000000    0.0920319
72880.0000000    0.0996050
72920.0000000    0.0905903
72960.0000000    0.0907369
73000.0000000    0.0930659
73040.0000000    0.1002167
73080.0000000    0.0955410
73120.0000000    0.0998671
73160.0000000    0.0931511
73200.0000000    0.0995590
73240.0000000    0.1071056
73280.0000000    0.0981932
73320.0000000    0.0989496
73360.0000000    0.0960674
73400.0000000    0.0961314
73440.0000000    0.1117277
73480.0000000    0.1079124
73520.0000000    0.0878086
73560.0000000    0.1019406
73600.0000000    0.1061789
73640.0000000    0.0949539
73680.0000000    0.1017603
73720.0000000    0.1003183
73760.0000000    0.0993218
73800.0000000    0.1070811
73840.0000000    0.1119456
73880.0000000    0.1048662
73920.0000000    0.1036239
73960.0000000    0.1099669
74000.0000000    0.1084554
74040.0000000    0.1089045
74080.0000000    0.1128224
74120.0000000    0.0980332
74160.0000000    0.1119201
74200.0000000    0.1207589
74240.0000000    0.1151103
74280.0000000    0.1198026
74320.0000000    0.1137997
74360.0000000    0.1193766
74400.0000000    0.1247513
74440.0000000    0.1290166
74480.0000000    0.1252000
74520.0000000    0.1282550
74560.0000000    0.1151230
74600.0000000    0.1131246
74640.0000000    0.1085574
74680.0000000    0.1094104
74720.0000000    0.1047636
74760.0000000    0.0978119
74800.0000000    0.1113114
74840.0000000    0.1134809
74880.0000000    0.1150496
74920.0000000    0.1045248
74960.0000000    0.1091926
75000.0000000    0.1040030
75040.0000000    0.1012710
75080.0000000    0.1089278
75120.0000000    0.0995244
75160.0000000    0.0920622
75200.0000000    0.0954566
75240.0000000    0.0954481
75280.0000000    0.1124498
75320.0000000    0.1009401
75360.0000000    0.0954789
75400.0000000    0.1010721
75440.0000000    0.1068217
75480.0000000    0.1051761
75520.0000000    0.1074735
75560.0000000    0.1006519
75600.0000000    0.0987368
75640.0000000    0.0990317
75680.0000000    0.0946531
75720.0000000    0.1004009
75760.0000000    0.1156532
75800.0000000    0.1096126
75840.0000000    0.1151132
75880.0000000    0.1046972
75920.0000000    0.1112527
75960.0000000    0.1195821
76000.0000000    0.1278981
76040.0000000    0.1036203
76080.0000000    0.1116590
76120.0000000    0.1082799
76160.0000000    0.0965193
76200.0000000    0.1083970
76240.0000000    0.1033262
76280.0000000    0.1074480
76320.0000000    0.0976012
76360.0000000    0.1108747
76400.0000000    0.0975653
76440.0000000    0.0947206
76480.0000000    0.1026232
76520.0000000    0.1033977
76560.0000000    0.0956660
76600.0000000    0.1086985
76640.0000000    0.0998043
76680.0000000    0.0952295
76720.0000000    0.1032151
76760.0000000    0.0979825
76800.0000000    0.0938627
76840.0000000    0.1025187
76880.0000000    0.1075893
76920.0000000    0.0931513
76960.0000000    0.0933089
77000.0000000    0.0953959
77040.0000000    0.0982366
77080.0000000    0.0939718
77120.0000000    0.0914724
77160.0000000    0.1025052
77200.0000000    0.1060372
77240.0000000    0.1018365
77280.0000000    0.1078998
77320.0000000    0.0963527
77360.0000000    0.0976821
77400.0000000    0.0954775
77440.0000000    0.1066301
77480.0000000    0.1047957
77520.0000000    0.1102781
77560.0000000    0.1064476
77600.0000000    0.1165000
77640.0000000    0.1142744
77680.0000000    0.1154377
77720.0000000    0.1032308
77760.0000000    0.1041306
77800.0000000    0.1016824
77840.0000000    0.0932458
77880.0000000    0.1040107
77920.0000000    0.1111495
77960.0000000    0.1152244
78000.0000000    0.1041188
78040.0000000    0.1057980
78080.0000000    0.1041053
78120.0000000    0.1070714
78160.0000000    0.1033128
78200.0000000    0.1128504
78240.0000000    0.1062009
78280.0000000    0.1111821
78320.0000000    0.1120817
78360.0000000    0.1045050
78400.0000000    0.0994829
78440.0000000    0.1107108
78480.0000000    0.1027275
78520.0000000    0.1054664
78560.0000000    0.1117563
78600.0000000    0.1098506
78640.0000000    0.0975509
78680.0000000    0.1035519
78720.0000000    0.1020275
78760.0000000    0.1075468
78800.0000000    0.1037784
78840.0000000    0.1027309
78880.0000000    0.1039473
78920.0000000    0.1124445
78960.0000000    0.1062486
79000.0000000    0.1021107
79040.0000000    0.1028560
79080.0000000    0.1042796
79120.0000000    0.0977462
79160.0000000    0.1063416
79200.0000000    0.1082408
79240.0000000    0.1055958
79280.0000000    0.1021817
79320.0000000    0.0991180
79360.0000000    0.0917197
79400.0000000    0.0925667
79440.0000000    0.0884369
79480.0000000    0.0890824
79520.0000000    0.0912816
79560.0000000    0.1034903
79600.0000000    0.0933082
79640.0000000    0.0989276
79680.0000000    0.1075718
79720.0000000    0.1024657
79760.0000000    0.1052610
79800.0000000    0.1016158
79840.0000000    0.1117790
79880.0000000    0.1035848
79920.0000000    0.1143159
79960.0000000    0.1185807
80000.0000000    0.1120365
80040.0000000    0.1030705
80080.0000000    0.1013191
80120.0000000    0.1036060
80160.0000000    0.0965951
80200.0000000    0.0930949
80240.0000000    0.1106884
80280.0000000    0.1179628
80320.0000000    0.1071560
80360.0000000    0.1164476
80400.0000000    0.1045345
80440.0000000    0.1178399
80480.0000000    0.0955345
80520.0000000    0.1073369
80560.0000000    0.0963034
80600.0000000    0.0963829
80640.0000000    0.0998091
80680.0000000    0.1029789
80720.0000000    0.0923333
80760.0000000    0.0874722
80800.0000000    0.1026132
80840.0000000    0.1022426
80880.0000000    0.1090434
80920.0000000    0.1015033
80960.0000000    0.1058277
81000.0000000    0.1202835
81040.0000000    0.0985919
81080.0000000    0.1032900
81120.0000000    0.1014737
81160.0000000    0.0976829
81200.0000000    0.0957347
81240.0000000    0.1002828
81280.0000000    0.0976825
81320.0000000    0.1027733
81360.0000000    0.1020015
81400.0000000    0.1151549
81440.0000000    0.1036576
81480.0000000    0.0982163
81520.0000000    0.0990886
81560.0000000    0.1057640
81600.0000000    0.1138589
81640.0000000    0.1185940
81680.0000000    0.1167818
81720.0000000    0.1155674
81760.0000000    0.1062595
81800.0000000    0.0990745
81840.0000000    0.1031740
81880.0000000    0.1106247
81920.0000000    0.1088926
81960.0000000    0.0992447
82000.0000000    0.1073453
82040.0000000    0.0938867
82080.0000000    0.0990915
82120.0000000    0.0949078
82160.0000000    0.0915291
82200.0000000    0.0886736
82240.0000000    0.0961286
82280.0000000    0.0952212
82320.0000000    0.0977668
82360.0000000    0.0959877
82400.0000000    0.0959605
82440.0000000    0.0912699
82480.0000000    0.0961615
82520.0000000    0.0959087
82560.0000000    0.0938402
82600.0000000    0.0985657
82640.0000000    0.0900705
82680.0000000    0.0905309
82720.0000000    0.1011453
82760.0000000    0.1109922
82800.0000000    0.0958718
82840.0000000    0.1004004
82880.0000000    0.1020896
82920.0000000    0.1107635
82960.0000000    0.1099350
83000.0000000    0.1069786
83040.0000000    0.0987025
83080.0000000    0.1090284
83120.0000000    0.1166085
83160.0000000    0.1032710
83200.0000000    0.1047580
83240.0000000    0.1001239
83280.0000000    0.0999739
83320.0000000    0.0949942
83360.0000000    0.1029681
83400.0000000    0.1004194
83440.0000000    0.1034536
83480.0000000    0.1098439
83520.0000000    0.1023129
83560.0000000    0.1061148
83600.0000000    0.1064344
83640.0000000    0.0953382
83680.0000000    0.1102064
83720.0000000    0.1063596
83760.0000000    0.1078042
83800.0000000    0.0980788
83840.0000000    0.1054789
83880.0000000    0.1031533
83920.0000000    0.1026915
83960.0000000    0.0901754
84000.0000000    0.1057652
84040.0000000    0.1056188
84080.0000000    0.0957920
84120.0000000    0.1012399
84160.0000000    0.1097858
84200.0000000    0.1036869
84240.0000000    0.1009478
84280.0000000    0.0988928
84320.0000000    0.0952191
84360.0000000    0.1023984
84400.0000000    0.1059458
84440.0000000    0.1120598
84480.0000000    0.1043744
84520.0000000    0.1030766
84560.0000000    0.0977494
84600.0000000    0.0947289
84640.0000000    0.0964732
84680.0000000    0.0995737
84720.0000000    0.1037474
84760.0000000    0.1067279
84800.0000000    0.1110576
84840.0000000    0.1021856
84880.0000000    0.1030268
84920.0000000    0.0999478
84960.0000000    0.0940206
85000.0000000    0.0962946
85040.0000000    0.1073652
85080.0000000    0.1085279
85120.0000000    0.1111197
85160.0000000    0.1019987
85200.0000000    0.1079142
85240.0000000    0.1060803
85280.0000000    0.0966150
85320.0000000    0.0963600
85360.0000000    0.0959216
85400.0000000    0.1010232
85440.0000000    0.1032047
85480.0000000    0.0968357
85520.0000000    0.1018949
85560.0000000    0.1003864
85600.0000000    0.0992138
85640.0000000    0.0953494
85680.0000000    0.0955949
85720.0000000    0.1045301
85760.0000000    0.1023804
85800.0000000    0.1067130
85840.0000000    0.1067892
85880.0000000    0.1009145
85920.0000000    0.1007785
85960.0000000    0.0999077
86000.0000000    0.1013935
86040.0000000    0.1151677
86080.0000000    0.1113828
86120.0000000    0.1082668
86160.0000000    0.1010115
86200.0000000    0.0984327
86240.0000000    0.1091347
86280.0000000    0.0948549
86320.0000000    0.1030884
86360.0000000    0.1185180
86400.0000000    0.1004861
86440.0000000    0.1096468
86480.0000000    0.1163013
86520.0000000    0.1071611
86560.0000000    0.1091191
86600.0000000    0.1007197
86640.0000000    0.1097016
86680.0000000    0.1097763
86720.0000000    0.1123627
86760.0000000    0.1069859
86800.0000000    0.1050028
86840.0000000    0.1081164
86880.0000000    0.1089357
86920.0000000    0.1078320
86960.0000000    0.1110088
87000.0000000    0.1133725
87040.0000000    0.1157360
87080.0000000    0.1193574
87120.0000000    0.1191945
87160.0000000    0.1137721
87200.0000000    0.1065214
87240.0000000    0.1087973
87280.0000000    0.1025075
87320.0000000    0.1129184
87360.0000000    0.1001950
87400.0000000    0.1094740
87440.0000000    0.1120769
87480.0000000    0.1150499
87520.0000000    0.1232400
87560.0000000    0.1099145
87600.0000000    0.1100018
87640.0000000    0.1088998
87680.0000000    0.1026030
87720.0000000    0.1020330
87760.0000000    0.1044488
87800.0000000    0.1107932
87840.0000000    0.1035289
87880.0000000    0.1108840
87920.0000000    0.1006115
87960.0000000    0.0965952
88000.0000000    0.0931035
88040.0000000    0.1030245
88080.0000000    0.1008047
88120.0000000    0.1033116
88160.0000000    0.0980064
88200.0000000    0.1036303
88240.0000000    0.0973991
88280.0000000    0.1030704
88320.0000000    0.1102409
88360.0000000    0.1001646
88400.0000000    0.1014189
88440.0000000    0.1030056
88480.0000000    0.1035728
88520.0000000    0.0933512
88560.0000000    0.1032154
88600.0000000    0.0992600
88640.0000000    0.1003740
88680.0000000    0.1018855
88720.0000000    0.0959053
88760.0000000    0.1059050
88800.0000000    0.1078446
88840.0000000    0.0989152
88880.0000000    0.1042944
88920.0000000    0.0978653
88960.0000000    0.1049139
89000.0000000    0.1026005
89040.0000000    0.1110799
89080.0000000    0.0996237
89120.0000000    0.1034656
89160.0000000    0.1067905
89200.0000000    0.1138603
89240.0000000    0.1117627
89280.0000000    0.1136532
89320.0000000    0.1053855
89360.0000000    0.0969433
89400.0000000    0.1118630
89440.0000000    0.1054606
89480.0000000    0.1046931
89520.0000000    0.1157005
89560.0000000    0.1069067
89600.0000000    0.1022851
89640.0000000    0.1051268
89680.0000000    0.1055330
89720.0000000    0.1153739
89760.0000000    0.1281239
89800.0000000    0.1077796
89840.0000000    0.1065968
89880.0000000    0.1102289
89920.0000000    0.1096370
89960.0000000    0.1121407
90000.0000000    0.1001529
90040.0000000    0.1104454
90080.0000000    0.1000891
90120.0000000    0.1066686
90160.0000000    0.1016044
90200.0000000    0.1002701
90240.0000000    0.0946451
90280.0000000    0.0924341
90320.0000000    0.0946564
90360.0000000    0.1031134
90400.0000000    0.1089318
90440.0000000    0.1074388
90480.0000000    0.1070026
90520.0000000    0.1100790
90560.0000000    0.1028443
90600.0000000    0.0960516
90640.0000000    0.1061303
90680.0000000    0.1087516
90720.0000000    0.1119803
90760.0000000    0.1089740
90800.0000000    0.1200335
90840.0000000    0.1217965
90880.0000000    0.0951534
90920.0000000    0.0995245
90960.0000000    0.1058522
91000.0000000    0.1120000
91040.0000000    0.1001564
91080.0000000    0.1007051
91120.0000000    0.0997196
91160.0000000    0.1062702
91200.0000000    0.1225550
91240.0000000    0.1236471
91280.0000000    0.1055859
91320.0000000    0.1046170
91360.0000000    0.1002198
91400.0000000    0.0933901
91440.0000000    0.1070305
91480.0000000    0.1054295
91520.0000000    0.1194038
91560.0000000    0.1041484
91600.0000000    0.0985395
91640.0000000    0.1048211
91680.0000000    0.0982892
91720.0000000    0.0992445
91760.0000000    0.1133743
91800.0000000    0.1025742
91840.0000000    0.1054354
91880.0000000    0.1130447
91920.0000000    0.1028402
91960.0000000    0.1050445
92000.0000000    0.1144598
92040.0000000    0.1108751
92080.0000000    0.1075082
92120.0000000    0.1048616
92160.0000000    0.0964120
92200.0000000    0.1072847
92240.0000000    0.1111630
92280.0000000    0.1045681
92320.0000000    0.1044420
92360.0000000    0.1014520
92400.0000000    0.0998856
92440.0000000    0.0974829
92480.0000000    0.0879071
92520.0000000    0.0928045
92560.0000000    0.0990865
92600.0000000    0.0979940
92640.0000000    0.1052058
92680.0000000    0.1056338
92720.0000000    0.1131649
92760.0000000    0.1105383
92800.0000000    0.1068378
92840.0000000    0.0991319
92880.0000000    0.0989160
92920.0000000    0.0922005
92960.0000000    0.1017557
93000.0000000    0.1002908
93040.0000000    0.0942633
93080.0000000    0.1118985
93120.0000000    0.0963251
93160.0000000    0.1029497
93200.0000000    0.1099577
93240.0000000    0.0965066
93280.0000000    0.0966875
93320.0000000    0.0976625
93360.0000000    0.0906176
93400.0000000    0.0878146
93440.0000000    0.0921039
93480.0000000    0.0940190
93520.0000000    0.1001210
93560.0000000    0.0957868
93600.0000000    0.1037611
93640.0000000    0.1002393
93680.0000000    0.0955629
93720.0000000    0.0949189
93760.0000000    0.0909071
93800.0000000    0.1014551
93840.0000000    0.0942180
93880.0000000    0.1054019
93920.0000000    0.1091040
93960.0000000    0.0977357
94000.0000000    0.1008044
94040.0000000    0.1108750
94080.0000000    0.1037242
94120.0000000    0.0976686
94160.0000000    0.0965962
94200.0000000    0.0924640
94240.0000000    0.0937444
94280.0000000    0.0945836
94320.0000000    0.0967008
94360.0000000    0.1030651
94400.0000000    0.1009507
94440.0000000    0.0964835
94480.0000000    0.1097144
94520.0000000    0.0937364
94560.0000000    0.0926595
94600.0000000    0.0949459
94640.0000000    0.1003638
94680.0000000    0.0902661
94720.0000000    0.0940833
94760.0000000    0.0972120
94800.0000000    0.0951764
94840.0000000    0.1005850
94880.0000000    0.0891624
94920.0000000    0.0912419
94960.0000000    0.0990897
95000.0000000    0.1107216
95040.0000000    0.0969794
95080.0000000    0.0960613
95120.0000000    0.1021374
95160.0000000    0.0985143
95200.0000000    0.1024324
95240.0000000    0.1072764
95280.0000000    0.0957673
95320.0000000    0.1033636
95360.0000000    0.0876259
95400.0000000    0.1058409
95440.0000000    0.1069725
95480.0000000    0.0994419
95520.0000000    0.0996071
95560.0000000    0.0923224
95600.0000000    0.0926778
95640.0000000    0.0976490
95680.0000000    0.1043185
95720.0000000    0.1071201
95760.0000000    0.1108522
95800.0000000    0.1045631
95840.0000000    0.0932217
95880.0000000    0.1031480
95920.0000000    0.1035947
95960.0000000    0.1105199
96000.0000000    0.0899685
96040.0000000    0.1027393
96080.0000000    0.1002949
96120.0000000    0.0915800
96160.0000000    0.0990124
96200.0000000    0.0950375
96240.0000000    0.1001947
96280.0000000    0.0939770
96320.0000000    0.0884206
96360.0000000    0.0939706
96400.0000000    0.0910724
96440.0000000    0.0945493
96480.0000000    0.1051374
96520.0000000    0.1007149
96560.0000000    0.1016293
96600.0000000    0.1044317
96640.0000000    0.1088125
96680.0000000    0.1068449
96720.0000000    0.0982704
96760.0000000    0.0955151
96800.0000000    0.0984217
96840.0000000    0.0935674
96880.0000000    0.1018035
96920.0000000    0.0981338
96960.0000000    0.0967656
97000.0000000    0.0922147
97040.0000000    0.0935711
97080.0000000    0.0987549
97120.0000000    0.0938532
97160.0000000    0.0928095
97200.0000000    0.0989145
97240.0000000    0.0974978
97280.0000000    0.0935485
97320.0000000    0.1003060
97360.0000000    0.0935799
97400.0000000    0.0928952
97440.0000000    0.0937261
97480.0000000    0.0872562
97520.0000000    0.1008961
97560.0000000    0.1022346
97600.0000000    0.1003450
97640.0000000    0.0943650
97680.0000000    0.1004566
97720.0000000    0.1094844
97760.0000000    0.1012938
97800.0000000    0.0982086
97840.0000000    0.1041493
97880.0000000    0.1082551
97920.0000000    0.1035623
97960.0000000    0.0975216
98000.0000000    0.1020585
98040.0000000    0.0956259
98080.0000000    0.1025135
98120.0000000    0.0978468
98160.0000000    0.1008926
98200.0000000    0.1141640
98240.0000000    0.0989946
98280.0000000    0.1055025
98320.0000000    0.1049204
98360.0000000    0.1041556
98400.0000000    0.1020016
98440.0000000    0.0973681
98480.0000000    0.0869742
98520.0000000    0.0962502
98560.0000000    0.0962235
98600.0000000    0.0904476
98640.0000000    0.0978844
98680.0000000    0.0947735
98720.0000000    0.0864723
98760.0000000    0.0882012
98800.0000000    0.0926764
98840.0000000    0.0993407
98880.0000000    0.0950786
98920.0000000    0.0919620
98960.0000000    0.0979613
99000.0000000    0.0888457
99040.0000000    0.0927619
99080.0000000    0.0971130
99120.0000000    0.0885880
99160.0000000    0.1065916
99200.0000000    0.1070085
99240.0000000    0.1014713
99280.0000000    0.0992083
99320.0000000    0.0994263
99360.0000000    0.0892372
99400.0000000    0.0930751
99440.0000000    0.0965752
99480.0000000    0.0904280
99520.0000000    0.0956741
99560.0000000    0.0949935
99600.0000000    0.1008866
99640.0000000    0.0922497
99680.0000000    0.0962435
99720.0000000    0.0934357
99760.0000000    0.0935911
99800.0000000    0.0918694
99840.0000000    0.0990403
99880.0000000    0.1037456
99920.0000000    0.0986601
99960.0000000    0.1091277
100000.0000000    0.0972704
100040.0000000    0.1020570
100080.0000000    0.1119675
100120.0000000    0.0943947
100160.0000000    0.1006353
100200.0000000    0.1053224
100240.0000000    0.1145459
100280.0000000    0.1051412
100320.0000000    0.0964867
100360.0000000    0.0916819
100400.0000000    0.0953047
100440.0000000    0.0941616
100480.0000000    0.1071009
100520.0000000    0.0886979
100560.0000000    0.0950941
100600.0000000    0.0959805
100640.0000000    0.1024186
100680.0000000    0.1007738
100720.0000000    0.1023532
100760.0000000    0.1069117
100800.0000000    0.1020829
100840.0000000    0.1041029
100880.0000000    0.0967334
100920.0000000    0.1042318
100960.0000000    0.0910077
101000.0000000    0.0916231
101040.0000000    0.0938759
101080.0000000    0.0967081
101120.0000000    0.0951285
101160.0000000    0.0948797
101200.0000000    0.0886217
101240.0000000    0.0995091
101280.0000000    0.1025137
101320.0000000    0.0957682
101360.0000000    0.0929025
101400.0000000    0.1093500
101440.0000000    0.0939338
101480.0000000    0.0917361
101520.0000000    0.0842450
101560.0000000    0.0933300
101600.0000000    0.0856810
101640.0000000    0.0968317
101680.0000000    0.0952540
101720.0000000    0.0973497
101760.0000000    0.0900024
101800.0000000    0.0943900
101840.0000000    0.0836627
101880.0000000    0.0876386
101920.0000000    0.0799332
101960.0000000    0.1000784
102000.0000000    0.0992573
102040.0000000    0.1019211
102080.0000000    0.1083044
102120.0000000    0.0943554
102160.0000000    0.0946724
102200.0000000    0.1031535
102240.0000000    0.1036756
102280.0000000    0.0956788
102320.0000000    0.0908296
102360.0000000    0.0833558
102400.0000000    0.0890513
102440.0000000    0.0889669
102480.0000000    0.0953740
102520.0000000    0.0819908
102560.0000000    0.0950222
102600.0000000    0.0952606
102640.0000000    0.1029550
102680.0000000    0.0949517
102720.0000000    0.0925064
102760.0000000    0.0934807
102800.0000000    0.0968730
102840.0000000    0.0903536
102880.0000000    0.0801171
102920.0000000    0.0880586
102960.0000000    0.0917746
103000.0000000    0.0913051
103040.0000000    0.0947764
103080.0000000    0.0914550
103120.0000000    0.0980067
103160.0000000    0.1018597
103200.0000000    0.0945738
103240.0000000    0.0908192
103280.0000000    0.0971240
103320.0000000    0.0852974
103360.0000000    0.0899290
103400.0000000    0.0900212
103440.0000000    0.0906599
103480.0000000    0.0959290
103520.0000000    0.0839756
103560.0000000    0.0848556
103600.0000000    0.0840944
103640.0000000    0.0878920
103680.0000000    0.0899990
103720.0000000    0.0882552
103760.0000000    0.0827174
103800.0000000    0.0947397
103840.0000000    0.0827644
103880.0000000    0.1001588
103920.0000000    0.0972536
103960.0000000    0.1035477
104000.0000000    0.0939663
104040.0000000    0.0962925
104080.0000000    0.0891280
104120.0000000    0.0917407
104160.0000000    0.0901664
104200.0000000    0.0991988
104240.0000000    0.1057717
104280.0000000    0.0885248
104320.0000000    0.0997517
104360.0000000    0.0982612
104400.0000000    0.1080110
104440.0000000    0.0946906
104480.0000000    0.0922255
104520.0000000    0.0942674
104560.0000000    0.0925911
104600.0000000    0.0872208
104640.0000000    0.0891810
104680.0000000    0.0923154
104720.0000000    0.1029474
104760.0000000    0.0920326
104800.0000000    0.1054751
104840.0000000    0.1072793
104880.0000000    0.1052343
104920.0000000    0.0950475
104960.0000000    0.0946042
105000.0000000    0.1007291
105040.0000000    0.0905204
105080.0000000    0.0940699
105120.0000000    0.0885065
105160.0000000    0.0832861
105200.0000000    0.0882806
105240.0000000    0.0787486
105280.0000000    0.0865124
105320.0000000    0.0871707
105360.0000000    0.0862963
105400.0000000    0.0992410
105440.0000000    0.0910114
105480.0000000    0.0921770
105520.0000000    0.0972457
105560.0000000    0.0890489
105600.0000000    0.0912874
105640.0000000    0.0955182
105680.0000000    0.0811474
105720.0000000    0.0877085
105760.0000000    0.0847426
105800.0000000    0.0925134
105840.0000000    0.0955104
105880.0000000    0.0841305
105920.0000000    0.0793342
105960.0000000    0.0873396
106000.0000000    0.0856618
106040.0000000    0.0951272
106080.0000000    0.0992837
106120.0000000    0.0901967
106160.0000000    0.1002059
106200.0000000    0.0935011
106240.0000000    0.0964989
106280.0000000    0.0932719
106320.0000000    0.1023752
106360.0000000    0.1003161
106400.0000000    0.1024197
106440.0000000    0.1012201
106480.0000000    0.1138669
106520.0000000    0.0976876
106560.0000000    0.1039199
106600.0000000    0.0973815
106640.0000000    0.0998895
106680.0000000    0.0925189
106720.0000000    0.1119612
106760.0000000    0.0936215
106800.0000000    0.0933480
106840.0000000    0.0899072
106880.0000000    0.0850976
106920.0000000    0.0905500
106960.0000000    0.0903733
107000.0000000    0.0911445
107040.0000000    0.0894975
107080.0000000    0.0942393
107120.0000000    0.0874613
107160.0000000    0.0900926
107200.0000000    0.0844613
107240.0000000    0.0879912
107280.0000000    0.0880400
107320.0000000    0.0945521
107360.0000000    0.0856740
107400.0000000    0.0876989
107440.0000000    0.0848615
107480.0000000    0.0923316
107520.0000000    0.0868376
107560.0000000    0.0897277
107600.0000000    0.0899359
107640.0000000    0.0896438
107680.0000000    0.0948023
107720.0000000    0.0946616
107760.0000000    0.0935523
107800.0000000    0.0906046
107840.0000000    0.0936494
107880.0000000    0.0820291
107920.0000000    0.0942451
107960.0000000    0.0938793
108000.0000000    0.0890310
108040.0000000    0.0899729
108080.0000000    0.0848186
108120.0000000    0.0888973
108160.0000000    0.1037886
108200.0000000    0.0947220
108240.0000000    0.1063557
108280.0000000    0.0945507
108320.0000000    0.0941316
108360.0000000    0.0862580
108400.0000000    0.0920140
108440.0000000    0.0835331
108480.0000000    0.0938082
108520.0000000    0.0940225
108560.0000000    0.0915520
108600.0000000    0.0949776
108640.0000000    0.0879007
108680.0000000    0.0940508
108720.0000000    0.0999108
108760.0000000    0.0943230
108800.0000000    0.1000764
108840.0000000    0.1033619
108880.0000000    0.0915006
108920.0000000    0.0928149
108960.0000000    0.0937633
109000.0000000    0.0938528
109040.0000000    0.0917030
109080.0000000    0.0957453
109120.0000000    0.0912993
109160.0000000    0.0948592
109200.0000000    0.0935489
109240.0000000    0.0891972
109280.0000000    0.0922058
109320.0000000    0.0910540
109360.0000000    0.0954792
109400.0000000    0.1004039
109440.0000000    0.0889117
109480.0000000    0.0964305
109520.0000000    0.0955699
109560.0000000    0.1000239
109600.0000000    0.0928277
109640.0000000    0.0924235
109680.0000000    0.0920469
109720.0000000    0.0922222
109760.0000000    0.0867617
109800.0000000    0.0887426
109840.0000000    0.0980413
109880.0000000    0.0951020
109920.0000000    0.0945830
109960.0000000    0.0994025
110000.0000000    0.0859597
110040.0000000    0.0875887
110080.0000000    0.0914329
110120.0000000    0.0917721
110160.0000000    0.0905865
110200.0000000    0.0894399
110240.0000000    0.0868017
110280.0000000    0.0840187
110320.0000000    0.0840540
110360.0000000    0.0895163
110400.0000000    0.0782546
110440.0000000    0.0879174
110480.0000000    0.0848257
110520.0000000    0.0947708
110560.0000000    0.0939420
110600.0000000    0.0905346
110640.0000000    0.0914211
110680.0000000    0.0967192
110720.0000000    0.0889374
110760.0000000    0.0901822
110800.0000000    0.0889751
110840.0000000    0.0858274
110880.0000000    0.1057231
110920.0000000    0.0854450
110960.0000000    0.0887940
111000.0000000    0.0843231
111040.0000000    0.0884933
111080.0000000    0.0903687
111120.0000000    0.0898006
111160.0000000    0.0954883
111200.0000000    0.0950165
111240.0000000    0.0941184
111280.0000000    0.0966562
111320.0000000    0.0869704
111360.0000000    0.0854840
111400.0000000    0.0964592
111440.0000000    0.0964514
111480.0000000    0.0858762
111520.0000000    0.0940957
111560.0000000    0.0841770
111600.0000000    0.0929971
111640.0000000    0.0936695
111680.0000000    0.0874783
111720.0000000    0.0911809
111760.0000000    0.0963125
111800.0000000    0.0807033
111840.0000000    0.0900893
111880.0000000    0.0932945
111920.0000000    0.0907210
111960.0000000    0.0976781
112000.0000000    0.0877164
112040.0000000    0.0952025
112080.0000000    0.0835286
112120.0000000    0.0945414
112160.0000000    0.0981931
112200.0000000    0.0943535
112240.0000000    0.0916819
112280.0000000    0.0964683
112320.0000000    0.0886501
112360.0000000    0.0986843
112400.0000000    0.0978565
112440.0000000    0.0926151
112480.0000000    0.0998458
112520.0000000    0.0908642
112560.0000000    0.1001226
112600.0000000    0.0995374
112640.0000000    0.0991604
112680.0000000    0.0987840
112720.0000000    0.0886430
112760.0000000    0.0854052
112800.0000000    0.0935278
112840.0000000    0.0872325
112880.0000000    0.0971143
112920.0000000    0.1125927
112960.0000000    0.0984447
113000.0000000    0.0973802
113040.0000000    0.0959155
113080.0000000    0.0972663
113120.0000000    0.0977187
113160.0000000    0.0905637
113200.0000000    0.0959872
113240.0000000    0.0982676
113280.0000000    0.1009285
113320.0000000    0.0953132
113360.0000000    0.0873430
113400.0000000    0.1087416
113440.0000000    0.0859126
113480.0000000    0.0830410
113520.0000000    0.0923271
113560.0000000    0.0901619
113600.0000000    0.0986778
113640.0000000    0.0976047
113680.0000000    0.0899549
113720.0000000    0.0960218
113760.0000000    0.1094569
113800.0000000    0.0905105
113840.0000000    0.0929508
113880.0000000    0.0913232
113920.0000000    0.0858908
113960.0000000    0.0867232
114000.0000000    0.0873148
114040.0000000    0.0931401
114080.0000000    0.0923627
114120.0000000    0.0836506
114160.0000000    0.0826921
114200.0000000    0.0898762
114240.0000000    0.0895474
114280.0000000    0.0954225
114320.0000000    0.0868187
114360.0000000    0.0924969
114400.0000000    0.0955844
114440.0000000    0.0857665
114480.0000000    0.0941184
114520.0000000    0.1088858
114560.0000000    0.0816562
114600.0000000    0.0862616
114640.0000000    0.0906266
114680.0000000    0.0977089
114720.0000000    0.0951835
114760.0000000    0.0821297
114800.0000000    0.0999350
114840.0000000    0.0968702
114880.0000000    0.0915157
114920.0000000    0.0849740
114960.0000000    0.0900696
115000.0000000    0.0947239
115040.0000000    0.0958531
115080.0000000    0.1039395
115120.0000000    0.0956073
115160.0000000    0.0908952
115200.0000000    0.0900915
115240.0000000    0.0978197
115280.0000000    0.0999572
115320.0000000    0.1085150
115360.0000000    0.0989893
115400.0000000    0.0946400
115440.0000000    0.1040826
115480.0000000    0.0969568
115520.0000000    0.1124412
115560.0000000    0.1037912
115600.0000000    0.1103042
115640.0000000    0.0966110
115680.0000000    0.0947547
115720.0000000    0.0833037
115760.0000000    0.0921961
115800.0000000    0.0929199
115840.0000000    0.0930662
115880.0000000    0.0982630
115920.0000000    0.0955634
115960.0000000    0.0974220
116000.0000000    0.0980223
116040.0000000    0.0970497
116080.0000000    0.0984821
116120.0000000    0.1069390
116160.0000000    0.1003699
116200.0000000    0.1077832
116240.0000000    0.0910393
116280.0000000    0.0983958
116320.0000000    0.0934022
116360.0000000    0.0992424
116400.0000000    0.0929210
116440.0000000    0.1123784
116480.0000000    0.1128217
116520.0000000    0.1024332
116560.0000000    0.1023787
116600.0000000    0.1020997
116640.0000000    0.1113506
116680.0000000    0.0979834
116720.0000000    0.0974417
116760.0000000    0.1035795
116800.0000000    0.0990136
116840.0000000    0.1003706
116880.0000000    0.0926411
116920.0000000    0.0951914
116960.0000000    0.0998820
117000.0000000    0.0915507
117040.0000000    0.0911534
117080.0000000    0.0959682
117120.0000000    0.0994159
117160.0000000    0.0977485
117200.0000000    0.0984682
117240.0000000    0.1074656
117280.0000000    0.1064996
117320.0000000    0.0953778
117360.0000000    0.0947245
117400.0000000    0.0943197
117440.0000000    0.0954997
117480.0000000    0.0914829
117520.0000000    0.1036296
117560.0000000    0.1053678
117600.0000000    0.1022692
117640.0000000    0.1281473
117680.0000000    0.1108279
117720.0000000    0.0921031
117760.0000000    0.1007782
117800.0000000    0.1028028
117840.0000000    0.1010429
117880.0000000    0.1034470
117920.0000000    0.0945499
117960.0000000    0.1031373
118000.0000000    0.1108018
118040.0000000    0.1050861
118080.0000000    0.1051714
118120.0000000    0.1021497
118160.0000000    0.1000768
118200.0000000    0.1032191
118240.0000000    0.1081149
118280.0000000    0.1006193
118320.0000000    0.1113425
118360.0000000    0.1072309
118400.0000000    0.1094212
118440.0000000    0.1045568
118480.0000000    0.1072061
118520.0000000    0.0968410
118560.0000000    0.1024263
118600.0000000    0.0908272
118640.0000000    0.0997522
118680.0000000    0.0888814
118720.0000000    0.0896114
118760.0000000    0.0937115
118800.0000000    0.0968895
118840.0000000    0.1039061
118880.0000000    0.1012209
118920.0000000    0.0900000
118960.0000000    0.0927726
119000.0000000    0.0898729
119040.0000000    0.0974837
119080.0000000    0.0887203
119120.0000000    0.0941626
119160.0000000    0.0949453
119200.0000000    0.0996855
119240.0000000    0.0931146
119280.0000000    0.0949426
119320.0000000    0.0924367
119360.0000000    0.1018561
119400.0000000    0.0983038
119440.0000000    0.1037963
119480.0000000    0.0973212
119520.0000000    0.1023819
119560.0000000    0.0961236
119600.0000000    0.1049499
119640.0000000    0.1085143
119680.0000000    0.1011875
119720.0000000    0.1062942
119760.0000000    0.1027544
119800.0000000    0.1035323
119840.0000000    0.1136200
119880.0000000    0.1073972
119920.0000000    0.1095542
119960.0000000    0.0964689
120000.0000000    0.1021868
120040.0000000    0.1011608
120080.0000000    0.1009149
120120.0000000    0.0977179
120160.0000000    0.0997908
120200.0000000    0.1000548
120240.0000000    0.1040515
120280.0000000    0.0957644
120320.0000000    0.0884682
120360.0000000    0.1025925
120400.0000000    0.0882922
120440.0000000    0.1014013
120480.0000000    0.0949854
120520.0000000    0.0952940
120560.0000000    0.0991491
120600.0000000    0.1068129
120640.0000000    0.1041099
120680.0000000    0.0960694
120720.0000000    0.0994359
120760.0000000    0.0989300
120800.0000000    0.0983239
120840.0000000    0.0961452
120880.0000000    0.0986087
120920.0000000    0.1068716
120960.0000000    0.1011210
121000.0000000    0.1119520
121040.0000000    0.1065784
121080.0000000    0.0967946
121120.0000000    0.1046921
121160.0000000    0.0976726
121200.0000000    0.0942650
121240.0000000    0.0985254
121280.0000000    0.0988804
121320.0000000    0.1141820
121360.0000000    0.0933188
121400.0000000    0.0966398
121440.0000000    0.1140691
121480.0000000    0.1148729
121520.0000000    0.1115697
121560.0000000    0.1058972
121600.0000000    0.1095818
121640.0000000    0.1070543
121680.0000000    0.1000155
121720.0000000    0.1080176
121760.0000000    0.0933964
121800.0000000    0.1066658
121840.0000000    0.0996108
121880.0000000    0.0945659
121920.0000000    0.0859090
121960.0000000    0.0927778
122000.0000000    0.1010913
122040.0000000    0.1054992
122080.0000000    0.1151231
122120.0000000    0.1106508
122160.0000000    0.0988165
122200.0000000    0.0758931
122240.0000000    0.0942275
122280.0000000    0.0968603
122320.0000000    0.0974997
122360.0000000    0.1126856
122400.0000000    0.1003056
122440.0000000    0.1067685
122480.0000000    0.1063031
122520.0000000    0.1006850
122560.0000000    0.1076212
122600.0000000    0.1029471
122640.0000000    0.1103415
122680.0000000    0.1032851
122720.0000000    0.0970136
122760.0000000    0.0981482
122800.0000000    0.1020374
122840.0000000    0.1111919
122880.0000000    0.1069231
122920.0000000    0.0962059
122960.0000000    0.0997799
123000.0000000    0.1054722
123040.0000000    0.0981098
123080.0000000    0.0952369
123120.0000000    0.1045593
123160.0000000    0.0970984
123200.0000000    0.0979767
123240.0000000    0.0846072
123280.0000000    0.0977958
123320.0000000    0.1042844
123360.0000000    0.1136459
123400.0000000    0.0963208
123440.0000000    0.0966841
123480.0000000    0.1035046
123520.0000000    0.0957499
123560.0000000    0.1132555
123600.0000000    0.0987389
123640.0000000    0.1022024
123680.0000000    0.0991503
123720.0000000    0.1057729
123760.0000000    0.1081330
123800.0000000    0.1145712
123840.0000000    0.0895836
123880.0000000    0.0970235
123920.0000000    0.1081254
123960.0000000    0.1075594
124000.0000000    0.0935987
124040.0000000    0.0991107
124080.0000000    0.0967898
124120.0000000    0.0992294
124160.0000000    0.1095180
124200.0000000    0.0859923
124240.0000000    0.0941425
124280.0000000    0.0939871
124320.0000000    0.0881976
124360.0000000    0.0976203
124400.0000000    0.0957352
124440.0000000    0.0957305
124480.0000000    0.0935577
124520.0000000    0.0906453
124560.0000000    0.1000124
124600.0000000    0.0985623
124640.0000000    0.0960171
124680.0000000    0.0964077
124720.0000000    0.1031937
124760.0000000    0.0928743
124800.0000000    0.0880544
124840.0000000    0.0946436
124880.0000000    0.1032257
124920.0000000    0.0928956
124960.0000000    0.0981033
125000.0000000    0.0963072
125040.0000000    0.0898547
125080.0000000    0.0983392
125120.0000000    0.0988615
125160.0000000    0.0930876
125200.0000000    0.1017315
125240.0000000    0.1020813
125280.0000000    0.1006528
125320.0000000    0.0959860
125360.0000000    0.0905614
125400.0000000    0.1054315
125440.0000000    0.0972153
125480.0000000    0.0905229
125520.0000000    0.0945001
125560.0000000    0.1036291
125600.0000000    0.1156046
125640.0000000    0.1023062
125680.0000000    0.1072762
125720.0000000    0.1112811
125760.0000000    0.1067240
125800.0000000    0.0944926
125840.0000000    0.1011201
125880.0000000    0.0960198
125920.0000000    0.0874210
125960.0000000    0.0903094
126000.0000000    0.0943751
126040.0000000    0.0881190
126080.0000000    0.0951452
126120.0000000    0.0979100
126160.0000000    0.0913986
126200.0000000    0.0992427
126240.0000000    0.0940341
126280.0000000    0.0935364
126320.0000000    0.0989645
126360.0000000    0.0946990
126400.0000000    0.0977825
126440.0000000    0.0949241
126480.0000000    0.1020028
126520.0000000    0.1014823
126560.0000000    0.0961790
126600.0000000    0.0989239
126640.0000000    0.0953278
126680.0000000    0.0905467
126720.0000000    0.0945626
126760.0000000    0.0915850
126800.0000000    0.0902803
126840.0000000    0.0951874
126880.0000000    0.0891041
126920.0000000    0.0971250
126960.0000000    0.0975245
127000.0000000    0.0975489
127040.0000000    0.0994696
127080.0000000    0.1042389
127120.0000000    0.1083452
127160.0000000    0.1029150
127200.0000000    0.1035905
127240.0000000    0.0987978
127280.0000000    0.1010274
127320.0000000    0.1037021
127360.0000000    0.1017546
127400.0000000    0.1025797
127440.0000000    0.0977656
127480.0000000    0.1057884
127520.0000000    0.0982948
127560.0000000    0.1013371
127600.0000000    0.1021379
127640.0000000    0.0975179
127680.0000000    0.0948848
127720.0000000    0.0906507
127760.0000000    0.0917257
127800.0000000    0.0939789
127840.0000000    0.1111208
127880.0000000    0.0975434
127920.0000000    0.0992245
127960.0000000    0.0938597
128000.0000000    0.0986332
128040.0000000    0.1041847
128080.0000000    0.1041545
128120.0000000    0.0926450
128160.0000000    0.0976589
128200.0000000    0.0968287
128240.0000000    0.1036550
128280.0000000    0.0947075
128320.0000000    0.0965869
128360.0000000    0.0987242
128400.0000000    0.1008785
128440.0000000    0.1019621
128480.0000000    0.1003136
128520.0000000    0.1012479
128560.0000000    0.1011847
128600.0000000    0.1023456
128640.0000000    0.1000210
128680.0000000    0.1034805
128720.0000000    0.0997371
128760.0000000    0.0974697
128800.0000000    0.1009301
128840.0000000    0.0985932
128880.0000000    0.0965469
128920.0000000    0.1039967
128960.0000000    0.0920598
129000.0000000    0.0950502
129040.0000000    0.0972458
129080.0000000    0.0944982
129120.0000000    0.0967972
129160.0000000    0.0964245
129200.0000000    0.0961543
129240.0000000    0.0999327
129280.0000000    0.0956471
129320.0000000    0.1112574
129360.0000000    0.1013155
129400.0000000    0.0923490
129440.0000000    0.0927004
129480.0000000    0.1006273
129520.0000000    0.0940536
129560.0000000    0.0953252
129600.0000000    0.1079969
129640.0000000    0.1057445
129680.0000000    0.0963801
129720.0000000    0.0942886
129760.0000000    0.1014956
129800.0000000    0.0951986
129840.0000000    0.0949041
129880.0000000    0.0955673
129920.0000000    0.0950595
129960.0000000    0.1089459
130000.0000000    0.0944759
130040.0000000    0.0988952
130080.0000000    0.0940092
130120.0000000    0.0969373
130160.0000000    0.0979702
130200.0000000    0.0946872
130240.0000000    0.0937586
130280.0000000    0.0950056
130320.0000000    0.1000444
130360.0000000    0.1005705
130400.0000000    0.1027360
130440.0000000    0.0943881
130480.0000000    0.0998178
130520.0000000    0.1067103
130560.0000000    0.0972449
130600.0000000    0.0883762
130640.0000000    0.0983677
130680.0000000    0.0920348
130720.0000000    0.1035109
130760.0000000    0.0957920
130800.0000000    0.1048291
130840.0000000    0.0989320
130880.0000000    0.0964207
130920.0000000    0.0929040
130960.0000000    0.1014466
131000.0000000    0.0871077
131040.0000000    0.0928396
131080.0000000    0.0997934
131120.0000000    0.1003922
131160.0000000    0.0911300
131200.0000000    0.1024441
131240.0000000    0.0936586
131280.0000000    0.0933660
131320.0000000    0.0885854
131360.0000000    0.0930203
131400.0000000    0.0978929
131440.0000000    0.0988080
131480.0000000    0.0957955
131520.0000000    0.0978967
131560.0000000    0.1000321
131600.0000000    0.1011052
131640.0000000    0.1075985
131680.0000000    0.0952982
131720.0000000    0.0992496
131760.0000000    0.1049253
131800.0000000    0.1031365
131840.0000000    0.1026719
131880.0000000    0.0926643
131920.0000000    0.0993294
131960.0000000    0.1019378
132000.0000000    0.0949047
132040.0000000    0.0889597
132080.0000000    0.0963311
132120.0000000    0.1026231
132160.0000000    0.1001597
132200.0000000    0.1097188
132240.0000000    0.0994205
132280.0000000    0.0972465
132320.0000000    0.0955616
132360.0000000    0.0968284
132400.0000000    0.0964967
132440.0000000    0.0927404
132480.0000000    0.0966440
132520.0000000    0.1028668
132560.0000000    0.1088140
132600.0000000    0.1110282
132640.0000000    0.1015717
132680.0000000    0.1016292
132720.0000000    0.1039974
132760.0000000    0.1086965
132800.0000000    0.1064062
132840.0000000    0.0955089
132880.0000000    0.1101631
132920.0000000    0.0987943
132960.0000000    0.0987517
133000.0000000    0.1001082
133040.0000000    0.1029087
133080.0000000    0.1083655
133120.0000000    0.1045765
133160.0000000    0.0917199
133200.0000000    0.1054196
133240.0000000    0.1091792
133280.0000000    0.1058627
133320.0000000    0.0990091
133360.0000000    0.1006998
133400.0000000    0.0985203
133440.0000000    0.1012272
133480.0000000    0.0970830
133520.0000000    0.1012007
133560.0000000    0.0973223
133600.0000000    0.1080201
133640.0000000    0.0936438
133680.0000000    0.0923221
133720.0000000    0.1006252
133760.0000000    0.0932798
133800.0000000    0.1024759
133840.0000000    0.1046138
133880.0000000    0.0902562
133920.0000000    0.0960204
133960.0000000    0.0875047
134000.0000000    0.0946152
134040.0000000    0.0942541
134080.0000000    0.1040891
134120.0000000    0.0907373
134160.0000000    0.0970219
134200.0000000    0.0912073
134240.0000000    0.0959721
134280.0000000    0.0949990
134320.0000000    0.1028505
134360.0000000    0.1047956
134400.0000000    0.1024040
134440.0000000    0.0937363
134480.0000000    0.0921131
134520.0000000    0.0889603
134560.0000000    0.1072547
134600.0000000    0.0925473
134640.0000000    0.0994094
134680.0000000    0.1080966
134720.0000000    0.1038807
134760.0000000    0.0920668
134800.0000000    0.0878075
134840.0000000    0.1068693
134880.0000000    0.0896105
134920.0000000    0.0982922
134960.0000000    0.0959884
135000.0000000    0.0838590
135040.0000000    0.0946582
135080.0000000    0.0869268
135120.0000000    0.0933583
135160.0000000    0.0986833
135200.0000000    0.0868434
135240.0000000    0.0917273
135280.0000000    0.0907271
135320.0000000    0.0880215
135360.0000000    0.0899244
135400.0000000    0.0993407
135440.0000000    0.0995750
135480.0000000    0.0999804
135520.0000000    0.1072671
135560.0000000    0.1004360
135600.0000000    0.1029843
135640.0000000    0.0952185
135680.0000000    0.1065682
135720.0000000    0.0915512
135760.0000000    0.1029749
135800.0000000    0.0959942
135840.0000000    0.0965687
135880.0000000    0.0995554
135920.0000000    0.1044175
135960.0000000    0.1073483
136000.0000000    0.1015907
136040.0000000    0.0930313
136080.0000000    0.0958804
136120.0000000    0.0937124
136160.0000000    0.0956629
136200.0000000    0.0864895
136240.0000000    0.0913782
136280.0000000    0.0893227
136320.0000000    0.0897669
136360.0000000    0.0918108
136400.0000000    0.0891381
136440.0000000    0.1096840
136480.0000000    0.0934555
136520.0000000    0.0999612
136560.0000000    0.1078633
136600.0000000    0.1069487
136640.0000000    0.1062710
136680.0000000    0.1006152
136720.0000000    0.1047849
136760.0000000    0.1013378
136800.0000000    0.1027585
136840.0000000    0.1082242
136880.0000000    0.0937200
136920.0000000    0.1010636
136960.0000000    0.1134072
137000.0000000    0.0994706
137040.0000000    0.1018627
137080.0000000    0.0935961
137120.0000000    0.0979037
137160.0000000    0.0957571
137200.0000000    0.1025941
137240.0000000    0.1158043
137280.0000000    0.0858209
137320.0000000    0.0891102
137360.0000000    0.0992284
137400.0000000    0.0901891
137440.0000000    0.0991161
137480.0000000    0.1035158
137520.0000000    0.1042766
137560.0000000    0.0977452
137600.0000000    0.0998159
137640.0000000    0.1019502
137680.0000000    0.0999037
137720.0000000    0.0952997
137760.0000000    0.1092257
137800.0000000    0.1027334
137840.0000000    0.0985053
137880.0000000    0.1043313
137920.0000000    0.0992785
137960.0000000    0.0992513
138000.0000000    0.0968497
138040.0000000    0.0997911
138080.0000000    0.1047775
138120.0000000    0.1015127
138160.0000000    0.1051610
138200.0000000    0.1027568
138240.0000000    0.0966515
138280.0000000    0.1000624
138320.0000000    0.1017423
138360.0000000    0.1029508
138400.0000000    0.1044018
138440.0000000    0.1044730
138480.0000000    0.0990364
138520.0000000    0.1003722
138560.0000000    0.1023887
138600.0000000    0.0983325
138640.0000000    0.1166925
138680.0000000    0.1139788
138720.0000000    0.1235407
138760.0000000    0.1087511
138800.0000000    0.1073293
138840.0000000    0.1075414
138880.0000000    0.0995333
138920.0000000    0.1162774
138960.0000000    0.1053935
139000.0000000    0.1086461
139040.0000000    0.1068092
139080.0000000    0.1163012
139120.0000000    0.1038319
139160.0000000    0.0961068
139200.0000000    0.0921133
139240.0000000    0.1078027
139280.0000000    0.1052180
139320.0000000    0.1060280
139360.0000000    0.1015368
139400.0000000    0.0958105
139440.0000000    0.1019595
139480.0000000    0.1029468
139520.0000000    0.1030883
139560.0000000    0.1003935
139600.0000000    0.1074683
139640.0000000    0.1057055
139680.0000000    0.1065143
139720.0000000    0.1011691
139760.0000000    0.0985583
139800.0000000    0.1101578
139840.0000000    0.0967479
139880.0000000    0.0973930
139920.0000000    0.0925423
139960.0000000    0.0957985
140000.0000000    0.0963445
140040.0000000    0.1052769
140080.0000000    0.1054648
140120.0000000    0.0945242
140160.0000000    0.0989259
140200.0000000    0.1082857
140240.0000000    0.1042058
140280.0000000    0.1054545
140320.0000000    0.1018392
140360.0000000    0.1037526
140400.0000000    0.0984279
140440.0000000    0.1088551
140480.0000000    0.1057827
140520.0000000    0.1052761
140560.0000000    0.1059229
140600.0000000    0.1042146
140640.0000000    0.1069238
140680.0000000    0.0995535
140720.0000000    0.1038685
140760.0000000    0.0972186
140800.0000000    0.1051641
140840.0000000    0.0935612
140880.0000000    0.0980046
140920.0000000    0.1027168
140960.0000000    0.1033237
141000.0000000    0.1066312
141040.0000000    0.1047123
141080.0000000    0.0986156
141120.0000000    0.1050129
141160.0000000    0.0984676
141200.0000000    0.0924743
141240.0000000    0.0995130
141280.0000000    0.1036319
141320.0000000    0.1065585
141360.0000000    0.1019199
141400.0000000    0.0912539
141440.0000000    0.0969009
141480.0000000    0.1056700
141520.0000000    0.1004831
141560.0000000    0.0986732
141600.0000000    0.1032808
141640.0000000    0.1073822
141680.0000000    0.1100236
141720.0000000    0.0997481
141760.0000000    0.0919433
141800.0000000    0.0946614
141840.0000000    0.1038644
141880.0000000    0.0933188
141920.0000000    0.0971792
141960.0000000    0.1008777
142000.0000000    0.0986521
142040.0000000    0.1043362
142080.0000000    0.0965222
142120.0000000    0.1061694
142160.0000000    0.1068741
142200.0000000    0.1067267
142240.0000000    0.1061730
142280.0000000    0.1051892
142320.0000000    0.1112664
142360.0000000    0.1063046
142400.0000000    0.1058785
142440.0000000    0.0973068
142480.0000000    0.1049057
142520.0000000    0.1021344
142560.0000000    0.1153939
142600.0000000    0.1037642
142640.0000000    0.1144951
142680.0000000    0.1064438
142720.0000000    0.1039238
142760.0000000    0.0967667
142800.0000000    0.1040261
142840.0000000    0.0989326
142880.0000000    0.1091107
142920.0000000    0.1064149
142960.0000000    0.1029729
143000.0000000    0.0931625
143040.0000000    0.1004049
143080.0000000    0.1109437
143120.0000000    0.1128034
143160.0000000    0.1303810
143200.0000000    0.1140456
143240.0000000    0.1122494
143280.0000000    0.1206941
143320.0000000    0.1127267
143360.0000000    0.1057366
143400.0000000    0.1024224
143440.0000000    0.1194174
143480.0000000    0.1015223
143520.0000000    0.1035219
143560.0000000    0.1108076
143600.0000000    0.1053685
143640.0000000    0.1063835
143680.0000000    0.0948014
143720.0000000    0.0874880
143760.0000000    0.1005223
143800.0000000    0.0967149
143840.0000000    0.0946516
143880.0000000    0.1021740
143920.0000000    0.1031369
143960.0000000    0.1031644
144000.0000000    0.0883629
144040.0000000    0.0981916
144080.0000000    0.0938616
144120.0000000    0.0930413
144160.0000000    0.0941753
144200.0000000    0.0913336
144240.0000000    0.1011749
144280.0000000    0.0909227
144320.0000000    0.0929246
144360.0000000    0.1045230
144400.0000000    0.1017589
144440.0000000    0.1060633
144480.0000000    0.0999324
144520.0000000    0.1013859
144560.0000000    0.1023780
144600.0000000    0.0985698
144640.0000000    0.0982416
144680.0000000    0.1021197
144720.0000000    0.1013527
144760.0000000    0.1030655
144800.0000000    0.1065811
144840.0000000    0.0975061
144880.0000000    0.1059016
144920.0000000    0.1000470
144960.0000000    0.0945032
145000.0000000    0.0971865
145040.0000000    0.1013229
145080.0000000    0.1009223
145120.0000000    0.0957690
145160.0000000    0.0953069
145200.0000000    0.0915418
145240.0000000    0.1031534
145280.0000000    0.1034017
145320.0000000    0.0923387
145360.0000000    0.0932276
145400.0000000    0.0858666
145440.0000000    0.0885656
145480.0000000    0.0920272
145520.0000000    0.0957034
145560.0000000    0.0923232
145600.0000000    0.0903414
145640.0000000    0.0882944
145680.0000000    0.1016910
145720.0000000    0.1006516
145760.0000000    0.1038999
145800.0000000    0.1006962
145840.0000000    0.0985917
145880.0000000    0.0973159
145920.0000000    0.0983927
145960.0000000    0.0969839
146000.0000000    0.1049912
146040.0000000    0.1071934
146080.0000000    0.1070438
146120.0000000    0.1070401
146160.0000000    0.1141723
146200.0000000    0.1030597
146240.0000000    0.1112774
146280.0000000    0.1129241
146320.0000000    0.1006880
146360.0000000    0.1102008
146400.0000000    0.1141096
146440.0000000    0.1183085
146480.0000000    0.1064268
146520.0000000    0.1107677
146560.0000000    0.1065958
146600.0000000    0.0994585
146640.0000000    0.1169552
146680.0000000    0.1139583
146720.0000000    0.0969293
146760.0000000    0.1081012
146800.0000000    0.0996735
146840.0000000    0.0987521
146880.0000000    0.0981673
146920.0000000    0.1016841
146960.0000000    0.0967781
147000.0000000    0.1138130
147040.0000000    0.1184850
147080.0000000    0.1104107
147120.0000000    0.1026621
147160.0000000    0.1031896
147200.0000000    0.0957552
147240.0000000    0.0871753
147280.0000000    0.1067481
147320.0000000    0.1035898
147360.0000000    0.1041397
147400.0000000    0.1166446
147440.0000000    0.1051994
147480.0000000    0.1093468
147520.0000000    0.1050995
147560.0000000    0.1041082
147600.0000000    0.1071420
147640.0000000    0.1064973
147680.0000000    0.1088399
147720.0000000    0.1061331
147760.0000000    0.1071189
147800.0000000    0.1042157
147840.0000000    0.0970852
147880.0000000    0.0948918
147920.0000000    0.0938508
147960.0000000    0.1006722
148000.0000000    0.0951439
148040.0000000    0.1079509
148080.0000000    0.1095045
148120.0000000    0.1072783
148160.0000000    0.1001391
148200.0000000    0.1133403
148240.0000000    0.0906848
148280.0000000    0.1002692
148320.0000000    0.1011214
148360.0000000    0.0954827
148400.0000000    0.0952754
148440.0000000    0.0988012
148480.0000000    0.0915700
148520.0000000    0.0960222
148560.0000000    0.0959744
148600.0000000    0.1009200
148640.0000000    0.0942800
148680.0000000    0.0995050
148720.0000000    0.1072463
148760.0000000    0.1017915
148800.0000000    0.1029662
148840.0000000    0.1011187
148880.0000000    0.0949149
148920.0000000    0.0892659
148960.0000000    0.0968439
149000.0000000    0.0912056
149040.0000000    0.0861336
149080.0000000    0.0976234
149120.0000000    0.1012335
149160.0000000    0.1017620
149200.0000000    0.1054374
149240.0000000    0.1093020
149280.0000000    0.1059536
149320.0000000    0.1020177
149360.0000000    0.1079809
149400.0000000    0.1043822
149440.0000000    0.1025756
149480.0000000    0.1097969
149520.0000000    0.1099619
149560.0000000    0.1048581
149600.0000000    0.0996596
149640.0000000    0.1058066
149680.0000000    0.1019295
149720.0000000    0.1032011
149760.0000000    0.1003761
149800.0000000    0.1040132
149840.0000000    0.0918538
149880.0000000    0.1001534
149920.0000000    0.0992316
149960.0000000    0.1030188
150000.0000000    0.0989203
150040.0000000    0.0899998
150080.0000000    0.0960742
150120.0000000    0.0941779
150160.0000000    0.0951417
150200.0000000    0.0979099
150240.0000000    0.1069582
150280.0000000    0.1047075
150320.0000000    0.1152069
150360.0000000    0.1152400
150400.0000000    0.1215413
150440.0000000    0.0990772
150480.0000000    0.0961314
150520.0000000    0.0965472
150560.0000000    0.0978106
150600.0000000    0.0977129
150640.0000000    0.0948938
150680.0000000    0.0898253
150720.0000000    0.0972309
150760.0000000    0.0949698
150800.0000000    0.1050180
150840.0000000    0.0935475
150880.0000000    0.0960945
150920.0000000    0.0951964
150960.0000000    0.0851655
151000.0000000    0.0948758
151040.0000000    0.1041243
151080.0000000    0.1024029
151120.0000000    0.0860488
151160.0000000    0.0913675
151200.0000000    0.1056727
151240.0000000    0.1083571
151280.0000000    0.1003930
151320.0000000    0.1046940
151360.0000000    0.0999807
151400.0000000    0.0888245
151440.0000000    0.0982295
151480.0000000    0.0909234
151520.0000000    0.0974978
151560.0000000    0.1024357
151600.0000000    0.0981669
151640.0000000    0.0983573
151680.0000000    0.0889552
151720.0000000    0.0967895
151760.0000000    0.0941745
151800.0000000    0.1004919
151840.0000000    0.0929776
151880.0000000    0.0917860
151920.0000000    0.0883432
151960.0000000    0.0933059
152000.0000000    0.0966573
152040.0000000    0.0982337
152080.0000000    0.0954039
152120.0000000    0.1033959
152160.0000000    0.0973742
152200.0000000    0.1091046
152240.0000000    0.0979085
152280.0000000    0.1192657
152320.0000000    0.1143658
152360.0000000    0.1008999
152400.0000000    0.1106831
152440.0000000    0.1154116
152480.0000000    0.1057714
152520.0000000    0.1040384
152560.0000000    0.1043344
152600.0000000    0.1213394
152640.0000000    0.1131188
152680.0000000    0.1090697
152720.0000000    0.1034132
152760.0000000    0.1057054
152800.0000000    0.1146403
152840.0000000    0.1065733
152880.0000000    0.1155033
152920.0000000    0.1055600
152960.0000000    0.1071088
153000.0000000    0.1064941
153040.0000000    0.1040763
153080.0000000    0.1086176
153120.0000000    0.1000951
153160.0000000    0.1090987
153200.0000000    0.1055040
153240.0000000    0.1007241
153280.0000000    0.1001676
153320.0000000    0.1012496
153360.0000000    0.0989931
153400.0000000    0.0943126
153440.0000000    0.0946530
153480.0000000    0.0949936
153520.0000000    0.1087385
153560.0000000    0.0895801
153600.0000000    0.1012347
153640.0000000    0.1030333
153680.0000000    0.1027228
153720.0000000    0.1011639
153760.0000000    0.1042288
153800.0000000    0.1006415
153840.0000000    0.1018356
153880.0000000    0.1005329
153920.0000000    0.0960669
153960.0000000    0.0982413
154000.0000000    0.1036714
154040.0000000    0.0911922
154080.0000000    0.0970901
154120.0000000    0.0917983
154160.0000000    0.0868286
154200.0000000    0.0893654
154240.0000000    0.1151099
154280.0000000    0.0962086
154320.0000000    0.0953482
154360.0000000    0.0975377
154400.0000000    0.0978092
154440.0000000    0.1035431
154480.0000000    0.1054879
154520.0000000    0.1117291
154560.0000000    0.1094695
154600.0000000    0.1056015
154640.0000000    0.1114794
154680.0000000    0.1070404
154720.0000000    0.0930164
154760.0000000    0.1009492
154800.0000000    0.0961037
154840.0000000    0.0941671
154880.0000000    0.1017922
154920.0000000    0.1107053
154960.0000000    0.1117388
155000.0000000    0.1022725
155040.0000000    0.1031555
155080.0000000    0.1039294
155120.0000000    0.1064683
155160.0000000    0.0939023
155200.0000000    0.1072560
155240.0000000    0.1102952
155280.0000000    0.1103934
155320.0000000    0.0932517
155360.0000000    0.0912736
155400.0000000    0.0928018
155440.0000000    0.0963601
155480.0000000    0.0970570
155520.0000000    0.0986271
155560.0000000    0.0974317
155600.0000000    0.0985217
155640.0000000    0.0973711
155680.0000000    0.1018734
155720.0000000    0.1007777
155760.0000000    0.1000093
155800.0000000    0.1030490
155840.0000000    0.1028315
155880.0000000    0.0968211
155920.0000000    0.0934406
155960.0000000    0.0985022
156000.0000000    0.0997276
156040.0000000    0.1033581
156080.0000000    0.0997363
156120.0000000    0.1020876
156160.0000000    0.1073379
156200.0000000    0.0955557
156240.0000000    0.0846190
156280.0000000    0.1010402
156320.0000000    0.1014050
156360.0000000    0.0935710
156400.0000000    0.0916879
156440.0000000    0.1020231
156480.0000000    0.0841154
156520.0000000    0.0913047
156560.0000000    0.0923690
156600.0000000    0.0956495
156640.0000000    0.1055564
156680.0000000    0.0911323
156720.0000000    0.0921361
156760.0000000    0.1061294
156800.0000000    0.1113901
156840.0000000    0.1011723
156880.0000000    0.0953972
156920.0000000    0.0985911
156960.0000000    0.0866462
157000.0000000    0.0922339
157040.0000000    0.0970717
157080.0000000    0.0956243
157120.0000000    0.0884341
157160.0000000    0.0878942
157200.0000000    0.0909196
157240.0000000    0.0929922
157280.0000000    0.0938736
157320.0000000    0.0917010
157360.0000000    0.1014006
157400.0000000    0.0916802
157440.0000000    0.0997435
157480.0000000    0.0912854
157520.0000000    0.0895279
157560.0000000    0.0844115
157600.0000000    0.1069945
157640.0000000    0.0932302
157680.0000000    0.0939604
157720.0000000    0.1014254
157760.0000000    0.0998200
157800.0000000    0.0992777
157840.0000000    0.0924316
157880.0000000    0.0916987
157920.0000000    0.0831995
157960.0000000    0.0990079
158000.0000000    0.0881920
158040.0000000    0.0931762
158080.0000000    0.1089951
158120.0000000    0.0902526
158160.0000000    0.0976497
158200.0000000    0.0950631
158240.0000000    0.0908657
158280.0000000    0.0950718
158320.0000000    0.0935230
158360.0000000    0.0952927
158400.0000000    0.0969283
158440.0000000    0.0923500
158480.0000000    0.0894734
158520.0000000    0.1063282
158560.0000000    0.1174409
158600.0000000    0.0961506
158640.0000000    0.1112618
158680.0000000    0.0993670
158720.0000000    0.0904229
158760.0000000    0.0970588
158800.0000000    0.1075845
158840.0000000    0.0951308
158880.0000000    0.0964271
158920.0000000    0.0938200
158960.0000000    0.0867074
159000.0000000    0.1079975
159040.0000000    0.1050752
159080.0000000    0.1014613
159120.0000000    0.1008221
159160.0000000    0.0982626
159200.0000000    0.0849354
159240.0000000    0.0994243
159280.0000000    0.1011660
159320.0000000    0.0946788
159360.0000000    0.1079813
159400.0000000    0.1081973
159440.0000000    0.0934778
159480.0000000    0.0961473
159520.0000000    0.0923174
159560.0000000    0.0915793
159600.0000000    0.0951051
159640.0000000    0.0948156
159680.0000000    0.0984452
159720.0000000    0.1000044
159760.0000000    0.0909279
159800.0000000    0.0844176
159840.0000000    0.0894998
159880.0000000    0.0954472
159920.0000000    0.0872920
159960.0000000    0.1051983
160000.0000000    0.0953127
160040.0000000    0.1034273
160080.0000000    0.0891208
160120.0000000    0.0964987
160160.0000000    0.0988733
160200.0000000    0.0918895
160240.0000000    0.0946838
160280.0000000    0.0926727
160320.0000000    0.0864833
160360.0000000    0.0935458
160400.0000000    0.0856179
160440.0000000    0.0969088
160480.0000000    0.0985397
160520.0000000    0.0851617
160560.0000000    0.0894635
160600.0000000    0.0968697
160640.0000000    0.0990804
160680.0000000    0.0880268
160720.0000000    0.0994280
160760.0000000    0.0872854
160800.0000000    0.0964389
160840.0000000    0.0954967
160880.0000000    0.0991417
160920.0000000    0.0958328
160960.0000000    0.0933701
161000.0000000    0.1105810
161040.0000000    0.0922889
161080.0000000    0.1132780
161120.0000000    0.0931203
161160.0000000    0.0953966
161200.0000000    0.1053477
161240.0000000    0.0943636
161280.0000000    0.0965464
161320.0000000    0.1043093
161360.0000000    0.1063289
161400.0000000    0.0947189
161440.0000000    0.0948369
161480.0000000    0.1023300
161520.0000000    0.0911596
161560.0000000    0.0908443
161600.0000000    0.0948130
161640.0000000    0.0926436
161680.0000000    0.1089615
161720.0000000    0.0986622
161760.0000000    0.0946705
161800.0000000    0.0978779
161840.0000000    0.0945172
161880.0000000    0.0973419
161920.0000000    0.1073932
161960.0000000    0.1207272
162000.0000000    0.1079286
162040.0000000    0.1066004
162080.0000000    0.1042481
162120.0000000    0.1101575
162160.0000000    0.1148228
162200.0000000    0.1019458
162240.0000000    0.1024618
162280.0000000    0.1012204
162320.0000000    0.1030367
162360.0000000    0.1044748
162400.0000000    0.1092874
162440.0000000    0.0978629
162480.0000000    0.1159527
162520.0000000    0.1047696
162560.0000000    0.1034209
162600.0000000    0.0962958
162640.0000000    0.1033482
162680.0000000    0.0897264
162720.0000000    0.0917495
162760.0000000    0.0990297
162800.0000000    0.0989392
162840.0000000    0.0937147
162880.0000000    0.1003967
162920.0000000    0.0972346
162960.0000000    0.0917982
163000.0000000    0.0904940
163040.0000000    0.1030076
163080.0000000    0.1069257
163120.0000000    0.0958498
163160.0000000    0.0852888
163200.0000000    0.0912580
163240.0000000    0.1064944
163280.0000000    0.1013050
163320.0000000    0.1009663
163360.0000000    0.1080652
163400.0000000    0.1117541
163440.0000000    0.1103811
163480.0000000    0.1125010
163520.0000000    0.1087483
163560.0000000    0.1010559
163600.0000000    0.1108922
163640.0000000    0.1098825
163680.0000000    0.0929763
163720.0000000    0.0923773
163760.0000000    0.0916620
163800.0000000    0.0989749
163840.0000000    0.0977714
163880.0000000    0.1123937
163920.0000000    0.1128834
163960.0000000    0.1055536
164000.0000000    0.0925192
164040.0000000    0.1030020
164080.0000000    0.0975346
164120.0000000    0.0981843
164160.0000000    0.0955792
164200.0000000    0.1027293
164240.0000000    0.0947284
164280.0000000    0.1097045
164320.0000000    0.1013406
164360.0000000    0.0965563
164400.0000000    0.0929279
164440.0000000    0.0924724
164480.0000000    0.0875822
164520.0000000    0.0950454
164560.0000000    0.0943424
164600.0000000    0.1021884
164640.0000000    0.0907694
164680.0000000    0.0903171
164720.0000000    0.0922387
164760.0000000    0.1033640
164800.0000000    0.1011040
164840.0000000    0.0929712
164880.0000000    0.0978098
164920.0000000    0.0918261
164960.0000000    0.0946371
165000.0000000    0.0991972
165040.0000000    0.0878647
165080.0000000    0.1070840
165120.0000000    0.1092482
165160.0000000    0.0884898
165200.0000000    0.1230280
165240.0000000    0.0834526
165280.0000000    0.0915901
165320.0000000    0.0978229
165360.0000000    0.0969824
165400.0000000    0.0962132
165440.0000000    0.0905218
165480.0000000    0.1085900
165520.0000000    0.1051817
165560.0000000    0.1025336
165600.0000000    0.1146442
165640.0000000    0.0960493
165680.0000000    0.1016859
165720.0000000    0.1014462
165760.0000000    0.0959833
165800.0000000    0.0937638
165840.0000000    0.0928701
165880.0000000    0.0835865
165920.0000000    0.0840837
165960.0000000    0.1077494
166000.0000000    0.1009953
166040.0000000    0.0920703
166080.0000000    0.0970362
166120.0000000    0.0988505
166160.0000000    0.1036098
166200.0000000    0.1054344
166240.0000000    0.0970597
166280.0000000    0.0922412
166320.0000000    0.0965042
166360.0000000    0.1019991
166400.0000000    0.0901356
166440.0000000    0.0919367
166480.0000000    0.0933038
166520.0000000    0.0961521
166560.0000000    0.0868571
166600.0000000    0.0857390
166640.0000000    0.0944723
166680.0000000    0.0988455
166720.0000000    0.1090949
166760.0000000    0.0900675
166800.0000000    0.1011319
166840.0000000    0.0953776
166880.0000000    0.1007802
166920.0000000    0.1016211
166960.0000000    0.0888087
167000.0000000    0.0921504
167040.0000000    0.1018218
167080.0000000    0.0973765
167120.0000000    0.0933471
167160.0000000    0.1008539
167200.0000000    0.0937662
167240.0000000    0.0967775
167280.0000000    0.0986510
167320.0000000    0.1141781
167360.0000000    0.0967037
167400.0000000    0.0948516
167440.0000000    0.0978469
167480.0000000    0.0901396
167520.0000000    0.0936241
167560.0000000    0.0961417
167600.0000000    0.0951871
167640.0000000    0.0976721
167680.0000000    0.0957048
167720.0000000    0.1047576
167760.0000000    0.0975408
167800.0000000    0.0851820
167840.0000000    0.0832628
167880.0000000    0.0961288
167920.0000000    0.0939786
167960.0000000    0.0898011
168000.0000000    0.0927911
168040.0000000    0.1115686
168080.0000000    0.1048180
168120.0000000    0.1124361
168160.0000000    0.1037252
168200.0000000    0.1020429
168240.0000000    0.1031611
168280.0000000    0.1044959
168320.0000000    0.1013204
168360.0000000    0.0925886
168400.0000000    0.0958349
168440.0000000    0.0900347
168480.0000000    0.1043587
168520.0000000    0.1026880
168560.0000000    0.0981978
168600.0000000    0.0944266
168640.0000000    0.0976695
168680.0000000    0.0951565
168720.0000000    0.0955928
168760.0000000    0.0888749
168800.0000000    0.0968787
168840.0000000    0.0987294
168880.0000000    0.0954540
168920.0000000    0.0907229
168960.0000000    0.1045594
169000.0000000    0.1076675
169040.0000000    0.1063754
169080.0000000    0.0975536
169120.0000000    0.1017601
169160.0000000    0.0970664
169200.0000000    0.1004594
169240.0000000    0.0986594
169280.0000000    0.0974350
169320.0000000    0.0904613
169360.0000000    0.0964189
169400.0000000    0.0968572
169440.0000000    0.0980425
169480.0000000    0.1010103
169520.0000000    0.0994409
169560.0000000    0.0918604
169600.0000000    0.1236151
169640.0000000    0.0995179
169680.0000000    0.0981340
169720.0000000    0.1028187
169760.0000000    0.0883282
169800.0000000    0.0952861
169840.0000000    0.1067411
169880.0000000    0.0946718
169920.0000000    0.0961343
169960.0000000    0.0918035
170000.0000000    0.1007554
170040.0000000    0.0985630
170080.0000000    0.0891367
170120.0000000    0.0957188
170160.0000000    0.1017214
170200.0000000    0.0954540
170240.0000000    0.0899054
170280.0000000    0.0982800
170320.0000000    0.0903610
170360.0000000    0.1086703
170400.0000000    0.1024305
170440.0000000    0.1096450
170480.0000000    0.1171465
170520.0000000    0.1016607
170560.0000000    0.0971767
170600.0000000    0.1075023
170640.0000000    0.0986102
170680.0000000    0.1154526
170720.0000000    0.0986535
170760.0000000    0.1052652
170800.0000000    0.0978057
170840.0000000    0.1077193
170880.0000000    0.1113231
170920.0000000    0.1050299
170960.0000000    0.0993378
171000.0000000    0.0931072
171040.0000000    0.0924988
171080.0000000    0.0973755
171120.0000000    0.0992371
171160.0000000    0.1126546
171200.0000000    0.0935670
171240.0000000    0.0968210
171280.0000000    0.0897652
171320.0000000    0.1025321
171360.0000000    0.0992182
171400.0000000    0.1014054
171440.0000000    0.0974444
171480.0000000    0.0930070
171520.0000000    0.0964511
171560.0000000    0.0842246
171600.0000000    0.0941237
171640.0000000    0.0950252
171680.0000000    0.1035467
171720.0000000    0.0971295
171760.0000000    0.0903631
171800.0000000    0.0990194
171840.0000000    0.1039934
171880.0000000    0.0939570
171920.0000000    0.0994103
171960.0000000    0.0877398
172000.0000000    0.0859083
172040.0000000    0.1071339
172080.0000000    0.1017577
172120.0000000    0.1058279
172160.0000000    0.0919490
172200.0000000    0.0978753
172240.0000000    0.0998125
172280.0000000    0.1100779
172320.0000000    0.0963137
172360.0000000    0.0875246
172400.0000000    0.0972970
172440.0000000    0.0986768
172480.0000000    0.0857658
172520.0000000    0.0918076
172560.0000000    0.0983399
172600.0000000    0.1003465
172640.0000000    0.0918294
172680.0000000    0.0965892
172720.0000000    0.0902492
172760.0000000    0.1016574
172800.0000000    0.0972012
172840.0000000    0.1022866
172880.0000000    0.0898050
172920.0000000    0.0905286
172960.0000000    0.0961828
173000.0000000    0.1061661
173040.0000000    0.1026083
173080.0000000    0.0920144
173120.0000000    0.0975169
173160.0000000    0.0941097
173200.0000000    0.0943250
173240.0000000    0.0913028
173280.0000000    0.0964063
173320.0000000    0.0857397
173360.0000000    0.0903116
173400.0000000    0.0831008
173440.0000000    0.0995749
173480.0000000    0.0949468
173520.0000000    0.1003230
173560.0000000    0.0885508
173600.0000000    0.0858648
173640.0000000    0.0960381
173680.0000000    0.0893382
173720.0000000    0.0845826
173760.0000000    0.0949114
173800.0000000    0.0938117
173840.0000000    0.0874561
173880.0000000    0.0966373
173920.0000000    0.0931650
173960.0000000    0.0958297
174000.0000000    0.0826033
174040.0000000    0.1057281
174080.0000000    0.1069351
174120.0000000    0.0806460
174160.0000000    0.0897563
174200.0000000    0.0925073
174240.0000000    0.0966142
174280.0000000    0.0997247
174320.0000000    0.0967768
174360.0000000    0.0904280
174400.0000000    0.0953475
174440.0000000    0.0841134
174480.0000000    0.0980380
174520.0000000    0.0922527
174560.0000000    0.1020260
174600.0000000    0.1065921
174640.0000000    0.0951672
174680.0000000    0.0894627
174720.0000000    0.1023322
174760.0000000    0.1122952
174800.0000000    0.0913592
174840.0000000    0.1036192
174880.0000000    0.0994857
174920.0000000    0.0945248
174960.0000000    0.0980979
175000.0000000    0.1031518
175040.0000000    0.0981590
175080.0000000    0.0923337
175120.0000000    0.0966748
175160.0000000    0.0899209
175200.0000000    0.0863317
175240.0000000    0.0916731
175280.0000000    0.1165915
175320.0000000    0.0983889
175360.0000000    0.1043026
175400.0000000    0.0929165
175440.0000000    0.1084317
175480.0000000    0.0975988
175520.0000000    0.1013244
175560.0000000    0.1045467
175600.0000000    0.1030541
175640.0000000    0.1032127
175680.0000000    0.1010454
175720.0000000    0.1128271
175760.0000000    0.1080572
175800.0000000    0.1007767
175840.0000000    0.1029890
175880.0000000    0.0948292
175920.0000000    0.1044935
175960.0000000    0.1017207
176000.0000000    0.0981859
176040.0000000    0.0987694
176080.0000000    0.1038060
176120.0000000    0.1019880
176160.0000000    0.1051859
176200.0000000    0.1029671
176240.0000000    0.1106011
176280.0000000    0.1076775
176320.0000000    0.1007336
176360.0000000    0.0971895
176400.0000000    0.1036704
176440.0000000    0.1187444
176480.0000000    0.1010494
176520.0000000    0.1093149
176560.0000000    0.0987452
176600.0000000    0.1057561
176640.0000000    0.1050218
176680.0000000    0.1108624
176720.0000000    0.1126794
176760.0000000    0.1005950
176800.0000000    0.1064571
176840.0000000    0.1035797
176880.0000000    0.1040167
176920.0000000    0.1009454
176960.0000000    0.1154598
177000.0000000    0.0983349
177040.0000000    0.1069066
177080.0000000    0.1012378
177120.0000000    0.1143464
177160.0000000    0.0985814
177200.0000000    0.1046624
177240.0000000    0.1040099
177280.0000000    0.1054522
177320.0000000    0.1011380
177360.0000000    0.1084422
177400.0000000    0.1027702
177440.0000000    0.1056123
177480.0000000    0.1007572
177520.0000000    0.1020065
177560.0000000    0.1026509
177600.0000000    0.1020346
177640.0000000    0.0944086
177680.0000000    0.0913482
177720.0000000    0.1069840
177760.0000000    0.1014536
177800.0000000    0.0968707
177840.0000000    0.0976238
177880.0000000    0.0972873
177920.0000000    0.1116541
177960.0000000    0.1140388
178000.0000000    0.1054584
178040.0000000    0.1087596
178080.0000000    0.0976871
178120.0000000    0.1011737
178160.0000000    0.1026658
178200.0000000    0.1069385
178240.0000000    0.0963516
178280.0000000    0.0980095
178320.0000000    0.1011483
178360.0000000    0.0925941
178400.0000000    0.0951360
178440.0000000    0.0936038
178480.0000000    0.0960867
178520.0000000    0.1072455
178560.0000000    0.0945076
178600.0000000    0.0936161
178640.0000000    0.0967382
178680.0000000    0.0955463
178720.0000000    0.0963465
178760.0000000    0.0935144
178800.0000000    0.0908341
178840.0000000    0.0981441
178880.0000000    0.1024914
178920.0000000    0.1017226
178960.0000000    0.1080550
179000.0000000    0.1161868
179040.0000000    0.1060763
179080.0000000    0.1091622
179120.0000000    0.1077479
179160.0000000    0.1215782
179200.0000000    0.1192488
179240.0000000    0.1016620
179280.0000000    0.1051913
179320.0000000    0.1197732
179360.0000000    0.1027231
179400.0000000    0.1179050
179440.0000000    0.1307636
179480.0000000    0.1097702
179520.0000000    0.1127675
179560.0000000    0.1271063
179600.0000000    0.1016210
179640.0000000    0.1054772
179680.0000000    0.1010717
179720.0000000    0.1003511
179760.0000000    0.1100821
179800.0000000    0.1157080
179840.0000000    0.1200722
179880.0000000    0.1019896
179920.0000000    0.1121195
179960.0000000    0.1016460
180000.0000000    0.1027755
180040.0000000    0.1008542
180080.0000000    0.1009618
180120.0000000    0.0963227
180160.0000000    0.1102767
180200.0000000    0.1188907
180240.0000000    0.1207351
180280.0000000    0.1090816
180320.0000000    0.1096140
180360.0000000    0.1106430
180400.0000000    0.1107940
180440.0000000    0.1175903
180480.0000000    0.1024733
180520.0000000    0.1190004
180560.0000000    0.1118988
180600.0000000    0.1146675
180640.0000000    0.1071207
180680.0000000    0.1036495
180720.0000000    0.1114951
180760.0000000    0.1068940
180800.0000000    0.1140942
180840.0000000    0.1084253
180880.0000000    0.1047330
180920.0000000    0.1050802
180960.0000000    0.1025254
181000.0000000    0.1017447
181040.0000000    0.1140642
181080.0000000    0.1129217
181120.0000000    0.1055802
181160.0000000    0.1080311
181200.0000000    0.1051773
181240.0000000    0.1001450
181280.0000000    0.1047276
181320.0000000    0.1130710
181360.0000000    0.0921384
181400.0000000    0.1002268
181440.0000000    0.0989391
181480.0000000    0.0973818
181520.0000000    0.0950568
181560.0000000    0.1002883
181600.0000000    0.0943103
181640.0000000    0.0943361
181680.0000000    0.0934529
181720.0000000    0.0910924
181760.0000000    0.1038447
181800.0000000    0.1006226
181840.0000000    0.0967451
181880.0000000    0.0949862
181920.0000000    0.1006113
181960.0000000    0.1056433
182000.0000000    0.0975633
182040.0000000    0.0959159
182080.0000000    0.1014502
182120.0000000    0.0904183
182160.0000000    0.0899319
182200.0000000    0.0904841
182240.0000000    0.1057979
182280.0000000    0.1079536
182320.0000000    0.1036942
182360.0000000    0.1168191
182400.0000000    0.1288519
182440.0000000    0.1062649
182480.0000000    0.1082589
182520.0000000    0.1046794
182560.0000000    0.1180585
182600.0000000    0.1105208
182640.0000000    0.0975232
182680.0000000    0.0992298
182720.0000000    0.0964481
182760.0000000    0.1021474
182800.0000000    0.0902049
182840.0000000    0.1018276
182880.0000000    0.1112744
182920.0000000    0.1020804
182960.0000000    0.1062295
183000.0000000    0.1034158
183040.0000000    0.1045156
183080.0000000    0.1007898
183120.0000000    0.1044004
183160.0000000    0.1010063
183200.0000000    0.0951868
183240.0000000    0.0918581
183280.0000000    0.1113910
183320.0000000    0.1285629
183360.0000000    0.1061700
183400.0000000    0.1012342
183440.0000000    0.0946515
183480.0000000    0.0914800
183520.0000000    0.0979346
183560.0000000    0.1014100
183600.0000000    0.0929385
183640.0000000    0.0954065
183680.0000000    0.1043290
183720.0000000    0.1034495
183760.0000000    0.1098024
183800.0000000    0.1028833
183840.0000000    0.0992556
183880.0000000    0.1053788
183920.0000000    0.1103910
183960.0000000    0.1059328
184000.0000000    0.0963416
184040.0000000    0.1018281
184080.0000000    0.1010022
184120.0000000    0.1016549
184160.0000000    0.0933281
184200.0000000    0.1127462
184240.0000000    0.0977720
184280.0000000    0.0926226
184320.0000000    0.0897044
184360.0000000    0.1041896
184400.0000000    0.0953290
184440.0000000    0.1229151
184480.0000000    0.1113704
184520.0000000    0.1027751
184560.0000000    0.0976149
184600.0000000    0.1080476
184640.0000000    0.1027959
184680.0000000    0.1125743
184720.0000000    0.0885647
184760.0000000    0.1023978
184800.0000000    0.1054782
184840.0000000    0.1076706
184880.0000000    0.0930099
184920.0000000    0.1008100
184960.0000000    0.1005150
185000.0000000    0.0969649
185040.0000000    0.1089272
185080.0000000    0.1011466
185120.0000000    0.1065513
185160.0000000    0.1042317
185200.0000000    0.0929540
185240.0000000    0.0988044
185280.0000000    0.1093494
185320.0000000    0.1106273
185360.0000000    0.1088566
185400.0000000    0.1205652
185440.0000000    0.0986961
185480.0000000    0.1018929
185520.0000000    0.1020251
185560.0000000    0.0986431
185600.0000000    0.1011010
185640.0000000    0.1050567
185680.0000000    0.1114088
185720.0000000    0.1062708
185760.0000000    0.1134873
185800.0000000    0.1031987
185840.0000000    0.1140471
185880.0000000    0.1131010
185920.0000000    0.1141522
185960.0000000    0.1049505
186000.0000000    0.1067320
186040.0000000    0.1067745
186080.0000000    0.1068197
186120.0000000    0.1101973
186160.0000000    0.1225598
186200.0000000    0.1029131
186240.0000000    0.0995807
186280.0000000    0.1062286
186320.0000000    0.1093189
186360.0000000    0.1112178
186400.0000000    0.1101783
186440.0000000    0.1111166
186480.0000000    0.1077273
186520.0000000    0.1210145
186560.0000000    0.1141996
186600.0000000    0.1287360
186640.0000000    0.1166735
186680.0000000    0.1083646
186720.0000000    0.1017069
186760.0000000    0.1028999
186800.0000000    0.1064512
186840.0000000    0.1154598
186880.0000000    0.1013759
186920.0000000    0.1056737
186960.0000000    0.0995723
187000.0000000    0.0956564
187040.0000000    0.1076546
187080.0000000    0.1040189
187120.0000000    0.1041225
187160.0000000    0.1019345
187200.0000000    0.1034453
187240.0000000    0.0963792
187280.0000000    0.0941883
187320.0000000    0.0905769
187360.0000000    0.1052061
187400.0000000    0.0998655
187440.0000000    0.0935861
187480.0000000    0.1012247
187520.0000000    0.0950150
187560.0000000    0.0970970
187600.0000000    0.1083486
187640.0000000    0.0918481
187680.0000000    0.0926147
187720.0000000    0.1024910
187760.0000000    0.1018366
187800.0000000    0.1016972
187840.0000000    0.0942389
187880.0000000    0.0962740
187920.0000000    0.0971727
187960.0000000    0.1029472
188000.0000000    0.1033809
188040.0000000    0.0974101
188080.0000000    0.1053229
188120.0000000    0.1018000
188160.0000000    0.0874863
188200.0000000    0.0963578
188240.0000000    0.0890496
188280.0000000    0.1048692
188320.0000000    0.1052417
188360.0000000    0.0975477
188400.0000000    0.1002941
188440.0000000    0.0901639
188480.0000000    0.1073181
188520.0000000    0.0907740
188560.0000000    0.0994190
188600.0000000    0.0937680
188640.0000000    0.1048177
188680.0000000    0.0982653
188720.0000000    0.0944642
188760.0000000    0.0930337
188800.0000000    0.0925827
188840.0000000    0.0877824
188880.0000000    0.0928219
188920.0000000    0.0979348
188960.0000000    0.0992398
189000.0000000    0.0918572
189040.0000000    0.0945307
189080.0000000    0.0900772
189120.0000000    0.1035718
189160.0000000    0.1054404
189200.0000000    0.0933837
189240.0000000    0.0920118
189280.0000000    0.0964823
189320.0000000    0.0890231
189360.0000000    0.0991252
189400.0000000    0.1008342
189440.0000000    0.0957726
189480.0000000    0.0953790
189520.0000000    0.0847194
189560.0000000    0.0921413
189600.0000000    0.0997596
189640.0000000    0.0936779
189680.0000000    0.0960549
189720.0000000    0.1044639
189760.0000000    0.0979048
189800.0000000    0.1027852
189840.0000000    0.0929906
189880.0000000    0.1009889
189920.0000000    0.1027602
189960.0000000    0.0958547
190000.0000000    0.1028750
190040.0000000    0.0948499
190080.0000000    0.0940748
190120.0000000    0.1082891
190160.0000000    0.1072602
190200.0000000    0.1043680
190240.0000000    0.1024610
190280.0000000    0.1088424
190320.0000000    0.1157761
190360.0000000    0.1065991
190400.0000000    0.1117047
190440.0000000    0.1133968
190480.0000000    0.1063618
190520.0000000    0.1095945
190560.0000000    0.1050733
190600.0000000    0.1110057
190640.0000000    0.0983153
190680.0000000    0.0945460
190720.0000000    0.1003665
190760.0000000    0.1013309
190800.0000000    0.1039126
190840.0000000    0.1021625
190880.0000000    0.0935952
190920.0000000    0.0969690
190960.0000000    0.0863227
191000.0000000    0.0958178
191040.0000000    0.0952647
191080.0000000    0.0975126
191120.0000000    0.0913353
191160.0000000    0.1001911
191200.0000000    0.1013134
191240.0000000    0.0975659
191280.0000000    0.0971284
191320.0000000    0.0906670
191360.0000000    0.0825479
191400.0000000    0.0961640
191440.0000000    0.0883544
191480.0000000    0.0849106
191520.0000000    0.0963711
191560.0000000    0.1002472
191600.0000000    0.0973635
191640.0000000    0.0870552
191680.0000000    0.1006247
191720.0000000    0.1058340
191760.0000000    0.1056875
191800.0000000    0.1048881
191840.0000000    0.0986478
191880.0000000    0.1038066
191920.0000000    0.1020356
191960.0000000    0.1028729
192000.0000000    0.1044916
192040.0000000    0.0964859
192080.0000000    0.1052480
192120.0000000    0.0932035
192160.0000000    0.0957132
192200.0000000    0.1024116
192240.0000000    0.0984909
192280.0000000    0.0964243
192320.0000000    0.0988491
192360.0000000    0.0967122
192400.0000000    0.0995197
192440.0000000    0.0988306
192480.0000000    0.1021442
192520.0000000    0.0918204
192560.0000000    0.0977693
192600.0000000    0.1061466
192640.0000000    0.0957917
192680.0000000    0.0998672
192720.0000000    0.1012928
192760.0000000    0.1018786
192800.0000000    0.0913861
192840.0000000    0.1009907
192880.0000000    0.1118502
192920.0000000    0.1014538
192960.0000000    0.0937788
193000.0000000    0.0911454
193040.0000000    0.0963200
193080.0000000    0.1073623
193120.0000000    0.1084633
193160.0000000    0.0964693
193200.0000000    0.0945882
193240.0000000    0.0943950
193280.0000000    0.0963242
193320.0000000    0.0951151
193360.0000000    0.1064682
193400.0000000    0.1230747
193440.0000000    0.1073274
193480.0000000    0.0977742
193520.0000000    0.0996466
193560.0000000    0.0886524
193600.0000000    0.1012192
193640.0000000    0.1030148
193680.0000000    0.0954586
193720.0000000    0.0994880
193760.0000000    0.1152811
193800.0000000    0.0997843
193840.0000000    0.0949623
193880.0000000    0.1095976
193920.0000000    0.0956087
193960.0000000    0.0950857
194000.0000000    0.1020385
194040.0000000    0.0999766
194080.0000000    0.1047366
194120.0000000    0.1073591
194160.0000000    0.1079407
194200.0000000    0.1069775
194240.0000000    0.0931992
194280.0000000    0.0982352
194320.0000000    0.1081733
194360.0000000    0.1062454
194400.0000000    0.1092947
194440.0000000    0.1035161
194480.0000000    0.0984498
194520.0000000    0.0973611
194560.0000000    0.0952250
194600.0000000    0.0941660
194640.0000000    0.1110663
194680.0000000    0.0950778
194720.0000000    0.0946372
194760.0000000    0.1007794
194800.0000000    0.1063141
194840.0000000    0.0919258
194880.0000000    0.0984185
194920.0000000    0.1035006
194960.0000000    0.0902719
195000.0000000    0.1103317
195040.0000000    0.0974806
195080.0000000    0.0902207
195120.0000000    0.0989069
195160.0000000    0.0936693
195200.0000000    0.1071124
195240.0000000    0.1022150
195280.0000000    0.0963980
195320.0000000    0.0951985
195360.0000000    0.1024409
195400.0000000    0.1005129
195440.0000000    0.1038471
195480.0000000    0.0991630
195520.0000000    0.0964343
195560.0000000    0.1042319
195600.0000000    0.1018274
195640.0000000    0.0968379
195680.0000000    0.1009488
195720.0000000    0.1054839
195760.0000000    0.1056319
195800.0000000    0.1008084
195840.0000000    0.0930707
195880.0000000    0.1000603
195920.0000000    0.0994210
195960.0000000    0.0998036
196000.0000000    0.0991442
196040.0000000    0.0929945
196080.0000000    0.0964064
196120.0000000    0.0967317
196160.0000000    0.0957334
196200.0000000    0.0902425
196240.0000000    0.0930982
196280.0000000    0.0972619
196320.0000000    0.0921210
196360.0000000    0.1000912
196400.0000000    0.0918002
196440.0000000    0.0859550
196480.0000000    0.1078787
196520.0000000    0.1004867
196560.0000000    0.0949333
196600.0000000    0.0974526
196640.0000000    0.1060658
196680.0000000    0.1032122
196720.0000000    0.1074952
196760.0000000    0.0935726
196800.0000000    0.0954038
196840.0000000    0.1015107
196880.0000000    0.0978883
196920.0000000    0.1025279
196960.0000000    0.0937582
197000.0000000    0.1048256
197040.0000000    0.0898162
197080.0000000    0.0961976
197120.0000000    0.0936998
197160.0000000    0.1104868
197200.0000000    0.0986262
197240.0000000    0.0956994
197280.0000000    0.1003947
197320.0000000    0.0924665
197360.0000000    0.0946789
197400.0000000    0.1040261
197440.0000000    0.0943072
197480.0000000    0.1095211
197520.0000000    0.0987936
197560.0000000    0.0962443
197600.0000000    0.0973259
197640.0000000    0.1038845
197680.0000000    0.0964358
197720.0000000    0.1000076
197760.0000000    0.1017328
197800.0000000    0.1027423
197840.0000000    0.0970190
197880.0000000    0.1120931
197920.0000000    0.0925451
197960.0000000    0.1050457
198000.0000000    0.0902999
198040.0000000    0.0941218
198080.0000000    0.0939507
198120.0000000    0.1002745
198160.0000000    0.1051262
198200.0000000    0.1022193
198240.0000000    0.1034191
198280.0000000    0.0951242
198320.0000000    0.1009528
198360.0000000    0.0993970
198400.0000000    0.0891080
198440.0000000    0.1056704
198480.0000000    0.0949272
198520.0000000    0.0986680
198560.0000000    0.0940396
198600.0000000    0.0952392
198640.0000000    0.1045714
198680.0000000    0.0997533
198720.0000000    0.1115542
198760.0000000    0.0962038
198800.0000000    0.0990350
198840.0000000    0.0955476
198880.0000000    0.0948685
198920.0000000    0.1018688
198960.0000000    0.1009845
199000.0000000    0.1097119
199040.0000000    0.1020130
199080.0000000    0.0994298
199120.0000000    0.0987171
199160.0000000    0.1263960
199200.0000000    0.1015455
199240.0000000    0.1045170
199280.0000000    0.1163137
199320.0000000    0.1117755
199360.0000000    0.1046425
199400.0000000    0.0942965
199440.0000000    0.0989238
199480.0000000    0.0968197
199520.0000000    0.0995978
199560.0000000    0.1019899
199600.0000000    0.1011655
199640.0000000    0.1011701
199680.0000000    0.1039030
199720.0000000    0.0981412
199760.0000000    0.1073653
199800.0000000    0.1026659
199840.0000000    0.0915297
199880.0000000    0.0994958
199920.0000000    0.0956932
199960.0000000    0.0927606
200000.0000000    0.0986768
200040.0000000    0.1003961
200080.0000000    0.1009362
200120.0000000    0.0940888
200160.0000000    0.0998587
200200.0000000    0.1114606
200240.0000000    0.1046020
200280.0000000    0.1094381
200320.0000000    0.1037059
200360.0000000    0.1156706
200400.0000000    0.1078670
200440.0000000    0.1012486
200480.0000000    0.1058186
200520.0000000    0.1092587
200560.0000000    0.0960097
200600.0000000    0.0885186
200640.0000000    0.0918423
200680.0000000    0.1022270
200720.0000000    0.0970621
200760.0000000    0.1012303
200800.0000000    0.1030647
200840.0000000    0.0993987
200880.0000000    0.1006732
200920.0000000    0.0917303
200960.0000000    0.0906735
201000.0000000    0.1008822
201040.0000000    0.1033521
201080.0000000    0.0894048
201120.0000000    0.0885792
201160.0000000    0.0897753
201200.0000000    0.0979320
201240.0000000    0.0987831
201280.0000000    0.1072660
201320.0000000    0.0906958
201360.0000000    0.1018818
201400.0000000    0.0844085
201440.0000000    0.0945072
201480.0000000    0.0874716
201520.0000000    0.0949764
201560.0000000    0.0951077
201600.0000000    0.1040170
201640.0000000    0.1000428
201680.0000000    0.0976742
201720.0000000    0.1019030
201760.0000000    0.0963302
201800.0000000    0.0966311
201840.0000000    0.0964537
201880.0000000    0.1056475
201920.0000000    0.1067059
201960.0000000    0.1009261
202000.0000000    0.1038081
202040.0000000    0.0915717
202080.0000000    0.1124882
202120.0000000    0.1027261
202160.0000000    0.1036948
202200.0000000    0.0978113
202240.0000000    0.0906126
202280.0000000    0.1063194
202320.0000000    0.1056666
202360.0000000    0.1077836
202400.0000000    0.1119000
202440.0000000    0.1174587
202480.0000000    0.1150957
202520.0000000    0.1044364
202560.0000000    0.0949244
202600.0000000    0.1024576
202640.0000000    0.0993250
202680.0000000    0.1003214
202720.0000000    0.0952273
202760.0000000    0.1048226
202800.0000000    0.1006359
202840.0000000    0.1065539
202880.0000000    0.0930682
202920.0000000    0.0924824
202960.0000000    0.0984557
203000.0000000    0.0989295
203040.0000000    0.1166816
203080.0000000    0.1027214
203120.0000000    0.1043378
203160.0000000    0.1055060
203200.0000000    0.1147895
203240.0000000    0.1129663
203280.0000000    0.1052715
203320.0000000    0.1058755
203360.0000000    0.1051207
203400.0000000    0.1061065
203440.0000000    0.1058399
203480.0000000    0.1026710
203520.0000000    0.1063180
203560.0000000    0.1064098
203600.0000000    0.1089145
203640.0000000    0.1118607
203680.0000000    0.1055496
203720.0000000    0.1086758
203760.0000000    0.1233672
203800.0000000    0.1042524
203840.0000000    0.1100727
203880.0000000    0.1045212
203920.0000000    0.1013583
203960.0000000    0.0995292
204000.0000000    0.1005228
204040.0000000    0.0898390
204080.0000000    0.1056570
204120.0000000    0.0992802
204160.0000000    0.1030845
204200.0000000    0.1010531
204240.0000000    0.0943543
204280.0000000    0.0968634
204320.0000000    0.0913358
204360.0000000    0.1002397
204400.0000000    0.0962596
204440.0000000    0.0960084
204480.0000000    0.0962858
204520.0000000    0.0977826
204560.0000000    0.0966578
204600.0000000    0.1014453
204640.0000000    0.0961904
204680.0000000    0.0944041
204720.0000000    0.1004166
204760.0000000    0.0982312
204800.0000000    0.0935124
204840.0000000    0.1012807
204880.0000000    0.1108878
204920.0000000    0.1134868
204960.0000000    0.1047755
205000.0000000    0.0985477
205040.0000000    0.1164348
205080.0000000    0.1057103
205120.0000000    0.1145080
205160.0000000    0.1053428
205200.0000000    0.1013938
205240.0000000    0.1130276
205280.0000000    0.1025741
205320.0000000    0.1186451
205360.0000000    0.1156178
205400.0000000    0.1165077
205440.0000000    0.1168735
205480.0000000    0.1133564
205520.0000000    0.1079036
205560.0000000    0.1120275
205600.0000000    0.1235861
205640.0000000    0.1196003
205680.0000000    0.1151226
205720.0000000    0.1112492
205760.0000000    0.1091299
205800.0000000    0.0978414
205840.0000000    0.1056264
205880.0000000    0.0931007
205920.0000000    0.0999435
205960.0000000    0.1004638
206000.0000000    0.0895699
206040.0000000    0.0902467
206080.0000000    0.1053550
206120.0000000    0.1006551
206160.0000000    0.0946651
206200.0000000    0.1129158
206240.0000000    0.0965098
206280.0000000    0.1061368
206320.0000000    0.0950717
206360.0000000    0.0876269
206400.0000000    0.0961712
206440.0000000    0.0986430
206480.0000000    0.1034691
206520.0000000    0.1294864
206560.0000000    0.1176885
206600.0000000    0.1095363
206640.0000000    0.1119308
206680.0000000    0.1012976
206720.0000000    0.1017699
206760.0000000    0.0998282
206800.0000000    0.1133178
206840.0000000    0.1005340
206880.0000000    0.1061191
206920.0000000    0.1010785
206960.0000000    0.1067543
207000.0000000    0.1174230
207040.0000000    0.1222334
207080.0000000    0.1234520
207120.0000000    0.1311312
207160.0000000    0.1167027
207200.0000000    0.1257235
207240.0000000    0.1263557
207280.0000000    0.1199866
207320.0000000    0.1336998
207360.0000000    0.1147022
207400.0000000    0.1240562
207440.0000000    0.1301285
207480.0000000    0.1071937
207520.0000000    0.1190001
207560.0000000    0.1121586
207600.0000000    0.1137961
207640.0000000    0.1215169
207680.0000000    0.1084508
207720.0000000    0.1100697
207760.0000000    0.1108068
207800.0000000    0.1149458
207840.0000000    0.1108645
207880.0000000    0.1054769
207920.0000000    0.1187226
207960.0000000    0.1123348
208000.0000000    0.1242118
208040.0000000    0.1330699
208080.0000000    0.1324707
208120.0000000    0.1247704
208160.0000000    0.1189035
208200.0000000    0.1261310
208240.0000000    0.1341438
208280.0000000    0.1147637
208320.0000000    0.1235147
208360.0000000    0.1064325
208400.0000000    0.1067732
208440.0000000    0.1172229
208480.0000000    0.1111011
208520.0000000    0.0988275
208560.0000000    0.1084670
208600.0000000    0.1057785
208640.0000000    0.1090522
208680.0000000    0.1118525
208720.0000000    0.1228638
208760.0000000    0.1142861
208800.0000000    0.1158592
208840.0000000    0.1177600
208880.0000000    0.1064544
208920.0000000    0.1280999
208960.0000000    0.1211720
209000.0000000    0.1232093
209040.0000000    0.1078054
209080.0000000    0.1133725
209120.0000000    0.1058679
209160.0000000    0.1129025
209200.0000000    0.1113602
209240.0000000    0.1060031
209280.0000000    0.1027625
209320.0000000    0.1042227
209360.0000000    0.1028918
209400.0000000    0.1064723
209440.0000000    0.1072781
209480.0000000    0.1020954
209520.0000000    0.0971791
209560.0000000    0.0980641
209600.0000000    0.0920565
209640.0000000    0.0989855
209680.0000000    0.1044046
209720.0000000    0.1137407
209760.0000000    0.1010248
209800.0000000    0.1035798
209840.0000000    0.1122900
209880.0000000    0.1097640
209920.0000000    0.1019837
209960.0000000    0.1103103
210000.0000000    0.1094725
210040.0000000    0.1078347
210080.0000000    0.1069585
210120.0000000    0.1110944
210160.0000000    0.1051001
210200.0000000    0.1129840
210240.0000000    0.1124160
210280.0000000    0.1060161
210320.0000000    0.1108888
210360.0000000    0.1040384
210400.0000000    0.0979540
210440.0000000    0.1011337
210480.0000000    0.1060745
210520.0000000    0.1087537
210560.0000000    0.1086672
210600.0000000    0.1054429
210640.0000000    0.0893366
210680.0000000    0.0983067
210720.0000000    0.0958538
210760.0000000    0.1044035
210800.0000000    0.1053552
210840.0000000    0.0988175
210880.0000000    0.1036922
210920.0000000    0.0988101
210960.0000000    0.1020063
211000.0000000    0.1135104
211040.0000000    0.1036331
211080.0000000    0.0941280
211120.0000000    0.0997610
211160.0000000    0.0919645
211200.0000000    0.0990074
211240.0000000    0.1036859
211280.0000000    0.1046800
211320.0000000    0.1045444
211360.0000000    0.1062810
211400.0000000    0.1069206
211440.0000000    0.1058501
211480.0000000    0.1093380
211520.0000000    0.1048274
211560.0000000    0.1056897
211600.0000000    0.0969189
211640.0000000    0.1017250
211680.0000000    0.1039872
211720.0000000    0.1061003
211760.0000000    0.1103441
211800.0000000    0.1143513
211840.0000000    0.1110385
211880.0000000    0.1098073
211920.0000000    0.1050027
211960.0000000    0.1021392
212000.0000000    0.1034949
212040.0000000    0.1040061
212080.0000000    0.0991704
212120.0000000    0.1064706
212160.0000000    0.1068773
212200.0000000    0.1068161
212240.0000000    0.1131145
212280.0000000    0.1120457
212320.0000000    0.1071467
212360.0000000    0.1066284
212400.0000000    0.1007568
212440.0000000    0.1089243
212480.0000000    0.0992388
212520.0000000    0.1175513
212560.0000000    0.1103127
212600.0000000    0.0987687
212640.0000000    0.1081769
212680.0000000    0.1111216
212720.0000000    0.1008789
212760.0000000    0.1110368
212800.0000000    0.1190849
212840.0000000    0.1187221
212880.0000000    0.1026356
212920.0000000    0.1016890
212960.0000000    0.0977439
213000.0000000    0.1101333
213040.0000000    0.1082897
213080.0000000    0.1195030
213120.0000000    0.1060741
213160.0000000    0.1092025
213200.0000000    0.1111953
213240.0000000    0.1137390
213280.0000000    0.1113663
213320.0000000    0.1060841
213360.0000000    0.1005898
213400.0000000    0.1083846
213440.0000000    0.0979595
213480.0000000    0.1007387
213520.0000000    0.1076213
213560.0000000    0.1084122
213600.0000000    0.1063346
213640.0000000    0.1020719
213680.0000000    0.1151171
213720.0000000    0.1088546
213760.0000000    0.0995861
213800.0000000    0.1148377
213840.0000000    0.1046946
213880.0000000    0.1073893
213920.0000000    0.1104392
213960.0000000    0.1105605
214000.0000000    0.1115405
214040.0000000    0.1053863
214080.0000000    0.1185859
214120.0000000    0.1155146
214160.0000000    0.1200005
214200.0000000    0.1002145
214240.0000000    0.1142721
214280.0000000    0.1140039
214320.0000000    0.1291403
214360.0000000    0.1125817
214400.0000000    0.1100770
214440.0000000    0.1054509
214480.0000000    0.1019801
214520.0000000    0.1063324
214560.0000000    0.1095094
214600.0000000    0.1061994
214640.0000000    0.1005354
214680.0000000    0.1102268
214720.0000000    0.1114409
214760.0000000    0.1121846
214800.0000000    0.1112773
214840.0000000    0.1110001
214880.0000000    0.1100147
214920.0000000    0.1177891
214960.0000000    0.1242628
215000.0000000    0.1205866
215040.0000000    0.1086113
215080.0000000    0.1174187
215120.0000000    0.1143679
215160.0000000    0.1033395
215200.0000000    0.1012412
215240.0000000    0.1129821
215280.0000000    0.1049271
215320.0000000    0.1085571
215360.0000000    0.1124019
215400.0000000    0.1053466
215440.0000000    0.1001023
215480.0000000    0.1090830
215520.0000000    0.1089155
215560.0000000    0.1013516
215600.0000000    0.1038744
215640.0000000    0.0995153
215680.0000000    0.1027416
215720.0000000    0.1096697
215760.0000000    0.1157597
215800.0000000    0.1021152
215840.0000000    0.1138319
215880.0000000    0.1205363
215920.0000000    0.1053262
215960.0000000    0.1026132
216000.0000000    0.1122139
216040.0000000    0.1098800
216080.0000000    0.1103667
216120.0000000    0.1142227
216160.0000000    0.1092746
216200.0000000    0.1067978
216240.0000000    0.1070009
216280.0000000    0.1190497
216320.0000000    0.1081326
216360.0000000    0.1099762
216400.0000000    0.1108941
216440.0000000    0.1113575
216480.0000000    0.1181240
216520.0000000    0.1126089
216560.0000000    0.1137220
216600.0000000    0.1083171
216640.0000000    0.1192586
216680.0000000    0.1214442
216720.0000000    0.1185755
216760.0000000    0.1061835
216800.0000000    0.1012813
216840.0000000    0.1068130
216880.0000000    0.1083169
216920.0000000    0.1004836
216960.0000000    0.1117381
217000.0000000    0.1000087
217040.0000000    0.1173788
217080.0000000    0.1192330
217120.0000000    0.1195701
217160.0000000    0.1231167
217200.0000000    0.1268733
217240.0000000    0.1214934
217280.0000000    0.1229390
217320.0000000    0.1170944
217360.0000000    0.1242909
217400.0000000    0.1083303
217440.0000000    0.1254189
217480.0000000    0.1106639
217520.0000000    0.1094868
217560.0000000    0.1147147
217600.0000000    0.1121292
217640.0000000    0.1217980
217680.0000000    0.1239613
217720.0000000    0.1129898
217760.0000000    0.1214649
217800.0000000    0.1100349
217840.0000000    0.1042556
217880.0000000    0.1102785
217920.0000000    0.1067815
217960.0000000    0.0999577
218000.0000000    0.1056337
218040.0000000    0.1009228
218080.0000000    0.1052148
218120.0000000    0.1009220
218160.0000000    0.1095749
218200.0000000    0.0954183
218240.0000000    0.1095997
218280.0000000    0.1025384
218320.0000000    0.0963656
218360.0000000    0.1117564
218400.0000000    0.0993053
218440.0000000    0.0991094
218480.0000000    0.1126645
218520.0000000    0.1152784
218560.0000000    0.1184970
218600.0000000    0.1051027
218640.0000000    0.1109529
218680.0000000    0.1079124
218720.0000000    0.1272761
218760.0000000    0.0958352
218800.0000000    0.1259240
218840.0000000    0.1114092
218880.0000000    0.1122117
218920.0000000    0.0998926
218960.0000000    0.1057279
219000.0000000    0.1092976
219040.0000000    0.1171781
219080.0000000    0.1165571
219120.0000000    0.1209857
219160.0000000    0.1152697
219200.0000000    0.1116556
219240.0000000    0.1167435
219280.0000000    0.1157656
219320.0000000    0.1085277
219360.0000000    0.1212083
219400.0000000    0.1158345
219440.0000000    0.0982883
219480.0000000    0.1125771
219520.0000000    0.1061422
219560.0000000    0.1085079
219600.0000000    0.0927456
219640.0000000    0.1021331
219680.0000000    0.0913690
219720.0000000    0.1068028
219760.0000000    0.0981412
219800.0000000    0.1076025
219840.0000000    0.0945282
219880.0000000    0.1020868
219920.0000000    0.1066173
219960.0000000    0.1130616
220000.0000000    0.1127941
220040.0000000    0.1199510
220080.0000000    0.1239661
220120.0000000    0.1083371
220160.0000000    0.1127376
220200.0000000    0.1039284
220240.0000000    0.1075868
220280.0000000    0.1128594
220320.0000000    0.1149278
220360.0000000    0.1039527
220400.0000000    0.1082168
220440.0000000    0.1284184
220480.0000000    0.1032772
220520.0000000    0.1183720
220560.0000000    0.0974088
220600.0000000    0.1051113
220640.0000000    0.1051643
220680.0000000    0.1089845
220720.0000000    0.1139794
220760.0000000    0.1070375
220800.0000000    0.1010753
220840.0000000    0.1016683
220880.0000000    0.0990114
220920.0000000    0.1081486
220960.0000000    0.1024291
221000.0000000    0.1044454
221040.0000000    0.1147167
221080.0000000    0.1065574
221120.0000000    0.1027229
221160.0000000    0.1098016
221200.0000000    0.1085987
221240.0000000    0.1038945
221280.0000000    0.1126780
221320.0000000    0.1184191
221360.0000000    0.1083809
221400.0000000    0.1108791
221440.0000000    0.0992005
221480.0000000    0.1060546
221520.0000000    0.1167799
221560.0000000    0.1194440
221600.0000000    0.1218851
221640.0000000    0.1127083
221680.0000000    0.1118668
221720.0000000    0.1164509
221760.0000000    0.1034947
221800.0000000    0.1145326
221840.0000000    0.1143902
221880.0000000    0.1146596
221920.0000000    0.1255097
221960.0000000    0.1110759
222000.0000000    0.1293465
222040.0000000    0.1202057
222080.0000000    0.1243704
222120.0000000    0.1247149
222160.0000000    0.1265547
222200.0000000    0.1293522
222240.0000000    0.1280039
222280.0000000    0.1283145
222320.0000000    0.1310108
222360.0000000    0.1247199
222400.0000000    0.1393931
222440.0000000    0.1221696
222480.0000000    0.1295770
222520.0000000    0.1204282
222560.0000000    0.1103962
222600.0000000    0.1160797
222640.0000000    0.1176722
222680.0000000    0.1280910
222720.0000000    0.1194387
222760.0000000    0.1236107
222800.0000000    0.1266042
222840.0000000    0.1188771
222880.0000000    0.1203875
222920.0000000    0.1223782
222960.0000000    0.1239151
223000.0000000    0.1144285
223040.0000000    0.1150231
223080.0000000    0.1059462
223120.0000000    0.1026898
223160.0000000    0.1107296
223200.0000000    0.1086435
223240.0000000    0.0959701
223280.0000000    0.1103698
223320.0000000    0.1014958
223360.0000000    0.1077177
223400.0000000    0.1197910
223440.0000000    0.1135403
223480.0000000    0.1153507
223520.0000000    0.1042451
223560.0000000    0.1120326
223600.0000000    0.1034543
223640.0000000    0.1054076
223680.0000000    0.1081371
223720.0000000    0.1063791
223760.0000000    0.1029820
223800.0000000    0.1119384
223840.0000000    0.1048286
223880.0000000    0.0952699
223920.0000000    0.1047081
223960.0000000    0.1138755
224000.0000000    0.1190881
224040.0000000    0.1175291
224080.0000000    0.1084791
224120.0000000    0.1041627
224160.0000000    0.1117910
224200.0000000    0.1146609
224240.0000000    0.1052130
224280.0000000    0.1083350
224320.0000000    0.1105307
224360.0000000    0.1211565
224400.0000000    0.1061233
224440.0000000    0.1182757
224480.0000000    0.1086103
224520.0000000    0.1170174
224560.0000000    0.1229218
224600.0000000    0.1043656
224640.0000000    0.0982014
224680.0000000    0.1078944
224720.0000000    0.1258702
224760.0000000    0.1196822
224800.0000000    0.1231917
224840.0000000    0.1184714
224880.0000000    0.1225857
224920.0000000    0.1148711
224960.0000000    0.1250571
225000.0000000    0.1153790
225040.0000000    0.1115508
225080.0000000    0.1208827
225120.0000000    0.1126786
225160.0000000    0.1176530
225200.0000000    0.1105751
225240.0000000    0.1112092
225280.0000000    0.1090098
225320.0000000    0.1064036
225360.0000000    0.1032351
225400.0000000    0.1026899
225440.0000000    0.1010701
225480.0000000    0.1039090
225520.0000000    0.1109318
225560.0000000    0.1216883
225600.0000000    0.1049044
225640.0000000    0.1066881
225680.0000000    0.1114374
225720.0000000    0.1177195
225760.0000000    0.1105778
225800.0000000    0.1074042
225840.0000000    0.1076799
225880.0000000    0.1106367
225920.0000000    0.1129232
225960.0000000    0.1191167
226000.0000000    0.1039944
226040.0000000    0.1046304
226080.0000000    0.1112290
226120.0000000    0.1196688
226160.0000000    0.1085207
226200.0000000    0.1125728
226240.0000000    0.1041948
226280.0000000    0.1075300
226320.0000000    0.1058637
226360.0000000    0.1132308
226400.0000000    0.1023800
226440.0000000    0.1061276
226480.0000000    0.1016472
226520.0000000    0.1183733
226560.0000000    0.1063874
226600.0000000    0.1195314
226640.0000000    0.1086240
226680.0000000    0.1094382
226720.0000000    0.1182159
226760.0000000    0.1076715
226800.0000000    0.1053301
226840.0000000    0.1080908
226880.0000000    0.1063305
226920.0000000    0.1048331
226960.0000000    0.1166362
227000.0000000    0.1117599
227040.0000000    0.1097890
227080.0000000    0.1019535
227120.0000000    0.1161257
227160.0000000    0.1213275
227200.0000000    0.1055516
227240.0000000    0.1082022
227280.0000000    0.1083289
227320.0000000    0.1103243
227360.0000000    0.1134119
227400.0000000    0.1136828
227440.0000000    0.1284640
227480.0000000    0.1094022
227520.0000000    0.1135312
227560.0000000    0.1290723
227600.0000000    0.1188826
227640.0000000    0.1122466
227680.0000000    0.1199963
227720.0000000    0.1268688
227760.0000000    0.1310831
227800.0000000    0.1381571
227840.0000000    0.1277445
227880.0000000    0.1284115
227920.0000000    0.1267555
227960.0000000    0.1247433
228000.0000000    0.1374428
228040.0000000    0.1327092
228080.0000000    0.1333480
228120.0000000    0.1439873
228160.0000000    0.1425301
228200.0000000    0.1590800
228240.0000000    0.1506796
228280.0000000    0.1625002
228320.0000000    0.1612664
228360.0000000    0.1728316
228400.0000000    0.1604676
228440.0000000    0.1566875
228480.0000000    0.1560449
228520.0000000    0.1511507
228560.0000000    0.1555434
228600.0000000    0.1552085
228640.0000000    0.1478434
228680.0000000    0.1474614
228720.0000000    0.1521827
228760.0000000    0.1557014
228800.0000000    0.1625003
228840.0000000    0.1657123
228880.0000000    0.1591074
228920.0000000    0.1457901
228960.0000000    0.1555334
229000.0000000    0.1600664
229040.0000000    0.1496827
229080.0000000    0.1649300
229120.0000000    0.1636385
229160.0000000    0.1604617
229200.0000000    0.1503202
229240.0000000    0.1432840
229280.0000000    0.1724604
229320.0000000    0.1517357
229360.0000000    0.1528481
229400.0000000    0.1510841
229440.0000000    0.1474821
229480.0000000    0.1473145
229520.0000000    0.1647311
229560.0000000    0.1749757
229600.0000000    0.1492808
229640.0000000    0.1565290
229680.0000000    0.1495920
229720.0000000    0.1456346
229760.0000000    0.1447064
229800.0000000    0.1560532
229840.0000000    0.1517375
229880.0000000    0.1430245
229920.0000000    0.1379362
229960.0000000    0.1284769
230000.0000000    0.1359315
230040.0000000    0.1350520
230080.0000000    0.1313738
230120.0000000    0.1295207
230160.0000000    0.1247964
230200.0000000    0.1237958
230240.0000000    0.1299379
230280.0000000    0.1212372
230320.0000000    0.1300731
230360.0000000    0.1342964
230400.0000000    0.1239429
230440.0000000    0.1234954
230480.0000000    0.1334910
230520.0000000    0.1381993
230560.0000000    0.1205891
230600.0000000    0.1293191
230640.0000000    0.1267231
230680.0000000    0.1274201
230720.0000000    0.1270000
230760.0000000    0.1253260
230800.0000000    0.1151275
230840.0000000    0.1182013
230880.0000000    0.1131220
230920.0000000    0.1159469
230960.0000000    0.1238971
231000.0000000    0.1163363
231040.0000000    0.1113704
231080.0000000    0.1253303
231120.0000000    0.1205102
231160.0000000    0.1241241
231200.0000000    0.1436194
231240.0000000    0.1300092
231280.0000000    0.1286330
231320.0000000    0.1303160
231360.0000000    0.1200530
231400.0000000    0.1230186
231440.0000000    0.1255284
231480.0000000    0.1295727
231520.0000000    0.1370137
231560.0000000    0.1273042
231600.0000000    0.1459381
231640.0000000    0.1346687
231680.0000000    0.1417682
231720.0000000    0.1467905
231760.0000000    0.1454623
231800.0000000    0.1474182
231840.0000000    0.1198177
231880.0000000    0.1353469
231920.0000000    0.1369597
231960.0000000    0.1332202
232000.0000000    0.1349654
232040.0000000    0.1263711
232080.0000000    0.1365290
232120.0000000    0.1236868
232160.0000000    0.1328905
232200.0000000    0.1309322
232240.0000000    0.1255809
232280.0000000    0.1356562
232320.0000000    0.1356682
232360.0000000    0.1415759
232400.0000000    0.1378888
232440.0000000    0.1227905
232480.0000000    0.1269069
232520.0000000    0.1185084
232560.0000000    0.1335523
232600.0000000    0.1400272
232640.0000000    0.1326466
232680.0000000    0.1293349
232720.0000000    0.1353724
232760.0000000    0.1356924
232800.0000000    0.1469199
232840.0000000    0.1255039
232880.0000000    0.1470608
232920.0000000    0.1275907
232960.0000000    0.1358730
233000.0000000    0.1294541
233040.0000000    0.1222869
233080.0000000    0.1252132
233120.0000000    0.1439533
233160.0000000    0.1329286
233200.0000000    0.1332398
233240.0000000    0.1384439
233280.0000000    0.1260928
233320.0000000    0.1290306
233360.0000000    0.1236273
233400.0000000    0.1209293
233440.0000000    0.1374652
233480.0000000    0.1218646
233520.0000000    0.1220001
233560.0000000    0.1149221
233600.0000000    0.1221140
233640.0000000    0.1262240
233680.0000000    0.1110159
233720.0000000    0.1197147
233760.0000000    0.1176757
233800.0000000    0.1275941
233840.0000000    0.1243486
233880.0000000    0.1275001
233920.0000000    0.1203404
233960.0000000    0.1302372
234000.0000000    0.1385301
234040.0000000    0.1348255
234080.0000000    0.1367581
234120.0000000    0.1281300
234160.0000000    0.1335244
234200.0000000    0.1361147
234240.0000000    0.1373799
234280.0000000    0.1238763
234320.0000000    0.1417489
234360.0000000    0.1430905
234400.0000000    0.1407231
234440.0000000    0.1286624
234480.0000000    0.1399107
234520.0000000    0.1386218
234560.0000000    0.1382666
234600.0000000    0.1336113
234640.0000000    0.1387917
234680.0000000    0.1344594
234720.0000000    0.1374339
234760.0000000    0.1397137
234800.0000000    0.1354885
234840.0000000    0.1348336
234880.0000000    0.1334689
234920.0000000    0.1435837
234960.0000000    0.1343101
235000.0000000    0.1451023
235040.0000000    0.1409734
235080.0000000    0.1387496
235120.0000000    0.1286815
235160.0000000    0.1395498
235200.0000000    0.1355073
235240.0000000    0.1392268
235280.0000000    0.1338428
235320.0000000    0.1295632
235360.0000000    0.1327169
235400.0000000    0.1440594
235440.0000000    0.1357133
235480.0000000    0.1504869
235520.0000000    0.1424462
235560.0000000    0.1368601
235600.0000000    0.1508632
235640.0000000    0.1208210
235680.0000000    0.1291160
235720.0000000    0.1277720
235760.0000000    0.1245300
235800.0000000    0.1208509
235840.0000000    0.1293909
235880.0000000    0.1360837
235920.0000000    0.1248330
235960.0000000    0.1366075
236000.0000000    0.1328250
236040.0000000    0.1282314
236080.0000000    0.1259094
236120.0000000    0.1215266
236160.0000000    0.1236448
236200.0000000    0.1288909
236240.0000000    0.1352514
236280.0000000    0.1141562
236320.0000000    0.1116987
236360.0000000    0.1063258
236400.0000000    0.1252141
236440.0000000    0.1168741
236480.0000000    0.1089513
236520.0000000    0.1152261
236560.0000000    0.1180733
236600.0000000    0.1200315
236640.0000000    0.1205605
236680.0000000    0.1251181
236720.0000000    0.1177117
236760.0000000    0.1145297
236800.0000000    0.1202549
236840.0000000    0.1206858
236880.0000000    0.1351577
236920.0000000    0.1336887
236960.0000000    0.1433083
237000.0000000    0.1288343
237040.0000000    0.1304071
237080.0000000    0.1053451
237120.0000000    0.1277765
237160.0000000    0.1151179
237200.0000000    0.1038319
237240.0000000    0.1126564
237280.0000000    0.1136784
237320.0000000    0.1243922
237360.0000000    0.1152136
237400.0000000    0.1140298
237440.0000000    0.1218070
237480.0000000    0.1256564
237520.0000000    0.1291073
237560.0000000    0.1357578
237600.0000000    0.1276464
237640.0000000    0.1244750
237680.0000000    0.1155250
237720.0000000    0.1202671
237760.0000000    0.1237094
237800.0000000    0.1226019
237840.0000000    0.1250487
237880.0000000    0.1268576
237920.0000000    0.1196775
237960.0000000    0.1284643
238000.0000000    0.1034973
238040.0000000    0.1053206
238080.0000000    0.1099460
238120.0000000    0.1082892
238160.0000000    0.1204142
238200.0000000    0.1145538
238240.0000000    0.1152768
238280.0000000    0.1224135
238320.0000000    0.1203904
238360.0000000    0.1140046
238400.0000000    0.1222110
238440.0000000    0.1257989
238480.0000000    0.1255578
238520.0000000    0.1242138
238560.0000000    0.1144660
238600.0000000    0.1124275
238640.0000000    0.1160250
238680.0000000    0.1123074
238720.0000000    0.1141711
238760.0000000    0.1119796
238800.0000000    0.1102388
238840.0000000    0.1266737
238880.0000000    0.1222593
238920.0000000    0.1154963
238960.0000000    0.1130475
239000.0000000    0.1179428
239040.0000000    0.1188660
239080.0000000    0.1229008
239120.0000000    0.1279187
239160.0000000    0.1166678
239200.0000000    0.1380791
239240.0000000    0.1228138
239280.0000000    0.1093003
239320.0000000    0.1240799
239360.0000000    0.1236507
239400.0000000    0.1194869
239440.0000000    0.1177471
239480.0000000    0.1262448
239520.0000000    0.1227652
239560.0000000    0.1174748
239600.0000000    0.1186092
239640.0000000    0.1291677
239680.0000000    0.1159694
239720.0000000    0.1255202
239760.0000000    0.1370573
239800.0000000    0.1293556
239840.0000000    0.1244222
239880.0000000    0.1158429
239920.0000000    0.1195890
239960.0000000    0.1079520
240000.0000000    0.1127483
240040.0000000    0.1075711
240080.0000000    0.1133042
240120.0000000    0.1042908
240160.0000000    0.1047375
240200.0000000    0.1071237
240240.0000000    0.1041762
240280.0000000    0.1106555
240320.0000000    0.1007746
240360.0000000    0.1031075
240400.0000000    0.1082444
240440.0000000    0.1118670
240480.0000000    0.1114041
240520.0000000    0.1069557
240560.0000000    0.1123081
240600.0000000    0.1029551
240640.0000000    0.1095419
240680.0000000    0.1199427
240720.0000000    0.1132013
240760.0000000    0.1115879
240800.0000000    0.1141489
240840.0000000    0.1086243
240880.0000000    0.1198355
240920.0000000    0.1204487
240960.0000000    0.1234561
241000.0000000    0.1183225
241040.0000000    0.1153896
241080.0000000    0.1287590
241120.0000000    0.1202099
241160.0000000    0.1165846
241200.0000000    0.1138035
241240.0000000    0.1114299
241280.0000000    0.1164822
241320.0000000    0.1285865
241360.0000000    0.1175617
241400.0000000    0.1128791
241440.0000000    0.1161216
241480.0000000    0.1160542
241520.0000000    0.1156868
241560.0000000    0.1173310
241600.0000000    0.1184628
241640.0000000    0.1251243
241680.0000000    0.1239871
241720.0000000    0.1278750
241760.0000000    0.1220463
241800.0000000    0.1178583
241840.0000000    0.1217645
241880.0000000    0.1236266
241920.0000000    0.1245277
241960.0000000    0.1186801
242000.0000000    0.1042603
242040.0000000    0.1119766
242080.0000000    0.1133336
242120.0000000    0.1173288
242160.0000000    0.1116205
242200.0000000    0.1120763
242240.0000000    0.1154824
242280.0000000    0.1190496
242320.0000000    0.1217559
242360.0000000    0.1249768
242400.0000000    0.1190385
242440.0000000    0.1293628
242480.0000000    0.1190353
242520.0000000    0.1241117
242560.0000000    0.1204782
242600.0000000    0.1186233
242640.0000000    0.1217102
242680.0000000    0.1129693
242720.0000000    0.1220195
242760.0000000    0.1106704
242800.0000000    0.1110357
242840.0000000    0.1282800
242880.0000000    0.1278658
242920.0000000    0.1316200
242960.0000000    0.1167903
243000.0000000    0.1269698
243040.0000000    0.1230814
243080.0000000    0.1161172
243120.0000000    0.1165829
243160.0000000    0.1101546
243200.0000000    0.1238645
243240.0000000    0.1173608
243280.0000000    0.1238383
243320.0000000    0.1169726
243360.0000000    0.1253601
243400.0000000    0.1244258
243440.0000000    0.1188760
243480.0000000    0.1154722
243520.0000000    0.1168268
243560.0000000    0.1221041
243600.0000000    0.1245460
243640.0000000    0.1141651
243680.0000000    0.1225962
243720.0000000    0.1235762
243760.0000000    0.1166636
243800.0000000    0.1240803
243840.0000000    0.1113841
243880.0000000    0.1145869
243920.0000000    0.1170043
243960.0000000    0.1225209
244000.0000000    0.1173419
244040.0000000    0.1081906
244080.0000000    0.1100125
244120.0000000    0.1175851
244160.0000000    0.1030128
244200.0000000    0.1131907
244240.0000000    0.1015820
244280.0000000    0.1174647
244320.0000000    0.1083048
244360.0000000    0.1092130
244400.0000000    0.1128582
244440.0000000    0.1070604
244480.0000000    0.1157001
244520.0000000    0.1132793
244560.0000000    0.1161208
244600.0000000    0.1162437
244640.0000000    0.1156364
244680.0000000    0.1221799
244720.0000000    0.1134346
244760.0000000    0.1162867
244800.0000000    0.1185008
244840.0000000    0.1151662
244880.0000000    0.1147354
244920.0000000    0.1137015
244960.0000000    0.1141274
245000.0000000    0.1101423
245040.0000000    0.1196759
245080.0000000    0.1115180
245120.0000000    0.1119776
245160.0000000    0.1186347
245200.0000000    0.1073447
245240.0000000    0.1169541
245280.0000000    0.1136672
245320.0000000    0.1104876
245360.0000000    0.1126156
245400.0000000    0.1082044
245440.0000000    0.1065079
245480.0000000    0.1127997
245520.0000000    0.1086852
245560.0000000    0.1065093
245600.0000000    0.1146930
245640.0000000    0.1176059
245680.0000000    0.1092498
245720.0000000    0.1190487
245760.0000000    0.1134358
245800.0000000    0.1080756
245840.0000000    0.1217524
245880.0000000    0.1139541
245920.0000000    0.1225631
245960.0000000    0.1123296
246000.0000000    0.1148482
246040.0000000    0.1249197
246080.0000000    0.1211297
246120.0000000    0.1168126
246160.0000000    0.1195149
246200.0000000    0.1280402
246240.0000000    0.1196720
246280.0000000    0.1182728
246320.0000000    0.1241157
246360.0000000    0.1284076
246400.0000000    0.1304523
246440.0000000    0.1266602
246480.0000000    0.1265375
246520.0000000    0.1213080
246560.0000000    0.1279812
246600.0000000    0.1123198
246640.0000000    0.1101883
246680.0000000    0.1139270
246720.0000000    0.1236203
246760.0000000    0.1198035
246800.0000000    0.1173677
246840.0000000    0.1296937
246880.0000000    0.1379506
246920.0000000    0.1350539
246960.0000000    0.1499221
247000.0000000    0.1396757
247040.0000000    0.1452599
247080.0000000    0.1295702
247120.0000000    0.1201922
247160.0000000    0.1175597
247200.0000000    0.1217549
247240.0000000    0.1232053
247280.0000000    0.1267276
247320.0000000    0.1180257
247360.0000000    0.1280914
247400.0000000    0.1391637
247440.0000000    0.1428891
247480.0000000    0.1471067
247520.0000000    0.1326869
247560.0000000    0.1389345
247600.0000000    0.1349392
247640.0000000    0.1216191
247680.0000000    0.1281491
247720.0000000    0.1169985
247760.0000000    0.1173249
247800.0000000    0.1170763
247840.0000000    0.1184040
247880.0000000    0.1189865
247920.0000000    0.1316989
247960.0000000    0.1325552
248000.0000000    0.1234765
248040.0000000    0.1128538
248080.0000000    0.1222584
248120.0000000    0.1125719
248160.0000000    0.1194424
248200.0000000    0.1115188
248240.0000000    0.1205530
248280.0000000    0.1193683
248320.0000000    0.1214130
248360.0000000    0.1199152
248400.0000000    0.1062403
248440.0000000    0.1189179
248480.0000000    0.1166965
248520.0000000    0.1123526
248560.0000000    0.1219685
248600.0000000    0.1277857
248640.0000000    0.1119744
248680.0000000    0.1188975
248720.0000000    0.1198449
248760.0000000    0.1428826
248800.0000000    0.1195118
248840.0000000    0.1194429
248880.0000000    0.1296392
248920.0000000    0.1259868
248960.0000000    0.1340589
249000.0000000    0.1286643
249040.0000000    0.1188313
249080.0000000    0.1167132
249120.0000000    0.1166961
249160.0000000    0.1360323
249200.0000000    0.1167254
249240.0000000    0.1257964
249280.0000000    0.1288047
249320.0000000    0.1099469
249360.0000000    0.1083145
249400.0000000    0.1153704
249440.0000000    0.1129542
249480.0000000    0.1165434
249520.0000000    0.1390258
249560.0000000    0.1140487
249600.0000000    0.1181009
249640.0000000    0.1160974
249680.0000000    0.1199721
249720.0000000    0.1207692
249760.0000000    0.1062005
249800.0000000    0.1133547
249840.0000000    0.1109735
249880.0000000    0.1265839
249920.0000000    0.1265836
249960.0000000    0.1224657
250000.0000000    0.1400763
250040.0000000    0.1285591
250080.0000000    0.1252613
250120.0000000    0.1154772
250160.0000000    0.1195237
250200.0000000    0.1175647
250240.0000000    0.1287135
250280.0000000    0.1280281
250320.0000000    0.1276974
250360.0000000    0.1275490
250400.0000000    0.1234066
250440.0000000    0.1211946
250480.0000000    0.1281460
250520.0000000    0.1279691
250560.0000000    0.1277008
250600.0000000    0.1250574
250640.0000000    0.1219007
250680.0000000    0.1141086
250720.0000000    0.1219085
250760.0000000    0.1255026
250800.0000000    0.1248140
250840.0000000    0.1122304
250880.0000000    0.1134000
250920.0000000    0.1111415
250960.0000000    0.1227376
251000.0000000    0.1102031
251040.0000000    0.1308171
251080.0000000    0.1368884
251120.0000000    0.1304158
251160.0000000    0.1156663
251200.0000000    0.1160692
251240.0000000    0.1215430
251280.0000000    0.1203992
251320.0000000    0.1108865
251360.0000000    0.1180009
251400.0000000    0.1117339
251440.0000000    0.1190531
251480.0000000    0.1222839
251520.0000000    0.1216305
251560.0000000    0.1294895
251600.0000000    0.1186704
251640.0000000    0.1249440
251680.0000000    0.1321363
251720.0000000    0.1383324
251760.0000000    0.1261427
251800.0000000    0.1314967
251840.0000000    0.1316200
251880.0000000    0.1323158
251920.0000000    0.1335811
251960.0000000    0.1368907
252000.0000000    0.1229501
252040.0000000    0.1259293
252080.0000000    0.1196769
252120.0000000    0.1150768
252160.0000000    0.1153453
252200.0000000    0.1171792
252240.0000000    0.1322892
252280.0000000    0.1267042
252320.0000000    0.1269491
252360.0000000    0.1250060
252400.0000000    0.1243852
252440.0000000    0.1224806
252480.0000000    0.1168847
252520.0000000    0.1285749
252560.0000000    0.1192909
252600.0000000    0.1171939
252640.0000000    0.1202964
252680.0000000    0.1232893
252720.0000000    0.1296544
252760.0000000    0.1136641
252800.0000000    0.1140821
252840.0000000    0.1236997
252880.0000000    0.1218550
252920.0000000    0.1215548
252960.0000000    0.1249248
253000.0000000    0.1354102
253040.0000000    0.1245753
253080.0000000    0.1224713
253120.0000000    0.1156588
253160.0000000    0.1340400
253200.0000000    0.1240918
253240.0000000    0.1258553
253280.0000000    0.1117993
253320.0000000    0.1101743
253360.0000000    0.1083805
253400.0000000    0.1129207
253440.0000000    0.1111135
253480.0000000    0.1224899
253520.0000000    0.1196935
253560.0000000    0.1087143
253600.0000000    0.1184046
253640.0000000    0.1116185
253680.0000000    0.1270256
253720.0000000    0.1228680
253760.0000000    0.1151237
253800.0000000    0.1265035
253840.0000000    0.1137730
253880.0000000    0.1159394
253920.0000000    0.1217436
253960.0000000    0.1396920
254000.0000000    0.1089401
254040.0000000    0.1136734
254080.0000000    0.1209031
254120.0000000    0.1189795
254160.0000000    0.1125523
254200.0000000    0.1090844
254240.0000000    0.1184580
254280.0000000    0.1059880
254320.0000000    0.1072208
254360.0000000    0.1173813
254400.0000000    0.1159815
254440.0000000    0.1202405
254480.0000000    0.1136823
254520.0000000    0.1121737
254560.0000000    0.1113249
254600.0000000    0.1187657
254640.0000000    0.1220459
254680.0000000    0.1004016
254720.0000000    0.1249844
254760.0000000    0.1230895
254800.0000000    0.1136065
254840.0000000    0.1140409
254880.0000000    0.1314344
254920.0000000    0.1183065
254960.0000000    0.1127423
255000.0000000    0.1121506
255040.0000000    0.1064971
255080.0000000    0.1192925
255120.0000000    0.1171613
255160.0000000    0.1056634
255200.0000000    0.1091844
255240.0000000    0.1097747
255280.0000000    0.1157636
255320.0000000    0.1134621
255360.0000000    0.1178563
255400.0000000    0.1221015
255440.0000000    0.1080607
255480.0000000    0.1156941
255520.0000000    0.1111879
255560.0000000    0.1034256
255600.0000000    0.1069707
255640.0000000    0.1077471
255680.0000000    0.1220983
255720.0000000    0.1098145
255760.0000000    0.1082237
255800.0000000    0.1300973
255840.0000000    0.1188911
255880.0000000    0.1208232
255920.0000000    0.1279362
255960.0000000    0.1199217
256000.0000000    0.1091186
256040.0000000    0.1174643
256080.0000000    0.1216671
256120.0000000    0.1082150
256160.0000000    0.1156320
256200.0000000    0.1100862
256240.0000000    0.1101019
256280.0000000    0.1156505
256320.0000000    0.1083498
256360.0000000    0.1112998
256400.0000000    0.1042825
256440.0000000    0.1102178
256480.0000000    0.1177754
256520.0000000    0.1186633
256560.0000000    0.1170298
256600.0000000    0.1110683
256640.0000000    0.1172412
256680.0000000    0.1174950
256720.0000000    0.1097654
256760.0000000    0.1089621
256800.0000000    0.1082090
256840.0000000    0.1054811
256880.0000000    0.1115139
256920.0000000    0.1044532
256960.0000000    0.1032494
257000.0000000    0.1086049
257040.0000000    0.1091510
257080.0000000    0.1019863
257120.0000000    0.1033571
257160.0000000    0.1033705
257200.0000000    0.1035137
257240.0000000    0.1129655
257280.0000000    0.1122625
257320.0000000    0.1101909
257360.0000000    0.1126514
257400.0000000    0.1065928
257440.0000000    0.1010217
257480.0000000    0.1109743
257520.0000000    0.1069208
257560.0000000    0.1082979
257600.0000000    0.1189095
257640.0000000    0.1265353
257680.0000000    0.1221377
257720.0000000    0.1125079
257760.0000000    0.1238484
257800.0000000    0.1025861
257840.0000000    0.1114492
257880.0000000    0.1091188
257920.0000000    0.1155906
257960.0000000    0.1161680
258000.0000000    0.1223709
258040.0000000    0.1249110
258080.0000000    0.1174436
258120.0000000    0.1272894
258160.0000000    0.1282790
258200.0000000    0.1226782
258240.0000000    0.1208112
258280.0000000    0.1253359
258320.0000000    0.1273842
258360.0000000    0.1228329
258400.0000000    0.1196100
258440.0000000    0.1192446
258480.0000000    0.1359477
258520.0000000    0.1413763
258560.0000000    0.1385584
258600.0000000    0.1225826
258640.0000000    0.1139843
258680.0000000    0.1130475
258720.0000000    0.1089379
258760.0000000    0.1044222
258800.0000000    0.1097946
258840.0000000    0.1204418
258880.0000000    0.1155551
258920.0000000    0.1215429
258960.0000000    0.1249792
259000.0000000    0.1175451
259040.0000000    0.1254758
259080.0000000    0.1066052
259120.0000000    0.1058369
259160.0000000    0.1042589
259200.0000000    0.1163712
259240.0000000    0.1095766
259280.0000000    0.1134627
259320.0000000    0.1204609
259360.0000000    0.1109720
259400.0000000    0.1088473
259440.0000000    0.1092003
259480.0000000    0.1224322
259520.0000000    0.1102867
259560.0000000    0.1243274
259600.0000000    0.1187952
259640.0000000    0.1173734
259680.0000000    0.1205143
259720.0000000    0.1117503
259760.0000000    0.1187845
259800.0000000    0.1255057
259840.0000000    0.1307829
259880.0000000    0.1176211
259920.0000000    0.1156337
259960.0000000    0.1110402
260000.0000000    0.1189387
260040.0000000    0.1169489
260080.0000000    0.1107066
260120.0000000    0.1045506
260160.0000000    0.1136564
260200.0000000    0.1330381
260240.0000000    0.1289098
260280.0000000    0.1308060
260320.0000000    0.1243212
260360.0000000    0.1211055
260400.0000000    0.1217545
260440.0000000    0.1159632
260480.0000000    0.1163353
260520.0000000    0.1351043
260560.0000000    0.1139849
260600.0000000    0.1189610
260640.0000000    0.1115173
260680.0000000    0.1004329
260720.0000000    0.1125826
260760.0000000    0.1276260
260800.0000000    0.1261656
260840.0000000    0.1121560
260880.0000000    0.1118004
260920.0000000    0.1175303
260960.0000000    0.1153532
261000.0000000    0.1082722
261040.0000000    0.1073446
261080.0000000    0.1186646
261120.0000000    0.1214997
261160.0000000    0.1236850
261200.0000000    0.1199424
261240.0000000    0.1188184
261280.0000000    0.1252355
261320.0000000    0.1294790
261360.0000000    0.1156463
261400.0000000    0.1122447
261440.0000000    0.1470538
261480.0000000    0.1364410
261520.0000000    0.1287738
261560.0000000    0.1394362
261600.0000000    0.1247164
261640.0000000    0.1304997
261680.0000000    0.1295161
261720.0000000    0.1150592
261760.0000000    0.1164070
261800.0000000    0.1128746
261840.0000000    0.1132462
261880.0000000    0.1088575
261920.0000000    0.1114741
261960.0000000    0.1040937
262000.0000000    0.1042811
262040.0000000    0.1111847
262080.0000000    0.1116562
262120.0000000    0.1038038
262160.0000000    0.1058238
262200.0000000    0.0984783
262240.0000000    0.1014155
262280.0000000    0.1041482
262320.0000000    0.0972050
262360.0000000    0.1020797
262400.0000000    0.1011047
262440.0000000    0.1003898
262480.0000000    0.1054889
262520.0000000    0.1034721
262560.0000000    0.1099076
262600.0000000    0.0927453
262640.0000000    0.1042860
262680.0000000    0.0940051
262720.0000000    0.1012073
262760.0000000    0.0956368
262800.0000000    0.1108429
262840.0000000    0.1087578
262880.0000000    0.1054430
262920.0000000    0.1055979
262960.0000000    0.0988826
263000.0000000    0.1050747
263040.0000000    0.1073883
263080.0000000    0.1048448
263120.0000000    0.0944046
263160.0000000    0.0982818
263200.0000000    0.1046391
263240.0000000    0.1035137
263280.0000000    0.1097833
263320.0000000    0.1094584
263360.0000000    0.1110402
263400.0000000    0.1064157
263440.0000000    0.1136830
263480.0000000    0.1248652
263520.0000000    0.1224035
263560.0000000    0.1288146
263600.0000000    0.1215101
263640.0000000    0.1034878
263680.0000000    0.1026251
263720.0000000    0.1010100
263760.0000000    0.1117274
263800.0000000    0.1009854
263840.0000000    0.1008226
263880.0000000    0.1071124
263920.0000000    0.0997877
263960.0000000    0.1039903
264000.0000000    0.1023773
264040.0000000    0.1020449
264080.0000000    0.1069039
264120.0000000    0.1133204
264160.0000000    0.1101327
264200.0000000    0.1134894
264240.0000000    0.1083839
264280.0000000    0.1046390
264320.0000000    0.0919742
264360.0000000    0.1092778
264400.0000000    0.1119496
264440.0000000    0.1057515
264480.0000000    0.1079883
264520.0000000    0.1098556
264560.0000000    0.1064556
264600.0000000    0.0993068
264640.0000000    0.1040568
264680.0000000    0.1072079
264720.0000000    0.1032438
264760.0000000    0.0946239
264800.0000000    0.0999799
264840.0000000    0.1120124
264880.0000000    0.0989038
264920.0000000    0.1022354
264960.0000000    0.1008423
265000.0000000    0.0926468
265040.0000000    0.0991380
265080.0000000    0.1120883
265120.0000000    0.0947855
265160.0000000    0.1103337
265200.0000000    0.1024976
265240.0000000    0.1025792
265280.0000000    0.0916969
265320.0000000    0.0981095
265360.0000000    0.0945109
265400.0000000    0.0897762
265440.0000000    0.0899681
265480.0000000    0.0943302
265520.0000000    0.0975575
265560.0000000    0.0914188
265600.0000000    0.0997649
265640.0000000    0.1013927
265680.0000000    0.1052812
265720.0000000    0.1035602
265760.0000000    0.1143538
265800.0000000    0.1040919
265840.0000000    0.1132485
265880.0000000    0.1095557
265920.0000000    0.1144079
265960.0000000    0.1141537
266000.0000000    0.1221454
266040.0000000    0.1187985
266080.0000000    0.1076594
266120.0000000    0.1176182
266160.0000000    0.1087144
266200.0000000    0.1022779
266240.0000000    0.1091673
266280.0000000    0.0991617
266320.0000000    0.1064250
266360.0000000    0.1051366
266400.0000000    0.1128590
266440.0000000    0.1026407
266480.0000000    0.1026891
266520.0000000    0.1036068
266560.0000000    0.1024904
266600.0000000    0.1075965
266640.0000000    0.1176411
266680.0000000    0.1062032
266720.0000000    0.1129303
266760.0000000    0.1050031
266800.0000000    0.1120838
266840.0000000    0.1100248
266880.0000000    0.1039039
266920.0000000    0.1085232
266960.0000000    0.1188656
267000.0000000    0.1058580
267040.0000000    0.1116119
267080.0000000    0.1129314
267120.0000000    0.1067574
267160.0000000    0.1064023
267200.0000000    0.1129490
267240.0000000    0.1233274
267280.0000000    0.1054350
267320.0000000    0.1004622
267360.0000000    0.1071876
267400.0000000    0.1054517
267440.0000000    0.1019164
267480.0000000    0.1025100
267520.0000000    0.1027035
267560.0000000    0.1000588
267600.0000000    0.1066672
267640.0000000    0.1108997
267680.0000000    0.1026449
267720.0000000    0.1140314
267760.0000000    0.1148234
267800.0000000    0.1160924
267840.0000000    0.1162809
267880.0000000    0.1132814
267920.0000000    0.1066724
267960.0000000    0.1079894
268000.0000000    0.1067890
268040.0000000    0.1097365
268080.0000000    0.1122976
268120.0000000    0.1177905
268160.0000000    0.1131206
268200.0000000    0.1078998
268240.0000000    0.1153467
268280.0000000    0.1060233
268320.0000000    0.1107684
268360.0000000    0.1000746
268400.0000000    0.1172358
268440.0000000    0.1074810
268480.0000000    0.1073954
268520.0000000    0.1047061
268560.0000000    0.1015520
268600.0000000    0.1106247
268640.0000000    0.1136530
268680.0000000    0.1175134
268720.0000000    0.1185212
268760.0000000    0.1141670
268800.0000000    0.1074034
268840.0000000    0.1072398
268880.0000000    0.1081813
268920.0000000    0.1032997
268960.0000000    0.1092467
269000.0000000    0.1141227
269040.0000000    0.0967482
269080.0000000    0.1126292
269120.0000000    0.1070223
269160.0000000    0.1131271
269200.0000000    0.1155081
269240.0000000    0.1140662
269280.0000000    0.1101065
269320.0000000    0.1050676
269360.0000000    0.1018932
269400.0000000    0.0991257
269440.0000000    0.1000207
269480.0000000    0.1121298
269520.0000000    0.0973491
269560.0000000    0.1169923
269600.0000000    0.1124027
269640.0000000    0.0997491
269680.0000000    0.1004356
269720.0000000    0.0985580
269760.0000000    0.1044379
269800.0000000    0.1080706
269840.0000000    0.0969148
269880.0000000    0.1049164
269920.0000000    0.1183869
269960.0000000    0.1088611
270000.0000000    0.1085130
270040.0000000    0.1002648
270080.0000000    0.0977306
270120.0000000    0.0969206
270160.0000000    0.1017559
270200.0000000    0.1063836
270240.0000000    0.1032365
270280.0000000    0.1100699
270320.0000000    0.0951982
270360.0000000    0.1063749
270400.0000000    0.1015048
270440.0000000    0.1063661
270480.0000000    0.1018078
270520.0000000    0.1131707
270560.0000000    0.1106999
270600.0000000    0.1161041
270640.0000000    0.1098846
270680.0000000    0.1070961
270720.0000000    0.1046533
270760.0000000    0.1048605
270800.0000000    0.1217257
270840.0000000    0.1076140
270880.0000000    0.1042282
270920.0000000    0.1087327
270960.0000000    0.1029777
271000.0000000    0.1049458
271040.0000000    0.1017864
271080.0000000    0.1016691
271120.0000000    0.1006417
271160.0000000    0.1141636
271200.0000000    0.1059210
271240.0000000    0.1028437
271280.0000000    0.0926568
271320.0000000    0.0978565
271360.0000000    0.0976768
271400.0000000    0.0963190
271440.0000000    0.0913949
271480.0000000    0.0957516
271520.0000000    0.1062993
271560.0000000    0.0918697
271600.0000000    0.0989259
271640.0000000    0.1022046
271680.0000000    0.1088836
271720.0000000    0.1108567
271760.0000000    0.0967693
271800.0000000    0.0993310
271840.0000000    0.1072260
271880.0000000    0.0971141
271920.0000000    0.1028882
271960.0000000    0.1162928
272000.0000000    0.1106176
272040.0000000    0.1009688
272080.0000000    0.0997351
272120.0000000    0.1132447
272160.0000000    0.1078689
272200.0000000    0.1089729
272240.0000000    0.0992678
272280.0000000    0.1014288
272320.0000000    0.1001531
272360.0000000    0.1001914
272400.0000000    0.1082730
272440.0000000    0.0978485
272480.0000000    0.0958311
272520.0000000    0.0953078
272560.0000000    0.1060574
272600.0000000    0.0971743
272640.0000000    0.1156172
272680.0000000    0.1017482
272720.0000000    0.1130169
272760.0000000    0.0999436
272800.0000000    0.0920457
272840.0000000    0.1066358
272880.0000000    0.1026035
272920.0000000    0.1058224
272960.0000000    0.1033996
273000.0000000    0.1012400
273040.0000000    0.1124169
273080.0000000    0.1042374
273120.0000000    0.1066034
273160.0000000    0.1067716
273200.0000000    0.1063025
273240.0000000    0.1039061
273280.0000000    0.0998024
273320.0000000    0.1016648
273360.0000000    0.0973493
273400.0000000    0.1020025
273440.0000000    0.0962002
273480.0000000    0.0994171
273520.0000000    0.0954900
273560.0000000    0.0965732
273600.0000000    0.1003114
273640.0000000    0.1057380
273680.0000000    0.1049881
273720.0000000    0.1006176
273760.0000000    0.0983743
273800.0000000    0.0984383
273840.0000000    0.1012818
273880.0000000    0.0980952
273920.0000000    0.0960525
273960.0000000    0.1070748
274000.0000000    0.0950662
274040.0000000    0.0994109
274080.0000000    0.0992448
274120.0000000    0.1025514
274160.0000000    0.1085131
274200.0000000    0.1021365
274240.0000000    0.0958308
274280.0000000    0.0972181
274320.0000000    0.0981890
274360.0000000    0.1056032
274400.0000000    0.0946093
274440.0000000    0.0969861
274480.0000000    0.1017407
274520.0000000    0.1027742
274560.0000000    0.0912137
274600.0000000    0.0995964
274640.0000000    0.1005407
274680.0000000    0.0982750
274720.0000000    0.1061172
274760.0000000    0.1061707
274800.0000000    0.1044675
274840.0000000    0.1093451
274880.0000000    0.1043034
274920.0000000    0.0905683
274960.0000000    0.0970340
275000.0000000    0.0957762
275040.0000000    0.1021031
275080.0000000    0.0928470
275120.0000000    0.1005545
275160.0000000    0.1219129
275200.0000000    0.1038812
275240.0000000    0.1237997
275280.0000000    0.1021545
275320.0000000    0.0927401
275360.0000000    0.0946469
275400.0000000    0.1035641
275440.0000000    0.0916211
275480.0000000    0.1049947
275520.0000000    0.1045491
275560.0000000    0.0944343
275600.0000000    0.0944357
275640.0000000    0.0869736
275680.0000000    0.0901922
275720.0000000    0.0995667
275760.0000000    0.1040969
275800.0000000    0.0947833
275840.0000000    0.0951053
275880.0000000    0.0988466
275920.0000000    0.0876891
275960.0000000    0.0980693
276000.0000000    0.1073001
276040.0000000    0.1032734
276080.0000000    0.0918087
276120.0000000    0.0994066
276160.0000000    0.0980108
276200.0000000    0.1009721
276240.0000000    0.0983430
276280.0000000    0.0915980
276320.0000000    0.0955919
276360.0000000    0.0889995
276400.0000000    0.1072170
276440.0000000    0.0972344
276480.0000000    0.1035043
276520.0000000    0.1024358
276560.0000000    0.1083115
276600.0000000    0.1006797
276640.0000000    0.0971413
276680.0000000    0.0956194
276720.0000000    0.1117540
276760.0000000    0.1111779
276800.0000000    0.1076339
276840.0000000    0.0999961
276880.0000000    0.1249209
276920.0000000    0.1084597
276960.0000000    0.1097703
277000.0000000    0.1223920
277040.0000000    0.1053543
277080.0000000    0.0990212
277120.0000000    0.1071042
277160.0000000    0.1005826
277200.0000000    0.1068081
277240.0000000    0.1082422
277280.0000000    0.1111152
277320.0000000    0.1131444
277360.0000000    0.1051201
277400.0000000    0.1144599
277440.0000000    0.1066745
277480.0000000    0.1047195
277520.0000000    0.0965234
277560.0000000    0.1061113
277600.0000000    0.1073713
277640.0000000    0.0971028
277680.0000000    0.1015099
277720.0000000    0.1040919
277760.0000000    0.1069463
277800.0000000    0.1000980
277840.0000000    0.0988764
277880.0000000    0.1072289
277920.0000000    0.1118353
277960.0000000    0.1130244
278000.0000000    0.1080974
278040.0000000    0.1099286
278080.0000000    0.1076074
278120.0000000    0.1036155
278160.0000000    0.1078989
278200.0000000    0.1205513
278240.0000000    0.1090430
278280.0000000    0.1096621
278320.0000000    0.1179712
278360.0000000    0.1063902
278400.0000000    0.1073572
278440.0000000    0.1116478
278480.0000000    0.1180138
278520.0000000    0.1089668
278560.0000000    0.1196445
278600.0000000    0.1310348
278640.0000000    0.1150784
278680.0000000    0.1091423
278720.0000000    0.1005059
278760.0000000    0.1024656
278800.0000000    0.0993151
278840.0000000    0.1051035
278880.0000000    0.1084157
278920.0000000    0.0963789
278960.0000000    0.1133960
279000.0000000    0.1063872
279040.0000000    0.1017227
279080.0000000    0.1137085
279120.0000000    0.1073655
279160.0000000    0.0911748
279200.0000000    0.1036880
279240.0000000    0.0975898
279280.0000000    0.1025198
279320.0000000    0.0896447
279360.0000000    0.1107277
279400.0000000    0.1141017
279440.0000000    0.1195742
279480.0000000    0.1042489
279520.0000000    0.1110533
279560.0000000    0.1208190
279600.0000000    0.1191400
279640.0000000    0.1079098
279680.0000000    0.0941842
279720.0000000    0.0898189
279760.0000000    0.1034437
279800.0000000    0.1014669
279840.0000000    0.1220723
279880.0000000    0.1180968
279920.0000000    0.1113268
279960.0000000    0.1016275
280000.0000000    0.1122269
280040.0000000    0.1084588
280080.0000000    0.1022843
280120.0000000    0.1055202
280160.0000000    0.1138329
280200.0000000    0.1132833
280240.0000000    0.1230412
280280.0000000    0.1219744
280320.0000000    0.1027010
280360.0000000    0.1006940
280400.0000000    0.1108635
280440.0000000    0.1141265
280480.0000000    0.1183006
280520.0000000    0.1263317
280560.0000000    0.1116168
280600.0000000    0.1098613
280640.0000000    0.0997429
280680.0000000    0.1102240
280720.0000000    0.1052828
280760.0000000    0.1040657
280800.0000000    0.1071978
280840.0000000    0.1091356
280880.0000000    0.1091434
280920.0000000    0.0999516
280960.0000000    0.1219215
281000.0000000    0.1179970
281040.0000000    0.1060981
281080.0000000    0.1122435
281120.0000000    0.1100919
281160.0000000    0.1234292
281200.0000000    0.1048994
281240.0000000    0.1142870
281280.0000000    0.1078449
281320.0000000    0.1065311
281360.0000000    0.1078308
281400.0000000    0.1177097
281440.0000000    0.1177438
281480.0000000    0.1065785
281520.0000000    0.1040368
281560.0000000    0.1212997
281600.0000000    0.1243426
281640.0000000    0.1180401
281680.0000000    0.1143376
281720.0000000    0.1258049
281760.0000000    0.1120006
281800.0000000    0.1065632
281840.0000000    0.1230069
281880.0000000    0.1171868
281920.0000000    0.1056222
281960.0000000    0.1102609
282000.0000000    0.1025714
282040.0000000    0.1101658
282080.0000000    0.1104187
282120.0000000    0.1085507
282160.0000000    0.1056447
282200.0000000    0.1062890
282240.0000000    0.1066297
282280.0000000    0.1027554
282320.0000000    0.0952628
282360.0000000    0.1023775
282400.0000000    0.1087099
282440.0000000    0.1063940
282480.0000000    0.1110673
282520.0000000    0.1041415
282560.0000000    0.1092631
282600.0000000    0.0985548
282640.0000000    0.1055708
282680.0000000    0.1045160
282720.0000000    0.1075825
282760.0000000    0.1051297
282800.0000000    0.0981187
282840.0000000    0.1067622
282880.0000000    0.1050413
282920.0000000    0.1123656
282960.0000000    0.0986744
283000.0000000    0.1179776
283040.0000000    0.1349791
283080.0000000    0.1310468
283120.0000000    0.1164590
283160.0000000    0.1104605
283200.0000000    0.1085429
283240.0000000    0.1008553
283280.0000000    0.1209714
283320.0000000    0.1254128
283360.0000000    0.1219919
283400.0000000    0.1266182
283440.0000000    0.1252416
283480.0000000    0.1237110
283520.0000000    0.1155235
283560.0000000    0.1097111
283600.0000000    0.1036020
283640.0000000    0.1149695
283680.0000000    0.1182938
283720.0000000    0.1361941
283760.0000000    0.1098099
283800.0000000    0.1198706
283840.0000000    0.1112437
283880.0000000    0.1184999
283920.0000000    0.1375275
283960.0000000    0.1347142
284000.0000000    0.1321306
284040.0000000    0.1216083
284080.0000000    0.1291097
284120.0000000    0.1186313
284160.0000000    0.1173072
284200.0000000    0.1102018
284240.0000000    0.1139488
284280.0000000    0.1194410
284320.0000000    0.1148150
284360.0000000    0.1103523
284400.0000000    0.1037733
284440.0000000    0.1007673
284480.0000000    0.1133207
284520.0000000    0.1029383
284560.0000000    0.1053350
284600.0000000    0.1177879
284640.0000000    0.1181461
284680.0000000    0.1259270
284720.0000000    0.1198814
284760.0000000    0.1170010
284800.0000000    0.1185138
284840.0000000    0.1132189
284880.0000000    0.1181305
284920.0000000    0.1174727
284960.0000000    0.1223023
285000.0000000    0.1173535
285040.0000000    0.1232874
285080.0000000    0.1182710
285120.0000000    0.1234215
285160.0000000    0.1180001
285200.0000000    0.1102460
285240.0000000    0.1137241
285280.0000000    0.0996105
285320.0000000    0.1048183
285360.0000000    0.1220278
285400.0000000    0.1029123
285440.0000000    0.1057494
285480.0000000    0.1012940
285520.0000000    0.1037501
285560.0000000    0.1047104
285600.0000000    0.1078471
285640.0000000    0.1080617
285680.0000000    0.1059414
285720.0000000    0.1035522
285760.0000000    0.1002058
285800.0000000    0.0930928
285840.0000000    0.1009444
285880.0000000    0.1135237
285920.0000000    0.1086450
285960.0000000    0.1006697
286000.0000000    0.1057915
286040.0000000    0.1036330
286080.0000000    0.0964233
286120.0000000    0.0972540
286160.0000000    0.0951646
286200.0000000    0.0997246
286240.0000000    0.1047707
286280.0000000    0.0993413
286320.0000000    0.0971846
286360.0000000    0.0999683
286400.0000000    0.0963678
286440.0000000    0.0959215
286480.0000000    0.0941100
286520.0000000    0.1023531
286560.0000000    0.1031380
286600.0000000    0.1029485
286640.0000000    0.0988445
286680.0000000    0.0924914
286720.0000000    0.0959481
286760.0000000    0.1060266
286800.0000000    0.1005593
286840.0000000    0.0973314
286880.0000000    0.1002378
286920.0000000    0.0992552
286960.0000000    0.0918162
287000.0000000    0.0961217
287040.0000000    0.0957213
287080.0000000    0.0878978
287120.0000000    0.0992319
287160.0000000    0.0986279
287200.0000000    0.0942505
287240.0000000    0.1024378
287280.0000000    0.0967863
287320.0000000    0.1022734
287360.0000000    0.0961146
287400.0000000    0.1014557
287440.0000000    0.1032038
287480.0000000    0.0954303
287520.0000000    0.1018837
287560.0000000    0.0972042
287600.0000000    0.0952183
287640.0000000    0.0956430
287680.0000000    0.0990055
287720.0000000    0.1017650
287760.0000000    0.1055348
287800.0000000    0.1027329
287840.0000000    0.1056733
287880.0000000    0.1154358
287920.0000000    0.0943536
287960.0000000    0.0962008
288000.0000000    0.1034637
288040.0000000    0.0961010
288080.0000000    0.1051110
288120.0000000    0.1011397
288160.0000000    0.1047349
288200.0000000    0.0982189
288240.0000000    0.0966441
288280.0000000    0.1002424
288320.0000000    0.1058433
288360.0000000    0.0998050
288400.0000000    0.0955144
288440.0000000    0.0916986
288480.0000000    0.0913593
288520.0000000    0.0920019
288560.0000000    0.0989153
288600.0000000    0.0946501
288640.0000000    0.0878865
288680.0000000    0.0966543
288720.0000000    0.0921291
288760.0000000    0.0944562
288800.0000000    0.1008285
288840.0000000    0.0938396
288880.0000000    0.0851548
288920.0000000    0.0885435
288960.0000000    0.0936623
289000.0000000    0.0983181
289040.0000000    0.0888395
289080.0000000    0.1005159
289120.0000000    0.0961195
289160.0000000    0.1048068
289200.0000000    0.0929080
289240.0000000    0.0916568
289280.0000000    0.0874240
289320.0000000    0.0949971
289360.0000000    0.0932538
289400.0000000    0.1031948
289440.0000000    0.1072920
289480.0000000    0.1058770
289520.0000000    0.1158672
289560.0000000    0.0911466
289600.0000000    0.0996916
289640.0000000    0.0962620
289680.0000000    0.0946070
289720.0000000    0.0912589
289760.0000000    0.0976161
289800.0000000    0.1014829
289840.0000000    0.1042739
289880.0000000    0.0957558
289920.0000000    0.0905131
289960.0000000    0.0992683
290000.0000000    0.1048110
290040.0000000    0.0952343
290080.0000000    0.0926307
290120.0000000    0.0953567
290160.0000000    0.1047979
290200.0000000    0.1095464
290240.0000000    0.1046851
290280.0000000    0.0926204
290320.0000000    0.0931692
290360.0000000    0.0958490
290400.0000000    0.1000423
290440.0000000    0.1028080
290480.0000000    0.0992885
290520.0000000    0.0964466
290560.0000000    0.1012475
290600.0000000    0.1000868
290640.0000000    0.1011219
290680.0000000    0.0993149
290720.0000000    0.0917243
290760.0000000    0.0932964
290800.0000000    0.1021430
290840.0000000    0.0979605
290880.0000000    0.1020156
290920.0000000    0.0962353
290960.0000000    0.1096106
291000.0000000    0.0918283
291040.0000000    0.0842919
291080.0000000    0.1011985
291120.0000000    0.1135839
291160.0000000    0.1055159
291200.0000000    0.0988605
291240.0000000    0.1019372
291280.0000000    0.1010344
291320.0000000    0.0980966
291360.0000000    0.1061421
291400.0000000    0.1055643
291440.0000000    0.1103367
291480.0000000    0.1148488
291520.0000000    0.1120695
291560.0000000    0.1052812
291600.0000000    0.1094941
291640.0000000    0.1185653
291680.0000000    0.1096047
291720.0000000    0.1063364
291760.0000000    0.1182452
291800.0000000    0.1213018
291840.0000000    0.1070758
291880.0000000    0.1039107
291920.0000000    0.0986201
291960.0000000    0.1053944
292000.0000000    0.0929528
292040.0000000    0.0972742
292080.0000000    0.0873289
292120.0000000    0.1064856
292160.0000000    0.1008463
292200.0000000    0.0931082
292240.0000000    0.1026407
292280.0000000    0.1084372
292320.0000000    0.1002465
292360.0000000    0.0993133
292400.0000000    0.1025047
292440.0000000    0.1053206
292480.0000000    0.0888346
292520.0000000    0.0959979
292560.0000000    0.1016660
292600.0000000    0.1000812
292640.0000000    0.0983113
292680.0000000    0.1090901
292720.0000000    0.0952964
292760.0000000    0.1005785
292800.0000000    0.1034085
292840.0000000    0.1010529
292880.0000000    0.1027827
292920.0000000    0.1063165
292960.0000000    0.1095640
293000.0000000    0.1087721
293040.0000000    0.1163345
293080.0000000    0.1110231
293120.0000000    0.1167323
293160.0000000    0.1016839
293200.0000000    0.1029703
293240.0000000    0.1119508
293280.0000000    0.0963907
293320.0000000    0.1021352
293360.0000000    0.1083954
293400.0000000    0.1064406
293440.0000000    0.1061363
293480.0000000    0.0991502
293520.0000000    0.1112906
293560.0000000    0.1131129
293600.0000000    0.1005305
293640.0000000    0.1059456
293680.0000000    0.1065284
293720.0000000    0.1129720
293760.0000000    0.1097306
293800.0000000    0.1187841
293840.0000000    0.1015385
293880.0000000    0.1093279
293920.0000000    0.1134195
293960.0000000    0.1114440
294000.0000000    0.1139041
294040.0000000    0.1122812
294080.0000000    0.1192265
294120.0000000    0.1145983
294160.0000000    0.1035828
294200.0000000    0.1045961
294240.0000000    0.1072525
294280.0000000    0.1069759
294320.0000000    0.1111978
294360.0000000    0.1025716
294400.0000000    0.1023511
294440.0000000    0.0948582
294480.0000000    0.1072094
294520.0000000    0.1004763
294560.0000000    0.0958615
294600.0000000    0.0986038
294640.0000000    0.1094122
294680.0000000    0.1030570
294720.0000000    0.1004390
294760.0000000    0.1019442
294800.0000000    0.0975835
294840.0000000    0.1025723
294880.0000000    0.0975161
294920.0000000    0.1031033
294960.0000000    0.1034926
295000.0000000    0.0964500
295040.0000000    0.1064784
295080.0000000    0.1190754
295120.0000000    0.1068572
295160.0000000    0.1040060
295200.0000000    0.1071720
295240.0000000    0.0964561
295280.0000000    0.1098477
295320.0000000    0.1023143
295360.0000000    0.1059217
295400.0000000    0.1039812
295440.0000000    0.1035628
295480.0000000    0.1045871
295520.0000000    0.1002839
295560.0000000    0.1066471
295600.0000000    0.1035947
295640.0000000    0.1063232
295680.0000000    0.0959884
295720.0000000    0.1004098
295760.0000000    0.0978996
295800.0000000    0.1073186
295840.0000000    0.0993675
295880.0000000    0.1020359
295920.0000000    0.1008853
295960.0000000    0.1136461
296000.0000000    0.0986099
296040.0000000    0.0973936
296080.0000000    0.0981212
296120.0000000    0.1022588
296160.0000000    0.1054052
296200.0000000    0.0946780
296240.0000000    0.0946827
296280.0000000    0.0986316
296320.0000000    0.0975849
296360.0000000    0.0966927
296400.0000000    0.0975896
296440.0000000    0.1054018
296480.0000000    0.1068303
296520.0000000    0.0962922
296560.0000000    0.0962631
296600.0000000    0.0929023
296640.0000000    0.0990184
296680.0000000    0.0923704
296720.0000000    0.0900226
296760.0000000    0.0932414
296800.0000000    0.1061467
296840.0000000    0.0983081
296880.0000000    0.0954084
296920.0000000    0.1038260
296960.0000000    0.0966286
297000.0000000    0.0954479
297040.0000000    0.0965804
297080.0000000    0.1010918
297120.0000000    0.0996454
297160.0000000    0.0959301
297200.0000000    0.1045788
297240.0000000    0.1051589
297280.0000000    0.0984623
297320.0000000    0.1013465
297360.0000000    0.1014432
297400.0000000    0.1029193
297440.0000000    0.0986682
297480.0000000    0.0938708
297520.0000000    0.0914619
297560.0000000    0.1031302
297600.0000000    0.0978957
297640.0000000    0.0990520
297680.0000000    0.1033714
297720.0000000    0.1031844
297760.0000000    0.1070514
297800.0000000    0.1075752
297840.0000000    0.0994600
297880.0000000    0.1006645
297920.0000000    0.1046396
297960.0000000    0.1049697
298000.0000000    0.1057094
298040.0000000    0.1049668
298080.0000000    0.1064522
298120.0000000    0.1111381
298160.0000000    0.0975643
298200.0000000    0.1025927
298240.0000000    0.1019306
298280.0000000    0.1001978
298320.0000000    0.1021107
298360.0000000    0.1059583
298400.0000000    0.0930722
298440.0000000    0.1011922
298480.0000000    0.1026694
298520.0000000    0.1033954
298560.0000000    0.1106159
298600.0000000    0.1045004
298640.0000000    0.1028966
298680.0000000    0.0998435
298720.0000000    0.1055171
298760.0000000    0.1169391
298800.0000000    0.1238101
298840.0000000    0.1085873
298880.0000000    0.1177678
298920.0000000    0.1035533
298960.0000000    0.1021490
299000.0000000    0.1159059
299040.0000000    0.1091083
299080.0000000    0.1089374
299120.0000000    0.1119407
299160.0000000    0.1071239
299200.0000000    0.1041234
299240.0000000    0.1100288
299280.0000000    0.1133513
299320.0000000    0.1165307
299360.0000000    0.1025050
299400.0000000    0.1137514
299440.0000000    0.0997022
299480.0000000    0.1093542
299520.0000000    0.1014841
299560.0000000    0.1087733
299600.0000000    0.1134692
299640.0000000    0.1084149
299680.0000000    0.1005175
299720.0000000    0.1071154
299760.0000000    0.1098150
299800.0000000    0.1063763
299840.0000000    0.1237822
299880.0000000    0.1262425
299920.0000000    0.1193622
299960.0000000    0.1141289
300000.0000000    0.1165626
300040.0000000    0.1137893
300080.0000000    0.1163630
300120.0000000    0.1195064
300160.0000000    0.1335423
300200.0000000    0.1359844
300240.0000000    0.1281233
300280.0000000    0.1280300
300320.0000000    0.1123007
300360.0000000    0.1319166
300400.0000000    0.1347121
300440.0000000    0.1271822
300480.0000000    0.1305212
300520.0000000    0.1263981
300560.0000000    0.1234562
300600.0000000    0.1169466
300640.0000000    0.1138989
300680.0000000    0.1107419
300720.0000000    0.1212168
300760.0000000    0.1150761
300800.0000000    0.1272898
300840.0000000    0.1209509
300880.0000000    0.1304639
300920.0000000    0.1221720
300960.0000000    0.1111553
301000.0000000    0.1197748
301040.0000000    0.1180410
301080.0000000    0.1172821
301120.0000000    0.1128261
301160.0000000    0.1095093
301200.0000000    0.1170795
301240.0000000    0.1158821
301280.0000000    0.1136645
301320.0000000    0.1061306
301360.0000000    0.1131507
301400.0000000    0.1095964
301440.0000000    0.1164616
301480.0000000    0.1210735
301520.0000000    0.1095546
301560.0000000    0.1152524
301600.0000000    0.1167974
301640.0000000    0.1078402
301680.0000000    0.1148084
301720.0000000    0.1059218
301760.0000000    0.1092105
301800.0000000    0.1083526
301840.0000000    0.1094460
301880.0000000    0.1147861
301920.0000000    0.1018234
301960.0000000    0.1043710
302000.0000000    0.1065549
302040.0000000    0.1009914
302080.0000000    0.1056265
302120.0000000    0.1010679
302160.0000000    0.1005062
302200.0000000    0.1029789
302240.0000000    0.1096245
302280.0000000    0.1120699
302320.0000000    0.1046187
302360.0000000    0.1077114
302400.0000000    0.1062987
302440.0000000    0.1064735
302480.0000000    0.1026940
302520.0000000    0.1046858
302560.0000000    0.1098418
302600.0000000    0.0958127
302640.0000000    0.1042512
302680.0000000    0.1017485
302720.0000000    0.1024298
302760.0000000    0.1160003
302800.0000000    0.1031083
302840.0000000    0.1043552
302880.0000000    0.1136031
302920.0000000    0.1073746
302960.0000000    0.1156840
303000.0000000    0.1106234
303040.0000000    0.1096608
303080.0000000    0.1137223
303120.0000000    0.1038233
303160.0000000    0.1069352
303200.0000000    0.1063122
303240.0000000    0.1104635
303280.0000000    0.1015738
303320.0000000    0.0996471
303360.0000000    0.1120284
303400.0000000    0.1101367
303440.0000000    0.0971158
303480.0000000    0.1050840
303520.0000000    0.1018913
303560.0000000    0.0976855
303600.0000000    0.0999100
303640.0000000    0.1041440
303680.0000000    0.0992054
303720.0000000    0.1063418
303760.0000000    0.1016852
303800.0000000    0.1043862
303840.0000000    0.1059545
303880.0000000    0.1054195
303920.0000000    0.0973163
303960.0000000    0.1052557
304000.0000000    0.1082710
304040.0000000    0.1058568
304080.0000000    0.1009597
304120.0000000    0.0965509
304160.0000000    0.1071103
304200.0000000    0.1120810
304240.0000000    0.0996467
304280.0000000    0.1169287
304320.0000000    0.1172087
304360.0000000    0.1198541
304400.0000000    0.1077420
304440.0000000    0.1099278
304480.0000000    0.1007072
304520.0000000    0.1026030
304560.0000000    0.1053342
304600.0000000    0.1138639
304640.0000000    0.1109575
304680.0000000    0.1047423
304720.0000000    0.1169323
304760.0000000    0.1119159
304800.0000000    0.1087157
304840.0000000    0.0999664
304880.0000000    0.0957772
304920.0000000    0.0957882
304960.0000000    0.0979877
305000.0000000    0.1035380
305040.0000000    0.1015191
305080.0000000    0.1021929
305120.0000000    0.1021777
305160.0000000    0.0998204
305200.0000000    0.1043521
305240.0000000    0.1062656
305280.0000000    0.1093057
305320.0000000    0.0967843
305360.0000000    0.0972138
305400.0000000    0.1032946
305440.0000000    0.0938637
305480.0000000    0.0982166
305520.0000000    0.1014247
305560.0000000    0.1018866
305600.0000000    0.1019719
305640.0000000    0.1046950
305680.0000000    0.1102905
305720.0000000    0.1027885
305760.0000000    0.0949500
305800.0000000    0.1014821
305840.0000000    0.1071063
305880.0000000    0.1085205
305920.0000000    0.0953732
305960.0000000    0.1064013
306000.0000000    0.0976283
306040.0000000    0.0980914
306080.0000000    0.1016898
306120.0000000    0.1082116
306160.0000000    0.1163047
306200.0000000    0.1079806
306240.0000000    0.1018882
306280.0000000    0.1002659
306320.0000000    0.0983685
306360.0000000    0.0994719
306400.0000000    0.1001517
306440.0000000    0.1011948
306480.0000000    0.1005771
306520.0000000    0.1019168
306560.0000000    0.0952643
306600.0000000    0.1045135
306640.0000000    0.1093806
306680.0000000    0.1006835
306720.0000000    0.1075589
306760.0000000    0.1075317
306800.0000000    0.1126631
306840.0000000    0.0941151
306880.0000000    0.0917693
306920.0000000    0.1066695
306960.0000000    0.0882326
307000.0000000    0.0979510
307040.0000000    0.0981899
307080.0000000    0.1091020
307120.0000000    0.1170405
307160.0000000    0.0933217
307200.0000000    0.1073758
307240.0000000    0.1066367
307280.0000000    0.1050860
307320.0000000    0.0971556
307360.0000000    0.1092499
307400.0000000    0.1020957
307440.0000000    0.0967378
307480.0000000    0.0868352
307520.0000000    0.1047165
307560.0000000    0.1043170
307600.0000000    0.0941028
307640.0000000    0.1129605
307680.0000000    0.1063880
307720.0000000    0.1137673
307760.0000000    0.1078512
307800.0000000    0.1058171
307840.0000000    0.1062590
307880.0000000    0.1045034
307920.0000000    0.1131446
307960.0000000    0.1048374
308000.0000000    0.0996199
308040.0000000    0.1043207
308080.0000000    0.0949158
308120.0000000    0.1095729
308160.0000000    0.1057551
308200.0000000    0.1103337
308240.0000000    0.1025138
308280.0000000    0.1098070
308320.0000000    0.1151223
308360.0000000    0.1275144
308400.0000000    0.1150297
308440.0000000    0.1143339
308480.0000000    0.1085785
308520.0000000    0.1126687
308560.0000000    0.1081967
308600.0000000    0.1065281
308640.0000000    0.1009051
308680.0000000    0.0932444
308720.0000000    0.1105025
308760.0000000    0.1088048
308800.0000000    0.1044910
308840.0000000    0.0998413
308880.0000000    0.1023016
308920.0000000    0.1100681
308960.0000000    0.1157806
309000.0000000    0.1065273
309040.0000000    0.1136555
309080.0000000    0.1103028
309120.0000000    0.1131859
309160.0000000    0.1104833
309200.0000000    0.0989476
309240.0000000    0.1020671
309280.0000000    0.1151095
309320.0000000    0.0984732
309360.0000000    0.1035873
309400.0000000    0.1029552
309440.0000000    0.1007778
309480.0000000    0.1052661
309520.0000000    0.1076366
309560.0000000    0.1008357
309600.0000000    0.1104437
309640.0000000    0.1079519
309680.0000000    0.1122508
309720.0000000    0.1046147
309760.0000000    0.1102849
309800.0000000    0.1029041
309840.0000000    0.0952399
309880.0000000    0.0974039
309920.0000000    0.1067648
309960.0000000    0.1159249
310000.0000000    0.1143335
310040.0000000    0.1159809
310080.0000000    0.1195833
310120.0000000    0.1202949
310160.0000000    0.1087882
310200.0000000    0.1128943
310240.0000000    0.1014999
310280.0000000    0.1037043
310320.0000000    0.1127557
310360.0000000    0.1096378
310400.0000000    0.1026956
310440.0000000    0.1036310
310480.0000000    0.1024302
310520.0000000    0.0989900
310560.0000000    0.1094071
310600.0000000    0.1122274
310640.0000000    0.1086392
310680.0000000    0.0986503
310720.0000000    0.0997040
310760.0000000    0.1180681
310800.0000000    0.1146462
310840.0000000    0.1003584
310880.0000000    0.1135321
310920.0000000    0.1002222
310960.0000000    0.1039184
311000.0000000    0.1140805
311040.0000000    0.1035142
311080.0000000    0.1090446
311120.0000000    0.1061886
311160.0000000    0.0933819
311200.0000000    0.0985194
311240.0000000    0.0961339
311280.0000000    0.1071344
311320.0000000    0.1087907
311360.0000000    0.0962828
311400.0000000    0.1045679
311440.0000000    0.1122029
311480.0000000    0.1067253
311520.0000000    0.1003636
311560.0000000    0.1047357
311600.0000000    0.1101195
311640.0000000    0.1121112
311680.0000000    0.1136196
311720.0000000    0.1113287
311760.0000000    0.1123855
311800.0000000    0.1074262
311840.0000000    0.1124246
311880.0000000    0.1091101
311920.0000000    0.1140534
311960.0000000    0.1033933
312000.0000000    0.1105553
312040.0000000    0.1188820
312080.0000000    0.1087189
312120.0000000    0.1085562
312160.0000000    0.1195728
312200.0000000    0.1105900
312240.0000000    0.1229226
312280.0000000    0.1137782
312320.0000000    0.1070912
312360.0000000    0.1068382
312400.0000000    0.1171728
312440.0000000    0.1146705
312480.0000000    0.1105816
312520.0000000    0.1112064
312560.0000000    0.1005086
312600.0000000    0.0951115
312640.0000000    0.0951487
312680.0000000    0.1080059
312720.0000000    0.1101182
312760.0000000    0.1138813
312800.0000000    0.1043669
312840.0000000    0.1043500
312880.0000000    0.1121445
312920.0000000    0.1244211
312960.0000000    0.0880348
313000.0000000    0.1102031
313040.0000000    0.1034877
313080.0000000    0.1038891
313120.0000000    0.1054259
313160.0000000    0.1096906
313200.0000000    0.1136792
313240.0000000    0.1055911
313280.0000000    0.1001287
313320.0000000    0.1000647
313360.0000000    0.1052762
313400.0000000    0.0953203
313440.0000000    0.0983096
313480.0000000    0.1048893
313520.0000000    0.0991414
313560.0000000    0.0966596
313600.0000000    0.0944135
313640.0000000    0.0955217
313680.0000000    0.0969817
313720.0000000    0.1043871
313760.0000000    0.1026635
313800.0000000    0.0962671
313840.0000000    0.0919975
313880.0000000    0.1095642
313920.0000000    0.1097776
313960.0000000    0.0951230
314000.0000000    0.1054327
314040.0000000    0.1035453
314080.0000000    0.1088858
314120.0000000    0.1060220
314160.0000000    0.1170631
314200.0000000    0.1098916
314240.0000000    0.1056563
314280.0000000    0.1111611
314320.0000000    0.1062292
314360.0000000    0.1026025
314400.0000000    0.1209454
314440.0000000    0.1123369
314480.0000000    0.1070964
314520.0000000    0.1155814
314560.0000000    0.1126651
314600.0000000    0.1135027
314640.0000000    0.1193665
314680.0000000    0.1114193
314720.0000000    0.1171334
314760.0000000    0.0989819
314800.0000000    0.1178403
314840.0000000    0.1070483
314880.0000000    0.1042927
314920.0000000    0.1140876
314960.0000000    0.1203489
315000.0000000    0.1100593
315040.0000000    0.1004285
315080.0000000    0.0999846
315120.0000000    0.1072112
315160.0000000    0.1057376
315200.0000000    0.0991278
315240.0000000    0.0936516
315280.0000000    0.1013703
315320.0000000    0.0972002
315360.0000000    0.0966446
315400.0000000    0.1002081
315440.0000000    0.0951457
315480.0000000    0.0950160
315520.0000000    0.0940635
315560.0000000    0.0969418
315600.0000000    0.1004032
315640.0000000    0.0981950
315680.0000000    0.0902332
315720.0000000    0.1079314
315760.0000000    0.0899149
315800.0000000    0.0983150
315840.0000000    0.0858765
315880.0000000    0.0888044
315920.0000000    0.0921463
315960.0000000    0.0985129
316000.0000000    0.0942143
316040.0000000    0.1054636
316080.0000000    0.1037097
316120.0000000    0.1023135
316160.0000000    0.1091952
316200.0000000    0.0984579
316240.0000000    0.0975093
316280.0000000    0.1006287
316320.0000000    0.0983065
316360.0000000    0.0957511
316400.0000000    0.1010369
316440.0000000    0.0975150
316480.0000000    0.0998065
316520.0000000    0.0922075
316560.0000000    0.0975691
316600.0000000    0.0978748
316640.0000000    0.0925158
316680.0000000    0.0950209
316720.0000000    0.1001363
316760.0000000    0.1098459
316800.0000000    0.1020322
316840.0000000    0.1069872
316880.0000000    0.1072969
316920.0000000    0.1076049
316960.0000000    0.1150355
317000.0000000    0.1047211
317040.0000000    0.1098283
317080.0000000    0.0946798
317120.0000000    0.0950513
317160.0000000    0.0991052
317200.0000000    0.0995588
317240.0000000    0.0986371
317280.0000000    0.0925744
317320.0000000    0.0970073
317360.0000000    0.0984895
317400.0000000    0.0999292
317440.0000000    0.1068364
317480.0000000    0.1052309
317520.0000000    0.0992526
317560.0000000    0.0999785
317600.0000000    0.0964367
317640.0000000    0.0960359
317680.0000000    0.0895520
317720.0000000    0.0993195
317760.0000000    0.0892187
317800.0000000    0.0966174
317840.0000000    0.1002004
317880.0000000    0.1027233
317920.0000000    0.0937649
317960.0000000    0.1045231
318000.0000000    0.0891633
318040.0000000    0.1044096
318080.0000000    0.1007371
318120.0000000    0.0965554
318160.0000000    0.0916540
318200.0000000    0.0984550
318240.0000000    0.0982626
318280.0000000    0.1009543
318320.0000000    0.0943452
318360.0000000    0.0985423
318400.0000000    0.0978488
318440.0000000    0.1015129
318480.0000000    0.1040706
318520.0000000    0.1026124
318560.0000000    0.1068359
318600.0000000    0.0954784
318640.0000000    0.0935535
318680.0000000    0.0926431
318720.0000000    0.1012053
318760.0000000    0.0989465
318800.0000000    0.0998296
318840.0000000    0.1039642
318880.0000000    0.1048602
318920.0000000    0.1162607
318960.0000000    0.1128329
319000.0000000    0.1154259
319040.0000000    0.1210417
319080.0000000    0.1050575
319120.0000000    0.1135102
319160.0000000    0.1055622
319200.0000000    0.1034757
319240.0000000    0.0960556
319280.0000000    0.0915131
319320.0000000    0.0889728
319360.0000000    0.1025546
319400.0000000    0.0899026
319440.0000000    0.1023266
319480.0000000    0.0980911
319520.0000000    0.1037696
319560.0000000    0.0988480
319600.0000000    0.0952537
319640.0000000    0.0910176
319680.0000000    0.0833298
319720.0000000    0.1022820
319760.0000000    0.1057099
319800.0000000    0.0907797
319840.0000000    0.0923203
319880.0000000    0.0887568
319920.0000000    0.0916299
319960.0000000    0.0918191
320000.0000000    0.0920986
320040.0000000    0.1039146
320080.0000000    0.0937023
320120.0000000    0.0967825
320160.0000000    0.0904946
320200.0000000    0.0862307
320240.0000000    0.0898415
320280.0000000    0.0928307
320320.0000000    0.0981348
320360.0000000    0.0987506
320400.0000000    0.0868269
320440.0000000    0.0905868
320480.0000000    0.0932912
320520.0000000    0.0837597
320560.0000000    0.0891180
320600.0000000    0.0947913
320640.0000000    0.0869584
320680.0000000    0.0930012
320720.0000000    0.0916471
320760.0000000    0.0937765
320800.0000000    0.0920505
320840.0000000    0.0946959
320880.0000000    0.0955463
320920.0000000    0.0982697
320960.0000000    0.0966013
321000.0000000    0.0987847
321040.0000000    0.0867129
321080.0000000    0.0902301
321120.0000000    0.0931699
321160.0000000    0.0906858
321200.0000000    0.0920651
321240.0000000    0.0992988
321280.0000000    0.0961060
321320.0000000    0.0898441
321360.0000000    0.0982846
321400.0000000    0.0919562
321440.0000000    0.0936017
321480.0000000    0.0929274
321520.0000000    0.0878897
321560.0000000    0.0888616
321600.0000000    0.0946389
321640.0000000    0.0848668
321680.0000000    0.0964231
321720.0000000    0.0921155
321760.0000000    0.0916783
321800.0000000    0.0892747
321840.0000000    0.0994523
321880.0000000    0.0893888
321920.0000000    0.0913171
321960.0000000    0.1043838
322000.0000000    0.0956848
322040.0000000    0.1018693
322080.0000000    0.1045091
322120.0000000    0.0962529
322160.0000000    0.0932871
322200.0000000    0.0912622
322240.0000000    0.0879390
322280.0000000    0.0923565
322320.0000000    0.0993053
322360.0000000    0.0840395
322400.0000000    0.0989944
322440.0000000    0.0931483
322480.0000000    0.0934137
322520.0000000    0.1014456
322560.0000000    0.1008521
322600.0000000    0.0960453
322640.0000000    0.0927062
322680.0000000    0.0959859
322720.0000000    0.0925797
322760.0000000    0.1059508
322800.0000000    0.0950925
322840.0000000    0.1079049
322880.0000000    0.1064855
322920.0000000    0.0869898
322960.0000000    0.1021015
323000.0000000    0.0910637
323040.0000000    0.0961745
323080.0000000    0.0901436
323120.0000000    0.0924864
323160.0000000    0.0824623
323200.0000000    0.0798345
323240.0000000    0.0906662
323280.0000000    0.0996239
323320.0000000    0.0950687
323360.0000000    0.0970739
323400.0000000    0.0940374
323440.0000000    0.0794678
323480.0000000    0.0794776
323520.0000000    0.0890540
323560.0000000    0.0895686
323600.0000000    0.0914343
323640.0000000    0.0863180
323680.0000000    0.0851500
323720.0000000    0.0811968
323760.0000000    0.0898916
323800.0000000    0.0931865
323840.0000000    0.0983172
323880.0000000    0.0920242
323920.0000000    0.0899499
323960.0000000    0.0954052
324000.0000000    0.1034342
324040.0000000    0.0902814
324080.0000000    0.1028274
324120.0000000    0.0825184
324160.0000000    0.0964461
324200.0000000    0.0871527
324240.0000000    0.0949803
324280.0000000    0.1001148
324320.0000000    0.1032275
324360.0000000    0.0947309
324400.0000000    0.0955387
324440.0000000    0.1001074
324480.0000000    0.0878435
324520.0000000    0.0867430
324560.0000000    0.0956473
324600.0000000    0.0945007
324640.0000000    0.0990760
324680.0000000    0.0855491
324720.0000000    0.0928419
324760.0000000    0.0923836
324800.0000000    0.1097372
324840.0000000    0.0981965
324880.0000000    0.0907337
324920.0000000    0.0897857
324960.0000000    0.0991765
325000.0000000    0.0940947
325040.0000000    0.1046745
325080.0000000    0.0908480
325120.0000000    0.0850279
325160.0000000    0.0895754
325200.0000000    0.1074218
325240.0000000    0.1001152
325280.0000000    0.1077833
325320.0000000    0.0899040
325360.0000000    0.0899475
325400.0000000    0.1000583
325440.0000000    0.0935720
325480.0000000    0.0901168
325520.0000000    0.0993294
325560.0000000    0.0871199
325600.0000000    0.0935270
325640.0000000    0.0932599
325680.0000000    0.0918351
325720.0000000    0.0889822
325760.0000000    0.0993020
325800.0000000    0.0974017
325840.0000000    0.0965722
325880.0000000    0.0959408
325920.0000000    0.0998184
325960.0000000    0.0977588
326000.0000000    0.0944962
326040.0000000    0.0965080
326080.0000000    0.0982796
326120.0000000    0.0894821
326160.0000000    0.0920461
326200.0000000    0.0945939
326240.0000000    0.0978480
326280.0000000    0.0932921
326320.0000000    0.0991339
326360.0000000    0.1062637
326400.0000000    0.0937795
326440.0000000    0.0877687
326480.0000000    0.0905445
326520.0000000    0.0894043
326560.0000000    0.0866326
326600.0000000    0.1053650
326640.0000000    0.0976942
326680.0000000    0.0999645
326720.0000000    0.1111411
326760.0000000    0.1023804
326800.0000000    0.1113822
326840.0000000    0.1129442
326880.0000000    0.1186419
326920.0000000    0.1023617
326960.0000000    0.0890358
327000.0000000    0.0998719
327040.0000000    0.1045756
327080.0000000    0.1020821
327120.0000000    0.1097894
327160.0000000    0.1025821
327200.0000000    0.0979997
327240.0000000    0.1011861
327280.0000000    0.0913757
327320.0000000    0.1002764
327360.0000000    0.1001241
327400.0000000    0.0920458
327440.0000000    0.1047333
327480.0000000    0.1020894
327520.0000000    0.1155846
327560.0000000    0.1056136
327600.0000000    0.0998425
327640.0000000    0.1060906
327680.0000000    0.1099354
327720.0000000    0.1122152
327760.0000000    0.1100553
327800.0000000    0.1073620
327840.0000000    0.1129916
327880.0000000    0.1033018
327920.0000000    0.1172349
327960.0000000    0.1084967
328000.0000000    0.0953819
328040.0000000    0.1161069
328080.0000000    0.1086395
328120.0000000    0.1115564
328160.0000000    0.1083974
328200.0000000    0.1130554
328240.0000000    0.1100848
328280.0000000    0.1019725
328320.0000000    0.1138730
328360.0000000    0.1051820
328400.0000000    0.0974063
328440.0000000    0.1067913
328480.0000000    0.0954819
328520.0000000    0.0967263
328560.0000000    0.1008223
328600.0000000    0.1002078
328640.0000000    0.1138139
328680.0000000    0.1037668
328720.0000000    0.1014090
328760.0000000    0.1052536
328800.0000000    0.1033420
328840.0000000    0.0977524
328880.0000000    0.0957763
328920.0000000    0.0940017
328960.0000000    0.0989081
329000.0000000    0.0994732
329040.0000000    0.1144958
329080.0000000    0.1058749
329120.0000000    0.1051778
329160.0000000    0.1002653
329200.0000000    0.1000526
329240.0000000    0.1090266
329280.0000000    0.1049511
329320.0000000    0.1000233
329360.0000000    0.1052183
329400.0000000    0.1074829
329440.0000000    0.1014342
329480.0000000    0.0985088
329520.0000000    0.0965537
329560.0000000    0.0934240
329600.0000000    0.0902276
329640.0000000    0.1005366
329680.0000000    0.0989728
329720.0000000    0.1012022
329760.0000000    0.1006181
329800.0000000    0.1039757
329840.0000000    0.1031485
329880.0000000    0.0983175
329920.0000000    0.0955826
329960.0000000    0.0944889
330000.0000000    0.1034164
330040.0000000    0.1049239
330080.0000000    0.0966406
330120.0000000    0.0965474
330160.0000000    0.1030190
330200.0000000    0.1132267
330240.0000000    0.1046256
330280.0000000    0.1115861
330320.0000000    0.0902632
330360.0000000    0.0993877
330400.0000000    0.0979062
330440.0000000    0.0987831
330480.0000000    0.0979167
330520.0000000    0.0981068
330560.0000000    0.0927179
330600.0000000    0.1006303
330640.0000000    0.0909265
330680.0000000    0.0953806
330720.0000000    0.0928105
330760.0000000    0.0934188
330800.0000000    0.0938355
330840.0000000    0.1053649
330880.0000000    0.0938824
330920.0000000    0.0955359
330960.0000000    0.0891274
331000.0000000    0.0875829
331040.0000000    0.0958545
331080.0000000    0.0946949
331120.0000000    0.1008647
331160.0000000    0.0972894
331200.0000000    0.0922626
331240.0000000    0.1027222
331280.0000000    0.0964166
331320.0000000    0.0929779
331360.0000000    0.0880494
331400.0000000    0.0975008
331440.0000000    0.1014840
331480.0000000    0.0934376
331520.0000000    0.0997635
331560.0000000    0.1005072
331600.0000000    0.0975663
331640.0000000    0.1021910
331680.0000000    0.0934782
331720.0000000    0.0903097
331760.0000000    0.0952966
331800.0000000    0.0907183
331840.0000000    0.1017852
331880.0000000    0.0865491
331920.0000000    0.0910603
331960.0000000    0.0908272
332000.0000000    0.0884883
332040.0000000    0.0897387
332080.0000000    0.0944449
332120.0000000    0.1025859
332160.0000000    0.1033052
332200.0000000    0.0947165
332240.0000000    0.0972391
332280.0000000    0.1002660
332320.0000000    0.0942842
332360.0000000    0.1050093
332400.0000000    0.1016911
332440.0000000    0.0973879
332480.0000000    0.0893187
332520.0000000    0.0928668
332560.0000000    0.0966410
332600.0000000    0.1017812
332640.0000000    0.0914576
332680.0000000    0.1040657
332720.0000000    0.0997501
332760.0000000    0.0999119
332800.0000000    0.0986293
332840.0000000    0.1032628
332880.0000000    0.1017379
332920.0000000    0.0980235
332960.0000000    0.0949485
333000.0000000    0.0967391
333040.0000000    0.1047769
333080.0000000    0.1019799
333120.0000000    0.1066964
333160.0000000    0.0976736
333200.0000000    0.1103109
333240.0000000    0.1115509
333280.0000000    0.1062043
333320.0000000    0.1074031
333360.0000000    0.1154830
333400.0000000    0.1006815
333440.0000000    0.1058114
333480.0000000    0.1081304
333520.0000000    0.1079485
333560.0000000    0.1082514
333600.0000000    0.1029485
333640.0000000    0.1018046
333680.0000000    0.1010305
333720.0000000    0.1069060
333760.0000000    0.1062201
333800.0000000    0.1069284
333840.0000000    0.1037270
333880.0000000    0.1077109
333920.0000000    0.1116099
333960.0000000    0.1080656
334000.0000000    0.1008082
334040.0000000    0.1008418
334080.0000000    0.1059223
334120.0000000    0.0999808
334160.0000000    0.1081316
334200.0000000    0.1037617
334240.0000000    0.1035829
334280.0000000    0.0969831
334320.0000000    0.1019957
334360.0000000    0.1008383
334400.0000000    0.1012375
334440.0000000    0.0971291
334480.0000000    0.1024450
334520.0000000    0.1052898
334560.0000000    0.1136510
334600.0000000    0.1136838
334640.0000000    0.1022622
334680.0000000    0.1085471
334720.0000000    0.1120287
334760.0000000    0.1037022
334800.0000000    0.1067536
334840.0000000    0.1105479
334880.0000000    0.1035110
334920.0000000    0.1129850
334960.0000000    0.1080084
335000.0000000    0.0996166
335040.0000000    0.1054947
335080.0000000    0.1109520
335120.0000000    0.1030136
335160.0000000    0.1130269
335200.0000000    0.0995348
335240.0000000    0.1051875
335280.0000000    0.0982943
335320.0000000    0.1023893
335360.0000000    0.1144027
335400.0000000    0.1021108
335440.0000000    0.1088633
335480.0000000    0.1127089
335520.0000000    0.1034564
335560.0000000    0.1013595
335600.0000000    0.1123191
335640.0000000    0.1062073
335680.0000000    0.1040533
335720.0000000    0.1001842
335760.0000000    0.1057363
335800.0000000    0.1028612
335840.0000000    0.0967155
335880.0000000    0.1038198
335920.0000000    0.1114356
335960.0000000    0.1071632
336000.0000000    0.0936960
336040.0000000    0.1073279
336080.0000000    0.1073904
336120.0000000    0.1254334
336160.0000000    0.1264205
336200.0000000    0.1035471
336240.0000000    0.1200161
336280.0000000    0.1084339
336320.0000000    0.1100195
336360.0000000    0.0977221
336400.0000000    0.0996293
336440.0000000    0.1085221
336480.0000000    0.1027744
336520.0000000    0.1077402
336560.0000000    0.1066275
336600.0000000    0.1099631
336640.0000000    0.1096760
336680.0000000    0.1045357
336720.0000000    0.1178994
336760.0000000    0.1111582
336800.0000000    0.1098235
336840.0000000    0.1101475
336880.0000000    0.1009277
336920.0000000    0.1089773
336960.0000000    0.1044551
337000.0000000    0.1005324
337040.0000000    0.1038963
337080.0000000    0.1030889
337120.0000000    0.0933988
337160.0000000    0.1125900
337200.0000000    0.1101205
337240.0000000    0.1009321
337280.0000000    0.1019089
337320.0000000    0.1034768
337360.0000000    0.0944589
337400.0000000    0.0925129
337440.0000000    0.0935352
337480.0000000    0.1054229
337520.0000000    0.1042229
337560.0000000    0.1023275
337600.0000000    0.1006227
337640.0000000    0.0927347
337680.0000000    0.0939265
337720.0000000    0.0953902
337760.0000000    0.0994624
337800.0000000    0.1113313
337840.0000000    0.1007443
337880.0000000    0.1076905
337920.0000000    0.1023945
337960.0000000    0.1015811
338000.0000000    0.1102445
338040.0000000    0.1123083
338080.0000000    0.1053945
338120.0000000    0.1082488
338160.0000000    0.1132021
338200.0000000    0.1173263
338240.0000000    0.1071179
338280.0000000    0.1099734
338320.0000000    0.1131625
338360.0000000    0.1093390
338400.0000000    0.1089367
338440.0000000    0.1025997
338480.0000000    0.1096412
338520.0000000    0.1081083
338560.0000000    0.0988581
338600.0000000    0.1045911
338640.0000000    0.1027252
338680.0000000    0.0941379
338720.0000000    0.1013206
338760.0000000    0.1033784
338800.0000000    0.1011881
338840.0000000    0.1066678
338880.0000000    0.1071535
338920.0000000    0.1013823
338960.0000000    0.1036285
339000.0000000    0.1183680
339040.0000000    0.1077848
339080.0000000    0.1194328
339120.0000000    0.1024049
339160.0000000    0.0891091
339200.0000000    0.0911823
339240.0000000    0.0849361
339280.0000000    0.0868595
339320.0000000    0.0976087
339360.0000000    0.0937786
339400.0000000    0.0910901
339440.0000000    0.0988746
339480.0000000    0.0933141
339520.0000000    0.0997906
339560.0000000    0.0986045
339600.0000000    0.1108673
339640.0000000    0.1014003
339680.0000000    0.0985694
339720.0000000    0.1009202
339760.0000000    0.0991639
339800.0000000    0.0937410
339840.0000000    0.0960990
339880.0000000    0.0909225
339920.0000000    0.0918550
339960.0000000    0.1034534
340000.0000000    0.1031950
340040.0000000    0.0961666
340080.0000000    0.0951913
340120.0000000    0.0968967
340160.0000000    0.0970652
340200.0000000    0.0980842
340240.0000000    0.0965251
340280.0000000    0.0994699
340320.0000000    0.1000130
340360.0000000    0.0959916
340400.0000000    0.0995840
340440.0000000    0.0993806
340480.0000000    0.1012553
340520.0000000    0.0968204
340560.0000000    0.0914929
340600.0000000    0.0933474
340640.0000000    0.1023591
340680.0000000    0.0930742
340720.0000000    0.1093793
340760.0000000    0.1035888
340800.0000000    0.0948965
340840.0000000    0.0990300
340880.0000000    0.0965107
340920.0000000    0.1008049
340960.0000000    0.0903639
341000.0000000    0.0956851
341040.0000000    0.0953086
341080.0000000    0.0923557
341120.0000000    0.0944099
341160.0000000    0.0911419
341200.0000000    0.0899225
341240.0000000    0.1052976
341280.0000000    0.0959435
341320.0000000    0.0975444
341360.0000000    0.1023954
341400.0000000    0.0878533
341440.0000000    0.0957847
341480.0000000    0.0972868
341520.0000000    0.1052102
341560.0000000    0.1058307
341600.0000000    0.1160665
341640.0000000    0.0917881
341680.0000000    0.1025874
341720.0000000    0.1044831
341760.0000000    0.1092334
341800.0000000    0.1038743
341840.0000000    0.0969956
341880.0000000    0.0978978
341920.0000000    0.0937020
341960.0000000    0.1014781
342000.0000000    0.1060824
342040.0000000    0.1053167
342080.0000000    0.1143204
342120.0000000    0.1005949
342160.0000000    0.0980314
342200.0000000    0.1058346
342240.0000000    0.1013356
342280.0000000    0.0946234
342320.0000000    0.1046994
342360.0000000    0.0933095
342400.0000000    0.0974162
342440.0000000    0.1135801
342480.0000000    0.1130509
342520.0000000    0.1143604
342560.0000000    0.1115969
342600.0000000    0.0903600
342640.0000000    0.1019072
342680.0000000    0.1086298
342720.0000000    0.1004637
342760.0000000    0.1145330
342800.0000000    0.0950896
342840.0000000    0.1056894
342880.0000000    0.1085120
342920.0000000    0.1116025
342960.0000000    0.1209943
343000.0000000    0.1156828
343040.0000000    0.1106916
343080.0000000    0.0977041
343120.0000000    0.1118018
343160.0000000    0.1228990
343200.0000000    0.1037713
343240.0000000    0.1193718
343280.0000000    0.1070817
343320.0000000    0.1191376
343360.0000000    0.1068420
343400.0000000    0.1113500
343440.0000000    0.1148471
343480.0000000    0.1089219
343520.0000000    0.0992687
343560.0000000    0.0918819
343600.0000000    0.0908820
343640.0000000    0.1000432
343680.0000000    0.0993543
343720.0000000    0.0972043
343760.0000000    0.1056573
343800.0000000    0.1074989
343840.0000000    0.1002051
343880.0000000    0.0978093
343920.0000000    0.1083272
343960.0000000    0.1012880
344000.0000000    0.1048403
344040.0000000    0.1014593
344080.0000000    0.0967505
344120.0000000    0.0961575
344160.0000000    0.0979724
344200.0000000    0.0936037
344240.0000000    0.0994931
344280.0000000    0.1159992
344320.0000000    0.1021635
344360.0000000    0.0974433
344400.0000000    0.1037595
344440.0000000    0.1024469
344480.0000000    0.0945912
344520.0000000    0.0871898
344560.0000000    0.0953597
344600.0000000    0.0899647
344640.0000000    0.0969368
344680.0000000    0.0884008
344720.0000000    0.0945265
344760.0000000    0.0941948
344800.0000000    0.0966241
344840.0000000    0.0950193
344880.0000000    0.0930778
344920.0000000    0.0922188
344960.0000000    0.0918643
345000.0000000    0.0951946
345040.0000000    0.0960983
345080.0000000    0.1048472
345120.0000000    0.0923248
345160.0000000    0.1030769
345200.0000000    0.1021107
345240.0000000    0.1113484
345280.0000000    0.0959594
345320.0000000    0.0958024
345360.0000000    0.0984724
345400.0000000    0.1045001
345440.0000000    0.0915167
345480.0000000    0.1161560
345520.0000000    0.1154251
345560.0000000    0.1156027
345600.0000000    0.1095216
345640.0000000    0.1117715
345680.0000000    0.1111578
345720.0000000    0.1065195
345760.0000000    0.0970909
345800.0000000    0.1019912
345840.0000000    0.0871856
345880.0000000    0.1080391
345920.0000000    0.0933578
345960.0000000    0.0980874
346000.0000000    0.1001378
346040.0000000    0.0940735
346080.0000000    0.0915682
346120.0000000    0.0916843
346160.0000000    0.0912034
346200.0000000    0.0865894
346240.0000000    0.1040989
346280.0000000    0.0982670
346320.0000000    0.0934395
346360.0000000    0.0911366
346400.0000000    0.0964141
346440.0000000    0.0981236
346480.0000000    0.0960444
346520.0000000    0.0983220
346560.0000000    0.0981520
346600.0000000    0.0951187
346640.0000000    0.1033695
346680.0000000    0.0990422
346720.0000000    0.1127947
346760.0000000    0.0910720
346800.0000000    0.1044832
346840.0000000    0.0975452
346880.0000000    0.1033244
346920.0000000    0.0956673
346960.0000000    0.1020970
347000.0000000    0.0881827
347040.0000000    0.1108991
347080.0000000    0.1131834
347120.0000000    0.0944080
347160.0000000    0.0935499
347200.0000000    0.0877991
347240.0000000    0.1038566
347280.0000000    0.0988357
347320.0000000    0.0973453
347360.0000000    0.0967786
347400.0000000    0.1021985
347440.0000000    0.1005370
347480.0000000    0.1012069
347520.0000000    0.1087529
347560.0000000    0.1000341
347600.0000000    0.0932377
347640.0000000    0.0984931
347680.0000000    0.1019547
347720.0000000    0.0963918
347760.0000000    0.0984767
347800.0000000    0.1020359
347840.0000000    0.0988868
347880.0000000    0.1144482
347920.0000000    0.0962431
347960.0000000    0.1028214
348000.0000000    0.0993993
348040.0000000    0.0967644
348080.0000000    0.1088816
348120.0000000    0.1053356
348160.0000000    0.0987982
348200.0000000    0.1001463
348240.0000000    0.1164563
348280.0000000    0.1025935
348320.0000000    0.0989378
348360.0000000    0.1016433
348400.0000000    0.0942230
348440.0000000    0.0941335
348480.0000000    0.0896274
348520.0000000    0.1016716
348560.0000000    0.0932943
348600.0000000    0.0974830
348640.0000000    0.1134368
348680.0000000    0.1046455
348720.0000000    0.0967839
348760.0000000    0.1042482
348800.0000000    0.1113979
348840.0000000    0.0849967
348880.0000000    0.1018890
348920.0000000    0.0963975
348960.0000000    0.0890944
349000.0000000    0.0910945
349040.0000000    0.0916200
349080.0000000    0.0950825
349120.0000000    0.0918934
349160.0000000    0.0916443
349200.0000000    0.1074808
349240.0000000    0.0959770
349280.0000000    0.1002587
349320.0000000    0.0939405
349360.0000000    0.0976139
349400.0000000    0.0976380
349440.0000000    0.0908228
349480.0000000    0.0920433
349520.0000000    0.0917470
349560.0000000    0.0889748
349600.0000000    0.0977600
349640.0000000    0.1007575
349680.0000000    0.1063038
349720.0000000    0.1031290
349760.0000000    0.0951748
349800.0000000    0.0940246
349840.0000000    0.1071385
349880.0000000    0.1014140
349920.0000000    0.1138224
349960.0000000    0.1023516
350000.0000000    0.1055136
350040.0000000    0.1084662
350080.0000000    0.1085374
350120.0000000    0.1026025
350160.0000000    0.1044423
350200.0000000    0.0997860
350240.0000000    0.0960052
350280.0000000    0.0887685
350320.0000000    0.0877238
350360.0000000    0.1006251
350400.0000000    0.0929549
350440.0000000    0.1016217
350480.0000000    0.0943451
350520.0000000    0.0984730
350560.0000000    0.0955998
350600.0000000    0.1009977
350640.0000000    0.1105032
350680.0000000    0.0959206
350720.0000000    0.0876434
350760.0000000    0.1003909
350800.0000000    0.0898300
350840.0000000    0.0981471
350880.0000000    0.1093274
350920.0000000    0.1087837
350960.0000000    0.1055873
351000.0000000    0.0985474
351040.0000000    0.0931829
351080.0000000    0.0939660
351120.0000000    0.0949124
351160.0000000    0.0845776
351200.0000000    0.0889732
351240.0000000    0.0930000
351280.0000000    0.0926210
351320.0000000    0.0987633
351360.0000000    0.0905583
351400.0000000    0.0944244
351440.0000000    0.0949926
351480.0000000    0.1082169
351520.0000000    0.0975938
351560.0000000    0.0918055
351600.0000000    0.0908849
351640.0000000    0.1025771
351680.0000000    0.0917111
351720.0000000    0.0968612
351760.0000000    0.1066144
351800.0000000    0.1058742
351840.0000000    0.1139258
351880.0000000    0.1028062
351920.0000000    0.0980825
351960.0000000    0.0967010
352000.0000000    0.1013251
352040.0000000    0.1074125
352080.0000000    0.1160333
352120.0000000    0.1140442
352160.0000000    0.0913827
352200.0000000    0.1044037
352240.0000000    0.1228440
352280.0000000    0.0949962
352320.0000000    0.1033097
352360.0000000    0.1066972
352400.0000000    0.1048525
352440.0000000    0.1039076
352480.0000000    0.1138597
352520.0000000    0.1123823
352560.0000000    0.0975478
352600.0000000    0.1075773
352640.0000000    0.1079130
352680.0000000    0.0900222
352720.0000000    0.1006103
352760.0000000    0.0997795
352800.0000000    0.1048458
352840.0000000    0.1019324
352880.0000000    0.0952677
352920.0000000    0.0992907
352960.0000000    0.1012165
353000.0000000    0.0982785
353040.0000000    0.1032902
353080.0000000    0.0964760
353120.0000000    0.1082541
353160.0000000    0.0989363
353200.0000000    0.1079074
353240.0000000    0.1022691
353280.0000000    0.1074208
353320.0000000    0.1000730
353360.0000000    0.1002726
353400.0000000    0.1001054
353440.0000000    0.1086064
353480.0000000    0.0893106
353520.0000000    0.1015133
353560.0000000    0.1190435
353600.0000000    0.1019883
353640.0000000    0.0999017
353680.0000000    0.1020169
353720.0000000    0.1029100
353760.0000000    0.0934076
353800.0000000    0.1068084
353840.0000000    0.1013765
353880.0000000    0.1011181
353920.0000000    0.1107461
353960.0000000    0.1094915
354000.0000000    0.0990894
354040.0000000    0.0958048
354080.0000000    0.0934500
354120.0000000    0.1038938
354160.0000000    0.0958758
354200.0000000    0.0953017
354240.0000000    0.1095136
354280.0000000    0.1050090
354320.0000000    0.1155373
354360.0000000    0.1095486
354400.0000000    0.1109614
354440.0000000    0.1263126
354480.0000000    0.1024604
354520.0000000    0.0967296
354560.0000000    0.0987895
354600.0000000    0.0971433
354640.0000000    0.0926347
354680.0000000    0.0924023
354720.0000000    0.0961132
354760.0000000    0.0991226
354800.0000000    0.0979394
354840.0000000    0.1006457
354880.0000000    0.0977764
354920.0000000    0.0970071
354960.0000000    0.1069222
355000.0000000    0.0943118
355040.0000000    0.0961043
355080.0000000    0.0961724
355120.0000000    0.0841055
355160.0000000    0.0876794
355200.0000000    0.0899504
355240.0000000    0.0976433
355280.0000000    0.1043964
355320.0000000    0.0939085
355360.0000000    0.1042984
355400.0000000    0.1077301
355440.0000000    0.1066282
355480.0000000    0.1030932
355520.0000000    0.1077428
355560.0000000    0.1067518
355600.0000000    0.0986153
355640.0000000    0.1106669
355680.0000000    0.1039495
355720.0000000    0.1127663
355760.0000000    0.1025775
355800.0000000    0.0988089
355840.0000000    0.1015828
355880.0000000    0.1019364
355920.0000000    0.0959279
355960.0000000    0.1069048
356000.0000000    0.1052337
356040.0000000    0.1034972
356080.0000000    0.1077694
356120.0000000    0.0934994
356160.0000000    0.0967119
356200.0000000    0.1048102
356240.0000000    0.0958488
356280.0000000    0.1024492
356320.0000000    0.1068424
356360.0000000    0.1004132
356400.0000000    0.0986190
356440.0000000    0.1018771
356480.0000000    0.0961128
356520.0000000    0.1105518
356560.0000000    0.1014116
356600.0000000    0.1086150
356640.0000000    0.1027080
356680.0000000    0.1000584
356720.0000000    0.1028824
356760.0000000    0.1232171
356800.0000000    0.1177423
356840.0000000    0.1187934
356880.0000000    0.1100195
356920.0000000    0.0945782
356960.0000000    0.0980869
357000.0000000    0.0957375
357040.0000000    0.1006332
357080.0000000    0.0895469
357120.0000000    0.0912285
357160.0000000    0.0950512
357200.0000000    0.0948095
357240.0000000    0.0982431
357280.0000000    0.1014321
357320.0000000    0.1021950
357360.0000000    0.0962932
357400.0000000    0.1045416
357440.0000000    0.0998924
357480.0000000    0.1100678
357520.0000000    0.0981601
357560.0000000    0.1069342
357600.0000000    0.1026027
357640.0000000    0.1055555
357680.0000000    0.0934033
357720.0000000    0.0984315
357760.0000000    0.0982804
357800.0000000    0.0950079
357840.0000000    0.1000672
357880.0000000    0.1023142
357920.0000000    0.1009370
357960.0000000    0.0960213
358000.0000000    0.0999467
358040.0000000    0.0928295
358080.0000000    0.0895346
358120.0000000    0.0969674
358160.0000000    0.0951460
358200.0000000    0.0992240
358240.0000000    0.1054952
358280.0000000    0.0921716
358320.0000000    0.0981461
358360.0000000    0.0987647
358400.0000000    0.1104682
358440.0000000    0.0984835
358480.0000000    0.1067276
358520.0000000    0.1024244
358560.0000000    0.0843302
358600.0000000    0.0925133
358640.0000000    0.0959820
358680.0000000    0.1022108
358720.0000000    0.0989059
358760.0000000    0.1034481
358800.0000000    0.0987401
358840.0000000    0.0940835
358880.0000000    0.0986391
358920.0000000    0.0924793
358960.0000000    0.0879491
359000.0000000    0.0921292
359040.0000000    0.1085309
359080.0000000    0.1110487
359120.0000000    0.1164711
359160.0000000    0.0942133
359200.0000000    0.0961649
359240.0000000    0.0979617
359280.0000000    0.0914099
359320.0000000    0.0973508
359360.0000000    0.0971307
359400.0000000    0.1011673
359440.0000000    0.0926362
359480.0000000    0.0966183
359520.0000000    0.1052902
359560.0000000    0.0972836
359600.0000000    0.0958491
359640.0000000    0.1001926
359680.0000000    0.0980379
359720.0000000    0.1061552
359760.0000000    0.1058103
359800.0000000    0.1022979
359840.0000000    0.0928153
359880.0000000    0.0891306
359920.0000000    0.1055928
359960.0000000    0.0983318
360000.0000000    0.0897481
360040.0000000    0.1013627
360080.0000000    0.0981703
360120.0000000    0.1007428
360160.0000000    0.0892518
360200.0000000    0.0918529
360240.0000000    0.0901205
360280.0000000    0.0852048
360320.0000000    0.0926416
360360.0000000    0.1003086
360400.0000000    0.1027210
360440.0000000    0.0948123
360480.0000000    0.0956918
360520.0000000    0.0945833
360560.0000000    0.1075913
360600.0000000    0.0985404
360640.0000000    0.1014803
360680.0000000    0.0985122
360720.0000000    0.1047880
360760.0000000    0.1098027
360800.0000000    0.0934192
360840.0000000    0.0901291
360880.0000000    0.0978443
360920.0000000    0.0964930
360960.0000000    0.0934857
361000.0000000    0.0985322
361040.0000000    0.1020415
361080.0000000    0.1203740
361120.0000000    0.0981805
361160.0000000    0.1094474
361200.0000000    0.1089487
361240.0000000    0.0987862
361280.0000000    0.0979847
361320.0000000    0.0977619
361360.0000000    0.1023414
361400.0000000    0.1074921
361440.0000000    0.1065091
361480.0000000    0.1016280
361520.0000000    0.0919062
361560.0000000    0.1078047
361600.0000000    0.1042502
361640.0000000    0.0979569
361680.0000000    0.1001374
361720.0000000    0.1059118
361760.0000000    0.1015354
361800.0000000    0.0950782
361840.0000000    0.1045486
361880.0000000    0.1058749
361920.0000000    0.1007373
361960.0000000    0.1062871
362000.0000000    0.1090895
362040.0000000    0.1124666
362080.0000000    0.1202768
362120.0000000    0.1080667
362160.0000000    0.1123520
362200.0000000    0.1170719
362240.0000000    0.0971103
362280.0000000    0.1036694
362320.0000000    0.0860839
362360.0000000    0.0978035
362400.0000000    0.1164410
362440.0000000    0.1185523
362480.0000000    0.1080324
362520.0000000    0.1055706
362560.0000000    0.1084735
362600.0000000    0.1049740
362640.0000000    0.1055546
362680.0000000    0.1220859
362720.0000000    0.1185670
362760.0000000    0.1218991
362800.0000000    0.1138490
362840.0000000    0.1124239
362880.0000000    0.1184673
362920.0000000    0.1106558
362960.0000000    0.1106696
363000.0000000    0.1105630
363040.0000000    0.1184112
363080.0000000    0.1101131
363120.0000000    0.1153952
363160.0000000    0.1212245
363200.0000000    0.1037444
363240.0000000    0.1120684
363280.0000000    0.1035709
363320.0000000    0.0983141
363360.0000000    0.1056280
363400.0000000    0.1055557
363440.0000000    0.1061979
363480.0000000    0.0996894
363520.0000000    0.0980312
363560.0000000    0.0981607
363600.0000000    0.1037165
363640.0000000    0.1070878
363680.0000000    0.1058893
363720.0000000    0.1110450
363760.0000000    0.1187465
363800.0000000    0.1048247
363840.0000000    0.1089973
363880.0000000    0.0951430
363920.0000000    0.0930837
363960.0000000    0.1015400
364000.0000000    0.0931278
364040.0000000    0.0932177
364080.0000000    0.1054138
364120.0000000    0.1029802
364160.0000000    0.1045796
364200.0000000    0.0981121
364240.0000000    0.0982430
364280.0000000    0.0907980
364320.0000000    0.0892290
364360.0000000    0.0996490
364400.0000000    0.0956884
364440.0000000    0.0921210
364480.0000000    0.0884110
364520.0000000    0.0899133
364560.0000000    0.0908847
364600.0000000    0.0979535
364640.0000000    0.0878905
364680.0000000    0.0955815
364720.0000000    0.0939686
364760.0000000    0.0985712
364800.0000000    0.0910189
364840.0000000    0.0930020
364880.0000000    0.0784287
364920.0000000    0.0852967
364960.0000000    0.0872734
365000.0000000    0.0895748
365040.0000000    0.1061413
365080.0000000    0.0940528
365120.0000000    0.1017514
365160.0000000    0.1067399
365200.0000000    0.0942002
365240.0000000    0.0902941
365280.0000000    0.1013730
365320.0000000    0.0947511
365360.0000000    0.1038934
365400.0000000    0.0975053
365440.0000000    0.0925534
365480.0000000    0.0985317
365520.0000000    0.0931099
365560.0000000    0.1032201
365600.0000000    0.0919579
365640.0000000    0.0945898
365680.0000000    0.0839108
365720.0000000    0.0881953
365760.0000000    0.0868538
365800.0000000    0.0989343
365840.0000000    0.1003868
365880.0000000    0.1089851
365920.0000000    0.0979665
365960.0000000    0.0956711
366000.0000000    0.1098680
366040.0000000    0.1038720
366080.0000000    0.0924911
366120.0000000    0.1035600
366160.0000000    0.1109681
366200.0000000    0.1037502
366240.0000000    0.1002107
366280.0000000    0.0897781
366320.0000000    0.0955215
366360.0000000    0.0956063
366400.0000000    0.0971495
366440.0000000    0.1112836
366480.0000000    0.1033526
366520.0000000    0.0981323
366560.0000000    0.1082828
366600.0000000    0.0940392
366640.0000000    0.0964329
366680.0000000    0.0917970
366720.0000000    0.0981183
366760.0000000    0.0987673
366800.0000000    0.0946099
366840.0000000    0.0945438
366880.0000000    0.0947605
366920.0000000    0.0961419
366960.0000000    0.1074241
367000.0000000    0.1055861
367040.0000000    0.0982565
367080.0000000    0.0985116
367120.0000000    0.1123893
367160.0000000    0.1090523
367200.0000000    0.1018193
367240.0000000    0.0957887
367280.0000000    0.1037596
367320.0000000    0.0869747
367360.0000000    0.0991629
367400.0000000    0.1037436
367440.0000000    0.0931743
367480.0000000    0.0835722
367520.0000000    0.0899070
367560.0000000    0.1094518
367600.0000000    0.1007923
367640.0000000    0.1029362
367680.0000000    0.1026821
367720.0000000    0.1018626
367760.0000000    0.0983854
367800.0000000    0.0932296
367840.0000000    0.0955690
367880.0000000    0.0931907
367920.0000000    0.0945975
367960.0000000    0.1013099
368000.0000000    0.1072986
368040.0000000    0.1052814
368080.0000000    0.0947198
368120.0000000    0.1034459
368160.0000000    0.1044559
368200.0000000    0.1053969
368240.0000000    0.0963306
368280.0000000    0.1142918
368320.0000000    0.1091750
368360.0000000    0.1016749
368400.0000000    0.1001453
368440.0000000    0.0974799
368480.0000000    0.0966038
368520.0000000    0.1005591
368560.0000000    0.1070931
368600.0000000    0.1116720
368640.0000000    0.1050084
368680.0000000    0.1076453
368720.0000000    0.1070425
368760.0000000    0.1039675
368800.0000000    0.1037562
368840.0000000    0.1137450
368880.0000000    0.1095210
368920.0000000    0.1130658
368960.0000000    0.1122151
369000.0000000    0.1020361
369040.0000000    0.1081487
369080.0000000    0.1075032
369120.0000000    0.1237125
369160.0000000    0.1080149
369200.0000000    0.0988933
369240.0000000    0.1036695
369280.0000000    0.1054820
369320.0000000    0.1038839
369360.0000000    0.1015341
369400.0000000    0.1035371
369440.0000000    0.0947635
369480.0000000    0.1047436
369520.0000000    0.1079728
369560.0000000    0.0961955
369600.0000000    0.1037465
369640.0000000    0.1012604
369680.0000000    0.1096670
369720.0000000    0.1006714
369760.0000000    0.1090455
369800.0000000    0.1053668
369840.0000000    0.1028209
369880.0000000    0.0960634
369920.0000000    0.1106462
369960.0000000    0.1010044
370000.0000000    0.1147066
370040.0000000    0.1074120
370080.0000000    0.1123450
370120.0000000    0.1122810
370160.0000000    0.1073563
370200.0000000    0.1075871
370240.0000000    0.1136650
370280.0000000    0.1182221
370320.0000000    0.1153712
370360.0000000    0.1106114
370400.0000000    0.1066597
370440.0000000    0.1181436
370480.0000000    0.1110761
370520.0000000    0.0957712
370560.0000000    0.1005240
370600.0000000    0.1083901
370640.0000000    0.1131596
370680.0000000    0.1063078
370720.0000000    0.1082773
370760.0000000    0.1129834
370800.0000000    0.1110517
370840.0000000    0.1006666
370880.0000000    0.1022248
370920.0000000    0.1004234
370960.0000000    0.1219057
371000.0000000    0.1051744
371040.0000000    0.0937655
371080.0000000    0.1041735
371120.0000000    0.1069877
371160.0000000    0.0970652
371200.0000000    0.1078283
371240.0000000    0.1068662
371280.0000000    0.1029269
371320.0000000    0.1038067
371360.0000000    0.1036463
371400.0000000    0.0999930
371440.0000000    0.0965805
371480.0000000    0.0979454
371520.0000000    0.0956752
371560.0000000    0.0955117
371600.0000000    0.1083408
371640.0000000    0.1130332
371680.0000000    0.1137434
371720.0000000    0.1060447
371760.0000000    0.1015469
371800.0000000    0.1000773
371840.0000000    0.0887565
371880.0000000    0.0967381
371920.0000000    0.0914807
371960.0000000    0.0941091
372000.0000000    0.0999545
372040.0000000    0.0893435
372080.0000000    0.0919552
372120.0000000    0.0952201
372160.0000000    0.1004519
372200.0000000    0.1022992
372240.0000000    0.0981782
372280.0000000    0.0967030
372320.0000000    0.0883275
372360.0000000    0.0840601
372400.0000000    0.0921759
372440.0000000    0.0981645
372480.0000000    0.0893212
372520.0000000    0.0942902
372560.0000000    0.1013113
372600.0000000    0.1041013
372640.0000000    0.1013935
372680.0000000    0.0938688
372720.0000000    0.0961597
372760.0000000    0.0998121
372800.0000000    0.0932289
372840.0000000    0.1043145
372880.0000000    0.1037600
372920.0000000    0.0937798
372960.0000000    0.0996761
373000.0000000    0.1085152
373040.0000000    0.1063785
373080.0000000    0.0973817
373120.0000000    0.0842853
373160.0000000    0.0969662
373200.0000000    0.0920079
373240.0000000    0.0900870
373280.0000000    0.0918210
373320.0000000    0.0957549
373360.0000000    0.0938966
373400.0000000    0.0836845
373440.0000000    0.0953104
373480.0000000    0.0922309
373520.0000000    0.0964616
373560.0000000    0.1031066
373600.0000000    0.1039937
373640.0000000    0.1115261
373680.0000000    0.1050092
373720.0000000    0.1075237
373760.0000000    0.1032149
373800.0000000    0.0962925
373840.0000000    0.0993519
373880.0000000    0.1044103
373920.0000000    0.1038160
373960.0000000    0.1038597
374000.0000000    0.1050896
374040.0000000    0.1117272
374080.0000000    0.1056333
374120.0000000    0.1046814
374160.0000000    0.1064407
374200.0000000    0.1069927
374240.0000000    0.1144503
374280.0000000    0.1140296
374320.0000000    0.1323535
374360.0000000    0.1159176
374400.0000000    0.1097731
374440.0000000    0.1067601
374480.0000000    0.1002072
374520.0000000    0.1017866
374560.0000000    0.1011641
374600.0000000    0.0907387
374640.0000000    0.0965580
374680.0000000    0.0930131
374720.0000000    0.0998191
374760.0000000    0.0960592
374800.0000000    0.0946950
374840.0000000    0.0939090
374880.0000000    0.0925787
374920.0000000    0.1020602
374960.0000000    0.0989365
375000.0000000    0.0908301
375040.0000000    0.0893732
375080.0000000    0.0869297
375120.0000000    0.0882181
375160.0000000    0.1007466
375200.0000000    0.1058731
375240.0000000    0.0965324
375280.0000000    0.0874807
375320.0000000    0.0960005
375360.0000000    0.1016758
375400.0000000    0.1047055
375440.0000000    0.1003329
375480.0000000    0.1040115
375520.0000000    0.1015266
375560.0000000    0.1127885
375600.0000000    0.1081095
375640.0000000    0.1065737
375680.0000000    0.1068011
375720.0000000    0.1080146
375760.0000000    0.1052191
375800.0000000    0.1055380
375840.0000000    0.1037587
375880.0000000    0.1030649
375920.0000000    0.1305107
375960.0000000    0.1205907
376000.0000000    0.1074419
376040.0000000    0.1100445
376080.0000000    0.0994111
376120.0000000    0.1104007
376160.0000000    0.1052058
376200.0000000    0.1174188
376240.0000000    0.0990511
376280.0000000    0.1135327
376320.0000000    0.1069266
376360.0000000    0.1157478
376400.0000000    0.1207498
376440.0000000    0.1024815
376480.0000000    0.1083730
376520.0000000    0.1107265
376560.0000000    0.1074604
376600.0000000    0.1180592
376640.0000000    0.1080053
376680.0000000    0.1207146
376720.0000000    0.1113807
376760.0000000    0.1052124
376800.0000000    0.1007795
376840.0000000    0.1011578
376880.0000000    0.0998513
376920.0000000    0.1078133
376960.0000000    0.0970567
377000.0000000    0.0934503
377040.0000000    0.0954253
377080.0000000    0.0965694
377120.0000000    0.1174155
377160.0000000    0.0892484
377200.0000000    0.1195464
377240.0000000    0.1033698
377280.0000000    0.1012827
377320.0000000    0.1002905
377360.0000000    0.1118350
377400.0000000    0.0975236
377440.0000000    0.1023984
377480.0000000    0.0953388
377520.0000000    0.0971307
377560.0000000    0.0924263
377600.0000000    0.0912115
377640.0000000    0.0965675
377680.0000000    0.0939130
377720.0000000    0.1185042
377760.0000000    0.1095828
377800.0000000    0.1098178
377840.0000000    0.1122485
377880.0000000    0.1122188
377920.0000000    0.1146327
377960.0000000    0.0973904
378000.0000000    0.0905005
378040.0000000    0.1131497
378080.0000000    0.0990619
378120.0000000    0.0934502
378160.0000000    0.1006551
378200.0000000    0.1066589
378240.0000000    0.1097267
378280.0000000    0.1116870
378320.0000000    0.0947072
378360.0000000    0.0959397
378400.0000000    0.1038245
378440.0000000    0.1012572
378480.0000000    0.1009809
378520.0000000    0.1200345
378560.0000000    0.1159156
378600.0000000    0.1170400
378640.0000000    0.1011599
378680.0000000    0.1061304
378720.0000000    0.1065485
378760.0000000    0.1064022
378800.0000000    0.1024405
378840.0000000    0.1017142
378880.0000000    0.0983277
378920.0000000    0.1004572
378960.0000000    0.1040634
379000.0000000    0.1177814
379040.0000000    0.1137718
379080.0000000    0.1131051
379120.0000000    0.0987774
379160.0000000    0.1006238
379200.0000000    0.0985462
379240.0000000    0.0922333
379280.0000000    0.0955127
379320.0000000    0.1025306
379360.0000000    0.0981468
379400.0000000    0.1060344
379440.0000000    0.0953154
379480.0000000    0.1021823
379520.0000000    0.1025361
379560.0000000    0.1032106
379600.0000000    0.0987965
379640.0000000    0.0979739
379680.0000000    0.0909765
379720.0000000    0.1094993
379760.0000000    0.1063872
379800.0000000    0.1037827
379840.0000000    0.0921773
379880.0000000    0.0890529
379920.0000000    0.0974387
379960.0000000    0.0852427
380000.0000000    0.0890551
380040.0000000    0.1053851
380080.0000000    0.0937788
380120.0000000    0.0974830
380160.0000000    0.0951335
380200.0000000    0.0946546
380240.0000000    0.0969958
380280.0000000    0.0994902
380320.0000000    0.1252525
380360.0000000    0.0997086
380400.0000000    0.0926906
380440.0000000    0.1014672
380480.0000000    0.0999256
380520.0000000    0.1033809
380560.0000000    0.0922459
380600.0000000    0.1069874
380640.0000000    0.0955106
380680.0000000    0.0989976
380720.0000000    0.1023699
380760.0000000    0.1150392
380800.0000000    0.1002906
380840.0000000    0.0877081
380880.0000000    0.0929920
380920.0000000    0.0997826
380960.0000000    0.1019918
381000.0000000    0.1055374
381040.0000000    0.1027785
381080.0000000    0.0942793
381120.0000000    0.0859828
381160.0000000    0.0920767
381200.0000000    0.0933901
381240.0000000    0.0893299
381280.0000000    0.0944806
381320.0000000    0.1095228
381360.0000000    0.0945259
381400.0000000    0.0909007
381440.0000000    0.0943073
381480.0000000    0.1038178
381520.0000000    0.0971221
381560.0000000    0.1116997
381600.0000000    0.1039252
381640.0000000    0.0968201
381680.0000000    0.0979390
381720.0000000    0.0943362
381760.0000000    0.1062281
381800.0000000    0.0887541
381840.0000000    0.0993098
381880.0000000    0.0923218
381920.0000000    0.0962667
381960.0000000    0.1049188
382000.0000000    0.1066348
382040.0000000    0.0989146
382080.0000000    0.0926975
382120.0000000    0.0973897
382160.0000000    0.1102329
382200.0000000    0.0990064
382240.0000000    0.0890729
382280.0000000    0.0962502
382320.0000000    0.1011758
382360.0000000    0.0941709
382400.0000000    0.0900752
382440.0000000    0.0999228
382480.0000000    0.0989454
382520.0000000    0.1052118
382560.0000000    0.0889463
382600.0000000    0.0998487
382640.0000000    0.0876968
382680.0000000    0.1016712
382720.0000000    0.0965363
382760.0000000    0.1043069
382800.0000000    0.0877454
382840.0000000    0.0880574
382880.0000000    0.0917082
382920.0000000    0.1064624
382960.0000000    0.0862446
383000.0000000    0.0872891
383040.0000000    0.1028374
383080.0000000    0.0987115
383120.0000000    0.1019166
383160.0000000    0.1082950
383200.0000000    0.1079669
383240.0000000    0.0974396
383280.0000000    0.0991701
383320.0000000    0.0878497
383360.0000000    0.0887996
383400.0000000    0.0922721
383440.0000000    0.1005940
383480.0000000    0.0906954
383520.0000000    0.0941135
383560.0000000    0.0967665
383600.0000000    0.0996420
383640.0000000    0.1014166
383680.0000000    0.0900364
383720.0000000    0.0879910
383760.0000000    0.1088098
383800.0000000    0.1046044
383840.0000000    0.1127673
383880.0000000    0.1091871
383920.0000000    0.0909320
383960.0000000    0.1049977
384000.0000000    0.1023313
384040.0000000    0.0967889
384080.0000000    0.1019729
384120.0000000    0.1104649
384160.0000000    0.0957905
384200.0000000    0.0988917
384240.0000000    0.1045850
384280.0000000    0.1060034
384320.0000000    0.0933279
384360.0000000    0.0996161
384400.0000000    0.1020124
384440.0000000    0.0934955
384480.0000000    0.1057756
384520.0000000    0.1081446
384560.0000000    0.0974297
384600.0000000    0.1054446
384640.0000000    0.1017636
384680.0000000    0.0931517
384720.0000000    0.0977027
384760.0000000    0.0967444
384800.0000000    0.0962442
384840.0000000    0.1011947
384880.0000000    0.0984825
384920.0000000    0.1047920
384960.0000000    0.1191169
385000.0000000    0.1108069
385040.0000000    0.1172871
385080.0000000    0.1150721
385120.0000000    0.0993026
385160.0000000    0.1115659
385200.0000000    0.1038317
385240.0000000    0.0972302
385280.0000000    0.0957574
385320.0000000    0.1018288
385360.0000000    0.0995705
385400.0000000    0.0972594
385440.0000000    0.1062697
385480.0000000    0.0986791
385520.0000000    0.0927351
385560.0000000    0.1144756
385600.0000000    0.1151010
385640.0000000    0.1035309
385680.0000000    0.1059809
385720.0000000    0.0979538
385760.0000000    0.1067393
385800.0000000    0.1040587
385840.0000000    0.1079585
385880.0000000    0.1098148
385920.0000000    0.1133872
385960.0000000    0.1073724
386000.0000000    0.1005107
386040.0000000    0.1125936
386080.0000000    0.1174846
386120.0000000    0.1128271
386160.0000000    0.1103085
386200.0000000    0.1043394
386240.0000000    0.1086057
386280.0000000    0.1255866
386320.0000000    0.1055308
386360.0000000    0.1080614
386400.0000000    0.1248869
386440.0000000    0.1120898
386480.0000000    0.1006377
386520.0000000    0.1062061
386560.0000000    0.1050911
386600.0000000    0.1152851
386640.0000000    0.1016481
386680.0000000    0.1163002
386720.0000000    0.1159174
386760.0000000    0.1141948
386800.0000000    0.1179599
386840.0000000    0.1099374
386880.0000000    0.1076329
386920.0000000    0.1024794
386960.0000000    0.1034864
387000.0000000    0.1028242
387040.0000000    0.1068708
387080.0000000    0.1125583
387120.0000000    0.1003715
387160.0000000    0.1105959
387200.0000000    0.1078961
387240.0000000    0.1046276
387280.0000000    0.1030187
387320.0000000    0.1116238
387360.0000000    0.1130418
387400.0000000    0.1134514
387440.0000000    0.1148421
387480.0000000    0.1063850
387520.0000000    0.1168038
387560.0000000    0.1186954
387600.0000000    0.1109028
387640.0000000    0.1198632
387680.0000000    0.1138394
387720.0000000    0.1218930
387760.0000000    0.1089011
387800.0000000    0.1055204
387840.0000000    0.1152939
387880.0000000    0.1061585
387920.0000000    0.1128385
387960.0000000    0.1113305
388000.0000000    0.1180838
388040.0000000    0.1032604
388080.0000000    0.1050663
388120.0000000    0.1066480
388160.0000000    0.1045576
388200.0000000    0.1047038
388240.0000000    0.0989450
388280.0000000    0.1127138
388320.0000000    0.1016506
388360.0000000    0.1150655
388400.0000000    0.0990318
388440.0000000    0.0971881
388480.0000000    0.1057004
388520.0000000    0.1009761
388560.0000000    0.0975615
388600.0000000    0.0983219
388640.0000000    0.0963187
388680.0000000    0.1076830
388720.0000000    0.1046985
388760.0000000    0.1078458
388800.0000000    0.1081748
388840.0000000    0.1073844
388880.0000000    0.1131643
388920.0000000    0.1052667
388960.0000000    0.1060477
389000.0000000    0.1051208
389040.0000000    0.1011619
389080.0000000    0.0980046
389120.0000000    0.1006867
389160.0000000    0.1007668
389200.0000000    0.0922116
389240.0000000    0.0978465
389280.0000000    0.0967653
389320.0000000    0.0995373
389360.0000000    0.0979302
389400.0000000    0.1057390
389440.0000000    0.1070538
389480.0000000    0.1119534
389520.0000000    0.0997242
389560.0000000    0.0979172
389600.0000000    0.1099347
389640.0000000    0.1147799
389680.0000000    0.1162621
389720.0000000    0.1186866
389760.0000000    0.1137603
389800.0000000    0.1164953
389840.0000000    0.1104983
389880.0000000    0.1153849
389920.0000000    0.1110807
389960.0000000    0.1131800
390000.0000000    0.1054206
390040.0000000    0.1063109
390080.0000000    0.1050467
390120.0000000    0.1179070
390160.0000000    0.1038686
390200.0000000    0.1010386
390240.0000000    0.1053638
390280.0000000    0.1048300
390320.0000000    0.1202930
390360.0000000    0.1084114
390400.0000000    0.1088573
390440.0000000    0.1179079
390480.0000000    0.1063966
390520.0000000    0.1157262
390560.0000000    0.1127324
390600.0000000    0.1165299
390640.0000000    0.1196926
390680.0000000    0.1082427
390720.0000000    0.1102398
390760.0000000    0.1054772
390800.0000000    0.1082209
390840.0000000    0.1208270
390880.0000000    0.1309745
390920.0000000    0.1179213
390960.0000000    0.1105549
391000.0000000    0.1205748
391040.0000000    0.1150112
391080.0000000    0.1253815
391120.0000000    0.1172308
391160.0000000    0.1282987
391200.0000000    0.1314400
391240.0000000    0.1222935
391280.0000000    0.1171210
391320.0000000    0.1102243
391360.0000000    0.1098418
391400.0000000    0.1122638
391440.0000000    0.1155434
391480.0000000    0.1111093
391520.0000000    0.1142628
391560.0000000    0.1172532
391600.0000000    0.1197690
391640.0000000    0.1212777
391680.0000000    0.1197885
391720.0000000    0.1148958
391760.0000000    0.1189404
391800.0000000    0.1140693
391840.0000000    0.1178681
391880.0000000    0.1185691
391920.0000000    0.1239240
391960.0000000    0.1210064
392000.0000000    0.1200619
392040.0000000    0.1185569
392080.0000000    0.1270344
392120.0000000    0.1222969
392160.0000000    0.1263441
392200.0000000    0.1107308
392240.0000000    0.1111367
392280.0000000    0.1110977
392320.0000000    0.1160906
392360.0000000    0.1200035
392400.0000000    0.1235549
392440.0000000    0.1216996
392480.0000000    0.1108291
392520.0000000    0.1102036
392560.0000000    0.1070625
392600.0000000    0.1146280
392640.0000000    0.1040485
392680.0000000    0.1063842
392720.0000000    0.1014678
392760.0000000    0.1061813
392800.0000000    0.1106412
392840.0000000    0.1189903
392880.0000000    0.1210352
392920.0000000    0.1138902
392960.0000000    0.1144992
393000.0000000    0.1057072
393040.0000000    0.1231484
393080.0000000    0.1280389
393120.0000000    0.1246810
393160.0000000    0.1280330
393200.0000000    0.1203072
393240.0000000    0.1073345
393280.0000000    0.1146260
393320.0000000    0.1154508
393360.0000000    0.1068200
393400.0000000    0.1099367
393440.0000000    0.1132872
393480.0000000    0.1133205
393520.0000000    0.1203590
393560.0000000    0.1041534
393600.0000000    0.1024275
393640.0000000    0.1086123
393680.0000000    0.1066205
393720.0000000    0.1159738
393760.0000000    0.1195221
393800.0000000    0.1232019
393840.0000000    0.1218417
393880.0000000    0.1183388
393920.0000000    0.1172171
393960.0000000    0.1219439
394000.0000000    0.1210412
394040.0000000    0.1117207
394080.0000000    0.1164735
394120.0000000    0.1139672
394160.0000000    0.1189301
394200.0000000    0.1074788
394240.0000000    0.1252328
394280.0000000    0.1232972
394320.0000000    0.1159534
394360.0000000    0.1097616
394400.0000000    0.1102534
394440.0000000    0.1163282
394480.0000000    0.1161964
394520.0000000    0.1157468
394560.0000000    0.1117922
394600.0000000    0.1054070
394640.0000000    0.1141627
394680.0000000    0.1085858
394720.0000000    0.1117814
394760.0000000    0.1089314
394800.0000000    0.1148136
394840.0000000    0.1034184
394880.0000000    0.1074604
394920.0000000    0.1095262
394960.0000000    0.1072336
395000.0000000    0.1125182
395040.0000000    0.1089402
395080.0000000    0.1014889
395120.0000000    0.1139590
395160.0000000    0.1025791
395200.0000000    0.1014226
395240.0000000    0.1062050
395280.0000000    0.1019007
395320.0000000    0.0973670
395360.0000000    0.1072953
395400.0000000    0.1017304
395440.0000000    0.0973658
395480.0000000    0.1009612
395520.0000000    0.0945341
395560.0000000    0.1016898
395600.0000000    0.1047943
395640.0000000    0.0961396
395680.0000000    0.1059850
395720.0000000    0.0988633
395760.0000000    0.0942367
395800.0000000    0.0996045
395840.0000000    0.1164918
395880.0000000    0.1040842
395920.0000000    0.1068120
395960.0000000    0.1013125
396000.0000000    0.0976003
396040.0000000    0.1003446
396080.0000000    0.1028556
396120.0000000    0.1101647
396160.0000000    0.1061340
396200.0000000    0.0966091
396240.0000000    0.0959852
396280.0000000    0.1059507
396320.0000000    0.1029125
396360.0000000    0.1148468
396400.0000000    0.1119995
396440.0000000    0.1291478
396480.0000000    0.1207119
396520.0000000    0.1055596
396560.0000000    0.1135120
396600.0000000    0.1092454
396640.0000000    0.1073318
396680.0000000    0.1201271
396720.0000000    0.1084446
396760.0000000    0.1070364
396800.0000000    0.1061980
396840.0000000    0.1111725
396880.0000000    0.1081137
396920.0000000    0.1069469
396960.0000000    0.1019239
397000.0000000    0.1057083
397040.0000000    0.1041769
397080.0000000    0.1004643
397120.0000000    0.1092858
397160.0000000    0.1038498
397200.0000000    0.0966899
397240.0000000    0.1134332
397280.0000000    0.0999616
397320.0000000    0.0985533
397360.0000000    0.1112260
397400.0000000    0.1105551
397440.0000000    0.0947891
397480.0000000    0.1004694
397520.0000000    0.1231210
397560.0000000    0.1187178
397600.0000000    0.1104566
397640.0000000    0.1060189
397680.0000000    0.1046627
397720.0000000    0.1041975
397760.0000000    0.1047032
397800.0000000    0.0967198
397840.0000000    0.0929877
397880.0000000    0.0917160
397920.0000000    0.0992280
397960.0000000    0.0910933
398000.0000000    0.0880053
398040.0000000    0.0865891
398080.0000000    0.0949763
398120.0000000    0.1002264
398160.0000000    0.0951116
398200.0000000    0.1013142
398240.0000000    0.0881249
398280.0000000    0.1012340
398320.0000000    0.0995249
398360.0000000    0.1017168
398400.0000000    0.0924529
398440.0000000    0.0818524
398480.0000000    0.0916753
398520.0000000    0.0885239
398560.0000000    0.0881341
398600.0000000    0.0917268
398640.0000000    0.0896345
398680.0000000    0.0886022
398720.0000000    0.0949661
398760.0000000    0.0841808
398800.0000000    0.0886335
398840.0000000    0.0902442
398880.0000000    0.0912488
398920.0000000    0.1007680
398960.0000000    0.0874998
399000.0000000    0.0900879
399040.0000000    0.0983964
399080.0000000    0.1037109
399120.0000000    0.0970327
399160.0000000    0.0916932
399200.0000000    0.0871585
399240.0000000    0.0908768
399280.0000000    0.0919274
399320.0000000    0.0844927
399360.0000000    0.0896949
399400.0000000    0.0923138
399440.0000000    0.0917389
399480.0000000    0.1045804
399520.0000000    0.0922287
399560.0000000    0.0930461
399600.0000000    0.0939669
399640.0000000    0.0908824
399680.0000000    0.1008696
399720.0000000    0.1018342
399760.0000000    0.1019149
399800.0000000    0.1143252
399840.0000000    0.0970415
399880.0000000    0.0948191
399920.0000000    0.0960032
399960.0000000    0.1112799
400000.0000000    0.0987431
400040.0000000    0.0997461
400080.0000000    0.1145404
400120.0000000    0.1137659
400160.0000000    0.1154244
400200.0000000    0.1105985
400240.0000000    0.1047874
400280.0000000    0.0988102
400320.0000000    0.1043824
400360.0000000    0.1127826
400400.0000000    0.1084568
400440.0000000    0.1006526
400480.0000000    0.0969312
400520.0000000    0.1005924
400560.0000000    0.1108512
400600.0000000    0.1094049
400640.0000000    0.1132641
400680.0000000    0.1038022
400720.0000000    0.0984444
400760.0000000    0.0968509
400800.0000000    0.0980118
400840.0000000    0.0963650
400880.0000000    0.0975342
400920.0000000    0.1029938
400960.0000000    0.0941214
401000.0000000    0.0954854
401040.0000000    0.0895008
401080.0000000    0.0913954
401120.0000000    0.0945326
401160.0000000    0.0909524
401200.0000000    0.0999413
401240.0000000    0.0996215
401280.0000000    0.1036313
401320.0000000    0.0979031
401360.0000000    0.0918404
401400.0000000    0.1006987
401440.0000000    0.0912017
401480.0000000    0.0973599
401520.0000000    0.1025046
401560.0000000    0.1020536
401600.0000000    0.1010933
401640.0000000    0.1104599
401680.0000000    0.1033920
401720.0000000    0.0982894
401760.0000000    0.1041433
401800.0000000    0.1082796
401840.0000000    0.1049311
401880.0000000    0.1008869
401920.0000000    0.0973066
401960.0000000    0.1053412
402000.0000000    0.0970750
402040.0000000    0.0992588
402080.0000000    0.0965849
402120.0000000    0.1108444
402160.0000000    0.1002009
402200.0000000    0.0982390
402240.0000000    0.1113076
402280.0000000    0.1018322
402320.0000000    0.1045478
402360.0000000    0.1125970
402400.0000000    0.1105351
402440.0000000    0.1096023
402480.0000000    0.1096575
402520.0000000    0.1099748
402560.0000000    0.1117824
402600.0000000    0.1132066
402640.0000000    0.1150840
402680.0000000    0.1196900
402720.0000000    0.1137143
402760.0000000    0.1125706
402800.0000000    0.1057000
402840.0000000    0.1081500
402880.0000000    0.1063319
402920.0000000    0.1072071
402960.0000000    0.1141620
403000.0000000    0.1034203
403040.0000000    0.1019479
403080.0000000    0.1009710
403120.0000000    0.1094484
403160.0000000    0.0996011
403200.0000000    0.1082147
403240.0000000    0.1022448
403280.0000000    0.0998088
403320.0000000    0.1008097
403360.0000000    0.0922643
403400.0000000    0.0991381
403440.0000000    0.1023616
403480.0000000    0.1098530
403520.0000000    0.1021176
403560.0000000    0.1062439
403600.0000000    0.1030973
403640.0000000    0.0975160
403680.0000000    0.1044150
403720.0000000    0.1064018
403760.0000000    0.1121340
403800.0000000    0.1109630
403840.0000000    0.1028635
403880.0000000    0.1054352
403920.0000000    0.1022932
403960.0000000    0.1022534
404000.0000000    0.1016029
404040.0000000    0.1002763
404080.0000000    0.1006846
404120.0000000    0.0929006
404160.0000000    0.1138273
404200.0000000    0.1137371
404240.0000000    0.1103244
404280.0000000    0.1012386
404320.0000000    0.0974188
404360.0000000    0.1078114
404400.0000000    0.1040379
404440.0000000    0.0997811
404480.0000000    0.0940938
404520.0000000    0.1041178
404560.0000000    0.0971058
404600.0000000    0.1088403
404640.0000000    0.1074465
404680.0000000    0.1201436
404720.0000000    0.1109983
404760.0000000    0.1004277
404800.0000000    0.1018108
404840.0000000    0.1039802
404880.0000000    0.1080105
404920.0000000    0.1138129
404960.0000000    0.1020724
405000.0000000    0.0988576
405040.0000000    0.1065155
405080.0000000    0.0941745
405120.0000000    0.0974309
405160.0000000    0.1055461
405200.0000000    0.1042806
405240.0000000    0.1005749
405280.0000000    0.1073517
405320.0000000    0.1081892
405360.0000000    0.1044188
405400.0000000    0.1044372
405440.0000000    0.0952869
405480.0000000    0.0933648
405520.0000000    0.1021275
405560.0000000    0.0921666
405600.0000000    0.1047874
405640.0000000    0.0977156
405680.0000000    0.0977597
405720.0000000    0.0983234
405760.0000000    0.1030976
405800.0000000    0.0946328
405840.0000000    0.1030182
405880.0000000    0.0946140
405920.0000000    0.0991832
405960.0000000    0.0992695
406000.0000000    0.0972570
406040.0000000    0.0901587
406080.0000000    0.0939149
406120.0000000    0.0969258
406160.0000000    0.0951037
406200.0000000    0.0998835
406240.0000000    0.1069502
406280.0000000    0.0960878
406320.0000000    0.0961685
406360.0000000    0.1106385
406400.0000000    0.1094993
406440.0000000    0.1068807
406480.0000000    0.1045150
406520.0000000    0.0961003
406560.0000000    0.0983214
406600.0000000    0.1032584
406640.0000000    0.1067220
406680.0000000    0.1059321
406720.0000000    0.1096360
406760.0000000    0.1018321
406800.0000000    0.1026282
406840.0000000    0.0974247
406880.0000000    0.0992445
406920.0000000    0.1035185
406960.0000000    0.1020822
407000.0000000    0.1047619
407040.0000000    0.0944466
407080.0000000    0.0945718
407120.0000000    0.0961290
407160.0000000    0.1045239
407200.0000000    0.1000295
407240.0000000    0.0926445
407280.0000000    0.1016705
407320.0000000    0.1014595
407360.0000000    0.1026736
407400.0000000    0.1115402
407440.0000000    0.1082192
407480.0000000    0.1027311
407520.0000000    0.1026562
407560.0000000    0.0948531
407600.0000000    0.0941872
407640.0000000    0.0865538
407680.0000000    0.0990612
407720.0000000    0.0939285
407760.0000000    0.0884713
407800.0000000    0.0926405
407840.0000000    0.1037719
407880.0000000    0.1016060
407920.0000000    0.0901046
407960.0000000    0.0901845
408000.0000000    0.0920735
408040.0000000    0.0954461
408080.0000000    0.0928443
408120.0000000    0.0899367
408160.0000000    0.0864130
408200.0000000    0.0945585
408240.0000000    0.0919316
408280.0000000    0.0939870
408320.0000000    0.0881254
408360.0000000    0.0836041
408400.0000000    0.0916900
408440.0000000    0.0956671
408480.0000000    0.0846754
408520.0000000    0.0827578
408560.0000000    0.0915844
408600.0000000    0.0914986
408640.0000000    0.0990681
408680.0000000    0.0921564
408720.0000000    0.0911406
408760.0000000    0.0898775
408800.0000000    0.0885657
408840.0000000    0.1039800
408880.0000000    0.0933348
408920.0000000    0.0914577
408960.0000000    0.0990395
409000.0000000    0.0919224
409040.0000000    0.0985882
409080.0000000    0.1031431
409120.0000000    0.1015053
409160.0000000    0.0981908
409200.0000000    0.1032921
409240.0000000    0.1056941
409280.0000000    0.1110065
409320.0000000    0.1010238
409360.0000000    0.1041673
409400.0000000    0.0986730
409440.0000000    0.1005843
409480.0000000    0.0947865
409520.0000000    0.0971715
409560.0000000    0.0997318
409600.0000000    0.0915113
409640.0000000    0.0980376
409680.0000000    0.0993163
409720.0000000    0.0976255
409760.0000000    0.0944648
409800.0000000    0.0955449
409840.0000000    0.0973427
409880.0000000    0.0936618
409920.0000000    0.1101661
409960.0000000    0.0934897
410000.0000000    0.1010178
410040.0000000    0.0966169
410080.0000000    0.1064216
410120.0000000    0.0996504
410160.0000000    0.1066576
410200.0000000    0.1014593
410240.0000000    0.0967480
410280.0000000    0.0909963
410320.0000000    0.0969252
410360.0000000    0.1013282
410400.0000000    0.0964143
410440.0000000    0.1064788
410480.0000000    0.1008614
410520.0000000    0.0946780
410560.0000000    0.0955352
410600.0000000    0.0963598
410640.0000000    0.0981533
410680.0000000    0.0915927
410720.0000000    0.1046250
410760.0000000    0.0951025
410800.0000000    0.0921780
410840.0000000    0.0954598
410880.0000000    0.0891710
410920.0000000    0.0927589
410960.0000000    0.1034897
411000.0000000    0.0942334
411040.0000000    0.0935230
411080.0000000    0.0906831
411120.0000000    0.0936989
411160.0000000    0.0939134
411200.0000000    0.1031405
411240.0000000    0.1121482
411280.0000000    0.1046640
411320.0000000    0.1005052
411360.0000000    0.0995028
411400.0000000    0.1068441
411440.0000000    0.0943209
411480.0000000    0.1070326
411520.0000000    0.1058793
411560.0000000    0.0913209
411600.0000000    0.1065597
411640.0000000    0.0975223
411680.0000000    0.0971958
411720.0000000    0.0980580
411760.0000000    0.1004538
411800.0000000    0.1012271
411840.0000000    0.1028742
411880.0000000    0.0930403
411920.0000000    0.0886611
411960.0000000    0.0928011
412000.0000000    0.1007700
412040.0000000    0.1014582
412080.0000000    0.0935414
412120.0000000    0.0979615
412160.0000000    0.1071291
412200.0000000    0.1080612
412240.0000000    0.0975179
412280.0000000    0.1010482
412320.0000000    0.1040880
412360.0000000    0.1042661
412400.0000000    0.0913111
412440.0000000    0.0987894
412480.0000000    0.0937212
412520.0000000    0.1014788
412560.0000000    0.1130776
412600.0000000    0.0935554
412640.0000000    0.1024019
412680.0000000    0.1048506
412720.0000000    0.0943715
412760.0000000    0.0927267
412800.0000000    0.0944627
412840.0000000    0.0920321
412880.0000000    0.1019876
412920.0000000    0.1016560
412960.0000000    0.1047396
413000.0000000    0.0999938
413040.0000000    0.0918561
413080.0000000    0.0932416
413120.0000000    0.1002632
413160.0000000    0.0978254
413200.0000000    0.0982128
413240.0000000    0.1067461
413280.0000000    0.0948691
413320.0000000    0.0973501
413360.0000000    0.0933339
413400.0000000    0.1061781
413440.0000000    0.1028324
413480.0000000    0.0947569
413520.0000000    0.1109538
413560.0000000    0.1037388
413600.0000000    0.0954101
413640.0000000    0.1082971
413680.0000000    0.1051087
413720.0000000    0.0991685
413760.0000000    0.1089810
413800.0000000    0.1101043
413840.0000000    0.1058417
413880.0000000    0.1029604
413920.0000000    0.0905988
413960.0000000    0.0976554
414000.0000000    0.0992612
414040.0000000    0.1025340
414080.0000000    0.1121966
414120.0000000    0.0991021
414160.0000000    0.1085856
414200.0000000    0.1051148
414240.0000000    0.0963468
414280.0000000    0.0968500
414320.0000000    0.0973476
414360.0000000    0.0956190
414400.0000000    0.1012894
414440.0000000    0.0921525
414480.0000000    0.0959574
414520.0000000    0.0897612
414560.0000000    0.0924981
414600.0000000    0.0951565
414640.0000000    0.0986212
414680.0000000    0.0950900
414720.0000000    0.1013348
414760.0000000    0.0978794
414800.0000000    0.0910183
414840.0000000    0.1024921
414880.0000000    0.1025420
414920.0000000    0.0983805
414960.0000000    0.1052363
415000.0000000    0.0922610
415040.0000000    0.0990159
415080.0000000    0.1074479
415120.0000000    0.0976625
415160.0000000    0.1042383
415200.0000000    0.1058887
415240.0000000    0.1000517
415280.0000000    0.0934907
415320.0000000    0.0890956
415360.0000000    0.1012948
415400.0000000    0.0929818
415440.0000000    0.0896832
415480.0000000    0.0959181
415520.0000000    0.0939943
415560.0000000    0.1012251
415600.0000000    0.0938195
415640.0000000    0.0933733
415680.0000000    0.0983253
415720.0000000    0.1134481
415760.0000000    0.1074422
415800.0000000    0.0967482
415840.0000000    0.1005781
415880.0000000    0.1138665
415920.0000000    0.1076499
415960.0000000    0.1038838
416000.0000000    0.1124940
416040.0000000    0.0965197
416080.0000000    0.0950982
416120.0000000    0.0876711
416160.0000000    0.0992487
416200.0000000    0.1042986
416240.0000000    0.0998444
416280.0000000    0.1016223
416320.0000000    0.0980794
416360.0000000    0.1039222
416400.0000000    0.1052480
416440.0000000    0.0990629
416480.0000000    0.1004285
416520.0000000    0.1060395
416560.0000000    0.0979745
416600.0000000    0.1044852
416640.0000000    0.1091566
416680.0000000    0.1097472
416720.0000000    0.1106912
416760.0000000    0.1084769
416800.0000000    0.1009191
416840.0000000    0.0972308
416880.0000000    0.1094956
416920.0000000    0.1064237
416960.0000000    0.1044064
417000.0000000    0.1080686
417040.0000000    0.0929892
417080.0000000    0.1124945
417120.0000000    0.0968737
417160.0000000    0.0946158
417200.0000000    0.0914306
417240.0000000    0.1033086
417280.0000000    0.0918687
417320.0000000    0.1086477
417360.0000000    0.1040914
417400.0000000    0.0914985
417440.0000000    0.0903368
417480.0000000    0.0996141
417520.0000000    0.1083192
417560.0000000    0.1014927
417600.0000000    0.1027361
417640.0000000    0.1013339
417680.0000000    0.1001144
417720.0000000    0.1027229
417760.0000000    0.1141524
417800.0000000    0.1075662
417840.0000000    0.1040675
417880.0000000    0.1072925
417920.0000000    0.0996486
417960.0000000    0.1028147
418000.0000000    0.1030704
418040.0000000    0.1066385
418080.0000000    0.1056465
418120.0000000    0.1132407
418160.0000000    0.1029307
418200.0000000    0.1038434
418240.0000000    0.1064293
418280.0000000    0.1102922
418320.0000000    0.1109203
418360.0000000    0.1113836
418400.0000000    0.1082966
418440.0000000    0.1027311
418480.0000000    0.1203184
418520.0000000    0.1119973
418560.0000000    0.0977542
418600.0000000    0.1004233
418640.0000000    0.1002621
418680.0000000    0.1051715
418720.0000000    0.1022069
418760.0000000    0.1140430
418800.0000000    0.1094353
418840.0000000    0.1013277
418880.0000000    0.1173047
418920.0000000    0.1098846
418960.0000000    0.1077592
419000.0000000    0.1008454
419040.0000000    0.0970388
419080.0000000    0.1123903
419120.0000000    0.1044597
419160.0000000    0.1029431
419200.0000000    0.1112123
419240.0000000    0.1061715
419280.0000000    0.1182493
419320.0000000    0.1137679
419360.0000000    0.1091717
419400.0000000    0.1045695
419440.0000000    0.0994256
419480.0000000    0.1004722
419520.0000000    0.0976985
419560.0000000    0.1011121
419600.0000000    0.1076457
419640.0000000    0.0963709
419680.0000000    0.1037567
419720.0000000    0.0961591
419760.0000000    0.0918930
419800.0000000    0.0987702
419840.0000000    0.1113719
419880.0000000    0.1018511
419920.0000000    0.1055682
419960.0000000    0.1176537
420000.0000000    0.1060949
420040.0000000    0.1054437
420080.0000000    0.1053723
420120.0000000    0.1151333
420160.0000000    0.1076393
420200.0000000    0.1142497
420240.0000000    0.1043769
420280.0000000    0.0999991
420320.0000000    0.1107272
420360.0000000    0.0992479
420400.0000000    0.1070918
420440.0000000    0.0998672
420480.0000000    0.1089194
420520.0000000    0.1162056
420560.0000000    0.1075187
420600.0000000    0.1217987
420640.0000000    0.1162972
420680.0000000    0.1129872
420720.0000000    0.1229809
420760.0000000    0.0955782
420800.0000000    0.1000222
420840.0000000    0.1153966
420880.0000000    0.0915926
420920.0000000    0.1124838
420960.0000000    0.0988053
421000.0000000    0.0981169
421040.0000000    0.0915725
421080.0000000    0.0945749
421120.0000000    0.0909750
421160.0000000    0.0949890
421200.0000000    0.0907700
421240.0000000    0.0938108
421280.0000000    0.0846657
421320.0000000    0.1032947
421360.0000000    0.0943125
421400.0000000    0.0980211
421440.0000000    0.0955523
421480.0000000    0.0901320
421520.0000000    0.1042888
421560.0000000    0.1010504
421600.0000000    0.1078203
421640.0000000    0.1049328
421680.0000000    0.0998967
421720.0000000    0.1067155
421760.0000000    0.1001882
421800.0000000    0.1119201
421840.0000000    0.1184663
421880.0000000    0.1106899
421920.0000000    0.0991488
421960.0000000    0.0968333
422000.0000000    0.1025386
422040.0000000    0.1053091
422080.0000000    0.1033975
422120.0000000    0.1038496
422160.0000000    0.1059822
422200.0000000    0.1000226
422240.0000000    0.1104799
422280.0000000    0.1050077
422320.0000000    0.1058583
422360.0000000    0.1044582
422400.0000000    0.1062329
422440.0000000    0.1115894
422480.0000000    0.1045116
422520.0000000    0.1047222
422560.0000000    0.0994080
422600.0000000    0.0978335
422640.0000000    0.1010300
422680.0000000    0.0926495
422720.0000000    0.1008166
422760.0000000    0.0956896
422800.0000000    0.0944501
422840.0000000    0.1156189
422880.0000000    0.0894946
422920.0000000    0.0938463
422960.0000000    0.0991902
423000.0000000    0.1027681
423040.0000000    0.0985820
423080.0000000    0.1030196
423120.0000000    0.0990934
423160.0000000    0.0938360
423200.0000000    0.0929412
423240.0000000    0.1001074
423280.0000000    0.0935708
423320.0000000    0.0957947
423360.0000000    0.1040135
423400.0000000    0.1128851
423440.0000000    0.1052870
423480.0000000    0.1126249
423520.0000000    0.1051829
423560.0000000    0.1014421
423600.0000000    0.1038177
423640.0000000    0.0929140
423680.0000000    0.1019010
423720.0000000    0.0921639
423760.0000000    0.1029078
423800.0000000    0.0980663
423840.0000000    0.1025058
423880.0000000    0.0920800
423920.0000000    0.0988414
423960.0000000    0.0984982
424000.0000000    0.1077006
424040.0000000    0.1143317
424080.0000000    0.1007361
424120.0000000    0.0908887
424160.0000000    0.0923955
424200.0000000    0.0982605
424240.0000000    0.1025307
424280.0000000    0.1057120
424320.0000000    0.1092488
424360.0000000    0.1095648
424400.0000000    0.1089660
424440.0000000    0.1060074
424480.0000000    0.1105639
424520.0000000    0.0997814
424560.0000000    0.1038927
424600.0000000    0.1078069
424640.0000000    0.1142503
424680.0000000    0.1123501
424720.0000000    0.1026503
424760.0000000    0.1083972
424800.0000000    0.1018820
424840.0000000    0.1035848
424880.0000000    0.0991419
424920.0000000    0.0950610
424960.0000000    0.0980422
425000.0000000    0.0961921
425040.0000000    0.0962555
425080.0000000    0.0881286
425120.0000000    0.0986545
425160.0000000    0.0992127
425200.0000000    0.1033756
425240.0000000    0.1068224
425280.0000000    0.1011900
425320.0000000    0.1025629
425360.0000000    0.0979217
425400.0000000    0.0992271
425440.0000000    0.0880758
425480.0000000    0.0852265
425520.0000000    0.0957714
425560.0000000    0.1027784
425600.0000000    0.0983323
425640.0000000    0.0955387
425680.0000000    0.0927815
425720.0000000    0.0962347
425760.0000000    0.0945220
425800.0000000    0.1068924
425840.0000000    0.1077008
425880.0000000    0.1027946
425920.0000000    0.1092951
425960.0000000    0.1023932
426000.0000000    0.0933521
426040.0000000    0.0995875
426080.0000000    0.0949714
426120.0000000    0.0998674
426160.0000000    0.0972412
426200.0000000    0.0928520
426240.0000000    0.0966228
426280.0000000    0.0919022
426320.0000000    0.1062492
426360.0000000    0.0906687
426400.0000000    0.0927311
426440.0000000    0.0962282
426480.0000000    0.0975958
426520.0000000    0.1055517
426560.0000000    0.0960938
426600.0000000    0.1019053
426640.0000000    0.1000144
426680.0000000    0.1017110
426720.0000000    0.1042349
426760.0000000    0.0956700
426800.0000000    0.0904468
426840.0000000    0.1017878
426880.0000000    0.1011148
426920.0000000    0.0953223
426960.0000000    0.1030388
427000.0000000    0.1063796
427040.0000000    0.1066619
427080.0000000    0.0956217
427120.0000000    0.1019361
427160.0000000    0.1043004
427200.0000000    0.1008916
427240.0000000    0.1050051
427280.0000000    0.0953069
427320.0000000    0.0990304
427360.0000000    0.1042910
427400.0000000    0.1129263
427440.0000000    0.1010087
427480.0000000    0.0969830
427520.0000000    0.0913622
427560.0000000    0.0909367
427600.0000000    0.0940860
427640.0000000    0.0946700
427680.0000000    0.0912882
427720.0000000    0.0944858
427760.0000000    0.0997978
427800.0000000    0.0957357
427840.0000000    0.1000347
427880.0000000    0.0965973
427920.0000000    0.0920232
427960.0000000    0.1047131
428000.0000000    0.0979993
428040.0000000    0.0932825
428080.0000000    0.0981610
428120.0000000    0.1131180
428160.0000000    0.0906258
428200.0000000    0.0937939
428240.0000000    0.1018637
428280.0000000    0.1027614
428320.0000000    0.1003242
428360.0000000    0.1032093
428400.0000000    0.0908902
428440.0000000    0.1009674
428480.0000000    0.0958437
428520.0000000    0.0929495
428560.0000000    0.0930063
428600.0000000    0.0927837
428640.0000000    0.1012554
428680.0000000    0.1081897
428720.0000000    0.0960473
428760.0000000    0.0962006
428800.0000000    0.0958208
428840.0000000    0.0969333
428880.0000000    0.0927663
428920.0000000    0.0887159
428960.0000000    0.0935420
429000.0000000    0.0899065
429040.0000000    0.0949524
429080.0000000    0.0982052
429120.0000000    0.0917814
429160.0000000    0.0926802
429200.0000000    0.0890703
429240.0000000    0.0915625
429280.0000000    0.0987294
429320.0000000    0.1025544
429360.0000000    0.0968474
429400.0000000    0.0988736
429440.0000000    0.0965569
429480.0000000    0.0922170
429520.0000000    0.0967527
429560.0000000    0.1035660
429600.0000000    0.1007930
429640.0000000    0.0905413
429680.0000000    0.1043067
429720.0000000    0.0988658
429760.0000000    0.0996274
429800.0000000    0.0987569
429840.0000000    0.0962235
429880.0000000    0.1006620
429920.0000000    0.1094440
429960.0000000    0.0994766
430000.0000000    0.0972252
430040.0000000    0.1004973
430080.0000000    0.0990562
430120.0000000    0.0987629
430160.0000000    0.0868854
430200.0000000    0.0994463
430240.0000000    0.0943217
430280.0000000    0.0968118
430320.0000000    0.0919018
430360.0000000    0.1055800
430400.0000000    0.1126176
430440.0000000    0.0980327
430480.0000000    0.1107288
430520.0000000    0.1130841
430560.0000000    0.1341831
430600.0000000    0.1181133
430640.0000000    0.1176897
430680.0000000    0.1238040
430720.0000000    0.0989097
430760.0000000    0.1135026
430800.0000000    0.1094689
430840.0000000    0.1061470
430880.0000000    0.1033586
430920.0000000    0.1093385
430960.0000000    0.1094288
431000.0000000    0.1112722
431040.0000000    0.1047357
431080.0000000    0.1015793
431120.0000000    0.0988479
431160.0000000    0.1102290
431200.0000000    0.1008857
431240.0000000    0.1040595
431280.0000000    0.0948548
431320.0000000    0.1038975
431360.0000000    0.0877095
431400.0000000    0.0924335
431440.0000000    0.0988355
431480.0000000    0.1075203
431520.0000000    0.1153448
431560.0000000    0.1151741
431600.0000000    0.1103625
431640.0000000    0.0987492
431680.0000000    0.1015155
431720.0000000    0.0955547
431760.0000000    0.1009327
431800.0000000    0.0975672
431840.0000000    0.0984066
431880.0000000    0.1045164
431920.0000000    0.1223794
431960.0000000    0.0978226
432000.0000000    0.1085325
432040.0000000    0.0997878
432080.0000000    0.1015610
432120.0000000    0.0873460
432160.0000000    0.0953537
432200.0000000    0.0948595
432240.0000000    0.0999387
432280.0000000    0.0954632
432320.0000000    0.1070427
432360.0000000    0.1019425
432400.0000000    0.1008165
432440.0000000    0.0891387
432480.0000000    0.1001419
432520.0000000    0.0953456
432560.0000000    0.0987128
432600.0000000    0.1051439
432640.0000000    0.1082837
432680.0000000    0.1011730
432720.0000000    0.1027134
432760.0000000    0.1052538
432800.0000000    0.1042596
432840.0000000    0.1063673
432880.0000000    0.1083384
432920.0000000    0.0951688
432960.0000000    0.0924769
433000.0000000    0.1056595
433040.0000000    0.0906515
433080.0000000    0.1061227
433120.0000000    0.1082398
433160.0000000    0.1147139
433200.0000000    0.1027578
433240.0000000    0.1094610
433280.0000000    0.1099527
433320.0000000    0.1058359
433360.0000000    0.1055664
433400.0000000    0.1129637
433440.0000000    0.1003087
433480.0000000    0.1131896
433520.0000000    0.1161517
433560.0000000    0.1065098
433600.0000000    0.1015292
433640.0000000    0.0914035
433680.0000000    0.0961354
433720.0000000    0.0997356
433760.0000000    0.1095956
433800.0000000    0.1043344
433840.0000000    0.0929892
433880.0000000    0.0975981
433920.0000000    0.0996050
433960.0000000    0.1015182
434000.0000000    0.1046025
434040.0000000    0.0972896
434080.0000000    0.0981706
434120.0000000    0.0991486
434160.0000000    0.0926833
434200.0000000    0.1054139
434240.0000000    0.1035590
434280.0000000    0.1003064
434320.0000000    0.0992916
434360.0000000    0.0944608
434400.0000000    0.1017879
434440.0000000    0.0896384
434480.0000000    0.1068140
434520.0000000    0.1012787
434560.0000000    0.0979044
434600.0000000    0.1004165
434640.0000000    0.0972313
434680.0000000    0.0943294
434720.0000000    0.1002062
434760.0000000    0.1014267
434800.0000000    0.0942117
434840.0000000    0.0919802
434880.0000000    0.1159162
434920.0000000    0.0937529
434960.0000000    0.1018913
435000.0000000    0.1052286
435040.0000000    0.1115030
435080.0000000    0.1019234
435120.0000000    0.0955685
435160.0000000    0.0948518
435200.0000000    0.1000298
435240.0000000    0.0968600
435280.0000000    0.1053447
435320.0000000    0.0900286
435360.0000000    0.1024534
435400.0000000    0.0904754
435440.0000000    0.0919608
435480.0000000    0.0897476
435520.0000000    0.0932508
435560.0000000    0.0945701
435600.0000000    0.0850354
435640.0000000    0.0812287
435680.0000000    0.0933515
435720.0000000    0.0949013
435760.0000000    0.0982164
435800.0000000    0.0978017
435840.0000000    0.0943675
435880.0000000    0.0908756
435920.0000000    0.0983141
435960.0000000    0.0913060
436000.0000000    0.0972531
436040.0000000    0.0949758
436080.0000000    0.0947128
436120.0000000    0.1001955
436160.0000000    0.1065300
436200.0000000    0.0964221
436240.0000000    0.0985056
436280.0000000    0.1078343
436320.0000000    0.1010401
436360.0000000    0.0893704
436400.0000000    0.0896139
436440.0000000    0.0992467
436480.0000000    0.0855560
436520.0000000    0.0841811
436560.0000000    0.0966889
436600.0000000    0.0991352
436640.0000000    0.0970561
436680.0000000    0.0988055
436720.0000000    0.0975571
436760.0000000    0.0944729
436800.0000000    0.0918446
436840.0000000    0.0988358
436880.0000000    0.1018844
436920.0000000    0.1022083
436960.0000000    0.1030057
437000.0000000    0.0993930
437040.0000000    0.1024996
437080.0000000    0.0934922
437120.0000000    0.0995717
437160.0000000    0.0987716
437200.0000000    0.0947600
437240.0000000    0.1005799
437280.0000000    0.1021411
437320.0000000    0.1060790
437360.0000000    0.1077675
437400.0000000    0.0977893
437440.0000000    0.1068068
437480.0000000    0.1038430
437520.0000000    0.0996720
437560.0000000    0.0946263
437600.0000000    0.1038486
437640.0000000    0.0944416
437680.0000000    0.0947054
437720.0000000    0.1044867
437760.0000000    0.1012996
437800.0000000    0.1017658
437840.0000000    0.0980354
437880.0000000    0.0894996
437920.0000000    0.1017830
437960.0000000    0.1056406
438000.0000000    0.1101624
438040.0000000    0.1028978
438080.0000000    0.1123814
438120.0000000    0.1021965
438160.0000000    0.1022771
438200.0000000    0.1098552
438240.0000000    0.1050207
438280.0000000    0.1120179
438320.0000000    0.1111651
438360.0000000    0.1224908
438400.0000000    0.1154379
438440.0000000    0.1096445
438480.0000000    0.1029599
438520.0000000    0.1178711
438560.0000000    0.1097888
438600.0000000    0.1193552
438640.0000000    0.1066116
438680.0000000    0.1111522
438720.0000000    0.1000236
438760.0000000    0.1067479
438800.0000000    0.1066113
438840.0000000    0.1221157
438880.0000000    0.1164053
438920.0000000    0.1065819
438960.0000000    0.1214855
439000.0000000    0.1319637
439040.0000000    0.1345735
439080.0000000    0.1166318
439120.0000000    0.1233677
439160.0000000    0.1115986
439200.0000000    0.1103702
439240.0000000    0.1047315
439280.0000000    0.1111353
439320.0000000    0.1190520
439360.0000000    0.0988545
439400.0000000    0.1079284
439440.0000000    0.1021344
439480.0000000    0.1040408
439520.0000000    0.0945008
439560.0000000    0.0937866
439600.0000000    0.1087497
439640.0000000    0.0951128
439680.0000000    0.0897706
439720.0000000    0.1027632
439760.0000000    0.1088780
439800.0000000    0.0945089
439840.0000000    0.1077330
439880.0000000    0.1028207
439920.0000000    0.1037728
439960.0000000    0.1065464
440000.0000000    0.1148955
440040.0000000    0.1074482
440080.0000000    0.1056906
440120.0000000    0.1071989
440160.0000000    0.1223697
440200.0000000    0.1078630
440240.0000000    0.1154146
440280.0000000    0.1182165
440320.0000000    0.1042551
440360.0000000    0.1163211
440400.0000000    0.1027544
440440.0000000    0.1122236
440480.0000000    0.1229824
440520.0000000    0.1094956
440560.0000000    0.1182771
440600.0000000    0.1149677
440640.0000000    0.1192445
440680.0000000    0.1126471
440720.0000000    0.1091037
440760.0000000    0.1122577
440800.0000000    0.1109773
440840.0000000    0.1115370
440880.0000000    0.1080535
440920.0000000    0.1204463
440960.0000000    0.1166553
441000.0000000    0.1025237
441040.0000000    0.1043939
441080.0000000    0.1094191
441120.0000000    0.1156469
441160.0000000    0.1187310
441200.0000000    0.1260265
441240.0000000    0.1264365
441280.0000000    0.1265016
441320.0000000    0.1275638
441360.0000000    0.1182297
441400.0000000    0.1152946
441440.0000000    0.1078401
441480.0000000    0.1115901
441520.0000000    0.1210233
441560.0000000    0.1021977
441600.0000000    0.1091344
441640.0000000    0.1094361
441680.0000000    0.1050618
441720.0000000    0.1162710
441760.0000000    0.1175546
441800.0000000    0.1245657
441840.0000000    0.1394184
441880.0000000    0.1214368
441920.0000000    0.1301722
441960.0000000    0.1220854
442000.0000000    0.1283712
442040.0000000    0.1180143
442080.0000000    0.1193332
442120.0000000    0.1168406
442160.0000000    0.1242091
442200.0000000    0.1150243
442240.0000000    0.1131767
442280.0000000    0.1190008
442320.0000000    0.1296688
442360.0000000    0.1328476
442400.0000000    0.1116436
442440.0000000    0.1114094
442480.0000000    0.1219241
442520.0000000    0.1258595
442560.0000000    0.1174027
442600.0000000    0.1175606
442640.0000000    0.1103013
442680.0000000    0.1160204
442720.0000000    0.1142664
442760.0000000    0.1128765
442800.0000000    0.1081739
442840.0000000    0.1092469
442880.0000000    0.1021068
442920.0000000    0.0929590
442960.0000000    0.1069193
443000.0000000    0.1121795
443040.0000000    0.1151263
443080.0000000    0.1127523
443120.0000000    0.1196447
443160.0000000    0.1190327
443200.0000000    0.1253374
443240.0000000    0.1255516
443280.0000000    0.1172448
443320.0000000    0.1033584
443360.0000000    0.1154761
443400.0000000    0.1195278
443440.0000000    0.1003378
443480.0000000    0.1083284
443520.0000000    0.1078429
443560.0000000    0.1041333
443600.0000000    0.1211674
443640.0000000    0.1275444
443680.0000000    0.0997647
443720.0000000    0.1100381
443760.0000000    0.1058667
443800.0000000    0.1193670
443840.0000000    0.1221497
443880.0000000    0.1178912
443920.0000000    0.1144188
443960.0000000    0.1195900
444000.0000000    0.1280816
444040.0000000    0.1102959
444080.0000000    0.1231962
444120.0000000    0.1358963
444160.0000000    0.1387484
444200.0000000    0.1391826
444240.0000000    0.1262991
444280.0000000    0.1217959
444320.0000000    0.1208683
444360.0000000    0.1242413
444400.0000000    0.1156567
444440.0000000    0.1259487
444480.0000000    0.1445409
444520.0000000    0.1350894
444560.0000000    0.1210128
444600.0000000    0.1316929
444640.0000000    0.1321075
444680.0000000    0.1275669
444720.0000000    0.1351554
444760.0000000    0.1318723
444800.0000000    0.1267823
444840.0000000    0.1398251
444880.0000000    0.1473350
444920.0000000    0.1522483
444960.0000000    0.1454422
445000.0000000    0.1487151
445040.0000000    0.1735199
445080.0000000    0.1646031
445120.0000000    0.1561379
445160.0000000    0.1637619
445200.0000000    0.1685040
445240.0000000    0.1498332
445280.0000000    0.1440201
445320.0000000    0.1738283
445360.0000000    0.1618528
445400.0000000    0.1600612
445440.0000000    0.1528990
445480.0000000    0.1642188
445520.0000000    0.1714737
445560.0000000    0.1585950
445600.0000000    0.1516358
445640.0000000    0.1705831
445680.0000000    0.1510651
445720.0000000    0.1580222
445760.0000000    0.1747058
445800.0000000    0.1674952
445840.0000000    0.1531179
445880.0000000    0.1568743
445920.0000000    0.1658873
445960.0000000    0.1640982
446000.0000000    0.1539401
446040.0000000    0.1366138
446080.0000000    0.1541312
446120.0000000    0.1460443
446160.0000000    0.1496225
446200.0000000    0.1520466
446240.0000000    0.1512830
446280.0000000    0.1486989
446320.0000000    0.1575361
446360.0000000    0.1529290
446400.0000000    0.1599285
446440.0000000    0.1513849
446480.0000000    0.1593833
446520.0000000    0.1408707
446560.0000000    0.1598358
446600.0000000    0.1729635
446640.0000000    0.1501224
446680.0000000    0.1498223
446720.0000000    0.1448829
446760.0000000    0.1575593
446800.0000000    0.1544353
446840.0000000    0.1603813
446880.0000000    0.1413926
446920.0000000    0.1528091
446960.0000000    0.1642130
447000.0000000    0.1614526
447040.0000000    0.1496205
447080.0000000    0.1640442
447120.0000000    0.1482776
447160.0000000    0.1667345
447200.0000000    0.1567505
447240.0000000    0.1521311
447280.0000000    0.1493570
447320.0000000    0.1532259
447360.0000000    0.1555163
447400.0000000    0.1449708
447440.0000000    0.1508058
447480.0000000    0.1539573
447520.0000000    0.1542807
447560.0000000    0.1535937
447600.0000000    0.1565900
447640.0000000    0.1627534
447680.0000000    0.1623440
447720.0000000    0.1703161
447760.0000000    0.1760744
447800.0000000    0.1696205
447840.0000000    0.1559683
447880.0000000    0.1516641
447920.0000000    0.1370627
447960.0000000    0.1490827
448000.0000000    0.1344681
448040.0000000    0.1450914
448080.0000000    0.1467851
448120.0000000    0.1399455
448160.0000000    0.1499818
448200.0000000    0.1442842
448240.0000000    0.1567105
448280.0000000    0.1500308
448320.0000000    0.1685484
448360.0000000    0.1636112
448400.0000000    0.1574072
448440.0000000    0.1549188
448480.0000000    0.1633497
448520.0000000    0.1498767
448560.0000000    0.1451904
448600.0000000    0.1458618
448640.0000000    0.1564837
448680.0000000    0.1491740
448720.0000000    0.1550327
448760.0000000    0.1296184
448800.0000000    0.1462326
448840.0000000    0.1501698
448880.0000000    0.1328290
448920.0000000    0.1449267
448960.0000000    0.1532900
449000.0000000    0.1680405
449040.0000000    0.1563589
449080.0000000    0.1683245
449120.0000000    0.1550362
449160.0000000    0.1617918
449200.0000000    0.1486666
449240.0000000    0.1545297
449280.0000000    0.1582121
449320.0000000    0.1452674
449360.0000000    0.1497077
449400.0000000    0.1627126
449440.0000000    0.1625220
449480.0000000    0.1556471
449520.0000000    0.1616587
449560.0000000    0.1571826
449600.0000000    0.1443850
449640.0000000    0.1451214
449680.0000000    0.1498905
449720.0000000    0.1535571
449760.0000000    0.1540984
449800.0000000    0.1606066
449840.0000000    0.1484845
449880.0000000    0.1500934
449920.0000000    0.1488030
449960.0000000    0.1507080
450000.0000000    0.1389616
450040.0000000    0.1403981
450080.0000000    0.1476063
450120.0000000    0.1458562
450160.0000000    0.1594769
450200.0000000    0.1675308
450240.0000000    0.1609723
450280.0000000    0.1722040
450320.0000000    0.1638373
450360.0000000    0.1585253
450400.0000000    0.1378902
450440.0000000    0.1369040
450480.0000000    0.1438042
450520.0000000    0.1552627
450560.0000000    0.1649796
450600.0000000    0.1513478
450640.0000000    0.1648573
450680.0000000    0.1604463
450720.0000000    0.1701762
450760.0000000    0.1578518
450800.0000000    0.1543994
450840.0000000    0.1528704
450880.0000000    0.1633498
450920.0000000    0.1522095
450960.0000000    0.1528439
451000.0000000    0.1598796
451040.0000000    0.1566599
451080.0000000    0.1529456
451120.0000000    0.1498546
451160.0000000    0.1514246
451200.0000000    0.1647966
451240.0000000    0.1602138
451280.0000000    0.1677313
451320.0000000    0.1568150
451360.0000000    0.1613269
451400.0000000    0.1628613
451440.0000000    0.1619753
451480.0000000    0.1607682
451520.0000000    0.1635372
451560.0000000    0.1514969
451600.0000000    0.1683248
451640.0000000    0.1422715
451680.0000000    0.1489311
451720.0000000    0.1685647
451760.0000000    0.1704483
451800.0000000    0.1559735
451840.0000000    0.1472473
451880.0000000    0.1533335
451920.0000000    0.1584397
451960.0000000    0.1533926
452000.0000000    0.1507898
452040.0000000    0.1504656
452080.0000000    0.1606475
452120.0000000    0.1515319
452160.0000000    0.1508979
452200.0000000    0.1476969
452240.0000000    0.1493665
452280.0000000    0.1546602
452320.0000000    0.1429241
452360.0000000    0.1402656
452400.0000000    0.1368640
452440.0000000    0.1372429
452480.0000000    0.1408119
452520.0000000    0.1368363
452560.0000000    0.1360406
452600.0000000    0.1296718
452640.0000000    0.1424266
452680.0000000    0.1376809
452720.0000000    0.1280018
452760.0000000    0.1302936
452800.0000000    0.1366936
452840.0000000    0.1502918
452880.0000000    0.1356692
452920.0000000    0.1354090
452960.0000000    0.1399194
453000.0000000    0.1320548
453040.0000000    0.1368379
453080.0000000    0.1436112
453120.0000000    0.1431561
453160.0000000    0.1461510
453200.0000000    0.1393532
453240.0000000    0.1329496
453280.0000000    0.1413381
453320.0000000    0.1365804
453360.0000000    0.1467561
453400.0000000    0.1392288
453440.0000000    0.1491338
453480.0000000    0.1415801
453520.0000000    0.1354812
453560.0000000    0.1384346
453600.0000000    0.1465436
453640.0000000    0.1404619
453680.0000000    0.1379561
453720.0000000    0.1458669
453760.0000000    0.1409975
453800.0000000    0.1420616
453840.0000000    0.1323071
453880.0000000    0.1216900
453920.0000000    0.1358869
453960.0000000    0.1259597
454000.0000000    0.1279150
454040.0000000    0.1382316
454080.0000000    0.1331890
454120.0000000    0.1432609
454160.0000000    0.1371974
454200.0000000    0.1286665
454240.0000000    0.1482531
454280.0000000    0.1417695
454320.0000000    0.1447772
454360.0000000    0.1423789
454400.0000000    0.1411795
454440.0000000    0.1378088
454480.0000000    0.1392165
454520.0000000    0.1382795
454560.0000000    0.1365364
454600.0000000    0.1366658
454640.0000000    0.1409314
454680.0000000    0.1463492
454720.0000000    0.1360918
454760.0000000    0.1432580
454800.0000000    0.1350580
454840.0000000    0.1276482
454880.0000000    0.1395631
454920.0000000    0.1396816
454960.0000000    0.1435182
455000.0000000    0.1410936
455040.0000000    0.1428846
455080.0000000    0.1400006
455120.0000000    0.1466276
455160.0000000    0.1596079
455200.0000000    0.1431064
455240.0000000    0.1480548
455280.0000000    0.1383598
455320.0000000    0.1569325
455360.0000000    0.1412338
455400.0000000    0.1387683
455440.0000000    0.1586397
455480.0000000    0.1504527
455520.0000000    0.1388798
455560.0000000    0.1386754
455600.0000000    0.1437968
455640.0000000    0.1420502
455680.0000000    0.1529395
455720.0000000    0.1509612
455760.0000000    0.1448369
455800.0000000    0.1522767
455840.0000000    0.1517045
455880.0000000    0.1408928
455920.0000000    0.1503321
455960.0000000    0.1512931
456000.0000000    0.1468861
456040.0000000    0.1437783
456080.0000000    0.1618906
456120.0000000    0.1474606
456160.0000000    0.1478578
456200.0000000    0.1445885
456240.0000000    0.1442282
456280.0000000    0.1457595
456320.0000000    0.1521637
456360.0000000    0.1552503
456400.0000000    0.1500476
456440.0000000    0.1459004
456480.0000000    0.1388046
456520.0000000    0.1419349
456560.0000000    0.1426907
456600.0000000    0.1467734
456640.0000000    0.1527619
456680.0000000    0.1416558
456720.0000000    0.1505717
456760.0000000    0.1507410
456800.0000000    0.1514061
456840.0000000    0.1593681
456880.0000000    0.1464753
456920.0000000    0.1461037
456960.0000000    0.1456778
457000.0000000    0.1440208
457040.0000000    0.1470396
457080.0000000    0.1567193
457120.0000000    0.1555689
457160.0000000    0.1564561
457200.0000000    0.1577592
457240.0000000    0.1602169
457280.0000000    0.1711188
457320.0000000    0.1537908
457360.0000000    0.1593332
457400.0000000    0.1447108
457440.0000000    0.1501341
457480.0000000    0.1485784
457520.0000000    0.1443955
457560.0000000    0.1480740
457600.0000000    0.1505389
457640.0000000    0.1433367
457680.0000000    0.1408090
457720.0000000    0.1435630
457760.0000000    0.1360074
457800.0000000    0.1389366
457840.0000000    0.1325753
457880.0000000    0.1371700
457920.0000000    0.1434995
457960.0000000    0.1458511
458000.0000000    0.1455620
458040.0000000    0.1496711
458080.0000000    0.1523502
458120.0000000    0.1456441
458160.0000000    0.1302896
458200.0000000    0.1406601
458240.0000000    0.1449691
458280.0000000    0.1474446
458320.0000000    0.1463365
458360.0000000    0.1462321
458400.0000000    0.1444680
458440.0000000    0.1427086
458480.0000000    0.1580682
458520.0000000    0.1518771
458560.0000000    0.1385929
458600.0000000    0.1376151
458640.0000000    0.1544800
458680.0000000    0.1497353
458720.0000000    0.1379213
458760.0000000    0.1507088
458800.0000000    0.1463762
458840.0000000    0.1440090
458880.0000000    0.1443328
458920.0000000    0.1353002
458960.0000000    0.1463287
459000.0000000    0.1436406
459040.0000000    0.1390553
459080.0000000    0.1358286
459120.0000000    0.1497548
459160.0000000    0.1393427
459200.0000000    0.1415037
459240.0000000    0.1409242
459280.0000000    0.1564333
459320.0000000    0.1635181
459360.0000000    0.1382778
459400.0000000    0.1437762
459440.0000000    0.1337471
459480.0000000    0.1368487
459520.0000000    0.1500810
459560.0000000    0.1580063
459600.0000000    0.1556837
459640.0000000    0.1576094
459680.0000000    0.1485936
459720.0000000    0.1527011
459760.0000000    0.1368273
459800.0000000    0.1586014
459840.0000000    0.1573105
459880.0000000    0.1469354
459920.0000000    0.1406984
459960.0000000    0.1348836
460000.0000000    0.1500906
460040.0000000    0.1400571
460080.0000000    0.1574124
460120.0000000    0.1524472
460160.0000000    0.1473589
460200.0000000    0.1648501
460240.0000000    0.1505980
460280.0000000    0.1514793
460320.0000000    0.1459414
460360.0000000    0.1607097
460400.0000000    0.1516294
460440.0000000    0.1539786
460480.0000000    0.1491823
460520.0000000    0.1420196
460560.0000000    0.1450353
460600.0000000    0.1551951
460640.0000000    0.1523704
460680.0000000    0.1479677
460720.0000000    0.1491264
460760.0000000    0.1531619
460800.0000000    0.1570027
460840.0000000    0.1583525
460880.0000000    0.1469718
460920.0000000    0.1545072
460960.0000000    0.1648582
461000.0000000    0.1510419
461040.0000000    0.1447759
461080.0000000    0.1596695
461120.0000000    0.1557128
461160.0000000    0.1515781
461200.0000000    0.1453869
461240.0000000    0.1452695
461280.0000000    0.1392553
461320.0000000    0.1436219
461360.0000000    0.1457915
461400.0000000    0.1424210
461440.0000000    0.1333379
461480.0000000    0.1386520
461520.0000000    0.1424375
461560.0000000    0.1512580
461600.0000000    0.1466631
461640.0000000    0.1382395
461680.0000000    0.1369151
461720.0000000    0.1350624
461760.0000000    0.1481244
461800.0000000    0.1495054
461840.0000000    0.1314194
461880.0000000    0.1408423
461920.0000000    0.1373551
461960.0000000    0.1478752
462000.0000000    0.1430544
462040.0000000    0.1481461
462080.0000000    0.1404696
462120.0000000    0.1429383
462160.0000000    0.1427978
462200.0000000    0.1422410
462240.0000000    0.1395344
462280.0000000    0.1421845
462320.0000000    0.1387803
462360.0000000    0.1329787
462400.0000000    0.1425306
462440.0000000    0.1395031
462480.0000000    0.1521729
462520.0000000    0.1511656
462560.0000000    0.1453514
462600.0000000    0.1403730
462640.0000000    0.1368688
462680.0000000    0.1348713
462720.0000000    0.1309845
462760.0000000    0.1375148
462800.0000000    0.1260509
462840.0000000    0.1369531
462880.0000000    0.1311269
462920.0000000    0.1266903
462960.0000000    0.1337555
463000.0000000    0.1457333
463040.0000000    0.1520882
463080.0000000    0.1434810
463120.0000000    0.1408209
463160.0000000    0.1411656
463200.0000000    0.1315455
463240.0000000    0.1278787
463280.0000000    0.1418896
463320.0000000    0.1319467
463360.0000000    0.1382225
463400.0000000    0.1210711
463440.0000000    0.1357074
463480.0000000    0.1290309
463520.0000000    0.1339703
463560.0000000    0.1298181
463600.0000000    0.1348044
463640.0000000    0.1361028
463680.0000000    0.1473274
463720.0000000    0.1516043
463760.0000000    0.1577759
463800.0000000    0.1540837
463840.0000000    0.1507275
463880.0000000    0.1446871
463920.0000000    0.1468318
463960.0000000    0.1493570
464000.0000000    0.1502910
464040.0000000    0.1464442
464080.0000000    0.1651823
464120.0000000    0.1544860
464160.0000000    0.1557531
464200.0000000    0.1599984
464240.0000000    0.1467342
464280.0000000    0.1443129
464320.0000000    0.1606788
464360.0000000    0.1539194
464400.0000000    0.1422273
464440.0000000    0.1483607
464480.0000000    0.1448474
464520.0000000    0.1271674
464560.0000000    0.1366089
464600.0000000    0.1449570
464640.0000000    0.1425686
464680.0000000    0.1454809
464720.0000000    0.1497591
464760.0000000    0.1455674
464800.0000000    0.1626547
464840.0000000    0.1517469
464880.0000000    0.1505646
464920.0000000    0.1484786
464960.0000000    0.1481624
465000.0000000    0.1344163
465040.0000000    0.1578798
465080.0000000    0.1549776
465120.0000000    0.1478041
465160.0000000    0.1431890
465200.0000000    0.1489767
465240.0000000    0.1510580
465280.0000000    0.1577242
465320.0000000    0.1517890
465360.0000000    0.1402491
465400.0000000    0.1542205
465440.0000000    0.1388794
465480.0000000    0.1522803
465520.0000000    0.1662715
465560.0000000    0.1533045
465600.0000000    0.1539449
465640.0000000    0.1606241
465680.0000000    0.1469003
465720.0000000    0.1332547
465760.0000000    0.1546991
465800.0000000    0.1466216
465840.0000000    0.1562729
465880.0000000    0.1488405
465920.0000000    0.1528859
465960.0000000    0.1455804
466000.0000000    0.1444643
466040.0000000    0.1466499
466080.0000000    0.1503592
466120.0000000    0.1498521
466160.0000000    0.1457474
466200.0000000    0.1461179
466240.0000000    0.1520111
466280.0000000    0.1508867
466320.0000000    0.1455295
466360.0000000    0.1473375
466400.0000000    0.1612820
466440.0000000    0.1400759
466480.0000000    0.1423769
466520.0000000    0.1390374
466560.0000000    0.1309586
466600.0000000    0.1402717
466640.0000000    0.1335506
466680.0000000    0.1314814
466720.0000000    0.1412221
466760.0000000    0.1390806
466800.0000000    0.1367843
466840.0000000    0.1332480
466880.0000000    0.1438513
466920.0000000    0.1399293
466960.0000000    0.1254962
467000.0000000    0.1365074
467040.0000000    0.1516982
467080.0000000    0.1461585
467120.0000000    0.1464908
467160.0000000    0.1461698
467200.0000000    0.1432808
467240.0000000    0.1432550
467280.0000000    0.1439900
467320.0000000    0.1361629
467360.0000000    0.1455672
467400.0000000    0.1451156
467440.0000000    0.1432655
467480.0000000    0.1336287
467520.0000000    0.1315975
467560.0000000    0.1374841
467600.0000000    0.1423582
467640.0000000    0.1381183
467680.0000000    0.1406903
467720.0000000    0.1422957
467760.0000000    0.1456203
467800.0000000    0.1517100
467840.0000000    0.1415090
467880.0000000    0.1466599
467920.0000000    0.1403172
467960.0000000    0.1547796
468000.0000000    0.1526518
468040.0000000    0.1489297
468080.0000000    0.1481697
468120.0000000    0.1506716
468160.0000000    0.1518983
468200.0000000    0.1577527
468240.0000000    0.1391881
468280.0000000    0.1435285
468320.0000000    0.1504378
468360.0000000    0.1449334
468400.0000000    0.1545587
468440.0000000    0.1396514
468480.0000000    0.1413410
468520.0000000    0.1470378
468560.0000000    0.1449562
468600.0000000    0.1362743
468640.0000000    0.1583842
468680.0000000    0.1522059
468720.0000000    0.1511952
468760.0000000    0.1497043
468800.0000000    0.1428223
468840.0000000    0.1522474
468880.0000000    0.1526774
468920.0000000    0.1581981
468960.0000000    0.1538774
469000.0000000    0.1486046
469040.0000000    0.1463244
469080.0000000    0.1594492
469120.0000000    0.1399797
469160.0000000    0.1443491
469200.0000000    0.1376696
469240.0000000    0.1365492
469280.0000000    0.1392321
469320.0000000    0.1389554
469360.0000000    0.1466507
469400.0000000    0.1465811
469440.0000000    0.1361351
469480.0000000    0.1486910
469520.0000000    0.1424427
469560.0000000    0.1455068
469600.0000000    0.1503599
469640.0000000    0.1366687
469680.0000000    0.1392654
469720.0000000    0.1364340
469760.0000000    0.1421023
469800.0000000    0.1386412
469840.0000000    0.1523272
469880.0000000    0.1463909
469920.0000000    0.1477991
469960.0000000    0.1536606
470000.0000000    0.1487079
470040.0000000    0.1593457
470080.0000000    0.1505430
470120.0000000    0.1394930
470160.0000000    0.1530546
470200.0000000    0.1601422
470240.0000000    0.1548576
470280.0000000    0.1513909
470320.0000000    0.1520344
470360.0000000    0.1487651
470400.0000000    0.1466045
470440.0000000    0.1539668
470480.0000000    0.1414298
470520.0000000    0.1507014
470560.0000000    0.1574608
470600.0000000    0.1484296
470640.0000000    0.1435230
470680.0000000    0.1320987
470720.0000000    0.1375551
470760.0000000    0.1478672
470800.0000000    0.1361023
470840.0000000    0.1428667
470880.0000000    0.1479263
470920.0000000    0.1499234
470960.0000000    0.1522878
471000.0000000    0.1461342
471040.0000000    0.1408623
471080.0000000    0.1471359
471120.0000000    0.1489909
471160.0000000    0.1399584
471200.0000000    0.1540409
471240.0000000    0.1565147
471280.0000000    0.1526395
471320.0000000    0.1455217
471360.0000000    0.1546998
471400.0000000    0.1555632
471440.0000000    0.1579559
471480.0000000    0.1433473
471520.0000000    0.1541339
471560.0000000    0.1480276
471600.0000000    0.1491311
471640.0000000    0.1476541
471680.0000000    0.1403057
471720.0000000    0.1476029
471760.0000000    0.1527549
471800.0000000    0.1456747
471840.0000000    0.1448554
471880.0000000    0.1494074
471920.0000000    0.1508630
471960.0000000    0.1470355
472000.0000000    0.1415486
472040.0000000    0.1347512
472080.0000000    0.1372574
472120.0000000    0.1384431
472160.0000000    0.1439640
472200.0000000    0.1399682
472240.0000000    0.1411203
472280.0000000    0.1439922
472320.0000000    0.1486272
472360.0000000    0.1460818
472400.0000000    0.1492917
472440.0000000    0.1460564
472480.0000000    0.1389951
472520.0000000    0.1438863
472560.0000000    0.1338859
472600.0000000    0.1334117
472640.0000000    0.1340635
472680.0000000    0.1379264
472720.0000000    0.1433562
472760.0000000    0.1440806
472800.0000000    0.1386992
472840.0000000    0.1355943
472880.0000000    0.1480321
472920.0000000    0.1392347
472960.0000000    0.1423916
473000.0000000    0.1517493
473040.0000000    0.1459863
473080.0000000    0.1494456
473120.0000000    0.1426771
473160.0000000    0.1418112
473200.0000000    0.1539091
473240.0000000    0.1479667
473280.0000000    0.1408189
473320.0000000    0.1351118
473360.0000000    0.1395833
473400.0000000    0.1538120
473440.0000000    0.1478675
473480.0000000    0.1429600
473520.0000000    0.1367513
473560.0000000    0.1324415
473600.0000000    0.1289228
473640.0000000    0.1516895
473680.0000000    0.1516853
473720.0000000    0.1440299
473760.0000000    0.1398867
473800.0000000    0.1342900
473840.0000000    0.1380889
473880.0000000    0.1435782
473920.0000000    0.1451776
473960.0000000    0.1475681
474000.0000000    0.1389054
474040.0000000    0.1449335
474080.0000000    0.1452240
474120.0000000    0.1512134
474160.0000000    0.1429161
474200.0000000    0.1411675
474240.0000000    0.1408984
474280.0000000    0.1436561
474320.0000000    0.1400567
474360.0000000    0.1461254
474400.0000000    0.1457595
474440.0000000    0.1356936
474480.0000000    0.1377364
474520.0000000    0.1427607
474560.0000000    0.1493164
474600.0000000    0.1478271
474640.0000000    0.1418840
474680.0000000    0.1399827
474720.0000000    0.1402315
474760.0000000    0.1387732
474800.0000000    0.1392076
474840.0000000    0.1436864
474880.0000000    0.1298578
474920.0000000    0.1372228
474960.0000000    0.1471140
475000.0000000    0.1448345
475040.0000000    0.1413073
475080.0000000    0.1386486
475120.0000000    0.1399942
475160.0000000    0.1285891
475200.0000000    0.1323132
475240.0000000    0.1366997
475280.0000000    0.1440350
475320.0000000    0.1372104
475360.0000000    0.1310446
475400.0000000    0.1334547
475440.0000000    0.1299140
475480.0000000    0.1293001
475520.0000000    0.1258822
475560.0000000    0.1239414
475600.0000000    0.1312974
475640.0000000    0.1388761
475680.0000000    0.1295797
475720.0000000    0.1386549
475760.0000000    0.1376177
475800.0000000    0.1324063
475840.0000000    0.1363779
475880.0000000    0.1369351
475920.0000000    0.1344295
475960.0000000    0.1388026
476000.0000000    0.1349742
476040.0000000    0.1292374
476080.0000000    0.1333997
476120.0000000    0.1416740
476160.0000000    0.1397811
476200.0000000    0.1393571
476240.0000000    0.1308587
476280.0000000    0.1302708
476320.0000000    0.1333773
476360.0000000    0.1326990
476400.0000000    0.1372047
476440.0000000    0.1335811
476480.0000000    0.1262303
476520.0000000    0.1293451
476560.0000000    0.1326222
476600.0000000    0.1323244
476640.0000000    0.1348071
476680.0000000    0.1381577
476720.0000000    0.1411408
476760.0000000    0.1372772
476800.0000000    0.1317570
476840.0000000    0.1444122
476880.0000000    0.1401198
476920.0000000    0.1473232
476960.0000000    0.1392891
477000.0000000    0.1476624
477040.0000000    0.1398799
477080.0000000    0.1423801
477120.0000000    0.1491244
477160.0000000    0.1349428
477200.0000000    0.1411615
477240.0000000    0.1458990
477280.0000000    0.1426272
477320.0000000    0.1425499
477360.0000000    0.1394129
477400.0000000    0.1415456
477440.0000000    0.1388256
477480.0000000    0.1510806
477520.0000000    0.1387549
477560.0000000    0.1415913
477600.0000000    0.1372495
477640.0000000    0.1406407
477680.0000000    0.1419726
477720.0000000    0.1419307
477760.0000000    0.1392594
477800.0000000    0.1506654
477840.0000000    0.1413092
477880.0000000    0.1476999
477920.0000000    0.1405210
477960.0000000    0.1456768
478000.0000000    0.1305739
478040.0000000    0.1390505
478080.0000000    0.1372708
478120.0000000    0.1524476
478160.0000000    0.1431566
478200.0000000    0.1429937
478240.0000000    0.1424704
478280.0000000    0.1451753
478320.0000000    0.1451186
478360.0000000    0.1405353
478400.0000000    0.1414580
478440.0000000    0.1452908
478480.0000000    0.1357401
478520.0000000    0.1391701
478560.0000000    0.1557968
478600.0000000    0.1431216
478640.0000000    0.1445115
478680.0000000    0.1511183
478720.0000000    0.1389464
478760.0000000    0.1425973
478800.0000000    0.1488522
478840.0000000    0.1482875
478880.0000000    0.1390998
478920.0000000    0.1366298
478960.0000000    0.1502201
479000.0000000    0.1435698
479040.0000000    0.1487245
479080.0000000    0.1379215
479120.0000000    0.1382076
479160.0000000    0.1391171
479200.0000000    0.1393227
479240.0000000    0.1451005
479280.0000000    0.1416761
479320.0000000    0.1413950
479360.0000000    0.1547358
479400.0000000    0.1542127
479440.0000000    0.1425706
479480.0000000    0.1526991
479520.0000000    0.1463818
479560.0000000    0.1487664
479600.0000000    0.1416754
479640.0000000    0.1508320
479680.0000000    0.1414830
479720.0000000    0.1428414
479760.0000000    0.1339278
479800.0000000    0.1451880
479840.0000000    0.1450040
479880.0000000    0.1366446
479920.0000000    0.1386394
479960.0000000    0.1478245
480000.0000000    0.1480259
480040.0000000    0.1364410
480080.0000000    0.1438140
480120.0000000    0.1476027
480160.0000000    0.1481636
480200.0000000    0.1480125
480240.0000000    0.1350075
480280.0000000    0.1358824
480320.0000000    0.1400575
480360.0000000    0.1478517
480400.0000000    0.1403890
480440.0000000    0.1492129
480480.0000000    0.1409515
480520.0000000    0.1466550
480560.0000000    0.1458440
480600.0000000    0.1478883
480640.0000000    0.1358048
480680.0000000    0.1405519
480720.0000000    0.1492817
480760.0000000    0.1497190
480800.0000000    0.1356583
480840.0000000    0.1461247
480880.0000000    0.1336122
480920.0000000    0.1497857
480960.0000000    0.1444214
481000.0000000    0.1446571
481040.0000000    0.1402602
481080.0000000    0.1485038
481120.0000000    0.1508105
481160.0000000    0.1476525
481200.0000000    0.1499031
481240.0000000    0.1448901
481280.0000000    0.1474244
481320.0000000    0.1565883
481360.0000000    0.1418405
481400.0000000    0.1460901
481440.0000000    0.1502851
481480.0000000    0.1472815
481520.0000000    0.1396108
481560.0000000    0.1459743
481600.0000000    0.1497479
481640.0000000    0.1474368
481680.0000000    0.1435592
481720.0000000    0.1405567
481760.0000000    0.1418675
481800.0000000    0.1470909
481840.0000000    0.1472328
481880.0000000    0.1369233
481920.0000000    0.1367761
481960.0000000    0.1333714
482000.0000000    0.1408967
482040.0000000    0.1398947
482080.0000000    0.1337323
482120.0000000    0.1370833
482160.0000000    0.1324497
482200.0000000    0.1387011
482240.0000000    0.1499812
482280.0000000    0.1529375
482320.0000000    0.1392887
482360.0000000    0.1375324
482400.0000000    0.1501125
482440.0000000    0.1438828
482480.0000000    0.1539219
482520.0000000    0.1456119
482560.0000000    0.1496430
482600.0000000    0.1447159
482640.0000000    0.1466649
482680.0000000    0.1458856
482720.0000000    0.1478000
482760.0000000    0.1575166
482800.0000000    0.1523726
482840.0000000    0.1401458
482880.0000000    0.1500897
482920.0000000    0.1454293
482960.0000000    0.1450230
483000.0000000    0.1527271
483040.0000000    0.1524757
483080.0000000    0.1486267
483120.0000000    0.1604831
483160.0000000    0.1547683
483200.0000000    0.1437296
483240.0000000    0.1530416
483280.0000000    0.1481555
483320.0000000    0.1489797
483360.0000000    0.1496322
483400.0000000    0.1440432
483440.0000000    0.1581127
483480.0000000    0.1446677
483520.0000000    0.1523214
483560.0000000    0.1542837
483600.0000000    0.1403548
483640.0000000    0.1498671
483680.0000000    0.1496089
483720.0000000    0.1437000
483760.0000000    0.1577010
483800.0000000    0.1434494
483840.0000000    0.1491586
483880.0000000    0.1575987
483920.0000000    0.1485604
483960.0000000    0.1460636
484000.0000000    0.1427767
484040.0000000    0.1385875
484080.0000000    0.1432216
484120.0000000    0.1473889
484160.0000000    0.1479903
484200.0000000    0.1356062
484240.0000000    0.1498879
484280.0000000    0.1498120
484320.0000000    0.1499203
484360.0000000    0.1504150
484400.0000000    0.1482850
484440.0000000    0.1416379
484480.0000000    0.1565366
484520.0000000    0.1419809
484560.0000000    0.1437195
484600.0000000    0.1403916
484640.0000000    0.1472116
484680.0000000    0.1411432
484720.0000000    0.1436603
484760.0000000    0.1469141
484800.0000000    0.1482858
484840.0000000    0.1470235
484880.0000000    0.1417125
484920.0000000    0.1499329
484960.0000000    0.1556912
485000.0000000    0.1494616
485040.0000000    0.1526702
485080.0000000    0.1428554
485120.0000000    0.1455651
485160.0000000    0.1376162
485200.0000000    0.1493533
485240.0000000    0.1465256
485280.0000000    0.1532289
485320.0000000    0.1526451
485360.0000000    0.1551804
485400.0000000    0.1557600
485440.0000000    0.1372313
485480.0000000    0.1519054
485520.0000000    0.1435401
485560.0000000    0.1400214
485600.0000000    0.1583761
485640.0000000    0.1527303
485680.0000000    0.1485414
485720.0000000    0.1560822
485760.0000000    0.1554311
485800.0000000    0.1483192
485840.0000000    0.1488671
485880.0000000    0.1395905
485920.0000000    0.1430344
485960.0000000    0.1527695
486000.0000000    0.1551191
486040.0000000    0.1414298
486080.0000000    0.1495835
486120.0000000    0.1433207
486160.0000000    0.1494468
486200.0000000    0.1426416
486240.0000000    0.1492644
486280.0000000    0.1481207
486320.0000000    0.1465199
486360.0000000    0.1492248
486400.0000000    0.1401267
486440.0000000    0.1477481
486480.0000000    0.1399375
486520.0000000    0.1497658
486560.0000000    0.1493056
486600.0000000    0.1446130
486640.0000000    0.1416893
486680.0000000    0.1507219
486720.0000000    0.1483077
486760.0000000    0.1405502
486800.0000000    0.1449026
486840.0000000    0.1583055
486880.0000000    0.1451360
486920.0000000    0.1446200
486960.0000000    0.1526622
487000.0000000    0.1460807
487040.0000000    0.1507163
487080.0000000    0.1408052
487120.0000000    0.1485879
487160.0000000    0.1492701
487200.0000000    0.1438022
487240.0000000    0.1482920
487280.0000000    0.1520512
487320.0000000    0.1535183
487360.0000000    0.1371167
487400.0000000    0.1401362
487440.0000000    0.1519200
487480.0000000    0.1508537
487520.0000000    0.1412640
487560.0000000    0.1527752
487600.0000000    0.1450377
487640.0000000    0.1505337
487680.0000000    0.1587189
487720.0000000    0.1495384
487760.0000000    0.1556473
487800.0000000    0.1486970
487840.0000000    0.1488532
487880.0000000    0.1487771
487920.0000000    0.1434665
487960.0000000    0.1468283
488000.0000000    0.1442844
488040.0000000    0.1436958
488080.0000000    0.1438397
488120.0000000    0.1464369
488160.0000000    0.1516812
488200.0000000    0.1541852
488240.0000000    0.1435519
488280.0000000    0.1528265
488320.0000000    0.1501226
488360.0000000    0.1406119
488400.0000000    0.1477244
488440.0000000    0.1506286
488480.0000000    0.1441548
488520.0000000    0.1387943
488560.0000000    0.1346465
488600.0000000    0.1405525
488640.0000000    0.1322566
488680.0000000    0.1375815
488720.0000000    0.1392253
488760.0000000    0.1480679
488800.0000000    0.1400577
488840.0000000    0.1547701
488880.0000000    0.1415423
488920.0000000    0.1515587
488960.0000000    0.1431338
489000.0000000    0.1568795
489040.0000000    0.1478348
489080.0000000    0.1431796
489120.0000000    0.1404703
489160.0000000    0.1507569
489200.0000000    0.1468937
489240.0000000    0.1526324
489280.0000000    0.1670997
489320.0000000    0.1377034
489360.0000000    0.1578475
489400.0000000    0.1358635
489440.0000000    0.1428086
489480.0000000    0.1422793
489520.0000000    0.1363691
489560.0000000    0.1551323
489600.0000000    0.1492800
489640.0000000    0.1389902
489680.0000000    0.1532019
489720.0000000    0.1471492
489760.0000000    0.1512989
489800.0000000    0.1421118
489840.0000000    0.1515153
489880.0000000    0.1524820
489920.0000000    0.1493521
489960.0000000    0.1458477
490000.0000000    0.1466201
490040.0000000    0.1499717
490080.0000000    0.1422865
490120.0000000    0.1432151
490160.0000000    0.1590164
490200.0000000    0.1609349
490240.0000000    0.1521037
490280.0000000    0.1654049
490320.0000000    0.1533165
490360.0000000    0.1438474
490400.0000000    0.1523577
490440.0000000    0.1540178
490480.0000000    0.1383605
490520.0000000    0.1466547
490560.0000000    0.1523546
490600.0000000    0.1457804
490640.0000000    0.1466478
490680.0000000    0.1584120
490720.0000000    0.1434673
490760.0000000    0.1386376
490800.0000000    0.1454643
490840.0000000    0.1380037
490880.0000000    0.1462341
490920.0000000    0.1429058
490960.0000000    0.1431467
491000.0000000    0.1419353
491040.0000000    0.1456321
491080.0000000    0.1448933
491120.0000000    0.1435747
491160.0000000    0.1306668
491200.0000000    0.1320895
491240.0000000    0.1333019
491280.0000000    0.1346816
491320.0000000    0.1347986
491360.0000000    0.1533710
491400.0000000    0.1463854
491440.0000000    0.1432612
491480.0000000    0.1374500
491520.0000000    0.1361786
491560.0000000    0.1391584
491600.0000000    0.1367484
491640.0000000    0.1450434
491680.0000000    0.1322448
491720.0000000    0.1226183
491760.0000000    0.1564509
491800.0000000    0.1430576
491840.0000000    0.1423406
491880.0000000    0.1392819
491920.0000000    0.1348494
491960.0000000    0.1396603
492000.0000000    0.1515155
492040.0000000    0.1481842
492080.0000000    0.1394821
492120.0000000    0.1519851
492160.0000000    0.1352032
492200.0000000    0.1386206
492240.0000000    0.1338606
492280.0000000    0.1305243
492320.0000000    0.1347521
492360.0000000    0.1496934
492400.0000000    0.1349403
492440.0000000    0.1420639
492480.0000000    0.1403136
492520.0000000    0.1315600
492560.0000000    0.1344279
492600.0000000    0.1373140
492640.0000000    0.1317255
492680.0000000    0.1409290
492720.0000000    0.1375253
492760.0000000    0.1436379
492800.0000000    0.1360103
492840.0000000    0.1315060
492880.0000000    0.1338970
492920.0000000    0.1446270
492960.0000000    0.1533985
493000.0000000    0.1472080
493040.0000000    0.1373293
493080.0000000    0.1448012
493120.0000000    0.1314445
493160.0000000    0.1423342
493200.0000000    0.1376910
493240.0000000    0.1402881
493280.0000000    0.1342650
493320.0000000    0.1279796
493360.0000000    0.1285051
493400.0000000    0.1339104
493440.0000000    0.1483333
493480.0000000    0.1327535
493520.0000000    0.1341492
493560.0000000    0.1244269
493600.0000000    0.1300622
493640.0000000    0.1216578
493680.0000000    0.1264248
493720.0000000    0.1245491
493760.0000000    0.1172754
493800.0000000    0.1306331
493840.0000000    0.1292919
493880.0000000    0.1309496
493920.0000000    0.1163362
493960.0000000    0.1220418
494000.0000000    0.1215709
494040.0000000    0.1234888
494080.0000000    0.1201821
494120.0000000    0.1161499
494160.0000000    0.1317528
494200.0000000    0.1290166
494240.0000000    0.1326014
494280.0000000    0.1367171
494320.0000000    0.1364534
494360.0000000    0.1310336
494400.0000000    0.1383622
494440.0000000    0.1404525
494480.0000000    0.1406025
494520.0000000    0.1327613
494560.0000000    0.1325722
494600.0000000    0.1232316
494640.0000000    0.1265157
494680.0000000    0.1356776
494720.0000000    0.1487570
494760.0000000    0.1233097
494800.0000000    0.1301717
494840.0000000    0.1332908
494880.0000000    0.1236398
494920.0000000    0.1202443
494960.0000000    0.1167939
495000.0000000    0.1094994
495040.0000000    0.1182788
495080.0000000    0.1219887
495120.0000000    0.1228886
495160.0000000    0.1212446
495200.0000000    0.1211291
495240.0000000    0.1154783
495280.0000000    0.1263527
495320.0000000    0.1165417
495360.0000000    0.1187411
495400.0000000    0.1219472
495440.0000000    0.1233001
495480.0000000    0.1170767
495520.0000000    0.1188984
495560.0000000    0.1370589
495600.0000000    0.1228742
495640.0000000    0.1314988
495680.0000000    0.1196415
495720.0000000    0.1279852
495760.0000000    0.1243836
495800.0000000    0.1139513
495840.0000000    0.1265543
495880.0000000    0.1299720
495920.0000000    0.1260403
495960.0000000    0.1287444
496000.0000000    0.1268426
496040.0000000    0.1364526
496080.0000000    0.1472677
496120.0000000    0.1461500
496160.0000000    0.1423532
496200.0000000    0.1412950
496240.0000000    0.1631282
496280.0000000    0.1472932
496320.0000000    0.1542303
496360.0000000    0.1498272
496400.0000000    0.1583863
496440.0000000    0.1579929
496480.0000000    0.1411493
496520.0000000    0.1456860
496560.0000000    0.1338477
496600.0000000    0.1327944
496640.0000000    0.1733228
496680.0000000    0.1684308
496720.0000000    0.1646976
496760.0000000    0.1725455
496800.0000000    0.1717234
496840.0000000    0.1487909
496880.0000000    0.1632024
496920.0000000    0.1637346
496960.0000000    0.1497157
497000.0000000    0.1632520
497040.0000000    0.1584050
497080.0000000    0.1614252
497120.0000000    0.1517183
497160.0000000    0.1635486
497200.0000000    0.1625724
497240.0000000    0.1728174
497280.0000000    0.1604670
497320.0000000    0.1590375
497360.0000000    0.1671022
497400.0000000    0.1403643
497440.0000000    0.1481553
497480.0000000    0.1573335
497520.0000000    0.1522017
497560.0000000    0.1583880
497600.0000000    0.1498992
497640.0000000    0.1487393
497680.0000000    0.1604412
497720.0000000    0.1580635
497760.0000000    0.1423399
497800.0000000    0.1552362
497840.0000000    0.1546812
497880.0000000    0.1460558
497920.0000000    0.1515531
497960.0000000    0.1379339
498000.0000000    0.1374791
498040.0000000    0.1319493
498080.0000000    0.1442323
498120.0000000    0.1394822
498160.0000000    0.1354174
498200.0000000    0.1301428
498240.0000000    0.1466718
498280.0000000    0.1544969
498320.0000000    0.1625811
498360.0000000    0.1458723
498400.0000000    0.1353570
498440.0000000    0.1566899
498480.0000000    0.1426982
498520.0000000    0.1321034
498560.0000000    0.1577042
498600.0000000    0.1392899
498640.0000000    0.1343488
498680.0000000    0.1417215
498720.0000000    0.1278018
498760.0000000    0.1410969
498800.0000000    0.1453427
498840.0000000    0.1492016
498880.0000000    0.1461621
498920.0000000    0.1516454
498960.0000000    0.1569345
499000.0000000    0.1607118
499040.0000000    0.1574712
499080.0000000    0.1655235
499120.0000000    0.1507834
499160.0000000    0.1423654
499200.0000000    0.1694824
499240.0000000    0.1672869
499280.0000000    0.1539437
499320.0000000    0.1538011
499360.0000000    0.1636582
499400.0000000    0.1421097
499440.0000000    0.1580472
499480.0000000    0.1579977
499520.0000000    0.1717295
499560.0000000    0.1698504
499600.0000000    0.1784127
499640.0000000    0.1859598
499680.0000000    0.2056986
499720.0000000    0.1896966
499760.0000000    0.1917096
499800.0000000    0.1892633
499840.0000000    0.1922950
499880.0000000    0.1993735
499920.0000000    0.1749022
499960.0000000    0.1900991
500000.0000000    0.1982820
500040.0000000    0.1753840
500080.0000000    0.1723187
500120.0000000    0.1842960
500160.0000000    0.1745838
500200.0000000    0.1886932
500240.0000000    0.1888926
500280.0000000    0.1862724
500320.0000000    0.1854602
500360.0000000    0.1958689
500400.0000000    0.1829708
500440.0000000    0.1763095
500480.0000000    0.1700369
500520.0000000    0.1759781
500560.0000000    0.1599223
500600.0000000    0.1506971
500640.0000000    0.1526726
500680.0000000    0.1578138
500720.0000000    0.1530560
500760.0000000    0.1782332
500800.0000000    0.1827557
500840.0000000    0.1926979
500880.0000000    0.1891484
500920.0000000    0.1663192
500960.0000000    0.2080901
501000.0000000    0.1964777
501040.0000000    0.1726332
501080.0000000    0.1788826
501120.0000000    0.1642037
501160.0000000    0.1756195
501200.0000000    0.1814698
501240.0000000    0.1833301
501280.0000000    0.1889727
501320.0000000    0.1864385
501360.0000000    0.1716410
501400.0000000    0.1971473
501440.0000000    0.1936851
501480.0000000    0.1827059
501520.0000000    0.2062837
501560.0000000    0.1801609
501600.0000000    0.1860648
501640.0000000    0.1913920
501680.0000000    0.1897348
501720.0000000    0.1967636
501760.0000000    0.1845063
501800.0000000    0.1903840
501840.0000000    0.1934200
501880.0000000    0.2100751
501920.0000000    0.2091040
501960.0000000    0.2059180
502000.0000000    0.2034674
502040.0000000    0.1971766
502080.0000000    0.1840432
502120.0000000    0.1934993
502160.0000000    0.1840343
502200.0000000    0.1833664
502240.0000000    0.1905025
502280.0000000    0.1988823
502320.0000000    0.1933736
502360.0000000    0.1781951
502400.0000000    0.1909430
502440.0000000    0.1956597
502480.0000000    0.1988479
502520.0000000    0.1902950
502560.0000000    0.2049757
502600.0000000    0.2082469
502640.0000000    0.1961966
502680.0000000    0.2230072
502720.0000000    0.2030968
502760.0000000    0.2122746
502800.0000000    0.1992165
502840.0000000    0.2041241
502880.0000000    0.1977670
502920.0000000    0.2107985
502960.0000000    0.1851842
503000.0000000    0.1930864
503040.0000000    0.2063147
503080.0000000    0.2014321
503120.0000000    0.2148439
503160.0000000    0.2211063
503200.0000000    0.2008252
503240.0000000    0.1922659
503280.0000000    0.1978055
503320.0000000    0.2117223
503360.0000000    0.2105813
503400.0000000    0.2080422
503440.0000000    0.2203690
503480.0000000    0.2119379
503520.0000000    0.2069838
503560.0000000    0.2106782
503600.0000000    0.1997355
503640.0000000    0.2161028
503680.0000000    0.2222970
503720.0000000    0.2148925
503760.0000000    0.2286900
503800.0000000    0.2196851
503840.0000000    0.2244531
503880.0000000    0.2242494
503920.0000000    0.2055994
503960.0000000    0.2256937
504000.0000000    0.2102306
504040.0000000    0.2050276
504080.0000000    0.2072491
504120.0000000    0.2031213
504160.0000000    0.1926780
504200.0000000    0.1775423
504240.0000000    0.1877761
504280.0000000    0.1955173
504320.0000000    0.1994860
504360.0000000    0.1939654
504400.0000000    0.1965920
504440.0000000    0.1907704
504480.0000000    0.1964424
504520.0000000    0.2030124
504560.0000000    0.1882814
504600.0000000    0.1924103
504640.0000000    0.1936647
504680.0000000    0.1827152
504720.0000000    0.1779149
504760.0000000    0.1876195
504800.0000000    0.1740389
504840.0000000    0.1642002
504880.0000000    0.1762177
504920.0000000    0.1619995
504960.0000000    0.1729096
505000.0000000    0.1657803
505040.0000000    0.1873432
505080.0000000    0.1804467
505120.0000000    0.1700026
505160.0000000    0.1816484
505200.0000000    0.1702346
505240.0000000    0.1685862
505280.0000000    0.1865665
505320.0000000    0.1844248
505360.0000000    0.1643040
505400.0000000    0.1583310
505440.0000000    0.1733336
505480.0000000    0.1750710
505520.0000000    0.1682455
505560.0000000    0.1772593
505600.0000000    0.1792575
505640.0000000    0.1799615
505680.0000000    0.1777610
505720.0000000    0.1736124
505760.0000000    0.1820891
505800.0000000    0.1613316
505840.0000000    0.1717859
505880.0000000    0.1863117
505920.0000000    0.1651370
505960.0000000    0.1763789
506000.0000000    0.1839606
506040.0000000    0.1921688
506080.0000000    0.1929637
506120.0000000    0.1770444
506160.0000000    0.1855785
506200.0000000    0.1725223
506240.0000000    0.1849668
506280.0000000    0.1905591
506320.0000000    0.2016056
506360.0000000    0.2026295
506400.0000000    0.1877554
506440.0000000    0.1842166
506480.0000000    0.1969628
506520.0000000    0.2024469
506560.0000000    0.2024747
506600.0000000    0.2039058
506640.0000000    0.1859762
506680.0000000    0.1992650
506720.0000000    0.1985574
506760.0000000    0.1801279
506800.0000000    0.1822925
506840.0000000    0.1878788
506880.0000000    0.1787565
506920.0000000    0.1694648
506960.0000000    0.1852512
507000.0000000    0.1752389
507040.0000000    0.1880232
507080.0000000    0.1894524
507120.0000000    0.1972845
507160.0000000    0.1950161
507200.0000000    0.1974537
507240.0000000    0.1725043
507280.0000000    0.1884087
507320.0000000    0.1908762
507360.0000000    0.2022568
507400.0000000    0.1882578
507440.0000000    0.1780879
507480.0000000    0.1855868
507520.0000000    0.1763621
507560.0000000    0.2002986
507600.0000000    0.1887656
507640.0000000    0.1869245
507680.0000000    0.1929274
507720.0000000    0.1759042
507760.0000000    0.1803560
507800.0000000    0.1916412
507840.0000000    0.2025033
507880.0000000    0.1844731
507920.0000000    0.1921652
507960.0000000    0.1757980
508000.0000000    0.1802674
508040.0000000    0.1912906
508080.0000000    0.1841486
508120.0000000    0.1840411
508160.0000000    0.1896079
508200.0000000    0.1813941
508240.0000000    0.1916716
508280.0000000    0.1845394
508320.0000000    0.1977905
508360.0000000    0.2045245
508400.0000000    0.1911888
508440.0000000    0.1811665
508480.0000000    0.1952137
508520.0000000    0.1906024
508560.0000000    0.2005638
508600.0000000    0.1791261
508640.0000000    0.1760177
508680.0000000    0.1688262
508720.0000000    0.1763588
508760.0000000    0.1837983
508800.0000000    0.1961980
508840.0000000    0.1994064
508880.0000000    0.1881575
508920.0000000    0.2008345
508960.0000000    0.2045166
509000.0000000    0.1918508
509040.0000000    0.1910214
509080.0000000    0.1939210
509120.0000000    0.1726467
509160.0000000    0.1956980
509200.0000000    0.2023962
509240.0000000    0.1940002
509280.0000000    0.1794162
509320.0000000    0.1798318
509360.0000000    0.1752549
509400.0000000    0.1747528
509440.0000000    0.1738919
509480.0000000    0.1871688
509520.0000000    0.1923832
509560.0000000    0.1911855
509600.0000000    0.1782572
509640.0000000    0.1839623
509680.0000000    0.1735135
509720.0000000    0.1853292
509760.0000000    0.2000008
509800.0000000    0.1875728
509840.0000000    0.1953797
509880.0000000    0.1843111
509920.0000000    0.1867530
509960.0000000    0.1878405
510000.0000000    0.1896133
510040.0000000    0.1795441
510080.0000000    0.1598594
510120.0000000    0.1876897
510160.0000000    0.1837526
510200.0000000    0.1965767
510240.0000000    0.1765118
510280.0000000    0.1872210
510320.0000000    0.2005056
510360.0000000    0.1943823
510400.0000000    0.1806556
510440.0000000    0.1855012
510480.0000000    0.1746315
510520.0000000    0.1832515
510560.0000000    0.1785891
510600.0000000    0.1762221
510640.0000000    0.1912812
510680.0000000    0.1887117
510720.0000000    0.1964645
510760.0000000    0.1946779
510800.0000000    0.1837683
510840.0000000    0.1866940
510880.0000000    0.1836468
510920.0000000    0.1887978
510960.0000000    0.2014398
511000.0000000    0.1933214
511040.0000000    0.1712985
511080.0000000    0.1872472
511120.0000000    0.1827352
511160.0000000    0.1854554
511200.0000000    0.1749638
511240.0000000    0.1796938
511280.0000000    0.1885717
511320.0000000    0.1857121
511360.0000000    0.1777470
511400.0000000    0.1710091
511440.0000000    0.1718861
511480.0000000    0.1681748
511520.0000000    0.1681329
511560.0000000    0.1976898
511600.0000000    0.2045608
511640.0000000    0.1867817
511680.0000000    0.1698228
511720.0000000    0.1903438
511760.0000000    0.1706469
511800.0000000    0.1634967
511840.0000000    0.1739365
511880.0000000    0.1755934
511920.0000000    0.1641947
511960.0000000    0.1847659
512000.0000000    0.1688441
512040.0000000    0.1646845
512080.0000000    0.1695870
512120.0000000    0.1803592
512160.0000000    0.1519901
512200.0000000    0.1763699
512240.0000000    0.1564799
512280.0000000    0.1643932
512320.0000000    0.1731021
512360.0000000    0.1650654
512400.0000000    0.1683368
512440.0000000    0.1572292
512480.0000000    0.1573679
512520.0000000    0.1536958
512560.0000000    0.1640805
512600.0000000    0.1588243
512640.0000000    0.1676878
512680.0000000    0.1690852
512720.0000000    0.1459490
512760.0000000    0.1600607
512800.0000000    0.1782062
512840.0000000    0.1667642
512880.0000000    0.1772920
512920.0000000    0.1690420
512960.0000000    0.1744170
513000.0000000    0.1769330
513040.0000000    0.1757765
513080.0000000    0.1771026
513120.0000000    0.1732066
513160.0000000    0.1666561
513200.0000000    0.1659870
513240.0000000    0.1624711
513280.0000000    0.1505753
513320.0000000    0.1673594
513360.0000000    0.1772818
513400.0000000    0.1691242
513440.0000000    0.1534908
513480.0000000    0.1903495
513520.0000000    0.1902059
513560.0000000    0.1849941
513600.0000000    0.1868123
513640.0000000    0.1813876
513680.0000000    0.1805619
513720.0000000    0.1879930
513760.0000000    0.1757528
513800.0000000    0.1716965
513840.0000000    0.1808719
513880.0000000    0.1721645
513920.0000000    0.1819443
513960.0000000    0.1848529
514000.0000000    0.1984007
514040.0000000    0.1934334
514080.0000000    0.1937714
514120.0000000    0.1948696
514160.0000000    0.1824823
514200.0000000    0.1947797
514240.0000000    0.1784088
514280.0000000    0.1706252
514320.0000000    0.1910955
514360.0000000    0.1841215
514400.0000000    0.1915048
514440.0000000    0.1609190
514480.0000000    0.1602326
514520.0000000    0.1868102
514560.0000000    0.1986523
514600.0000000    0.1749596
514640.0000000    0.1927569
514680.0000000    0.1805269
514720.0000000    0.1764617
514760.0000000    0.1760037
514800.0000000    0.1875688
514840.0000000    0.1652850
514880.0000000    0.1782815
514920.0000000    0.1786558
514960.0000000    0.1846333
515000.0000000    0.1871849
515040.0000000    0.2003303
515080.0000000    0.1856104
515120.0000000    0.1767347
515160.0000000    0.1823318
515200.0000000    0.1760860
515240.0000000    0.1820071
515280.0000000    0.1713479
515320.0000000    0.1804990
515360.0000000    0.1731007
515400.0000000    0.1957147
515440.0000000    0.1918198
515480.0000000    0.1828018
515520.0000000    0.1869706
515560.0000000    0.1817929
515600.0000000    0.1804834
515640.0000000    0.1779162
515680.0000000    0.1749711
515720.0000000    0.1907395
515760.0000000    0.1862671
515800.0000000    0.1758257
515840.0000000    0.1844876
515880.0000000    0.1920984
515920.0000000    0.1762077
515960.0000000    0.1672130
516000.0000000    0.1790834
516040.0000000    0.1736893
516080.0000000    0.1814562
516120.0000000    0.1710772
516160.0000000    0.1758175
516200.0000000    0.1863419
516240.0000000    0.2009180
516280.0000000    0.2095711
516320.0000000    0.2039364
516360.0000000    0.2078415
516400.0000000    0.1820759
516440.0000000    0.1749672
516480.0000000    0.1802106
516520.0000000    0.1758441
516560.0000000    0.1843659
516600.0000000    0.1885554
516640.0000000    0.1777858
516680.0000000    0.1867362
516720.0000000    0.1913437
516760.0000000    0.1773854
516800.0000000    0.1920791
516840.0000000    0.1987904
516880.0000000    0.1832190
516920.0000000    0.1868614
516960.0000000    0.1944590
517000.0000000    0.2095875
517040.0000000    0.1950316
517080.0000000    0.1681014
517120.0000000    0.1718363
517160.0000000    0.1863783
517200.0000000    0.1773262
517240.0000000    0.1803930
517280.0000000    0.1970140
517320.0000000    0.1826298
517360.0000000    0.2004681
517400.0000000    0.2097931
517440.0000000    0.2018085
517480.0000000    0.1957807
517520.0000000    0.2050971
517560.0000000    0.1900198
517600.0000000    0.1832213
517640.0000000    0.1891502
517680.0000000    0.1943661
517720.0000000    0.1951323
517760.0000000    0.1812322
517800.0000000    0.1915333
517840.0000000    0.1998157
517880.0000000    0.1872104
517920.0000000    0.1863095
517960.0000000    0.1892427
518000.0000000    0.2042978
518040.0000000    0.2009044
518080.0000000    0.1914996
518120.0000000    0.1760452
518160.0000000    0.1812011
518200.0000000    0.1859166
518240.0000000    0.1836210
518280.0000000    0.1916372
518320.0000000    0.1918119
518360.0000000    0.1980070
518400.0000000    0.1940224
518440.0000000    0.1907465
518480.0000000    0.1816015
518520.0000000    0.1984960
518560.0000000    0.1985005
518600.0000000    0.1903438
518640.0000000    0.1891911
518680.0000000    0.2028472
518720.0000000    0.1855079
518760.0000000    0.1790728
518800.0000000    0.1895105
518840.0000000    0.1890939
518880.0000000    0.1913769
518920.0000000    0.1954328
518960.0000000    0.1961252
519000.0000000    0.2060718
519040.0000000    0.2019326
519080.0000000    0.2031614
519120.0000000    0.2030292
519160.0000000    0.1840031
519200.0000000    0.1899803
519240.0000000    0.1818921
519280.0000000    0.1748278
519320.0000000    0.1609502
519360.0000000    0.1586296
519400.0000000    0.1688765
519440.0000000    0.1646899
519480.0000000    0.1767129
519520.0000000    0.1490183
519560.0000000    0.1829880
519600.0000000    0.1856900
519640.0000000    0.1805674
519680.0000000    0.1689478
519720.0000000    0.1725745
519760.0000000    0.1914065
519800.0000000    0.1955280
519840.0000000    0.1971436
519880.0000000    0.1747799
519920.0000000    0.1893486
519960.0000000    0.1703266
520000.0000000    0.1884225
520040.0000000    0.1783831
520080.0000000    0.1765383
520120.0000000    0.1933143
520160.0000000    0.1731295
520200.0000000    0.1953598
520240.0000000    0.1774091
520280.0000000    0.1754274
520320.0000000    0.1774254
520360.0000000    0.1507989
520400.0000000    0.1541660
520440.0000000    0.1753648
520480.0000000    0.1606866
520520.0000000    0.1759707
520560.0000000    0.1696533
520600.0000000    0.1804107
520640.0000000    0.1889765
520680.0000000    0.1659804
520720.0000000    0.1826024
520760.0000000    0.1765954
520800.0000000    0.1947646
520840.0000000    0.2026464
520880.0000000    0.1932024
520920.0000000    0.1917528
520960.0000000    0.2087529
521000.0000000    0.2016329
521040.0000000    0.1986166
521080.0000000    0.1880531
521120.0000000    0.1866200
521160.0000000    0.1756649
521200.0000000    0.1977152
521240.0000000    0.1780011
521280.0000000    0.1973588
521320.0000000    0.1840215
521360.0000000    0.1932860
521400.0000000    0.1967899
521440.0000000    0.1908612
521480.0000000    0.1966064
521520.0000000    0.1788848
521560.0000000    0.1864672
521600.0000000    0.1763175
521640.0000000    0.1973710
521680.0000000    0.1844980
521720.0000000    0.1857527
521760.0000000    0.1772943
521800.0000000    0.1891382
521840.0000000    0.1778535
521880.0000000    0.2002504
521920.0000000    0.1727318
521960.0000000    0.1915115
522000.0000000    0.1824786
522040.0000000    0.1799315
522080.0000000    0.1839116
522120.0000000    0.1794748
522160.0000000    0.1783641
522200.0000000    0.1816547
522240.0000000    0.1797372
522280.0000000    0.1732333
522320.0000000    0.1701131
522360.0000000    0.2016409
522400.0000000    0.1995020
522440.0000000    0.1803466
522480.0000000    0.1820899
522520.0000000    0.1713568
522560.0000000    0.1916032
522600.0000000    0.1897639
522640.0000000    0.1832697
522680.0000000    0.1907108
522720.0000000    0.1937638
522760.0000000    0.1848266
522800.0000000    0.1745998
522840.0000000    0.1792546
522880.0000000    0.1923153
522920.0000000    0.1834209
522960.0000000    0.2042436
523000.0000000    0.1989133
523040.0000000    0.1846536
523080.0000000    0.1980561
523120.0000000    0.2039651
523160.0000000    0.2198924
523200.0000000    0.2227397
523240.0000000    0.2163954
523280.0000000    0.1960929
523320.0000000    0.1991765
523360.0000000    0.2039823
523400.0000000    0.2017534
523440.0000000    0.1937967
523480.0000000    0.1916448
523520.0000000    0.1930872
523560.0000000    0.1823163
523600.0000000    0.1833214
523640.0000000    0.1981949
523680.0000000    0.2002480
523720.0000000    0.1899247
523760.0000000    0.1959083
523800.0000000    0.1839437
523840.0000000    0.1921518
523880.0000000    0.1945254
523920.0000000    0.1936690
523960.0000000    0.1864895
524000.0000000    0.1829647
524040.0000000    0.1901496
524080.0000000    0.1926954
524120.0000000    0.1718716
524160.0000000    0.1835461
524200.0000000    0.1857496
524240.0000000    0.1861977
524280.0000000    0.1837429
524320.0000000    0.1852213
524360.0000000    0.1956967
524400.0000000    0.1860821
524440.0000000    0.1820727
524480.0000000    0.1761430
524520.0000000    0.1930096
524560.0000000    0.1854197
524600.0000000    0.1771326
524640.0000000    0.1905955
524680.0000000    0.1935233
524720.0000000    0.1938581
524760.0000000    0.1894355
524800.0000000    0.2009399
524840.0000000    0.2024174
524880.0000000    0.1852901
524920.0000000    0.1702953
524960.0000000    0.1933304
525000.0000000    0.2065649
525040.0000000    0.1856716
525080.0000000    0.1860545
525120.0000000    0.1818247
525160.0000000    0.1788159
525200.0000000    0.1919237
525240.0000000    0.1960076
525280.0000000    0.1814793
525320.0000000    0.1687275
525360.0000000    0.1878634
525400.0000000    0.1772421
525440.0000000    0.1853419
525480.0000000    0.1746523
525520.0000000    0.1832339
525560.0000000    0.1814031
525600.0000000    0.1907270
525640.0000000    0.1877512
525680.0000000    0.1807224
525720.0000000    0.1822065
525760.0000000    0.1660095
525800.0000000    0.1852891
525840.0000000    0.1817780
525880.0000000    0.1792754
525920.0000000    0.1971708
525960.0000000    0.1760199
526000.0000000    0.2017463
526040.0000000    0.1577743
526080.0000000    0.1745404
526120.0000000    0.1736319
526160.0000000    0.1832777
526200.0000000    0.1962780
526240.0000000    0.1863401
526280.0000000    0.2059569
526320.0000000    0.1882565
526360.0000000    0.2037157
526400.0000000    0.2043377
526440.0000000    0.2129001
526480.0000000    0.1916438
526520.0000000    0.1993300
526560.0000000    0.1958811
526600.0000000    0.1933375
526640.0000000    0.1993266
526680.0000000    0.1918595
526720.0000000    0.2157663
526760.0000000    0.1948189
526800.0000000    0.1961251
526840.0000000    0.1904295
526880.0000000    0.1964410
526920.0000000    0.1844649
526960.0000000    0.2001711
527000.0000000    0.2018875
527040.0000000    0.1879755
527080.0000000    0.1874722
527120.0000000    0.1885599
527160.0000000    0.1876973
527200.0000000    0.1826363
527240.0000000    0.1994227
527280.0000000    0.1922369
527320.0000000    0.1875131
527360.0000000    0.1880872
527400.0000000    0.1760000
527440.0000000    0.1844824
527480.0000000    0.1957071
527520.0000000    0.1784939
527560.0000000    0.1755105
527600.0000000    0.1932835
527640.0000000    0.2004457
527680.0000000    0.1910125
527720.0000000    0.1904838
527760.0000000    0.1913693
527800.0000000    0.1832987
527840.0000000    0.1734568
527880.0000000    0.1882576
527920.0000000    0.1912185
527960.0000000    0.1755574
528000.0000000    0.1732684
528040.0000000    0.1827199
528080.0000000    0.1745464
528120.0000000    0.1841210
528160.0000000    0.1925416
528200.0000000    0.1961725
528240.0000000    0.1906983
528280.0000000    0.1895573
528320.0000000    0.1706548
528360.0000000    0.1866464
528400.0000000    0.1783000
528440.0000000    0.1999357
528480.0000000    0.1950329
528520.0000000    0.1715845
528560.0000000    0.1903140
528600.0000000    0.1908544
528640.0000000    0.1826791
528680.0000000    0.1814162
528720.0000000    0.1640216
528760.0000000    0.1847291
528800.0000000    0.1727637
528840.0000000    0.1689208
528880.0000000    0.1821383
528920.0000000    0.1866825
528960.0000000    0.1753704
529000.0000000    0.1864324
529040.0000000    0.1795865
529080.0000000    0.1779145
529120.0000000    0.1814020
529160.0000000    0.1887807
529200.0000000    0.1749065
529240.0000000    0.1887720
529280.0000000    0.1823301
529320.0000000    0.1998239
529360.0000000    0.1904055
529400.0000000    0.2016354
529440.0000000    0.1993300
529480.0000000    0.1990827
529520.0000000    0.1996623
529560.0000000    0.2039024
529600.0000000    0.2021207
529640.0000000    0.1800739
529680.0000000    0.1859231
529720.0000000    0.1944187
529760.0000000    0.1824629
529800.0000000    0.1659840
529840.0000000    0.1767782
529880.0000000    0.1759113
529920.0000000    0.1750561
529960.0000000    0.1887516
530000.0000000    0.1779542
530040.0000000    0.1826306
530080.0000000    0.1800234
530120.0000000    0.1916511
530160.0000000    0.1882079
530200.0000000    0.1893648
530240.0000000    0.1934163
530280.0000000    0.1826363
530320.0000000    0.1805600
530360.0000000    0.1745365
530400.0000000    0.1785095
530440.0000000    0.1759297
530480.0000000    0.1817959
530520.0000000    0.1806630
530560.0000000    0.1729493
530600.0000000    0.1833422
530640.0000000    0.1777781
530680.0000000    0.1848676
530720.0000000    0.1829362
530760.0000000    0.1969596
530800.0000000    0.1853189
530840.0000000    0.1970433
530880.0000000    0.1866696
530920.0000000    0.1906819
530960.0000000    0.1698307
531000.0000000    0.1731473
531040.0000000    0.1804564
531080.0000000    0.1671738
531120.0000000    0.1840689
531160.0000000    0.1859398
531200.0000000    0.1813520
531240.0000000    0.1737620
531280.0000000    0.1708688
531320.0000000    0.1600152
531360.0000000    0.1489450
531400.0000000    0.1637068
531440.0000000    0.1718217
531480.0000000    0.1694645
531520.0000000    0.1760836
531560.0000000    0.1609596
531600.0000000    0.1628597
531640.0000000    0.1630404
531680.0000000    0.1808853
531720.0000000    0.1720472
531760.0000000    0.1822709
531800.0000000    0.1829251
531840.0000000    0.1818126
531880.0000000    0.1893120
531920.0000000    0.1835350
531960.0000000    0.1699782
532000.0000000    0.1725382
532040.0000000    0.1751605
532080.0000000    0.1794509
532120.0000000    0.1850195
532160.0000000    0.1912042
532200.0000000    0.1946850
532240.0000000    0.1688808
532280.0000000    0.1793376
532320.0000000    0.1898253
532360.0000000    0.1820744
532400.0000000    0.1601242
532440.0000000    0.1732252
532480.0000000    0.1654284
532520.0000000    0.1739060
532560.0000000    0.1840019
532600.0000000    0.1819296
532640.0000000    0.1812389
532680.0000000    0.1605925
532720.0000000    0.1676542
532760.0000000    0.1831318
532800.0000000    0.1742221
532840.0000000    0.1862350
532880.0000000    0.1918145
532920.0000000    0.1778322
532960.0000000    0.1860638
533000.0000000    0.1899717
533040.0000000    0.1635443
533080.0000000    0.1661146
533120.0000000    0.1639147
533160.0000000    0.1759564
533200.0000000    0.1574371
533240.0000000    0.1588058
533280.0000000    0.1691562
533320.0000000    0.1518788
533360.0000000    0.1772624
533400.0000000    0.1738562
533440.0000000    0.1767408
533480.0000000    0.1790237
533520.0000000    0.1695238
533560.0000000    0.1799016
533600.0000000    0.1776746
533640.0000000    0.1772690
533680.0000000    0.1711921
533720.0000000    0.1632731
533760.0000000    0.1611989
533800.0000000    0.1669324
533840.0000000    0.1520585
533880.0000000    0.1542669
533920.0000000    0.1601834
533960.0000000    0.1782542
534000.0000000    0.1680386
534040.0000000    0.1637510
534080.0000000    0.1687099
534120.0000000    0.1856900
534160.0000000    0.1570317
534200.0000000    0.1714409
534240.0000000    0.1687694
534280.0000000    0.1685402
534320.0000000    0.1761069
534360.0000000    0.1697734
534400.0000000    0.1693140
534440.0000000    0.1662735
534480.0000000    0.1614695
534520.0000000    0.1741517
534560.0000000    0.1854715
534600.0000000    0.1812034
534640.0000000    0.1883046
534680.0000000    0.1985376
534720.0000000    0.1719629
534760.0000000    0.1707078
534800.0000000    0.1766586
534840.0000000    0.1759690
534880.0000000    0.1727518
534920.0000000    0.1870294
534960.0000000    0.1813303
535000.0000000    0.1808778
535040.0000000    0.1815183
535080.0000000    0.1843147
535120.0000000    0.1779815
535160.0000000    0.1824147
535200.0000000    0.1896694
535240.0000000    0.1854112
535280.0000000    0.1817840
535320.0000000    0.1873818
535360.0000000    0.1726331
535400.0000000    0.1949820
535440.0000000    0.1698729
535480.0000000    0.1630574
535520.0000000    0.1799473
535560.0000000    0.1705535
535600.0000000    0.1800442
535640.0000000    0.1847340
535680.0000000    0.1851915
535720.0000000    0.1925432
535760.0000000    0.1868967
535800.0000000    0.1794414
535840.0000000    0.1998693
535880.0000000    0.1930685
535920.0000000    0.1862057
535960.0000000    0.1852838
536000.0000000    0.1949847
536040.0000000    0.1947984
536080.0000000    0.1770775
536120.0000000    0.1887779
536160.0000000    0.1923692
536200.0000000    0.1779196
536240.0000000    0.1753444
536280.0000000    0.1758564
536320.0000000    0.1969860
536360.0000000    0.1754601
536400.0000000    0.1715799
536440.0000000    0.1942605
536480.0000000    0.1735085
536520.0000000    0.1740133
536560.0000000    0.1781641
536600.0000000    0.1697398
536640.0000000    0.1739736
536680.0000000    0.1812439
536720.0000000    0.1742828
536760.0000000    0.1655903
536800.0000000    0.1755766
536840.0000000    0.1809056
536880.0000000    0.1680837
536920.0000000    0.1647154
536960.0000000    0.1845939
537000.0000000    0.1798916
537040.0000000    0.1848581
537080.0000000    0.1827799
537120.0000000    0.1793678
537160.0000000    0.1812046
537200.0000000    0.1663239
537240.0000000    0.1650306
537280.0000000    0.1697915
537320.0000000    0.1621257
537360.0000000    0.1548800
537400.0000000    0.1578281
537440.0000000    0.1586247
537480.0000000    0.1642441
537520.0000000    0.1665288
537560.0000000    0.1670432
537600.0000000    0.1753746
537640.0000000    0.1714058
537680.0000000    0.1625533
537720.0000000    0.1562723
537760.0000000    0.1777457
537800.0000000    0.1609375
537840.0000000    0.1641741
537880.0000000    0.1739456
537920.0000000    0.1691842
537960.0000000    0.1722437
538000.0000000    0.1686100
538040.0000000    0.1697423
538080.0000000    0.1731299
538120.0000000    0.1787202
538160.0000000    0.1746979
538200.0000000    0.1776600
538240.0000000    0.1682527
538280.0000000    0.1838159
538320.0000000    0.1739703
538360.0000000    0.1799562
538400.0000000    0.1831439
538440.0000000    0.1711486
538480.0000000    0.1746881
538520.0000000    0.1702331
538560.0000000    0.1707346
538600.0000000    0.1744122
538640.0000000    0.1797410
538680.0000000    0.1827257
538720.0000000    0.1828649
538760.0000000    0.1800696
538800.0000000    0.1728987
538840.0000000    0.1791351
538880.0000000    0.1740724
538920.0000000    0.1594653
538960.0000000    0.1790366
539000.0000000    0.1705377
539040.0000000    0.1687483
539080.0000000    0.1737575
539120.0000000    0.1867458
539160.0000000    0.1873339
539200.0000000    0.1841417
539240.0000000    0.1909049
539280.0000000    0.1755634
539320.0000000    0.1776398
539360.0000000    0.1748977
539400.0000000    0.1812612
539440.0000000    0.1855668
539480.0000000    0.1881789
539520.0000000    0.1992996
539560.0000000    0.1780554
539600.0000000    0.1747253
539640.0000000    0.1869258
539680.0000000    0.2102445
539720.0000000    0.1852189
539760.0000000    0.1907810
539800.0000000    0.1906119
539840.0000000    0.1883213
539880.0000000    0.1926813
539920.0000000    0.2097189
539960.0000000    0.1963223
540000.0000000    0.1953102
540040.0000000    0.1855605
540080.0000000    0.1945533
540120.0000000    0.1809673
540160.0000000    0.1892070
540200.0000000    0.1841692
540240.0000000    0.1869916
540280.0000000    0.1877379
540320.0000000    0.1860548
540360.0000000    0.1808103
540400.0000000    0.1949349
540440.0000000    0.1941907
540480.0000000    0.1892260
540520.0000000    0.1942911
540560.0000000    0.1851783
540600.0000000    0.2039907
540640.0000000    0.1878076
540680.0000000    0.1889752
540720.0000000    0.1965117
540760.0000000    0.1986568
540800.0000000    0.1954472
540840.0000000    0.1787853
540880.0000000    0.1770014
540920.0000000    0.2009919
540960.0000000    0.1964392
541000.0000000    0.1813637
541040.0000000    0.1798184
541080.0000000    0.1795237
541120.0000000    0.1774978
541160.0000000    0.1850023
541200.0000000    0.1886700
541240.0000000    0.1996626
541280.0000000    0.1922241
541320.0000000    0.1898393
541360.0000000    0.2120360
541400.0000000    0.1881266
541440.0000000    0.1995749
541480.0000000    0.1992628
541520.0000000    0.1971762
541560.0000000    0.2092824
541600.0000000    0.2035068
541640.0000000    0.2004895
541680.0000000    0.1853327
541720.0000000    0.1902826
541760.0000000    0.1967848
541800.0000000    0.2050201
541840.0000000    0.1880291
541880.0000000    0.1986382
541920.0000000    0.1987015
541960.0000000    0.2086356
542000.0000000    0.1921492
542040.0000000    0.2059756
542080.0000000    0.2006411
542120.0000000    0.2038182
542160.0000000    0.2014710
542200.0000000    0.1888578
542240.0000000    0.2007946
542280.0000000    0.1981016
542320.0000000    0.1905882
542360.0000000    0.1866087
542400.0000000    0.1827217
542440.0000000    0.2012129
542480.0000000    0.1973403
542520.0000000    0.2002086
542560.0000000    0.1852375
542600.0000000    0.1866433
542640.0000000    0.2012784
542680.0000000    0.2076020
542720.0000000    0.1957713
542760.0000000    0.2035049
542800.0000000    0.1945983
542840.0000000    0.1922059
542880.0000000    0.1815505
542920.0000000    0.1788103
542960.0000000    0.1824906
543000.0000000    0.1929845
543040.0000000    0.1852850
543080.0000000    0.1815939
543120.0000000    0.1864166
543160.0000000    0.1842427
543200.0000000    0.1850834
543240.0000000    0.1793147
543280.0000000    0.1785831
543320.0000000    0.1958812
543360.0000000    0.1693177
543400.0000000    0.1768364
543440.0000000    0.1913886
543480.0000000    0.1934439
543520.0000000    0.2014785
543560.0000000    0.1735851
543600.0000000    0.1794699
543640.0000000    0.1874143
543680.0000000    0.1817845
543720.0000000    0.1855539
543760.0000000    0.1760436
543800.0000000    0.1747278
543840.0000000    0.1719500
543880.0000000    0.1816259
543920.0000000    0.1779850
543960.0000000    0.1914650
544000.0000000    0.1776756
544040.0000000    0.1683984
544080.0000000    0.1878622
544120.0000000    0.1610187
544160.0000000    0.1700111
544200.0000000    0.1770839
544240.0000000    0.1700839
544280.0000000    0.1611983
544320.0000000    0.1472168
544360.0000000    0.1562255
544400.0000000    0.1598696
544440.0000000    0.1697071
544480.0000000    0.1601762
544520.0000000    0.1609653
544560.0000000    0.1565708
544600.0000000    0.1571963
544640.0000000    0.1534768
544680.0000000    0.1718012
544720.0000000    0.1542075
544760.0000000    0.1661490
544800.0000000    0.1781156
544840.0000000    0.1721099
544880.0000000    0.1723791
544920.0000000    0.1759858
544960.0000000    0.1969966
545000.0000000    0.2109092
545040.0000000    0.1835438
545080.0000000    0.1838954
545120.0000000    0.1691987
545160.0000000    0.1971215
545200.0000000    0.1729981
545240.0000000    0.1776521
545280.0000000    0.1906244
545320.0000000    0.1700927
545360.0000000    0.1805658
545400.0000000    0.1843482
545440.0000000    0.1766123
545480.0000000    0.1779300
545520.0000000    0.1720534
545560.0000000    0.1591482
545600.0000000    0.1672014
545640.0000000    0.1585011
545680.0000000    0.1561363
545720.0000000    0.1659186
545760.0000000    0.1550642
545800.0000000    0.1832367
545840.0000000    0.1794173
545880.0000000    0.1719130
545920.0000000    0.1583307
545960.0000000    0.1709869
546000.0000000    0.1699901
546040.0000000    0.1640189
546080.0000000    0.1630218
546120.0000000    0.1548076
546160.0000000    0.1539426
546200.0000000    0.1591980
546240.0000000    0.1633226
546280.0000000    0.1581595
546320.0000000    0.1475120
546360.0000000    0.1646290
546400.0000000    0.1624448
546440.0000000    0.1698384
546480.0000000    0.1747043
546520.0000000    0.1629916
546560.0000000    0.1644920
546600.0000000    0.1784773
546640.0000000    0.1653472
546680.0000000    0.1649088
546720.0000000    0.1674276
546760.0000000    0.1436218
546800.0000000    0.1745240
546840.0000000    0.1610088
546880.0000000    0.1659884
546920.0000000    0.1614194
546960.0000000    0.1625815
547000.0000000    0.1656033
547040.0000000    0.1700677
547080.0000000    0.1737804
547120.0000000    0.1761494
547160.0000000    0.1883838
547200.0000000    0.1914337
547240.0000000    0.1783510
547280.0000000    0.1675021
547320.0000000    0.1808844
547360.0000000    0.1877860
547400.0000000    0.1713747
547440.0000000    0.1931406
547480.0000000    0.1812485
547520.0000000    0.1695907
547560.0000000    0.1725715
547600.0000000    0.1768725
547640.0000000    0.1698415
547680.0000000    0.1744512
547720.0000000    0.1837943
547760.0000000    0.1826729
547800.0000000    0.1563723
547840.0000000    0.1802638
547880.0000000    0.1613822
547920.0000000    0.1735395
547960.0000000    0.1637897
548000.0000000    0.1538676
548040.0000000    0.1658696
548080.0000000    0.1729716
548120.0000000    0.1674008
548160.0000000    0.1676633
548200.0000000    0.1692726
548240.0000000    0.1590609
548280.0000000    0.1829758
548320.0000000    0.1724581
548360.0000000    0.1807221
548400.0000000    0.1727756
548440.0000000    0.1945755
548480.0000000    0.2019131
548520.0000000    0.2087347
548560.0000000    0.1999578
548600.0000000    0.1958093
548640.0000000    0.2067094
548680.0000000    0.1975063
548720.0000000    0.1918580
548760.0000000    0.2006502
548800.0000000    0.1961173
548840.0000000    0.1980183
548880.0000000    0.2016983
548920.0000000    0.2138861
548960.0000000    0.1834474
549000.0000000    0.1831909
549040.0000000    0.1961549
549080.0000000    0.1800468
549120.0000000    0.1804739
549160.0000000    0.1766613
549200.0000000    0.1813408
549240.0000000    0.1607088
549280.0000000    0.1660810
549320.0000000    0.1908225
549360.0000000    0.1661157
549400.0000000    0.1739687
549440.0000000    0.1969343
549480.0000000    0.2012026
549520.0000000    0.1962244
549560.0000000    0.1905695
549600.0000000    0.1744437
549640.0000000    0.1941305
549680.0000000    0.1896419
549720.0000000    0.1719702
549760.0000000    0.1805337
549800.0000000    0.1863011
549840.0000000    0.1869981
549880.0000000    0.1692077
549920.0000000    0.1701241
549960.0000000    0.1845637
550000.0000000    0.1755999
550040.0000000    0.1861416
550080.0000000    0.1871597
550120.0000000    0.1788355
550160.0000000    0.1774418
550200.0000000    0.1882997
550240.0000000    0.2019743
550280.0000000    0.1795243
550320.0000000    0.1768919
550360.0000000    0.1872489
550400.0000000    0.1944258
550440.0000000    0.1950713
550480.0000000    0.1889552
550520.0000000    0.1829069
550560.0000000    0.1832562
550600.0000000    0.1855046
550640.0000000    0.1810133
550680.0000000    0.1794116
550720.0000000    0.1808568
550760.0000000    0.1727246
550800.0000000    0.1755074
550840.0000000    0.1692502
550880.0000000    0.1951145
550920.0000000    0.1767786
550960.0000000    0.1721575
551000.0000000    0.1727446
551040.0000000    0.1753398
551080.0000000    0.1710890
551120.0000000    0.1685436
551160.0000000    0.1632717
551200.0000000    0.1775982
551240.0000000    0.1769819
551280.0000000    0.1721694
551320.0000000    0.1825327
551360.0000000    0.1762598
551400.0000000    0.1928436
551440.0000000    0.1660475
551480.0000000    0.1736787
551520.0000000    0.1658257
551560.0000000    0.1685207
551600.0000000    0.1815490
551640.0000000    0.1917721
551680.0000000    0.1906606
551720.0000000    0.1954108
551760.0000000    0.2049449
551800.0000000    0.1993462
551840.0000000    0.1899772
551880.0000000    0.1889258
551920.0000000    0.2120944
551960.0000000    0.1818229
552000.0000000    0.1958937
552040.0000000    0.1838154
552080.0000000    0.1792904
552120.0000000    0.1912693
552160.0000000    0.1909240
552200.0000000    0.1802356
552240.0000000    0.1864838
552280.0000000    0.2152856
552320.0000000    0.1939937
552360.0000000    0.2056285
552400.0000000    0.2080112
552440.0000000    0.1961204
552480.0000000    0.1851860
552520.0000000    0.1951197
552560.0000000    0.1838845
552600.0000000    0.2001829
552640.0000000    0.1908852
552680.0000000    0.2012031
552720.0000000    0.1807085
552760.0000000    0.1977698
552800.0000000    0.1883825
552840.0000000    0.1757557
552880.0000000    0.1726616
552920.0000000    0.1887836
552960.0000000    0.1814912
553000.0000000    0.1790168
553040.0000000    0.1805289
553080.0000000    0.1972290
553120.0000000    0.2084985
553160.0000000    0.1915970
553200.0000000    0.1815713
553240.0000000    0.1880694
553280.0000000    0.1850971
553320.0000000    0.1754876
553360.0000000    0.1758590
553400.0000000    0.1952516
553440.0000000    0.1880187
553480.0000000    0.1829474
553520.0000000    0.1807811
553560.0000000    0.1814405
553600.0000000    0.1761626
553640.0000000    0.1748614
553680.0000000    0.1812346
553720.0000000    0.1842024
553760.0000000    0.1846551
553800.0000000    0.1831967
553840.0000000    0.1818720
553880.0000000    0.1792569
553920.0000000    0.1827330
553960.0000000    0.1813570
554000.0000000    0.1894888
554040.0000000    0.1908095
554080.0000000    0.1866564
554120.0000000    0.1925057
554160.0000000    0.1913761
554200.0000000    0.1830187
554240.0000000    0.1787713
554280.0000000    0.1795591
554320.0000000    0.1954035
554360.0000000    0.1873380
554400.0000000    0.1917060
554440.0000000    0.1929781
554480.0000000    0.2191129
554520.0000000    0.1830868
554560.0000000    0.1930920
554600.0000000    0.1791910
554640.0000000    0.2027410
554680.0000000    0.2007609
554720.0000000    0.1797754
554760.0000000    0.1802278
554800.0000000    0.1927334
554840.0000000    0.1920332
554880.0000000    0.1680545
554920.0000000    0.1610256
554960.0000000    0.1589736
555000.0000000    0.1799845
555040.0000000    0.1715389
555080.0000000    0.1712970
555120.0000000    0.1711007
555160.0000000    0.1934563
555200.0000000    0.1757791
555240.0000000    0.1706085
555280.0000000    0.1770265
555320.0000000    0.1745422
555360.0000000    0.1822563
555400.0000000    0.1791673
555440.0000000    0.1771789
555480.0000000    0.1882469
555520.0000000    0.1757259
555560.0000000    0.1818964
555600.0000000    0.1757018
555640.0000000    0.1799045
555680.0000000    0.1692287
555720.0000000    0.1693727
555760.0000000    0.1886798
555800.0000000    0.1722810
555840.0000000    0.1920455
555880.0000000    0.1834707
555920.0000000    0.1803713
555960.0000000    0.1890783
556000.0000000    0.1771970
556040.0000000    0.2025610
556080.0000000    0.1860444
556120.0000000    0.1971325
556160.0000000    0.1902275
556200.0000000    0.2017858
556240.0000000    0.1907603
556280.0000000    0.1912547
556320.0000000    0.1797123
556360.0000000    0.1847980
556400.0000000    0.1940521
556440.0000000    0.1819967
556480.0000000    0.1992516
556520.0000000    0.1879583
556560.0000000    0.2006095
556600.0000000    0.1919900
556640.0000000    0.1995550
556680.0000000    0.1913396
556720.0000000    0.1926907
556760.0000000    0.2067966
556800.0000000    0.1965581
556840.0000000    0.2097973
556880.0000000    0.1778380
556920.0000000    0.1732167
556960.0000000    0.1838108
557000.0000000    0.1655069
557040.0000000    0.1789671
557080.0000000    0.1952255
557120.0000000    0.2058873
557160.0000000    0.1734149
557200.0000000    0.1938218
557240.0000000    0.1842399
557280.0000000    0.1829095
557320.0000000    0.1865260
557360.0000000    0.1813472
557400.0000000    0.1710656
557440.0000000    0.1710665
557480.0000000    0.1877989
557520.0000000    0.1941286
557560.0000000    0.1838213
557600.0000000    0.1937210
557640.0000000    0.1913572
557680.0000000    0.1868707
557720.0000000    0.1919784
557760.0000000    0.1816903
557800.0000000    0.1994160
557840.0000000    0.1899212
557880.0000000    0.1864482
557920.0000000    0.1783091
557960.0000000    0.1902089
558000.0000000    0.1817574
558040.0000000    0.1969533
558080.0000000    0.1814260
558120.0000000    0.2125776
558160.0000000    0.1837515
558200.0000000    0.1754011
558240.0000000    0.1848377
558280.0000000    0.1892963
558320.0000000    0.1775446
558360.0000000    0.1882155
558400.0000000    0.1885714
558440.0000000    0.1727142
558480.0000000    0.1800195
558520.0000000    0.1725020
558560.0000000    0.1842998
558600.0000000    0.1836395
558640.0000000    0.1671787
558680.0000000    0.1971003
558720.0000000    0.1808614
558760.0000000    0.1794829
558800.0000000    0.1706677
558840.0000000    0.1830702
558880.0000000    0.1920679
558920.0000000    0.1942137
558960.0000000    0.2063140
559000.0000000    0.2042217
559040.0000000    0.2274610
559080.0000000    0.1952424
559120.0000000    0.2154744
559160.0000000    0.2035215
559200.0000000    0.2000712
559240.0000000    0.2084401
559280.0000000    0.2099438
559320.0000000    0.2058613
559360.0000000    0.1775399
559400.0000000    0.2006649
559440.0000000    0.1859551
559480.0000000    0.1890934
559520.0000000    0.1594173
559560.0000000    0.1876782
559600.0000000    0.1888236
559640.0000000    0.1885562
559680.0000000    0.1739876
559720.0000000    0.1855452
559760.0000000    0.1783383
559800.0000000    0.1829350
559840.0000000    0.1695924
559880.0000000    0.1704165
559920.0000000    0.1660998
559960.0000000    0.1719117
560000.0000000    0.1811466
560040.0000000    0.1790913
560080.0000000    0.1723310
560120.0000000    0.1922967
560160.0000000    0.1771802
560200.0000000    0.1978172
560240.0000000    0.1759505
560280.0000000    0.2007793
560320.0000000    0.1857225
560360.0000000    0.1841222
560400.0000000    0.1816832
560440.0000000    0.1800140
560480.0000000    0.1785670
560520.0000000    0.1822867
560560.0000000    0.1768497
560600.0000000    0.1759094
560640.0000000    0.1971546
560680.0000000    0.1937281
560720.0000000    0.1948203
560760.0000000    0.2126948
560800.0000000    0.2040217
560840.0000000    0.1967489
560880.0000000    0.2046033
560920.0000000    0.2040804
560960.0000000    0.2094003
561000.0000000    0.2121415
561040.0000000    0.1963225
561080.0000000    0.2036680
561120.0000000    0.2091532
561160.0000000    0.1992107
561200.0000000    0.1897797
561240.0000000    0.1966019
561280.0000000    0.1875035
561320.0000000    0.1837977
561360.0000000    0.1924153
561400.0000000    0.2009630
561440.0000000    0.2101799
561480.0000000    0.1858431
561520.0000000    0.1972838
561560.0000000    0.2012532
561600.0000000    0.2102358
561640.0000000    0.2153486
561680.0000000    0.2107708
561720.0000000    0.1837056
561760.0000000    0.2075934
561800.0000000    0.1983875
561840.0000000    0.1890442
561880.0000000    0.1890693
561920.0000000    0.1880219
561960.0000000    0.1907684
562000.0000000    0.2034633
562040.0000000    0.2075834
562080.0000000    0.1921988
562120.0000000    0.1909147
562160.0000000    0.1891235
562200.0000000    0.1819225
562240.0000000    0.1832489
562280.0000000    0.2021142
562320.0000000    0.2032218
562360.0000000    0.2061488
562400.0000000    0.2036061
562440.0000000    0.2024552
562480.0000000    0.1884630
562520.0000000    0.1861716
562560.0000000    0.1843568
562600.0000000    0.1976217
562640.0000000    0.2015142
562680.0000000    0.1854410
562720.0000000    0.2242511
562760.0000000    0.1902845
562800.0000000    0.1942407
562840.0000000    0.2125896
562880.0000000    0.1972801
562920.0000000    0.2111239
562960.0000000    0.2110414
563000.0000000    0.2130992
563040.0000000    0.2234315
563080.0000000    0.2184923
563120.0000000    0.2139737
563160.0000000    0.2275718
563200.0000000    0.2302420
563240.0000000    0.2193297
563280.0000000    0.1899899
563320.0000000    0.2069129
563360.0000000    0.1877550
563400.0000000    0.1774825
563440.0000000    0.1548034
563480.0000000    0.1671396
563520.0000000    0.1801860
563560.0000000    0.1741590
563600.0000000    0.1760095
563640.0000000    0.1885240
563680.0000000    0.1819923
563720.0000000    0.1817621
563760.0000000    0.1700032
563800.0000000    0.1612347
563840.0000000    0.1744016
563880.0000000    0.1781216
563920.0000000    0.1604768
563960.0000000    0.1773224
564000.0000000    0.1769983
564040.0000000    0.1952179
564080.0000000    0.1773016
564120.0000000    0.1855484
564160.0000000    0.1846934
564200.0000000    0.1711840
564240.0000000    0.1866005
564280.0000000    0.1721183
564320.0000000    0.1886386
564360.0000000    0.1745972
564400.0000000    0.1773553
564440.0000000    0.1563518
564480.0000000    0.1892609
564520.0000000    0.1842851
564560.0000000    0.1775126
564600.0000000    0.1883469
564640.0000000    0.1676686
564680.0000000    0.1845589
564720.0000000    0.1909237
564760.0000000    0.1815331
564800.0000000    0.1815673
564840.0000000    0.1920325
564880.0000000    0.1828468
564920.0000000    0.1784744
564960.0000000    0.1866704
565000.0000000    0.1750780
565040.0000000    0.1915562
565080.0000000    0.1877526
565120.0000000    0.1854655
565160.0000000    0.1834835
565200.0000000    0.1690431
565240.0000000    0.1783499
565280.0000000    0.1880639
565320.0000000    0.1892145
565360.0000000    0.1812906
565400.0000000    0.1801295
565440.0000000    0.1583572
565480.0000000    0.1720211
565520.0000000    0.1814068
565560.0000000    0.1933907
565600.0000000    0.1827036
565640.0000000    0.1957974
565680.0000000    0.2123052
565720.0000000    0.1762486
565760.0000000    0.1925985
565800.0000000    0.1937458
565840.0000000    0.1719099
565880.0000000    0.1785082
565920.0000000    0.1675750
565960.0000000    0.1674357
566000.0000000    0.1820255
566040.0000000    0.1740425
566080.0000000    0.1687832
566120.0000000    0.1724402
566160.0000000    0.1838946
566200.0000000    0.1759126
566240.0000000    0.1824164
566280.0000000    0.1849736
566320.0000000    0.1834920
566360.0000000    0.1811503
566400.0000000    0.1695523
566440.0000000    0.1736527
566480.0000000    0.1919562
566520.0000000    0.1846400
566560.0000000    0.1656655
566600.0000000    0.1698311
566640.0000000    0.1859054
566680.0000000    0.1668947
566720.0000000    0.1753536
566760.0000000    0.1744962
566800.0000000    0.1624783
566840.0000000    0.1604042
566880.0000000    0.1685214
566920.0000000    0.1648351
566960.0000000    0.1687517
567000.0000000    0.1873087
567040.0000000    0.1652666
567080.0000000    0.1694660
567120.0000000    0.1703079
567160.0000000    0.1654362
567200.0000000    0.1654117
567240.0000000    0.1674757
567280.0000000    0.1700112
567320.0000000    0.1636873
567360.0000000    0.1762509
567400.0000000    0.1709796
567440.0000000    0.1777387
567480.0000000    0.1637256
567520.0000000    0.1649543
567560.0000000    0.1843807
567600.0000000    0.1893383
567640.0000000    0.1837423
567680.0000000    0.1652873
567720.0000000    0.1829099
567760.0000000    0.1690788
567800.0000000    0.1851644
567840.0000000    0.1724912
567880.0000000    0.1798020
567920.0000000    0.1738327
567960.0000000    0.1823637
568000.0000000    0.1842458
568040.0000000    0.2016993
568080.0000000    0.1721136
568120.0000000    0.1679714
568160.0000000    0.1639551
568200.0000000    0.1603992
568240.0000000    0.1717122
568280.0000000    0.1740056
568320.0000000    0.1759618
568360.0000000    0.1686773
568400.0000000    0.1926199
568440.0000000    0.1983921
568480.0000000    0.1775468
568520.0000000    0.1769287
568560.0000000    0.1711427
568600.0000000    0.1568701
568640.0000000    0.1610539
568680.0000000    0.1745333
568720.0000000    0.1679013
568760.0000000    0.1838191
568800.0000000    0.1949127
568840.0000000    0.2140752
568880.0000000    0.2246177
568920.0000000    0.2392138
568960.0000000    0.2489666
569000.0000000    0.2260482
569040.0000000    0.2506756
569080.0000000    0.2219032
569120.0000000    0.2115993
569160.0000000    0.2100301
569200.0000000    0.2173368
569240.0000000    0.2178967
569280.0000000    0.2050507
569320.0000000    0.2154761
569360.0000000    0.2110368
569400.0000000    0.2107390
569440.0000000    0.1994910
569480.0000000    0.2177540
569520.0000000    0.2006586
569560.0000000    0.1892937
569600.0000000    0.1763829
569640.0000000    0.2121812
569680.0000000    0.2032241
569720.0000000    0.2163830
569760.0000000    0.2159351
569800.0000000    0.2186789
569840.0000000    0.2365892
569880.0000000    0.2339004
569920.0000000    0.2293261
569960.0000000    0.2469981
570000.0000000    0.2358837
570040.0000000    0.2341441
570080.0000000    0.2297593
570120.0000000    0.2484759
570160.0000000    0.2408237
570200.0000000    0.2313885
570240.0000000    0.2122387
570280.0000000    0.2261704
570320.0000000    0.2255792
570360.0000000    0.2202198
570400.0000000    0.2242765
570440.0000000    0.2192687
570480.0000000    0.2231830
570520.0000000    0.2270637
570560.0000000    0.2354112
570600.0000000    0.2089518
570640.0000000    0.2134456
570680.0000000    0.2154948
570720.0000000    0.2097499
570760.0000000    0.2197318
570800.0000000    0.2306294
570840.0000000    0.2206547
570880.0000000    0.2219429
570920.0000000    0.1953631
570960.0000000    0.1969615
571000.0000000    0.1849637
571040.0000000    0.2165821
571080.0000000    0.2298689
571120.0000000    0.2565985
571160.0000000    0.2349785
571200.0000000    0.2244462
571240.0000000    0.2334992
571280.0000000    0.2272591
571320.0000000    0.2183099
571360.0000000    0.2077115
571400.0000000    0.2106607
571440.0000000    0.2207490
571480.0000000    0.1984312
571520.0000000    0.2119058
571560.0000000    0.2134262
571600.0000000    0.2313508
571640.0000000    0.2101708
571680.0000000    0.2109856
571720.0000000    0.2153877
571760.0000000    0.2098558
571800.0000000    0.2079808
571840.0000000    0.2193259
571880.0000000    0.2118364
571920.0000000    0.2021493
571960.0000000    0.2123548
572000.0000000    0.2031899
572040.0000000    0.1972594
572080.0000000    0.2203567
572120.0000000    0.2291061
572160.0000000    0.2363304
572200.0000000    0.2278013
572240.0000000    0.2207562
572280.0000000    0.2137294
572320.0000000    0.2401043
572360.0000000    0.2181229
572400.0000000    0.2260957
572440.0000000    0.2400084
572480.0000000    0.2242891
572520.0000000    0.2377616
572560.0000000    0.2209421
572600.0000000    0.2421986
572640.0000000    0.2274419
572680.0000000    0.2330341
572720.0000000    0.2163092
572760.0000000    0.2016057
572800.0000000    0.2267691
572840.0000000    0.2274578
572880.0000000    0.2205051
572920.0000000    0.2279333
572960.0000000    0.2151323
573000.0000000    0.2207307
573040.0000000    0.2165058
573080.0000000    0.2327296
573120.0000000    0.2346658
573160.0000000    0.2064172
573200.0000000    0.2291230
573240.0000000    0.2287362
573280.0000000    0.2300233
573320.0000000    0.2398342
573360.0000000    0.2426240
573400.0000000    0.2252473
573440.0000000    0.2264297
573480.0000000    0.2246097
573520.0000000    0.2170833
573560.0000000    0.2207115
573600.0000000    0.2181526
573640.0000000    0.2061732
573680.0000000    0.1908003
573720.0000000    0.1961046
573760.0000000    0.1911816
573800.0000000    0.2461596
573840.0000000    0.2309457
573880.0000000    0.1808268
573920.0000000    0.1801483
573960.0000000    0.2209934
574000.0000000    0.2138195
574040.0000000    0.2065942
574080.0000000    0.2089541
574120.0000000    0.2028809
574160.0000000    0.1914553
574200.0000000    0.2085327
574240.0000000    0.2288338
574280.0000000    0.2092721
574320.0000000    0.2498243
574360.0000000    0.2460895
[truncated: 297,950 more chars]
