# Supplementary material for: Comment on 'Valid molecular dynamics simulations of human hemoglobin require a surprisingly large box size'
Source: eLife. 2019 Jun 20;8:e44718. doi: 10.7554/eLife.44718 (PMC6586461; doi:10.7554/eLife.44718)
Supplement: Figure 1—source data 1. — The zip archive contains a README file describing which source files correspond to the different panels. [file elife-44718-fig1-data1.zip › figure1/panels_AB/120A/5/rmsd_2dn3.xvg]

# This file was created Sun Jan  6 05:46:37 2019
# Created by:
#             :-) GROMACS - gmx rms, 2018.5-dev-20181129-d5972f7 (-:
# 
# Executable:   /usr/local/gromacs/2018/2018.4-impi2017-fftw337-gcc640-cuda91/bin/gmx
# Data prefix:  /usr/local/gromacs/2018/2018.4-impi2017-fftw337-gcc640-cuda91
# Working dir:  /home/degroot/hb/2dn2/Meuwly/120a-elife/5
# Command line:
#   gmx rms -s ../../../2dn3/conf.pdb -f xx.xtc -o rmsd_2dn3.xvg -nice 0
# gmx rms is part of G R O M A C S:
#
# Great Red Owns Many ACres of Sand 
#
@    title "RMSD"
@    xaxis  label "Time (ps)"
@    yaxis  label "RMSD (nm)"
@TYPE xy
@ subtitle "Backbone after lsq fit to Backbone"
   0.0000000    0.2444177
  40.0000000    0.2484586
  80.0000000    0.2891886
 120.0000000    0.2847892
 160.0000000    0.2848273
 200.0000000    0.2710702
 240.0000000    0.2657158
 280.0000000    0.2709127
 320.0000000    0.2587776
 360.0000000    0.2858710
 400.0000000    0.2614636
 440.0000000    0.2659899
 480.0000000    0.2651542
 520.0000000    0.2805223
 560.0000000    0.2935998
 600.0000000    0.2764340
 640.0000000    0.2923481
 680.0000000    0.2936234
 720.0000000    0.2779554
 760.0000000    0.2624461
 800.0000000    0.2836432
 840.0000000    0.2667765
 880.0000000    0.2805526
 920.0000000    0.2754363
 960.0000000    0.2802030
1000.0000000    0.2806450
1040.0000000    0.2642993
1080.0000000    0.2691206
1120.0000000    0.2621035
1160.0000000    0.2568993
1200.0000000    0.2588673
1240.0000000    0.2633557
1280.0000000    0.2615648
1320.0000000    0.2652766
1360.0000000    0.2763387
1400.0000000    0.2790106
1440.0000000    0.2682053
1480.0000000    0.2700979
1520.0000000    0.2869586
1560.0000000    0.2731802
1600.0000000    0.2861919
1640.0000000    0.2553981
1680.0000000    0.2778696
1720.0000000    0.2693006
1760.0000000    0.2566885
1800.0000000    0.2582200
1840.0000000    0.2271161
1880.0000000    0.2498639
1920.0000000    0.2595332
1960.0000000    0.2935925
2000.0000000    0.2707215
2040.0000000    0.2616856
2080.0000000    0.2665949
2120.0000000    0.2678285
2160.0000000    0.2736517
2200.0000000    0.2604620
2240.0000000    0.2599623
2280.0000000    0.2690451
2320.0000000    0.2676228
2360.0000000    0.2797816
2400.0000000    0.2588488
2440.0000000    0.2745733
2480.0000000    0.2440690
2520.0000000    0.2698601
2560.0000000    0.2654390
2600.0000000    0.2812847
2640.0000000    0.2709561
2680.0000000    0.2760454
2720.0000000    0.2615745
2760.0000000    0.2668021
2800.0000000    0.2953430
2840.0000000    0.2744617
2880.0000000    0.2763072
2920.0000000    0.2777680
2960.0000000    0.2676588
3000.0000000    0.2661394
3040.0000000    0.2667770
3080.0000000    0.2703164
3120.0000000    0.2703514
3160.0000000    0.2594703
3200.0000000    0.2801664
3240.0000000    0.2548850
3280.0000000    0.2850932
3320.0000000    0.2624709
3360.0000000    0.2821691
3400.0000000    0.2820514
3440.0000000    0.2779999
3480.0000000    0.2625208
3520.0000000    0.2694860
3560.0000000    0.2640470
3600.0000000    0.2651857
3640.0000000    0.2728017
3680.0000000    0.2787541
3720.0000000    0.2796455
3760.0000000    0.2937334
3800.0000000    0.2838389
3840.0000000    0.2904131
3880.0000000    0.2641550
3920.0000000    0.2841834
3960.0000000    0.2811134
4000.0000000    0.2636847
4040.0000000    0.2696240
4080.0000000    0.2749093
4120.0000000    0.2849381
4160.0000000    0.2689096
4200.0000000    0.2871901
4240.0000000    0.2880881
4280.0000000    0.2814751
4320.0000000    0.2806029
4360.0000000    0.2657447
4400.0000000    0.2854321
4440.0000000    0.2856754
4480.0000000    0.2735551
4520.0000000    0.2764469
4560.0000000    0.2825821
4600.0000000    0.2711817
4640.0000000    0.2494382
4680.0000000    0.2654734
4720.0000000    0.2583829
4760.0000000    0.2659429
4800.0000000    0.2778743
4840.0000000    0.2698257
4880.0000000    0.2525015
4920.0000000    0.2731847
4960.0000000    0.2951432
5000.0000000    0.2790737
5040.0000000    0.2773177
5080.0000000    0.2751404
5120.0000000    0.2830935
5160.0000000    0.2856802
5200.0000000    0.2731918
5240.0000000    0.2795309
5280.0000000    0.2859012
5320.0000000    0.2807437
5360.0000000    0.2737295
5400.0000000    0.2853682
5440.0000000    0.2961993
5480.0000000    0.2810378
5520.0000000    0.2930674
5560.0000000    0.2677482
5600.0000000    0.2740588
5640.0000000    0.2675925
5680.0000000    0.2720317
5720.0000000    0.2725112
5760.0000000    0.2951348
5800.0000000    0.2676664
5840.0000000    0.2668143
5880.0000000    0.2833468
5920.0000000    0.2655571
5960.0000000    0.2750048
6000.0000000    0.2645965
6040.0000000    0.2613801
6080.0000000    0.2739004
6120.0000000    0.2707356
6160.0000000    0.2862939
6200.0000000    0.2747193
6240.0000000    0.2731276
6280.0000000    0.2796440
6320.0000000    0.2863299
6360.0000000    0.2764046
6400.0000000    0.2690955
6440.0000000    0.2732495
6480.0000000    0.2701544
6520.0000000    0.2626240
6560.0000000    0.2796746
6600.0000000    0.2863356
6640.0000000    0.2643284
6680.0000000    0.2732580
6720.0000000    0.2696924
6760.0000000    0.2538588
6800.0000000    0.2906468
6840.0000000    0.2740813
6880.0000000    0.2749355
6920.0000000    0.2569506
6960.0000000    0.2874129
7000.0000000    0.2842588
7040.0000000    0.2658241
7080.0000000    0.2671929
7120.0000000    0.2871887
7160.0000000    0.2485903
7200.0000000    0.2810036
7240.0000000    0.2854319
7280.0000000    0.2954043
7320.0000000    0.2962005
7360.0000000    0.2786910
7400.0000000    0.2842146
7440.0000000    0.2854309
7480.0000000    0.2873068
7520.0000000    0.2955211
7560.0000000    0.2960991
7600.0000000    0.2919417
7640.0000000    0.2916161
7680.0000000    0.2867074
7720.0000000    0.2688923
7760.0000000    0.2488377
7800.0000000    0.2650242
7840.0000000    0.2785384
7880.0000000    0.2699137
7920.0000000    0.2804115
7960.0000000    0.2720554
8000.0000000    0.2868247
8040.0000000    0.2671046
8080.0000000    0.2604164
8120.0000000    0.2624625
8160.0000000    0.2562937
8200.0000000    0.2642948
8240.0000000    0.2755980
8280.0000000    0.2619657
8320.0000000    0.2525727
8360.0000000    0.2554831
8400.0000000    0.2724133
8440.0000000    0.2668211
8480.0000000    0.2692505
8520.0000000    0.2684616
8560.0000000    0.2784331
8600.0000000    0.2661198
8640.0000000    0.2591593
8680.0000000    0.2634577
8720.0000000    0.2679614
8760.0000000    0.2824149
8800.0000000    0.2606147
8840.0000000    0.2678683
8880.0000000    0.2573542
8920.0000000    0.2631674
8960.0000000    0.2873990
9000.0000000    0.2919605
9040.0000000    0.2666611
9080.0000000    0.2824786
9120.0000000    0.2691544
9160.0000000    0.2844412
9200.0000000    0.2792840
9240.0000000    0.2702890
9280.0000000    0.2775615
9320.0000000    0.2601216
9360.0000000    0.2598199
9400.0000000    0.2649978
9440.0000000    0.2658170
9480.0000000    0.2723580
9520.0000000    0.2744890
9560.0000000    0.2826330
9600.0000000    0.2740643
9640.0000000    0.2655668
9680.0000000    0.2859411
9720.0000000    0.2720548
9760.0000000    0.2654627
9800.0000000    0.2914661
9840.0000000    0.2787071
9880.0000000    0.2961453
9920.0000000    0.3001159
9960.0000000    0.2654944
10000.0000000    0.2897529
10040.0000000    0.2960938
10080.0000000    0.2989877
10120.0000000    0.2959569
10160.0000000    0.2974500
10200.0000000    0.3074867
10240.0000000    0.2768637
10280.0000000    0.2712271
10320.0000000    0.2848464
10360.0000000    0.2670330
10400.0000000    0.2851668
10440.0000000    0.2743310
10480.0000000    0.2877123
10520.0000000    0.2916450
10560.0000000    0.2861542
10600.0000000    0.3225627
10640.0000000    0.2914226
10680.0000000    0.2714122
10720.0000000    0.2949454
10760.0000000    0.2893944
10800.0000000    0.2868171
10840.0000000    0.2690748
10880.0000000    0.2703505
10920.0000000    0.2763426
10960.0000000    0.2977069
11000.0000000    0.2758496
11040.0000000    0.2794984
11080.0000000    0.2868341
11120.0000000    0.2768734
11160.0000000    0.2610668
11200.0000000    0.2521139
11240.0000000    0.2631001
11280.0000000    0.2669832
11320.0000000    0.2846150
11360.0000000    0.3035026
11400.0000000    0.2875329
11440.0000000    0.2766673
11480.0000000    0.2818356
11520.0000000    0.2631490
11560.0000000    0.2784821
11600.0000000    0.2843642
11640.0000000    0.2694372
11680.0000000    0.2526027
11720.0000000    0.2543160
11760.0000000    0.2613271
11800.0000000    0.2716264
11840.0000000    0.2578010
11880.0000000    0.2772726
11920.0000000    0.2755740
11960.0000000    0.2727839
12000.0000000    0.2720079
12040.0000000    0.2622942
12080.0000000    0.2652143
12120.0000000    0.2778723
12160.0000000    0.2774616
12200.0000000    0.2715254
12240.0000000    0.2624523
12280.0000000    0.2804622
12320.0000000    0.2708352
12360.0000000    0.2648612
12400.0000000    0.2659526
12440.0000000    0.2647253
12480.0000000    0.2704352
12520.0000000    0.2659436
12560.0000000    0.2620220
12600.0000000    0.2616592
12640.0000000    0.2659996
12680.0000000    0.2832291
12720.0000000    0.2756847
12760.0000000    0.2643644
12800.0000000    0.2512595
12840.0000000    0.2664700
12880.0000000    0.2555258
12920.0000000    0.2671661
12960.0000000    0.2569621
13000.0000000    0.2759385
13040.0000000    0.2850223
13080.0000000    0.2643325
13120.0000000    0.2509332
13160.0000000    0.2586549
13200.0000000    0.2643966
13240.0000000    0.2590500
13280.0000000    0.2588030
13320.0000000    0.2573036
13360.0000000    0.2409028
13400.0000000    0.2534375
13440.0000000    0.2440181
13480.0000000    0.2559973
13520.0000000    0.2779859
13560.0000000    0.2862686
13600.0000000    0.2717838
13640.0000000    0.2680425
13680.0000000    0.2657463
13720.0000000    0.2872395
13760.0000000    0.2746386
13800.0000000    0.2794478
13840.0000000    0.2745735
13880.0000000    0.2744060
13920.0000000    0.2620141
13960.0000000    0.2727523
14000.0000000    0.2645533
14040.0000000    0.2687503
14080.0000000    0.2805951
14120.0000000    0.2841173
14160.0000000    0.2729903
14200.0000000    0.2829395
14240.0000000    0.2715056
14280.0000000    0.2763644
14320.0000000    0.2757388
14360.0000000    0.2953546
14400.0000000    0.2699175
14440.0000000    0.2777962
14480.0000000    0.2649863
14520.0000000    0.2810473
14560.0000000    0.2777778
14600.0000000    0.2786624
14640.0000000    0.2821798
14680.0000000    0.2676964
14720.0000000    0.2644832
14760.0000000    0.3003279
14800.0000000    0.2730353
14840.0000000    0.2846796
14880.0000000    0.2696540
14920.0000000    0.2798941
14960.0000000    0.2767534
15000.0000000    0.2709831
15040.0000000    0.2646951
15080.0000000    0.2636831
15120.0000000    0.2746760
15160.0000000    0.2944210
15200.0000000    0.2715727
15240.0000000    0.2941172
15280.0000000    0.2810014
15320.0000000    0.2704902
15360.0000000    0.2892391
15400.0000000    0.2918083
15440.0000000    0.2746243
15480.0000000    0.2657973
15520.0000000    0.2773493
15560.0000000    0.2716418
15600.0000000    0.2727727
15640.0000000    0.2780891
15680.0000000    0.2729711
15720.0000000    0.2616541
15760.0000000    0.2848405
15800.0000000    0.2840499
15840.0000000    0.3058486
15880.0000000    0.2896791
15920.0000000    0.2868524
15960.0000000    0.2685089
16000.0000000    0.2546070
16040.0000000    0.2865071
16080.0000000    0.2723113
16120.0000000    0.2778165
16160.0000000    0.2671562
16200.0000000    0.2754123
16240.0000000    0.2958761
16280.0000000    0.2782221
16320.0000000    0.2637482
16360.0000000    0.2775001
16400.0000000    0.2518332
16440.0000000    0.2805931
16480.0000000    0.2670533
16520.0000000    0.2861040
16560.0000000    0.2765163
16600.0000000    0.2949056
16640.0000000    0.2949490
16680.0000000    0.2850034
16720.0000000    0.3075767
16760.0000000    0.2819425
16800.0000000    0.2903593
16840.0000000    0.3026709
16880.0000000    0.2991272
16920.0000000    0.2842276
16960.0000000    0.2867397
17000.0000000    0.3030899
17040.0000000    0.2857374
17080.0000000    0.2944373
17120.0000000    0.2744336
17160.0000000    0.2700152
17200.0000000    0.2771737
17240.0000000    0.3042274
17280.0000000    0.2772196
17320.0000000    0.2694990
17360.0000000    0.2806810
17400.0000000    0.2689430
17440.0000000    0.2736322
17480.0000000    0.2836835
17520.0000000    0.2818867
17560.0000000    0.2537802
17600.0000000    0.2827505
17640.0000000    0.2873785
17680.0000000    0.2841023
17720.0000000    0.2775628
17760.0000000    0.2667083
17800.0000000    0.2601981
17840.0000000    0.2762034
17880.0000000    0.2881627
17920.0000000    0.2841547
17960.0000000    0.2680121
18000.0000000    0.2728644
18040.0000000    0.2600911
18080.0000000    0.2751673
18120.0000000    0.2853521
18160.0000000    0.2777382
18200.0000000    0.2907144
18240.0000000    0.2827324
18280.0000000    0.2749929
18320.0000000    0.2639029
18360.0000000    0.2869941
18400.0000000    0.2441253
18440.0000000    0.2630524
18480.0000000    0.2590531
18520.0000000    0.2686093
18560.0000000    0.2880324
18600.0000000    0.2773967
18640.0000000    0.2790642
18680.0000000    0.2888055
18720.0000000    0.2637760
18760.0000000    0.2650653
18800.0000000    0.2763939
18840.0000000    0.2878260
18880.0000000    0.2639131
18920.0000000    0.2588200
18960.0000000    0.2590149
19000.0000000    0.2479274
19040.0000000    0.2791868
19080.0000000    0.2472182
19120.0000000    0.2606649
19160.0000000    0.2524168
19200.0000000    0.2603779
19240.0000000    0.2572207
19280.0000000    0.2516976
19320.0000000    0.2562854
19360.0000000    0.2530798
19400.0000000    0.2475611
19440.0000000    0.2644626
19480.0000000    0.2471017
19520.0000000    0.2557448
19560.0000000    0.2712928
19600.0000000    0.2728190
19640.0000000    0.2642370
19680.0000000    0.2644094
19720.0000000    0.2653791
19760.0000000    0.2760586
19800.0000000    0.2763698
19840.0000000    0.2735346
19880.0000000    0.2731876
19920.0000000    0.2559701
19960.0000000    0.2472375
20000.0000000    0.2544231
20040.0000000    0.2599453
20080.0000000    0.2736925
20120.0000000    0.2492684
20160.0000000    0.2599090
20200.0000000    0.2878512
20240.0000000    0.2573407
20280.0000000    0.2804573
20320.0000000    0.2677828
20360.0000000    0.2724206
20400.0000000    0.2757085
20440.0000000    0.2669984
20480.0000000    0.2782213
20520.0000000    0.2651553
20560.0000000    0.2753547
20600.0000000    0.2579243
20640.0000000    0.2691176
20680.0000000    0.2756523
20720.0000000    0.2660682
20760.0000000    0.2674630
20800.0000000    0.2749222
20840.0000000    0.2720633
20880.0000000    0.2716101
20920.0000000    0.2621113
20960.0000000    0.2599013
21000.0000000    0.2537233
21040.0000000    0.2708782
21080.0000000    0.2681904
21120.0000000    0.2522258
21160.0000000    0.2581909
21200.0000000    0.2649632
21240.0000000    0.2608019
21280.0000000    0.2531107
21320.0000000    0.2714171
21360.0000000    0.2665058
21400.0000000    0.2589856
21440.0000000    0.2417897
21480.0000000    0.2555538
21520.0000000    0.2618855
21560.0000000    0.2598495
21600.0000000    0.2391125
21640.0000000    0.2334548
21680.0000000    0.2556877
21720.0000000    0.2250515
21760.0000000    0.2572029
21800.0000000    0.2675290
21840.0000000    0.2589830
21880.0000000    0.2559936
21920.0000000    0.2612389
21960.0000000    0.2544352
22000.0000000    0.2716264
22040.0000000    0.2840493
22080.0000000    0.2488016
22120.0000000    0.2438117
22160.0000000    0.2538700
22200.0000000    0.2576828
22240.0000000    0.2534289
22280.0000000    0.2617804
22320.0000000    0.2607244
22360.0000000    0.2657497
22400.0000000    0.2727185
22440.0000000    0.2601838
22480.0000000    0.2788140
22520.0000000    0.2575215
22560.0000000    0.2824205
22600.0000000    0.2785562
22640.0000000    0.2948149
22680.0000000    0.2579165
22720.0000000    0.2980426
22760.0000000    0.2889794
22800.0000000    0.2958069
22840.0000000    0.2880981
22880.0000000    0.2711162
22920.0000000    0.2847765
22960.0000000    0.2804251
23000.0000000    0.2730994
23040.0000000    0.2794946
23080.0000000    0.2792263
23120.0000000    0.2935596
23160.0000000    0.2811456
23200.0000000    0.2699442
23240.0000000    0.2699912
23280.0000000    0.2629980
23320.0000000    0.2822393
23360.0000000    0.2790536
23400.0000000    0.2660696
23440.0000000    0.2671604
23480.0000000    0.2594700
23520.0000000    0.2652191
23560.0000000    0.2651340
23600.0000000    0.2779700
23640.0000000    0.2540257
23680.0000000    0.2523403
23720.0000000    0.2685990
23760.0000000    0.2639307
23800.0000000    0.2476005
23840.0000000    0.2502639
23880.0000000    0.2560848
23920.0000000    0.2686573
23960.0000000    0.2749183
24000.0000000    0.2752728
24040.0000000    0.2626998
24080.0000000    0.2538525
24120.0000000    0.2418740
24160.0000000    0.2566634
24200.0000000    0.2547502
24240.0000000    0.2624730
24280.0000000    0.2776902
24320.0000000    0.2775811
24360.0000000    0.2681177
24400.0000000    0.2956610
24440.0000000    0.2647563
24480.0000000    0.2493543
24520.0000000    0.2898205
24560.0000000    0.2646069
24600.0000000    0.2603011
24640.0000000    0.2590851
24680.0000000    0.2584431
24720.0000000    0.2562819
24760.0000000    0.2705011
24800.0000000    0.2627171
24840.0000000    0.2582670
24880.0000000    0.2612804
24920.0000000    0.2658969
24960.0000000    0.2602689
25000.0000000    0.2617051
25040.0000000    0.2623693
25080.0000000    0.2444187
25120.0000000    0.2643729
25160.0000000    0.2448201
25200.0000000    0.2488642
25240.0000000    0.2538454
25280.0000000    0.2513902
25320.0000000    0.2520573
25360.0000000    0.2501790
25400.0000000    0.2469381
25440.0000000    0.2571459
25480.0000000    0.2729560
25520.0000000    0.2711671
25560.0000000    0.2555586
25600.0000000    0.2885331
25640.0000000    0.2718459
25680.0000000    0.2620758
25720.0000000    0.2815875
25760.0000000    0.2644539
25800.0000000    0.2747549
25840.0000000    0.2828172
25880.0000000    0.2626759
25920.0000000    0.2965194
25960.0000000    0.2823251
26000.0000000    0.2605312
26040.0000000    0.2602688
26080.0000000    0.2739857
26120.0000000    0.2663785
26160.0000000    0.2591387
26200.0000000    0.2712151
26240.0000000    0.2735668
26280.0000000    0.2538050
26320.0000000    0.2718940
26360.0000000    0.2582156
26400.0000000    0.2743003
26440.0000000    0.2714128
26480.0000000    0.2836511
26520.0000000    0.2792466
26560.0000000    0.2727754
26600.0000000    0.2747415
26640.0000000    0.2780692
26680.0000000    0.2776187
26720.0000000    0.2795458
26760.0000000    0.2707454
26800.0000000    0.2973166
26840.0000000    0.2743883
26880.0000000    0.2554201
26920.0000000    0.2822556
26960.0000000    0.2747287
27000.0000000    0.2935745
27040.0000000    0.2716196
27080.0000000    0.2601377
27120.0000000    0.2680762
27160.0000000    0.2839704
27200.0000000    0.2808108
27240.0000000    0.2798622
27280.0000000    0.2648748
27320.0000000    0.2831073
27360.0000000    0.2710972
27400.0000000    0.2695514
27440.0000000    0.2636138
27480.0000000    0.2839944
27520.0000000    0.2710057
27560.0000000    0.2517678
27600.0000000    0.2733466
27640.0000000    0.2884430
27680.0000000    0.2812229
27720.0000000    0.3069792
27760.0000000    0.2931748
27800.0000000    0.2712804
27840.0000000    0.2816943
27880.0000000    0.2928219
27920.0000000    0.2763500
27960.0000000    0.2683053
28000.0000000    0.2602617
28040.0000000    0.2766777
28080.0000000    0.2855764
28120.0000000    0.2792013
28160.0000000    0.2780895
28200.0000000    0.2448344
28240.0000000    0.2630626
28280.0000000    0.2466865
28320.0000000    0.2676597
28360.0000000    0.2594611
28400.0000000    0.2706324
28440.0000000    0.2761674
28480.0000000    0.2480541
28520.0000000    0.2626964
28560.0000000    0.2819489
28600.0000000    0.2535878
28640.0000000    0.2614533
28680.0000000    0.2764325
28720.0000000    0.2796272
28760.0000000    0.2787667
28800.0000000    0.2670356
28840.0000000    0.2640496
28880.0000000    0.2561426
28920.0000000    0.2648191
28960.0000000    0.2468386
29000.0000000    0.2573894
29040.0000000    0.2671747
29080.0000000    0.2655613
29120.0000000    0.2673600
29160.0000000    0.2599877
29200.0000000    0.2606977
29240.0000000    0.2628161
29280.0000000    0.2778883
29320.0000000    0.2868108
29360.0000000    0.2781029
29400.0000000    0.2661047
29440.0000000    0.2795096
29480.0000000    0.2683075
29520.0000000    0.2678840
29560.0000000    0.2583876
29600.0000000    0.2670156
29640.0000000    0.2622619
29680.0000000    0.2610572
29720.0000000    0.2616827
29760.0000000    0.2859789
29800.0000000    0.2792559
29840.0000000    0.2725231
29880.0000000    0.2588422
29920.0000000    0.2497479
29960.0000000    0.2463992
30000.0000000    0.2364877
30040.0000000    0.2452914
30080.0000000    0.2597977
30120.0000000    0.2597051
30160.0000000    0.2738217
30200.0000000    0.2702500
30240.0000000    0.2676608
30280.0000000    0.2789919
30320.0000000    0.2717432
30360.0000000    0.2694010
30400.0000000    0.2556844
30440.0000000    0.2807987
30480.0000000    0.2262409
30520.0000000    0.2687951
30560.0000000    0.2598819
30600.0000000    0.2735214
30640.0000000    0.2695415
30680.0000000    0.2565407
30720.0000000    0.2711847
30760.0000000    0.2624887
30800.0000000    0.2688803
30840.0000000    0.2575647
30880.0000000    0.2646667
30920.0000000    0.2607732
30960.0000000    0.2710057
31000.0000000    0.2602437
31040.0000000    0.2714213
31080.0000000    0.2720032
31120.0000000    0.2643199
31160.0000000    0.2618000
31200.0000000    0.2673309
31240.0000000    0.2550780
31280.0000000    0.2499219
31320.0000000    0.2602127
31360.0000000    0.2660351
31400.0000000    0.2710284
31440.0000000    0.2554847
31480.0000000    0.2609219
31520.0000000    0.2485374
31560.0000000    0.2533382
31600.0000000    0.2515713
31640.0000000    0.2424500
31680.0000000    0.2526196
31720.0000000    0.2614690
31760.0000000    0.2339489
31800.0000000    0.2433137
31840.0000000    0.2371712
31880.0000000    0.2435355
31920.0000000    0.2410957
31960.0000000    0.2222644
32000.0000000    0.2504572
32040.0000000    0.2557988
32080.0000000    0.2373632
32120.0000000    0.2552266
32160.0000000    0.2496409
32200.0000000    0.2267379
32240.0000000    0.2342714
32280.0000000    0.2445574
32320.0000000    0.2540573
32360.0000000    0.2425922
32400.0000000    0.2527258
32440.0000000    0.2439701
32480.0000000    0.2474627
32520.0000000    0.2500383
32560.0000000    0.2673098
32600.0000000    0.2686258
32640.0000000    0.2665688
32680.0000000    0.2611157
32720.0000000    0.2451517
32760.0000000    0.2681164
32800.0000000    0.2633343
32840.0000000    0.2585798
32880.0000000    0.2608776
32920.0000000    0.2748345
32960.0000000    0.2732410
33000.0000000    0.2791819
33040.0000000    0.2499690
33080.0000000    0.2747788
33120.0000000    0.2519982
33160.0000000    0.2586357
33200.0000000    0.2615933
33240.0000000    0.2635343
33280.0000000    0.2675564
33320.0000000    0.2410955
33360.0000000    0.2553689
33400.0000000    0.2650141
33440.0000000    0.2531783
33480.0000000    0.2487819
33520.0000000    0.2600204
33560.0000000    0.2464457
33600.0000000    0.2551350
33640.0000000    0.2602360
33680.0000000    0.2693215
33720.0000000    0.2766587
33760.0000000    0.2645484
33800.0000000    0.2387468
33840.0000000    0.2487876
33880.0000000    0.2422591
33920.0000000    0.2330497
33960.0000000    0.2546563
34000.0000000    0.2373497
34040.0000000    0.2361551
34080.0000000    0.2460260
34120.0000000    0.2319949
34160.0000000    0.2585023
34200.0000000    0.2413210
34240.0000000    0.2509590
34280.0000000    0.2670007
34320.0000000    0.2763230
34360.0000000    0.2740566
34400.0000000    0.2640237
34440.0000000    0.2587482
34480.0000000    0.2598203
34520.0000000    0.2418355
34560.0000000    0.2788430
34600.0000000    0.2653665
34640.0000000    0.2495642
34680.0000000    0.2671549
34720.0000000    0.2754849
34760.0000000    0.2569879
34800.0000000    0.2612057
34840.0000000    0.2800002
34880.0000000    0.2511849
34920.0000000    0.2669104
34960.0000000    0.2540723
35000.0000000    0.2493095
35040.0000000    0.2681000
35080.0000000    0.2561119
35120.0000000    0.2501715
35160.0000000    0.2482031
35200.0000000    0.2648751
35240.0000000    0.2629524
35280.0000000    0.2512219
35320.0000000    0.2668423
35360.0000000    0.2668581
35400.0000000    0.2792580
35440.0000000    0.2524234
35480.0000000    0.2585142
35520.0000000    0.2565688
35560.0000000    0.2566397
35600.0000000    0.2443533
35640.0000000    0.2608601
35680.0000000    0.2737512
35720.0000000    0.2778931
35760.0000000    0.2941799
35800.0000000    0.2563979
35840.0000000    0.2646418
35880.0000000    0.2757944
35920.0000000    0.2616029
35960.0000000    0.2587862
36000.0000000    0.2873683
36040.0000000    0.2745246
36080.0000000    0.2478760
36120.0000000    0.2595791
36160.0000000    0.2473737
36200.0000000    0.2538996
36240.0000000    0.2649691
36280.0000000    0.2711634
36320.0000000    0.2616592
36360.0000000    0.2654186
36400.0000000    0.2358668
36440.0000000    0.2539122
36480.0000000    0.2503658
36520.0000000    0.2651111
36560.0000000    0.2784095
36600.0000000    0.2823656
36640.0000000    0.2768550
36680.0000000    0.2646775
36720.0000000    0.2592306
36760.0000000    0.2576625
36800.0000000    0.2515498
36840.0000000    0.2514127
36880.0000000    0.2634635
36920.0000000    0.2505043
36960.0000000    0.2425192
37000.0000000    0.2379996
37040.0000000    0.2491449
37080.0000000    0.2620275
37120.0000000    0.2573446
37160.0000000    0.2380273
37200.0000000    0.2471497
37240.0000000    0.2675034
37280.0000000    0.2663086
37320.0000000    0.2747965
37360.0000000    0.2693705
37400.0000000    0.2494480
37440.0000000    0.2379331
37480.0000000    0.2735494
37520.0000000    0.2682913
37560.0000000    0.2707430
37600.0000000    0.2658503
37640.0000000    0.2649562
37680.0000000    0.2549964
37720.0000000    0.2756934
37760.0000000    0.2568894
37800.0000000    0.2778619
37840.0000000    0.2762596
37880.0000000    0.2706269
37920.0000000    0.2654791
37960.0000000    0.2589780
38000.0000000    0.2537466
38040.0000000    0.2608629
38080.0000000    0.2721786
38120.0000000    0.2600121
38160.0000000    0.2693003
38200.0000000    0.2717941
38240.0000000    0.2715701
38280.0000000    0.2616241
38320.0000000    0.2546339
38360.0000000    0.2843897
38400.0000000    0.2798903
38440.0000000    0.2778129
38480.0000000    0.2745283
38520.0000000    0.2672280
38560.0000000    0.2748305
38600.0000000    0.2662463
38640.0000000    0.2456740
38680.0000000    0.2583203
38720.0000000    0.2430077
38760.0000000    0.2489975
38800.0000000    0.2663703
38840.0000000    0.2541183
38880.0000000    0.2649268
38920.0000000    0.2517381
38960.0000000    0.2655739
39000.0000000    0.2686209
39040.0000000    0.2705992
39080.0000000    0.2654774
39120.0000000    0.2438405
39160.0000000    0.2529938
39200.0000000    0.2618720
39240.0000000    0.2547967
39280.0000000    0.2557297
39320.0000000    0.2743309
39360.0000000    0.2582925
39400.0000000    0.2666404
39440.0000000    0.2813739
39480.0000000    0.2681259
39520.0000000    0.2832642
39560.0000000    0.2779617
39600.0000000    0.2866229
39640.0000000    0.2603932
39680.0000000    0.2646925
39720.0000000    0.2812888
39760.0000000    0.2729826
39800.0000000    0.2572176
39840.0000000    0.2780920
39880.0000000    0.2587905
39920.0000000    0.2593629
39960.0000000    0.2868620
40000.0000000    0.2631522
40040.0000000    0.2696376
40080.0000000    0.2655698
40120.0000000    0.2567126
40160.0000000    0.2747010
40200.0000000    0.2460594
40240.0000000    0.2655273
40280.0000000    0.2571182
40320.0000000    0.2662216
40360.0000000    0.2609997
40400.0000000    0.2809232
40440.0000000    0.2750232
40480.0000000    0.2637471
40520.0000000    0.2494698
40560.0000000    0.2503870
40600.0000000    0.2455817
40640.0000000    0.2726769
40680.0000000    0.2589318
40720.0000000    0.2511145
40760.0000000    0.2577753
40800.0000000    0.2725020
40840.0000000    0.2568659
40880.0000000    0.2804428
40920.0000000    0.3001918
40960.0000000    0.2986456
41000.0000000    0.3000877
41040.0000000    0.2925098
41080.0000000    0.2654602
41120.0000000    0.2846126
41160.0000000    0.2494555
41200.0000000    0.2707186
41240.0000000    0.2686370
41280.0000000    0.2645743
41320.0000000    0.2712870
41360.0000000    0.2559072
41400.0000000    0.2760640
41440.0000000    0.2530548
41480.0000000    0.2543380
41520.0000000    0.2646173
41560.0000000    0.2641034
41600.0000000    0.2734233
41640.0000000    0.2737163
41680.0000000    0.2791841
41720.0000000    0.2745202
41760.0000000    0.2724485
41800.0000000    0.2720001
41840.0000000    0.2800868
41880.0000000    0.2720524
41920.0000000    0.2929077
41960.0000000    0.2822625
42000.0000000    0.2712601
42040.0000000    0.2686602
42080.0000000    0.2803744
42120.0000000    0.2645624
42160.0000000    0.2480317
42200.0000000    0.2530372
42240.0000000    0.2761147
42280.0000000    0.2664020
42320.0000000    0.2624307
42360.0000000    0.2498766
42400.0000000    0.2559265
42440.0000000    0.2660220
42480.0000000    0.2691363
42520.0000000    0.2468410
42560.0000000    0.2811800
42600.0000000    0.2696272
42640.0000000    0.2729544
42680.0000000    0.2695308
42720.0000000    0.2572030
42760.0000000    0.3073477
42800.0000000    0.2884612
42840.0000000    0.2872386
42880.0000000    0.2923323
42920.0000000    0.2676649
42960.0000000    0.2743228
43000.0000000    0.2709630
43040.0000000    0.2712723
43080.0000000    0.2716726
43120.0000000    0.2945474
43160.0000000    0.2786394
43200.0000000    0.2792380
43240.0000000    0.2924188
43280.0000000    0.2725489
43320.0000000    0.3107243
43360.0000000    0.2912027
43400.0000000    0.3003746
43440.0000000    0.2837352
43480.0000000    0.2839617
43520.0000000    0.2721789
43560.0000000    0.2751502
43600.0000000    0.2810196
43640.0000000    0.2888837
43680.0000000    0.2880166
43720.0000000    0.2797561
43760.0000000    0.2652165
43800.0000000    0.2831291
43840.0000000    0.2561665
43880.0000000    0.2794429
43920.0000000    0.2680020
43960.0000000    0.2630821
44000.0000000    0.2528200
44040.0000000    0.2592602
44080.0000000    0.2537236
44120.0000000    0.2548238
44160.0000000    0.2491644
44200.0000000    0.2645420
44240.0000000    0.2787433
44280.0000000    0.2643207
44320.0000000    0.2868640
44360.0000000    0.2774422
44400.0000000    0.2678500
44440.0000000    0.2542095
44480.0000000    0.2551922
44520.0000000    0.2776428
44560.0000000    0.2619395
44600.0000000    0.2801951
44640.0000000    0.2833687
44680.0000000    0.2536582
44720.0000000    0.2779847
44760.0000000    0.2718287
44800.0000000    0.2735105
44840.0000000    0.2701827
44880.0000000    0.2838906
44920.0000000    0.2498160
44960.0000000    0.2901887
45000.0000000    0.2763543
45040.0000000    0.2920150
45080.0000000    0.2758437
45120.0000000    0.2472755
45160.0000000    0.2675704
45200.0000000    0.2583897
45240.0000000    0.2706577
45280.0000000    0.2589826
45320.0000000    0.2629453
45360.0000000    0.2760063
45400.0000000    0.2561790
45440.0000000    0.2374530
45480.0000000    0.2576059
45520.0000000    0.2709557
45560.0000000    0.2559812
45600.0000000    0.2454433
45640.0000000    0.2531274
45680.0000000    0.2554726
45720.0000000    0.2543725
45760.0000000    0.2678138
45800.0000000    0.2746204
45840.0000000    0.2497679
45880.0000000    0.2634709
45920.0000000    0.2656180
45960.0000000    0.2638062
46000.0000000    0.2674258
46040.0000000    0.2670153
46080.0000000    0.2655398
46120.0000000    0.2326093
46160.0000000    0.2633134
46200.0000000    0.2656893
46240.0000000    0.2815901
46280.0000000    0.2669841
46320.0000000    0.2740109
46360.0000000    0.2476198
46400.0000000    0.2556011
46440.0000000    0.2737266
46480.0000000    0.2615343
46520.0000000    0.2719676
46560.0000000    0.2724401
46600.0000000    0.2801691
46640.0000000    0.2770748
46680.0000000    0.2516693
46720.0000000    0.2604447
46760.0000000    0.2685298
46800.0000000    0.2699947
46840.0000000    0.2733615
46880.0000000    0.2688053
46920.0000000    0.2559041
46960.0000000    0.2603723
47000.0000000    0.2582461
47040.0000000    0.2606893
47080.0000000    0.2651691
47120.0000000    0.2823153
47160.0000000    0.2645847
47200.0000000    0.2711161
47240.0000000    0.2663037
47280.0000000    0.2710732
47320.0000000    0.2540872
47360.0000000    0.2696785
47400.0000000    0.2690374
47440.0000000    0.2532955
47480.0000000    0.2504380
47520.0000000    0.2511369
47560.0000000    0.2604983
47600.0000000    0.2550072
47640.0000000    0.2606178
47680.0000000    0.2629207
47720.0000000    0.2558713
47760.0000000    0.2432377
47800.0000000    0.2587674
47840.0000000    0.2640335
47880.0000000    0.2920290
47920.0000000    0.2748529
47960.0000000    0.2619645
48000.0000000    0.2624996
48040.0000000    0.2492877
48080.0000000    0.2533304
48120.0000000    0.2464344
48160.0000000    0.2539306
48200.0000000    0.2539912
48240.0000000    0.2673753
48280.0000000    0.2597808
48320.0000000    0.2568164
48360.0000000    0.2502711
48400.0000000    0.2760444
48440.0000000    0.2657929
48480.0000000    0.2496822
48520.0000000    0.2388872
48560.0000000    0.2693146
48600.0000000    0.2633661
48640.0000000    0.2639866
48680.0000000    0.2910563
48720.0000000    0.2810742
48760.0000000    0.2731560
48800.0000000    0.2743160
48840.0000000    0.2721150
48880.0000000    0.2826240
48920.0000000    0.2866928
48960.0000000    0.2659979
49000.0000000    0.2490721
49040.0000000    0.2627453
49080.0000000    0.2684307
49120.0000000    0.2539760
49160.0000000    0.2753000
49200.0000000    0.2685509
49240.0000000    0.2854361
49280.0000000    0.2547348
49320.0000000    0.2697120
49360.0000000    0.2530925
49400.0000000    0.2735829
49440.0000000    0.2824115
49480.0000000    0.2730981
49520.0000000    0.2794039
49560.0000000    0.2601983
49600.0000000    0.2647783
49640.0000000    0.2652443
49680.0000000    0.2801056
49720.0000000    0.2854464
49760.0000000    0.2721432
49800.0000000    0.2696205
49840.0000000    0.2652065
49880.0000000    0.2548077
49920.0000000    0.2639154
49960.0000000    0.2432081
50000.0000000    0.2664226
50040.0000000    0.2530964
50080.0000000    0.2653982
50120.0000000    0.2738471
50160.0000000    0.2632606
50200.0000000    0.2531295
50240.0000000    0.2584761
50280.0000000    0.2694410
50320.0000000    0.2709140
50360.0000000    0.2649321
50400.0000000    0.2595932
50440.0000000    0.2624388
50480.0000000    0.2658983
50520.0000000    0.2523497
50560.0000000    0.2529752
50600.0000000    0.2438287
50640.0000000    0.2406552
50680.0000000    0.2600428
50720.0000000    0.2733450
50760.0000000    0.2748898
50800.0000000    0.2694745
50840.0000000    0.2722877
50880.0000000    0.2791039
50920.0000000    0.2934567
50960.0000000    0.2715410
51000.0000000    0.2668244
51040.0000000    0.2794520
51080.0000000    0.2678364
51120.0000000    0.2586392
51160.0000000    0.2737642
51200.0000000    0.2470248
51240.0000000    0.2540863
51280.0000000    0.2548842
51320.0000000    0.2845634
51360.0000000    0.2448590
51400.0000000    0.2468518
51440.0000000    0.2560459
51480.0000000    0.2642750
51520.0000000    0.2585765
51560.0000000    0.2610432
51600.0000000    0.2654459
51640.0000000    0.2495087
51680.0000000    0.2489886
51720.0000000    0.2469738
51760.0000000    0.2520567
51800.0000000    0.2539853
51840.0000000    0.2811194
51880.0000000    0.2694015
51920.0000000    0.2690406
51960.0000000    0.2637922
52000.0000000    0.2672921
52040.0000000    0.2594849
52080.0000000    0.2534986
52120.0000000    0.2820816
52160.0000000    0.2535194
52200.0000000    0.2541201
52240.0000000    0.2395704
52280.0000000    0.2631687
52320.0000000    0.2646443
52360.0000000    0.2540914
52400.0000000    0.2690636
52440.0000000    0.2516196
52480.0000000    0.2743859
52520.0000000    0.2881552
52560.0000000    0.2823839
52600.0000000    0.2772695
52640.0000000    0.2750064
52680.0000000    0.2833685
52720.0000000    0.2774627
52760.0000000    0.2697665
52800.0000000    0.2781715
52840.0000000    0.2776906
52880.0000000    0.2912087
52920.0000000    0.3051353
52960.0000000    0.3042767
53000.0000000    0.2847487
53040.0000000    0.2968414
53080.0000000    0.2879758
53120.0000000    0.2697425
53160.0000000    0.2884693
53200.0000000    0.2498629
53240.0000000    0.2469414
53280.0000000    0.2707792
53320.0000000    0.2558977
53360.0000000    0.2613810
53400.0000000    0.2798154
53440.0000000    0.2888765
53480.0000000    0.2791532
53520.0000000    0.2897009
53560.0000000    0.2798306
53600.0000000    0.2835214
53640.0000000    0.2480910
53680.0000000    0.2571954
53720.0000000    0.2605455
53760.0000000    0.2754447
53800.0000000    0.2544618
53840.0000000    0.2566364
53880.0000000    0.2607239
53920.0000000    0.2720636
53960.0000000    0.2850704
54000.0000000    0.2800566
54040.0000000    0.2686989
54080.0000000    0.2425077
54120.0000000    0.2629086
54160.0000000    0.2656884
54200.0000000    0.2638445
54240.0000000    0.2721931
54280.0000000    0.2773867
54320.0000000    0.2615322
54360.0000000    0.2653213
54400.0000000    0.2714655
54440.0000000    0.2767859
54480.0000000    0.2812990
54520.0000000    0.2712608
54560.0000000    0.2762586
54600.0000000    0.2883712
54640.0000000    0.3120587
54680.0000000    0.3029379
54720.0000000    0.2918427
54760.0000000    0.2957577
54800.0000000    0.2948832
54840.0000000    0.2764755
54880.0000000    0.2779916
54920.0000000    0.2726987
54960.0000000    0.2615311
55000.0000000    0.2629781
55040.0000000    0.2727734
55080.0000000    0.2651331
55120.0000000    0.2726390
55160.0000000    0.2965383
55200.0000000    0.2853734
55240.0000000    0.2681035
55280.0000000    0.2686067
55320.0000000    0.2754053
55360.0000000    0.2730953
55400.0000000    0.2744249
55440.0000000    0.2658688
55480.0000000    0.2730362
55520.0000000    0.2665374
55560.0000000    0.2636374
55600.0000000    0.2627965
55640.0000000    0.2710420
55680.0000000    0.2597265
55720.0000000    0.2579000
55760.0000000    0.2745496
55800.0000000    0.2652353
55840.0000000    0.2850953
55880.0000000    0.2875875
55920.0000000    0.2738115
55960.0000000    0.2473837
56000.0000000    0.2540771
56040.0000000    0.2596120
56080.0000000    0.2531453
56120.0000000    0.2619831
56160.0000000    0.2813701
56200.0000000    0.2637755
56240.0000000    0.2693966
56280.0000000    0.2595513
56320.0000000    0.2465647
56360.0000000    0.2468508
56400.0000000    0.2677757
56440.0000000    0.2531898
56480.0000000    0.2400164
56520.0000000    0.2462250
56560.0000000    0.2463823
56600.0000000    0.2666558
56640.0000000    0.2635797
56680.0000000    0.2580285
56720.0000000    0.2650870
56760.0000000    0.2406990
56800.0000000    0.2496224
56840.0000000    0.2398690
56880.0000000    0.2322780
56920.0000000    0.2616063
56960.0000000    0.2527539
57000.0000000    0.2455014
57040.0000000    0.2492893
57080.0000000    0.2578823
57120.0000000    0.2540751
57160.0000000    0.2443963
57200.0000000    0.2593381
57240.0000000    0.2596454
57280.0000000    0.2689363
57320.0000000    0.2789991
57360.0000000    0.2669129
57400.0000000    0.2551223
57440.0000000    0.2597148
57480.0000000    0.2868812
57520.0000000    0.2615652
57560.0000000    0.2640979
57600.0000000    0.2598192
57640.0000000    0.2699232
57680.0000000    0.2424929
57720.0000000    0.2410182
57760.0000000    0.2585500
57800.0000000    0.2544459
57840.0000000    0.2487991
57880.0000000    0.2571502
57920.0000000    0.2472549
57960.0000000    0.2707576
58000.0000000    0.2618808
58040.0000000    0.2837329
58080.0000000    0.2482663
58120.0000000    0.2639066
58160.0000000    0.2756135
58200.0000000    0.2693726
58240.0000000    0.2590151
58280.0000000    0.2722133
58320.0000000    0.2635769
58360.0000000    0.2783383
58400.0000000    0.2736776
58440.0000000    0.2748567
58480.0000000    0.2676973
58520.0000000    0.2599762
58560.0000000    0.2555650
58600.0000000    0.2495550
58640.0000000    0.2838376
58680.0000000    0.2640479
58720.0000000    0.2903045
58760.0000000    0.2664026
58800.0000000    0.2714352
58840.0000000    0.2546552
58880.0000000    0.2651625
58920.0000000    0.2752438
58960.0000000    0.2670908
59000.0000000    0.2692888
59040.0000000    0.2632410
59080.0000000    0.2599186
59120.0000000    0.2812727
59160.0000000    0.2887264
59200.0000000    0.2740790
59240.0000000    0.2732907
59280.0000000    0.2792126
59320.0000000    0.2851733
59360.0000000    0.2773599
59400.0000000    0.2758265
59440.0000000    0.2663345
59480.0000000    0.2840088
59520.0000000    0.2671897
59560.0000000    0.2488205
59600.0000000    0.2724840
59640.0000000    0.2643713
59680.0000000    0.2701091
59720.0000000    0.2869465
59760.0000000    0.2810398
59800.0000000    0.2820289
59840.0000000    0.2941812
59880.0000000    0.2696247
59920.0000000    0.2589652
59960.0000000    0.2668352
60000.0000000    0.2589518
60040.0000000    0.2575454
60080.0000000    0.2731084
60120.0000000    0.2653176
60160.0000000    0.2697517
60200.0000000    0.2726015
60240.0000000    0.2672074
60280.0000000    0.2739496
60320.0000000    0.2576607
60360.0000000    0.2576731
60400.0000000    0.2746013
60440.0000000    0.2612858
60480.0000000    0.2643266
60520.0000000    0.2696464
60560.0000000    0.2659125
60600.0000000    0.2535071
60640.0000000    0.2687120
60680.0000000    0.2695784
60720.0000000    0.2595042
60760.0000000    0.2445103
60800.0000000    0.2730199
60840.0000000    0.2590572
60880.0000000    0.2526083
60920.0000000    0.2476865
60960.0000000    0.2423226
61000.0000000    0.2581661
61040.0000000    0.2399476
61080.0000000    0.2361144
61120.0000000    0.2400365
61160.0000000    0.2535361
61200.0000000    0.2532983
61240.0000000    0.2409633
61280.0000000    0.2358863
61320.0000000    0.2664258
61360.0000000    0.2838635
61400.0000000    0.2870381
61440.0000000    0.2742689
61480.0000000    0.2533514
61520.0000000    0.2764308
61560.0000000    0.2754968
61600.0000000    0.2643456
61640.0000000    0.2813380
61680.0000000    0.2701082
61720.0000000    0.2581983
61760.0000000    0.2373971
61800.0000000    0.2375785
61840.0000000    0.2453621
61880.0000000    0.2562519
61920.0000000    0.2654477
61960.0000000    0.2559178
62000.0000000    0.2565853
62040.0000000    0.2628571
62080.0000000    0.2714341
62120.0000000    0.2618431
62160.0000000    0.2814651
62200.0000000    0.2803290
62240.0000000    0.2530552
62280.0000000    0.2718732
62320.0000000    0.2495010
62360.0000000    0.2532619
62400.0000000    0.2529555
62440.0000000    0.2522024
62480.0000000    0.2742938
62520.0000000    0.2508609
62560.0000000    0.2400090
62600.0000000    0.2662705
62640.0000000    0.2524751
62680.0000000    0.2512324
62720.0000000    0.2532432
62760.0000000    0.2509439
62800.0000000    0.2385551
62840.0000000    0.2363896
62880.0000000    0.2272162
62920.0000000    0.2556743
62960.0000000    0.2656288
63000.0000000    0.2664552
63040.0000000    0.2581334
63080.0000000    0.2894715
63120.0000000    0.2838771
63160.0000000    0.2656514
63200.0000000    0.2854124
63240.0000000    0.2579917
63280.0000000    0.2679216
63320.0000000    0.2789291
63360.0000000    0.2404683
63400.0000000    0.2477092
63440.0000000    0.2745777
63480.0000000    0.2404027
63520.0000000    0.2547037
63560.0000000    0.2641920
63600.0000000    0.2581564
63640.0000000    0.2647827
63680.0000000    0.2581852
63720.0000000    0.2742455
63760.0000000    0.2742833
63800.0000000    0.2807301
63840.0000000    0.2745400
63880.0000000    0.2536394
63920.0000000    0.2695369
63960.0000000    0.2861407
64000.0000000    0.2724158
64040.0000000    0.2731782
64080.0000000    0.2423188
64120.0000000    0.2550100
64160.0000000    0.2597350
64200.0000000    0.2548155
64240.0000000    0.2623588
64280.0000000    0.2621595
64320.0000000    0.2884271
64360.0000000    0.2963119
64400.0000000    0.2755320
64440.0000000    0.2721943
64480.0000000    0.2700019
64520.0000000    0.2869860
64560.0000000    0.2832602
64600.0000000    0.2793010
64640.0000000    0.2782168
64680.0000000    0.2791249
64720.0000000    0.2711552
64760.0000000    0.2577325
64800.0000000    0.2699446
64840.0000000    0.2662767
64880.0000000    0.2706845
64920.0000000    0.2695975
64960.0000000    0.2798135
65000.0000000    0.2833273
65040.0000000    0.2772348
65080.0000000    0.2996147
65120.0000000    0.2998255
65160.0000000    0.2711388
65200.0000000    0.2980668
65240.0000000    0.2874921
65280.0000000    0.2707915
65320.0000000    0.2852975
65360.0000000    0.2884395
65400.0000000    0.2662394
65440.0000000    0.2707191
65480.0000000    0.2608246
65520.0000000    0.2733741
65560.0000000    0.2676224
65600.0000000    0.2585428
65640.0000000    0.2599466
65680.0000000    0.2731315
65720.0000000    0.2505038
65760.0000000    0.2551425
65800.0000000    0.2698000
65840.0000000    0.3008085
65880.0000000    0.2862215
65920.0000000    0.2766459
65960.0000000    0.2691976
66000.0000000    0.2723145
66040.0000000    0.2655821
66080.0000000    0.2835924
66120.0000000    0.3056604
66160.0000000    0.3000000
66200.0000000    0.3029106
66240.0000000    0.2816436
66280.0000000    0.2832060
66320.0000000    0.2959749
66360.0000000    0.2941670
66400.0000000    0.2962126
66440.0000000    0.2799469
66480.0000000    0.2791237
66520.0000000    0.2716290
66560.0000000    0.2767750
66600.0000000    0.2715952
66640.0000000    0.2877671
66680.0000000    0.2717715
66720.0000000    0.2897184
66760.0000000    0.2832011
66800.0000000    0.2639508
66840.0000000    0.2645578
66880.0000000    0.2789791
66920.0000000    0.2770259
66960.0000000    0.2922868
67000.0000000    0.2901351
67040.0000000    0.3088316
67080.0000000    0.2880444
67120.0000000    0.2696390
67160.0000000    0.2787503
67200.0000000    0.2799558
67240.0000000    0.2700331
67280.0000000    0.2762962
67320.0000000    0.2668863
67360.0000000    0.2597966
67400.0000000    0.2916757
67440.0000000    0.2782831
67480.0000000    0.2872765
67520.0000000    0.2899890
67560.0000000    0.2893944
67600.0000000    0.3000278
67640.0000000    0.3058748
67680.0000000    0.3034441
67720.0000000    0.2846856
67760.0000000    0.2701797
67800.0000000    0.2752923
67840.0000000    0.3018633
67880.0000000    0.2808714
67920.0000000    0.2728858
67960.0000000    0.3000999
68000.0000000    0.2913202
68040.0000000    0.2935473
68080.0000000    0.3083988
68120.0000000    0.2775863
68160.0000000    0.2723537
68200.0000000    0.2799182
68240.0000000    0.2870468
68280.0000000    0.2892798
68320.0000000    0.2674887
68360.0000000    0.2922150
68400.0000000    0.2758938
68440.0000000    0.2709859
68480.0000000    0.2736008
68520.0000000    0.2981126
68560.0000000    0.3040494
68600.0000000    0.2996238
68640.0000000    0.2834454
68680.0000000    0.2823052
68720.0000000    0.2647306
68760.0000000    0.2666889
68800.0000000    0.2831004
68840.0000000    0.2798794
68880.0000000    0.2688358
68920.0000000    0.2651779
68960.0000000    0.2676051
69000.0000000    0.2662193
69040.0000000    0.2665429
69080.0000000    0.2733220
69120.0000000    0.2561812
69160.0000000    0.2718137
69200.0000000    0.2738714
69240.0000000    0.2509370
69280.0000000    0.2614917
69320.0000000    0.2619097
69360.0000000    0.2830675
69400.0000000    0.2617168
69440.0000000    0.2555456
69480.0000000    0.2603564
69520.0000000    0.2602469
69560.0000000    0.2642214
69600.0000000    0.2653827
69640.0000000    0.2669875
69680.0000000    0.2852407
69720.0000000    0.2736937
69760.0000000    0.2677588
69800.0000000    0.2508599
69840.0000000    0.2522894
69880.0000000    0.2719694
69920.0000000    0.2586519
69960.0000000    0.2731319
70000.0000000    0.2549056
70040.0000000    0.2544010
70080.0000000    0.2760465
70120.0000000    0.2700753
70160.0000000    0.2618938
70200.0000000    0.2636048
70240.0000000    0.2682045
70280.0000000    0.2512831
70320.0000000    0.2452485
70360.0000000    0.2564797
70400.0000000    0.2427087
70440.0000000    0.2651837
70480.0000000    0.2441036
70520.0000000    0.2399745
70560.0000000    0.2635973
70600.0000000    0.2712184
70640.0000000    0.2561471
70680.0000000    0.2529265
70720.0000000    0.2585060
70760.0000000    0.2615625
70800.0000000    0.2604997
70840.0000000    0.2459653
70880.0000000    0.2547898
70920.0000000    0.2620193
70960.0000000    0.2843771
71000.0000000    0.2762293
71040.0000000    0.2773879
71080.0000000    0.2518631
71120.0000000    0.2528035
71160.0000000    0.2606068
71200.0000000    0.2376540
71240.0000000    0.2487510
71280.0000000    0.2358918
71320.0000000    0.2584610
71360.0000000    0.2471235
71400.0000000    0.2366182
71440.0000000    0.2431124
71480.0000000    0.2844066
71520.0000000    0.2671140
71560.0000000    0.2659996
71600.0000000    0.2860589
71640.0000000    0.2878580
71680.0000000    0.2735173
71720.0000000    0.2571710
71760.0000000    0.2652007
71800.0000000    0.2704461
71840.0000000    0.2768274
71880.0000000    0.2653802
71920.0000000    0.2670648
71960.0000000    0.3133761
72000.0000000    0.3101104
72040.0000000    0.3119563
72080.0000000    0.2921021
72120.0000000    0.3024834
72160.0000000    0.2989232
72200.0000000    0.3116715
72240.0000000    0.3120790
72280.0000000    0.3090019
72320.0000000    0.3154724
72360.0000000    0.3182414
72400.0000000    0.2986495
72440.0000000    0.2736427
72480.0000000    0.2748230
72520.0000000    0.2808775
72560.0000000    0.2774511
72600.0000000    0.2829237
72640.0000000    0.2934567
72680.0000000    0.3028223
72720.0000000    0.2852391
72760.0000000    0.2821789
72800.0000000    0.3020679
72840.0000000    0.2726103
72880.0000000    0.2813110
72920.0000000    0.2620116
72960.0000000    0.2717180
73000.0000000    0.2637081
73040.0000000    0.2826129
73080.0000000    0.2669613
73120.0000000    0.2508973
73160.0000000    0.2672599
73200.0000000    0.2601669
73240.0000000    0.2957697
73280.0000000    0.2662255
73320.0000000    0.2624375
73360.0000000    0.2463878
73400.0000000    0.2755247
73440.0000000    0.2954865
73480.0000000    0.2928935
73520.0000000    0.2712747
73560.0000000    0.2740336
73600.0000000    0.2970018
73640.0000000    0.2682089
73680.0000000    0.2693978
73720.0000000    0.2604088
73760.0000000    0.2688602
73800.0000000    0.2984961
73840.0000000    0.2952880
73880.0000000    0.2825900
73920.0000000    0.2850064
73960.0000000    0.2866940
74000.0000000    0.2651362
74040.0000000    0.2844897
74080.0000000    0.2817345
74120.0000000    0.2548685
74160.0000000    0.2887261
74200.0000000    0.3115574
74240.0000000    0.2976539
74280.0000000    0.3037283
74320.0000000    0.3010534
74360.0000000    0.2912433
74400.0000000    0.3115389
74440.0000000    0.3213962
74480.0000000    0.3038051
74520.0000000    0.3107062
74560.0000000    0.2964072
74600.0000000    0.2741085
74640.0000000    0.2832328
74680.0000000    0.2836069
74720.0000000    0.2861542
74760.0000000    0.2906643
74800.0000000    0.3021192
74840.0000000    0.2870669
74880.0000000    0.2868435
74920.0000000    0.2764286
74960.0000000    0.2827016
75000.0000000    0.2725415
75040.0000000    0.2734976
75080.0000000    0.2836384
75120.0000000    0.2772974
75160.0000000    0.2644971
75200.0000000    0.2629997
75240.0000000    0.2795414
75280.0000000    0.3072246
75320.0000000    0.2744621
75360.0000000    0.2851757
75400.0000000    0.2626902
75440.0000000    0.2752027
75480.0000000    0.2643472
75520.0000000    0.2843186
75560.0000000    0.2705954
75600.0000000    0.2763921
75640.0000000    0.2734463
75680.0000000    0.2679638
75720.0000000    0.2767665
75760.0000000    0.3025322
75800.0000000    0.2848544
75840.0000000    0.2950116
75880.0000000    0.2763881
75920.0000000    0.2932825
75960.0000000    0.3116643
76000.0000000    0.3180278
76040.0000000    0.2904661
76080.0000000    0.3001221
76120.0000000    0.3017035
76160.0000000    0.2717251
76200.0000000    0.2723011
76240.0000000    0.2849297
76280.0000000    0.2936486
76320.0000000    0.2689590
76360.0000000    0.3014769
76400.0000000    0.2727353
76440.0000000    0.2704977
76480.0000000    0.2729490
76520.0000000    0.2799322
76560.0000000    0.2613026
76600.0000000    0.2882993
76640.0000000    0.2750920
76680.0000000    0.2597259
76720.0000000    0.2813641
76760.0000000    0.2786519
76800.0000000    0.2673394
76840.0000000    0.2878774
76880.0000000    0.2670296
76920.0000000    0.2749274
76960.0000000    0.2699599
77000.0000000    0.2731737
77040.0000000    0.2843510
77080.0000000    0.2480015
77120.0000000    0.2736507
77160.0000000    0.2769335
77200.0000000    0.2588619
77240.0000000    0.2841100
77280.0000000    0.2911403
77320.0000000    0.2679078
77360.0000000    0.2830041
77400.0000000    0.2716221
77440.0000000    0.2696072
77480.0000000    0.2773763
77520.0000000    0.2881203
77560.0000000    0.2950933
77600.0000000    0.2946824
77640.0000000    0.2929931
77680.0000000    0.2886427
77720.0000000    0.2834729
77760.0000000    0.2748079
77800.0000000    0.2867533
77840.0000000    0.2588802
77880.0000000    0.2761809
77920.0000000    0.2710348
77960.0000000    0.2936395
78000.0000000    0.2778226
78040.0000000    0.2846916
78080.0000000    0.2763325
78120.0000000    0.2893584
78160.0000000    0.2816504
78200.0000000    0.2870092
78240.0000000    0.2827537
78280.0000000    0.2869361
78320.0000000    0.2970695
78360.0000000    0.2898411
78400.0000000    0.2734666
78440.0000000    0.2929112
78480.0000000    0.2724065
78520.0000000    0.2762786
78560.0000000    0.2819498
78600.0000000    0.2817041
78640.0000000    0.2704757
78680.0000000    0.2746739
78720.0000000    0.2728468
78760.0000000    0.2862782
78800.0000000    0.2748635
78840.0000000    0.2554742
78880.0000000    0.2625815
78920.0000000    0.2785235
78960.0000000    0.2656078
79000.0000000    0.2660863
79040.0000000    0.2750049
79080.0000000    0.2744960
79120.0000000    0.2588135
79160.0000000    0.2872519
79200.0000000    0.3005731
79240.0000000    0.2816523
79280.0000000    0.2575179
79320.0000000    0.2760430
79360.0000000    0.2797889
79400.0000000    0.2731194
79440.0000000    0.2759500
79480.0000000    0.2676182
79520.0000000    0.2690592
79560.0000000    0.2844168
79600.0000000    0.2583300
79640.0000000    0.2619377
79680.0000000    0.2803635
79720.0000000    0.2776356
79760.0000000    0.2773883
79800.0000000    0.2800656
79840.0000000    0.2668958
79880.0000000    0.2679861
79920.0000000    0.2837669
79960.0000000    0.3027595
80000.0000000    0.2971550
80040.0000000    0.2794608
80080.0000000    0.2683465
80120.0000000    0.2860927
80160.0000000    0.2869732
80200.0000000    0.2840236
80240.0000000    0.3093342
80280.0000000    0.3102084
80320.0000000    0.2898948
80360.0000000    0.2977625
80400.0000000    0.2824233
80440.0000000    0.3066241
80480.0000000    0.2758011
80520.0000000    0.2865346
80560.0000000    0.2680415
80600.0000000    0.2701544
80640.0000000    0.2877443
80680.0000000    0.2622510
80720.0000000    0.2657214
80760.0000000    0.2633788
80800.0000000    0.2686740
80840.0000000    0.2894814
80880.0000000    0.3062999
80920.0000000    0.2883538
80960.0000000    0.2994534
81000.0000000    0.3179403
81040.0000000    0.2770955
81080.0000000    0.2755218
81120.0000000    0.2822380
81160.0000000    0.2662666
81200.0000000    0.2616955
81240.0000000    0.2815120
81280.0000000    0.2802093
81320.0000000    0.2838885
81360.0000000    0.2765179
81400.0000000    0.2966360
81440.0000000    0.2748967
81480.0000000    0.2735412
81520.0000000    0.2762202
81560.0000000    0.2667788
81600.0000000    0.2852014
81640.0000000    0.2888147
81680.0000000    0.2947661
81720.0000000    0.2853548
81760.0000000    0.2695822
81800.0000000    0.2669547
81840.0000000    0.2818641
81880.0000000    0.2767260
81920.0000000    0.2680089
81960.0000000    0.2702880
82000.0000000    0.2646714
82040.0000000    0.2689668
82080.0000000    0.2729961
82120.0000000    0.2861040
82160.0000000    0.2558706
82200.0000000    0.2737778
82240.0000000    0.2804141
82280.0000000    0.2738288
82320.0000000    0.2555201
82360.0000000    0.2715026
82400.0000000    0.2544170
82440.0000000    0.2873274
82480.0000000    0.2911521
82520.0000000    0.2857504
82560.0000000    0.2676992
82600.0000000    0.2831120
82640.0000000    0.2615167
82680.0000000    0.2661215
82720.0000000    0.2744347
82760.0000000    0.2882345
82800.0000000    0.2767158
82840.0000000    0.2875332
82880.0000000    0.2915846
82920.0000000    0.2989829
82960.0000000    0.2955272
83000.0000000    0.2822853
83040.0000000    0.2737215
83080.0000000    0.2850846
83120.0000000    0.3062538
83160.0000000    0.2759021
83200.0000000    0.2842462
83240.0000000    0.2755079
83280.0000000    0.2842593
83320.0000000    0.2648675
83360.0000000    0.2822960
83400.0000000    0.2762376
83440.0000000    0.2646744
83480.0000000    0.2897828
83520.0000000    0.2748278
83560.0000000    0.2926747
83600.0000000    0.2747341
83640.0000000    0.2686704
83680.0000000    0.2858411
83720.0000000    0.2751977
83760.0000000    0.2652773
83800.0000000    0.2679177
83840.0000000    0.2691818
83880.0000000    0.2603646
83920.0000000    0.2854223
83960.0000000    0.2782090
84000.0000000    0.2843104
84040.0000000    0.2845988
84080.0000000    0.2660677
84120.0000000    0.2631817
84160.0000000    0.2543240
84200.0000000    0.2639963
84240.0000000    0.2817506
84280.0000000    0.2759517
84320.0000000    0.2781290
84360.0000000    0.2894871
84400.0000000    0.2917467
84440.0000000    0.2936384
84480.0000000    0.3023408
84520.0000000    0.2853505
84560.0000000    0.2736254
84600.0000000    0.2663870
84640.0000000    0.2844494
84680.0000000    0.2771062
84720.0000000    0.2780082
84760.0000000    0.2880973
84800.0000000    0.3027578
84840.0000000    0.2871062
84880.0000000    0.2704501
84920.0000000    0.2766781
84960.0000000    0.2738731
85000.0000000    0.2731694
85040.0000000    0.2849073
85080.0000000    0.2828524
85120.0000000    0.2979419
85160.0000000    0.2820131
85200.0000000    0.2870854
85240.0000000    0.2868330
85280.0000000    0.2667629
85320.0000000    0.2771105
85360.0000000    0.2561585
85400.0000000    0.2664539
85440.0000000    0.2522893
85480.0000000    0.2489957
85520.0000000    0.2588176
85560.0000000    0.2796168
85600.0000000    0.2807107
85640.0000000    0.2827263
85680.0000000    0.2718254
85720.0000000    0.2801371
85760.0000000    0.2643999
85800.0000000    0.2780274
85840.0000000    0.2870321
85880.0000000    0.2689612
85920.0000000    0.2625112
85960.0000000    0.2777235
86000.0000000    0.2732236
86040.0000000    0.2988361
86080.0000000    0.2720160
86120.0000000    0.2722445
86160.0000000    0.2559614
86200.0000000    0.2671147
86240.0000000    0.2809855
86280.0000000    0.2530236
86320.0000000    0.2707687
86360.0000000    0.2958780
86400.0000000    0.2784940
86440.0000000    0.2801011
86480.0000000    0.3065962
86520.0000000    0.2938104
86560.0000000    0.2814601
86600.0000000    0.2714496
86640.0000000    0.2587391
86680.0000000    0.2677377
86720.0000000    0.2453231
86760.0000000    0.2332920
86800.0000000    0.2602570
86840.0000000    0.2424732
86880.0000000    0.2465568
86920.0000000    0.2463148
86960.0000000    0.2748796
87000.0000000    0.2886215
87040.0000000    0.2715693
87080.0000000    0.2666360
87120.0000000    0.2733667
87160.0000000    0.2663715
87200.0000000    0.2517079
87240.0000000    0.2752256
87280.0000000    0.2729447
87320.0000000    0.2772517
87360.0000000    0.2438715
87400.0000000    0.2653461
87440.0000000    0.2469381
87480.0000000    0.2566227
87520.0000000    0.2384413
87560.0000000    0.2716326
87600.0000000    0.2814730
87640.0000000    0.2514187
87680.0000000    0.2753020
87720.0000000    0.2801415
87760.0000000    0.2739030
87800.0000000    0.2664492
87840.0000000    0.2572780
87880.0000000    0.2872234
87920.0000000    0.2603838
87960.0000000    0.2660512
88000.0000000    0.2531473
88040.0000000    0.2764459
88080.0000000    0.2801456
88120.0000000    0.2772589
88160.0000000    0.2785849
88200.0000000    0.2803362
88240.0000000    0.2655844
88280.0000000    0.2818439
88320.0000000    0.3067297
88360.0000000    0.2826623
88400.0000000    0.2916610
88440.0000000    0.2816137
88480.0000000    0.2961604
88520.0000000    0.2718606
88560.0000000    0.2679999
88600.0000000    0.2682251
88640.0000000    0.2780949
88680.0000000    0.2732982
88720.0000000    0.2493025
88760.0000000    0.2938335
88800.0000000    0.2813615
88840.0000000    0.2772123
88880.0000000    0.2773699
88920.0000000    0.2743655
88960.0000000    0.2687260
89000.0000000    0.2731566
89040.0000000    0.2658686
89080.0000000    0.2850918
89120.0000000    0.2669523
89160.0000000    0.2663031
89200.0000000    0.2698400
89240.0000000    0.2800579
89280.0000000    0.2806571
89320.0000000    0.2724719
89360.0000000    0.2749190
89400.0000000    0.2984787
89440.0000000    0.2915838
89480.0000000    0.2778909
89520.0000000    0.2833808
89560.0000000    0.2804407
89600.0000000    0.2633743
89640.0000000    0.2661638
89680.0000000    0.2704577
89720.0000000    0.2980281
89760.0000000    0.3024403
89800.0000000    0.2732523
89840.0000000    0.2745241
89880.0000000    0.2722862
89920.0000000    0.2784084
89960.0000000    0.2742862
90000.0000000    0.2723526
90040.0000000    0.2930022
90080.0000000    0.2698055
90120.0000000    0.2850043
90160.0000000    0.2757359
90200.0000000    0.2645633
90240.0000000    0.2598994
90280.0000000    0.2622204
90320.0000000    0.2752287
90360.0000000    0.2928665
90400.0000000    0.2977497
90440.0000000    0.2910859
90480.0000000    0.2959282
90520.0000000    0.3098031
90560.0000000    0.2945118
90600.0000000    0.2747299
90640.0000000    0.2980771
90680.0000000    0.3025207
90720.0000000    0.3026659
90760.0000000    0.2876626
90800.0000000    0.3168540
90840.0000000    0.3191840
90880.0000000    0.2783596
90920.0000000    0.2742958
90960.0000000    0.2902248
91000.0000000    0.3065811
91040.0000000    0.2816225
91080.0000000    0.2881684
91120.0000000    0.2856060
91160.0000000    0.2934364
91200.0000000    0.3135454
91240.0000000    0.3217604
91280.0000000    0.2909825
91320.0000000    0.2929963
91360.0000000    0.2917857
91400.0000000    0.2871029
91440.0000000    0.2990339
91480.0000000    0.3036887
91520.0000000    0.3224237
91560.0000000    0.2988251
91600.0000000    0.2858805
91640.0000000    0.2959972
91680.0000000    0.2877948
91720.0000000    0.2881515
91760.0000000    0.2987379
91800.0000000    0.2958121
91840.0000000    0.2943021
91880.0000000    0.3118593
91920.0000000    0.2968728
91960.0000000    0.3080827
92000.0000000    0.3089802
92040.0000000    0.2995927
92080.0000000    0.3026799
92120.0000000    0.2981067
92160.0000000    0.2820236
92200.0000000    0.2889710
92240.0000000    0.2975972
92280.0000000    0.2883520
92320.0000000    0.2743942
92360.0000000    0.2822260
92400.0000000    0.2910633
92440.0000000    0.2794406
92480.0000000    0.2497279
92520.0000000    0.2395716
92560.0000000    0.2582491
92600.0000000    0.2640393
92640.0000000    0.2743683
92680.0000000    0.2810178
92720.0000000    0.3091698
92760.0000000    0.2817932
92800.0000000    0.2700740
92840.0000000    0.2790602
92880.0000000    0.2831292
92920.0000000    0.2655603
92960.0000000    0.2825398
93000.0000000    0.2710906
93040.0000000    0.2746352
93080.0000000    0.3005067
93120.0000000    0.2849670
93160.0000000    0.3050992
93200.0000000    0.2995526
93240.0000000    0.2730885
93280.0000000    0.2688802
93320.0000000    0.2844987
93360.0000000    0.2724828
93400.0000000    0.2681248
93440.0000000    0.2777316
93480.0000000    0.2794200
93520.0000000    0.2811814
93560.0000000    0.2743028
93600.0000000    0.2848816
93640.0000000    0.2713389
93680.0000000    0.2838036
93720.0000000    0.2769931
93760.0000000    0.2720665
93800.0000000    0.2932825
93840.0000000    0.2758348
93880.0000000    0.2673202
93920.0000000    0.2638929
93960.0000000    0.2596458
94000.0000000    0.2661425
94040.0000000    0.2579028
94080.0000000    0.2518154
94120.0000000    0.2678323
94160.0000000    0.2746210
94200.0000000    0.2630652
94240.0000000    0.2640360
94280.0000000    0.2594693
94320.0000000    0.2644384
94360.0000000    0.2840886
94400.0000000    0.2871266
94440.0000000    0.2672056
94480.0000000    0.3032731
94520.0000000    0.2625160
94560.0000000    0.2661791
94600.0000000    0.2617179
94640.0000000    0.2661858
94680.0000000    0.2780964
94720.0000000    0.2570954
94760.0000000    0.2838572
94800.0000000    0.2741530
94840.0000000    0.2847832
94880.0000000    0.2594676
94920.0000000    0.2661772
94960.0000000    0.2835867
95000.0000000    0.2820452
95040.0000000    0.2789995
95080.0000000    0.2734199
95120.0000000    0.2909406
95160.0000000    0.2796195
95200.0000000    0.2899540
95240.0000000    0.2888887
95280.0000000    0.2679617
95320.0000000    0.2855267
95360.0000000    0.2613299
95400.0000000    0.2803567
95440.0000000    0.2804799
95480.0000000    0.2590500
95520.0000000    0.2577481
95560.0000000    0.2730469
95600.0000000    0.2726343
95640.0000000    0.2679041
95680.0000000    0.2806245
95720.0000000    0.2957763
95760.0000000    0.3087934
95800.0000000    0.2912282
95840.0000000    0.2736163
95880.0000000    0.2880869
95920.0000000    0.2830171
95960.0000000    0.3031822
96000.0000000    0.2583869
96040.0000000    0.2939596
96080.0000000    0.2962829
96120.0000000    0.2912469
96160.0000000    0.2809995
96200.0000000    0.2841094
96240.0000000    0.2847303
96280.0000000    0.2759379
96320.0000000    0.2565835
96360.0000000    0.2863968
96400.0000000    0.2641247
96440.0000000    0.2689695
96480.0000000    0.2921106
96520.0000000    0.2717111
96560.0000000    0.2591746
96600.0000000    0.2683642
96640.0000000    0.2813590
96680.0000000    0.2853245
96720.0000000    0.2550608
96760.0000000    0.2595793
96800.0000000    0.2502576
96840.0000000    0.2631169
96880.0000000    0.2631649
96920.0000000    0.2688100
96960.0000000    0.2478649
97000.0000000    0.2588066
97040.0000000    0.2513488
97080.0000000    0.2699036
97120.0000000    0.2679258
97160.0000000    0.2589185
97200.0000000    0.2523800
97240.0000000    0.2795615
97280.0000000    0.2538788
97320.0000000    0.2707520
97360.0000000    0.2622223
97400.0000000    0.2792733
97440.0000000    0.2729180
97480.0000000    0.2701919
97520.0000000    0.2614258
97560.0000000    0.2751797
97600.0000000    0.2801531
97640.0000000    0.2775576
97680.0000000    0.2686684
97720.0000000    0.2544417
97760.0000000    0.2422249
97800.0000000    0.2380042
97840.0000000    0.2396229
97880.0000000    0.2512598
97920.0000000    0.2547718
97960.0000000    0.2579772
98000.0000000    0.2570931
98040.0000000    0.2585299
98080.0000000    0.2862833
98120.0000000    0.2835809
98160.0000000    0.2850488
98200.0000000    0.2777625
98240.0000000    0.2723805
98280.0000000    0.2816235
98320.0000000    0.2788233
98360.0000000    0.2797317
98400.0000000    0.2785566
98440.0000000    0.2869170
98480.0000000    0.2572973
98520.0000000    0.2739793
98560.0000000    0.2751791
98600.0000000    0.2573753
98640.0000000    0.2803352
98680.0000000    0.2643775
98720.0000000    0.2580380
98760.0000000    0.2618460
98800.0000000    0.2506954
98840.0000000    0.2835012
98880.0000000    0.2584806
98920.0000000    0.2831652
98960.0000000    0.2826735
99000.0000000    0.2738541
99040.0000000    0.2806492
99080.0000000    0.2896306
99120.0000000    0.2746345
99160.0000000    0.2764680
99200.0000000    0.2790040
99240.0000000    0.2657283
99280.0000000    0.2747879
99320.0000000    0.2669829
99360.0000000    0.2475113
99400.0000000    0.2795601
99440.0000000    0.2692007
99480.0000000    0.2456439
99520.0000000    0.2591041
99560.0000000    0.2751825
99600.0000000    0.2669758
99640.0000000    0.2678127
99680.0000000    0.2690696
99720.0000000    0.2756051
99760.0000000    0.2577121
99800.0000000    0.2752713
99840.0000000    0.2710008
99880.0000000    0.2997801
99920.0000000    0.2853982
99960.0000000    0.3115800
100000.0000000    0.2600689
100040.0000000    0.2487141
100080.0000000    0.2988881
100120.0000000    0.2737537
100160.0000000    0.2999572
100200.0000000    0.2866335
100240.0000000    0.2955527
100280.0000000    0.2876013
100320.0000000    0.2719361
100360.0000000    0.2728969
100400.0000000    0.2717619
100440.0000000    0.2835675
100480.0000000    0.2853597
100520.0000000    0.2618821
100560.0000000    0.2544533
100600.0000000    0.2725474
100640.0000000    0.2634340
100680.0000000    0.2620678
100720.0000000    0.2722687
100760.0000000    0.2854030
100800.0000000    0.2653217
100840.0000000    0.2781382
100880.0000000    0.2471578
100920.0000000    0.2863192
100960.0000000    0.2792141
101000.0000000    0.2696649
101040.0000000    0.2689826
101080.0000000    0.2604859
101120.0000000    0.2639839
101160.0000000    0.2806616
101200.0000000    0.2656259
101240.0000000    0.2711847
101280.0000000    0.2607998
101320.0000000    0.2622053
101360.0000000    0.2656210
101400.0000000    0.3041410
101440.0000000    0.2770455
101480.0000000    0.2840259
101520.0000000    0.2680597
101560.0000000    0.2785533
101600.0000000    0.2635298
101640.0000000    0.2702633
101680.0000000    0.2745495
101720.0000000    0.2767387
101760.0000000    0.2554799
101800.0000000    0.2651456
101840.0000000    0.2647559
101880.0000000    0.2629645
101920.0000000    0.2543429
101960.0000000    0.2697538
102000.0000000    0.2733085
102040.0000000    0.2582362
102080.0000000    0.2664129
102120.0000000    0.2540476
102160.0000000    0.2498181
102200.0000000    0.2598140
102240.0000000    0.2731532
102280.0000000    0.2569569
102320.0000000    0.2659704
102360.0000000    0.2731960
102400.0000000    0.2556076
102440.0000000    0.2649502
102480.0000000    0.2676330
102520.0000000    0.2600744
102560.0000000    0.2714269
102600.0000000    0.2689259
102640.0000000    0.2740368
102680.0000000    0.2668806
102720.0000000    0.2895112
102760.0000000    0.2852930
102800.0000000    0.2919594
102840.0000000    0.2889943
102880.0000000    0.2610771
102920.0000000    0.2649921
102960.0000000    0.2689459
103000.0000000    0.2607432
103040.0000000    0.2715123
103080.0000000    0.2719363
103120.0000000    0.2957725
103160.0000000    0.3011732
103200.0000000    0.2825989
103240.0000000    0.2779432
103280.0000000    0.2673075
103320.0000000    0.2658863
103360.0000000    0.2864966
103400.0000000    0.2853176
103440.0000000    0.2657441
103480.0000000    0.2866758
103520.0000000    0.2618832
103560.0000000    0.2707129
103600.0000000    0.2512423
103640.0000000    0.2715848
103680.0000000    0.2716800
103720.0000000    0.2748166
103760.0000000    0.2615781
103800.0000000    0.2735104
103840.0000000    0.2640502
103880.0000000    0.2936970
103920.0000000    0.2784846
103960.0000000    0.2871187
104000.0000000    0.2861356
104040.0000000    0.2630011
104080.0000000    0.2717288
104120.0000000    0.2724236
104160.0000000    0.2880048
104200.0000000    0.3025756
104240.0000000    0.3027774
104280.0000000    0.2864098
104320.0000000    0.2857634
104360.0000000    0.2911603
104400.0000000    0.3049211
104440.0000000    0.2723414
104480.0000000    0.2786357
104520.0000000    0.2726165
104560.0000000    0.2420716
104600.0000000    0.2579008
104640.0000000    0.2545197
104680.0000000    0.2710550
104720.0000000    0.2773282
104760.0000000    0.2639056
104800.0000000    0.3008133
104840.0000000    0.2843486
104880.0000000    0.2911735
104920.0000000    0.2823843
104960.0000000    0.2630701
105000.0000000    0.2884763
105040.0000000    0.2681237
105080.0000000    0.2767017
105120.0000000    0.2835633
105160.0000000    0.2718436
105200.0000000    0.2856888
105240.0000000    0.2704480
105280.0000000    0.2581179
105320.0000000    0.2699881
105360.0000000    0.2723305
105400.0000000    0.2924632
105440.0000000    0.2771398
105480.0000000    0.2711255
105520.0000000    0.2785830
105560.0000000    0.2732165
105600.0000000    0.2686243
105640.0000000    0.2790543
105680.0000000    0.2661217
105720.0000000    0.2620412
105760.0000000    0.2645077
105800.0000000    0.2607915
105840.0000000    0.2600482
105880.0000000    0.2593746
105920.0000000    0.2515088
105960.0000000    0.2713386
106000.0000000    0.2664473
106040.0000000    0.2731819
106080.0000000    0.2660516
106120.0000000    0.2716078
106160.0000000    0.2517816
106200.0000000    0.2418319
106240.0000000    0.2545113
106280.0000000    0.2589781
106320.0000000    0.2445514
106360.0000000    0.2708103
106400.0000000    0.2737492
106440.0000000    0.2714675
106480.0000000    0.2978370
106520.0000000    0.2792251
106560.0000000    0.2813480
106600.0000000    0.2842628
106640.0000000    0.2744378
106680.0000000    0.2711055
106720.0000000    0.3050238
106760.0000000    0.2794334
106800.0000000    0.2789311
106840.0000000    0.2813105
106880.0000000    0.2686895
106920.0000000    0.2629611
106960.0000000    0.2739980
107000.0000000    0.2549667
107040.0000000    0.2674802
107080.0000000    0.2756641
107120.0000000    0.2617569
107160.0000000    0.2806691
107200.0000000    0.2645106
107240.0000000    0.2773624
107280.0000000    0.2730067
107320.0000000    0.2796722
107360.0000000    0.2348055
107400.0000000    0.2599256
107440.0000000    0.2543622
107480.0000000    0.2675106
107520.0000000    0.2658792
107560.0000000    0.2579264
107600.0000000    0.2618476
107640.0000000    0.2663704
107680.0000000    0.2837800
107720.0000000    0.2672448
107760.0000000    0.2846120
107800.0000000    0.2744615
107840.0000000    0.2708338
107880.0000000    0.2637766
107920.0000000    0.2649208
107960.0000000    0.2802270
108000.0000000    0.2690457
108040.0000000    0.2732558
108080.0000000    0.2709825
108120.0000000    0.2706867
108160.0000000    0.2995099
108200.0000000    0.2667503
108240.0000000    0.2623146
108280.0000000    0.2557472
108320.0000000    0.2691328
108360.0000000    0.2622738
108400.0000000    0.2636819
108440.0000000    0.2613535
108480.0000000    0.2810949
108520.0000000    0.2357431
108560.0000000    0.2688732
108600.0000000    0.2370739
108640.0000000    0.2631607
108680.0000000    0.2649792
108720.0000000    0.2765914
108760.0000000    0.2706651
108800.0000000    0.2713644
108840.0000000    0.2866955
108880.0000000    0.2588862
108920.0000000    0.2615067
108960.0000000    0.2693827
109000.0000000    0.2786632
109040.0000000    0.2769680
109080.0000000    0.2710584
109120.0000000    0.2765198
109160.0000000    0.2674598
109200.0000000    0.2747144
109240.0000000    0.2690409
109280.0000000    0.2665956
109320.0000000    0.2626132
109360.0000000    0.2768088
109400.0000000    0.2790393
109440.0000000    0.2807845
109480.0000000    0.2793464
109520.0000000    0.2856831
109560.0000000    0.2892842
109600.0000000    0.2851024
109640.0000000    0.2669466
109680.0000000    0.2722245
109720.0000000    0.2742159
109760.0000000    0.2633426
109800.0000000    0.2623834
109840.0000000    0.2816887
109880.0000000    0.2748504
109920.0000000    0.2841089
109960.0000000    0.2937689
110000.0000000    0.2609237
110040.0000000    0.2650782
110080.0000000    0.2542281
110120.0000000    0.2764732
110160.0000000    0.2700988
110200.0000000    0.2727309
110240.0000000    0.2549128
110280.0000000    0.2759432
110320.0000000    0.2728744
110360.0000000    0.2735192
110400.0000000    0.2564117
110440.0000000    0.2461576
110480.0000000    0.2633695
110520.0000000    0.2611037
110560.0000000    0.2845490
110600.0000000    0.2754570
110640.0000000    0.2835305
110680.0000000    0.2925213
110720.0000000    0.2785356
110760.0000000    0.2615039
110800.0000000    0.2419582
110840.0000000    0.2590767
110880.0000000    0.3019159
110920.0000000    0.2481951
110960.0000000    0.2700184
111000.0000000    0.2544077
111040.0000000    0.2646787
111080.0000000    0.2690279
111120.0000000    0.2600259
111160.0000000    0.2749798
111200.0000000    0.2734562
111240.0000000    0.2775805
111280.0000000    0.2711765
111320.0000000    0.2653064
111360.0000000    0.2605257
111400.0000000    0.2613463
111440.0000000    0.2379132
111480.0000000    0.2523355
111520.0000000    0.2717394
111560.0000000    0.2752095
111600.0000000    0.2711085
111640.0000000    0.2837453
111680.0000000    0.2681249
111720.0000000    0.2602506
111760.0000000    0.2768593
111800.0000000    0.2544696
111840.0000000    0.2724144
111880.0000000    0.2661754
111920.0000000    0.2769018
111960.0000000    0.2827241
112000.0000000    0.2692431
112040.0000000    0.2604925
112080.0000000    0.2592088
112120.0000000    0.2615810
112160.0000000    0.2696212
112200.0000000    0.2570018
112240.0000000    0.2643394
112280.0000000    0.2591334
112320.0000000    0.2477437
112360.0000000    0.2773421
112400.0000000    0.2699780
112440.0000000    0.2647982
112480.0000000    0.2754299
112520.0000000    0.2640766
112560.0000000    0.2694580
112600.0000000    0.2826530
112640.0000000    0.2846174
112680.0000000    0.2842719
112720.0000000    0.2662047
112760.0000000    0.2678480
112800.0000000    0.2647574
112840.0000000    0.2636375
112880.0000000    0.2756952
112920.0000000    0.2830555
112960.0000000    0.2809412
113000.0000000    0.2743650
113040.0000000    0.2744519
113080.0000000    0.2821560
113120.0000000    0.2634123
113160.0000000    0.2645401
113200.0000000    0.2684162
113240.0000000    0.2730325
113280.0000000    0.2858822
113320.0000000    0.2727914
113360.0000000    0.2569134
113400.0000000    0.2986225
113440.0000000    0.2455202
113480.0000000    0.2704123
113520.0000000    0.2780356
113560.0000000    0.2742642
113600.0000000    0.2760280
113640.0000000    0.2735375
113680.0000000    0.2600694
113720.0000000    0.2889751
113760.0000000    0.2964978
113800.0000000    0.2696114
113840.0000000    0.2863131
113880.0000000    0.2777606
113920.0000000    0.2655404
113960.0000000    0.2583275
114000.0000000    0.2617426
114040.0000000    0.2757550
114080.0000000    0.2694735
114120.0000000    0.2632733
114160.0000000    0.2403719
114200.0000000    0.2543166
114240.0000000    0.2727157
114280.0000000    0.2665111
114320.0000000    0.2712542
114360.0000000    0.2698333
114400.0000000    0.2849379
114440.0000000    0.2638243
114480.0000000    0.2787448
114520.0000000    0.2861581
114560.0000000    0.2535826
114600.0000000    0.2670448
114640.0000000    0.2644621
114680.0000000    0.2770468
114720.0000000    0.2691126
114760.0000000    0.2552975
114800.0000000    0.2927170
114840.0000000    0.2831076
114880.0000000    0.2738628
114920.0000000    0.2546257
114960.0000000    0.2655418
115000.0000000    0.2727855
115040.0000000    0.2884563
115080.0000000    0.2827396
115120.0000000    0.2692309
115160.0000000    0.2576172
115200.0000000    0.2717258
115240.0000000    0.2737476
115280.0000000    0.2920834
115320.0000000    0.3070838
115360.0000000    0.2941478
115400.0000000    0.2830577
115440.0000000    0.2882503
115480.0000000    0.2580553
115520.0000000    0.2951117
115560.0000000    0.2859665
115600.0000000    0.2907011
115640.0000000    0.2714377
115680.0000000    0.2705620
115720.0000000    0.2660300
115760.0000000    0.2810318
115800.0000000    0.2814832
115840.0000000    0.2832164
115880.0000000    0.2921145
115920.0000000    0.2835876
115960.0000000    0.2867996
116000.0000000    0.2901369
116040.0000000    0.2677586
116080.0000000    0.2758204
116120.0000000    0.2953060
116160.0000000    0.2990210
116200.0000000    0.3032529
116240.0000000    0.2827445
116280.0000000    0.2729888
116320.0000000    0.2665187
116360.0000000    0.2864063
116400.0000000    0.2588202
116440.0000000    0.2998495
116480.0000000    0.3025584
116520.0000000    0.2881495
116560.0000000    0.2781084
116600.0000000    0.2758191
116640.0000000    0.2902659
116680.0000000    0.2692730
116720.0000000    0.2730429
116760.0000000    0.2856253
116800.0000000    0.2707763
116840.0000000    0.2707326
116880.0000000    0.2674709
116920.0000000    0.2812552
116960.0000000    0.2883331
117000.0000000    0.2649806
117040.0000000    0.2769891
117080.0000000    0.2855271
117120.0000000    0.2742589
117160.0000000    0.2661225
117200.0000000    0.2821225
117240.0000000    0.2900561
117280.0000000    0.2822869
117320.0000000    0.2568491
117360.0000000    0.2539861
117400.0000000    0.2772956
117440.0000000    0.2786950
117480.0000000    0.2605770
117520.0000000    0.2635251
117560.0000000    0.2844190
117600.0000000    0.2660293
117640.0000000    0.2798534
117680.0000000    0.2571249
117720.0000000    0.2685217
117760.0000000    0.2534898
117800.0000000    0.2670937
117840.0000000    0.2749191
117880.0000000    0.2766499
117920.0000000    0.2583976
117960.0000000    0.2883345
118000.0000000    0.2928998
118040.0000000    0.2761577
118080.0000000    0.2886094
118120.0000000    0.2898031
118160.0000000    0.2693435
118200.0000000    0.2922875
118240.0000000    0.2875545
118280.0000000    0.2823176
118320.0000000    0.3026010
118360.0000000    0.2796386
118400.0000000    0.2881768
118440.0000000    0.2785492
118480.0000000    0.2751987
118520.0000000    0.2611313
118560.0000000    0.2770499
118600.0000000    0.2694847
118640.0000000    0.2681647
118680.0000000    0.2676805
118720.0000000    0.2560111
118760.0000000    0.2517021
118800.0000000    0.2696733
118840.0000000    0.2570634
118880.0000000    0.2866791
118920.0000000    0.2635719
118960.0000000    0.2643753
119000.0000000    0.2672864
119040.0000000    0.2640643
119080.0000000    0.2665141
119120.0000000    0.2684570
119160.0000000    0.2727443
119200.0000000    0.2774273
119240.0000000    0.2500199
119280.0000000    0.2734222
119320.0000000    0.2825932
119360.0000000    0.3028731
119400.0000000    0.2855338
119440.0000000    0.2879601
119480.0000000    0.2794283
119520.0000000    0.2813777
119560.0000000    0.2805591
119600.0000000    0.2994265
119640.0000000    0.3046184
119680.0000000    0.2841787
119720.0000000    0.2902468
119760.0000000    0.2954386
119800.0000000    0.2880572
119840.0000000    0.2822467
119880.0000000    0.2801395
119920.0000000    0.3016331
119960.0000000    0.2701819
120000.0000000    0.2825978
120040.0000000    0.2778297
120080.0000000    0.2650973
120120.0000000    0.2659982
120160.0000000    0.2726893
120200.0000000    0.2817047
120240.0000000    0.2634270
120280.0000000    0.2667310
120320.0000000    0.2817810
120360.0000000    0.2962021
120400.0000000    0.2676464
120440.0000000    0.2895978
120480.0000000    0.2761224
120520.0000000    0.2591448
120560.0000000    0.2791674
120600.0000000    0.2972955
120640.0000000    0.2821166
120680.0000000    0.2674437
120720.0000000    0.2662321
120760.0000000    0.2759563
120800.0000000    0.2533227
120840.0000000    0.2694942
120880.0000000    0.2778217
120920.0000000    0.2942689
120960.0000000    0.2837833
121000.0000000    0.3032563
121040.0000000    0.2840282
121080.0000000    0.2658374
121120.0000000    0.2617268
121160.0000000    0.2870551
121200.0000000    0.2771099
121240.0000000    0.2651091
121280.0000000    0.2769871
121320.0000000    0.2812338
121360.0000000    0.2715715
121400.0000000    0.2765967
121440.0000000    0.2854936
121480.0000000    0.2958971
121520.0000000    0.2952478
121560.0000000    0.2951620
121600.0000000    0.2805171
121640.0000000    0.2959842
121680.0000000    0.2647006
121720.0000000    0.2840874
121760.0000000    0.2735984
121800.0000000    0.2931730
121840.0000000    0.2665507
121880.0000000    0.2832951
121920.0000000    0.2696050
121960.0000000    0.2849458
122000.0000000    0.3017436
122040.0000000    0.2916892
122080.0000000    0.3097345
122120.0000000    0.2958909
122160.0000000    0.2879548
122200.0000000    0.2620609
122240.0000000    0.2631232
122280.0000000    0.2686642
122320.0000000    0.2871887
122360.0000000    0.2993623
122400.0000000    0.2516465
122440.0000000    0.2949365
122480.0000000    0.2771839
122520.0000000    0.2612887
122560.0000000    0.2921450
122600.0000000    0.2923819
122640.0000000    0.2959307
122680.0000000    0.2834358
122720.0000000    0.2598661
122760.0000000    0.2745525
122800.0000000    0.2706192
122840.0000000    0.2627393
122880.0000000    0.2703703
122920.0000000    0.2485843
122960.0000000    0.2674429
123000.0000000    0.2649007
123040.0000000    0.2581153
123080.0000000    0.2608152
123120.0000000    0.2781521
123160.0000000    0.2689470
123200.0000000    0.2646700
123240.0000000    0.2452086
123280.0000000    0.2763532
123320.0000000    0.2788765
123360.0000000    0.2711448
123400.0000000    0.2648695
123440.0000000    0.2613783
123480.0000000    0.2701634
123520.0000000    0.2625895
123560.0000000    0.2886915
123600.0000000    0.2607790
123640.0000000    0.2790533
123680.0000000    0.2614855
123720.0000000    0.2679451
123760.0000000    0.2822393
123800.0000000    0.2961808
123840.0000000    0.2593920
123880.0000000    0.2722158
123920.0000000    0.2834681
123960.0000000    0.2955596
124000.0000000    0.2801991
124040.0000000    0.2949418
124080.0000000    0.2934055
124120.0000000    0.2864765
124160.0000000    0.2923006
124200.0000000    0.2694860
124240.0000000    0.2717527
124280.0000000    0.2841733
124320.0000000    0.2665567
124360.0000000    0.2858032
124400.0000000    0.2799019
124440.0000000    0.2731633
124480.0000000    0.2695999
124520.0000000    0.2644529
124560.0000000    0.2820219
124600.0000000    0.2686364
124640.0000000    0.2776775
124680.0000000    0.2878254
124720.0000000    0.2943883
124760.0000000    0.2760550
124800.0000000    0.2619754
124840.0000000    0.2754545
124880.0000000    0.3030469
124920.0000000    0.2845480
124960.0000000    0.2804867
125000.0000000    0.2801410
125040.0000000    0.2701594
125080.0000000    0.2768649
125120.0000000    0.2719941
125160.0000000    0.2486879
125200.0000000    0.2773672
125240.0000000    0.2671792
125280.0000000    0.2752197
125320.0000000    0.2674739
125360.0000000    0.2617446
125400.0000000    0.2788166
125440.0000000    0.2730831
125480.0000000    0.2697293
125520.0000000    0.2692589
125560.0000000    0.2830169
125600.0000000    0.3036682
125640.0000000    0.2631775
125680.0000000    0.2824252
125720.0000000    0.2929883
125760.0000000    0.2890457
125800.0000000    0.2815633
125840.0000000    0.2871422
125880.0000000    0.2876295
125920.0000000    0.2708502
125960.0000000    0.2770842
126000.0000000    0.2758715
126040.0000000    0.2762614
126080.0000000    0.2688260
126120.0000000    0.2837630
126160.0000000    0.2614774
126200.0000000    0.2857427
126240.0000000    0.2766176
126280.0000000    0.2772959
126320.0000000    0.2894121
126360.0000000    0.2795492
126400.0000000    0.2644835
126440.0000000    0.2744705
126480.0000000    0.2747765
126520.0000000    0.2806774
126560.0000000    0.2797267
126600.0000000    0.2723186
126640.0000000    0.2603027
126680.0000000    0.2667838
126720.0000000    0.2615601
126760.0000000    0.2423432
126800.0000000    0.2581206
126840.0000000    0.2554628
126880.0000000    0.2671736
126920.0000000    0.2732184
126960.0000000    0.2588855
127000.0000000    0.2460561
127040.0000000    0.2476957
127080.0000000    0.2504279
127120.0000000    0.2766729
127160.0000000    0.2536529
127200.0000000    0.2596512
127240.0000000    0.2633278
127280.0000000    0.2708044
127320.0000000    0.2814474
127360.0000000    0.2802559
127400.0000000    0.2711795
127440.0000000    0.2772576
127480.0000000    0.2624221
127520.0000000    0.2724964
127560.0000000    0.2455405
127600.0000000    0.2798961
127640.0000000    0.2649256
127680.0000000    0.2650930
127720.0000000    0.2644223
127760.0000000    0.2485162
127800.0000000    0.2733701
127840.0000000    0.2817258
127880.0000000    0.2688197
127920.0000000    0.2748403
127960.0000000    0.2596863
128000.0000000    0.2630235
128040.0000000    0.2834908
128080.0000000    0.2683442
128120.0000000    0.2572020
128160.0000000    0.2732601
128200.0000000    0.2717858
128240.0000000    0.2831480
128280.0000000    0.2666507
128320.0000000    0.2853155
128360.0000000    0.2769711
128400.0000000    0.2765236
128440.0000000    0.2785281
128480.0000000    0.2619341
128520.0000000    0.2717098
128560.0000000    0.2808028
128600.0000000    0.2648299
128640.0000000    0.2366721
128680.0000000    0.2677999
128720.0000000    0.2560332
128760.0000000    0.2427089
128800.0000000    0.2314609
128840.0000000    0.2620004
128880.0000000    0.2557849
128920.0000000    0.2670645
128960.0000000    0.2752652
129000.0000000    0.2593914
129040.0000000    0.2751952
129080.0000000    0.2630303
129120.0000000    0.2524614
129160.0000000    0.2718873
129200.0000000    0.2616326
129240.0000000    0.2595630
129280.0000000    0.2634118
129320.0000000    0.2888905
129360.0000000    0.2770460
129400.0000000    0.2690409
129440.0000000    0.2654134
129480.0000000    0.2705516
129520.0000000    0.2653632
129560.0000000    0.2787736
129600.0000000    0.2970195
129640.0000000    0.2984850
129680.0000000    0.2776244
129720.0000000    0.2930061
129760.0000000    0.2810754
129800.0000000    0.2833412
129840.0000000    0.2812486
129880.0000000    0.2827781
129920.0000000    0.2807330
129960.0000000    0.2827259
130000.0000000    0.2808763
130040.0000000    0.2767581
130080.0000000    0.2805147
130120.0000000    0.2684920
130160.0000000    0.2854488
130200.0000000    0.2481285
130240.0000000    0.2532685
130280.0000000    0.2561709
130320.0000000    0.2770041
130360.0000000    0.2747207
130400.0000000    0.2750516
130440.0000000    0.2662899
130480.0000000    0.2871027
130520.0000000    0.2917171
130560.0000000    0.2886469
130600.0000000    0.2753483
130640.0000000    0.2802992
130680.0000000    0.2704001
130720.0000000    0.3005723
130760.0000000    0.2872343
130800.0000000    0.2934786
130840.0000000    0.2480156
130880.0000000    0.2697904
130920.0000000    0.2694280
130960.0000000    0.2866172
131000.0000000    0.2801266
131040.0000000    0.2773472
131080.0000000    0.2799945
131120.0000000    0.2767341
131160.0000000    0.2745628
131200.0000000    0.2786506
131240.0000000    0.2568267
131280.0000000    0.2759645
131320.0000000    0.2573844
131360.0000000    0.2566000
131400.0000000    0.2876571
131440.0000000    0.2916090
131480.0000000    0.2659234
131520.0000000    0.2772013
131560.0000000    0.2709168
131600.0000000    0.2795277
131640.0000000    0.3005039
131680.0000000    0.2842175
131720.0000000    0.2794368
131760.0000000    0.2872400
131800.0000000    0.2829808
131840.0000000    0.2775922
131880.0000000    0.2658542
131920.0000000    0.2915449
131960.0000000    0.2943751
132000.0000000    0.2860765
132040.0000000    0.2669313
132080.0000000    0.2784101
132120.0000000    0.2777476
132160.0000000    0.2739145
132200.0000000    0.2878641
132240.0000000    0.2686725
132280.0000000    0.2744581
132320.0000000    0.2724793
132360.0000000    0.2761960
132400.0000000    0.2650936
132440.0000000    0.2607839
132480.0000000    0.2785543
132520.0000000    0.2641667
132560.0000000    0.2881606
132600.0000000    0.2831428
132640.0000000    0.2875783
132680.0000000    0.2758351
132720.0000000    0.2880987
132760.0000000    0.2996781
132800.0000000    0.2939842
132840.0000000    0.2546139
132880.0000000    0.2842969
132920.0000000    0.2867325
132960.0000000    0.2822037
133000.0000000    0.2774541
133040.0000000    0.2817728
133080.0000000    0.2813136
133120.0000000    0.2576910
133160.0000000    0.2648538
133200.0000000    0.2755713
133240.0000000    0.2895419
133280.0000000    0.2830860
133320.0000000    0.2704523
133360.0000000    0.2753935
133400.0000000    0.2814828
133440.0000000    0.2621523
133480.0000000    0.2789555
133520.0000000    0.2613643
133560.0000000    0.2798105
133600.0000000    0.3066912
133640.0000000    0.2824898
133680.0000000    0.2727095
133720.0000000    0.2730828
133760.0000000    0.2644884
133800.0000000    0.2812608
133840.0000000    0.2839423
133880.0000000    0.2675382
133920.0000000    0.2681058
133960.0000000    0.2781222
134000.0000000    0.2869858
134040.0000000    0.2813067
134080.0000000    0.2811343
134120.0000000    0.2701548
134160.0000000    0.2626000
134200.0000000    0.2815487
134240.0000000    0.2867129
134280.0000000    0.2768282
134320.0000000    0.2950721
134360.0000000    0.2844211
134400.0000000    0.2839121
134440.0000000    0.2728175
134480.0000000    0.2763610
134520.0000000    0.2477049
134560.0000000    0.2806245
134600.0000000    0.2748974
134640.0000000    0.2522891
134680.0000000    0.2731674
134720.0000000    0.2573763
134760.0000000    0.2721309
134800.0000000    0.2574949
134840.0000000    0.2837524
134880.0000000    0.2345013
134920.0000000    0.2577668
134960.0000000    0.2619096
135000.0000000    0.2658806
135040.0000000    0.2667176
135080.0000000    0.2630149
135120.0000000    0.2591392
135160.0000000    0.2674676
135200.0000000    0.2738502
135240.0000000    0.2679904
135280.0000000    0.2712369
135320.0000000    0.2677941
135360.0000000    0.2692222
135400.0000000    0.2772066
135440.0000000    0.2752696
135480.0000000    0.2727174
135520.0000000    0.2872309
135560.0000000    0.2803451
135600.0000000    0.2799274
135640.0000000    0.2692558
135680.0000000    0.2780515
135720.0000000    0.2655785
135760.0000000    0.2659474
135800.0000000    0.2534516
135840.0000000    0.2706171
135880.0000000    0.2646377
135920.0000000    0.2739147
135960.0000000    0.2739125
136000.0000000    0.2635126
136040.0000000    0.2701862
136080.0000000    0.2733794
136120.0000000    0.2608866
136160.0000000    0.2789423
136200.0000000    0.2781913
136240.0000000    0.2815233
136280.0000000    0.2709970
136320.0000000    0.2738702
136360.0000000    0.2729042
136400.0000000    0.2696667
136440.0000000    0.3017888
136480.0000000    0.2576498
136520.0000000    0.2422730
136560.0000000    0.2520708
136600.0000000    0.2537231
136640.0000000    0.2620491
136680.0000000    0.2345736
136720.0000000    0.2508557
136760.0000000    0.2576165
136800.0000000    0.2738059
136840.0000000    0.2646625
136880.0000000    0.2530308
136920.0000000    0.2585421
136960.0000000    0.2582606
137000.0000000    0.2714009
137040.0000000    0.2612280
137080.0000000    0.2659962
137120.0000000    0.2450482
137160.0000000    0.2518495
137200.0000000    0.2822286
137240.0000000    0.2702773
137280.0000000    0.2596782
137320.0000000    0.2678186
137360.0000000    0.2717732
137400.0000000    0.2570834
137440.0000000    0.2816455
137480.0000000    0.2866046
137520.0000000    0.2961975
137560.0000000    0.2726184
137600.0000000    0.2727293
137640.0000000    0.2625801
137680.0000000    0.2862626
137720.0000000    0.2800214
137760.0000000    0.2921662
137800.0000000    0.2709850
137840.0000000    0.2628115
137880.0000000    0.2731783
137920.0000000    0.2663140
137960.0000000    0.2630016
138000.0000000    0.2511561
138040.0000000    0.2599287
138080.0000000    0.2763042
138120.0000000    0.2672544
138160.0000000    0.2502959
138200.0000000    0.2491570
138240.0000000    0.2498098
138280.0000000    0.2735918
138320.0000000    0.2712431
138360.0000000    0.2642106
138400.0000000    0.2776338
138440.0000000    0.2650620
138480.0000000    0.2721571
138520.0000000    0.2703182
138560.0000000    0.2535764
138600.0000000    0.2714696
138640.0000000    0.2586232
138680.0000000    0.2635799
138720.0000000    0.2739557
138760.0000000    0.2876749
138800.0000000    0.2798083
138840.0000000    0.2628196
138880.0000000    0.2549704
138920.0000000    0.2726812
138960.0000000    0.2648611
139000.0000000    0.2776218
139040.0000000    0.2895861
139080.0000000    0.3018269
139120.0000000    0.2864881
139160.0000000    0.2626151
139200.0000000    0.2578063
139240.0000000    0.2686557
139280.0000000    0.2606989
139320.0000000    0.2809059
139360.0000000    0.2599031
139400.0000000    0.2548026
139440.0000000    0.2827632
139480.0000000    0.2764829
139520.0000000    0.2737606
139560.0000000    0.2687486
139600.0000000    0.2688805
139640.0000000    0.2733850
139680.0000000    0.2700755
139720.0000000    0.2707561
139760.0000000    0.2675323
139800.0000000    0.2654426
139840.0000000    0.2654328
139880.0000000    0.2589774
139920.0000000    0.2457353
139960.0000000    0.2568580
140000.0000000    0.2556089
140040.0000000    0.2576095
140080.0000000    0.2651709
140120.0000000    0.2507904
140160.0000000    0.2542217
140200.0000000    0.2593978
140240.0000000    0.2517221
140280.0000000    0.2695980
140320.0000000    0.2553601
140360.0000000    0.2660210
140400.0000000    0.2582298
140440.0000000    0.2365930
140480.0000000    0.2429180
140520.0000000    0.2415138
140560.0000000    0.2498047
140600.0000000    0.2725267
140640.0000000    0.2805862
140680.0000000    0.2623583
140720.0000000    0.2564739
140760.0000000    0.2524741
140800.0000000    0.2607255
140840.0000000    0.2559517
140880.0000000    0.2576475
140920.0000000    0.2722881
140960.0000000    0.2652698
141000.0000000    0.2571283
141040.0000000    0.2654632
141080.0000000    0.2634522
141120.0000000    0.2734279
141160.0000000    0.2716628
141200.0000000    0.2530963
141240.0000000    0.2776856
141280.0000000    0.2631302
141320.0000000    0.2794956
141360.0000000    0.2657274
141400.0000000    0.2662348
141440.0000000    0.2692448
141480.0000000    0.2694356
141520.0000000    0.2592112
141560.0000000    0.2484272
141600.0000000    0.2493456
141640.0000000    0.2816158
141680.0000000    0.2649712
141720.0000000    0.2588345
141760.0000000    0.2596257
141800.0000000    0.2575527
141840.0000000    0.2838756
141880.0000000    0.2758978
141920.0000000    0.2520659
141960.0000000    0.2855659
142000.0000000    0.2687955
142040.0000000    0.2752787
142080.0000000    0.2731171
142120.0000000    0.2679031
142160.0000000    0.2837137
142200.0000000    0.2879705
142240.0000000    0.2890431
142280.0000000    0.2838062
142320.0000000    0.2991715
142360.0000000    0.2759319
142400.0000000    0.2952342
142440.0000000    0.2850943
142480.0000000    0.2951389
142520.0000000    0.2868322
142560.0000000    0.2924850
142600.0000000    0.2689250
142640.0000000    0.2974297
142680.0000000    0.2856921
142720.0000000    0.2846566
142760.0000000    0.2595494
142800.0000000    0.2792710
142840.0000000    0.2552462
142880.0000000    0.2703472
142920.0000000    0.2696850
142960.0000000    0.2804503
143000.0000000    0.2555588
143040.0000000    0.2632833
143080.0000000    0.2948609
143120.0000000    0.3004861
143160.0000000    0.3160233
143200.0000000    0.2899512
143240.0000000    0.3028269
143280.0000000    0.3081327
143320.0000000    0.2952166
143360.0000000    0.2861728
143400.0000000    0.2844170
143440.0000000    0.2997324
143480.0000000    0.2736086
143520.0000000    0.2736816
143560.0000000    0.2827976
143600.0000000    0.2769402
143640.0000000    0.2814992
143680.0000000    0.2663174
143720.0000000    0.2707821
143760.0000000    0.2893946
143800.0000000    0.2661116
143840.0000000    0.2439380
143880.0000000    0.2536277
143920.0000000    0.2458717
143960.0000000    0.2503094
144000.0000000    0.2609354
144040.0000000    0.2503101
144080.0000000    0.2617451
144120.0000000    0.2710537
144160.0000000    0.2653353
144200.0000000    0.2442344
144240.0000000    0.2595399
144280.0000000    0.2738474
144320.0000000    0.2509069
144360.0000000    0.2899077
144400.0000000    0.2729026
144440.0000000    0.2827322
144480.0000000    0.2714957
144520.0000000    0.2725143
144560.0000000    0.2597202
144600.0000000    0.2484722
144640.0000000    0.2669789
144680.0000000    0.2435727
144720.0000000    0.2299540
144760.0000000    0.2510755
144800.0000000    0.2340382
144840.0000000    0.2420220
144880.0000000    0.2490716
144920.0000000    0.2537580
144960.0000000    0.2689778
145000.0000000    0.2643361
145040.0000000    0.2688204
145080.0000000    0.2428202
145120.0000000    0.2614283
145160.0000000    0.2550506
145200.0000000    0.2616805
145240.0000000    0.2519655
145280.0000000    0.2457822
145320.0000000    0.2484158
145360.0000000    0.2679221
145400.0000000    0.2536998
145440.0000000    0.2389186
145480.0000000    0.2513447
145520.0000000    0.2432045
145560.0000000    0.2340759
145600.0000000    0.2513153
145640.0000000    0.2645289
145680.0000000    0.2730961
145720.0000000    0.2717622
145760.0000000    0.2704494
145800.0000000    0.2680750
145840.0000000    0.2732231
145880.0000000    0.2704225
145920.0000000    0.2443604
145960.0000000    0.2674544
146000.0000000    0.2637913
146040.0000000    0.2736710
146080.0000000    0.2874293
146120.0000000    0.2736738
146160.0000000    0.2780433
146200.0000000    0.2759145
146240.0000000    0.2782044
146280.0000000    0.2815298
146320.0000000    0.2622018
146360.0000000    0.2819577
146400.0000000    0.2796312
146440.0000000    0.3002619
146480.0000000    0.2736009
146520.0000000    0.2686608
146560.0000000    0.2884710
146600.0000000    0.2541022
146640.0000000    0.2980919
146680.0000000    0.2851242
146720.0000000    0.2701613
146760.0000000    0.2788589
146800.0000000    0.2734544
146840.0000000    0.2642206
146880.0000000    0.2612309
146920.0000000    0.2826471
146960.0000000    0.2691672
147000.0000000    0.2925345
147040.0000000    0.2898656
147080.0000000    0.2793321
147120.0000000    0.2734897
147160.0000000    0.2745506
147200.0000000    0.2553762
147240.0000000    0.2541071
147280.0000000    0.2877929
147320.0000000    0.2924032
147360.0000000    0.2768670
147400.0000000    0.2841989
147440.0000000    0.2742140
147480.0000000    0.2694774
147520.0000000    0.2678732
147560.0000000    0.2694840
147600.0000000    0.2773266
147640.0000000    0.2727256
147680.0000000    0.2803580
147720.0000000    0.2778388
147760.0000000    0.2776652
147800.0000000    0.2648268
147840.0000000    0.2702942
147880.0000000    0.2693680
147920.0000000    0.2720774
147960.0000000    0.2651482
148000.0000000    0.2733783
148040.0000000    0.2875070
148080.0000000    0.2894520
148120.0000000    0.2895818
148160.0000000    0.2669065
148200.0000000    0.2980817
148240.0000000    0.2699316
148280.0000000    0.2663360
148320.0000000    0.2746136
148360.0000000    0.2637873
148400.0000000    0.2627825
148440.0000000    0.2809340
148480.0000000    0.2633557
148520.0000000    0.2736676
148560.0000000    0.2730187
148600.0000000    0.2650003
148640.0000000    0.2542406
148680.0000000    0.2670500
148720.0000000    0.2709687
148760.0000000    0.2717392
148800.0000000    0.2646913
148840.0000000    0.2739325
148880.0000000    0.2523866
148920.0000000    0.2628165
148960.0000000    0.2458762
149000.0000000    0.2661990
149040.0000000    0.2462208
149080.0000000    0.2812734
149120.0000000    0.2630807
149160.0000000    0.2917461
149200.0000000    0.2820954
149240.0000000    0.2770774
149280.0000000    0.2839656
149320.0000000    0.2918903
149360.0000000    0.2985939
149400.0000000    0.2809745
149440.0000000    0.2729372
149480.0000000    0.2761078
149520.0000000    0.2805858
149560.0000000    0.2887548
149600.0000000    0.2644340
149640.0000000    0.2754606
149680.0000000    0.2823701
149720.0000000    0.2608247
149760.0000000    0.2783110
149800.0000000    0.2959745
149840.0000000    0.2751704
149880.0000000    0.2888555
149920.0000000    0.2679761
149960.0000000    0.2946762
150000.0000000    0.2736953
150040.0000000    0.2652120
150080.0000000    0.2784456
150120.0000000    0.2636713
150160.0000000    0.2664378
150200.0000000    0.2806724
150240.0000000    0.2910396
150280.0000000    0.2894775
150320.0000000    0.3120871
150360.0000000    0.3089468
150400.0000000    0.3163097
150440.0000000    0.2874759
150480.0000000    0.2655672
150520.0000000    0.2503200
150560.0000000    0.2598836
150600.0000000    0.2814566
150640.0000000    0.2754256
150680.0000000    0.2554614
150720.0000000    0.2820581
150760.0000000    0.2584779
150800.0000000    0.2870518
150840.0000000    0.2634706
150880.0000000    0.2647335
150920.0000000    0.2813784
150960.0000000    0.2583426
151000.0000000    0.2801711
151040.0000000    0.2992928
151080.0000000    0.2982134
151120.0000000    0.2740836
151160.0000000    0.2781726
151200.0000000    0.3040408
151240.0000000    0.3063409
151280.0000000    0.2973552
151320.0000000    0.2943558
151360.0000000    0.2988450
151400.0000000    0.2796393
151440.0000000    0.2952732
151480.0000000    0.2788081
151520.0000000    0.2796607
151560.0000000    0.2876096
151600.0000000    0.2900350
151640.0000000    0.2871769
151680.0000000    0.2652989
151720.0000000    0.2871887
151760.0000000    0.2763849
151800.0000000    0.2727219
151840.0000000    0.2586809
151880.0000000    0.2753299
151920.0000000    0.2658256
151960.0000000    0.2756556
152000.0000000    0.2838483
152040.0000000    0.2537209
152080.0000000    0.2553236
152120.0000000    0.2827488
152160.0000000    0.2768376
152200.0000000    0.2881312
152240.0000000    0.2548303
152280.0000000    0.2928376
152320.0000000    0.2914478
152360.0000000    0.2787113
152400.0000000    0.2852107
152440.0000000    0.2441300
152480.0000000    0.2595892
152520.0000000    0.2659715
152560.0000000    0.2752267
152600.0000000    0.2994193
152640.0000000    0.2813747
152680.0000000    0.2934741
152720.0000000    0.2713036
152760.0000000    0.2805149
152800.0000000    0.2934596
152840.0000000    0.2831465
152880.0000000    0.2850489
152920.0000000    0.2633135
152960.0000000    0.2636805
153000.0000000    0.2466604
153040.0000000    0.2617243
153080.0000000    0.2670541
153120.0000000    0.2706160
153160.0000000    0.2809938
153200.0000000    0.2544213
153240.0000000    0.2554431
153280.0000000    0.2622999
153320.0000000    0.2606447
153360.0000000    0.2676227
153400.0000000    0.2680836
153440.0000000    0.2652065
153480.0000000    0.2692800
153520.0000000    0.2911583
153560.0000000    0.2682225
153600.0000000    0.2787040
153640.0000000    0.2500825
153680.0000000    0.2839224
153720.0000000    0.2882187
153760.0000000    0.2819794
153800.0000000    0.2740882
153840.0000000    0.2704489
153880.0000000    0.2694101
153920.0000000    0.2689883
153960.0000000    0.2512750
154000.0000000    0.2898956
154040.0000000    0.2814871
154080.0000000    0.2664349
154120.0000000    0.2661858
154160.0000000    0.2603728
154200.0000000    0.2399710
154240.0000000    0.2924578
154280.0000000    0.2428538
154320.0000000    0.2497096
154360.0000000    0.2790652
154400.0000000    0.2698345
154440.0000000    0.2727089
154480.0000000    0.2669937
154520.0000000    0.2824115
154560.0000000    0.2592947
154600.0000000    0.2514066
154640.0000000    0.2700371
154680.0000000    0.2624612
154720.0000000    0.2628165
154760.0000000    0.2844752
154800.0000000    0.2546143
154840.0000000    0.2629558
154880.0000000    0.2733756
154920.0000000    0.2836402
154960.0000000    0.2964036
155000.0000000    0.2794775
155040.0000000    0.2797195
155080.0000000    0.2807884
155120.0000000    0.2740006
155160.0000000    0.2606834
155200.0000000    0.2551543
155240.0000000    0.2723283
155280.0000000    0.2576967
155320.0000000    0.2671039
155360.0000000    0.2765002
155400.0000000    0.2628470
155440.0000000    0.2525388
155480.0000000    0.2780989
155520.0000000    0.2909069
155560.0000000    0.2885543
155600.0000000    0.2806870
155640.0000000    0.2575482
155680.0000000    0.2670566
155720.0000000    0.2775470
155760.0000000    0.2599805
155800.0000000    0.2709783
155840.0000000    0.2887152
155880.0000000    0.2747903
155920.0000000    0.2842446
155960.0000000    0.2474804
156000.0000000    0.2842644
156040.0000000    0.2767681
156080.0000000    0.2512225
156120.0000000    0.2761481
156160.0000000    0.2823561
156200.0000000    0.2717509
156240.0000000    0.2625798
156280.0000000    0.2762746
156320.0000000    0.2808222
156360.0000000    0.2693548
156400.0000000    0.2641324
156440.0000000    0.2790786
156480.0000000    0.2534863
156520.0000000    0.2487786
156560.0000000    0.2727783
156600.0000000    0.2522933
156640.0000000    0.2624611
156680.0000000    0.2681138
156720.0000000    0.2547771
156760.0000000    0.2652604
156800.0000000    0.2802754
156840.0000000    0.2682349
156880.0000000    0.2891537
156920.0000000    0.2881620
156960.0000000    0.2678707
157000.0000000    0.2814104
157040.0000000    0.2855132
157080.0000000    0.2719178
157120.0000000    0.2711697
157160.0000000    0.2629797
157200.0000000    0.2584142
157240.0000000    0.2612510
157280.0000000    0.2527813
157320.0000000    0.2733643
157360.0000000    0.2656727
157400.0000000    0.2686117
157440.0000000    0.2802771
157480.0000000    0.2692168
157520.0000000    0.2567286
157560.0000000    0.2536079
157600.0000000    0.2920797
157640.0000000    0.2816017
157680.0000000    0.2801579
157720.0000000    0.2713295
157760.0000000    0.2886981
157800.0000000    0.2834566
157840.0000000    0.2901145
157880.0000000    0.2839453
157920.0000000    0.2438696
157960.0000000    0.2915563
158000.0000000    0.2766539
158040.0000000    0.2626878
158080.0000000    0.2988199
158120.0000000    0.2764322
158160.0000000    0.2615085
158200.0000000    0.2654773
158240.0000000    0.2735200
158280.0000000    0.2751060
158320.0000000    0.2768742
158360.0000000    0.2748595
158400.0000000    0.2734059
158440.0000000    0.2722501
158480.0000000    0.2604691
158520.0000000    0.3041804
158560.0000000    0.3126122
158600.0000000    0.2814269
158640.0000000    0.3039025
158680.0000000    0.2866123
158720.0000000    0.2794157
158760.0000000    0.2756980
158800.0000000    0.2725660
158840.0000000    0.2805676
158880.0000000    0.2712873
158920.0000000    0.2789084
158960.0000000    0.2817209
159000.0000000    0.3019073
159040.0000000    0.2874886
159080.0000000    0.2900166
159120.0000000    0.2826429
159160.0000000    0.2950161
159200.0000000    0.2615734
159240.0000000    0.2837045
159280.0000000    0.2750954
159320.0000000    0.2746944
159360.0000000    0.2701688
159400.0000000    0.2817334
159440.0000000    0.2676075
159480.0000000    0.2619213
159520.0000000    0.2613260
159560.0000000    0.2749699
159600.0000000    0.2834503
159640.0000000    0.2850044
159680.0000000    0.2841296
159720.0000000    0.2722931
159760.0000000    0.2729508
159800.0000000    0.2616313
159840.0000000    0.2755122
159880.0000000    0.2722478
159920.0000000    0.2666506
159960.0000000    0.2734068
160000.0000000    0.2602561
160040.0000000    0.2716961
160080.0000000    0.2630293
160120.0000000    0.2646462
160160.0000000    0.2839363
160200.0000000    0.2790201
160240.0000000    0.2642385
160280.0000000    0.2584789
160320.0000000    0.2779216
160360.0000000    0.2727702
160400.0000000    0.2634757
160440.0000000    0.2796322
160480.0000000    0.2931304
160520.0000000    0.2664001
160560.0000000    0.2812535
160600.0000000    0.2889577
160640.0000000    0.2886854
160680.0000000    0.2713603
160720.0000000    0.2860051
160760.0000000    0.2619493
160800.0000000    0.2704510
160840.0000000    0.2806354
160880.0000000    0.2695277
160920.0000000    0.2614906
160960.0000000    0.2528989
161000.0000000    0.2620223
161040.0000000    0.2622593
161080.0000000    0.2913404
161120.0000000    0.2684180
161160.0000000    0.2643475
161200.0000000    0.2887444
161240.0000000    0.2649837
161280.0000000    0.2957101
161320.0000000    0.2483200
161360.0000000    0.2613873
161400.0000000    0.2386986
161440.0000000    0.2398847
161480.0000000    0.2639775
161520.0000000    0.2694221
161560.0000000    0.2722656
161600.0000000    0.2660500
161640.0000000    0.2476389
161680.0000000    0.2925661
161720.0000000    0.2662823
161760.0000000    0.2740339
161800.0000000    0.2734303
161840.0000000    0.2672252
161880.0000000    0.2583990
161920.0000000    0.2861910
161960.0000000    0.2995060
162000.0000000    0.2889614
162040.0000000    0.3029138
162080.0000000    0.2792542
162120.0000000    0.2823694
162160.0000000    0.3013799
162200.0000000    0.2585043
162240.0000000    0.2644863
162280.0000000    0.2665366
162320.0000000    0.2472614
162360.0000000    0.2691457
162400.0000000    0.2884443
162440.0000000    0.2778273
162480.0000000    0.2852117
162520.0000000    0.2934522
162560.0000000    0.2808652
162600.0000000    0.2586969
162640.0000000    0.2772914
162680.0000000    0.2509936
162720.0000000    0.2738598
162760.0000000    0.2886337
162800.0000000    0.2686741
162840.0000000    0.2823005
162880.0000000    0.2770627
162920.0000000    0.2725953
162960.0000000    0.2708705
163000.0000000    0.2619987
163040.0000000    0.2803022
163080.0000000    0.2897731
163120.0000000    0.2725318
163160.0000000    0.2638280
163200.0000000    0.2756407
163240.0000000    0.3001965
163280.0000000    0.2807877
163320.0000000    0.2660859
163360.0000000    0.2926871
163400.0000000    0.2918456
163440.0000000    0.2945341
163480.0000000    0.2992966
163520.0000000    0.3061158
163560.0000000    0.2856203
163600.0000000    0.3017765
163640.0000000    0.3048067
163680.0000000    0.2816186
163720.0000000    0.2898147
163760.0000000    0.2857388
163800.0000000    0.2750545
163840.0000000    0.2840793
163880.0000000    0.3050801
163920.0000000    0.2845336
163960.0000000    0.2806747
164000.0000000    0.2624143
164040.0000000    0.2825564
164080.0000000    0.2708043
164120.0000000    0.2693323
164160.0000000    0.2783868
164200.0000000    0.2791014
164240.0000000    0.2611226
164280.0000000    0.2787239
164320.0000000    0.2872238
164360.0000000    0.2787483
164400.0000000    0.2554194
164440.0000000    0.2772905
164480.0000000    0.2658534
164520.0000000    0.2884439
164560.0000000    0.2592174
164600.0000000    0.2770131
164640.0000000    0.2653418
164680.0000000    0.2716381
164720.0000000    0.2717229
164760.0000000    0.2938197
164800.0000000    0.2878046
164840.0000000    0.2748313
164880.0000000    0.2870993
164920.0000000    0.2724839
164960.0000000    0.2699969
165000.0000000    0.2708127
165040.0000000    0.2744431
165080.0000000    0.3107350
165120.0000000    0.3038996
165160.0000000    0.2767112
165200.0000000    0.3181882
165240.0000000    0.2675898
165280.0000000    0.2853455
165320.0000000    0.2948651
165360.0000000    0.2910835
165400.0000000    0.2644233
165440.0000000    0.2591533
165480.0000000    0.2786408
165520.0000000    0.2666519
165560.0000000    0.2863383
165600.0000000    0.2909911
165640.0000000    0.2847465
165680.0000000    0.2902391
165720.0000000    0.2933934
165760.0000000    0.2801776
165800.0000000    0.2764953
165840.0000000    0.2550013
165880.0000000    0.2584960
165920.0000000    0.2608016
165960.0000000    0.2712107
166000.0000000    0.2531567
166040.0000000    0.2592940
166080.0000000    0.2829227
166120.0000000    0.2842809
166160.0000000    0.2842418
166200.0000000    0.2804818
166240.0000000    0.2920334
166280.0000000    0.2788875
166320.0000000    0.2617704
166360.0000000    0.2927193
166400.0000000    0.2670307
166440.0000000    0.2656001
166480.0000000    0.2460430
166520.0000000    0.2650349
166560.0000000    0.2608188
166600.0000000    0.2464871
166640.0000000    0.2741146
166680.0000000    0.2759285
166720.0000000    0.2981114
166760.0000000    0.2691912
166800.0000000    0.2793353
166840.0000000    0.2780262
166880.0000000    0.2884583
166920.0000000    0.2884842
166960.0000000    0.2490308
167000.0000000    0.2673734
167040.0000000    0.2815101
167080.0000000    0.2912332
167120.0000000    0.2687083
167160.0000000    0.2930350
167200.0000000    0.2819818
167240.0000000    0.2805854
167280.0000000    0.2685742
167320.0000000    0.3029010
167360.0000000    0.2592139
167400.0000000    0.2589544
167440.0000000    0.2598023
167480.0000000    0.2683277
167520.0000000    0.2699240
167560.0000000    0.2532908
167600.0000000    0.2782174
167640.0000000    0.2675958
167680.0000000    0.2638773
167720.0000000    0.2767418
167760.0000000    0.2827961
167800.0000000    0.2687167
167840.0000000    0.2640549
167880.0000000    0.2890189
167920.0000000    0.2856411
167960.0000000    0.2802857
168000.0000000    0.2866966
168040.0000000    0.3113471
168080.0000000    0.2793528
168120.0000000    0.2881174
168160.0000000    0.2630609
168200.0000000    0.2805706
168240.0000000    0.2803158
168280.0000000    0.2579372
168320.0000000    0.2480726
168360.0000000    0.2497639
168400.0000000    0.2641785
168440.0000000    0.2629918
168480.0000000    0.2937213
168520.0000000    0.2788584
168560.0000000    0.2646271
168600.0000000    0.2661674
168640.0000000    0.2688856
168680.0000000    0.2518762
168720.0000000    0.2643960
168760.0000000    0.2721926
168800.0000000    0.2798636
168840.0000000    0.2770257
168880.0000000    0.2551751
168920.0000000    0.2674666
168960.0000000    0.2636838
169000.0000000    0.2733608
169040.0000000    0.2905653
169080.0000000    0.2831413
169120.0000000    0.2864600
169160.0000000    0.2810840
169200.0000000    0.2697464
169240.0000000    0.2541196
169280.0000000    0.2471571
169320.0000000    0.2736011
169360.0000000    0.2656927
169400.0000000    0.2665231
169440.0000000    0.2702002
169480.0000000    0.2684329
169520.0000000    0.2663184
169560.0000000    0.2535462
169600.0000000    0.2790586
169640.0000000    0.2711520
169680.0000000    0.2602230
169720.0000000    0.2814183
169760.0000000    0.2801863
169800.0000000    0.2727449
169840.0000000    0.2841233
169880.0000000    0.2762383
169920.0000000    0.2759202
169960.0000000    0.2352744
170000.0000000    0.2899746
170040.0000000    0.2345001
170080.0000000    0.2605346
170120.0000000    0.2722862
170160.0000000    0.2787857
170200.0000000    0.2727552
170240.0000000    0.2732096
170280.0000000    0.2699835
170320.0000000    0.2502678
170360.0000000    0.2677072
170400.0000000    0.2712302
170440.0000000    0.2692761
170480.0000000    0.2621263
170520.0000000    0.2553065
170560.0000000    0.2647268
170600.0000000    0.2755424
170640.0000000    0.2616113
170680.0000000    0.2818902
170720.0000000    0.2709396
170760.0000000    0.2746831
170800.0000000    0.2790447
170840.0000000    0.2863780
170880.0000000    0.2890133
170920.0000000    0.2739522
170960.0000000    0.2742164
171000.0000000    0.2753922
171040.0000000    0.2740087
171080.0000000    0.2798553
171120.0000000    0.2839026
171160.0000000    0.2969239
171200.0000000    0.2761032
171240.0000000    0.2747134
171280.0000000    0.2627798
171320.0000000    0.2686042
171360.0000000    0.2782408
171400.0000000    0.2713225
171440.0000000    0.2508599
171480.0000000    0.2660892
171520.0000000    0.2485757
171560.0000000    0.2505446
171600.0000000    0.2551523
171640.0000000    0.2552314
171680.0000000    0.2527512
171720.0000000    0.2611640
171760.0000000    0.2486240
171800.0000000    0.2559577
171840.0000000    0.2703184
171880.0000000    0.2556773
171920.0000000    0.2475087
171960.0000000    0.2483047
172000.0000000    0.2490341
172040.0000000    0.2881043
172080.0000000    0.2684427
172120.0000000    0.2743141
172160.0000000    0.2642187
172200.0000000    0.2657236
172240.0000000    0.2722628
172280.0000000    0.3027839
172320.0000000    0.2829656
172360.0000000    0.2632524
172400.0000000    0.2914530
172440.0000000    0.2988455
172480.0000000    0.2717076
172520.0000000    0.2779149
172560.0000000    0.2661112
172600.0000000    0.2521263
172640.0000000    0.2453931
172680.0000000    0.2733968
172720.0000000    0.2670425
172760.0000000    0.2491895
172800.0000000    0.2713431
172840.0000000    0.2606771
172880.0000000    0.2598770
172920.0000000    0.2690444
172960.0000000    0.2740075
173000.0000000    0.3102264
173040.0000000    0.2915902
173080.0000000    0.2583136
173120.0000000    0.2698821
173160.0000000    0.2711375
173200.0000000    0.2668647
173240.0000000    0.2701309
173280.0000000    0.2565039
173320.0000000    0.2625038
173360.0000000    0.2769812
173400.0000000    0.2617534
173440.0000000    0.2822001
173480.0000000    0.2693919
173520.0000000    0.2581268
173560.0000000    0.2559926
173600.0000000    0.2438426
173640.0000000    0.2648951
173680.0000000    0.2616827
173720.0000000    0.2609210
173760.0000000    0.2728416
173800.0000000    0.2729736
173840.0000000    0.2621176
173880.0000000    0.2614257
173920.0000000    0.2426345
173960.0000000    0.2629507
174000.0000000    0.2590598
174040.0000000    0.2642342
174080.0000000    0.2792186
174120.0000000    0.2518784
174160.0000000    0.2652283
174200.0000000    0.2659707
174240.0000000    0.2405647
174280.0000000    0.2662006
174320.0000000    0.2749518
174360.0000000    0.2755781
174400.0000000    0.2775186
174440.0000000    0.2650728
174480.0000000    0.2861526
174520.0000000    0.2872387
174560.0000000    0.2913045
174600.0000000    0.2945992
174640.0000000    0.2781602
174680.0000000    0.2725972
174720.0000000    0.2898342
174760.0000000    0.3113070
174800.0000000    0.2782970
174840.0000000    0.2944970
174880.0000000    0.2974766
174920.0000000    0.2861855
174960.0000000    0.2955694
175000.0000000    0.2905053
175040.0000000    0.2828761
175080.0000000    0.2792152
175120.0000000    0.2898160
175160.0000000    0.2844906
175200.0000000    0.2640667
175240.0000000    0.2620373
175280.0000000    0.3021178
175320.0000000    0.2885620
175360.0000000    0.2917913
175400.0000000    0.2747988
175440.0000000    0.3007229
175480.0000000    0.2802818
175520.0000000    0.2843591
175560.0000000    0.2722756
175600.0000000    0.2878586
175640.0000000    0.2794607
175680.0000000    0.2564378
175720.0000000    0.2968099
175760.0000000    0.2822678
175800.0000000    0.2686867
175840.0000000    0.2746937
175880.0000000    0.2714958
175920.0000000    0.2743636
175960.0000000    0.2662134
176000.0000000    0.2381444
176040.0000000    0.2491793
176080.0000000    0.2835915
176120.0000000    0.2798783
176160.0000000    0.2893853
176200.0000000    0.2759439
176240.0000000    0.2982679
176280.0000000    0.2866174
176320.0000000    0.2804032
176360.0000000    0.2607215
176400.0000000    0.2832488
176440.0000000    0.3070617
176480.0000000    0.2863231
176520.0000000    0.2844614
176560.0000000    0.2679860
176600.0000000    0.2828500
176640.0000000    0.2854162
176680.0000000    0.2901054
176720.0000000    0.3017590
176760.0000000    0.2741625
176800.0000000    0.2953340
176840.0000000    0.2810293
176880.0000000    0.2997214
176920.0000000    0.2717495
176960.0000000    0.2998500
177000.0000000    0.2596851
177040.0000000    0.2753001
177080.0000000    0.2693593
177120.0000000    0.2511067
177160.0000000    0.2589516
177200.0000000    0.2644353
177240.0000000    0.2739120
177280.0000000    0.2707569
177320.0000000    0.2762175
177360.0000000    0.2966114
177400.0000000    0.2860648
177440.0000000    0.2779787
177480.0000000    0.2617258
177520.0000000    0.2617594
177560.0000000    0.2737761
177600.0000000    0.2765403
177640.0000000    0.2712114
177680.0000000    0.2735975
177720.0000000    0.2880500
177760.0000000    0.2795865
177800.0000000    0.2750368
177840.0000000    0.2672526
177880.0000000    0.2726980
177920.0000000    0.2767008
177960.0000000    0.2985934
178000.0000000    0.2904146
178040.0000000    0.2957829
178080.0000000    0.2813981
178120.0000000    0.2824745
178160.0000000    0.2743299
178200.0000000    0.2836955
178240.0000000    0.2729508
178280.0000000    0.2503462
178320.0000000    0.2439918
178360.0000000    0.2591203
178400.0000000    0.2662577
178440.0000000    0.2572195
178480.0000000    0.2826407
178520.0000000    0.2867021
178560.0000000    0.2702804
178600.0000000    0.2700967
178640.0000000    0.2661123
178680.0000000    0.2697832
178720.0000000    0.2744922
178760.0000000    0.2635004
178800.0000000    0.2451177
178840.0000000    0.2588564
178880.0000000    0.2782396
178920.0000000    0.2777658
178960.0000000    0.2799757
179000.0000000    0.3076802
179040.0000000    0.2960595
179080.0000000    0.2997946
179120.0000000    0.2890512
179160.0000000    0.3077640
179200.0000000    0.3128724
179240.0000000    0.2802246
179280.0000000    0.2847198
179320.0000000    0.2962726
179360.0000000    0.2809559
179400.0000000    0.3034849
179440.0000000    0.3335502
179480.0000000    0.2965956
179520.0000000    0.3039113
179560.0000000    0.3139326
179600.0000000    0.2912506
179640.0000000    0.2812632
179680.0000000    0.2916484
179720.0000000    0.2869153
179760.0000000    0.2936155
179800.0000000    0.3000124
179840.0000000    0.3039849
179880.0000000    0.2845461
179920.0000000    0.2954368
179960.0000000    0.2919132
180000.0000000    0.2803337
180040.0000000    0.2829749
180080.0000000    0.2747375
180120.0000000    0.2703523
180160.0000000    0.2892224
180200.0000000    0.2987822
180240.0000000    0.3111179
180280.0000000    0.2663124
180320.0000000    0.2674320
180360.0000000    0.2634366
180400.0000000    0.2771430
180440.0000000    0.2679758
180480.0000000    0.2687893
180520.0000000    0.2738709
180560.0000000    0.2811077
180600.0000000    0.2812599
180640.0000000    0.2785155
180680.0000000    0.2672957
180720.0000000    0.2870810
180760.0000000    0.2667262
180800.0000000    0.2876176
180840.0000000    0.2880351
180880.0000000    0.2893769
180920.0000000    0.2854627
180960.0000000    0.2651638
181000.0000000    0.2544985
181040.0000000    0.2898448
181080.0000000    0.2919723
181120.0000000    0.2903726
181160.0000000    0.3005756
181200.0000000    0.2784351
181240.0000000    0.2768461
181280.0000000    0.2898624
181320.0000000    0.3125311
181360.0000000    0.2765634
181400.0000000    0.2712472
181440.0000000    0.2694292
181480.0000000    0.2595391
181520.0000000    0.2656384
181560.0000000    0.2663652
181600.0000000    0.2599064
181640.0000000    0.2536095
181680.0000000    0.2487989
181720.0000000    0.2394718
181760.0000000    0.2491777
181800.0000000    0.2734343
181840.0000000    0.2559521
181880.0000000    0.2624494
181920.0000000    0.2834210
181960.0000000    0.2884039
182000.0000000    0.2795982
182040.0000000    0.2621345
182080.0000000    0.2795768
182120.0000000    0.2729891
182160.0000000    0.2693555
182200.0000000    0.2584641
182240.0000000    0.2858394
182280.0000000    0.2826310
182320.0000000    0.2876670
182360.0000000    0.3086184
182400.0000000    0.3110629
182440.0000000    0.2873426
182480.0000000    0.2704953
182520.0000000    0.2848758
182560.0000000    0.2971394
182600.0000000    0.2981960
182640.0000000    0.2799383
182680.0000000    0.2816077
182720.0000000    0.2675336
182760.0000000    0.2751189
182800.0000000    0.2646331
182840.0000000    0.2641937
182880.0000000    0.2759060
182920.0000000    0.2654435
182960.0000000    0.2771524
183000.0000000    0.2935335
183040.0000000    0.2916653
183080.0000000    0.2687908
183120.0000000    0.2891627
183160.0000000    0.2818138
183200.0000000    0.2810884
183240.0000000    0.2796032
183280.0000000    0.2968368
183320.0000000    0.3194056
183360.0000000    0.2897671
183400.0000000    0.2820492
183440.0000000    0.2669174
183480.0000000    0.2713492
183520.0000000    0.2713401
183560.0000000    0.2484905
183600.0000000    0.2499875
183640.0000000    0.2585358
183680.0000000    0.2873491
183720.0000000    0.2742403
183760.0000000    0.2551701
183800.0000000    0.2623498
183840.0000000    0.2547142
183880.0000000    0.2540058
183920.0000000    0.2983023
183960.0000000    0.2686842
184000.0000000    0.2714396
184040.0000000    0.2850746
184080.0000000    0.2773704
184120.0000000    0.2896038
184160.0000000    0.2726556
184200.0000000    0.3119225
184240.0000000    0.2851022
184280.0000000    0.2763467
184320.0000000    0.2683072
184360.0000000    0.2825927
184400.0000000    0.2678266
184440.0000000    0.2975511
184480.0000000    0.2883240
184520.0000000    0.2714402
184560.0000000    0.2658841
184600.0000000    0.2638700
184640.0000000    0.2459173
184680.0000000    0.2433492
184720.0000000    0.2401327
184760.0000000    0.2650706
184800.0000000    0.2828033
184840.0000000    0.2986123
184880.0000000    0.2880407
184920.0000000    0.2912788
184960.0000000    0.2797162
185000.0000000    0.2759790
185040.0000000    0.2876895
185080.0000000    0.2834197
185120.0000000    0.2917357
185160.0000000    0.2820110
185200.0000000    0.2697597
185240.0000000    0.2651091
185280.0000000    0.2806937
185320.0000000    0.2864612
185360.0000000    0.2876201
185400.0000000    0.3008678
185440.0000000    0.2654998
185480.0000000    0.2719735
185520.0000000    0.2791214
185560.0000000    0.2809151
185600.0000000    0.2836651
185640.0000000    0.2935658
185680.0000000    0.3066710
185720.0000000    0.2964538
185760.0000000    0.2892960
185800.0000000    0.2857161
185840.0000000    0.2963773
185880.0000000    0.2972057
185920.0000000    0.2797965
185960.0000000    0.2604839
186000.0000000    0.2630987
186040.0000000    0.2733228
186080.0000000    0.2785164
186120.0000000    0.2782502
186160.0000000    0.3074692
186200.0000000    0.2773709
186240.0000000    0.2592395
186280.0000000    0.2865922
186320.0000000    0.2695165
186360.0000000    0.2467519
186400.0000000    0.2608578
186440.0000000    0.2788217
186480.0000000    0.2591065
186520.0000000    0.2623487
186560.0000000    0.2800481
186600.0000000    0.2845101
186640.0000000    0.2429448
186680.0000000    0.2552073
186720.0000000    0.2587444
186760.0000000    0.2824792
186800.0000000    0.2800692
186840.0000000    0.3037746
186880.0000000    0.2791383
186920.0000000    0.2926362
186960.0000000    0.2850463
187000.0000000    0.2640423
187040.0000000    0.2933732
187080.0000000    0.2827842
187120.0000000    0.2929622
187160.0000000    0.2842867
187200.0000000    0.2896049
187240.0000000    0.2845995
187280.0000000    0.2740539
187320.0000000    0.2740140
187360.0000000    0.2845714
187400.0000000    0.2657715
187440.0000000    0.2626461
187480.0000000    0.2611167
187520.0000000    0.2729361
187560.0000000    0.2686150
187600.0000000    0.2834972
187640.0000000    0.2636877
187680.0000000    0.2783348
187720.0000000    0.2914614
187760.0000000    0.2884093
187800.0000000    0.2856526
187840.0000000    0.2788704
187880.0000000    0.2686918
187920.0000000    0.2696884
187960.0000000    0.2731430
188000.0000000    0.2744012
188040.0000000    0.2816769
188080.0000000    0.2792279
188120.0000000    0.2728767
188160.0000000    0.2619544
188200.0000000    0.2783784
188240.0000000    0.2750974
188280.0000000    0.2818228
188320.0000000    0.2825307
188360.0000000    0.2774189
188400.0000000    0.2822635
188440.0000000    0.2736482
188480.0000000    0.3031938
188520.0000000    0.2701664
188560.0000000    0.2837880
188600.0000000    0.2660824
188640.0000000    0.2923552
188680.0000000    0.2847823
188720.0000000    0.2599464
188760.0000000    0.2726699
188800.0000000    0.2437785
188840.0000000    0.2567260
188880.0000000    0.2355308
188920.0000000    0.2649148
188960.0000000    0.2431634
189000.0000000    0.2593794
189040.0000000    0.2670568
189080.0000000    0.2684195
189120.0000000    0.2776279
189160.0000000    0.2807215
189200.0000000    0.2722740
189240.0000000    0.2485859
189280.0000000    0.2723674
189320.0000000    0.2635625
189360.0000000    0.2596491
189400.0000000    0.2452654
189440.0000000    0.2830875
189480.0000000    0.2596140
189520.0000000    0.2605033
189560.0000000    0.2622797
189600.0000000    0.2510341
189640.0000000    0.2629662
189680.0000000    0.2662352
189720.0000000    0.2619175
189760.0000000    0.2590165
189800.0000000    0.2671850
189840.0000000    0.2579397
189880.0000000    0.2649968
189920.0000000    0.2831953
189960.0000000    0.2727783
190000.0000000    0.2666152
190040.0000000    0.2576509
190080.0000000    0.2595665
190120.0000000    0.2844413
190160.0000000    0.2882452
190200.0000000    0.2612763
190240.0000000    0.2635004
190280.0000000    0.2246009
190320.0000000    0.2851790
190360.0000000    0.2742308
190400.0000000    0.2706541
190440.0000000    0.2535864
190480.0000000    0.2612975
190520.0000000    0.2514766
190560.0000000    0.2474266
190600.0000000    0.2579000
190640.0000000    0.2597143
190680.0000000    0.2469028
190720.0000000    0.2789167
190760.0000000    0.2583146
190800.0000000    0.2526264
190840.0000000    0.2697892
190880.0000000    0.2600327
190920.0000000    0.2603483
190960.0000000    0.2557907
191000.0000000    0.2690639
191040.0000000    0.2753347
191080.0000000    0.2802988
191120.0000000    0.2778026
191160.0000000    0.2899264
191200.0000000    0.2746106
191240.0000000    0.2656841
191280.0000000    0.2825563
191320.0000000    0.2636462
191360.0000000    0.2630948
191400.0000000    0.2731614
191440.0000000    0.2646816
191480.0000000    0.2631695
191520.0000000    0.2589582
191560.0000000    0.2789618
191600.0000000    0.2766161
191640.0000000    0.2691739
191680.0000000    0.2726525
191720.0000000    0.2893914
191760.0000000    0.2868043
191800.0000000    0.2885999
191840.0000000    0.2670955
191880.0000000    0.2779578
191920.0000000    0.2848411
191960.0000000    0.2845740
192000.0000000    0.2852139
192040.0000000    0.2818563
192080.0000000    0.3052149
192120.0000000    0.2868271
192160.0000000    0.2753859
192200.0000000    0.2715229
192240.0000000    0.2795036
192280.0000000    0.2703255
192320.0000000    0.2929525
192360.0000000    0.2686481
192400.0000000    0.2733210
192440.0000000    0.2777203
192480.0000000    0.2567505
192520.0000000    0.2621620
192560.0000000    0.2635488
192600.0000000    0.2916458
192640.0000000    0.2760867
192680.0000000    0.2762521
192720.0000000    0.2707622
192760.0000000    0.2845052
192800.0000000    0.2537487
192840.0000000    0.2785217
192880.0000000    0.2946514
192920.0000000    0.2725016
192960.0000000    0.2704594
193000.0000000    0.2536059
193040.0000000    0.2654416
193080.0000000    0.2825264
193120.0000000    0.2943004
193160.0000000    0.2645845
193200.0000000    0.2804165
193240.0000000    0.2637126
193280.0000000    0.2685840
193320.0000000    0.2797365
193360.0000000    0.2845842
193400.0000000    0.3041626
193440.0000000    0.2690476
193480.0000000    0.2760256
193520.0000000    0.2457295
193560.0000000    0.2645797
193600.0000000    0.2748379
193640.0000000    0.2864268
193680.0000000    0.2682312
193720.0000000    0.2687008
193760.0000000    0.2998592
193800.0000000    0.2741452
193840.0000000    0.2692802
193880.0000000    0.2920624
193920.0000000    0.2836758
193960.0000000    0.2758402
194000.0000000    0.2721167
194040.0000000    0.2776196
194080.0000000    0.2893984
194120.0000000    0.2916519
194160.0000000    0.2778504
194200.0000000    0.2931984
194240.0000000    0.2765724
194280.0000000    0.2855707
194320.0000000    0.2898913
194360.0000000    0.2869746
194400.0000000    0.2999429
194440.0000000    0.2560483
194480.0000000    0.2589675
194520.0000000    0.2690096
194560.0000000    0.2586903
194600.0000000    0.2689633
194640.0000000    0.2864608
194680.0000000    0.2663341
194720.0000000    0.2685634
194760.0000000    0.2665808
194800.0000000    0.2874781
194840.0000000    0.2878031
194880.0000000    0.2842878
194920.0000000    0.2938362
194960.0000000    0.2716654
195000.0000000    0.2937606
195040.0000000    0.2680652
195080.0000000    0.2729195
195120.0000000    0.2673658
195160.0000000    0.2587559
195200.0000000    0.2915341
195240.0000000    0.2744456
195280.0000000    0.2812802
195320.0000000    0.2678930
195360.0000000    0.2765737
195400.0000000    0.2820501
195440.0000000    0.2904990
195480.0000000    0.2888842
195520.0000000    0.2704146
195560.0000000    0.2975474
195600.0000000    0.2919714
195640.0000000    0.2672506
195680.0000000    0.2745185
195720.0000000    0.2945181
195760.0000000    0.2749544
195800.0000000    0.2888738
195840.0000000    0.2598116
195880.0000000    0.2805597
195920.0000000    0.2752693
195960.0000000    0.2321676
196000.0000000    0.2653789
196040.0000000    0.2691578
196080.0000000    0.2675793
196120.0000000    0.2652606
196160.0000000    0.2692699
196200.0000000    0.2430024
196240.0000000    0.2672491
196280.0000000    0.2591065
196320.0000000    0.2473700
196360.0000000    0.2928106
196400.0000000    0.2456025
196440.0000000    0.2759467
196480.0000000    0.3031707
196520.0000000    0.2885339
196560.0000000    0.2818169
196600.0000000    0.2743774
196640.0000000    0.2924547
196680.0000000    0.2892405
196720.0000000    0.2821431
196760.0000000    0.2873961
196800.0000000    0.2845437
196840.0000000    0.2750556
196880.0000000    0.2747401
196920.0000000    0.2632517
196960.0000000    0.2765497
197000.0000000    0.3040932
197040.0000000    0.2746611
197080.0000000    0.2787788
197120.0000000    0.2759410
197160.0000000    0.2921625
197200.0000000    0.2923541
197240.0000000    0.2802497
197280.0000000    0.2921917
197320.0000000    0.2869868
197360.0000000    0.2810578
197400.0000000    0.3003798
197440.0000000    0.2804461
197480.0000000    0.3081655
197520.0000000    0.2785963
197560.0000000    0.2880382
197600.0000000    0.2632700
197640.0000000    0.2750397
197680.0000000    0.2801462
197720.0000000    0.2773867
197760.0000000    0.2937705
197800.0000000    0.2883891
197840.0000000    0.2802188
197880.0000000    0.2857220
197920.0000000    0.2860980
197960.0000000    0.3062443
198000.0000000    0.2639919
198040.0000000    0.2691937
198080.0000000    0.2751926
198120.0000000    0.2647965
198160.0000000    0.2743001
198200.0000000    0.2742437
198240.0000000    0.2959678
198280.0000000    0.2856628
198320.0000000    0.2864912
198360.0000000    0.2880315
198400.0000000    0.2705199
198440.0000000    0.2883453
198480.0000000    0.2803296
198520.0000000    0.2759573
198560.0000000    0.2626244
198600.0000000    0.2752124
198640.0000000    0.2789365
198680.0000000    0.2662747
198720.0000000    0.3057809
198760.0000000    0.2844639
198800.0000000    0.2966864
198840.0000000    0.2725524
198880.0000000    0.2782651
198920.0000000    0.2759512
198960.0000000    0.2882494
199000.0000000    0.3028592
199040.0000000    0.2856135
199080.0000000    0.2715029
199120.0000000    0.2792361
199160.0000000    0.3167367
199200.0000000    0.2734275
199240.0000000    0.2905920
199280.0000000    0.2982625
199320.0000000    0.3063625
199360.0000000    0.2861093
199400.0000000    0.2772134
199440.0000000    0.2786713
199480.0000000    0.2765471
199520.0000000    0.2726697
199560.0000000    0.2639651
199600.0000000    0.2694828
199640.0000000    0.2724312
199680.0000000    0.2801022
199720.0000000    0.2739326
199760.0000000    0.2908365
199800.0000000    0.2853132
199840.0000000    0.2716677
199880.0000000    0.2731627
199920.0000000    0.2855897
199960.0000000    0.2625834
200000.0000000    0.2847916
200040.0000000    0.2778920
200080.0000000    0.2688399
200120.0000000    0.2718396
200160.0000000    0.2569634
200200.0000000    0.2954523
200240.0000000    0.2900764
200280.0000000    0.2755588
200320.0000000    0.2622664
200360.0000000    0.2776822
200400.0000000    0.2754715
200440.0000000    0.2797142
200480.0000000    0.2846612
200520.0000000    0.2878831
200560.0000000    0.2596775
200600.0000000    0.2523594
200640.0000000    0.2582764
200680.0000000    0.2601201
200720.0000000    0.2716331
200760.0000000    0.2781643
200800.0000000    0.2682972
200840.0000000    0.2611912
200880.0000000    0.2793556
200920.0000000    0.2685330
200960.0000000    0.2362908
201000.0000000    0.2662890
201040.0000000    0.2732104
201080.0000000    0.2641554
201120.0000000    0.2549556
201160.0000000    0.2605556
201200.0000000    0.2746237
201240.0000000    0.2755862
201280.0000000    0.2906874
201320.0000000    0.2740820
201360.0000000    0.2739978
201400.0000000    0.2583175
201440.0000000    0.2670976
201480.0000000    0.2533935
201520.0000000    0.2797922
201560.0000000    0.2806318
201600.0000000    0.2943247
201640.0000000    0.2665947
201680.0000000    0.2822507
201720.0000000    0.2746552
201760.0000000    0.2815730
201800.0000000    0.2859228
201840.0000000    0.2775832
201880.0000000    0.3009165
201920.0000000    0.2964140
201960.0000000    0.2899479
202000.0000000    0.2992324
202040.0000000    0.2588854
202080.0000000    0.2952321
202120.0000000    0.2867256
202160.0000000    0.2833593
202200.0000000    0.2822503
202240.0000000    0.2679344
202280.0000000    0.2874496
202320.0000000    0.2867682
202360.0000000    0.2917620
202400.0000000    0.2991323
202440.0000000    0.3135622
202480.0000000    0.3142090
202520.0000000    0.2898834
202560.0000000    0.2657605
202600.0000000    0.2947282
202640.0000000    0.2784761
202680.0000000    0.2835006
202720.0000000    0.2596937
202760.0000000    0.2748779
202800.0000000    0.2765798
202840.0000000    0.2660227
202880.0000000    0.2782642
202920.0000000    0.2612070
202960.0000000    0.2680048
203000.0000000    0.2725012
203040.0000000    0.2790740
203080.0000000    0.2597753
203120.0000000    0.2814366
203160.0000000    0.2780950
203200.0000000    0.2899659
203240.0000000    0.2652373
203280.0000000    0.2606197
203320.0000000    0.2635185
203360.0000000    0.2835019
203400.0000000    0.2800157
203440.0000000    0.2876292
203480.0000000    0.2705372
203520.0000000    0.2801500
203560.0000000    0.2563802
203600.0000000    0.2571965
203640.0000000    0.2646119
203680.0000000    0.2517078
203720.0000000    0.2529231
203760.0000000    0.2765269
203800.0000000    0.2591296
203840.0000000    0.2946539
203880.0000000    0.2455460
203920.0000000    0.2548045
203960.0000000    0.2376122
204000.0000000    0.2404857
204040.0000000    0.2554390
204080.0000000    0.2599161
204120.0000000    0.2731176
204160.0000000    0.2663281
204200.0000000    0.2733048
204240.0000000    0.2641616
204280.0000000    0.2668114
204320.0000000    0.2480458
204360.0000000    0.2926075
204400.0000000    0.2794169
204440.0000000    0.2875060
204480.0000000    0.2835477
204520.0000000    0.2694752
204560.0000000    0.2712934
204600.0000000    0.2846810
204640.0000000    0.2775738
204680.0000000    0.2498236
204720.0000000    0.2550336
204760.0000000    0.2604724
204800.0000000    0.2617698
204840.0000000    0.2738326
204880.0000000    0.2723035
204920.0000000    0.2816339
204960.0000000    0.2723114
205000.0000000    0.2683249
205040.0000000    0.2588780
205080.0000000    0.2672371
205120.0000000    0.2722446
205160.0000000    0.2714199
205200.0000000    0.2732639
205240.0000000    0.2700602
205280.0000000    0.2762722
205320.0000000    0.2813828
205360.0000000    0.2531857
205400.0000000    0.2858570
205440.0000000    0.2735324
205480.0000000    0.2707433
205520.0000000    0.2677582
205560.0000000    0.2757502
205600.0000000    0.3077887
205640.0000000    0.2959489
205680.0000000    0.2822755
205720.0000000    0.2755688
205760.0000000    0.2873701
205800.0000000    0.2645320
205840.0000000    0.2841071
205880.0000000    0.2733810
205920.0000000    0.2738023
205960.0000000    0.2919443
206000.0000000    0.2799464
206040.0000000    0.2742739
206080.0000000    0.2837481
206120.0000000    0.2541212
206160.0000000    0.2619787
206200.0000000    0.2977380
206240.0000000    0.2831634
206280.0000000    0.2895856
206320.0000000    0.2871433
206360.0000000    0.2659156
206400.0000000    0.2705688
206440.0000000    0.2460720
206480.0000000    0.2752953
206520.0000000    0.2600328
206560.0000000    0.2630294
206600.0000000    0.2514481
206640.0000000    0.2574688
206680.0000000    0.2602910
206720.0000000    0.2630192
206760.0000000    0.2674909
206800.0000000    0.2799950
206840.0000000    0.2513931
206880.0000000    0.2640129
206920.0000000    0.2635192
206960.0000000    0.2747880
207000.0000000    0.2913666
207040.0000000    0.2798762
207080.0000000    0.2643724
207120.0000000    0.2682818
207160.0000000    0.2638918
207200.0000000    0.2616302
207240.0000000    0.2749383
207280.0000000    0.2687712
207320.0000000    0.3000214
207360.0000000    0.2785549
207400.0000000    0.2768247
207440.0000000    0.2821085
207480.0000000    0.2620221
207520.0000000    0.2790661
207560.0000000    0.2551213
207600.0000000    0.2504345
207640.0000000    0.2654878
207680.0000000    0.2694207
207720.0000000    0.2731135
207760.0000000    0.2726356
207800.0000000    0.2792527
207840.0000000    0.2572021
207880.0000000    0.2568596
207920.0000000    0.2685266
207960.0000000    0.2487326
208000.0000000    0.2825438
208040.0000000    0.2802555
208080.0000000    0.2626123
208120.0000000    0.2637832
208160.0000000    0.2546833
208200.0000000    0.2506852
208240.0000000    0.2646344
208280.0000000    0.2667914
208320.0000000    0.2431432
208360.0000000    0.2511215
208400.0000000    0.2439796
208440.0000000    0.2587522
208480.0000000    0.2613338
208520.0000000    0.2573242
208560.0000000    0.2714740
208600.0000000    0.2796466
208640.0000000    0.2757006
208680.0000000    0.2797332
208720.0000000    0.2939839
208760.0000000    0.2883817
208800.0000000    0.2839211
208840.0000000    0.2811270
208880.0000000    0.2618705
208920.0000000    0.2889512
208960.0000000    0.2867243
209000.0000000    0.2929740
209040.0000000    0.2867009
209080.0000000    0.2672783
209120.0000000    0.2466179
209160.0000000    0.2725320
209200.0000000    0.2800582
209240.0000000    0.2671077
209280.0000000    0.2612855
209320.0000000    0.2732863
209360.0000000    0.2669232
209400.0000000    0.2705868
209440.0000000    0.2810865
209480.0000000    0.2692091
209520.0000000    0.2643093
209560.0000000    0.2599240
209600.0000000    0.2662288
209640.0000000    0.2578469
209680.0000000    0.2497832
209720.0000000    0.2858617
209760.0000000    0.2786301
209800.0000000    0.2680744
209840.0000000    0.2845284
209880.0000000    0.2623664
209920.0000000    0.2543678
209960.0000000    0.2752738
210000.0000000    0.2848927
210040.0000000    0.2624742
210080.0000000    0.2798014
210120.0000000    0.2628644
210160.0000000    0.2677350
210200.0000000    0.2810068
210240.0000000    0.2798174
210280.0000000    0.2801518
210320.0000000    0.2831261
210360.0000000    0.2731643
210400.0000000    0.2650910
210440.0000000    0.2694460
210480.0000000    0.2713575
210520.0000000    0.2957886
210560.0000000    0.2929363
210600.0000000    0.2833158
210640.0000000    0.2398435
210680.0000000    0.2656474
210720.0000000    0.2689550
210760.0000000    0.2812182
210800.0000000    0.2822936
210840.0000000    0.2708396
210880.0000000    0.2886803
210920.0000000    0.2736507
210960.0000000    0.2712309
211000.0000000    0.2868812
211040.0000000    0.2659696
211080.0000000    0.2487783
211120.0000000    0.2648362
211160.0000000    0.2573514
211200.0000000    0.2634231
211240.0000000    0.2739555
211280.0000000    0.2643209
211320.0000000    0.2720719
211360.0000000    0.2812097
211400.0000000    0.2706256
211440.0000000    0.2902856
211480.0000000    0.2859434
211520.0000000    0.2749722
211560.0000000    0.2801931
211600.0000000    0.2409759
211640.0000000    0.2742923
211680.0000000    0.2678008
211720.0000000    0.2784910
211760.0000000    0.2958403
211800.0000000    0.2851643
211840.0000000    0.2866741
211880.0000000    0.2821611
211920.0000000    0.2585891
211960.0000000    0.2580301
212000.0000000    0.2579716
212040.0000000    0.2535219
212080.0000000    0.2550427
212120.0000000    0.2719817
212160.0000000    0.2531848
212200.0000000    0.2726596
212240.0000000    0.2902918
212280.0000000    0.2778540
212320.0000000    0.2818204
212360.0000000    0.2782099
212400.0000000    0.2683030
212440.0000000    0.2854607
212480.0000000    0.2778655
212520.0000000    0.2972237
212560.0000000    0.2897723
212600.0000000    0.2794252
212640.0000000    0.2884132
212680.0000000    0.2865187
212720.0000000    0.2556116
212760.0000000    0.2886792
212800.0000000    0.2885352
212840.0000000    0.2883541
212880.0000000    0.2670663
212920.0000000    0.2850708
212960.0000000    0.2663529
213000.0000000    0.2805277
213040.0000000    0.2743752
213080.0000000    0.2803768
213120.0000000    0.2745174
213160.0000000    0.2852560
213200.0000000    0.2925412
213240.0000000    0.2801610
213280.0000000    0.2644587
213320.0000000    0.2832446
213360.0000000    0.2821372
213400.0000000    0.2858230
213440.0000000    0.2599589
213480.0000000    0.2598318
213520.0000000    0.2717127
213560.0000000    0.2591239
213600.0000000    0.2597504
213640.0000000    0.2636270
213680.0000000    0.2846214
213720.0000000    0.2944536
213760.0000000    0.2790720
213800.0000000    0.3022109
213840.0000000    0.2666848
213880.0000000    0.2702293
213920.0000000    0.2855026
213960.0000000    0.2857253
214000.0000000    0.2728002
214040.0000000    0.2607009
214080.0000000    0.2774121
214120.0000000    0.2837468
214160.0000000    0.2904257
214200.0000000    0.2647828
214240.0000000    0.2860095
214280.0000000    0.2860459
214320.0000000    0.2812305
214360.0000000    0.2896199
214400.0000000    0.2880045
214440.0000000    0.2757907
214480.0000000    0.2827880
214520.0000000    0.2908956
214560.0000000    0.2881220
214600.0000000    0.2763157
214640.0000000    0.2809052
214680.0000000    0.2870053
214720.0000000    0.2767558
214760.0000000    0.2841651
214800.0000000    0.2794181
214840.0000000    0.2909177
214880.0000000    0.2936347
214920.0000000    0.2955819
214960.0000000    0.2982636
215000.0000000    0.2975040
215040.0000000    0.2803431
215080.0000000    0.3028178
215120.0000000    0.2867654
215160.0000000    0.2771070
215200.0000000    0.2734089
215240.0000000    0.2887972
215280.0000000    0.2727962
215320.0000000    0.2619671
215360.0000000    0.2732912
215400.0000000    0.2836449
215440.0000000    0.2839022
215480.0000000    0.2775797
215520.0000000    0.2871462
215560.0000000    0.2684039
215600.0000000    0.2848084
215640.0000000    0.2805405
215680.0000000    0.2720701
215720.0000000    0.2881667
215760.0000000    0.2846259
215800.0000000    0.2778160
215840.0000000    0.2880353
215880.0000000    0.3069100
215920.0000000    0.2906395
215960.0000000    0.2862397
216000.0000000    0.2863773
216040.0000000    0.2804253
216080.0000000    0.2722994
216120.0000000    0.2700604
216160.0000000    0.2732846
216200.0000000    0.2847301
216240.0000000    0.2781879
216280.0000000    0.2963317
216320.0000000    0.2864232
216360.0000000    0.2820604
216400.0000000    0.2940342
216440.0000000    0.2881505
216480.0000000    0.2775764
216520.0000000    0.2950500
216560.0000000    0.2837874
216600.0000000    0.2841317
216640.0000000    0.2976747
216680.0000000    0.2850465
216720.0000000    0.2756349
216760.0000000    0.2882285
216800.0000000    0.2703838
216840.0000000    0.2768971
216880.0000000    0.2722619
216920.0000000    0.2563817
216960.0000000    0.2934747
217000.0000000    0.2670298
217040.0000000    0.2680415
217080.0000000    0.2958244
217120.0000000    0.2894570
217160.0000000    0.2914222
217200.0000000    0.3041137
217240.0000000    0.2982959
217280.0000000    0.2884312
217320.0000000    0.2925816
217360.0000000    0.3036041
217400.0000000    0.2867158
217440.0000000    0.2881982
217480.0000000    0.2746501
217520.0000000    0.2797851
217560.0000000    0.2872153
217600.0000000    0.2757453
217640.0000000    0.2914994
217680.0000000    0.2593307
217720.0000000    0.2711496
217760.0000000    0.2906246
217800.0000000    0.2882787
217840.0000000    0.2688612
217880.0000000    0.2893085
217920.0000000    0.2887415
217960.0000000    0.2620320
218000.0000000    0.2470817
218040.0000000    0.2705669
218080.0000000    0.2739976
218120.0000000    0.2717190
218160.0000000    0.2734233
218200.0000000    0.2624496
218240.0000000    0.2787346
218280.0000000    0.2737152
218320.0000000    0.2673387
218360.0000000    0.2920203
218400.0000000    0.2811980
218440.0000000    0.2842767
218480.0000000    0.2868639
218520.0000000    0.2917663
218560.0000000    0.2916664
218600.0000000    0.2883960
218640.0000000    0.2861955
218680.0000000    0.2748227
218720.0000000    0.3094968
218760.0000000    0.2719934
218800.0000000    0.3017254
218840.0000000    0.2999440
218880.0000000    0.2989956
218920.0000000    0.2739404
218960.0000000    0.2807819
219000.0000000    0.2941148
219040.0000000    0.2934494
219080.0000000    0.2955406
219120.0000000    0.3093284
219160.0000000    0.2884355
219200.0000000    0.2800901
219240.0000000    0.2755148
219280.0000000    0.2744040
219320.0000000    0.2717609
219360.0000000    0.2932698
219400.0000000    0.2936167
219440.0000000    0.2625203
219480.0000000    0.2771750
219520.0000000    0.2776361
219560.0000000    0.2852942
219600.0000000    0.2720094
219640.0000000    0.2859637
219680.0000000    0.2709540
219720.0000000    0.3028256
219760.0000000    0.2845033
219800.0000000    0.2944950
219840.0000000    0.2736657
219880.0000000    0.2739874
219920.0000000    0.2857321
219960.0000000    0.2885365
220000.0000000    0.2951947
220040.0000000    0.2845609
220080.0000000    0.3056612
220120.0000000    0.2873828
220160.0000000    0.2898070
220200.0000000    0.2730857
220240.0000000    0.2863550
220280.0000000    0.2739661
220320.0000000    0.2878383
220360.0000000    0.2769898
220400.0000000    0.2838002
220440.0000000    0.3158616
220480.0000000    0.2696096
220520.0000000    0.3059441
220560.0000000    0.2588987
220600.0000000    0.2903720
220640.0000000    0.2847294
220680.0000000    0.2932417
220720.0000000    0.2907532
220760.0000000    0.2822630
220800.0000000    0.2665103
220840.0000000    0.2676483
220880.0000000    0.2748827
220920.0000000    0.2566560
220960.0000000    0.2561020
221000.0000000    0.2736893
221040.0000000    0.2891178
221080.0000000    0.2641560
221120.0000000    0.2839197
221160.0000000    0.2919236
221200.0000000    0.2803155
221240.0000000    0.2744326
221280.0000000    0.2757490
221320.0000000    0.3024459
221360.0000000    0.2964777
221400.0000000    0.2873702
221440.0000000    0.2773934
221480.0000000    0.2801439
221520.0000000    0.2903209
221560.0000000    0.2863126
221600.0000000    0.2589081
221640.0000000    0.2691342
221680.0000000    0.2529550
221720.0000000    0.2469824
221760.0000000    0.2525534
221800.0000000    0.2719280
221840.0000000    0.2692207
221880.0000000    0.2412431
221920.0000000    0.2879372
221960.0000000    0.2831029
222000.0000000    0.2539024
222040.0000000    0.2395504
222080.0000000    0.2643280
222120.0000000    0.2509579
222160.0000000    0.2432799
222200.0000000    0.2578493
222240.0000000    0.2748038
222280.0000000    0.2588554
222320.0000000    0.2610367
222360.0000000    0.2652111
222400.0000000    0.2841203
222440.0000000    0.2753423
222480.0000000    0.2481221
222520.0000000    0.2652021
222560.0000000    0.2737185
222600.0000000    0.2678145
222640.0000000    0.2896940
222680.0000000    0.2815005
222720.0000000    0.2769268
222760.0000000    0.2527477
222800.0000000    0.2534072
222840.0000000    0.2572977
222880.0000000    0.2656192
222920.0000000    0.2629200
222960.0000000    0.2681507
223000.0000000    0.2647046
223040.0000000    0.2770816
223080.0000000    0.2672624
223120.0000000    0.2747015
223160.0000000    0.2877961
223200.0000000    0.2839626
223240.0000000    0.2756373
223280.0000000    0.2865827
223320.0000000    0.2659632
223360.0000000    0.2879035
223400.0000000    0.2984263
223440.0000000    0.2830307
223480.0000000    0.2993128
223520.0000000    0.2772144
223560.0000000    0.2852983
223600.0000000    0.2609548
223640.0000000    0.2663532
223680.0000000    0.2802055
223720.0000000    0.2766466
223760.0000000    0.2712316
223800.0000000    0.2744155
223840.0000000    0.2889185
223880.0000000    0.2677641
223920.0000000    0.2824060
223960.0000000    0.2961468
224000.0000000    0.2979592
224040.0000000    0.3052373
224080.0000000    0.2904555
224120.0000000    0.2796645
224160.0000000    0.2815641
224200.0000000    0.2941118
224240.0000000    0.2792174
224280.0000000    0.2613974
224320.0000000    0.2933664
224360.0000000    0.2940577
224400.0000000    0.2623996
224440.0000000    0.3001807
224480.0000000    0.2870858
224520.0000000    0.2840002
224560.0000000    0.3036714
224600.0000000    0.2739042
224640.0000000    0.2580339
224680.0000000    0.2787985
224720.0000000    0.2981201
224760.0000000    0.2840230
224800.0000000    0.3050850
224840.0000000    0.2922215
224880.0000000    0.3020620
224920.0000000    0.2887269
224960.0000000    0.3058710
225000.0000000    0.2803814
225040.0000000    0.2848319
225080.0000000    0.2597485
225120.0000000    0.2690606
225160.0000000    0.2774147
225200.0000000    0.2806870
225240.0000000    0.2863286
225280.0000000    0.2841597
225320.0000000    0.2910869
225360.0000000    0.2740381
225400.0000000    0.2723442
225440.0000000    0.2639248
225480.0000000    0.2710551
225520.0000000    0.2699873
225560.0000000    0.2930318
225600.0000000    0.2771672
225640.0000000    0.2650360
225680.0000000    0.2609462
225720.0000000    0.2718062
225760.0000000    0.2727507
225800.0000000    0.2707889
225840.0000000    0.2546447
225880.0000000    0.2710043
225920.0000000    0.2779184
225960.0000000    0.2999288
226000.0000000    0.2701416
226040.0000000    0.2633486
226080.0000000    0.2553236
226120.0000000    0.2883241
226160.0000000    0.2744993
226200.0000000    0.2521971
226240.0000000    0.2494429
226280.0000000    0.2415832
226320.0000000    0.2622910
226360.0000000    0.2508925
226400.0000000    0.2597873
226440.0000000    0.2787525
226480.0000000    0.2739531
226520.0000000    0.3100494
226560.0000000    0.2897374
226600.0000000    0.3089227
226640.0000000    0.2784807
226680.0000000    0.2852934
226720.0000000    0.2837564
226760.0000000    0.2806925
226800.0000000    0.2725955
226840.0000000    0.2758091
226880.0000000    0.2679772
226920.0000000    0.2744071
226960.0000000    0.2866338
227000.0000000    0.2900739
227040.0000000    0.2706934
227080.0000000    0.2470086
227120.0000000    0.2512977
227160.0000000    0.2462857
227200.0000000    0.2452290
227240.0000000    0.2712097
227280.0000000    0.2478150
227320.0000000    0.2575887
227360.0000000    0.2823407
227400.0000000    0.2706735
227440.0000000    0.2847984
227480.0000000    0.2449769
227520.0000000    0.2430779
227560.0000000    0.2749988
227600.0000000    0.2665603
227640.0000000    0.2618989
227680.0000000    0.2774411
227720.0000000    0.2382402
227760.0000000    0.2391260
227800.0000000    0.2409837
227840.0000000    0.2364429
227880.0000000    0.2354742
227920.0000000    0.2275269
227960.0000000    0.2200911
228000.0000000    0.2161441
228040.0000000    0.2349330
228080.0000000    0.2169919
228120.0000000    0.2235630
228160.0000000    0.2237336
228200.0000000    0.2050647
228240.0000000    0.2191527
228280.0000000    0.2310418
228320.0000000    0.2285865
228360.0000000    0.2146164
228400.0000000    0.2270459
228440.0000000    0.2188722
228480.0000000    0.2376368
228520.0000000    0.2217795
228560.0000000    0.2336509
228600.0000000    0.2282550
228640.0000000    0.2334544
228680.0000000    0.2113234
228720.0000000    0.2205201
228760.0000000    0.2213711
228800.0000000    0.1974680
228840.0000000    0.1945979
228880.0000000    0.2130777
228920.0000000    0.2163993
228960.0000000    0.2080770
229000.0000000    0.2163140
229040.0000000    0.2322412
229080.0000000    0.2159526
229120.0000000    0.2133281
229160.0000000    0.1975960
229200.0000000    0.2052326
229240.0000000    0.2166872
229280.0000000    0.2328007
229320.0000000    0.2221437
229360.0000000    0.2174547
229400.0000000    0.2239025
229440.0000000    0.2126581
229480.0000000    0.2096620
229520.0000000    0.2067305
229560.0000000    0.2116138
229600.0000000    0.2068862
229640.0000000    0.2002275
229680.0000000    0.2057101
229720.0000000    0.2006245
229760.0000000    0.2273773
229800.0000000    0.2142197
229840.0000000    0.2228045
229880.0000000    0.2396574
229920.0000000    0.2144729
229960.0000000    0.2358297
230000.0000000    0.2224376
230040.0000000    0.2248127
230080.0000000    0.2276910
230120.0000000    0.2306313
230160.0000000    0.2438246
230200.0000000    0.2243840
230240.0000000    0.2181327
230280.0000000    0.2416849
230320.0000000    0.2150024
230360.0000000    0.2181789
230400.0000000    0.2142190
230440.0000000    0.2258944
230480.0000000    0.2055475
230520.0000000    0.2133585
230560.0000000    0.2488354
230600.0000000    0.2139648
230640.0000000    0.2090746
230680.0000000    0.2184155
230720.0000000    0.2229979
230760.0000000    0.2291194
230800.0000000    0.2350652
230840.0000000    0.2326255
230880.0000000    0.2377029
230920.0000000    0.2393818
230960.0000000    0.2443663
231000.0000000    0.2580997
231040.0000000    0.2413449
231080.0000000    0.2449778
231120.0000000    0.2368199
231160.0000000    0.2404449
231200.0000000    0.2272632
231240.0000000    0.2249073
231280.0000000    0.2433408
231320.0000000    0.2307667
231360.0000000    0.2395847
231400.0000000    0.2414932
231440.0000000    0.2427763
231480.0000000    0.2269105
231520.0000000    0.2231572
231560.0000000    0.2419475
231600.0000000    0.2185008
231640.0000000    0.2015081
231680.0000000    0.2111369
231720.0000000    0.1957548
231760.0000000    0.1897724
231800.0000000    0.1910703
231840.0000000    0.2194875
231880.0000000    0.2128735
231920.0000000    0.2142857
231960.0000000    0.2080178
232000.0000000    0.2258136
232040.0000000    0.2171982
232080.0000000    0.2037833
232120.0000000    0.2153215
232160.0000000    0.2108068
232200.0000000    0.2111206
232240.0000000    0.2272106
232280.0000000    0.2157206
232320.0000000    0.2164017
232360.0000000    0.2157661
232400.0000000    0.2214543
232440.0000000    0.2244193
232480.0000000    0.2411057
232520.0000000    0.2414574
232560.0000000    0.2231580
232600.0000000    0.2109848
232640.0000000    0.2214561
232680.0000000    0.2448169
232720.0000000    0.2249816
232760.0000000    0.2389078
232800.0000000    0.2292767
232840.0000000    0.2381776
232880.0000000    0.2322864
232920.0000000    0.2366120
232960.0000000    0.2355479
233000.0000000    0.2180084
233040.0000000    0.2365467
233080.0000000    0.2416639
233120.0000000    0.2198090
233160.0000000    0.2286445
233200.0000000    0.2268303
233240.0000000    0.2364203
233280.0000000    0.2402662
233320.0000000    0.2228772
233360.0000000    0.2523995
233400.0000000    0.2342559
233440.0000000    0.2287881
233480.0000000    0.2301284
233520.0000000    0.2277595
233560.0000000    0.2548954
233600.0000000    0.2432259
233640.0000000    0.2620545
233680.0000000    0.2694049
233720.0000000    0.2704000
233760.0000000    0.2502532
233800.0000000    0.2399766
233840.0000000    0.2411104
233880.0000000    0.2519997
233920.0000000    0.2493621
233960.0000000    0.2496438
234000.0000000    0.2439362
234040.0000000    0.2335421
234080.0000000    0.2186204
234120.0000000    0.2504490
234160.0000000    0.2339317
234200.0000000    0.2423116
234240.0000000    0.2269740
234280.0000000    0.2278572
234320.0000000    0.2340007
234360.0000000    0.2233153
234400.0000000    0.2431607
234440.0000000    0.2322228
234480.0000000    0.2241859
234520.0000000    0.2303867
234560.0000000    0.2333878
234600.0000000    0.2280448
234640.0000000    0.2361785
234680.0000000    0.2236692
234720.0000000    0.2168191
234760.0000000    0.2120564
234800.0000000    0.2248342
234840.0000000    0.2222054
234880.0000000    0.2250661
234920.0000000    0.2202517
234960.0000000    0.2354558
235000.0000000    0.2408057
235040.0000000    0.2278853
235080.0000000    0.2323747
235120.0000000    0.2482286
235160.0000000    0.2439417
235200.0000000    0.2237707
235240.0000000    0.2202456
235280.0000000    0.2348056
235320.0000000    0.2231856
235360.0000000    0.2225261
235400.0000000    0.2187993
235440.0000000    0.2243177
235480.0000000    0.2121792
235520.0000000    0.2130207
235560.0000000    0.2205905
235600.0000000    0.2152074
235640.0000000    0.2559162
235680.0000000    0.2358467
235720.0000000    0.2275182
235760.0000000    0.2394308
235800.0000000    0.2276284
235840.0000000    0.2417065
235880.0000000    0.2480801
235920.0000000    0.2552401
235960.0000000    0.2645485
236000.0000000    0.2621340
236040.0000000    0.2524538
236080.0000000    0.2758060
236120.0000000    0.2630649
236160.0000000    0.2632367
236200.0000000    0.2901402
236240.0000000    0.3079429
236280.0000000    0.2842790
236320.0000000    0.2733898
236360.0000000    0.2688978
236400.0000000    0.2790537
236440.0000000    0.2646589
236480.0000000    0.2464087
236520.0000000    0.2342731
236560.0000000    0.2318647
236600.0000000    0.2386758
236640.0000000    0.2404710
236680.0000000    0.2402578
236720.0000000    0.2514535
236760.0000000    0.2599161
236800.0000000    0.2500626
236840.0000000    0.2504206
236880.0000000    0.2420357
236920.0000000    0.2065285
236960.0000000    0.2354339
237000.0000000    0.2508728
237040.0000000    0.2248554
237080.0000000    0.2412188
237120.0000000    0.2334897
237160.0000000    0.2557868
237200.0000000    0.2408470
237240.0000000    0.2692275
237280.0000000    0.2625458
237320.0000000    0.2465026
237360.0000000    0.2480926
237400.0000000    0.2371496
237440.0000000    0.2324540
237480.0000000    0.2557435
237520.0000000    0.2391391
237560.0000000    0.2135631
237600.0000000    0.2407686
237640.0000000    0.2277471
237680.0000000    0.2392016
237720.0000000    0.2459199
237760.0000000    0.2553587
237800.0000000    0.2643666
237840.0000000    0.2412041
237880.0000000    0.2495203
237920.0000000    0.2374656
237960.0000000    0.2548346
238000.0000000    0.2613635
238040.0000000    0.2378396
238080.0000000    0.2545374
238120.0000000    0.2588676
238160.0000000    0.2633267
238200.0000000    0.2369577
238240.0000000    0.2466905
238280.0000000    0.2565056
238320.0000000    0.2624412
238360.0000000    0.2681902
238400.0000000    0.2450455
238440.0000000    0.2540362
238480.0000000    0.2303500
238520.0000000    0.2396564
238560.0000000    0.2398203
238600.0000000    0.2331361
238640.0000000    0.2509565
238680.0000000    0.2641757
238720.0000000    0.2901929
238760.0000000    0.2575530
238800.0000000    0.2466528
238840.0000000    0.2623394
238880.0000000    0.2566908
238920.0000000    0.2488534
238960.0000000    0.2565466
239000.0000000    0.2501394
239040.0000000    0.2519291
239080.0000000    0.2401859
239120.0000000    0.2455523
239160.0000000    0.2401404
239200.0000000    0.2321519
239240.0000000    0.2371831
239280.0000000    0.2341198
239320.0000000    0.2246888
239360.0000000    0.2425946
239400.0000000    0.2311156
239440.0000000    0.2479438
239480.0000000    0.2405361
239520.0000000    0.2602508
239560.0000000    0.2499621
239600.0000000    0.2160456
239640.0000000    0.2322793
239680.0000000    0.2379849
239720.0000000    0.2201750
239760.0000000    0.2261791
239800.0000000    0.2179599
239840.0000000    0.2319583
239880.0000000    0.2589424
239920.0000000    0.2651451
239960.0000000    0.2480600
240000.0000000    0.2716530
240040.0000000    0.2339188
240080.0000000    0.2383027
240120.0000000    0.2663325
240160.0000000    0.2389172
240200.0000000    0.2520543
240240.0000000    0.2592859
240280.0000000    0.2469888
240320.0000000    0.2576877
240360.0000000    0.2520845
240400.0000000    0.2616037
240440.0000000    0.2600224
240480.0000000    0.2595577
240520.0000000    0.2784909
240560.0000000    0.2729033
240600.0000000    0.2510423
240640.0000000    0.2612029
240680.0000000    0.2596992
240720.0000000    0.2699197
240760.0000000    0.2608277
240800.0000000    0.2509882
240840.0000000    0.2666526
240880.0000000    0.2457534
240920.0000000    0.2593027
240960.0000000    0.2341381
241000.0000000    0.2511036
241040.0000000    0.2530018
241080.0000000    0.2535008
241120.0000000    0.2383651
241160.0000000    0.2502287
241200.0000000    0.2363293
241240.0000000    0.2478272
241280.0000000    0.2662048
241320.0000000    0.2441897
241360.0000000    0.2490672
241400.0000000    0.2633214
241440.0000000    0.2603447
241480.0000000    0.2504341
241520.0000000    0.2500961
241560.0000000    0.2462686
241600.0000000    0.2434426
241640.0000000    0.2347529
241680.0000000    0.2380468
241720.0000000    0.2432721
241760.0000000    0.2425332
241800.0000000    0.2532340
241840.0000000    0.2455517
241880.0000000    0.2396033
241920.0000000    0.2542648
241960.0000000    0.2669714
242000.0000000    0.2478076
242040.0000000    0.2510948
242080.0000000    0.2639709
242120.0000000    0.2648638
242160.0000000    0.2648669
242200.0000000    0.2667511
242240.0000000    0.2511265
242280.0000000    0.2602936
242320.0000000    0.2561203
242360.0000000    0.2460185
242400.0000000    0.2703157
242440.0000000    0.2454045
242480.0000000    0.2476383
242520.0000000    0.2474664
242560.0000000    0.2526957
242600.0000000    0.2423154
242640.0000000    0.2575278
242680.0000000    0.2507379
242720.0000000    0.2781428
242760.0000000    0.2757352
242800.0000000    0.2623380
242840.0000000    0.2680781
242880.0000000    0.2772514
242920.0000000    0.2770919
242960.0000000    0.2653755
243000.0000000    0.2634620
243040.0000000    0.2681546
243080.0000000    0.2706631
243120.0000000    0.2620729
243160.0000000    0.2630599
243200.0000000    0.2628940
243240.0000000    0.2825294
243280.0000000    0.2653189
243320.0000000    0.2844062
243360.0000000    0.2712288
243400.0000000    0.2782396
243440.0000000    0.2805372
243480.0000000    0.2542306
243520.0000000    0.2719866
243560.0000000    0.2635258
243600.0000000    0.2541447
243640.0000000    0.2682952
243680.0000000    0.2806952
243720.0000000    0.2762375
243760.0000000    0.2946311
243800.0000000    0.2966254
243840.0000000    0.2810576
243880.0000000    0.2697419
243920.0000000    0.2755980
243960.0000000    0.2951710
244000.0000000    0.2812725
244040.0000000    0.2634217
244080.0000000    0.2679926
244120.0000000    0.2510529
244160.0000000    0.2565286
244200.0000000    0.2686392
244240.0000000    0.2669816
244280.0000000    0.2658443
244320.0000000    0.2451683
244360.0000000    0.2593331
244400.0000000    0.2413073
244440.0000000    0.2549817
244480.0000000    0.2373875
244520.0000000    0.2624244
244560.0000000    0.2216680
244600.0000000    0.2526220
244640.0000000    0.2433321
244680.0000000    0.2669395
244720.0000000    0.2412847
244760.0000000    0.2659267
244800.0000000    0.2578067
244840.0000000    0.2725866
244880.0000000    0.2646643
244920.0000000    0.2751863
244960.0000000    0.2706736
245000.0000000    0.2505442
245040.0000000    0.2639784
245080.0000000    0.2717195
245120.0000000    0.2571514
245160.0000000    0.2472131
245200.0000000    0.2612839
245240.0000000    0.2605614
245280.0000000    0.2780547
245320.0000000    0.2857663
245360.0000000    0.2827654
245400.0000000    0.2618792
245440.0000000    0.2700540
245480.0000000    0.2757171
245520.0000000    0.2741263
245560.0000000    0.2639187
245600.0000000    0.2645935
245640.0000000    0.2894551
245680.0000000    0.2744924
245720.0000000    0.2709259
245760.0000000    0.2675843
245800.0000000    0.2698251
245840.0000000    0.2868123
245880.0000000    0.2553333
245920.0000000    0.2866252
245960.0000000    0.2691571
246000.0000000    0.2918705
246040.0000000    0.2593338
246080.0000000    0.2343513
246120.0000000    0.2411161
246160.0000000    0.2538210
246200.0000000    0.2377983
246240.0000000    0.2426235
246280.0000000    0.2521892
246320.0000000    0.2361028
246360.0000000    0.2307235
246400.0000000    0.2444110
246440.0000000    0.2310830
246480.0000000    0.2549141
246520.0000000    0.2579374
246560.0000000    0.2602295
246600.0000000    0.2578596
246640.0000000    0.2558211
246680.0000000    0.2387914
246720.0000000    0.2308433
246760.0000000    0.2383930
246800.0000000    0.2327905
246840.0000000    0.2402470
246880.0000000    0.2332080
246920.0000000    0.2324050
246960.0000000    0.2052790
247000.0000000    0.2062235
247040.0000000    0.2077640
247080.0000000    0.2388409
247120.0000000    0.2479973
247160.0000000    0.2415227
247200.0000000    0.2553341
247240.0000000    0.2374028
247280.0000000    0.2291040
247320.0000000    0.2334562
247360.0000000    0.2230118
247400.0000000    0.2297845
247440.0000000    0.2035316
247480.0000000    0.2129581
247520.0000000    0.2116412
247560.0000000    0.2233725
247600.0000000    0.2148887
247640.0000000    0.2286686
247680.0000000    0.2400533
247720.0000000    0.2489353
247760.0000000    0.2651071
247800.0000000    0.2539918
247840.0000000    0.2239607
247880.0000000    0.2525975
247920.0000000    0.2501950
247960.0000000    0.2277955
248000.0000000    0.2305730
248040.0000000    0.2317237
248080.0000000    0.2407461
248120.0000000    0.2652542
248160.0000000    0.2474625
248200.0000000    0.2623869
248240.0000000    0.2681493
248280.0000000    0.2734909
248320.0000000    0.2453067
248360.0000000    0.2512614
248400.0000000    0.2417549
248440.0000000    0.2682655
248480.0000000    0.2686948
248520.0000000    0.2610462
248560.0000000    0.2497951
248600.0000000    0.2267427
248640.0000000    0.2371226
248680.0000000    0.2433885
248720.0000000    0.2267127
248760.0000000    0.2241455
248800.0000000    0.2417128
248840.0000000    0.2481416
248880.0000000    0.2342580
248920.0000000    0.2361437
248960.0000000    0.2236893
249000.0000000    0.2412200
249040.0000000    0.2324470
249080.0000000    0.2438397
249120.0000000    0.2421914
249160.0000000    0.2243632
249200.0000000    0.2397241
249240.0000000    0.2406766
249280.0000000    0.2295581
249320.0000000    0.2451877
249360.0000000    0.2326760
249400.0000000    0.2259878
249440.0000000    0.2648101
249480.0000000    0.2564453
249520.0000000    0.2543435
249560.0000000    0.2500291
249600.0000000    0.2355583
249640.0000000    0.2544379
249680.0000000    0.2470954
249720.0000000    0.2228242
249760.0000000    0.2488921
249800.0000000    0.2429183
249840.0000000    0.2474897
249880.0000000    0.2447776
249920.0000000    0.2270186
249960.0000000    0.2339937
250000.0000000    0.2353353
250040.0000000    0.2466789
250080.0000000    0.2632580
250120.0000000    0.2463946
250160.0000000    0.2473378
250200.0000000    0.2448292
250240.0000000    0.2418715
250280.0000000    0.2275653
250320.0000000    0.2530773
250360.0000000    0.2341949
250400.0000000    0.2439458
250440.0000000    0.2526392
250480.0000000    0.2769117
250520.0000000    0.2678384
250560.0000000    0.2556237
250600.0000000    0.2497096
250640.0000000    0.2580952
250680.0000000    0.2560218
250720.0000000    0.2359636
250760.0000000    0.2573667
250800.0000000    0.2288478
250840.0000000    0.2366890
250880.0000000    0.2630034
250920.0000000    0.2686296
250960.0000000    0.2592353
251000.0000000    0.2651511
251040.0000000    0.2741802
251080.0000000    0.2442869
251120.0000000    0.2724077
251160.0000000    0.2524578
251200.0000000    0.2493202
251240.0000000    0.2578265
251280.0000000    0.2434580
251320.0000000    0.2527849
251360.0000000    0.2333016
251400.0000000    0.2478652
251440.0000000    0.2494939
251480.0000000    0.2369085
251520.0000000    0.2445873
251560.0000000    0.2538267
251600.0000000    0.2613209
251640.0000000    0.2749834
251680.0000000    0.2813331
251720.0000000    0.3116867
251760.0000000    0.2677350
251800.0000000    0.2671726
251840.0000000    0.2188351
251880.0000000    0.2528929
251920.0000000    0.2302957
251960.0000000    0.2558863
252000.0000000    0.2665212
252040.0000000    0.2544119
252080.0000000    0.2697140
252120.0000000    0.2566594
252160.0000000    0.2602217
252200.0000000    0.2607400
252240.0000000    0.2440562
252280.0000000    0.2774429
252320.0000000    0.2759100
252360.0000000    0.2345700
252400.0000000    0.2391705
252440.0000000    0.2626136
252480.0000000    0.2666460
252520.0000000    0.2904165
252560.0000000    0.2558796
252600.0000000    0.2563497
252640.0000000    0.2635021
252680.0000000    0.2663319
252720.0000000    0.2614134
252760.0000000    0.2856871
252800.0000000    0.2718054
252840.0000000    0.2443909
252880.0000000    0.2500760
252920.0000000    0.2617789
252960.0000000    0.2360353
253000.0000000    0.2244264
253040.0000000    0.2271865
253080.0000000    0.2473000
253120.0000000    0.2481481
253160.0000000    0.2207110
253200.0000000    0.2207733
253240.0000000    0.2070583
253280.0000000    0.2357095
253320.0000000    0.2300458
253360.0000000    0.2362756
253400.0000000    0.2342136
253440.0000000    0.2349136
253480.0000000    0.2254142
253520.0000000    0.2197488
253560.0000000    0.2203055
253600.0000000    0.2119225
253640.0000000    0.2293197
253680.0000000    0.2303950
253720.0000000    0.2090956
253760.0000000    0.2402995
253800.0000000    0.2155048
253840.0000000    0.2364561
253880.0000000    0.2354535
253920.0000000    0.2115356
253960.0000000    0.2062236
254000.0000000    0.2269124
254040.0000000    0.2239802
254080.0000000    0.2366372
254120.0000000    0.2284326
254160.0000000    0.2307735
254200.0000000    0.2409974
254240.0000000    0.2299786
254280.0000000    0.2542618
254320.0000000    0.2532755
254360.0000000    0.2615395
254400.0000000    0.2664962
254440.0000000    0.2432327
254480.0000000    0.2289322
254520.0000000    0.2253034
254560.0000000    0.2582179
254600.0000000    0.2591606
254640.0000000    0.2392065
254680.0000000    0.2582168
254720.0000000    0.2170703
254760.0000000    0.2370211
254800.0000000    0.2598136
254840.0000000    0.2429629
254880.0000000    0.2293061
254920.0000000    0.2431504
254960.0000000    0.2451331
255000.0000000    0.2430746
255040.0000000    0.2481668
255080.0000000    0.2482419
255120.0000000    0.2383202
255160.0000000    0.2442069
255200.0000000    0.2479021
255240.0000000    0.2354202
255280.0000000    0.2296331
255320.0000000    0.2279431
255360.0000000    0.2561768
255400.0000000    0.2850050
255440.0000000    0.2653562
255480.0000000    0.2749300
255520.0000000    0.2649272
255560.0000000    0.2351264
255600.0000000    0.2619130
255640.0000000    0.2602933
255680.0000000    0.2685536
255720.0000000    0.2595703
255760.0000000    0.2686224
255800.0000000    0.2203240
255840.0000000    0.2565134
255880.0000000    0.2453502
255920.0000000    0.2481391
255960.0000000    0.2333622
256000.0000000    0.2324581
256040.0000000    0.2289556
256080.0000000    0.2137621
256120.0000000    0.2392231
256160.0000000    0.2349792
256200.0000000    0.2267971
256240.0000000    0.2394539
256280.0000000    0.2316954
256320.0000000    0.2427218
256360.0000000    0.2777282
256400.0000000    0.2775495
256440.0000000    0.2483568
256480.0000000    0.2229389
256520.0000000    0.2317151
256560.0000000    0.2386370
256600.0000000    0.2450846
256640.0000000    0.2555315
256680.0000000    0.2644126
256720.0000000    0.2559027
256760.0000000    0.2422336
256800.0000000    0.2547373
256840.0000000    0.2733221
256880.0000000    0.2708149
256920.0000000    0.2544788
256960.0000000    0.2462118
257000.0000000    0.2702679
257040.0000000    0.2743514
257080.0000000    0.2853391
257120.0000000    0.2736135
257160.0000000    0.2731970
257200.0000000    0.2631935
257240.0000000    0.2573713
257280.0000000    0.2788515
257320.0000000    0.2551418
257360.0000000    0.2766897
257400.0000000    0.2539362
257440.0000000    0.2607825
257480.0000000    0.2608263
257520.0000000    0.2792796
257560.0000000    0.2511328
257600.0000000    0.2353424
257640.0000000    0.2515412
257680.0000000    0.2527291
257720.0000000    0.2553941
257760.0000000    0.2332855
257800.0000000    0.2629982
257840.0000000    0.2700645
257880.0000000    0.2522033
257920.0000000    0.2569934
257960.0000000    0.2428541
258000.0000000    0.2431646
258040.0000000    0.2437205
258080.0000000    0.2607468
258120.0000000    0.2526689
258160.0000000    0.2471077
258200.0000000    0.2384131
258240.0000000    0.2429263
258280.0000000    0.2429536
258320.0000000    0.2263872
258360.0000000    0.2695898
258400.0000000    0.2584606
258440.0000000    0.2410647
258480.0000000    0.2331076
258520.0000000    0.2444926
258560.0000000    0.2496064
258600.0000000    0.2622059
258640.0000000    0.2442215
258680.0000000    0.2693060
258720.0000000    0.2746337
258760.0000000    0.2511316
258800.0000000    0.2680166
258840.0000000    0.2423336
258880.0000000    0.2472923
258920.0000000    0.2618215
258960.0000000    0.2510942
259000.0000000    0.2257898
259040.0000000    0.2241573
259080.0000000    0.2406509
259120.0000000    0.2198360
259160.0000000    0.2266236
259200.0000000    0.2307532
259240.0000000    0.2481841
259280.0000000    0.2483320
259320.0000000    0.2485573
259360.0000000    0.2338889
259400.0000000    0.2357725
259440.0000000    0.2380254
259480.0000000    0.2302877
259520.0000000    0.2369994
259560.0000000    0.2658193
259600.0000000    0.2431437
259640.0000000    0.2438134
259680.0000000    0.2412571
259720.0000000    0.2547276
259760.0000000    0.2451548
259800.0000000    0.2188882
259840.0000000    0.2288898
259880.0000000    0.2252363
259920.0000000    0.2172484
259960.0000000    0.2332209
260000.0000000    0.2190739
260040.0000000    0.2127517
260080.0000000    0.2424607
260120.0000000    0.2403543
260160.0000000    0.2293320
260200.0000000    0.2013318
260240.0000000    0.2039322
260280.0000000    0.2095676
260320.0000000    0.2099227
260360.0000000    0.2162879
260400.0000000    0.2349131
260440.0000000    0.2356992
260480.0000000    0.2267403
260520.0000000    0.2402605
260560.0000000    0.2334567
260600.0000000    0.2443353
260640.0000000    0.2402124
260680.0000000    0.2376434
260720.0000000    0.2261485
260760.0000000    0.2225557
260800.0000000    0.2130468
260840.0000000    0.2186783
260880.0000000    0.2209668
260920.0000000    0.2154671
260960.0000000    0.2198697
261000.0000000    0.2415905
261040.0000000    0.2141555
261080.0000000    0.2323725
261120.0000000    0.2337905
261160.0000000    0.2097255
261200.0000000    0.2364720
261240.0000000    0.2276208
261280.0000000    0.2196212
261320.0000000    0.2155802
261360.0000000    0.2279683
261400.0000000    0.2227224
261440.0000000    0.2156737
261480.0000000    0.2040048
261520.0000000    0.2101322
261560.0000000    0.1967881
261600.0000000    0.2171159
261640.0000000    0.2017505
261680.0000000    0.2011488
261720.0000000    0.2153559
261760.0000000    0.2159407
261800.0000000    0.2270698
261840.0000000    0.2295902
261880.0000000    0.2339863
261920.0000000    0.2538181
261960.0000000    0.2513378
262000.0000000    0.2532267
262040.0000000    0.2599427
262080.0000000    0.2601558
262120.0000000    0.2663941
262160.0000000    0.2788690
262200.0000000    0.2470554
262240.0000000    0.2599374
262280.0000000    0.2608160
262320.0000000    0.2698489
262360.0000000    0.2438153
262400.0000000    0.2434332
262440.0000000    0.2447149
262480.0000000    0.2576978
262520.0000000    0.2723349
262560.0000000    0.2806022
262600.0000000    0.2680451
262640.0000000    0.2520739
262680.0000000    0.2473015
262720.0000000    0.2609662
262760.0000000    0.2605492
262800.0000000    0.2488414
262840.0000000    0.2411283
262880.0000000    0.2472997
262920.0000000    0.2587487
262960.0000000    0.2470417
263000.0000000    0.2674488
263040.0000000    0.2511558
263080.0000000    0.2609238
263120.0000000    0.2508543
263160.0000000    0.2549495
263200.0000000    0.2794529
263240.0000000    0.2806568
263280.0000000    0.2901541
263320.0000000    0.2626951
263360.0000000    0.2677979
263400.0000000    0.2451868
263440.0000000    0.2741750
263480.0000000    0.2851678
263520.0000000    0.2985871
263560.0000000    0.3027094
263600.0000000    0.3010628
263640.0000000    0.2762260
263680.0000000    0.2740865
263720.0000000    0.2645948
263760.0000000    0.2842674
263800.0000000    0.2737170
263840.0000000    0.2577556
263880.0000000    0.2731513
263920.0000000    0.2516692
263960.0000000    0.2774087
264000.0000000    0.2720141
264040.0000000    0.2767058
264080.0000000    0.2812882
264120.0000000    0.2885624
264160.0000000    0.2932920
264200.0000000    0.2863992
264240.0000000    0.2785194
264280.0000000    0.2657589
264320.0000000    0.2709662
264360.0000000    0.2729982
264400.0000000    0.2740071
264440.0000000    0.2644866
264480.0000000    0.2607797
264520.0000000    0.2560273
264560.0000000    0.2671351
264600.0000000    0.2529914
264640.0000000    0.2765159
264680.0000000    0.2781220
264720.0000000    0.2709542
264760.0000000    0.2545131
264800.0000000    0.2678629
264840.0000000    0.2557116
264880.0000000    0.2503810
264920.0000000    0.2699675
264960.0000000    0.2549400
265000.0000000    0.2682444
265040.0000000    0.2627392
265080.0000000    0.2700623
265120.0000000    0.2675815
265160.0000000    0.2827927
265200.0000000    0.2809257
265240.0000000    0.2506338
265280.0000000    0.2427714
265320.0000000    0.2694671
265360.0000000    0.2753774
265400.0000000    0.2619239
265440.0000000    0.2456938
265480.0000000    0.2552466
265520.0000000    0.2595942
265560.0000000    0.2582226
265600.0000000    0.2615834
265640.0000000    0.2554225
265680.0000000    0.2594964
265720.0000000    0.2483112
265760.0000000    0.2673208
265800.0000000    0.2715345
265840.0000000    0.2449195
265880.0000000    0.2468712
265920.0000000    0.2516646
265960.0000000    0.2437087
266000.0000000    0.2510347
266040.0000000    0.2570753
266080.0000000    0.2472170
266120.0000000    0.2493791
266160.0000000    0.2485323
266200.0000000    0.2606958
266240.0000000    0.2368932
266280.0000000    0.2443673
266320.0000000    0.2610134
266360.0000000    0.2630064
266400.0000000    0.2766235
266440.0000000    0.2508879
266480.0000000    0.2601834
266520.0000000    0.2720562
266560.0000000    0.2481238
266600.0000000    0.2618208
266640.0000000    0.2698593
266680.0000000    0.2632487
266720.0000000    0.2507441
266760.0000000    0.2611924
266800.0000000    0.2837529
266840.0000000    0.2795765
266880.0000000    0.2734794
266920.0000000    0.2657466
266960.0000000    0.2956093
267000.0000000    0.2866900
267040.0000000    0.2918381
267080.0000000    0.2847620
267120.0000000    0.2752646
267160.0000000    0.2678440
267200.0000000    0.2615997
267240.0000000    0.2430703
267280.0000000    0.2753001
267320.0000000    0.2647543
267360.0000000    0.2705215
267400.0000000    0.2743760
267440.0000000    0.2745390
267480.0000000    0.2646908
267520.0000000    0.2698539
267560.0000000    0.2744561
267600.0000000    0.2613435
267640.0000000    0.2685268
267680.0000000    0.2561948
267720.0000000    0.2675837
267760.0000000    0.2572022
267800.0000000    0.2606677
267840.0000000    0.2760167
267880.0000000    0.2569918
267920.0000000    0.2626995
267960.0000000    0.2796842
268000.0000000    0.2663673
268040.0000000    0.2503369
268080.0000000    0.2458408
268120.0000000    0.2693198
268160.0000000    0.2654022
268200.0000000    0.2704622
268240.0000000    0.2862919
268280.0000000    0.2865189
268320.0000000    0.2891687
268360.0000000    0.2774727
268400.0000000    0.2881763
268440.0000000    0.2675811
268480.0000000    0.2750986
268520.0000000    0.2764656
268560.0000000    0.2668250
268600.0000000    0.2898863
268640.0000000    0.2624648
268680.0000000    0.3049791
268720.0000000    0.2884108
268760.0000000    0.2914639
268800.0000000    0.2710595
268840.0000000    0.2799768
268880.0000000    0.2726882
268920.0000000    0.2491640
268960.0000000    0.2588347
269000.0000000    0.2514615
269040.0000000    0.2764374
269080.0000000    0.2900877
269120.0000000    0.2576226
269160.0000000    0.2698834
269200.0000000    0.2818924
269240.0000000    0.2941145
269280.0000000    0.2550695
269320.0000000    0.2709250
269360.0000000    0.2747109
269400.0000000    0.2758039
269440.0000000    0.2712770
269480.0000000    0.2832153
269520.0000000    0.2571790
269560.0000000    0.2337709
269600.0000000    0.2748081
269640.0000000    0.2550384
269680.0000000    0.2517377
269720.0000000    0.2651983
269760.0000000    0.2598291
269800.0000000    0.2626750
269840.0000000    0.2556737
269880.0000000    0.2655782
269920.0000000    0.2567202
269960.0000000    0.2453084
270000.0000000    0.2593900
270040.0000000    0.2545485
270080.0000000    0.2495981
270120.0000000    0.2670633
270160.0000000    0.2551536
270200.0000000    0.2554871
270240.0000000    0.2669858
270280.0000000    0.2658949
270320.0000000    0.2520092
270360.0000000    0.2644565
270400.0000000    0.2682593
270440.0000000    0.2721712
270480.0000000    0.2752576
270520.0000000    0.2819029
270560.0000000    0.2869535
270600.0000000    0.2832923
270640.0000000    0.2875600
270680.0000000    0.2611687
270720.0000000    0.2547053
270760.0000000    0.2598519
270800.0000000    0.2632363
270840.0000000    0.2583579
270880.0000000    0.2544586
270920.0000000    0.2611091
270960.0000000    0.2847506
271000.0000000    0.2705223
271040.0000000    0.2637818
271080.0000000    0.2763802
271120.0000000    0.2845408
271160.0000000    0.2982238
271200.0000000    0.2814443
271240.0000000    0.2870958
271280.0000000    0.2784298
271320.0000000    0.2795486
271360.0000000    0.2721256
271400.0000000    0.2581784
271440.0000000    0.2492341
271480.0000000    0.2777263
271520.0000000    0.2855296
271560.0000000    0.2639307
271600.0000000    0.2707412
271640.0000000    0.2767949
271680.0000000    0.2821786
271720.0000000    0.2851915
271760.0000000    0.2704246
271800.0000000    0.2707970
271840.0000000    0.2747016
271880.0000000    0.2488537
271920.0000000    0.2558263
271960.0000000    0.2579542
272000.0000000    0.2803491
272040.0000000    0.2702390
272080.0000000    0.2632971
272120.0000000    0.2636751
272160.0000000    0.2753164
272200.0000000    0.2863715
272240.0000000    0.2674539
272280.0000000    0.2774602
272320.0000000    0.2675730
272360.0000000    0.2808432
272400.0000000    0.2690688
272440.0000000    0.2710648
272480.0000000    0.2705452
272520.0000000    0.2797541
272560.0000000    0.2531614
272600.0000000    0.2598819
272640.0000000    0.2419677
272680.0000000    0.2380807
272720.0000000    0.2406833
272760.0000000    0.2586973
272800.0000000    0.2543403
272840.0000000    0.2564917
272880.0000000    0.2683924
272920.0000000    0.2823972
272960.0000000    0.2546145
273000.0000000    0.2508476
273040.0000000    0.2674531
273080.0000000    0.2616975
273120.0000000    0.2765906
273160.0000000    0.2523171
273200.0000000    0.2723514
273240.0000000    0.2838411
273280.0000000    0.2518649
273320.0000000    0.2694090
273360.0000000    0.2522147
273400.0000000    0.2724447
273440.0000000    0.2642538
273480.0000000    0.2788225
273520.0000000    0.2727444
273560.0000000    0.2527812
273600.0000000    0.2572522
273640.0000000    0.2622130
273680.0000000    0.2712227
273720.0000000    0.2448752
273760.0000000    0.2509400
273800.0000000    0.2465572
273840.0000000    0.2730220
273880.0000000    0.2531587
273920.0000000    0.2620002
273960.0000000    0.2740399
274000.0000000    0.2664807
274040.0000000    0.2657437
274080.0000000    0.2460907
274120.0000000    0.2747292
274160.0000000    0.2640142
274200.0000000    0.2471514
274240.0000000    0.2496363
274280.0000000    0.2704520
274320.0000000    0.2604418
274360.0000000    0.2666499
274400.0000000    0.2446830
274440.0000000    0.2748792
274480.0000000    0.2630427
274520.0000000    0.2567972
274560.0000000    0.2626362
274600.0000000    0.2653020
274640.0000000    0.2742363
274680.0000000    0.2798804
274720.0000000    0.2975690
274760.0000000    0.2799032
274800.0000000    0.2866851
274840.0000000    0.3007993
274880.0000000    0.2866563
274920.0000000    0.2623203
274960.0000000    0.2764330
275000.0000000    0.2770739
275040.0000000    0.2924843
275080.0000000    0.2680128
275120.0000000    0.2725861
275160.0000000    0.2949342
275200.0000000    0.2736224
275240.0000000    0.2815933
275280.0000000    0.2558039
275320.0000000    0.2624148
275360.0000000    0.2667797
275400.0000000    0.2848627
275440.0000000    0.2699269
275480.0000000    0.2977497
275520.0000000    0.2788628
275560.0000000    0.2808684
275600.0000000    0.2746649
275640.0000000    0.2564903
275680.0000000    0.2528521
275720.0000000    0.2748217
275760.0000000    0.2512379
275800.0000000    0.2637687
275840.0000000    0.2630053
275880.0000000    0.2508003
275920.0000000    0.2549302
275960.0000000    0.2668548
276000.0000000    0.2860834
276040.0000000    0.2790215
276080.0000000    0.2643947
276120.0000000    0.2730863
276160.0000000    0.2591393
276200.0000000    0.2732435
276240.0000000    0.2851737
276280.0000000    0.2661006
276320.0000000    0.2654041
276360.0000000    0.2539956
276400.0000000    0.2779448
276440.0000000    0.2458575
276480.0000000    0.2761463
276520.0000000    0.2863436
276560.0000000    0.2545504
276600.0000000    0.2770035
276640.0000000    0.2819497
276680.0000000    0.2679054
276720.0000000    0.2870357
276760.0000000    0.2916816
276800.0000000    0.2883166
276840.0000000    0.2604221
276880.0000000    0.2744561
276920.0000000    0.2730852
276960.0000000    0.2460395
277000.0000000    0.2788126
277040.0000000    0.2642902
277080.0000000    0.2587927
277120.0000000    0.2745860
277160.0000000    0.2634585
277200.0000000    0.2525586
277240.0000000    0.2933615
277280.0000000    0.2795884
277320.0000000    0.2929132
277360.0000000    0.2924660
277400.0000000    0.2965890
277440.0000000    0.2841453
277480.0000000    0.2890817
277520.0000000    0.2749477
277560.0000000    0.2923464
277600.0000000    0.2893977
277640.0000000    0.2732980
277680.0000000    0.2844043
277720.0000000    0.2862928
277760.0000000    0.2926655
277800.0000000    0.2866561
277840.0000000    0.2671881
277880.0000000    0.2873693
277920.0000000    0.2917639
277960.0000000    0.2833990
278000.0000000    0.2820553
278040.0000000    0.2906308
278080.0000000    0.2748858
278120.0000000    0.2742438
278160.0000000    0.2861899
278200.0000000    0.2877319
278240.0000000    0.2630664
278280.0000000    0.2807489
278320.0000000    0.2691270
278360.0000000    0.2645742
278400.0000000    0.2684680
278440.0000000    0.2628837
278480.0000000    0.2881318
278520.0000000    0.2711421
278560.0000000    0.2884004
278600.0000000    0.2840130
278640.0000000    0.2686135
278680.0000000    0.2681571
278720.0000000    0.2531326
278760.0000000    0.2586648
278800.0000000    0.2732151
278840.0000000    0.2709245
278880.0000000    0.2717283
278920.0000000    0.2623468
278960.0000000    0.2784306
279000.0000000    0.2611111
279040.0000000    0.2745994
279080.0000000    0.2771795
279120.0000000    0.2752144
279160.0000000    0.2550664
279200.0000000    0.2572586
279240.0000000    0.2725949
279280.0000000    0.2646795
279320.0000000    0.2546819
279360.0000000    0.2899324
279400.0000000    0.2824489
279440.0000000    0.2554675
279480.0000000    0.2527670
279520.0000000    0.2493688
279560.0000000    0.2819276
279600.0000000    0.2647509
279640.0000000    0.2511926
279680.0000000    0.2654761
279720.0000000    0.2672653
279760.0000000    0.2764820
279800.0000000    0.2588720
279840.0000000    0.2886209
279880.0000000    0.2857693
279920.0000000    0.2550648
279960.0000000    0.2550997
280000.0000000    0.2677997
280040.0000000    0.2846971
280080.0000000    0.2615045
280120.0000000    0.2728851
280160.0000000    0.2594223
280200.0000000    0.2439784
280240.0000000    0.2470521
280280.0000000    0.2458947
280320.0000000    0.2574888
280360.0000000    0.2455209
280400.0000000    0.2682325
280440.0000000    0.2702699
280480.0000000    0.2968421
280520.0000000    0.2879860
280560.0000000    0.2716898
280600.0000000    0.2774655
280640.0000000    0.2620169
280680.0000000    0.2708622
280720.0000000    0.2801410
280760.0000000    0.2656304
280800.0000000    0.2677872
280840.0000000    0.2707680
280880.0000000    0.2665381
280920.0000000    0.2625238
280960.0000000    0.2726780
281000.0000000    0.2800828
281040.0000000    0.2616856
281080.0000000    0.2722743
281120.0000000    0.2806959
281160.0000000    0.3072286
281200.0000000    0.2696697
281240.0000000    0.2923611
281280.0000000    0.2925104
281320.0000000    0.2782349
281360.0000000    0.2773829
281400.0000000    0.2705989
281440.0000000    0.2644445
281480.0000000    0.2786921
281520.0000000    0.2621349
281560.0000000    0.2784992
281600.0000000    0.2964759
281640.0000000    0.2907478
281680.0000000    0.2871755
281720.0000000    0.2758077
281760.0000000    0.2843806
281800.0000000    0.2758586
281840.0000000    0.2792507
281880.0000000    0.2859069
281920.0000000    0.2790667
281960.0000000    0.2906814
282000.0000000    0.2591785
282040.0000000    0.2797530
282080.0000000    0.2823277
282120.0000000    0.2821025
282160.0000000    0.2783308
282200.0000000    0.2684163
282240.0000000    0.2723993
282280.0000000    0.2867332
282320.0000000    0.2673541
282360.0000000    0.2785723
282400.0000000    0.3017164
282440.0000000    0.3009968
282480.0000000    0.2752215
282520.0000000    0.2699594
282560.0000000    0.2638909
282600.0000000    0.2563994
282640.0000000    0.2571585
282680.0000000    0.2701935
282720.0000000    0.2753352
282760.0000000    0.2775060
282800.0000000    0.2650627
282840.0000000    0.2756824
282880.0000000    0.2572598
282920.0000000    0.2642219
282960.0000000    0.2588389
283000.0000000    0.2824132
283040.0000000    0.2615234
283080.0000000    0.2530346
283120.0000000    0.2633730
283160.0000000    0.2490125
283200.0000000    0.2748018
283240.0000000    0.2717175
283280.0000000    0.2560540
283320.0000000    0.2761146
283360.0000000    0.2695268
283400.0000000    0.2797814
283440.0000000    0.2502697
283480.0000000    0.2576017
283520.0000000    0.2567893
283560.0000000    0.2678681
283600.0000000    0.2651803
283640.0000000    0.2456197
283680.0000000    0.2401341
283720.0000000    0.2657802
283760.0000000    0.2474124
283800.0000000    0.2573660
283840.0000000    0.2504607
283880.0000000    0.2535146
283920.0000000    0.2426218
283960.0000000    0.2556154
284000.0000000    0.2382534
284040.0000000    0.2677450
284080.0000000    0.2276485
284120.0000000    0.2576792
284160.0000000    0.2741377
284200.0000000    0.2514699
284240.0000000    0.2799316
284280.0000000    0.2794392
284320.0000000    0.2629588
284360.0000000    0.2463335
284400.0000000    0.2555870
284440.0000000    0.2720121
284480.0000000    0.2612489
284520.0000000    0.2582792
284560.0000000    0.2663431
284600.0000000    0.2562681
284640.0000000    0.2660325
284680.0000000    0.2844484
284720.0000000    0.2773699
284760.0000000    0.2804764
284800.0000000    0.2640209
284840.0000000    0.2650351
284880.0000000    0.2474498
284920.0000000    0.2674560
284960.0000000    0.2873302
285000.0000000    0.2647661
285040.0000000    0.2845978
285080.0000000    0.2668408
285120.0000000    0.2658314
285160.0000000    0.2692783
285200.0000000    0.2599744
285240.0000000    0.2570714
285280.0000000    0.2566198
285320.0000000    0.2539538
285360.0000000    0.2841505
285400.0000000    0.2543617
285440.0000000    0.2577944
285480.0000000    0.2614370
285520.0000000    0.2594794
285560.0000000    0.2699118
285600.0000000    0.2730355
285640.0000000    0.2732690
285680.0000000    0.2624118
285720.0000000    0.2461131
285760.0000000    0.2692213
285800.0000000    0.2718039
285840.0000000    0.2514314
285880.0000000    0.2746142
285920.0000000    0.2634077
285960.0000000    0.2477586
286000.0000000    0.2716990
286040.0000000    0.2632733
286080.0000000    0.2726931
286120.0000000    0.2827618
286160.0000000    0.2836449
286200.0000000    0.2784759
286240.0000000    0.2837717
286280.0000000    0.2745329
286320.0000000    0.2615142
286360.0000000    0.2940194
286400.0000000    0.2674938
286440.0000000    0.2805591
286480.0000000    0.2632314
286520.0000000    0.2858587
286560.0000000    0.2825941
286600.0000000    0.2756199
286640.0000000    0.2713232
286680.0000000    0.2635092
286720.0000000    0.2457905
286760.0000000    0.2803705
286800.0000000    0.2822656
286840.0000000    0.2853658
286880.0000000    0.2876633
286920.0000000    0.2829712
286960.0000000    0.2603354
287000.0000000    0.2816181
287040.0000000    0.2665790
287080.0000000    0.2626559
287120.0000000    0.2515518
287160.0000000    0.2667305
287200.0000000    0.2675995
287240.0000000    0.2769697
287280.0000000    0.2531745
287320.0000000    0.2309029
287360.0000000    0.2522192
287400.0000000    0.2789092
287440.0000000    0.2827446
287480.0000000    0.2791010
287520.0000000    0.2754252
287560.0000000    0.2677404
287600.0000000    0.2748519
287640.0000000    0.2654657
287680.0000000    0.2457604
287720.0000000    0.2711296
287760.0000000    0.2703011
287800.0000000    0.2502562
287840.0000000    0.2757469
287880.0000000    0.2922136
287920.0000000    0.2490923
287960.0000000    0.2679008
288000.0000000    0.2504130
288040.0000000    0.2593555
288080.0000000    0.2565430
288120.0000000    0.2691016
288160.0000000    0.2821227
288200.0000000    0.2657013
288240.0000000    0.2703001
288280.0000000    0.2856873
288320.0000000    0.2920295
288360.0000000    0.2867426
288400.0000000    0.2852617
288440.0000000    0.2577254
288480.0000000    0.2720646
288520.0000000    0.2536484
288560.0000000    0.2627054
288600.0000000    0.2785496
288640.0000000    0.2685462
288680.0000000    0.2735758
288720.0000000    0.2628672
288760.0000000    0.2694056
288800.0000000    0.2639174
288840.0000000    0.2613888
288880.0000000    0.2594500
288920.0000000    0.2512570
288960.0000000    0.2566645
289000.0000000    0.2613942
289040.0000000    0.2606120
289080.0000000    0.2466646
289120.0000000    0.2612647
289160.0000000    0.2782367
289200.0000000    0.2544232
289240.0000000    0.2667629
289280.0000000    0.2631539
289320.0000000    0.2525006
289360.0000000    0.2383150
289400.0000000    0.2351390
289440.0000000    0.2558411
289480.0000000    0.2300256
289520.0000000    0.2434299
289560.0000000    0.2477970
289600.0000000    0.2483732
289640.0000000    0.2601716
289680.0000000    0.2370717
289720.0000000    0.2529486
289760.0000000    0.2684044
289800.0000000    0.2640871
289840.0000000    0.2694562
289880.0000000    0.2696098
289920.0000000    0.2561084
289960.0000000    0.2572160
290000.0000000    0.2734791
290040.0000000    0.2707788
290080.0000000    0.2545145
290120.0000000    0.2562758
290160.0000000    0.2908002
290200.0000000    0.2742019
290240.0000000    0.2728430
290280.0000000    0.2571208
290320.0000000    0.2640416
290360.0000000    0.2558715
290400.0000000    0.2610973
290440.0000000    0.2505627
290480.0000000    0.2735382
290520.0000000    0.2774986
290560.0000000    0.2610489
290600.0000000    0.2593271
290640.0000000    0.2393397
290680.0000000    0.2451290
290720.0000000    0.2490111
290760.0000000    0.2543567
290800.0000000    0.2315039
290840.0000000    0.2455460
290880.0000000    0.2594799
290920.0000000    0.2403411
290960.0000000    0.2483380
291000.0000000    0.2627969
291040.0000000    0.2640201
291080.0000000    0.2436931
291120.0000000    0.2533358
291160.0000000    0.2474336
291200.0000000    0.2528582
291240.0000000    0.2451332
291280.0000000    0.2491084
291320.0000000    0.2347182
291360.0000000    0.2664199
291400.0000000    0.2578812
291440.0000000    0.2431457
291480.0000000    0.2287794
291520.0000000    0.2573146
291560.0000000    0.2523680
291600.0000000    0.2672758
291640.0000000    0.2643893
291680.0000000    0.2572307
291720.0000000    0.2386883
291760.0000000    0.2264237
291800.0000000    0.2108033
291840.0000000    0.2486985
291880.0000000    0.2778952
291920.0000000    0.2475003
291960.0000000    0.2541161
292000.0000000    0.2785205
292040.0000000    0.2709717
292080.0000000    0.2506096
292120.0000000    0.2690403
292160.0000000    0.2591874
292200.0000000    0.2598681
292240.0000000    0.2707902
292280.0000000    0.2870719
292320.0000000    0.2482582
292360.0000000    0.2812307
292400.0000000    0.2820739
292440.0000000    0.2694390
292480.0000000    0.2541330
292520.0000000    0.2549871
292560.0000000    0.2454735
292600.0000000    0.2497339
292640.0000000    0.2549739
292680.0000000    0.2484762
292720.0000000    0.2603776
292760.0000000    0.2539704
292800.0000000    0.2496485
292840.0000000    0.2796059
292880.0000000    0.2670051
292920.0000000    0.2611835
292960.0000000    0.2486195
293000.0000000    0.2430102
293040.0000000    0.2531429
293080.0000000    0.2520780
293120.0000000    0.2292244
293160.0000000    0.2418551
293200.0000000    0.2290664
293240.0000000    0.2299494
293280.0000000    0.2396451
293320.0000000    0.2403005
293360.0000000    0.2449088
293400.0000000    0.2520554
293440.0000000    0.2406217
293480.0000000    0.2531424
293520.0000000    0.2648496
293560.0000000    0.2367617
293600.0000000    0.2499169
293640.0000000    0.2425651
293680.0000000    0.2427238
293720.0000000    0.2551037
293760.0000000    0.2397041
293800.0000000    0.2226955
293840.0000000    0.2331518
293880.0000000    0.2489063
293920.0000000    0.2256572
293960.0000000    0.2273165
294000.0000000    0.2145959
294040.0000000    0.2317658
294080.0000000    0.2168635
294120.0000000    0.2283908
294160.0000000    0.2594084
294200.0000000    0.2619728
294240.0000000    0.2550488
294280.0000000    0.2367890
294320.0000000    0.2418124
294360.0000000    0.2386037
294400.0000000    0.2450827
294440.0000000    0.2443824
294480.0000000    0.2413026
294520.0000000    0.2522538
294560.0000000    0.2534510
294600.0000000    0.2422083
294640.0000000    0.2205873
294680.0000000    0.2494489
294720.0000000    0.2519124
294760.0000000    0.2470681
294800.0000000    0.2499670
294840.0000000    0.2563236
294880.0000000    0.2453982
294920.0000000    0.2350013
294960.0000000    0.2467913
295000.0000000    0.2435775
295040.0000000    0.2477299
295080.0000000    0.2323823
295120.0000000    0.2563584
295160.0000000    0.2514367
295200.0000000    0.2487411
295240.0000000    0.2467480
295280.0000000    0.2691131
295320.0000000    0.2503395
295360.0000000    0.2736679
295400.0000000    0.2592093
295440.0000000    0.2742095
295480.0000000    0.2598647
295520.0000000    0.2564128
295560.0000000    0.2222551
295600.0000000    0.2360450
295640.0000000    0.2462519
295680.0000000    0.2492491
295720.0000000    0.2561844
295760.0000000    0.2354319
295800.0000000    0.2782786
295840.0000000    0.2553063
295880.0000000    0.2612522
295920.0000000    0.2523411
295960.0000000    0.2623499
296000.0000000    0.2715323
296040.0000000    0.2617245
296080.0000000    0.2646750
296120.0000000    0.2675643
296160.0000000    0.2746061
296200.0000000    0.2691261
296240.0000000    0.2543038
296280.0000000    0.2552686
296320.0000000    0.2508425
296360.0000000    0.2687637
296400.0000000    0.2570287
296440.0000000    0.2930806
296480.0000000    0.2891186
296520.0000000    0.2797910
296560.0000000    0.2616766
296600.0000000    0.2500751
296640.0000000    0.2617684
296680.0000000    0.2626135
296720.0000000    0.2582856
296760.0000000    0.2448669
296800.0000000    0.2642686
296840.0000000    0.2554470
296880.0000000    0.2607563
296920.0000000    0.2594464
296960.0000000    0.2687856
297000.0000000    0.2604525
297040.0000000    0.2665145
297080.0000000    0.2784784
297120.0000000    0.2695695
297160.0000000    0.2627969
297200.0000000    0.2881750
297240.0000000    0.2848495
297280.0000000    0.2765161
297320.0000000    0.2725868
297360.0000000    0.2715738
297400.0000000    0.2854254
297440.0000000    0.2707807
297480.0000000    0.2636755
297520.0000000    0.2658189
297560.0000000    0.2777519
297600.0000000    0.2716583
297640.0000000    0.2528306
297680.0000000    0.2717280
297720.0000000    0.2622369
297760.0000000    0.2529589
297800.0000000    0.2235108
297840.0000000    0.2608084
297880.0000000    0.2561242
297920.0000000    0.2774625
297960.0000000    0.2793189
298000.0000000    0.2730352
298040.0000000    0.2671207
298080.0000000    0.2683431
298120.0000000    0.2861379
298160.0000000    0.2504976
298200.0000000    0.2468927
298240.0000000    0.2647498
298280.0000000    0.2456252
298320.0000000    0.2627274
298360.0000000    0.2731550
298400.0000000    0.2577052
298440.0000000    0.2549755
298480.0000000    0.2570871
298520.0000000    0.2570595
298560.0000000    0.2666284
298600.0000000    0.2565822
298640.0000000    0.2469190
298680.0000000    0.2504844
298720.0000000    0.2558353
298760.0000000    0.2643664
298800.0000000    0.2971219
298840.0000000    0.2599579
298880.0000000    0.2654373
298920.0000000    0.2671964
298960.0000000    0.2612098
299000.0000000    0.2476089
299040.0000000    0.2657251
299080.0000000    0.2599002
299120.0000000    0.2781774
299160.0000000    0.2646935
299200.0000000    0.2487901
299240.0000000    0.2509908
299280.0000000    0.2438918
299320.0000000    0.2823860
299360.0000000    0.2560579
299400.0000000    0.2704000
299440.0000000    0.2597716
299480.0000000    0.2739036
299520.0000000    0.2568572
299560.0000000    0.2656067
299600.0000000    0.2793042
299640.0000000    0.2655452
299680.0000000    0.2631083
299720.0000000    0.2644590
299760.0000000    0.2478106
299800.0000000    0.2572107
299840.0000000    0.2326737
299880.0000000    0.2275147
299920.0000000    0.2501586
299960.0000000    0.2742894
300000.0000000    0.2668369
300040.0000000    0.2543532
300080.0000000    0.2599055
300120.0000000    0.2561050
300160.0000000    0.2721737
300200.0000000    0.2917884
300240.0000000    0.2671623
300280.0000000    0.2603568
300320.0000000    0.2498279
300360.0000000    0.2813329
300400.0000000    0.2512858
300440.0000000    0.2605002
300480.0000000    0.2606038
300520.0000000    0.2505193
300560.0000000    0.2525038
300600.0000000    0.2543771
300640.0000000    0.2658110
300680.0000000    0.2513931
300720.0000000    0.2436473
300760.0000000    0.2423033
300800.0000000    0.2390934
300840.0000000    0.2459542
300880.0000000    0.2370318
300920.0000000    0.2484944
300960.0000000    0.2424709
301000.0000000    0.2650453
301040.0000000    0.2556166
301080.0000000    0.2544636
301120.0000000    0.2541151
301160.0000000    0.2667267
301200.0000000    0.2687269
301240.0000000    0.2686521
301280.0000000    0.2553603
301320.0000000    0.2447684
301360.0000000    0.2573376
301400.0000000    0.2569682
301440.0000000    0.2607429
301480.0000000    0.2448608
301520.0000000    0.2422072
301560.0000000    0.2454629
301600.0000000    0.2393569
301640.0000000    0.2561500
301680.0000000    0.2542843
301720.0000000    0.2523378
301760.0000000    0.2393947
301800.0000000    0.2315048
301840.0000000    0.2497322
301880.0000000    0.2631536
301920.0000000    0.2656284
301960.0000000    0.2544448
302000.0000000    0.2541520
302040.0000000    0.2535388
302080.0000000    0.2505065
302120.0000000    0.2477246
302160.0000000    0.2579950
302200.0000000    0.2586958
302240.0000000    0.2552752
302280.0000000    0.2492076
302320.0000000    0.2688426
302360.0000000    0.2671888
302400.0000000    0.2637818
302440.0000000    0.2783820
302480.0000000    0.2566944
302520.0000000    0.2716843
302560.0000000    0.2625128
302600.0000000    0.2655164
302640.0000000    0.2688716
302680.0000000    0.2656341
302720.0000000    0.2588709
302760.0000000    0.2882984
302800.0000000    0.2605490
302840.0000000    0.2545397
302880.0000000    0.2623874
302920.0000000    0.2753842
302960.0000000    0.2552842
303000.0000000    0.2567399
303040.0000000    0.2727964
303080.0000000    0.2482570
303120.0000000    0.2541102
303160.0000000    0.2557719
303200.0000000    0.2596964
303240.0000000    0.2734938
303280.0000000    0.2590865
303320.0000000    0.2510826
303360.0000000    0.2488892
303400.0000000    0.2805066
303440.0000000    0.2470175
303480.0000000    0.2511717
303520.0000000    0.2479523
303560.0000000    0.2554358
303600.0000000    0.2753756
303640.0000000    0.2690569
303680.0000000    0.2527536
303720.0000000    0.2636105
303760.0000000    0.2668183
303800.0000000    0.2490317
303840.0000000    0.2655245
303880.0000000    0.2612210
303920.0000000    0.2605934
303960.0000000    0.2633835
304000.0000000    0.2515525
304040.0000000    0.2457549
304080.0000000    0.2487001
304120.0000000    0.2574994
304160.0000000    0.2484135
304200.0000000    0.2388327
304240.0000000    0.2593729
304280.0000000    0.2474771
304320.0000000    0.2396486
304360.0000000    0.2588015
304400.0000000    0.2500771
304440.0000000    0.2595171
304480.0000000    0.2735977
304520.0000000    0.2529638
304560.0000000    0.2409564
304600.0000000    0.2644373
304640.0000000    0.2407077
304680.0000000    0.2625402
304720.0000000    0.2363197
304760.0000000    0.2313650
304800.0000000    0.2574357
304840.0000000    0.2746693
304880.0000000    0.2641935
304920.0000000    0.2689765
304960.0000000    0.2676846
305000.0000000    0.2344733
305040.0000000    0.2410662
305080.0000000    0.2623462
305120.0000000    0.2625819
305160.0000000    0.2433724
305200.0000000    0.2706030
305240.0000000    0.2535248
305280.0000000    0.2713812
305320.0000000    0.2461632
305360.0000000    0.2658203
305400.0000000    0.2569619
305440.0000000    0.2628688
305480.0000000    0.2558024
305520.0000000    0.2579006
305560.0000000    0.2729128
305600.0000000    0.2394228
305640.0000000    0.2571440
305680.0000000    0.2825584
305720.0000000    0.2748134
305760.0000000    0.2529800
305800.0000000    0.2569735
305840.0000000    0.2643303
305880.0000000    0.2854513
305920.0000000    0.2531925
305960.0000000    0.2576263
306000.0000000    0.2583703
306040.0000000    0.2674828
306080.0000000    0.2672109
306120.0000000    0.2682169
306160.0000000    0.2569465
306200.0000000    0.2827492
306240.0000000    0.2767296
306280.0000000    0.2678883
306320.0000000    0.2507640
306360.0000000    0.2616615
306400.0000000    0.2667772
306440.0000000    0.2553042
306480.0000000    0.2665052
306520.0000000    0.2635880
306560.0000000    0.2672647
306600.0000000    0.2733852
306640.0000000    0.2629662
306680.0000000    0.2584537
306720.0000000    0.2679534
306760.0000000    0.2659820
306800.0000000    0.2472664
306840.0000000    0.2518885
306880.0000000    0.2576471
306920.0000000    0.2750172
306960.0000000    0.2598341
307000.0000000    0.2549509
307040.0000000    0.2641909
307080.0000000    0.2766798
307120.0000000    0.2669316
307160.0000000    0.2468257
307200.0000000    0.2526953
307240.0000000    0.2454950
307280.0000000    0.2621159
307320.0000000    0.2543619
307360.0000000    0.2651831
307400.0000000    0.2666739
307440.0000000    0.2606979
307480.0000000    0.2558613
307520.0000000    0.2605083
307560.0000000    0.2499907
307600.0000000    0.2586057
307640.0000000    0.2590657
307680.0000000    0.2601770
307720.0000000    0.2658141
307760.0000000    0.2662037
307800.0000000    0.2590835
307840.0000000    0.2590932
307880.0000000    0.2523969
307920.0000000    0.2727355
307960.0000000    0.2633109
308000.0000000    0.2621440
308040.0000000    0.2697394
308080.0000000    0.2737982
308120.0000000    0.2868916
308160.0000000    0.2601190
308200.0000000    0.2586684
308240.0000000    0.2776945
308280.0000000    0.2646645
308320.0000000    0.2468653
308360.0000000    0.2549616
308400.0000000    0.2657991
308440.0000000    0.2617983
308480.0000000    0.2623419
308520.0000000    0.2729438
308560.0000000    0.2504666
308600.0000000    0.2612089
308640.0000000    0.2510450
308680.0000000    0.2484654
308720.0000000    0.2586145
308760.0000000    0.2866370
308800.0000000    0.2619392
308840.0000000    0.2621264
308880.0000000    0.2502145
308920.0000000    0.2360381
308960.0000000    0.2468441
309000.0000000    0.2495824
309040.0000000    0.2450259
309080.0000000    0.2602707
309120.0000000    0.2479708
309160.0000000    0.2448375
309200.0000000    0.2440914
309240.0000000    0.2466301
309280.0000000    0.2442482
309320.0000000    0.2423830
309360.0000000    0.2453981
309400.0000000    0.2490346
309440.0000000    0.2520146
309480.0000000    0.2540942
309520.0000000    0.2456568
309560.0000000    0.2473705
309600.0000000    0.2463282
309640.0000000    0.2558206
309680.0000000    0.2336140
309720.0000000    0.2673743
309760.0000000    0.2658316
309800.0000000    0.2698764
309840.0000000    0.2542825
309880.0000000    0.2722672
309920.0000000    0.2577559
309960.0000000    0.2453669
310000.0000000    0.2538050
310040.0000000    0.2816629
310080.0000000    0.2446402
310120.0000000    0.2451104
310160.0000000    0.2557811
310200.0000000    0.2435517
310240.0000000    0.2542134
310280.0000000    0.2516517
310320.0000000    0.2810067
310360.0000000    0.2662376
310400.0000000    0.2680533
310440.0000000    0.2689470
310480.0000000    0.2794520
310520.0000000    0.2640918
310560.0000000    0.2705339
310600.0000000    0.2702127
310640.0000000    0.2545356
310680.0000000    0.2719667
310720.0000000    0.2597957
310760.0000000    0.2776690
310800.0000000    0.2816601
310840.0000000    0.2607889
310880.0000000    0.2741702
310920.0000000    0.2575026
310960.0000000    0.2697929
311000.0000000    0.2981965
311040.0000000    0.2681157
311080.0000000    0.2829195
311120.0000000    0.2674918
311160.0000000    0.2638209
311200.0000000    0.2621658
311240.0000000    0.2603213
311280.0000000    0.2642879
311320.0000000    0.2935785
311360.0000000    0.2645212
311400.0000000    0.2753376
311440.0000000    0.2927025
311480.0000000    0.2607800
311520.0000000    0.2593314
311560.0000000    0.2713488
311600.0000000    0.2748724
311640.0000000    0.2828179
311680.0000000    0.2553618
311720.0000000    0.2780552
311760.0000000    0.2624741
311800.0000000    0.2844963
311840.0000000    0.2787875
311880.0000000    0.2890114
311920.0000000    0.2919154
311960.0000000    0.2715107
312000.0000000    0.2703272
312040.0000000    0.2681510
312080.0000000    0.2904150
312120.0000000    0.2762148
312160.0000000    0.2763855
312200.0000000    0.2591644
312240.0000000    0.2582910
312280.0000000    0.2691163
312320.0000000    0.2568337
312360.0000000    0.2618261
312400.0000000    0.2596504
312440.0000000    0.2549500
312480.0000000    0.2673916
312520.0000000    0.2848764
312560.0000000    0.2614089
312600.0000000    0.2691403
312640.0000000    0.2816577
312680.0000000    0.2928705
312720.0000000    0.2790147
312760.0000000    0.2791415
312800.0000000    0.2809127
312840.0000000    0.2783203
312880.0000000    0.2705235
312920.0000000    0.2782684
312960.0000000    0.2369771
313000.0000000    0.2737421
313040.0000000    0.2600142
313080.0000000    0.2523479
313120.0000000    0.2612969
313160.0000000    0.2474562
313200.0000000    0.2415813
313240.0000000    0.2688852
313280.0000000    0.2603827
313320.0000000    0.2408081
313360.0000000    0.2450791
313400.0000000    0.2568368
313440.0000000    0.2668340
313480.0000000    0.2525074
313520.0000000    0.2578234
313560.0000000    0.2682639
313600.0000000    0.2720649
313640.0000000    0.2641650
313680.0000000    0.2544867
313720.0000000    0.2642038
313760.0000000    0.2436950
313800.0000000    0.2420952
313840.0000000    0.2539867
313880.0000000    0.2544954
313920.0000000    0.2763452
313960.0000000    0.2492144
314000.0000000    0.2554532
314040.0000000    0.2632406
314080.0000000    0.2864089
314120.0000000    0.2628785
314160.0000000    0.2678205
314200.0000000    0.2522737
314240.0000000    0.2682143
314280.0000000    0.2502678
314320.0000000    0.2779643
314360.0000000    0.2466700
314400.0000000    0.2761612
314440.0000000    0.2513005
314480.0000000    0.2623133
314520.0000000    0.2544821
314560.0000000    0.2726223
314600.0000000    0.2870371
314640.0000000    0.2756166
314680.0000000    0.2569597
314720.0000000    0.2489228
314760.0000000    0.2652682
314800.0000000    0.2742665
314840.0000000    0.2594942
314880.0000000    0.2572403
314920.0000000    0.2460839
314960.0000000    0.2824964
315000.0000000    0.2658581
315040.0000000    0.2620990
315080.0000000    0.2621962
315120.0000000    0.2625217
315160.0000000    0.2727654
315200.0000000    0.2648317
315240.0000000    0.2647985
315280.0000000    0.2888989
315320.0000000    0.2538977
315360.0000000    0.2583096
315400.0000000    0.2474273
315440.0000000    0.2471586
315480.0000000    0.2718091
315520.0000000    0.2638097
315560.0000000    0.2740385
315600.0000000    0.2795349
315640.0000000    0.2774618
315680.0000000    0.2521609
315720.0000000    0.2870129
315760.0000000    0.2787843
315800.0000000    0.2570783
315840.0000000    0.2679850
315880.0000000    0.2732221
315920.0000000    0.2633446
315960.0000000    0.2775145
316000.0000000    0.2512758
316040.0000000    0.2840767
316080.0000000    0.2598351
316120.0000000    0.2620845
316160.0000000    0.2500652
316200.0000000    0.2409721
316240.0000000    0.2650498
316280.0000000    0.2547035
316320.0000000    0.2659512
316360.0000000    0.2380271
316400.0000000    0.2423424
316440.0000000    0.2643308
316480.0000000    0.2673647
316520.0000000    0.2569481
316560.0000000    0.2746294
316600.0000000    0.2591712
316640.0000000    0.2597077
316680.0000000    0.2562651
316720.0000000    0.2734703
316760.0000000    0.2856062
316800.0000000    0.2824391
316840.0000000    0.2839465
316880.0000000    0.2739985
316920.0000000    0.2733558
316960.0000000    0.2850842
317000.0000000    0.2902508
317040.0000000    0.2665644
317080.0000000    0.2700636
317120.0000000    0.2725743
317160.0000000    0.2798295
317200.0000000    0.2734455
317240.0000000    0.2734752
317280.0000000    0.2659639
317320.0000000    0.2802257
317360.0000000    0.2539219
317400.0000000    0.2547770
317440.0000000    0.2474386
317480.0000000    0.2499857
317520.0000000    0.2467682
317560.0000000    0.2731083
317600.0000000    0.2631136
317640.0000000    0.2593509
317680.0000000    0.2481575
317720.0000000    0.2675606
317760.0000000    0.2543915
317800.0000000    0.2819759
317840.0000000    0.2535708
317880.0000000    0.2438000
317920.0000000    0.2551326
317960.0000000    0.2831390
318000.0000000    0.2648698
318040.0000000    0.2796898
318080.0000000    0.2805014
318120.0000000    0.2586601
318160.0000000    0.2513812
318200.0000000    0.2831164
318240.0000000    0.2727177
318280.0000000    0.2839726
318320.0000000    0.2692465
318360.0000000    0.2716953
318400.0000000    0.2816458
318440.0000000    0.2728971
318480.0000000    0.2784248
318520.0000000    0.2836169
318560.0000000    0.2831520
318600.0000000    0.2688103
318640.0000000    0.2492582
318680.0000000    0.2660618
318720.0000000    0.2750758
318760.0000000    0.2807242
318800.0000000    0.2813403
318840.0000000    0.2848128
318880.0000000    0.2863253
318920.0000000    0.3049792
318960.0000000    0.3074274
319000.0000000    0.2945707
319040.0000000    0.3073908
319080.0000000    0.2916735
319120.0000000    0.3014146
319160.0000000    0.2971257
319200.0000000    0.2887827
319240.0000000    0.2819163
319280.0000000    0.2773957
319320.0000000    0.2766238
319360.0000000    0.2829813
319400.0000000    0.2744735
319440.0000000    0.2858023
319480.0000000    0.2924579
319520.0000000    0.3070266
319560.0000000    0.2907035
319600.0000000    0.2796832
319640.0000000    0.2676299
319680.0000000    0.2715429
319720.0000000    0.2894450
319760.0000000    0.2950927
319800.0000000    0.2820359
319840.0000000    0.2728398
319880.0000000    0.2572711
319920.0000000    0.2774875
319960.0000000    0.2692684
320000.0000000    0.2582307
320040.0000000    0.2872641
320080.0000000    0.2661252
320120.0000000    0.2822576
320160.0000000    0.2785342
320200.0000000    0.2755732
320240.0000000    0.2607539
320280.0000000    0.2776413
320320.0000000    0.2889335
320360.0000000    0.2829066
320400.0000000    0.2720906
320440.0000000    0.2695297
320480.0000000    0.2742273
320520.0000000    0.2604151
320560.0000000    0.2524735
320600.0000000    0.2693337
320640.0000000    0.2471223
320680.0000000    0.2708169
320720.0000000    0.2681602
320760.0000000    0.2649133
320800.0000000    0.2634028
320840.0000000    0.2701884
320880.0000000    0.2672177
320920.0000000    0.2590134
320960.0000000    0.2794230
321000.0000000    0.2839573
321040.0000000    0.2618073
321080.0000000    0.2543065
321120.0000000    0.2641652
321160.0000000    0.2688908
321200.0000000    0.2692792
321240.0000000    0.2837641
321280.0000000    0.2414042
321320.0000000    0.2383878
321360.0000000    0.2458429
321400.0000000    0.2782206
321440.0000000    0.2763670
321480.0000000    0.2772248
321520.0000000    0.2793613
321560.0000000    0.2717477
321600.0000000    0.2836964
321640.0000000    0.2708930
321680.0000000    0.2742090
321720.0000000    0.2753477
321760.0000000    0.2611924
321800.0000000    0.2629912
321840.0000000    0.2730877
321880.0000000    0.2682893
321920.0000000    0.2767994
321960.0000000    0.2871002
322000.0000000    0.2675821
322040.0000000    0.2797613
322080.0000000    0.2879456
322120.0000000    0.2623706
322160.0000000    0.2802583
322200.0000000    0.2792843
322240.0000000    0.2561317
322280.0000000    0.2815768
322320.0000000    0.2751716
322360.0000000    0.2638077
322400.0000000    0.2651043
322440.0000000    0.2738697
322480.0000000    0.2804069
322520.0000000    0.2816994
322560.0000000    0.2817561
322600.0000000    0.2805984
322640.0000000    0.2784315
322680.0000000    0.2794887
322720.0000000    0.2734800
322760.0000000    0.2943160
322800.0000000    0.2793005
322840.0000000    0.2869458
322880.0000000    0.3005939
322920.0000000    0.2730429
322960.0000000    0.2888873
323000.0000000    0.2839484
323040.0000000    0.2859239
323080.0000000    0.2440691
323120.0000000    0.2779625
323160.0000000    0.2619837
323200.0000000    0.2675678
323240.0000000    0.2696175
323280.0000000    0.2853103
323320.0000000    0.2888484
323360.0000000    0.2940817
323400.0000000    0.2822796
323440.0000000    0.2624200
323480.0000000    0.2520451
323520.0000000    0.2711201
323560.0000000    0.2705604
323600.0000000    0.2686574
323640.0000000    0.2632647
323680.0000000    0.2709619
323720.0000000    0.2692410
323760.0000000    0.2778490
323800.0000000    0.2762278
323840.0000000    0.2681333
323880.0000000    0.2563268
323920.0000000    0.2514020
323960.0000000    0.2503098
324000.0000000    0.2799510
324040.0000000    0.2756004
324080.0000000    0.3030083
324120.0000000    0.2641207
324160.0000000    0.2782822
324200.0000000    0.2602665
324240.0000000    0.2804290
324280.0000000    0.2787766
324320.0000000    0.2904289
324360.0000000    0.2769139
324400.0000000    0.2656834
324440.0000000    0.2677027
324480.0000000    0.2635713
324520.0000000    0.2689288
324560.0000000    0.2852905
324600.0000000    0.2780072
324640.0000000    0.2662512
324680.0000000    0.2608102
324720.0000000    0.2669320
324760.0000000    0.2610461
324800.0000000    0.2876756
324840.0000000    0.2857910
324880.0000000    0.2661350
324920.0000000    0.2714381
324960.0000000    0.2871161
325000.0000000    0.2631013
325040.0000000    0.2940076
325080.0000000    0.2671214
325120.0000000    0.2503610
325160.0000000    0.2694958
325200.0000000    0.2960670
325240.0000000    0.2826343
325280.0000000    0.3095820
325320.0000000    0.2737674
325360.0000000    0.2821660
325400.0000000    0.2935587
325440.0000000    0.2812548
325480.0000000    0.2846859
325520.0000000    0.2774442
325560.0000000    0.2626927
325600.0000000    0.2667905
325640.0000000    0.2605606
325680.0000000    0.2753892
325720.0000000    0.2727475
325760.0000000    0.2884763
325800.0000000    0.2855718
325840.0000000    0.2738181
325880.0000000    0.2701230
325920.0000000    0.2774813
325960.0000000    0.2821554
326000.0000000    0.2865529
326040.0000000    0.2849084
326080.0000000    0.2873719
326120.0000000    0.2725361
326160.0000000    0.2662209
326200.0000000    0.2545860
326240.0000000    0.2487036
326280.0000000    0.2645781
326320.0000000    0.2592200
326360.0000000    0.2770351
326400.0000000    0.2413199
326440.0000000    0.2564381
326480.0000000    0.2595082
326520.0000000    0.2670408
326560.0000000    0.2627319
326600.0000000    0.2977237
326640.0000000    0.2529294
326680.0000000    0.2708008
326720.0000000    0.2866443
326760.0000000    0.2745172
326800.0000000    0.2822169
326840.0000000    0.2691571
326880.0000000    0.2892524
326920.0000000    0.2857188
326960.0000000    0.2532754
327000.0000000    0.2396825
327040.0000000    0.2745619
327080.0000000    0.2666425
327120.0000000    0.2815987
327160.0000000    0.2819813
327200.0000000    0.2712150
327240.0000000    0.2620439
327280.0000000    0.2651569
327320.0000000    0.2708971
327360.0000000    0.2652361
327400.0000000    0.2746390
327440.0000000    0.2691191
327480.0000000    0.2575494
327520.0000000    0.2904013
327560.0000000    0.2912190
327600.0000000    0.2771945
327640.0000000    0.2824125
327680.0000000    0.2677787
327720.0000000    0.2644402
327760.0000000    0.2662323
327800.0000000    0.2682447
327840.0000000    0.2780196
327880.0000000    0.2479706
327920.0000000    0.2577130
327960.0000000    0.2795265
328000.0000000    0.2506008
328040.0000000    0.2711204
328080.0000000    0.2693230
328120.0000000    0.2610349
328160.0000000    0.2634050
328200.0000000    0.2456727
328240.0000000    0.2599038
328280.0000000    0.2793778
328320.0000000    0.2856049
328360.0000000    0.2697884
328400.0000000    0.2750295
328440.0000000    0.2758888
328480.0000000    0.2695221
328520.0000000    0.2590001
328560.0000000    0.2797048
328600.0000000    0.2677645
328640.0000000    0.2792253
328680.0000000    0.2765335
328720.0000000    0.2791864
328760.0000000    0.2941695
328800.0000000    0.2907365
328840.0000000    0.2898830
328880.0000000    0.2755952
328920.0000000    0.2759684
328960.0000000    0.2807260
329000.0000000    0.2860540
329040.0000000    0.2988700
329080.0000000    0.2889515
329120.0000000    0.2869493
329160.0000000    0.2656893
329200.0000000    0.2908103
329240.0000000    0.3020742
329280.0000000    0.2924367
329320.0000000    0.2837369
329360.0000000    0.2866015
329400.0000000    0.2836025
329440.0000000    0.2904178
329480.0000000    0.2779167
329520.0000000    0.2762461
329560.0000000    0.2732120
329600.0000000    0.2686537
329640.0000000    0.2802170
329680.0000000    0.2611909
329720.0000000    0.2777223
329760.0000000    0.2787174
329800.0000000    0.2859493
329840.0000000    0.2798584
329880.0000000    0.2752530
329920.0000000    0.2629509
329960.0000000    0.2665898
330000.0000000    0.2692266
330040.0000000    0.2806318
330080.0000000    0.2770228
330120.0000000    0.2749646
330160.0000000    0.2761541
330200.0000000    0.2842629
330240.0000000    0.2810758
330280.0000000    0.2761375
330320.0000000    0.2578159
330360.0000000    0.2776226
330400.0000000    0.2751288
330440.0000000    0.2273608
330480.0000000    0.2598574
330520.0000000    0.2465943
330560.0000000    0.2488494
330600.0000000    0.2477524
330640.0000000    0.2501299
330680.0000000    0.2377622
330720.0000000    0.2637614
330760.0000000    0.2626894
330800.0000000    0.2590382
330840.0000000    0.2856811
330880.0000000    0.2719496
330920.0000000    0.2705835
330960.0000000    0.2647621
331000.0000000    0.2727084
331040.0000000    0.2851847
331080.0000000    0.2596342
331120.0000000    0.2575874
331160.0000000    0.2707354
331200.0000000    0.2567372
331240.0000000    0.2598950
331280.0000000    0.2538738
331320.0000000    0.2576508
331360.0000000    0.2498424
331400.0000000    0.2696613
331440.0000000    0.2664914
331480.0000000    0.2660652
331520.0000000    0.2862298
331560.0000000    0.2805514
331600.0000000    0.2717452
331640.0000000    0.2797944
331680.0000000    0.2724017
331720.0000000    0.2606236
331760.0000000    0.2507357
331800.0000000    0.2672165
331840.0000000    0.2934511
331880.0000000    0.2493469
331920.0000000    0.2527074
331960.0000000    0.2566379
332000.0000000    0.2541706
332040.0000000    0.2518191
332080.0000000    0.2794805
332120.0000000    0.2833806
332160.0000000    0.2916274
332200.0000000    0.2611459
332240.0000000    0.2696723
332280.0000000    0.2676789
332320.0000000    0.2558233
332360.0000000    0.2736647
332400.0000000    0.2889199
332440.0000000    0.2780234
332480.0000000    0.2826728
332520.0000000    0.2649528
332560.0000000    0.2699024
332600.0000000    0.2637219
332640.0000000    0.2447745
332680.0000000    0.2723040
332720.0000000    0.2529610
332760.0000000    0.2684520
332800.0000000    0.2684843
332840.0000000    0.2499087
332880.0000000    0.2629903
332920.0000000    0.2623044
332960.0000000    0.2459242
333000.0000000    0.2463558
333040.0000000    0.2506838
333080.0000000    0.2708364
333120.0000000    0.2741804
333160.0000000    0.2456573
333200.0000000    0.2635312
333240.0000000    0.2494748
333280.0000000    0.2527385
333320.0000000    0.2577986
333360.0000000    0.2839485
333400.0000000    0.2682862
333440.0000000    0.2718055
333480.0000000    0.2739734
333520.0000000    0.2552980
333560.0000000    0.2715933
333600.0000000    0.2611650
333640.0000000    0.2527095
333680.0000000    0.2752108
333720.0000000    0.2809840
333760.0000000    0.2626687
333800.0000000    0.2589354
333840.0000000    0.2600094
333880.0000000    0.2761746
333920.0000000    0.2736157
333960.0000000    0.2771325
334000.0000000    0.2758198
334040.0000000    0.2724748
334080.0000000    0.2786160
334120.0000000    0.2635274
334160.0000000    0.2560898
334200.0000000    0.2595607
334240.0000000    0.2421678
334280.0000000    0.2517878
334320.0000000    0.2604672
334360.0000000    0.2690906
334400.0000000    0.2687009
334440.0000000    0.2606191
334480.0000000    0.2697686
334520.0000000    0.2816441
334560.0000000    0.2987643
334600.0000000    0.2893462
334640.0000000    0.2723123
334680.0000000    0.2767492
334720.0000000    0.2895843
334760.0000000    0.2735959
334800.0000000    0.2583186
334840.0000000    0.2753018
334880.0000000    0.2886863
334920.0000000    0.2847700
334960.0000000    0.2764369
335000.0000000    0.2641366
335040.0000000    0.2805153
335080.0000000    0.2893808
335120.0000000    0.2607754
335160.0000000    0.2817881
335200.0000000    0.2558857
335240.0000000    0.2937904
335280.0000000    0.2827710
335320.0000000    0.2535588
335360.0000000    0.2840786
335400.0000000    0.2741252
335440.0000000    0.2705516
335480.0000000    0.2846669
335520.0000000    0.2784655
335560.0000000    0.2607223
335600.0000000    0.2961392
335640.0000000    0.2577966
335680.0000000    0.2541312
335720.0000000    0.2585694
335760.0000000    0.2548877
335800.0000000    0.2632056
335840.0000000    0.2553990
335880.0000000    0.2746661
335920.0000000    0.2766539
335960.0000000    0.2658400
336000.0000000    0.2705193
336040.0000000    0.2873314
336080.0000000    0.2812885
336120.0000000    0.3144348
336160.0000000    0.3231560
336200.0000000    0.2746711
336240.0000000    0.2962365
336280.0000000    0.2827606
336320.0000000    0.2759163
336360.0000000    0.2659944
336400.0000000    0.2705507
336440.0000000    0.2857294
336480.0000000    0.2731487
336520.0000000    0.2760258
336560.0000000    0.2740359
336600.0000000    0.2769439
336640.0000000    0.2917223
336680.0000000    0.2727393
336720.0000000    0.3019021
336760.0000000    0.2740154
336800.0000000    0.2897306
336840.0000000    0.2933165
336880.0000000    0.2749969
336920.0000000    0.2945874
336960.0000000    0.2892107
337000.0000000    0.2734124
337040.0000000    0.2673726
337080.0000000    0.2877478
337120.0000000    0.2722456
337160.0000000    0.2996038
337200.0000000    0.2907738
337240.0000000    0.2757832
337280.0000000    0.2717912
337320.0000000    0.2866910
337360.0000000    0.2634668
337400.0000000    0.2716258
337440.0000000    0.2750112
337480.0000000    0.2930045
337520.0000000    0.2842730
337560.0000000    0.2737850
337600.0000000    0.2759176
337640.0000000    0.2477678
337680.0000000    0.2596718
337720.0000000    0.2687332
337760.0000000    0.2784840
337800.0000000    0.3086602
337840.0000000    0.2663776
337880.0000000    0.2868764
337920.0000000    0.2785727
337960.0000000    0.2816133
338000.0000000    0.2819193
338040.0000000    0.3002447
338080.0000000    0.2958545
338120.0000000    0.2954749
338160.0000000    0.2914113
338200.0000000    0.2936583
338240.0000000    0.2855028
338280.0000000    0.2889929
338320.0000000    0.2974892
338360.0000000    0.2959374
338400.0000000    0.2919172
338440.0000000    0.2792242
338480.0000000    0.3025643
338520.0000000    0.2930356
338560.0000000    0.2890606
338600.0000000    0.2978989
338640.0000000    0.2935692
338680.0000000    0.2810744
338720.0000000    0.2974559
338760.0000000    0.2887671
338800.0000000    0.2876224
338840.0000000    0.2900665
338880.0000000    0.3008848
338920.0000000    0.2813885
338960.0000000    0.2882739
339000.0000000    0.3145704
339040.0000000    0.3058026
339080.0000000    0.3171608
339120.0000000    0.2819098
339160.0000000    0.2773003
339200.0000000    0.2564342
339240.0000000    0.2566003
339280.0000000    0.2542574
339320.0000000    0.2663494
339360.0000000    0.2596484
339400.0000000    0.2634563
339440.0000000    0.2781441
339480.0000000    0.2617921
339520.0000000    0.2708819
339560.0000000    0.2575241
339600.0000000    0.2796521
339640.0000000    0.2754326
339680.0000000    0.2478216
339720.0000000    0.2554557
339760.0000000    0.2693645
339800.0000000    0.2713780
339840.0000000    0.2714905
339880.0000000    0.2653773
339920.0000000    0.2557553
339960.0000000    0.2283364
340000.0000000    0.2303344
340040.0000000    0.2366570
340080.0000000    0.2605150
340120.0000000    0.2722246
340160.0000000    0.2419275
340200.0000000    0.2340844
340240.0000000    0.2436164
340280.0000000    0.2532338
340320.0000000    0.2470071
340360.0000000    0.2627746
340400.0000000    0.2637377
340440.0000000    0.2580486
340480.0000000    0.2570861
340520.0000000    0.2507703
340560.0000000    0.2515503
340600.0000000    0.2550528
340640.0000000    0.2769443
340680.0000000    0.2634331
340720.0000000    0.2667335
340760.0000000    0.2652097
340800.0000000    0.2603434
340840.0000000    0.2556916
340880.0000000    0.2619208
340920.0000000    0.2552821
340960.0000000    0.2631828
341000.0000000    0.2743120
341040.0000000    0.2573931
341080.0000000    0.2589324
341120.0000000    0.2426537
341160.0000000    0.2399127
341200.0000000    0.2697713
341240.0000000    0.2681799
341280.0000000    0.2647117
341320.0000000    0.2437258
341360.0000000    0.2531877
341400.0000000    0.2693902
341440.0000000    0.2602251
341480.0000000    0.2668466
341520.0000000    0.2765111
341560.0000000    0.2908638
341600.0000000    0.2740451
341640.0000000    0.2593388
341680.0000000    0.2752675
341720.0000000    0.2535654
341760.0000000    0.2882990
341800.0000000    0.2684020
341840.0000000    0.2780492
341880.0000000    0.2634703
341920.0000000    0.2617727
341960.0000000    0.2642128
342000.0000000    0.2692536
342040.0000000    0.2739511
342080.0000000    0.2753636
342120.0000000    0.2779720
342160.0000000    0.2639246
342200.0000000    0.2532232
342240.0000000    0.2736187
342280.0000000    0.2648256
342320.0000000    0.2603366
342360.0000000    0.2622711
342400.0000000    0.2614447
342440.0000000    0.2844074
342480.0000000    0.2928508
342520.0000000    0.2821921
342560.0000000    0.2940880
342600.0000000    0.2600635
342640.0000000    0.2541890
342680.0000000    0.2754623
342720.0000000    0.2672940
342760.0000000    0.3094558
342800.0000000    0.2677970
342840.0000000    0.2670702
342880.0000000    0.2716591
342920.0000000    0.2742615
342960.0000000    0.2871413
343000.0000000    0.2886654
343040.0000000    0.2856230
343080.0000000    0.2559975
343120.0000000    0.2943366
343160.0000000    0.3083856
343200.0000000    0.2797205
343240.0000000    0.3171920
343280.0000000    0.2857138
343320.0000000    0.3073343
343360.0000000    0.2897178
343400.0000000    0.2789192
343440.0000000    0.2867205
343480.0000000    0.2774495
343520.0000000    0.2817113
343560.0000000    0.2656249
343600.0000000    0.2558993
343640.0000000    0.2381903
343680.0000000    0.2434113
343720.0000000    0.2495809
343760.0000000    0.2812754
343800.0000000    0.2781010
343840.0000000    0.2671588
343880.0000000    0.2668718
343920.0000000    0.2701720
343960.0000000    0.2664729
344000.0000000    0.2765445
344040.0000000    0.2719216
344080.0000000    0.2744071
344120.0000000    0.2646936
344160.0000000    0.2443067
344200.0000000    0.2614240
344240.0000000    0.2753964
344280.0000000    0.2600777
344320.0000000    0.2576663
344360.0000000    0.2499052
344400.0000000    0.2791765
344440.0000000    0.2826881
344480.0000000    0.2631811
344520.0000000    0.2656693
344560.0000000    0.2723244
344600.0000000    0.2552978
344640.0000000    0.2468102
344680.0000000    0.2482881
344720.0000000    0.2535858
344760.0000000    0.2548760
344800.0000000    0.2424273
344840.0000000    0.2593325
344880.0000000    0.2700502
344920.0000000    0.2655925
344960.0000000    0.2639305
345000.0000000    0.2701100
345040.0000000    0.2911375
345080.0000000    0.3042794
345120.0000000    0.2677845
345160.0000000    0.3013262
345200.0000000    0.2872640
345240.0000000    0.3015875
345280.0000000    0.2837049
345320.0000000    0.2748124
345360.0000000    0.2785887
345400.0000000    0.2852138
345440.0000000    0.2732172
345480.0000000    0.3127741
345520.0000000    0.3021300
345560.0000000    0.3054790
345600.0000000    0.3072602
345640.0000000    0.2987475
345680.0000000    0.2982509
345720.0000000    0.2914579
345760.0000000    0.2753980
345800.0000000    0.2847972
345840.0000000    0.2690030
345880.0000000    0.3000175
345920.0000000    0.2749726
345960.0000000    0.2711590
346000.0000000    0.2727292
346040.0000000    0.2572330
346080.0000000    0.2440407
346120.0000000    0.2510439
346160.0000000    0.2475721
346200.0000000    0.2483677
346240.0000000    0.2768156
346280.0000000    0.2886183
346320.0000000    0.2683280
346360.0000000    0.2770679
346400.0000000    0.2700832
346440.0000000    0.2834722
346480.0000000    0.2488978
346520.0000000    0.2645782
346560.0000000    0.2866330
346600.0000000    0.2755623
346640.0000000    0.2696783
346680.0000000    0.2794524
346720.0000000    0.2960991
346760.0000000    0.2496309
346800.0000000    0.2797093
346840.0000000    0.2804901
346880.0000000    0.2831547
346920.0000000    0.2755954
346960.0000000    0.2699890
347000.0000000    0.2744868
347040.0000000    0.2911668
347080.0000000    0.2803833
347120.0000000    0.2610560
347160.0000000    0.2693623
347200.0000000    0.2476696
347240.0000000    0.2949677
347280.0000000    0.2629606
347320.0000000    0.2630044
347360.0000000    0.2413243
347400.0000000    0.2837946
347440.0000000    0.2672661
347480.0000000    0.2666931
347520.0000000    0.2776587
347560.0000000    0.2651779
347600.0000000    0.2632626
347640.0000000    0.2551281
347680.0000000    0.2394515
347720.0000000    0.2523199
347760.0000000    0.2379982
347800.0000000    0.2397488
347840.0000000    0.2443917
347880.0000000    0.2714735
347920.0000000    0.2714863
347960.0000000    0.2773281
348000.0000000    0.2779470
348040.0000000    0.2527996
348080.0000000    0.2887252
348120.0000000    0.2723245
348160.0000000    0.2715800
348200.0000000    0.2707079
348240.0000000    0.3063230
348280.0000000    0.2921956
348320.0000000    0.2808754
348360.0000000    0.2872934
348400.0000000    0.2707695
348440.0000000    0.2671376
348480.0000000    0.2587095
348520.0000000    0.2872975
348560.0000000    0.2667672
348600.0000000    0.2545589
348640.0000000    0.2847041
348680.0000000    0.2795423
348720.0000000    0.2718786
348760.0000000    0.2825506
348800.0000000    0.3011897
348840.0000000    0.2705897
348880.0000000    0.2770731
348920.0000000    0.2783078
348960.0000000    0.2727755
349000.0000000    0.2782020
349040.0000000    0.2847419
349080.0000000    0.2851043
349120.0000000    0.2744313
349160.0000000    0.2638288
349200.0000000    0.2838550
349240.0000000    0.2834699
349280.0000000    0.2816318
349320.0000000    0.2703307
349360.0000000    0.2784347
349400.0000000    0.2733080
349440.0000000    0.2663068
349480.0000000    0.2596919
349520.0000000    0.2532330
349560.0000000    0.2678585
349600.0000000    0.2861158
349640.0000000    0.2954378
349680.0000000    0.2928345
349720.0000000    0.2971139
349760.0000000    0.2694047
349800.0000000    0.2857144
349840.0000000    0.2802727
349880.0000000    0.2821006
349920.0000000    0.2779195
349960.0000000    0.2745976
350000.0000000    0.2759273
350040.0000000    0.2675855
350080.0000000    0.2879131
350120.0000000    0.2708198
350160.0000000    0.2664005
350200.0000000    0.2797254
350240.0000000    0.2586216
350280.0000000    0.2498600
350320.0000000    0.2718942
350360.0000000    0.2801469
350400.0000000    0.2687635
350440.0000000    0.2627791
350480.0000000    0.2636142
350520.0000000    0.2835511
350560.0000000    0.2716668
350600.0000000    0.2588856
350640.0000000    0.2711445
350680.0000000    0.2471013
350720.0000000    0.2669438
350760.0000000    0.2706692
350800.0000000    0.2791057
350840.0000000    0.2763629
350880.0000000    0.2879848
350920.0000000    0.2755741
350960.0000000    0.2807836
351000.0000000    0.2760120
351040.0000000    0.2706716
351080.0000000    0.2603292
351120.0000000    0.2845559
351160.0000000    0.2635463
351200.0000000    0.2460752
351240.0000000    0.2561154
351280.0000000    0.2669172
351320.0000000    0.2644419
351360.0000000    0.2729361
351400.0000000    0.2668642
351440.0000000    0.2669989
351480.0000000    0.2587718
351520.0000000    0.2710525
351560.0000000    0.2751326
351600.0000000    0.2799987
351640.0000000    0.2882331
351680.0000000    0.2784790
351720.0000000    0.2833716
351760.0000000    0.2855735
351800.0000000    0.2732560
351840.0000000    0.2951287
351880.0000000    0.2852124
351920.0000000    0.2706694
351960.0000000    0.2724708
352000.0000000    0.2795738
352040.0000000    0.2913465
352080.0000000    0.3009989
352120.0000000    0.2969754
352160.0000000    0.2754359
352200.0000000    0.2857675
352240.0000000    0.3039986
352280.0000000    0.2775264
352320.0000000    0.2788265
352360.0000000    0.2926521
352400.0000000    0.2700584
352440.0000000    0.2736668
352480.0000000    0.2689458
352520.0000000    0.2882150
352560.0000000    0.2839269
352600.0000000    0.2980497
352640.0000000    0.2928534
352680.0000000    0.2687140
352720.0000000    0.2745472
352760.0000000    0.2613747
352800.0000000    0.2708595
352840.0000000    0.2868444
352880.0000000    0.2770248
352920.0000000    0.2624668
352960.0000000    0.2530975
353000.0000000    0.2691654
353040.0000000    0.2552866
353080.0000000    0.2677582
353120.0000000    0.3003851
353160.0000000    0.2727655
353200.0000000    0.2896546
353240.0000000    0.2726273
353280.0000000    0.2832240
353320.0000000    0.2726688
353360.0000000    0.2805612
353400.0000000    0.2814656
353440.0000000    0.2691133
353480.0000000    0.2660511
353520.0000000    0.2807311
353560.0000000    0.3056912
353600.0000000    0.2845613
353640.0000000    0.2781925
353680.0000000    0.2586854
353720.0000000    0.2741496
353760.0000000    0.2633746
353800.0000000    0.2599838
353840.0000000    0.2695909
353880.0000000    0.2699547
353920.0000000    0.2883400
353960.0000000    0.2861890
354000.0000000    0.2736109
354040.0000000    0.2721465
354080.0000000    0.2812851
354120.0000000    0.3027045
354160.0000000    0.2752495
354200.0000000    0.2745299
354240.0000000    0.3020789
354280.0000000    0.2973649
354320.0000000    0.2931374
354360.0000000    0.2936654
354400.0000000    0.3007658
354440.0000000    0.3088585
354480.0000000    0.2826601
354520.0000000    0.2705330
354560.0000000    0.2760679
354600.0000000    0.2799132
354640.0000000    0.2656633
354680.0000000    0.2557878
354720.0000000    0.2764366
354760.0000000    0.2675423
354800.0000000    0.2781093
354840.0000000    0.2834438
354880.0000000    0.2794976
354920.0000000    0.2835359
354960.0000000    0.2941044
355000.0000000    0.2705066
355040.0000000    0.2715462
355080.0000000    0.2870826
355120.0000000    0.2455005
355160.0000000    0.2675273
355200.0000000    0.2485158
355240.0000000    0.2696751
355280.0000000    0.2845573
355320.0000000    0.2493566
355360.0000000    0.2483016
355400.0000000    0.2401114
355440.0000000    0.2705613
355480.0000000    0.2476891
355520.0000000    0.2536715
355560.0000000    0.2711932
355600.0000000    0.2385252
355640.0000000    0.2403423
355680.0000000    0.2619037
355720.0000000    0.2641066
355760.0000000    0.2666626
355800.0000000    0.2741825
355840.0000000    0.2655695
355880.0000000    0.2586280
355920.0000000    0.2553666
355960.0000000    0.2764859
356000.0000000    0.2791255
356040.0000000    0.2792003
356080.0000000    0.2878355
356120.0000000    0.2754095
356160.0000000    0.2699098
356200.0000000    0.2770238
356240.0000000    0.2517775
356280.0000000    0.2715281
356320.0000000    0.2856258
356360.0000000    0.2941714
356400.0000000    0.2797633
356440.0000000    0.2928106
356480.0000000    0.2754315
356520.0000000    0.2933076
356560.0000000    0.2968438
356600.0000000    0.3078474
356640.0000000    0.2964283
356680.0000000    0.2930700
356720.0000000    0.2966118
356760.0000000    0.3309888
356800.0000000    0.3223021
356840.0000000    0.3236459
356880.0000000    0.3167650
356920.0000000    0.2879206
356960.0000000    0.2913288
357000.0000000    0.2766804
357040.0000000    0.2839773
357080.0000000    0.2718330
357120.0000000    0.2681456
357160.0000000    0.2801065
357200.0000000    0.2815185
357240.0000000    0.2879755
357280.0000000    0.2777373
357320.0000000    0.2541877
357360.0000000    0.2774725
357400.0000000    0.2863435
357440.0000000    0.2801290
357480.0000000    0.2857218
357520.0000000    0.2844070
357560.0000000    0.2852254
357600.0000000    0.2829938
357640.0000000    0.2819558
357680.0000000    0.2766948
357720.0000000    0.2787551
357760.0000000    0.2808501
357800.0000000    0.2459789
357840.0000000    0.2558462
357880.0000000    0.2664264
357920.0000000    0.2689960
357960.0000000    0.2721921
358000.0000000    0.2889234
358040.0000000    0.2748918
358080.0000000    0.2511116
358120.0000000    0.2764674
358160.0000000    0.2611552
358200.0000000    0.2681614
358240.0000000    0.2836165
358280.0000000    0.2619373
358320.0000000    0.2547433
358360.0000000    0.2730496
358400.0000000    0.2932956
358440.0000000    0.2754280
358480.0000000    0.2847020
358520.0000000    0.2698896
358560.0000000    0.2575668
358600.0000000    0.2462120
358640.0000000    0.2617917
358680.0000000    0.2796147
358720.0000000    0.2507682
358760.0000000    0.2675220
358800.0000000    0.2708705
358840.0000000    0.2530314
358880.0000000    0.2532150
358920.0000000    0.2654410
358960.0000000    0.2596274
359000.0000000    0.2518891
359040.0000000    0.2537020
359080.0000000    0.2372773
359120.0000000    0.2799445
359160.0000000    0.2535469
359200.0000000    0.2695118
359240.0000000    0.2575150
359280.0000000    0.2575315
359320.0000000    0.2787583
359360.0000000    0.2784036
359400.0000000    0.2769984
359440.0000000    0.2758907
359480.0000000    0.2694430
359520.0000000    0.2770840
359560.0000000    0.2622694
359600.0000000    0.2723234
359640.0000000    0.2591911
359680.0000000    0.2685350
359720.0000000    0.2623062
359760.0000000    0.2603405
359800.0000000    0.2616416
359840.0000000    0.2715389
359880.0000000    0.2727380
359920.0000000    0.2861085
359960.0000000    0.2623235
360000.0000000    0.2612467
360040.0000000    0.2916138
360080.0000000    0.2754060
360120.0000000    0.2631785
360160.0000000    0.2581139
360200.0000000    0.2691109
360240.0000000    0.2595277
360280.0000000    0.2626183
360320.0000000    0.2610410
360360.0000000    0.2740514
360400.0000000    0.2816330
360440.0000000    0.2636167
360480.0000000    0.2630615
360520.0000000    0.2724695
360560.0000000    0.2759894
360600.0000000    0.2597532
360640.0000000    0.2799606
360680.0000000    0.2748099
360720.0000000    0.2852945
360760.0000000    0.2916829
360800.0000000    0.2699921
360840.0000000    0.2712701
360880.0000000    0.2690954
360920.0000000    0.2655947
360960.0000000    0.2741371
361000.0000000    0.2740322
361040.0000000    0.2584957
361080.0000000    0.2997237
361120.0000000    0.2622734
361160.0000000    0.2850449
361200.0000000    0.2558502
361240.0000000    0.2642927
361280.0000000    0.2737409
361320.0000000    0.2527467
361360.0000000    0.2395352
361400.0000000    0.2646055
361440.0000000    0.2671728
361480.0000000    0.2648156
361520.0000000    0.2470148
361560.0000000    0.2705086
361600.0000000    0.2738189
361640.0000000    0.2506957
361680.0000000    0.2592912
361720.0000000    0.2442819
361760.0000000    0.2693230
361800.0000000    0.2430770
361840.0000000    0.2575772
361880.0000000    0.2560800
361920.0000000    0.2457687
361960.0000000    0.2600363
362000.0000000    0.2495764
362040.0000000    0.2689171
362080.0000000    0.2764532
362120.0000000    0.2745053
362160.0000000    0.2643574
362200.0000000    0.2967854
362240.0000000    0.2754364
362280.0000000    0.2890559
362320.0000000    0.2616768
362360.0000000    0.2673302
362400.0000000    0.3001371
362440.0000000    0.3079873
362480.0000000    0.2921491
362520.0000000    0.2567705
362560.0000000    0.2728910
362600.0000000    0.2673149
362640.0000000    0.2644923
362680.0000000    0.2633736
362720.0000000    0.2649386
362760.0000000    0.2650952
362800.0000000    0.2707074
362840.0000000    0.2690711
362880.0000000    0.2596809
362920.0000000    0.2458038
362960.0000000    0.2554586
363000.0000000    0.2727313
363040.0000000    0.2646637
363080.0000000    0.2488034
363120.0000000    0.2448113
363160.0000000    0.2430002
363200.0000000    0.2557585
363240.0000000    0.2780395
363280.0000000    0.2534322
363320.0000000    0.2692776
363360.0000000    0.2377356
363400.0000000    0.2551373
363440.0000000    0.2515815
363480.0000000    0.2602239
363520.0000000    0.2759681
363560.0000000    0.2556598
363600.0000000    0.2492624
363640.0000000    0.2775056
363680.0000000    0.2710239
363720.0000000    0.2949763
363760.0000000    0.2932939
363800.0000000    0.2763180
363840.0000000    0.2701817
363880.0000000    0.2767412
363920.0000000    0.2775528
363960.0000000    0.2878594
364000.0000000    0.2623882
364040.0000000    0.2524282
364080.0000000    0.2713492
364120.0000000    0.2555072
364160.0000000    0.2713720
364200.0000000    0.2818550
364240.0000000    0.2783469
364280.0000000    0.2657964
364320.0000000    0.2678317
364360.0000000    0.2620763
364400.0000000    0.2822560
364440.0000000    0.2750014
364480.0000000    0.2631153
364520.0000000    0.2523638
364560.0000000    0.2814189
364600.0000000    0.2776720
364640.0000000    0.2655416
364680.0000000    0.2926692
364720.0000000    0.2606367
364760.0000000    0.2558676
364800.0000000    0.2617743
364840.0000000    0.2719364
364880.0000000    0.2533229
364920.0000000    0.2532151
364960.0000000    0.2571139
365000.0000000    0.2577786
365040.0000000    0.2636888
365080.0000000    0.2828170
365120.0000000    0.2801589
365160.0000000    0.2987707
365200.0000000    0.2805726
365240.0000000    0.2543051
365280.0000000    0.2762117
365320.0000000    0.2721679
365360.0000000    0.2902483
365400.0000000    0.2612646
365440.0000000    0.2810451
365480.0000000    0.2532174
365520.0000000    0.2524402
365560.0000000    0.2787062
365600.0000000    0.2581825
365640.0000000    0.2775182
365680.0000000    0.2512923
365720.0000000    0.2700675
365760.0000000    0.2671036
365800.0000000    0.2602298
365840.0000000    0.2839576
365880.0000000    0.2886588
365920.0000000    0.2779639
365960.0000000    0.2673408
366000.0000000    0.2499714
366040.0000000    0.2582688
366080.0000000    0.2626512
366120.0000000    0.2561594
366160.0000000    0.2578075
366200.0000000    0.2492741
366240.0000000    0.2609529
366280.0000000    0.2487914
366320.0000000    0.2655396
366360.0000000    0.2886128
366400.0000000    0.2822417
366440.0000000    0.3008577
366480.0000000    0.2831939
366520.0000000    0.2608713
366560.0000000    0.2734586
366600.0000000    0.2600036
366640.0000000    0.2525875
366680.0000000    0.2522426
366720.0000000    0.2729801
366760.0000000    0.2659937
366800.0000000    0.2636789
366840.0000000    0.2669445
366880.0000000    0.2659335
366920.0000000    0.2679924
366960.0000000    0.2798723
367000.0000000    0.2476079
367040.0000000    0.2762643
367080.0000000    0.2757992
367120.0000000    0.2930737
367160.0000000    0.2864409
367200.0000000    0.2737379
367240.0000000    0.2609704
367280.0000000    0.2583441
367320.0000000    0.2373996
367360.0000000    0.2406271
367400.0000000    0.2207992
367440.0000000    0.2466317
367480.0000000    0.2442528
367520.0000000    0.2518080
367560.0000000    0.2770416
367600.0000000    0.2717183
367640.0000000    0.2751515
367680.0000000    0.2896774
367720.0000000    0.2575119
367760.0000000    0.2845506
367800.0000000    0.2784375
367840.0000000    0.2685808
367880.0000000    0.2710257
367920.0000000    0.2738677
367960.0000000    0.2825467
368000.0000000    0.2856774
368040.0000000    0.2801879
368080.0000000    0.2805425
368120.0000000    0.2714971
368160.0000000    0.2564799
368200.0000000    0.2580037
368240.0000000    0.2597342
368280.0000000    0.2950727
368320.0000000    0.2833791
368360.0000000    0.2745413
368400.0000000    0.2792402
368440.0000000    0.2571169
368480.0000000    0.2703629
368520.0000000    0.2608995
368560.0000000    0.2789950
368600.0000000    0.2773908
368640.0000000    0.2627997
368680.0000000    0.2751391
368720.0000000    0.2650486
368760.0000000    0.2616925
368800.0000000    0.2667955
368840.0000000    0.2706728
368880.0000000    0.2820010
368920.0000000    0.2681442
368960.0000000    0.2823963
369000.0000000    0.2606918
369040.0000000    0.2609790
369080.0000000    0.2531705
369120.0000000    0.2778291
369160.0000000    0.2741885
369200.0000000    0.2709952
369240.0000000    0.2571215
369280.0000000    0.2559552
369320.0000000    0.2613031
369360.0000000    0.2680706
369400.0000000    0.2451368
369440.0000000    0.2560443
369480.0000000    0.2928450
369520.0000000    0.2863707
369560.0000000    0.2672551
369600.0000000    0.2738557
369640.0000000    0.2807466
369680.0000000    0.2566911
369720.0000000    0.2720079
369760.0000000    0.2751543
369800.0000000    0.2542417
369840.0000000    0.2503605
369880.0000000    0.2550417
369920.0000000    0.2742789
369960.0000000    0.2557244
370000.0000000    0.2780359
370040.0000000    0.2749560
370080.0000000    0.2989761
370120.0000000    0.2912888
370160.0000000    0.2574532
370200.0000000    0.2771054
370240.0000000    0.2927473
370280.0000000    0.2901046
370320.0000000    0.2849699
370360.0000000    0.2707392
370400.0000000    0.2845108
370440.0000000    0.3091053
370480.0000000    0.2839421
370520.0000000    0.2521705
370560.0000000    0.2741148
370600.0000000    0.2848870
370640.0000000    0.2887908
370680.0000000    0.2822648
370720.0000000    0.2919658
370760.0000000    0.2971466
370800.0000000    0.3029875
370840.0000000    0.2860777
370880.0000000    0.2741278
370920.0000000    0.2916352
370960.0000000    0.3065562
371000.0000000    0.2783746
371040.0000000    0.2615106
371080.0000000    0.2881901
371120.0000000    0.2878612
371160.0000000    0.2723681
371200.0000000    0.2603050
371240.0000000    0.2588876
371280.0000000    0.2449398
371320.0000000    0.2684484
371360.0000000    0.2639951
371400.0000000    0.2645949
371440.0000000    0.2564789
371480.0000000    0.2606176
371520.0000000    0.2632554
371560.0000000    0.2703947
371600.0000000    0.2938174
371640.0000000    0.2988965
371680.0000000    0.2838329
371720.0000000    0.2923147
371760.0000000    0.2797965
371800.0000000    0.2864639
371840.0000000    0.2399488
371880.0000000    0.2513347
371920.0000000    0.2534549
371960.0000000    0.2445234
372000.0000000    0.2540877
372040.0000000    0.2625493
372080.0000000    0.2476282
372120.0000000    0.2470278
372160.0000000    0.2553969
372200.0000000    0.2690882
372240.0000000    0.2673020
372280.0000000    0.2775463
372320.0000000    0.2588267
372360.0000000    0.2514378
372400.0000000    0.2712093
372440.0000000    0.2816226
372480.0000000    0.2672506
372520.0000000    0.2549616
372560.0000000    0.2554139
372600.0000000    0.2781543
372640.0000000    0.2900003
372680.0000000    0.2689961
372720.0000000    0.2670877
372760.0000000    0.2798778
372800.0000000    0.2552727
372840.0000000    0.2660128
372880.0000000    0.2828588
372920.0000000    0.2598373
372960.0000000    0.2842326
373000.0000000    0.2973066
373040.0000000    0.2905457
373080.0000000    0.2805758
373120.0000000    0.2526960
373160.0000000    0.2640733
373200.0000000    0.2624322
373240.0000000    0.2635794
373280.0000000    0.2802636
373320.0000000    0.2827017
373360.0000000    0.2808268
373400.0000000    0.2602939
373440.0000000    0.2747329
373480.0000000    0.2730655
373520.0000000    0.2720625
373560.0000000    0.2730916
373600.0000000    0.2757355
373640.0000000    0.2748578
373680.0000000    0.2856006
373720.0000000    0.2748100
373760.0000000    0.2587638
373800.0000000    0.2613615
373840.0000000    0.2819039
373880.0000000    0.2713633
373920.0000000    0.2622617
373960.0000000    0.2486493
374000.0000000    0.2521096
374040.0000000    0.2480544
374080.0000000    0.2647422
374120.0000000    0.2582465
374160.0000000    0.2678967
374200.0000000    0.2442719
374240.0000000    0.2649605
374280.0000000    0.2742476
374320.0000000    0.2937907
374360.0000000    0.2691218
374400.0000000    0.2906120
374440.0000000    0.2821848
374480.0000000    0.2687903
374520.0000000    0.2818582
374560.0000000    0.2843871
374600.0000000    0.2667263
374640.0000000    0.2808852
374680.0000000    0.2674375
374720.0000000    0.2704711
374760.0000000    0.2465969
374800.0000000    0.2526620
374840.0000000    0.2639298
374880.0000000    0.2582616
374920.0000000    0.2589125
374960.0000000    0.2707306
375000.0000000    0.2540938
375040.0000000    0.2690448
375080.0000000    0.2460763
375120.0000000    0.2659858
375160.0000000    0.2824233
375200.0000000    0.2790040
375240.0000000    0.2671954
375280.0000000    0.2509905
375320.0000000    0.2794039
375360.0000000    0.2852982
375400.0000000    0.2906212
375440.0000000    0.2880602
375480.0000000    0.2945890
375520.0000000    0.2802724
375560.0000000    0.2722099
375600.0000000    0.2766338
375640.0000000    0.2774085
375680.0000000    0.2768665
375720.0000000    0.2755668
375760.0000000    0.2743977
375800.0000000    0.2833739
375840.0000000    0.2854622
375880.0000000    0.2714561
375920.0000000    0.2916369
375960.0000000    0.2650062
376000.0000000    0.2695514
376040.0000000    0.2688156
376080.0000000    0.2624841
376120.0000000    0.2773398
376160.0000000    0.2881627
376200.0000000    0.2804417
376240.0000000    0.2568946
376280.0000000    0.2823979
376320.0000000    0.2727101
376360.0000000    0.2881099
376400.0000000    0.2806651
376440.0000000    0.2704594
376480.0000000    0.2835829
376520.0000000    0.2647343
376560.0000000    0.2869875
376600.0000000    0.2613142
376640.0000000    0.2683928
376680.0000000    0.2969145
376720.0000000    0.2891721
376760.0000000    0.2819265
376800.0000000    0.2738885
376840.0000000    0.2638746
376880.0000000    0.2565032
376920.0000000    0.2770529
376960.0000000    0.2599438
377000.0000000    0.2732859
377040.0000000    0.2783501
377080.0000000    0.2818857
377120.0000000    0.2786013
377160.0000000    0.2679099
377200.0000000    0.2983347
377240.0000000    0.2781768
377280.0000000    0.2815944
377320.0000000    0.2873920
377360.0000000    0.2969094
377400.0000000    0.2637335
377440.0000000    0.2936134
377480.0000000    0.2889458
377520.0000000    0.2855704
377560.0000000    0.2706892
377600.0000000    0.2649438
377640.0000000    0.2827232
377680.0000000    0.2536845
377720.0000000    0.3046821
377760.0000000    0.2936780
377800.0000000    0.2903796
377840.0000000    0.2745425
377880.0000000    0.2700240
377920.0000000    0.2842524
377960.0000000    0.2721549
378000.0000000    0.2579380
378040.0000000    0.3029795
378080.0000000    0.2657535
378120.0000000    0.2743071
378160.0000000    0.2714363
378200.0000000    0.2774736
378240.0000000    0.2774014
378280.0000000    0.2862491
378320.0000000    0.2561608
378360.0000000    0.2495523
378400.0000000    0.2484031
378440.0000000    0.2523110
378480.0000000    0.2539906
378520.0000000    0.2794264
378560.0000000    0.2788942
378600.0000000    0.2580733
378640.0000000    0.2326707
378680.0000000    0.2470768
378720.0000000    0.2534787
378760.0000000    0.2616301
378800.0000000    0.2555447
378840.0000000    0.2624722
378880.0000000    0.2684346
378920.0000000    0.2537614
378960.0000000    0.2538657
379000.0000000    0.2544380
379040.0000000    0.2636001
379080.0000000    0.2694806
379120.0000000    0.2542751
379160.0000000    0.2751742
379200.0000000    0.2560864
379240.0000000    0.2530194
379280.0000000    0.2544128
379320.0000000    0.2686653
379360.0000000    0.2611820
379400.0000000    0.2632114
379440.0000000    0.2746215
379480.0000000    0.2631828
379520.0000000    0.2442928
379560.0000000    0.2512947
379600.0000000    0.2519879
379640.0000000    0.2566181
379680.0000000    0.2604664
379720.0000000    0.2768961
379760.0000000    0.2739375
379800.0000000    0.2616155
379840.0000000    0.2604562
379880.0000000    0.2682112
379920.0000000    0.2814834
379960.0000000    0.2595682
380000.0000000    0.2666207
380040.0000000    0.2897447
380080.0000000    0.2798409
380120.0000000    0.2694132
380160.0000000    0.2740908
380200.0000000    0.2772196
380240.0000000    0.2841155
380280.0000000    0.2636977
380320.0000000    0.3205021
380360.0000000    0.2857215
380400.0000000    0.2749640
380440.0000000    0.2639472
380480.0000000    0.2555038
380520.0000000    0.2753694
380560.0000000    0.2748986
380600.0000000    0.2862064
380640.0000000    0.2779346
380680.0000000    0.2775418
380720.0000000    0.2855209
380760.0000000    0.2833689
380800.0000000    0.2852541
380840.0000000    0.2529866
380880.0000000    0.2609066
380920.0000000    0.2753668
380960.0000000    0.2785498
381000.0000000    0.2789907
381040.0000000    0.2781657
381080.0000000    0.2691435
381120.0000000    0.2705506
381160.0000000    0.2597823
381200.0000000    0.2458098
381240.0000000    0.2647634
381280.0000000    0.2667102
381320.0000000    0.2889756
381360.0000000    0.2654253
381400.0000000    0.2664544
381440.0000000    0.2735740
381480.0000000    0.2859896
381520.0000000    0.2522765
381560.0000000    0.2990192
381600.0000000    0.2703398
381640.0000000    0.2482397
381680.0000000    0.2654637
381720.0000000    0.2701298
381760.0000000    0.2888489
381800.0000000    0.2798232
381840.0000000    0.2844319
381880.0000000    0.2656637
381920.0000000    0.2659750
381960.0000000    0.2790861
382000.0000000    0.2940703
382040.0000000    0.2584412
382080.0000000    0.2447579
382120.0000000    0.2753387
382160.0000000    0.2896778
382200.0000000    0.2861438
382240.0000000    0.2580988
382280.0000000    0.2838868
382320.0000000    0.2864775
382360.0000000    0.2420921
382400.0000000    0.2551486
382440.0000000    0.2671351
382480.0000000    0.2421501
382520.0000000    0.2545102
382560.0000000    0.2663672
382600.0000000    0.2765130
382640.0000000    0.2655821
382680.0000000    0.2653573
382720.0000000    0.2560222
382760.0000000    0.2730611
382800.0000000    0.2481300
382840.0000000    0.2509019
382880.0000000    0.2649160
382920.0000000    0.2726964
382960.0000000    0.2597898
383000.0000000    0.2544451
383040.0000000    0.2659438
383080.0000000    0.2608995
383120.0000000    0.2627442
383160.0000000    0.2727883
383200.0000000    0.2777848
383240.0000000    0.2642373
383280.0000000    0.2525031
383320.0000000    0.2465431
383360.0000000    0.2423933
383400.0000000    0.2515980
383440.0000000    0.2546909
383480.0000000    0.2410363
383520.0000000    0.2702934
383560.0000000    0.2703012
383600.0000000    0.2677810
383640.0000000    0.2898646
383680.0000000    0.2748416
383720.0000000    0.2674286
383760.0000000    0.2965536
383800.0000000    0.2863122
383840.0000000    0.3043460
383880.0000000    0.2880199
383920.0000000    0.2748666
383960.0000000    0.2913572
384000.0000000    0.2805238
384040.0000000    0.2763682
384080.0000000    0.2786869
384120.0000000    0.2794233
384160.0000000    0.2763139
384200.0000000    0.2820500
384240.0000000    0.2832937
384280.0000000    0.2701078
384320.0000000    0.2765266
384360.0000000    0.2829080
384400.0000000    0.2808215
384440.0000000    0.2772847
384480.0000000    0.2884765
384520.0000000    0.2892580
384560.0000000    0.2625232
384600.0000000    0.2926642
384640.0000000    0.2757914
384680.0000000    0.2686784
384720.0000000    0.2788609
384760.0000000    0.2646709
384800.0000000    0.2697973
384840.0000000    0.2817233
384880.0000000    0.2770551
384920.0000000    0.2466539
384960.0000000    0.2463915
385000.0000000    0.2775570
385040.0000000    0.2958945
385080.0000000    0.2741581
385120.0000000    0.2697113
385160.0000000    0.2826713
385200.0000000    0.2783889
385240.0000000    0.2774663
385280.0000000    0.2764604
385320.0000000    0.2706808
385360.0000000    0.2743938
385400.0000000    0.2775471
385440.0000000    0.2866684
385480.0000000    0.2459875
385520.0000000    0.2515309
385560.0000000    0.2904831
385600.0000000    0.3063014
385640.0000000    0.2787610
385680.0000000    0.2902131
385720.0000000    0.2759582
385760.0000000    0.2788621
385800.0000000    0.2710752
385840.0000000    0.2812252
385880.0000000    0.2931587
385920.0000000    0.2736473
385960.0000000    0.2698836
386000.0000000    0.2488844
386040.0000000    0.2792758
386080.0000000    0.2581579
386120.0000000    0.2761701
386160.0000000    0.2738887
386200.0000000    0.2642902
386240.0000000    0.2946654
386280.0000000    0.3106237
386320.0000000    0.2908735
386360.0000000    0.2829000
386400.0000000    0.3022392
386440.0000000    0.2797593
386480.0000000    0.2653436
386520.0000000    0.2723008
386560.0000000    0.2755451
386600.0000000    0.2875850
386640.0000000    0.2626722
386680.0000000    0.2846423
386720.0000000    0.2802927
386760.0000000    0.2855530
386800.0000000    0.3014627
386840.0000000    0.2956570
386880.0000000    0.2849859
386920.0000000    0.2866459
386960.0000000    0.2879418
387000.0000000    0.2871272
387040.0000000    0.2756570
387080.0000000    0.2472132
387120.0000000    0.2574885
387160.0000000    0.2523944
387200.0000000    0.2582396
387240.0000000    0.2627925
387280.0000000    0.2556395
387320.0000000    0.2956427
387360.0000000    0.2706876
387400.0000000    0.2847084
387440.0000000    0.2943750
387480.0000000    0.2826378
387520.0000000    0.2979828
387560.0000000    0.2753408
387600.0000000    0.2785909
387640.0000000    0.2891518
387680.0000000    0.2903990
387720.0000000    0.2846253
387760.0000000    0.2737288
387800.0000000    0.2577546
387840.0000000    0.2838935
387880.0000000    0.2722491
387920.0000000    0.2715828
387960.0000000    0.2748759
388000.0000000    0.2684695
388040.0000000    0.2473587
388080.0000000    0.2349532
388120.0000000    0.2462092
388160.0000000    0.2484113
388200.0000000    0.2535431
388240.0000000    0.2462068
388280.0000000    0.2334920
388320.0000000    0.2400878
388360.0000000    0.2443508
388400.0000000    0.2517334
388440.0000000    0.2597701
388480.0000000    0.2738981
388520.0000000    0.2674320
388560.0000000    0.2655865
388600.0000000    0.2623627
388640.0000000    0.2634004
388680.0000000    0.2865750
388720.0000000    0.2765805
388760.0000000    0.2782759
388800.0000000    0.2804776
388840.0000000    0.2549562
388880.0000000    0.2710107
388920.0000000    0.2632926
388960.0000000    0.2623842
389000.0000000    0.2688333
389040.0000000    0.2736134
389080.0000000    0.2783932
389120.0000000    0.2824804
389160.0000000    0.2678332
389200.0000000    0.2710414
389240.0000000    0.2455351
389280.0000000    0.2728155
389320.0000000    0.2661735
389360.0000000    0.2801584
389400.0000000    0.2777853
389440.0000000    0.3006665
389480.0000000    0.3091755
389520.0000000    0.2786446
389560.0000000    0.2728828
389600.0000000    0.2726009
389640.0000000    0.2819458
389680.0000000    0.2740868
389720.0000000    0.2565390
389760.0000000    0.2605353
389800.0000000    0.2817526
389840.0000000    0.2938112
389880.0000000    0.2838263
389920.0000000    0.2629761
389960.0000000    0.2536405
390000.0000000    0.2670086
390040.0000000    0.2709260
390080.0000000    0.2712792
390120.0000000    0.2800240
390160.0000000    0.2716587
390200.0000000    0.2810769
390240.0000000    0.2797807
390280.0000000    0.2631432
390320.0000000    0.2878180
390360.0000000    0.2722536
390400.0000000    0.2542678
390440.0000000    0.2555019
390480.0000000    0.2560035
390520.0000000    0.2511970
390560.0000000    0.2608215
390600.0000000    0.2799717
390640.0000000    0.2673541
390680.0000000    0.2701477
390720.0000000    0.2684254
390760.0000000    0.2585710
390800.0000000    0.2549208
390840.0000000    0.2602054
390880.0000000    0.2780963
390920.0000000    0.2610863
390960.0000000    0.2704536
391000.0000000    0.2690034
391040.0000000    0.2439104
391080.0000000    0.2397023
391120.0000000    0.2684885
391160.0000000    0.2629597
391200.0000000    0.2391156
391240.0000000    0.2527863
391280.0000000    0.2543213
391320.0000000    0.2662232
391360.0000000    0.2622467
391400.0000000    0.2616844
391440.0000000    0.2750618
391480.0000000    0.2551841
391520.0000000    0.2597136
391560.0000000    0.2491968
391600.0000000    0.2450185
391640.0000000    0.2721830
391680.0000000    0.2505476
391720.0000000    0.2652031
391760.0000000    0.2664145
391800.0000000    0.2531588
391840.0000000    0.2533193
391880.0000000    0.2726970
391920.0000000    0.2796112
391960.0000000    0.2584110
392000.0000000    0.2599909
392040.0000000    0.2613630
392080.0000000    0.2652757
392120.0000000    0.2838716
392160.0000000    0.2830353
392200.0000000    0.2722164
392240.0000000    0.2692439
392280.0000000    0.2506325
392320.0000000    0.2598617
392360.0000000    0.2590979
392400.0000000    0.2571541
392440.0000000    0.2467181
392480.0000000    0.2418398
392520.0000000    0.2591845
392560.0000000    0.2629164
392600.0000000    0.2515880
392640.0000000    0.2500524
392680.0000000    0.2729958
392720.0000000    0.2620319
392760.0000000    0.2757317
392800.0000000    0.2572882
392840.0000000    0.2372575
392880.0000000    0.2556231
392920.0000000    0.2557466
392960.0000000    0.2559845
393000.0000000    0.2457652
393040.0000000    0.2409929
393080.0000000    0.2546047
393120.0000000    0.2406121
393160.0000000    0.2346786
393200.0000000    0.2638121
393240.0000000    0.2423355
393280.0000000    0.2462920
393320.0000000    0.2530068
393360.0000000    0.2655475
393400.0000000    0.2519318
393440.0000000    0.2711841
393480.0000000    0.2564544
393520.0000000    0.2589439
393560.0000000    0.2547947
393600.0000000    0.2520627
393640.0000000    0.2719129
393680.0000000    0.2619903
393720.0000000    0.2486190
393760.0000000    0.2463514
393800.0000000    0.2475117
393840.0000000    0.2429960
393880.0000000    0.2482242
393920.0000000    0.2435073
393960.0000000    0.2441898
394000.0000000    0.2490100
394040.0000000    0.2476894
394080.0000000    0.2520147
394120.0000000    0.2470029
394160.0000000    0.2468701
394200.0000000    0.2323632
394240.0000000    0.2391496
394280.0000000    0.2334814
394320.0000000    0.2536331
394360.0000000    0.2555846
394400.0000000    0.2559130
394440.0000000    0.2774028
394480.0000000    0.2708958
394520.0000000    0.2620941
394560.0000000    0.2690818
394600.0000000    0.2655258
394640.0000000    0.2724811
394680.0000000    0.2640181
394720.0000000    0.2637119
394760.0000000    0.2505787
394800.0000000    0.2703575
394840.0000000    0.2468065
394880.0000000    0.2432119
394920.0000000    0.2656708
394960.0000000    0.2520652
395000.0000000    0.2764293
395040.0000000    0.2685754
395080.0000000    0.2596824
395120.0000000    0.2804678
395160.0000000    0.2631204
395200.0000000    0.2628835
395240.0000000    0.2860921
395280.0000000    0.2710715
395320.0000000    0.2708251
395360.0000000    0.2830975
395400.0000000    0.2721752
395440.0000000    0.2536205
395480.0000000    0.2732464
395520.0000000    0.2781991
395560.0000000    0.2719817
395600.0000000    0.2757957
395640.0000000    0.2585827
395680.0000000    0.2734422
395720.0000000    0.2525074
395760.0000000    0.2594000
395800.0000000    0.2632687
395840.0000000    0.2568914
395880.0000000    0.2618935
395920.0000000    0.2421433
395960.0000000    0.2684846
396000.0000000    0.2456623
396040.0000000    0.2721444
396080.0000000    0.2658921
396120.0000000    0.2617085
396160.0000000    0.2709493
396200.0000000    0.2478810
396240.0000000    0.2577426
396280.0000000    0.2613625
396320.0000000    0.2691552
396360.0000000    0.2672106
396400.0000000    0.2767543
396440.0000000    0.2849379
396480.0000000    0.2886007
396520.0000000    0.2702676
396560.0000000    0.2681882
396600.0000000    0.2759326
396640.0000000    0.2632619
396680.0000000    0.2626342
396720.0000000    0.2442306
396760.0000000    0.2586895
396800.0000000    0.2560470
396840.0000000    0.2542705
396880.0000000    0.2589731
396920.0000000    0.2528982
396960.0000000    0.2689299
397000.0000000    0.2710337
397040.0000000    0.2624004
397080.0000000    0.2661631
397120.0000000    0.2665330
397160.0000000    0.2850375
397200.0000000    0.2732566
397240.0000000    0.2938305
397280.0000000    0.2760361
397320.0000000    0.2717701
397360.0000000    0.2566839
397400.0000000    0.2708058
397440.0000000    0.2573774
397480.0000000    0.2661689
397520.0000000    0.2911127
397560.0000000    0.2659576
397600.0000000    0.2525232
397640.0000000    0.2550995
397680.0000000    0.2584926
397720.0000000    0.2684040
397760.0000000    0.2421532
397800.0000000    0.2549550
397840.0000000    0.2526481
397880.0000000    0.2589113
397920.0000000    0.2807868
397960.0000000    0.2580131
398000.0000000    0.2577281
398040.0000000    0.2534893
398080.0000000    0.2911406
398120.0000000    0.2825802
398160.0000000    0.2769243
398200.0000000    0.2985972
398240.0000000    0.2691622
398280.0000000    0.2854215
398320.0000000    0.2783692
398360.0000000    0.2883193
398400.0000000    0.2575201
398440.0000000    0.2553654
398480.0000000    0.2588458
398520.0000000    0.2650339
398560.0000000    0.2626620
398600.0000000    0.2750393
398640.0000000    0.2700311
398680.0000000    0.2512983
398720.0000000    0.2535872
398760.0000000    0.2662112
398800.0000000    0.2665081
398840.0000000    0.2523274
398880.0000000    0.2816057
398920.0000000    0.2750120
398960.0000000    0.2539816
399000.0000000    0.2553988
399040.0000000    0.2682907
399080.0000000    0.2700222
399120.0000000    0.2726423
399160.0000000    0.2623396
399200.0000000    0.2680900
399240.0000000    0.2788070
399280.0000000    0.2689615
399320.0000000    0.2439187
399360.0000000    0.2696823
399400.0000000    0.2562686
399440.0000000    0.2472915
399480.0000000    0.2851937
399520.0000000    0.2603837
399560.0000000    0.2679648
399600.0000000    0.2524263
399640.0000000    0.2704948
399680.0000000    0.2914115
399720.0000000    0.2683099
399760.0000000    0.2591122
399800.0000000    0.2760876
399840.0000000    0.2681893
399880.0000000    0.2610959
399920.0000000    0.2719322
399960.0000000    0.2896647
400000.0000000    0.2670537
400040.0000000    0.2684866
400080.0000000    0.3007307
400120.0000000    0.2968877
400160.0000000    0.3084467
400200.0000000    0.3062208
400240.0000000    0.2848068
400280.0000000    0.2792354
400320.0000000    0.2894826
400360.0000000    0.2965812
400400.0000000    0.2924562
400440.0000000    0.2779882
400480.0000000    0.2815320
400520.0000000    0.2809457
400560.0000000    0.2958702
400600.0000000    0.3030694
400640.0000000    0.3118771
400680.0000000    0.2660521
400720.0000000    0.2692278
400760.0000000    0.2708379
400800.0000000    0.2696575
400840.0000000    0.2724540
400880.0000000    0.2757206
400920.0000000    0.2887831
400960.0000000    0.2738422
401000.0000000    0.2547302
401040.0000000    0.2464588
401080.0000000    0.2562461
401120.0000000    0.2655513
401160.0000000    0.2574222
401200.0000000    0.2561201
401240.0000000    0.2538282
401280.0000000    0.2780530
401320.0000000    0.2615086
401360.0000000    0.2614747
401400.0000000    0.2753067
401440.0000000    0.2539443
401480.0000000    0.2516400
401520.0000000    0.2572795
401560.0000000    0.2879500
401600.0000000    0.2735929
401640.0000000    0.2938544
401680.0000000    0.2789858
401720.0000000    0.2692657
401760.0000000    0.2829381
401800.0000000    0.2889845
401840.0000000    0.2749038
401880.0000000    0.2708003
401920.0000000    0.2571517
401960.0000000    0.2750655
402000.0000000    0.2595719
402040.0000000    0.2755602
402080.0000000    0.2496259
402120.0000000    0.2436797
402160.0000000    0.2547536
402200.0000000    0.2578751
402240.0000000    0.2758982
402280.0000000    0.2580640
402320.0000000    0.2763155
402360.0000000    0.2767333
402400.0000000    0.2610559
402440.0000000    0.2596229
402480.0000000    0.2801788
402520.0000000    0.2817551
402560.0000000    0.2758199
402600.0000000    0.2877828
402640.0000000    0.2878112
402680.0000000    0.2911903
402720.0000000    0.2792622
402760.0000000    0.2776026
402800.0000000    0.2516464
402840.0000000    0.2483269
402880.0000000    0.2655204
402920.0000000    0.2588218
402960.0000000    0.2737546
403000.0000000    0.2689388
403040.0000000    0.2594680
403080.0000000    0.2444775
403120.0000000    0.2414313
403160.0000000    0.2737870
403200.0000000    0.2892123
403240.0000000    0.2705446
403280.0000000    0.2525342
403320.0000000    0.2872446
403360.0000000    0.2635099
403400.0000000    0.2646559
403440.0000000    0.2528982
403480.0000000    0.2622823
403520.0000000    0.2581065
403560.0000000    0.2663931
403600.0000000    0.2652547
403640.0000000    0.2665717
403680.0000000    0.2538828
403720.0000000    0.2626150
403760.0000000    0.2724608
403800.0000000    0.2669463
403840.0000000    0.2535861
403880.0000000    0.2663319
403920.0000000    0.2513891
403960.0000000    0.2613350
404000.0000000    0.2615553
404040.0000000    0.2618485
404080.0000000    0.2675705
404120.0000000    0.2565735
404160.0000000    0.2655348
404200.0000000    0.2699405
404240.0000000    0.2880725
404280.0000000    0.2735245
404320.0000000    0.2736403
404360.0000000    0.2867609
404400.0000000    0.2693777
404440.0000000    0.2735515
404480.0000000    0.2582382
404520.0000000    0.2814683
404560.0000000    0.2698099
404600.0000000    0.2832248
404640.0000000    0.2777827
404680.0000000    0.3061639
404720.0000000    0.2911526
404760.0000000    0.2487552
404800.0000000    0.2720721
404840.0000000    0.2679468
404880.0000000    0.2775927
404920.0000000    0.2864925
404960.0000000    0.2500117
405000.0000000    0.2815790
405040.0000000    0.2837988
405080.0000000    0.2658802
405120.0000000    0.2704983
405160.0000000    0.2795296
405200.0000000    0.2847304
405240.0000000    0.2708576
405280.0000000    0.2657839
405320.0000000    0.2798008
405360.0000000    0.2586442
405400.0000000    0.2679617
405440.0000000    0.2626392
405480.0000000    0.2590252
405520.0000000    0.2580644
405560.0000000    0.2556834
405600.0000000    0.2704597
405640.0000000    0.2747356
405680.0000000    0.2600562
405720.0000000    0.2612257
405760.0000000    0.2498552
405800.0000000    0.2593128
405840.0000000    0.2764539
405880.0000000    0.2547742
405920.0000000    0.2571703
405960.0000000    0.2586430
406000.0000000    0.2678574
406040.0000000    0.2601800
406080.0000000    0.2648351
406120.0000000    0.2625498
406160.0000000    0.2649476
406200.0000000    0.2809967
406240.0000000    0.2945449
406280.0000000    0.2756459
406320.0000000    0.2697602
406360.0000000    0.2955148
406400.0000000    0.2931091
406440.0000000    0.2722420
406480.0000000    0.2739078
406520.0000000    0.2669910
406560.0000000    0.2599831
406600.0000000    0.2506864
406640.0000000    0.2729113
406680.0000000    0.2841269
406720.0000000    0.2796419
406760.0000000    0.2556278
406800.0000000    0.2437018
406840.0000000    0.2510899
406880.0000000    0.2678402
406920.0000000    0.2615846
406960.0000000    0.2732910
407000.0000000    0.2630686
407040.0000000    0.2555111
407080.0000000    0.2651479
407120.0000000    0.2699270
407160.0000000    0.2988216
407200.0000000    0.2731800
407240.0000000    0.2742837
407280.0000000    0.2707056
407320.0000000    0.2511906
407360.0000000    0.2664086
407400.0000000    0.2614617
407440.0000000    0.2534974
407480.0000000    0.2568254
407520.0000000    0.2409685
407560.0000000    0.2565962
407600.0000000    0.2504363
407640.0000000    0.2618119
407680.0000000    0.2617198
407720.0000000    0.2737297
407760.0000000    0.2478472
407800.0000000    0.2660227
407840.0000000    0.2913016
407880.0000000    0.2777601
407920.0000000    0.2703383
407960.0000000    0.2621270
408000.0000000    0.2691146
408040.0000000    0.2620668
408080.0000000    0.2635134
408120.0000000    0.2631054
408160.0000000    0.2599732
408200.0000000    0.2762499
408240.0000000    0.2716344
408280.0000000    0.2633648
408320.0000000    0.2617806
408360.0000000    0.2629536
408400.0000000    0.2600790
408440.0000000    0.2781112
408480.0000000    0.2663738
408520.0000000    0.2524824
408560.0000000    0.2546090
408600.0000000    0.2637132
408640.0000000    0.2692525
408680.0000000    0.2712263
408720.0000000    0.2604644
408760.0000000    0.2684789
408800.0000000    0.2704546
408840.0000000    0.2656085
408880.0000000    0.2459856
408920.0000000    0.2527443
408960.0000000    0.2748100
409000.0000000    0.2496807
409040.0000000    0.2713128
409080.0000000    0.2519004
409120.0000000    0.2404899
409160.0000000    0.2472208
409200.0000000    0.2760286
409240.0000000    0.2873838
409280.0000000    0.2788111
409320.0000000    0.2686346
409360.0000000    0.2624887
409400.0000000    0.2669938
409440.0000000    0.2769181
409480.0000000    0.2724173
409520.0000000    0.2713038
409560.0000000    0.2613373
409600.0000000    0.2566051
409640.0000000    0.2781943
409680.0000000    0.2592813
409720.0000000    0.2660144
409760.0000000    0.2631105
409800.0000000    0.2630743
409840.0000000    0.2566971
409880.0000000    0.2490004
409920.0000000    0.2731131
409960.0000000    0.2544731
410000.0000000    0.2590918
410040.0000000    0.2519494
410080.0000000    0.2860459
410120.0000000    0.2692789
410160.0000000    0.2742661
410200.0000000    0.2623649
410240.0000000    0.2669035
410280.0000000    0.2679681
410320.0000000    0.2594876
410360.0000000    0.2850986
410400.0000000    0.2580708
410440.0000000    0.2868094
410480.0000000    0.2721909
410520.0000000    0.2408610
410560.0000000    0.2700846
410600.0000000    0.2769885
410640.0000000    0.2833909
410680.0000000    0.2705379
410720.0000000    0.2775770
410760.0000000    0.2701246
410800.0000000    0.2580662
410840.0000000    0.2610053
410880.0000000    0.2574244
410920.0000000    0.2547276
410960.0000000    0.2520163
411000.0000000    0.2470990
411040.0000000    0.2411246
411080.0000000    0.2590230
411120.0000000    0.2678997
411160.0000000    0.2675652
411200.0000000    0.2325340
411240.0000000    0.2329870
411280.0000000    0.2569483
411320.0000000    0.2477328
411360.0000000    0.2596283
411400.0000000    0.2332445
411440.0000000    0.2473111
411480.0000000    0.2909753
411520.0000000    0.2755397
411560.0000000    0.2595020
411600.0000000    0.2916321
411640.0000000    0.2742293
411680.0000000    0.2705120
411720.0000000    0.2713782
411760.0000000    0.2793871
411800.0000000    0.2865163
411840.0000000    0.2857172
411880.0000000    0.2793152
411920.0000000    0.2727394
411960.0000000    0.2733599
412000.0000000    0.2954630
412040.0000000    0.2909923
412080.0000000    0.2503802
412120.0000000    0.2782189
412160.0000000    0.2813759
412200.0000000    0.2815884
412240.0000000    0.2791119
412280.0000000    0.2752877
412320.0000000    0.2915915
412360.0000000    0.2835723
412400.0000000    0.2611648
412440.0000000    0.2742876
412480.0000000    0.2683485
412520.0000000    0.2783608
412560.0000000    0.2685172
412600.0000000    0.2653669
412640.0000000    0.2460039
412680.0000000    0.2678398
412720.0000000    0.2590142
412760.0000000    0.2577645
412800.0000000    0.2785191
412840.0000000    0.2843907
412880.0000000    0.2808873
412920.0000000    0.2732396
412960.0000000    0.2944451
413000.0000000    0.2749485
413040.0000000    0.2639166
413080.0000000    0.2676146
413120.0000000    0.2674521
413160.0000000    0.2614481
413200.0000000    0.2681606
413240.0000000    0.3025923
413280.0000000    0.2829713
413320.0000000    0.2610898
413360.0000000    0.2728195
413400.0000000    0.2870459
413440.0000000    0.2567782
413480.0000000    0.2569400
413520.0000000    0.2597726
413560.0000000    0.2741475
413600.0000000    0.2523182
413640.0000000    0.2664092
413680.0000000    0.2731314
413720.0000000    0.2423637
413760.0000000    0.2760829
413800.0000000    0.2549429
413840.0000000    0.2288716
413880.0000000    0.2559285
413920.0000000    0.2391211
413960.0000000    0.2412726
414000.0000000    0.2219080
414040.0000000    0.2439616
414080.0000000    0.2641452
414120.0000000    0.2532634
414160.0000000    0.2405049
414200.0000000    0.2690895
414240.0000000    0.2720312
414280.0000000    0.2593964
414320.0000000    0.2679815
414360.0000000    0.2526157
414400.0000000    0.2659984
414440.0000000    0.2659811
414480.0000000    0.2440423
414520.0000000    0.2642362
414560.0000000    0.2749619
414600.0000000    0.2595302
414640.0000000    0.2759962
414680.0000000    0.2799817
414720.0000000    0.2818710
414760.0000000    0.2835034
414800.0000000    0.2597833
414840.0000000    0.2598697
414880.0000000    0.2720674
414920.0000000    0.2595448
414960.0000000    0.2823680
415000.0000000    0.2731661
415040.0000000    0.2706241
415080.0000000    0.2754177
415120.0000000    0.2649746
415160.0000000    0.2628056
415200.0000000    0.2839735
415240.0000000    0.2767732
415280.0000000    0.2668528
415320.0000000    0.2635400
415360.0000000    0.2755523
415400.0000000    0.2568563
415440.0000000    0.2605419
415480.0000000    0.2733253
415520.0000000    0.2776836
415560.0000000    0.2822797
415600.0000000    0.2765972
415640.0000000    0.2641920
415680.0000000    0.2780784
415720.0000000    0.2909402
415760.0000000    0.2891279
415800.0000000    0.2600483
415840.0000000    0.2599189
415880.0000000    0.2577844
415920.0000000    0.2917225
415960.0000000    0.2653364
416000.0000000    0.2769782
416040.0000000    0.2578070
416080.0000000    0.2677370
416120.0000000    0.2699504
416160.0000000    0.2748971
416200.0000000    0.2784220
416240.0000000    0.2783107
416280.0000000    0.2843541
416320.0000000    0.2736659
416360.0000000    0.2890144
416400.0000000    0.2747508
416440.0000000    0.2899739
416480.0000000    0.2876065
416520.0000000    0.2888597
416560.0000000    0.2811141
416600.0000000    0.2974954
416640.0000000    0.2836706
416680.0000000    0.2999941
416720.0000000    0.2914381
416760.0000000    0.2886844
416800.0000000    0.2621247
416840.0000000    0.2596249
416880.0000000    0.2897187
416920.0000000    0.2998233
416960.0000000    0.3023443
417000.0000000    0.2862716
417040.0000000    0.2612146
417080.0000000    0.3115124
417120.0000000    0.2815192
417160.0000000    0.2608087
417200.0000000    0.2727181
417240.0000000    0.2925139
417280.0000000    0.2695582
417320.0000000    0.2942194
417360.0000000    0.2899288
417400.0000000    0.2626931
417440.0000000    0.2526841
417480.0000000    0.2563511
417520.0000000    0.2688542
417560.0000000    0.2629340
417600.0000000    0.2787225
417640.0000000    0.2515360
417680.0000000    0.2438350
417720.0000000    0.2545249
417760.0000000    0.2473673
417800.0000000    0.2734408
417840.0000000    0.2537695
417880.0000000    0.2478216
417920.0000000    0.2490225
417960.0000000    0.2381661
418000.0000000    0.2489508
418040.0000000    0.2520677
418080.0000000    0.2618924
418120.0000000    0.2647630
418160.0000000    0.2650754
418200.0000000    0.2609474
418240.0000000    0.2727054
418280.0000000    0.2653870
418320.0000000    0.2502245
418360.0000000    0.2463295
418400.0000000    0.2587327
418440.0000000    0.2538607
418480.0000000    0.2458742
418520.0000000    0.2495744
418560.0000000    0.2477465
418600.0000000    0.2564608
418640.0000000    0.2429935
418680.0000000    0.2506995
418720.0000000    0.2644187
418760.0000000    0.2450107
418800.0000000    0.2612285
418840.0000000    0.2592902
418880.0000000    0.2492345
418920.0000000    0.2615834
418960.0000000    0.2661278
419000.0000000    0.2721321
419040.0000000    0.2544511
419080.0000000    0.2749509
419120.0000000    0.2647636
419160.0000000    0.2675733
419200.0000000    0.2757423
419240.0000000    0.2697616
419280.0000000    0.2708724
419320.0000000    0.2693230
419360.0000000    0.2636074
419400.0000000    0.2719522
419440.0000000    0.2644533
419480.0000000    0.2560462
419520.0000000    0.2643305
419560.0000000    0.2603599
419600.0000000    0.2644696
419640.0000000    0.2603862
419680.0000000    0.2715955
419720.0000000    0.2689691
419760.0000000    0.2697728
419800.0000000    0.2714081
419840.0000000    0.2709231
419880.0000000    0.2786446
419920.0000000    0.2671018
419960.0000000    0.2679237
420000.0000000    0.2653288
420040.0000000    0.2878161
420080.0000000    0.2606174
420120.0000000    0.2796797
420160.0000000    0.2809466
420200.0000000    0.2554015
420240.0000000    0.2703945
420280.0000000    0.2511732
420320.0000000    0.2765772
420360.0000000    0.2687916
420400.0000000    0.2762074
420440.0000000    0.2623786
420480.0000000    0.2881080
420520.0000000    0.2856175
420560.0000000    0.2846487
420600.0000000    0.3097672
420640.0000000    0.2899150
420680.0000000    0.2884905
420720.0000000    0.3144466
420760.0000000    0.2719124
420800.0000000    0.2833347
420840.0000000    0.2633702
420880.0000000    0.2606944
420920.0000000    0.2928428
420960.0000000    0.2607393
421000.0000000    0.2747077
421040.0000000    0.2619931
421080.0000000    0.2681596
421120.0000000    0.2638020
421160.0000000    0.2751875
421200.0000000    0.2647644
421240.0000000    0.2724356
421280.0000000    0.2670508
421320.0000000    0.2519715
421360.0000000    0.2678854
421400.0000000    0.2496859
421440.0000000    0.2477511
421480.0000000    0.2499748
421520.0000000    0.2416377
421560.0000000    0.2655917
421600.0000000    0.2416445
421640.0000000    0.2638647
421680.0000000    0.2650011
421720.0000000    0.2847293
421760.0000000    0.2728503
421800.0000000    0.2556270
421840.0000000    0.2690727
421880.0000000    0.2665609
421920.0000000    0.2421456
421960.0000000    0.2336374
422000.0000000    0.2444479
422040.0000000    0.2538688
422080.0000000    0.2657293
422120.0000000    0.2522321
422160.0000000    0.2500934
422200.0000000    0.2364475
422240.0000000    0.2485821
422280.0000000    0.2445492
422320.0000000    0.2542134
422360.0000000    0.2652745
422400.0000000    0.2712145
422440.0000000    0.2838010
422480.0000000    0.2550506
422520.0000000    0.2635050
422560.0000000    0.2655122
422600.0000000    0.2413576
422640.0000000    0.2521694
422680.0000000    0.2594266
422720.0000000    0.2366026
422760.0000000    0.2551554
422800.0000000    0.2610520
422840.0000000    0.2514176
422880.0000000    0.2597376
422920.0000000    0.2631102
422960.0000000    0.2637427
423000.0000000    0.2836750
423040.0000000    0.2640035
423080.0000000    0.2680563
423120.0000000    0.2720202
423160.0000000    0.2616788
423200.0000000    0.2693532
423240.0000000    0.2514278
423280.0000000    0.2547999
423320.0000000    0.2427506
423360.0000000    0.2501222
423400.0000000    0.2904917
423440.0000000    0.2817213
423480.0000000    0.2772770
423520.0000000    0.2565770
423560.0000000    0.2463879
423600.0000000    0.2446771
423640.0000000    0.2637996
423680.0000000    0.2758695
423720.0000000    0.2491391
423760.0000000    0.2459036
423800.0000000    0.2576155
423840.0000000    0.2460480
423880.0000000    0.2301821
423920.0000000    0.2471681
423960.0000000    0.2699373
424000.0000000    0.2500203
424040.0000000    0.2662231
424080.0000000    0.2499987
424120.0000000    0.2494383
424160.0000000    0.2522284
424200.0000000    0.2667677
424240.0000000    0.2660663
424280.0000000    0.2580778
424320.0000000    0.2629150
424360.0000000    0.2740988
424400.0000000    0.2776123
424440.0000000    0.2586932
424480.0000000    0.2515383
424520.0000000    0.2652821
424560.0000000    0.2616490
424600.0000000    0.2696986
424640.0000000    0.2471261
424680.0000000    0.2553588
424720.0000000    0.2694033
424760.0000000    0.2770589
424800.0000000    0.2643204
424840.0000000    0.2483667
424880.0000000    0.2576202
424920.0000000    0.2452796
424960.0000000    0.2530907
425000.0000000    0.2403675
425040.0000000    0.2356245
425080.0000000    0.2581249
425120.0000000    0.2612778
425160.0000000    0.2502707
425200.0000000    0.2498067
425240.0000000    0.2392854
425280.0000000    0.2329509
425320.0000000    0.2430317
425360.0000000    0.2395024
425400.0000000    0.2513910
425440.0000000    0.2599203
425480.0000000    0.2512068
425520.0000000    0.2597582
425560.0000000    0.2499347
425600.0000000    0.2850516
425640.0000000    0.2709240
425680.0000000    0.2607892
425720.0000000    0.2432387
425760.0000000    0.2499025
425800.0000000    0.2357922
425840.0000000    0.2378409
425880.0000000    0.2598205
425920.0000000    0.2726393
425960.0000000    0.2568528
426000.0000000    0.2585690
426040.0000000    0.2700359
426080.0000000    0.2499005
426120.0000000    0.2585094
426160.0000000    0.2495004
426200.0000000    0.2323900
426240.0000000    0.2451605
426280.0000000    0.2490532
426320.0000000    0.2624648
426360.0000000    0.2537816
426400.0000000    0.2604800
426440.0000000    0.2680058
426480.0000000    0.2553475
426520.0000000    0.2482543
426560.0000000    0.2382417
426600.0000000    0.2458902
426640.0000000    0.2582650
426680.0000000    0.2409982
426720.0000000    0.2346361
426760.0000000    0.2514811
426800.0000000    0.2426054
426840.0000000    0.2356711
426880.0000000    0.2411702
426920.0000000    0.2577251
426960.0000000    0.2419425
427000.0000000    0.2289160
427040.0000000    0.2218658
427080.0000000    0.2440419
427120.0000000    0.2497346
427160.0000000    0.2504508
427200.0000000    0.2452235
427240.0000000    0.2568004
427280.0000000    0.2672907
427320.0000000    0.2635583
427360.0000000    0.2609853
427400.0000000    0.2543236
427440.0000000    0.2459935
427480.0000000    0.2572441
427520.0000000    0.2691951
427560.0000000    0.2448189
427600.0000000    0.2636051
427640.0000000    0.2701081
427680.0000000    0.2751098
427720.0000000    0.2804657
427760.0000000    0.2727331
427800.0000000    0.2722224
427840.0000000    0.2732858
427880.0000000    0.2777264
427920.0000000    0.2653129
427960.0000000    0.2691488
428000.0000000    0.2622558
428040.0000000    0.2621156
428080.0000000    0.2585025
428120.0000000    0.2803122
428160.0000000    0.2492961
428200.0000000    0.2689292
428240.0000000    0.2759176
428280.0000000    0.2859228
428320.0000000    0.2867530
428360.0000000    0.2900526
428400.0000000    0.2687884
428440.0000000    0.2723125
428480.0000000    0.2641813
428520.0000000    0.2569595
428560.0000000    0.2694198
428600.0000000    0.2710300
428640.0000000    0.2568925
428680.0000000    0.2878809
428720.0000000    0.2617230
428760.0000000    0.2842355
428800.0000000    0.2621874
428840.0000000    0.2706285
428880.0000000    0.2562262
428920.0000000    0.2444741
428960.0000000    0.2531081
429000.0000000    0.2487892
429040.0000000    0.2641740
429080.0000000    0.2614331
429120.0000000    0.2666561
429160.0000000    0.2681977
429200.0000000    0.2625543
429240.0000000    0.2582771
429280.0000000    0.2813112
429320.0000000    0.2644662
429360.0000000    0.2660930
429400.0000000    0.2413106
429440.0000000    0.2446982
429480.0000000    0.2660228
429520.0000000    0.2614363
429560.0000000    0.2608091
429600.0000000    0.2487232
429640.0000000    0.2625819
429680.0000000    0.2806236
429720.0000000    0.2640966
429760.0000000    0.2609521
429800.0000000    0.2500127
429840.0000000    0.2393042
429880.0000000    0.2725440
429920.0000000    0.2652309
429960.0000000    0.2662968
430000.0000000    0.2422093
430040.0000000    0.2733942
430080.0000000    0.2746002
430120.0000000    0.2871727
430160.0000000    0.2653309
430200.0000000    0.2722757
430240.0000000    0.2640726
430280.0000000    0.2805985
430320.0000000    0.2582291
430360.0000000    0.2937949
430400.0000000    0.2890739
430440.0000000    0.2744830
430480.0000000    0.2919730
430520.0000000    0.2977893
430560.0000000    0.3226889
430600.0000000    0.3003458
430640.0000000    0.3100492
430680.0000000    0.3189930
430720.0000000    0.2745872
430760.0000000    0.2974577
430800.0000000    0.3011380
430840.0000000    0.2940605
430880.0000000    0.2776729
430920.0000000    0.2814911
430960.0000000    0.2892159
431000.0000000    0.2799801
431040.0000000    0.2812464
431080.0000000    0.2779011
431120.0000000    0.2751889
431160.0000000    0.2902495
431200.0000000    0.2787329
431240.0000000    0.2776801
431280.0000000    0.2721782
431320.0000000    0.2917384
431360.0000000    0.2598233
431400.0000000    0.2554264
431440.0000000    0.2641506
431480.0000000    0.2949970
431520.0000000    0.2892864
431560.0000000    0.2786337
431600.0000000    0.2808760
431640.0000000    0.2696348
431680.0000000    0.2328425
431720.0000000    0.2528503
431760.0000000    0.2564009
431800.0000000    0.2659765
431840.0000000    0.2674949
431880.0000000    0.2737484
431920.0000000    0.2881034
431960.0000000    0.2731729
432000.0000000    0.2862820
432040.0000000    0.2566707
432080.0000000    0.2571353
432120.0000000    0.2614033
432160.0000000    0.2574822
432200.0000000    0.2757368
432240.0000000    0.2917273
432280.0000000    0.2662932
432320.0000000    0.2754755
432360.0000000    0.2645656
432400.0000000    0.2900034
432440.0000000    0.2519794
432480.0000000    0.2708855
432520.0000000    0.2900109
432560.0000000    0.2893264
432600.0000000    0.2918452
432640.0000000    0.2943983
432680.0000000    0.2781513
432720.0000000    0.2671815
432760.0000000    0.2909495
432800.0000000    0.2783926
432840.0000000    0.2649891
432880.0000000    0.2872632
432920.0000000    0.2723942
432960.0000000    0.2825569
433000.0000000    0.2853780
433040.0000000    0.2657265
433080.0000000    0.2986293
433120.0000000    0.3047196
433160.0000000    0.3121981
433200.0000000    0.2857791
433240.0000000    0.2958412
433280.0000000    0.3075609
433320.0000000    0.2906961
433360.0000000    0.2905683
433400.0000000    0.3065212
433440.0000000    0.2729878
433480.0000000    0.2969842
433520.0000000    0.2837610
433560.0000000    0.2836790
433600.0000000    0.2715698
433640.0000000    0.2629811
433680.0000000    0.2689025
433720.0000000    0.2698909
433760.0000000    0.2895635
433800.0000000    0.2844965
433840.0000000    0.2616689
433880.0000000    0.2596102
433920.0000000    0.2619676
433960.0000000    0.2690934
434000.0000000    0.2768103
434040.0000000    0.2501388
434080.0000000    0.2848711
434120.0000000    0.2779622
434160.0000000    0.2679662
434200.0000000    0.2685792
434240.0000000    0.2913165
434280.0000000    0.2753442
434320.0000000    0.2721334
434360.0000000    0.2760320
434400.0000000    0.2896827
434440.0000000    0.2755091
434480.0000000    0.2997780
434520.0000000    0.2751673
434560.0000000    0.2724315
434600.0000000    0.2872149
434640.0000000    0.2671619
434680.0000000    0.2640218
434720.0000000    0.2764832
434760.0000000    0.2854228
434800.0000000    0.2832535
434840.0000000    0.2713524
434880.0000000    0.3067811
434920.0000000    0.2873613
434960.0000000    0.2888929
435000.0000000    0.2702645
435040.0000000    0.2899477
435080.0000000    0.2836745
435120.0000000    0.2779307
435160.0000000    0.2691368
435200.0000000    0.2580306
435240.0000000    0.2677192
435280.0000000    0.2678285
435320.0000000    0.2668720
435360.0000000    0.2732027
435400.0000000    0.2510852
435440.0000000    0.2632504
435480.0000000    0.2567784
435520.0000000    0.2604058
435560.0000000    0.2728377
435600.0000000    0.2609595
435640.0000000    0.2583035
435680.0000000    0.2589167
435720.0000000    0.2706716
435760.0000000    0.2842515
435800.0000000    0.2799837
435840.0000000    0.2588389
435880.0000000    0.2630051
435920.0000000    0.2673575
435960.0000000    0.2669960
436000.0000000    0.2560114
436040.0000000    0.2532917
436080.0000000    0.2611975
436120.0000000    0.2745591
436160.0000000    0.2720414
436200.0000000    0.2721676
436240.0000000    0.2838741
436280.0000000    0.2925595
436320.0000000    0.2783156
436360.0000000    0.2721024
436400.0000000    0.2658503
436440.0000000    0.2946493
436480.0000000    0.2640585
436520.0000000    0.2708721
436560.0000000    0.2862272
436600.0000000    0.2665217
436640.0000000    0.2738117
436680.0000000    0.2716736
436720.0000000    0.2848279
436760.0000000    0.2767329
436800.0000000    0.2689199
436840.0000000    0.2662570
436880.0000000    0.2830760
436920.0000000    0.2840764
436960.0000000    0.2615235
437000.0000000    0.2685127
437040.0000000    0.2687516
437080.0000000    0.2601076
437120.0000000    0.2707247
437160.0000000    0.2629069
437200.0000000    0.2495365
437240.0000000    0.2647764
437280.0000000    0.2727788
437320.0000000    0.2812595
437360.0000000    0.2853896
437400.0000000    0.2772576
437440.0000000    0.2732851
437480.0000000    0.2736595
437520.0000000    0.2632609
437560.0000000    0.2692863
437600.0000000    0.2904653
437640.0000000    0.2593414
437680.0000000    0.2757559
437720.0000000    0.2825236
437760.0000000    0.2809520
437800.0000000    0.2780242
437840.0000000    0.2755621
437880.0000000    0.2564492
437920.0000000    0.2718879
437960.0000000    0.2562095
438000.0000000    0.2240078
438040.0000000    0.2411817
438080.0000000    0.2326088
438120.0000000    0.2653413
438160.0000000    0.2465097
438200.0000000    0.2423405
438240.0000000    0.2413383
438280.0000000    0.2260355
438320.0000000    0.2358574
438360.0000000    0.2439683
438400.0000000    0.2639267
438440.0000000    0.2342160
438480.0000000    0.2381313
438520.0000000    0.2194198
438560.0000000    0.2172767
438600.0000000    0.2545011
438640.0000000    0.2454959
438680.0000000    0.2402604
438720.0000000    0.2410973
438760.0000000    0.2465026
438800.0000000    0.2214049
438840.0000000    0.2268927
438880.0000000    0.2383392
438920.0000000    0.2433189
438960.0000000    0.2284257
439000.0000000    0.2326770
439040.0000000    0.2408172
439080.0000000    0.2278562
439120.0000000    0.2339508
439160.0000000    0.2359810
439200.0000000    0.2496167
439240.0000000    0.2444008
439280.0000000    0.2226385
439320.0000000    0.2151192
439360.0000000    0.2259037
439400.0000000    0.2377236
439440.0000000    0.2260582
439480.0000000    0.2515405
439520.0000000    0.2341321
439560.0000000    0.2550152
439600.0000000    0.2481102
439640.0000000    0.2442667
439680.0000000    0.2448682
439720.0000000    0.2281440
439760.0000000    0.2601576
439800.0000000    0.2494089
439840.0000000    0.2667922
439880.0000000    0.2609940
439920.0000000    0.2552859
439960.0000000    0.2430239
440000.0000000    0.2290279
440040.0000000    0.2325779
440080.0000000    0.2200730
440120.0000000    0.2301632
440160.0000000    0.2234831
440200.0000000    0.2450643
440240.0000000    0.2378756
440280.0000000    0.2468010
440320.0000000    0.2478656
440360.0000000    0.2441167
440400.0000000    0.2354709
440440.0000000    0.2267885
440480.0000000    0.2249250
440520.0000000    0.2376235
440560.0000000    0.2279647
440600.0000000    0.2168022
440640.0000000    0.2292167
440680.0000000    0.2570595
440720.0000000    0.2462592
440760.0000000    0.2533223
440800.0000000    0.2777827
440840.0000000    0.2736073
440880.0000000    0.2518854
440920.0000000    0.2294289
440960.0000000    0.2381169
441000.0000000    0.2333310
441040.0000000    0.2414064
441080.0000000    0.2305536
441120.0000000    0.2152383
441160.0000000    0.2174673
441200.0000000    0.2162311
441240.0000000    0.2025180
441280.0000000    0.2061316
441320.0000000    0.2035923
441360.0000000    0.2260890
441400.0000000    0.2387293
441440.0000000    0.2423078
441480.0000000    0.2504684
441520.0000000    0.2193449
441560.0000000    0.2422833
441600.0000000    0.2329292
441640.0000000    0.2507407
441680.0000000    0.2331196
441720.0000000    0.2231891
441760.0000000    0.2173502
441800.0000000    0.2012349
441840.0000000    0.2020219
441880.0000000    0.2052318
441920.0000000    0.1975238
441960.0000000    0.2307401
442000.0000000    0.1933489
442040.0000000    0.2114068
442080.0000000    0.2093194
442120.0000000    0.2158908
442160.0000000    0.2112449
442200.0000000    0.2220252
442240.0000000    0.2352148
442280.0000000    0.2136209
442320.0000000    0.2086109
442360.0000000    0.2044447
442400.0000000    0.2318665
442440.0000000    0.2181122
442480.0000000    0.2199146
442520.0000000    0.2135308
442560.0000000    0.2274711
442600.0000000    0.2225713
442640.0000000    0.2071891
442680.0000000    0.2207909
442720.0000000    0.2174192
442760.0000000    0.2437611
442800.0000000    0.2447807
442840.0000000    0.2242781
442880.0000000    0.2213897
442920.0000000    0.2517531
442960.0000000    0.2221550
443000.0000000    0.2084301
443040.0000000    0.2154435
443080.0000000    0.2086675
443120.0000000    0.1986027
443160.0000000    0.2126420
443200.0000000    0.2063201
443240.0000000    0.1942696
443280.0000000    0.2053469
443320.0000000    0.2222294
443360.0000000    0.2061737
443400.0000000    0.1973953
443440.0000000    0.2300318
443480.0000000    0.2240342
443520.0000000    0.2275444
443560.0000000    0.2229524
443600.0000000    0.1977177
443640.0000000    0.1961374
443680.0000000    0.2246524
443720.0000000    0.2210297
443760.0000000    0.2322630
443800.0000000    0.2470071
443840.0000000    0.2314727
443880.0000000    0.2392137
443920.0000000    0.2347271
443960.0000000    0.2251615
444000.0000000    0.1999966
444040.0000000    0.2170080
444080.0000000    0.2091222
444120.0000000    0.2091760
444160.0000000    0.1947033
444200.0000000    0.1991971
444240.0000000    0.2068389
444280.0000000    0.2019280
444320.0000000    0.2243659
444360.0000000    0.2100174
444400.0000000    0.2068194
444440.0000000    0.2025138
444480.0000000    0.1872702
444520.0000000    0.1983747
444560.0000000    0.2131124
444600.0000000    0.2268945
444640.0000000    0.2105551
444680.0000000    0.2077864
444720.0000000    0.2168895
444760.0000000    0.2293514
444800.0000000    0.2042401
444840.0000000    0.1952129
444880.0000000    0.1822237
444920.0000000    0.1869195
444960.0000000    0.2014713
445000.0000000    0.1965672
445040.0000000    0.1893076
445080.0000000    0.1854154
445120.0000000    0.1976132
445160.0000000    0.1925501
445200.0000000    0.1853390
445240.0000000    0.2015092
445280.0000000    0.2139912
445320.0000000    0.1807334
445360.0000000    0.1987233
445400.0000000    0.1932172
445440.0000000    0.1947640
445480.0000000    0.1814159
445520.0000000    0.1869852
445560.0000000    0.1907585
445600.0000000    0.1990281
445640.0000000    0.1908857
445680.0000000    0.2088659
445720.0000000    0.1915009
445760.0000000    0.1844456
445800.0000000    0.1935810
445840.0000000    0.2072147
445880.0000000    0.2025354
445920.0000000    0.1899635
445960.0000000    0.1980845
446000.0000000    0.2046873
446040.0000000    0.2096686
446080.0000000    0.1974751
446120.0000000    0.2038823
446160.0000000    0.1952885
446200.0000000    0.1890358
446240.0000000    0.2026840
446280.0000000    0.2085081
446320.0000000    0.2032005
446360.0000000    0.1924029
446400.0000000    0.1859513
446440.0000000    0.1984444
446480.0000000    0.1890220
446520.0000000    0.2090112
446560.0000000    0.1911227
446600.0000000    0.1929738
446640.0000000    0.1978182
446680.0000000    0.1985153
446720.0000000    0.1931629
446760.0000000    0.1891127
446800.0000000    0.2026854
446840.0000000    0.2016234
446880.0000000    0.2147087
446920.0000000    0.2133517
446960.0000000    0.1925584
447000.0000000    0.2038726
447040.0000000    0.1910092
447080.0000000    0.1978596
447120.0000000    0.2014785
447160.0000000    0.1856620
447200.0000000    0.1874325
447240.0000000    0.1872766
447280.0000000    0.1949289
447320.0000000    0.1972000
447360.0000000    0.2046075
447400.0000000    0.2131494
447440.0000000    0.2204647
447480.0000000    0.2087979
447520.0000000    0.1992834
447560.0000000    0.1980958
447600.0000000    0.2021659
447640.0000000    0.2090781
447680.0000000    0.2010163
447720.0000000    0.1815338
447760.0000000    0.1872399
447800.0000000    0.1906344
447840.0000000    0.1873480
447880.0000000    0.1978868
447920.0000000    0.2335305
447960.0000000    0.2214087
448000.0000000    0.2227157
448040.0000000    0.2119882
448080.0000000    0.1944853
448120.0000000    0.2077972
448160.0000000    0.1945495
448200.0000000    0.2146261
448240.0000000    0.2068478
448280.0000000    0.2221720
448320.0000000    0.2248546
448360.0000000    0.2116297
448400.0000000    0.2147552
448440.0000000    0.2122912
448480.0000000    0.2315142
448520.0000000    0.2146206
448560.0000000    0.2149847
448600.0000000    0.2305571
448640.0000000    0.2226009
448680.0000000    0.2207386
448720.0000000    0.2149236
448760.0000000    0.2169835
448800.0000000    0.2134758
448840.0000000    0.2286225
448880.0000000    0.2160811
448920.0000000    0.2395559
448960.0000000    0.2118808
449000.0000000    0.2125526
449040.0000000    0.2151386
449080.0000000    0.2004686
449120.0000000    0.2095315
449160.0000000    0.2045816
449200.0000000    0.2041085
449240.0000000    0.1962715
449280.0000000    0.1792097
449320.0000000    0.2105945
449360.0000000    0.1988373
449400.0000000    0.1889337
449440.0000000    0.1917530
449480.0000000    0.1881165
449520.0000000    0.1942552
449560.0000000    0.2090404
449600.0000000    0.2087921
449640.0000000    0.2123263
449680.0000000    0.2051706
449720.0000000    0.2152711
449760.0000000    0.2157169
449800.0000000    0.2194167
449840.0000000    0.2254565
449880.0000000    0.2103120
449920.0000000    0.2060782
449960.0000000    0.2262844
450000.0000000    0.2448598
450040.0000000    0.2231659
450080.0000000    0.2271853
450120.0000000    0.2170337
450160.0000000    0.1927642
450200.0000000    0.2120454
450240.0000000    0.1994550
450280.0000000    0.2108663
450320.0000000    0.1994289
450360.0000000    0.1887649
450400.0000000    0.2185879
450440.0000000    0.2072088
450480.0000000    0.2055361
450520.0000000    0.1981410
450560.0000000    0.2129510
450600.0000000    0.2075276
450640.0000000    0.2142259
450680.0000000    0.2079238
450720.0000000    0.2076893
450760.0000000    0.2143645
450800.0000000    0.2163852
450840.0000000    0.2404033
450880.0000000    0.2200379
450920.0000000    0.2102653
450960.0000000    0.2174349
451000.0000000    0.2092145
451040.0000000    0.2161069
451080.0000000    0.2134555
451120.0000000    0.2158313
451160.0000000    0.2119396
451200.0000000    0.2114703
451240.0000000    0.2201437
451280.0000000    0.2341100
451320.0000000    0.2395843
451360.0000000    0.2360011
451400.0000000    0.2135000
451440.0000000    0.2152867
451480.0000000    0.2262669
451520.0000000    0.2186339
451560.0000000    0.2220570
451600.0000000    0.2220811
451640.0000000    0.2482893
451680.0000000    0.2364817
451720.0000000    0.2229738
451760.0000000    0.2277106
451800.0000000    0.2365841
451840.0000000    0.2276934
451880.0000000    0.2477713
451920.0000000    0.2287134
451960.0000000    0.2229566
452000.0000000    0.2149737
452040.0000000    0.2385120
452080.0000000    0.2261961
452120.0000000    0.2167036
452160.0000000    0.2269442
452200.0000000    0.2340128
452240.0000000    0.2323927
452280.0000000    0.2484366
452320.0000000    0.2567067
452360.0000000    0.2420324
452400.0000000    0.2425542
452440.0000000    0.2532031
452480.0000000    0.2614601
452520.0000000    0.2605904
452560.0000000    0.2638535
452600.0000000    0.2481529
452640.0000000    0.2513372
452680.0000000    0.2423628
452720.0000000    0.2465201
452760.0000000    0.2553476
452800.0000000    0.2228159
452840.0000000    0.2425966
452880.0000000    0.2555495
452920.0000000    0.2491568
452960.0000000    0.2596617
453000.0000000    0.2693474
453040.0000000    0.2450119
453080.0000000    0.2375778
453120.0000000    0.2383107
453160.0000000    0.2343038
453200.0000000    0.2607191
453240.0000000    0.2415622
453280.0000000    0.2461434
453320.0000000    0.2321251
453360.0000000    0.2053147
453400.0000000    0.2373347
453440.0000000    0.2464048
453480.0000000    0.2517709
453520.0000000    0.2466763
453560.0000000    0.2377166
453600.0000000    0.2198716
453640.0000000    0.2357493
453680.0000000    0.2157739
453720.0000000    0.2096795
453760.0000000    0.2165232
453800.0000000    0.2130426
453840.0000000    0.2266744
453880.0000000    0.2249269
453920.0000000    0.2089578
453960.0000000    0.2230197
454000.0000000    0.2143644
454040.0000000    0.2197003
454080.0000000    0.2189284
454120.0000000    0.2249317
454160.0000000    0.2123496
454200.0000000    0.2481930
454240.0000000    0.2284720
454280.0000000    0.2446052
454320.0000000    0.2202721
454360.0000000    0.2290040
454400.0000000    0.2207413
454440.0000000    0.2214456
454480.0000000    0.2041554
454520.0000000    0.2190865
454560.0000000    0.2090483
454600.0000000    0.2052274
454640.0000000    0.2089962
454680.0000000    0.2079575
454720.0000000    0.2203469
454760.0000000    0.2148055
454800.0000000    0.2078118
454840.0000000    0.2251297
454880.0000000    0.2275179
454920.0000000    0.2188007
454960.0000000    0.2224747
455000.0000000    0.2223997
455040.0000000    0.2156640
455080.0000000    0.2131289
455120.0000000    0.2168420
455160.0000000    0.2223602
455200.0000000    0.2184741
455240.0000000    0.2162789
455280.0000000    0.2218241
455320.0000000    0.2332023
455360.0000000    0.2312025
455400.0000000    0.2429638
455440.0000000    0.2019534
455480.0000000    0.2171001
455520.0000000    0.2234742
455560.0000000    0.2193949
455600.0000000    0.2107263
455640.0000000    0.2102107
455680.0000000    0.2161510
455720.0000000    0.2188146
455760.0000000    0.2236959
455800.0000000    0.2211612
455840.0000000    0.2111410
455880.0000000    0.2171431
455920.0000000    0.2221095
455960.0000000    0.2140584
456000.0000000    0.2131246
456040.0000000    0.2037307
456080.0000000    0.2107099
456120.0000000    0.2004179
456160.0000000    0.2040775
456200.0000000    0.2290699
456240.0000000    0.2224472
456280.0000000    0.2206582
456320.0000000    0.2122080
456360.0000000    0.2179538
456400.0000000    0.2148601
456440.0000000    0.2097134
456480.0000000    0.2320759
456520.0000000    0.2274311
456560.0000000    0.2081780
456600.0000000    0.2250860
456640.0000000    0.2106361
456680.0000000    0.2107635
456720.0000000    0.2058417
456760.0000000    0.2208483
456800.0000000    0.2222635
456840.0000000    0.2139442
456880.0000000    0.2138221
456920.0000000    0.2279882
456960.0000000    0.2131224
457000.0000000    0.2207197
457040.0000000    0.2071875
457080.0000000    0.2138422
457120.0000000    0.2137805
457160.0000000    0.2080259
457200.0000000    0.2095955
457240.0000000    0.2069435
457280.0000000    0.2075906
457320.0000000    0.2109014
457360.0000000    0.2053439
457400.0000000    0.2124310
457440.0000000    0.2170908
457480.0000000    0.2082175
457520.0000000    0.2237995
457560.0000000    0.2016854
457600.0000000    0.2203284
457640.0000000    0.2152183
457680.0000000    0.2070821
457720.0000000    0.2192608
457760.0000000    0.2136400
457800.0000000    0.2146074
457840.0000000    0.2205981
457880.0000000    0.2232351
457920.0000000    0.2047954
457960.0000000    0.2128215
458000.0000000    0.2233626
458040.0000000    0.1918572
458080.0000000    0.2025224
458120.0000000    0.2074717
458160.0000000    0.2222363
458200.0000000    0.2275376
458240.0000000    0.2195175
458280.0000000    0.2170140
458320.0000000    0.2163943
458360.0000000    0.2268716
458400.0000000    0.2518680
458440.0000000    0.2402770
458480.0000000    0.2147539
458520.0000000    0.2302763
458560.0000000    0.2454232
458600.0000000    0.2355955
458640.0000000    0.2316446
458680.0000000    0.2351031
458720.0000000    0.2425926
458760.0000000    0.2149621
458800.0000000    0.2241360
458840.0000000    0.2199778
458880.0000000    0.2263525
458920.0000000    0.2373729
458960.0000000    0.2172998
459000.0000000    0.2135387
459040.0000000    0.2275815
459080.0000000    0.2117996
459120.0000000    0.2022237
459160.0000000    0.2119301
459200.0000000    0.2036937
459240.0000000    0.1988166
459280.0000000    0.1872155
459320.0000000    0.1888937
459360.0000000    0.2094751
459400.0000000    0.2248802
459440.0000000    0.2186320
459480.0000000    0.2120716
459520.0000000    0.2120894
459560.0000000    0.1989243
459600.0000000    0.2065172
459640.0000000    0.2146111
459680.0000000    0.2038438
459720.0000000    0.2165124
459760.0000000    0.2212786
459800.0000000    0.2071073
459840.0000000    0.2223124
459880.0000000    0.2134829
459920.0000000    0.2196974
459960.0000000    0.2277844
460000.0000000    0.2268661
460040.0000000    0.2230051
460080.0000000    0.2135173
460120.0000000    0.2068228
460160.0000000    0.2044027
460200.0000000    0.2016775
460240.0000000    0.2154433
460280.0000000    0.2115197
460320.0000000    0.2210846
460360.0000000    0.2127658
460400.0000000    0.2061822
460440.0000000    0.2129878
460480.0000000    0.2209327
460520.0000000    0.2185235
460560.0000000    0.2219505
460600.0000000    0.2248481
460640.0000000    0.2100676
460680.0000000    0.2268196
460720.0000000    0.2374847
460760.0000000    0.2191306
460800.0000000    0.2252382
460840.0000000    0.2331571
460880.0000000    0.2251988
460920.0000000    0.2232848
460960.0000000    0.2063545
461000.0000000    0.2209125
461040.0000000    0.2297199
461080.0000000    0.2342114
461120.0000000    0.2108082
461160.0000000    0.2159102
461200.0000000    0.2254856
461240.0000000    0.2185048
461280.0000000    0.2417771
461320.0000000    0.2286430
461360.0000000    0.2290222
461400.0000000    0.2313143
461440.0000000    0.2369720
461480.0000000    0.2432675
461520.0000000    0.2289793
461560.0000000    0.2155647
461600.0000000    0.2235722
461640.0000000    0.2434849
461680.0000000    0.2246489
461720.0000000    0.2079544
461760.0000000    0.2124868
461800.0000000    0.2350105
461840.0000000    0.2470388
461880.0000000    0.2225025
461920.0000000    0.2286874
461960.0000000    0.2143652
462000.0000000    0.2170559
462040.0000000    0.2199653
462080.0000000    0.2173610
462120.0000000    0.2259950
462160.0000000    0.2382579
462200.0000000    0.2327817
462240.0000000    0.2372164
462280.0000000    0.2521278
462320.0000000    0.2283491
462360.0000000    0.2382562
462400.0000000    0.2165578
462440.0000000    0.2171108
462480.0000000    0.2149891
462520.0000000    0.2274405
462560.0000000    0.2332024
462600.0000000    0.2310986
462640.0000000    0.1976787
462680.0000000    0.2105850
462720.0000000    0.2203540
462760.0000000    0.2144082
462800.0000000    0.2301178
462840.0000000    0.2077363
462880.0000000    0.2183874
462920.0000000    0.2329062
462960.0000000    0.2175769
463000.0000000    0.2053261
463040.0000000    0.2062914
463080.0000000    0.2174932
463120.0000000    0.2242844
463160.0000000    0.2203174
463200.0000000    0.2245927
463240.0000000    0.2312194
463280.0000000    0.2164375
463320.0000000    0.2121725
463360.0000000    0.2105119
463400.0000000    0.2300374
463440.0000000    0.2110184
463480.0000000    0.2134841
463520.0000000    0.2195021
463560.0000000    0.2332092
463600.0000000    0.2144557
463640.0000000    0.2263384
463680.0000000    0.2286585
463720.0000000    0.2081113
463760.0000000    0.2148201
463800.0000000    0.2200555
463840.0000000    0.2175930
463880.0000000    0.2071639
463920.0000000    0.2104695
463960.0000000    0.2193922
464000.0000000    0.2032322
464040.0000000    0.2026482
464080.0000000    0.2084509
464120.0000000    0.2154055
464160.0000000    0.2048444
464200.0000000    0.2182588
464240.0000000    0.2212100
464280.0000000    0.2213255
464320.0000000    0.2067458
464360.0000000    0.2042535
464400.0000000    0.2094011
464440.0000000    0.2126857
464480.0000000    0.2361397
464520.0000000    0.2256714
464560.0000000    0.2141446
464600.0000000    0.2181180
464640.0000000    0.2289758
464680.0000000    0.2180228
464720.0000000    0.2383201
464760.0000000    0.2092355
464800.0000000    0.2102498
464840.0000000    0.2184783
464880.0000000    0.2121056
464920.0000000    0.2198628
464960.0000000    0.2254182
465000.0000000    0.2252672
465040.0000000    0.2170088
465080.0000000    0.2217035
465120.0000000    0.2117974
465160.0000000    0.2240413
465200.0000000    0.2284356
465240.0000000    0.2203123
465280.0000000    0.2034732
465320.0000000    0.2220811
465360.0000000    0.2118902
465400.0000000    0.2072267
465440.0000000    0.2094400
465480.0000000    0.2007370
465520.0000000    0.2094194
465560.0000000    0.2078810
465600.0000000    0.2079193
465640.0000000    0.2223483
465680.0000000    0.2187624
465720.0000000    0.2212195
465760.0000000    0.2144167
465800.0000000    0.2227560
465840.0000000    0.2207926
465880.0000000    0.2279419
465920.0000000    0.2333985
465960.0000000    0.2190215
466000.0000000    0.2212959
466040.0000000    0.2180965
466080.0000000    0.2182453
466120.0000000    0.2144576
466160.0000000    0.2173944
466200.0000000    0.2180604
466240.0000000    0.2119419
466280.0000000    0.1956599
466320.0000000    0.1931541
466360.0000000    0.2061044
466400.0000000    0.2106004
466440.0000000    0.2132107
466480.0000000    0.2316042
466520.0000000    0.2317793
466560.0000000    0.2382216
466600.0000000    0.2092578
466640.0000000    0.2207038
466680.0000000    0.2193480
466720.0000000    0.2233933
466760.0000000    0.2207799
466800.0000000    0.2198053
466840.0000000    0.2320457
466880.0000000    0.2149552
466920.0000000    0.2345379
466960.0000000    0.2263928
467000.0000000    0.2262688
467040.0000000    0.2095381
467080.0000000    0.2259464
467120.0000000    0.2204937
467160.0000000    0.2216260
467200.0000000    0.2129758
467240.0000000    0.2172035
467280.0000000    0.2152211
467320.0000000    0.2215998
467360.0000000    0.2281495
467400.0000000    0.2204016
467440.0000000    0.2201796
467480.0000000    0.2379274
467520.0000000    0.2216898
467560.0000000    0.2169486
467600.0000000    0.2107704
467640.0000000    0.2435731
467680.0000000    0.2275043
467720.0000000    0.2224368
467760.0000000    0.2017427
467800.0000000    0.2025594
467840.0000000    0.2057615
467880.0000000    0.2296724
467920.0000000    0.2288801
467960.0000000    0.2035171
468000.0000000    0.2184141
468040.0000000    0.2132882
468080.0000000    0.2125647
468120.0000000    0.2315707
468160.0000000    0.2090101
468200.0000000    0.2083804
468240.0000000    0.2238521
468280.0000000    0.2274401
468320.0000000    0.2391938
468360.0000000    0.2277618
468400.0000000    0.2338522
468440.0000000    0.2402642
468480.0000000    0.2185420
468520.0000000    0.2296756
468560.0000000    0.2266759
468600.0000000    0.2300081
468640.0000000    0.2258105
468680.0000000    0.2051924
468720.0000000    0.2101590
468760.0000000    0.2119366
468800.0000000    0.2141240
468840.0000000    0.2133179
468880.0000000    0.2014471
468920.0000000    0.2035370
468960.0000000    0.2043477
469000.0000000    0.2074865
469040.0000000    0.2212371
469080.0000000    0.1959067
469120.0000000    0.2231372
469160.0000000    0.2087200
469200.0000000    0.2136552
469240.0000000    0.2298772
469280.0000000    0.2259724
469320.0000000    0.2377108
469360.0000000    0.2258037
469400.0000000    0.2401668
469440.0000000    0.2293160
469480.0000000    0.2122609
469520.0000000    0.2419256
469560.0000000    0.2232266
469600.0000000    0.2338745
469640.0000000    0.2302312
469680.0000000    0.2203788
469720.0000000    0.2316923
469760.0000000    0.2276654
469800.0000000    0.2201276
469840.0000000    0.1943574
469880.0000000    0.2155047
469920.0000000    0.2243727
469960.0000000    0.2251240
470000.0000000    0.2135388
470040.0000000    0.2044685
470080.0000000    0.2194305
470120.0000000    0.2213921
470160.0000000    0.2115333
470200.0000000    0.2048954
470240.0000000    0.2325116
470280.0000000    0.2196433
470320.0000000    0.2085046
470360.0000000    0.2217433
470400.0000000    0.2222961
470440.0000000    0.2190447
470480.0000000    0.2154819
470520.0000000    0.2280731
470560.0000000    0.2161058
470600.0000000    0.2117403
470640.0000000    0.2107122
470680.0000000    0.2277249
470720.0000000    0.2165662
470760.0000000    0.2260711
470800.0000000    0.2163656
470840.0000000    0.2102326
470880.0000000    0.2137480
470920.0000000    0.2090979
470960.0000000    0.2121572
471000.0000000    0.2143649
471040.0000000    0.2351754
471080.0000000    0.2076327
471120.0000000    0.2176481
471160.0000000    0.2181042
471200.0000000    0.2274716
471240.0000000    0.2090528
471280.0000000    0.2014051
471320.0000000    0.2084362
471360.0000000    0.1892872
471400.0000000    0.2108188
471440.0000000    0.1847771
471480.0000000    0.2152836
471520.0000000    0.2203725
471560.0000000    0.2243939
471600.0000000    0.2142108
471640.0000000    0.2090427
471680.0000000    0.2141618
471720.0000000    0.2304033
471760.0000000    0.2348429
471800.0000000    0.2200220
471840.0000000    0.2248992
471880.0000000    0.2178691
471920.0000000    0.2216012
471960.0000000    0.2159900
472000.0000000    0.2343353
472040.0000000    0.2181966
472080.0000000    0.2156897
472120.0000000    0.2259791
472160.0000000    0.2156443
472200.0000000    0.2126305
472240.0000000    0.2161522
472280.0000000    0.2203145
472320.0000000    0.2131111
472360.0000000    0.2209377
472400.0000000    0.2226157
472440.0000000    0.2154275
472480.0000000    0.2178326
472520.0000000    0.2048595
472560.0000000    0.2115866
472600.0000000    0.2081926
472640.0000000    0.2232712
472680.0000000    0.2154561
472720.0000000    0.2077844
472760.0000000    0.2273369
472800.0000000    0.2293516
472840.0000000    0.2335293
472880.0000000    0.2277132
472920.0000000    0.2309767
472960.0000000    0.2307403
473000.0000000    0.1981819
473040.0000000    0.2110969
473080.0000000    0.2131007
473120.0000000    0.2259208
473160.0000000    0.2048865
473200.0000000    0.2024997
473240.0000000    0.2092196
473280.0000000    0.2037421
473320.0000000    0.2046018
473360.0000000    0.1961127
473400.0000000    0.1952974
473440.0000000    0.2065596
473480.0000000    0.2182906
473520.0000000    0.2284085
473560.0000000    0.2244254
473600.0000000    0.2357467
473640.0000000    0.2157859
473680.0000000    0.2251644
473720.0000000    0.2270005
473760.0000000    0.2180382
473800.0000000    0.2312434
473840.0000000    0.2166578
473880.0000000    0.2249855
473920.0000000    0.2217425
473960.0000000    0.2364313
474000.0000000    0.2375568
474040.0000000    0.2075636
474080.0000000    0.2209108
474120.0000000    0.2314891
474160.0000000    0.2110750
474200.0000000    0.2286782
474240.0000000    0.2312855
474280.0000000    0.2267388
474320.0000000    0.2320404
474360.0000000    0.2285025
474400.0000000    0.2339468
474440.0000000    0.2384111
474480.0000000    0.2102192
474520.0000000    0.2319379
474560.0000000    0.2242948
474600.0000000    0.2253357
474640.0000000    0.2303701
474680.0000000    0.2261194
474720.0000000    0.2390539
474760.0000000    0.2320917
474800.0000000    0.2178981
474840.0000000    0.2253920
474880.0000000    0.2359147
474920.0000000    0.2323215
474960.0000000    0.2391489
475000.0000000    0.2241188
475040.0000000    0.2131634
475080.0000000    0.2141341
475120.0000000    0.2185800
475160.0000000    0.2274557
475200.0000000    0.2209542
475240.0000000    0.2260098
475280.0000000    0.2353725
475320.0000000    0.2150126
475360.0000000    0.2295690
475400.0000000    0.2423176
475440.0000000    0.2243421
475480.0000000    0.2211371
475520.0000000    0.2275787
475560.0000000    0.2336439
475600.0000000    0.2218943
475640.0000000    0.2098219
475680.0000000    0.2245625
475720.0000000    0.2150526
475760.0000000    0.2377962
475800.0000000    0.2224394
475840.0000000    0.2285859
475880.0000000    0.2207773
475920.0000000    0.2177191
475960.0000000    0.2230064
476000.0000000    0.2118558
476040.0000000    0.2264782
476080.0000000    0.2185820
476120.0000000    0.2251592
476160.0000000    0.2150048
476200.0000000    0.2299912
476240.0000000    0.2287604
476280.0000000    0.2238274
476320.0000000    0.2539658
476360.0000000    0.2325261
476400.0000000    0.2182527
476440.0000000    0.2127053
476480.0000000    0.2195741
476520.0000000    0.2327664
476560.0000000    0.2287558
476600.0000000    0.2322523
476640.0000000    0.2030290
476680.0000000    0.2169555
476720.0000000    0.2354721
476760.0000000    0.2305553
476800.0000000    0.2211752
476840.0000000    0.2327932
476880.0000000    0.2425904
476920.0000000    0.2226191
476960.0000000    0.2231104
477000.0000000    0.2288129
477040.0000000    0.2407751
477080.0000000    0.2285327
477120.0000000    0.2367089
477160.0000000    0.2402238
477200.0000000    0.2253278
477240.0000000    0.2313418
477280.0000000    0.2324070
477320.0000000    0.2115756
477360.0000000    0.2336984
477400.0000000    0.2277547
477440.0000000    0.2145791
477480.0000000    0.2028941
477520.0000000    0.2376792
477560.0000000    0.2544862
477600.0000000    0.2311239
477640.0000000    0.2370030
477680.0000000    0.2438438
477720.0000000    0.2414068
477760.0000000    0.2338330
477800.0000000    0.2265782
477840.0000000    0.2301465
477880.0000000    0.2350664
477920.0000000    0.2434084
477960.0000000    0.2452095
478000.0000000    0.2421658
478040.0000000    0.2389804
478080.0000000    0.2353704
478120.0000000    0.2220263
478160.0000000    0.2338872
478200.0000000    0.2337712
478240.0000000    0.2386523
478280.0000000    0.2341161
478320.0000000    0.2185924
478360.0000000    0.2293065
478400.0000000    0.2385151
478440.0000000    0.2295995
478480.0000000    0.2222961
478520.0000000    0.2340352
478560.0000000    0.2053719
478600.0000000    0.2329595
478640.0000000    0.2317582
478680.0000000    0.2306685
478720.0000000    0.2285711
478760.0000000    0.2298415
478800.0000000    0.2351655
478840.0000000    0.2408277
478880.0000000    0.2445480
478920.0000000    0.2422413
478960.0000000    0.2496768
479000.0000000    0.2380408
479040.0000000    0.2415728
479080.0000000    0.2277699
479120.0000000    0.2361287
479160.0000000    0.2471188
479200.0000000    0.2414162
479240.0000000    0.2251304
479280.0000000    0.2397029
479320.0000000    0.2411850
479360.0000000    0.2256118
479400.0000000    0.2383667
479440.0000000    0.2273235
479480.0000000    0.2465700
479520.0000000    0.2286272
479560.0000000    0.2306845
479600.0000000    0.2428667
479640.0000000    0.2320214
479680.0000000    0.2491671
479720.0000000    0.2243791
479760.0000000    0.2272225
479800.0000000    0.2331284
479840.0000000    0.2578856
479880.0000000    0.2528899
479920.0000000    0.2305318
479960.0000000    0.2360972
480000.0000000    0.2282269
480040.0000000    0.2139019
480080.0000000    0.2291084
480120.0000000    0.2337197
480160.0000000    0.2364177
480200.0000000    0.2412130
480240.0000000    0.2493955
480280.0000000    0.2410420
480320.0000000    0.2356865
480360.0000000    0.2315611
480400.0000000    0.2358820
480440.0000000    0.2395415
480480.0000000    0.2507832
480520.0000000    0.2245547
480560.0000000    0.2389490
480600.0000000    0.2409951
480640.0000000    0.2329571
480680.0000000    0.2125066
480720.0000000    0.2388983
480760.0000000    0.2567360
480800.0000000    0.2340600
480840.0000000    0.2435184
480880.0000000    0.2435959
480920.0000000    0.2267437
480960.0000000    0.2280889
481000.0000000    0.2447883
481040.0000000    0.2347336
481080.0000000    0.2385789
481120.0000000    0.2459677
481160.0000000    0.2434187
481200.0000000    0.2325444
481240.0000000    0.2298738
481280.0000000    0.2209680
481320.0000000    0.2249677
481360.0000000    0.2307842
481400.0000000    0.2338947
481440.0000000    0.2346564
481480.0000000    0.2315864
481520.0000000    0.2254517
481560.0000000    0.2309427
481600.0000000    0.2186374
481640.0000000    0.2389134
481680.0000000    0.2249961
481720.0000000    0.2324834
481760.0000000    0.2375827
481800.0000000    0.2336192
481840.0000000    0.2339820
481880.0000000    0.2398345
481920.0000000    0.2351267
481960.0000000    0.2532223
482000.0000000    0.2192508
482040.0000000    0.2181958
482080.0000000    0.2153297
482120.0000000    0.2216915
482160.0000000    0.2264745
482200.0000000    0.2169965
482240.0000000    0.2150001
482280.0000000    0.2434525
482320.0000000    0.2106340
482360.0000000    0.2050000
482400.0000000    0.2253819
482440.0000000    0.2264638
482480.0000000    0.2480301
482520.0000000    0.2490022
482560.0000000    0.2235887
482600.0000000    0.2428659
482640.0000000    0.2442817
482680.0000000    0.2307831
482720.0000000    0.2405830
482760.0000000    0.2421294
482800.0000000    0.2190856
482840.0000000    0.2371853
482880.0000000    0.2504850
482920.0000000    0.2175196
482960.0000000    0.2479604
483000.0000000    0.2277750
483040.0000000    0.2224386
483080.0000000    0.2348462
483120.0000000    0.2236323
483160.0000000    0.2370890
483200.0000000    0.2343301
483240.0000000    0.2329718
483280.0000000    0.2385780
483320.0000000    0.2308114
483360.0000000    0.2373118
483400.0000000    0.2538282
483440.0000000    0.2205762
483480.0000000    0.2327057
483520.0000000    0.2304143
483560.0000000    0.2291242
483600.0000000    0.2490337
483640.0000000    0.2354045
483680.0000000    0.2372151
483720.0000000    0.2288850
483760.0000000    0.2500142
483800.0000000    0.2412363
483840.0000000    0.2505238
483880.0000000    0.2318266
483920.0000000    0.2357904
483960.0000000    0.2351993
484000.0000000    0.2363441
484040.0000000    0.2334772
484080.0000000    0.2259126
484120.0000000    0.2247137
484160.0000000    0.2400048
484200.0000000    0.2440929
484240.0000000    0.2504010
484280.0000000    0.2266548
484320.0000000    0.2308742
484360.0000000    0.2516779
484400.0000000    0.2349298
484440.0000000    0.2293999
484480.0000000    0.2174314
484520.0000000    0.2489919
484560.0000000    0.2350989
484600.0000000    0.2297360
484640.0000000    0.2467459
484680.0000000    0.2312619
484720.0000000    0.2270313
484760.0000000    0.2107387
484800.0000000    0.2160161
484840.0000000    0.2316763
484880.0000000    0.2215395
484920.0000000    0.2160939
484960.0000000    0.2348374
485000.0000000    0.2381958
485040.0000000    0.2455809
485080.0000000    0.2264833
485120.0000000    0.2433234
485160.0000000    0.2342228
485200.0000000    0.2383861
485240.0000000    0.2296771
485280.0000000    0.2225889
485320.0000000    0.2297561
485360.0000000    0.2146131
485400.0000000    0.2375467
485440.0000000    0.2378185
485480.0000000    0.2306120
485520.0000000    0.2327276
485560.0000000    0.2375335
485600.0000000    0.2287652
485640.0000000    0.2244208
485680.0000000    0.2470251
485720.0000000    0.2239296
485760.0000000    0.2347731
485800.0000000    0.2428259
485840.0000000    0.2233358
485880.0000000    0.2386609
485920.0000000    0.2384323
485960.0000000    0.2530939
486000.0000000    0.2506909
486040.0000000    0.2403937
486080.0000000    0.2178307
486120.0000000    0.2334003
486160.0000000    0.2404260
486200.0000000    0.2391036
486240.0000000    0.2126317
486280.0000000    0.2284631
486320.0000000    0.2263977
486360.0000000    0.2223732
486400.0000000    0.2311340
486440.0000000    0.2328759
486480.0000000    0.2301445
486520.0000000    0.2295022
486560.0000000    0.2434031
486600.0000000    0.2411720
486640.0000000    0.2314696
486680.0000000    0.2414510
486720.0000000    0.2454756
486760.0000000    0.2419216
486800.0000000    0.2346869
486840.0000000    0.2212070
486880.0000000    0.2388197
486920.0000000    0.2377522
486960.0000000    0.2498600
487000.0000000    0.2253154
487040.0000000    0.2390241
487080.0000000    0.2334443
487120.0000000    0.2135782
487160.0000000    0.2269871
487200.0000000    0.2394092
487240.0000000    0.2207755
487280.0000000    0.2558762
487320.0000000    0.2451549
487360.0000000    0.2502153
487400.0000000    0.2320615
487440.0000000    0.2452276
487480.0000000    0.2478442
487520.0000000    0.2462869
487560.0000000    0.2395462
487600.0000000    0.2381853
487640.0000000    0.2365113
487680.0000000    0.2470426
487720.0000000    0.2403501
487760.0000000    0.2387557
487800.0000000    0.2349850
487840.0000000    0.2310826
487880.0000000    0.2374033
487920.0000000    0.2398104
487960.0000000    0.2418358
488000.0000000    0.2360546
488040.0000000    0.2436567
488080.0000000    0.2364525
488120.0000000    0.2158039
488160.0000000    0.2210608
488200.0000000    0.2170717
488240.0000000    0.2363762
488280.0000000    0.2155972
488320.0000000    0.2314680
488360.0000000    0.2380851
488400.0000000    0.2432078
488440.0000000    0.2269209
488480.0000000    0.2195274
488520.0000000    0.2257439
488560.0000000    0.2301134
488600.0000000    0.2190289
488640.0000000    0.2231428
488680.0000000    0.2348853
488720.0000000    0.2189529
488760.0000000    0.2139237
488800.0000000    0.2301587
488840.0000000    0.2213246
488880.0000000    0.2120117
488920.0000000    0.2213766
488960.0000000    0.2239268
489000.0000000    0.2102102
489040.0000000    0.2104244
489080.0000000    0.2389499
489120.0000000    0.2184168
489160.0000000    0.2123213
489200.0000000    0.2263662
489240.0000000    0.2192105
489280.0000000    0.2171817
489320.0000000    0.2253008
489360.0000000    0.2195998
489400.0000000    0.2360545
489440.0000000    0.2345326
489480.0000000    0.2356486
489520.0000000    0.2385450
489560.0000000    0.2426022
489600.0000000    0.2472369
489640.0000000    0.2386046
489680.0000000    0.2281712
489720.0000000    0.2397366
489760.0000000    0.2415265
489800.0000000    0.2415088
489840.0000000    0.2273259
489880.0000000    0.2362833
489920.0000000    0.2279843
489960.0000000    0.2290296
490000.0000000    0.2277123
490040.0000000    0.2366918
490080.0000000    0.2293448
490120.0000000    0.2310264
490160.0000000    0.2157047
490200.0000000    0.2331618
490240.0000000    0.2138688
490280.0000000    0.2011120
490320.0000000    0.2131929
490360.0000000    0.2246533
490400.0000000    0.2161729
490440.0000000    0.2221137
490480.0000000    0.2120926
490520.0000000    0.2274941
490560.0000000    0.2229984
490600.0000000    0.2273132
490640.0000000    0.2215561
490680.0000000    0.2481463
490720.0000000    0.2283724
490760.0000000    0.2288317
490800.0000000    0.2177049
490840.0000000    0.2456620
490880.0000000    0.2396666
490920.0000000    0.2557806
490960.0000000    0.2407702
491000.0000000    0.2476515
491040.0000000    0.2537692
491080.0000000    0.2254398
491120.0000000    0.2420355
491160.0000000    0.2494071
491200.0000000    0.2371123
491240.0000000    0.2441808
491280.0000000    0.2432355
491320.0000000    0.2379306
491360.0000000    0.2236348
491400.0000000    0.2293776
491440.0000000    0.2227295
491480.0000000    0.2372736
491520.0000000    0.2454106
491560.0000000    0.2273873
491600.0000000    0.2217898
491640.0000000    0.2420371
491680.0000000    0.2452108
491720.0000000    0.2521614
491760.0000000    0.2161627
491800.0000000    0.2265410
491840.0000000    0.2293199
491880.0000000    0.2391130
491920.0000000    0.2286862
491960.0000000    0.2405394
492000.0000000    0.2254305
492040.0000000    0.2295247
492080.0000000    0.2356993
492120.0000000    0.2429433
492160.0000000    0.2323072
492200.0000000    0.2409110
492240.0000000    0.2296194
492280.0000000    0.2256250
492320.0000000    0.2213486
492360.0000000    0.2047621
492400.0000000    0.2131411
492440.0000000    0.2171068
492480.0000000    0.2218017
492520.0000000    0.2366679
492560.0000000    0.2320415
492600.0000000    0.2362912
492640.0000000    0.2341398
492680.0000000    0.2104850
492720.0000000    0.2163400
492760.0000000    0.2112561
492800.0000000    0.2249157
492840.0000000    0.2330036
492880.0000000    0.2316410
492920.0000000    0.2184887
492960.0000000    0.2127338
493000.0000000    0.2123428
493040.0000000    0.2171335
493080.0000000    0.2231136
493120.0000000    0.2283872
493160.0000000    0.2220713
493200.0000000    0.2232439
493240.0000000    0.2372345
493280.0000000    0.2134694
493320.0000000    0.2394130
493360.0000000    0.2306024
493400.0000000    0.2275323
493440.0000000    0.2113382
493480.0000000    0.2300485
493520.0000000    0.2352910
493560.0000000    0.2341020
493600.0000000    0.2420010
493640.0000000    0.2343647
493680.0000000    0.2442460
493720.0000000    0.2524803
493760.0000000    0.2509539
493800.0000000    0.2385065
493840.0000000    0.2271427
493880.0000000    0.2713691
493920.0000000    0.2442375
493960.0000000    0.2307873
494000.0000000    0.2477868
494040.0000000    0.2431411
494080.0000000    0.2275762
494120.0000000    0.2419824
494160.0000000    0.2309185
494200.0000000    0.2327418
494240.0000000    0.2448458
494280.0000000    0.2814751
494320.0000000    0.2569878
494360.0000000    0.2526814
494400.0000000    0.2796571
494440.0000000    0.2706806
494480.0000000    0.2661553
494520.0000000    0.2658426
494560.0000000    0.2632425
494600.0000000    0.2444940
494640.0000000    0.2447666
494680.0000000    0.2467031
494720.0000000    0.2150298
494760.0000000    0.2320903
494800.0000000    0.2222145
494840.0000000    0.2166232
494880.0000000    0.2280988
494920.0000000    0.2312126
494960.0000000    0.2649346
495000.0000000    0.2485441
495040.0000000    0.2615206
495080.0000000    0.2742215
495120.0000000    0.2799677
495160.0000000    0.2657652
495200.0000000    0.2648715
495240.0000000    0.2575861
495280.0000000    0.2542942
495320.0000000    0.2608179
495360.0000000    0.2436124
495400.0000000    0.2447076
495440.0000000    0.2465945
495480.0000000    0.2512383
495520.0000000    0.2344456
495560.0000000    0.2100490
495600.0000000    0.2175453
495640.0000000    0.2234185
495680.0000000    0.2342134
495720.0000000    0.2237629
495760.0000000    0.2308699
495800.0000000    0.2360992
495840.0000000    0.2167521
495880.0000000    0.2133091
495920.0000000    0.2296732
495960.0000000    0.2298328
496000.0000000    0.2238363
496040.0000000    0.1920193
496080.0000000    0.1989935
496120.0000000    0.1890534
496160.0000000    0.1885722
496200.0000000    0.1885605
496240.0000000    0.1658375
496280.0000000    0.1778188
496320.0000000    0.1749086
496360.0000000    0.1776992
496400.0000000    0.1658536
496440.0000000    0.1735555
496480.0000000    0.1919202
496520.0000000    0.1688895
496560.0000000    0.2007118
496600.0000000    0.1965235
496640.0000000    0.1635595
496680.0000000    0.1774105
496720.0000000    0.1569028
496760.0000000    0.1721709
496800.0000000    0.1596181
496840.0000000    0.1767366
496880.0000000    0.1708090
496920.0000000    0.1765890
496960.0000000    0.1787207
497000.0000000    0.1701705
497040.0000000    0.1624922
497080.0000000    0.1692418
497120.0000000    0.1669437
497160.0000000    0.1605260
497200.0000000    0.1583473
497240.0000000    0.1546974
497280.0000000    0.1545484
497320.0000000    0.1635256
497360.0000000    0.1608451
497400.0000000    0.1897216
497440.0000000    0.1818490
497480.0000000    0.1784627
497520.0000000    0.1686231
497560.0000000    0.1621937
497600.0000000    0.1759451
497640.0000000    0.1860242
497680.0000000    0.1652379
497720.0000000    0.1774357
497760.0000000    0.1812329
497800.0000000    0.1723768
497840.0000000    0.1651239
497880.0000000    0.1812644
497920.0000000    0.1703938
497960.0000000    0.1918120
498000.0000000    0.1915369
498040.0000000    0.1982549
498080.0000000    0.1942566
498120.0000000    0.1881242
498160.0000000    0.1991619
498200.0000000    0.1963099
498240.0000000    0.1784761
498280.0000000    0.1837694
498320.0000000    0.1797775
498360.0000000    0.1794704
498400.0000000    0.1887672
498440.0000000    0.1777487
498480.0000000    0.1886554
498520.0000000    0.1942723
498560.0000000    0.1745372
498600.0000000    0.1918681
498640.0000000    0.2152291
498680.0000000    0.2001353
498720.0000000    0.2302515
498760.0000000    0.1929648
498800.0000000    0.1918334
498840.0000000    0.1857024
498880.0000000    0.1963619
498920.0000000    0.1884354
498960.0000000    0.1806662
499000.0000000    0.1882680
499040.0000000    0.1880541
499080.0000000    0.1615087
499120.0000000    0.1810374
499160.0000000    0.1803840
499200.0000000    0.1692496
499240.0000000    0.1748595
499280.0000000    0.1746439
499320.0000000    0.1863099
499360.0000000    0.1697818
499400.0000000    0.1833538
499440.0000000    0.1585279
499480.0000000    0.1644899
499520.0000000    0.1618828
499560.0000000    0.1752919
499600.0000000    0.1658775
499640.0000000    0.1552967
499680.0000000    0.1399928
499720.0000000    0.1530376
499760.0000000    0.1402352
499800.0000000    0.1454861
499840.0000000    0.1608054
499880.0000000    0.1516940
499920.0000000    0.1577396
499960.0000000    0.1480783
500000.0000000    0.1444117
500040.0000000    0.1602618
500080.0000000    0.1563739
500120.0000000    0.1461269
500160.0000000    0.1586801
500200.0000000    0.1503214
500240.0000000    0.1545940
500280.0000000    0.1545418
500320.0000000    0.1495134
500360.0000000    0.1365595
500400.0000000    0.1381423
500440.0000000    0.1437023
500480.0000000    0.1576894
500520.0000000    0.1597140
500560.0000000    0.1703385
500600.0000000    0.1590418
500640.0000000    0.1581697
500680.0000000    0.1644086
500720.0000000    0.1614287
500760.0000000    0.1479929
500800.0000000    0.1422283
500840.0000000    0.1403948
500880.0000000    0.1570748
500920.0000000    0.1582533
500960.0000000    0.1298623
501000.0000000    0.1337063
501040.0000000    0.1576219
501080.0000000    0.1434038
501120.0000000    0.1629253
501160.0000000    0.1610638
501200.0000000    0.1690389
501240.0000000    0.1615545
501280.0000000    0.1600375
501320.0000000    0.1675950
501360.0000000    0.1683897
501400.0000000    0.1596998
501440.0000000    0.1706634
501480.0000000    0.1703121
501520.0000000    0.1538258
501560.0000000    0.1717520
501600.0000000    0.1657629
501640.0000000    0.1560068
501680.0000000    0.1595432
501720.0000000    0.1670813
501760.0000000    0.1659863
501800.0000000    0.1526753
501840.0000000    0.1589387
501880.0000000    0.1656422
501920.0000000    0.1501549
501960.0000000    0.1462312
502000.0000000    0.1588484
502040.0000000    0.1667566
502080.0000000    0.1775262
502120.0000000    0.1576344
502160.0000000    0.1754212
502200.0000000    0.1708803
502240.0000000    0.1659679
502280.0000000    0.1559670
502320.0000000    0.1547525
502360.0000000    0.1698531
502400.0000000    0.1462735
502440.0000000    0.1521374
502480.0000000    0.1551442
502520.0000000    0.1452640
502560.0000000    0.1378680
502600.0000000    0.1392532
502640.0000000    0.1699886
502680.0000000    0.1434698
502720.0000000    0.1373928
502760.0000000    0.1424039
502800.0000000    0.1542277
502840.0000000    0.1615272
502880.0000000    0.1534419
502920.0000000    0.1551983
502960.0000000    0.1554611
503000.0000000    0.1583873
503040.0000000    0.1421704
503080.0000000    0.1513824
503120.0000000    0.1412093
503160.0000000    0.1500363
503200.0000000    0.1559579
503240.0000000    0.1643728
503280.0000000    0.1690467
503320.0000000    0.1573970
503360.0000000    0.1427691
503400.0000000    0.1469926
503440.0000000    0.1526465
503480.0000000    0.1583167
503520.0000000    0.1565263
503560.0000000    0.1438503
503600.0000000    0.1482760
503640.0000000    0.1443533
503680.0000000    0.1500141
503720.0000000    0.1540874
503760.0000000    0.1496712
503800.0000000    0.1500243
503840.0000000    0.1563503
503880.0000000    0.1478594
503920.0000000    0.1553508
503960.0000000    0.1454703
504000.0000000    0.1553844
504040.0000000    0.1500423
504080.0000000    0.1503724
504120.0000000    0.1577272
504160.0000000    0.1567605
504200.0000000    0.1667690
504240.0000000    0.1572627
504280.0000000    0.1657245
504320.0000000    0.1515667
504360.0000000    0.1812723
504400.0000000    0.1561972
504440.0000000    0.1565444
504480.0000000    0.1558042
504520.0000000    0.1509081
504560.0000000    0.1538762
504600.0000000    0.1563694
504640.0000000    0.1653382
504680.0000000    0.1655004
504720.0000000    0.1845593
504760.0000000    0.1715195
504800.0000000    0.1816539
504840.0000000    0.1728439
504880.0000000    0.1691198
504920.0000000    0.1667480
504960.0000000    0.1618532
505000.0000000    0.1762704
505040.0000000    0.1700349
505080.0000000    0.1782727
505120.0000000    0.1820997
505160.0000000    0.1570415
505200.0000000    0.1690532
505240.0000000    0.1589397
505280.0000000    0.1570258
505320.0000000    0.1691125
505360.0000000    0.1764751
505400.0000000    0.1890301
505440.0000000    0.1655367
505480.0000000    0.1691490
505520.0000000    0.1796945
505560.0000000    0.1898205
505600.0000000    0.1808178
505640.0000000    0.1644356
505680.0000000    0.1602995
505720.0000000    0.1713567
505760.0000000    0.1636735
505800.0000000    0.1757338
505840.0000000    0.1719596
505880.0000000    0.1480101
505920.0000000    0.1634438
505960.0000000    0.1493125
506000.0000000    0.1476867
506040.0000000    0.1536179
506080.0000000    0.1372617
506120.0000000    0.1565497
506160.0000000    0.1600597
506200.0000000    0.1650539
506240.0000000    0.1524354
506280.0000000    0.1567484
506320.0000000    0.1580188
506360.0000000    0.1510118
506400.0000000    0.1628861
506440.0000000    0.1446805
506480.0000000    0.1479320
506520.0000000    0.1437882
506560.0000000    0.1459819
506600.0000000    0.1504775
506640.0000000    0.1634943
506680.0000000    0.1541814
506720.0000000    0.1612273
506760.0000000    0.1735464
506800.0000000    0.1592305
506840.0000000    0.1516454
506880.0000000    0.1538088
506920.0000000    0.1796686
506960.0000000    0.1649086
507000.0000000    0.1675455
507040.0000000    0.1492934
507080.0000000    0.1579873
507120.0000000    0.1725197
507160.0000000    0.1688676
507200.0000000    0.1642215
507240.0000000    0.1645917
507280.0000000    0.1477326
507320.0000000    0.1589906
507360.0000000    0.1512860
507400.0000000    0.1594058
507440.0000000    0.1761436
507480.0000000    0.1554244
507520.0000000    0.1739300
507560.0000000    0.1661375
507600.0000000    0.1766188
507640.0000000    0.1618939
507680.0000000    0.1612683
507720.0000000    0.1800265
507760.0000000    0.1609896
507800.0000000    0.1496110
507840.0000000    0.1492077
507880.0000000    0.1483559
507920.0000000    0.1690993
507960.0000000    0.1641911
508000.0000000    0.1591281
508040.0000000    0.1667196
508080.0000000    0.1713196
508120.0000000    0.1617762
508160.0000000    0.1661633
508200.0000000    0.1722164
508240.0000000    0.1524998
508280.0000000    0.1700853
508320.0000000    0.1619892
508360.0000000    0.1529076
508400.0000000    0.1559913
508440.0000000    0.1634070
508480.0000000    0.1539174
508520.0000000    0.1626764
508560.0000000    0.1573094
508600.0000000    0.1533023
508640.0000000    0.1656290
508680.0000000    0.1694212
508720.0000000    0.1606319
508760.0000000    0.1530882
508800.0000000    0.1548176
508840.0000000    0.1439532
508880.0000000    0.1645353
508920.0000000    0.1649906
508960.0000000    0.1490251
509000.0000000    0.1673315
509040.0000000    0.1546297
509080.0000000    0.1524862
509120.0000000    0.1858995
509160.0000000    0.1596912
509200.0000000    0.1592341
509240.0000000    0.1575381
509280.0000000    0.1726238
509320.0000000    0.1564604
509360.0000000    0.1549174
509400.0000000    0.1535014
509440.0000000    0.1524662
509480.0000000    0.1427382
509520.0000000    0.1583508
509560.0000000    0.1516452
509600.0000000    0.1677590
509640.0000000    0.1575397
509680.0000000    0.1685571
509720.0000000    0.1671025
509760.0000000    0.1542468
509800.0000000    0.1503173
509840.0000000    0.1490885
509880.0000000    0.1573528
509920.0000000    0.1649391
509960.0000000    0.1470326
510000.0000000    0.1482410
510040.0000000    0.1484392
510080.0000000    0.1626731
510120.0000000    0.1564698
510160.0000000    0.1435847
510200.0000000    0.1447232
510240.0000000    0.1549168
510280.0000000    0.1530080
510320.0000000    0.1644309
510360.0000000    0.1587787
510400.0000000    0.1571181
510440.0000000    0.1527957
510480.0000000    0.1583981
510520.0000000    0.1531469
510560.0000000    0.1635372
510600.0000000    0.1565841
510640.0000000    0.1522951
510680.0000000    0.1560284
510720.0000000    0.1517389
510760.0000000    0.1554839
510800.0000000    0.1558575
510840.0000000    0.1680620
510880.0000000    0.1677481
510920.0000000    0.1526130
510960.0000000    0.1635847
511000.0000000    0.1630289
511040.0000000    0.1651643
511080.0000000    0.1539617
511120.0000000    0.1623072
511160.0000000    0.1755042
511200.0000000    0.1626270
511240.0000000    0.1675868
511280.0000000    0.1672716
511320.0000000    0.1595145
511360.0000000    0.1583912
511400.0000000    0.1699431
511440.0000000    0.1654385
511480.0000000    0.1729925
511520.0000000    0.1763243
511560.0000000    0.1647547
511600.0000000    0.1644162
511640.0000000    0.1763117
511680.0000000    0.1687726
511720.0000000    0.1687437
511760.0000000    0.1858755
511800.0000000    0.1842927
511840.0000000    0.1840954
511880.0000000    0.1745955
511920.0000000    0.1759756
511960.0000000    0.1623736
512000.0000000    0.1508580
512040.0000000    0.1612767
512080.0000000    0.1654260
512120.0000000    0.1643835
512160.0000000    0.1839571
512200.0000000    0.1643626
512240.0000000    0.1872608
512280.0000000    0.1795070
512320.0000000    0.1645615
512360.0000000    0.1756443
512400.0000000    0.1762090
512440.0000000    0.1734136
512480.0000000    0.1824971
512520.0000000    0.1874530
512560.0000000    0.1835577
512600.0000000    0.1772414
512640.0000000    0.1828779
512680.0000000    0.1672433
512720.0000000    0.1870665
512760.0000000    0.1781011
512800.0000000    0.1680010
512840.0000000    0.1836374
512880.0000000    0.1614111
512920.0000000    0.1838684
512960.0000000    0.1717895
513000.0000000    0.1715173
513040.0000000    0.1550740
513080.0000000    0.1631960
513120.0000000    0.1734637
513160.0000000    0.1869708
513200.0000000    0.1803454
513240.0000000    0.1928690
513280.0000000    0.2027980
513320.0000000    0.1802034
513360.0000000    0.1768746
513400.0000000    0.1669225
513440.0000000    0.1904467
513480.0000000    0.1612694
513520.0000000    0.1679428
513560.0000000    0.1661770
513600.0000000    0.1717913
513640.0000000    0.1700374
513680.0000000    0.1725290
513720.0000000    0.1576037
513760.0000000    0.1708739
513800.0000000    0.1779073
513840.0000000    0.1704672
513880.0000000    0.1652078
513920.0000000    0.1747535
513960.0000000    0.1660972
514000.0000000    0.1677198
514040.0000000    0.1779762
514080.0000000    0.1465469
514120.0000000    0.1582402
514160.0000000    0.1618888
514200.0000000    0.1627368
514240.0000000    0.1701090
514280.0000000    0.1727011
514320.0000000    0.1575667
514360.0000000    0.1660800
514400.0000000    0.1576415
514440.0000000    0.1726572
514480.0000000    0.1843344
514520.0000000    0.1708967
514560.0000000    0.1684855
514600.0000000    0.1668064
514640.0000000    0.1497027
514680.0000000    0.1643475
514720.0000000    0.1679292
514760.0000000    0.1666627
514800.0000000    0.1555483
514840.0000000    0.1702517
514880.0000000    0.1687717
514920.0000000    0.1586567
514960.0000000    0.1647843
515000.0000000    0.1768557
515040.0000000    0.1659922
515080.0000000    0.1511084
515120.0000000    0.1625168
515160.0000000    0.1543558
515200.0000000    0.1667820
515240.0000000    0.1541457
515280.0000000    0.1614945
515320.0000000    0.1591819
515360.0000000    0.1696507
515400.0000000    0.1540591
515440.0000000    0.1600105
515480.0000000    0.1500907
515520.0000000    0.1561537
515560.0000000    0.1517404
515600.0000000    0.1532958
515640.0000000    0.1673232
515680.0000000    0.1604202
515720.0000000    0.1462792
515760.0000000    0.1664602
515800.0000000    0.1602034
515840.0000000    0.1621875
515880.0000000    0.1572927
515920.0000000    0.1754745
515960.0000000    0.1827004
516000.0000000    0.1737038
516040.0000000    0.1734539
516080.0000000    0.1715284
516120.0000000    0.1671185
516160.0000000    0.1706385
516200.0000000    0.1514770
516240.0000000    0.1592825
516280.0000000    0.1470058
516320.0000000    0.1419919
516360.0000000    0.1445471
516400.0000000    0.1596027
516440.0000000    0.1717680
516480.0000000    0.1543096
516520.0000000    0.1613571
516560.0000000    0.1557567
516600.0000000    0.1554547
516640.0000000    0.1637146
516680.0000000    0.1728905
516720.0000000    0.1618544
516760.0000000    0.1588816
516800.0000000    0.1521424
516840.0000000    0.1534309
516880.0000000    0.1766447
516920.0000000    0.1576065
516960.0000000    0.1465733
517000.0000000    0.1411420
517040.0000000    0.1612142
517080.0000000    0.1750341
517120.0000000    0.1661116
517160.0000000    0.1578180
517200.0000000    0.1684909
517240.0000000    0.1574841
517280.0000000    0.1464967
517320.0000000    0.1668725
517360.0000000    0.1442219
517400.0000000    0.1427866
517440.0000000    0.1501020
517480.0000000    0.1432036
517520.0000000    0.1425026
517560.0000000    0.1506890
517600.0000000    0.1550836
517640.0000000    0.1621359
517680.0000000    0.1458402
517720.0000000    0.1452210
517760.0000000    0.1701825
517800.0000000    0.1451060
517840.0000000    0.1623417
517880.0000000    0.1662294
517920.0000000    0.1723417
517960.0000000    0.1456973
518000.0000000    0.1371143
518040.0000000    0.1463051
518080.0000000    0.1572810
518120.0000000    0.1628909
518160.0000000    0.1717443
518200.0000000    0.1694301
518240.0000000    0.1683276
518280.0000000    0.1635619
518320.0000000    0.1541627
518360.0000000    0.1502436
518400.0000000    0.1489369
518440.0000000    0.1390694
518480.0000000    0.1555650
518520.0000000    0.1553349
518560.0000000    0.1458203
518600.0000000    0.1495055
518640.0000000    0.1655725
518680.0000000    0.1525955
518720.0000000    0.1672812
518760.0000000    0.1578920
518800.0000000    0.1543905
518840.0000000    0.1565859
518880.0000000    0.1424656
518920.0000000    0.1366585
518960.0000000    0.1274063
519000.0000000    0.1366380
519040.0000000    0.1345570
519080.0000000    0.1344198
519120.0000000    0.1500695
519160.0000000    0.1486222
519200.0000000    0.1447830
519240.0000000    0.1525131
519280.0000000    0.1454450
519320.0000000    0.1777218
519360.0000000    0.1679928
519400.0000000    0.1611608
519440.0000000    0.1652283
519480.0000000    0.1553190
519520.0000000    0.1754938
519560.0000000    0.1456319
519600.0000000    0.1506378
519640.0000000    0.1595454
519680.0000000    0.1576924
519720.0000000    0.1727000
519760.0000000    0.1574520
519800.0000000    0.1474261
519840.0000000    0.1569443
519880.0000000    0.1610883
519920.0000000    0.1679916
519960.0000000    0.1788917
520000.0000000    0.1606358
520040.0000000    0.1524694
520080.0000000    0.1718947
520120.0000000    0.1402220
520160.0000000    0.1678924
520200.0000000    0.1533515
520240.0000000    0.1862265
520280.0000000    0.1654939
520320.0000000    0.1590020
520360.0000000    0.2010528
520400.0000000    0.1862002
520440.0000000    0.1625081
520480.0000000    0.1860621
520520.0000000    0.1693538
520560.0000000    0.1772048
520600.0000000    0.1546568
520640.0000000    0.1457584
520680.0000000    0.1635445
520720.0000000    0.1704357
520760.0000000    0.1686446
520800.0000000    0.1521855
520840.0000000    0.1513777
520880.0000000    0.1547567
520920.0000000    0.1600598
520960.0000000    0.1563139
521000.0000000    0.1526199
521040.0000000    0.1404046
521080.0000000    0.1502725
521120.0000000    0.1556045
521160.0000000    0.1611365
521200.0000000    0.1658417
521240.0000000    0.1774734
521280.0000000    0.1706819
521320.0000000    0.1744430
521360.0000000    0.1588717
521400.0000000    0.1555794
521440.0000000    0.1484815
521480.0000000    0.1693446
521520.0000000    0.1590672
521560.0000000    0.1619294
521600.0000000    0.1738028
521640.0000000    0.1534230
521680.0000000    0.1526523
521720.0000000    0.1450188
521760.0000000    0.1650843
521800.0000000    0.1646105
521840.0000000    0.1668416
521880.0000000    0.1519917
521920.0000000    0.1607550
521960.0000000    0.1565054
522000.0000000    0.1625385
522040.0000000    0.1715997
522080.0000000    0.1681009
522120.0000000    0.1807641
522160.0000000    0.1474264
522200.0000000    0.1611961
522240.0000000    0.1742313
522280.0000000    0.1629047
522320.0000000    0.1657108
522360.0000000    0.1372405
522400.0000000    0.1580401
522440.0000000    0.1745490
522480.0000000    0.1705755
522520.0000000    0.1638674
522560.0000000    0.1647653
522600.0000000    0.1716975
522640.0000000    0.1738738
522680.0000000    0.1653657
522720.0000000    0.1533259
522760.0000000    0.1623927
522800.0000000    0.1613868
522840.0000000    0.1621436
522880.0000000    0.1610104
522920.0000000    0.1648593
522960.0000000    0.1539144
523000.0000000    0.1589473
523040.0000000    0.1635239
523080.0000000    0.1607994
523120.0000000    0.1660867
523160.0000000    0.1726456
523200.0000000    0.1811227
523240.0000000    0.1711954
523280.0000000    0.1560533
523320.0000000    0.1671185
523360.0000000    0.1659938
523400.0000000    0.1551182
523440.0000000    0.1778305
523480.0000000    0.1616011
523520.0000000    0.1641564
523560.0000000    0.1620902
523600.0000000    0.1651401
523640.0000000    0.1602694
523680.0000000    0.1660248
523720.0000000    0.1663286
523760.0000000    0.1563818
523800.0000000    0.1523469
523840.0000000    0.1694204
523880.0000000    0.1553927
523920.0000000    0.1600091
523960.0000000    0.1770592
524000.0000000    0.1732049
524040.0000000    0.1636307
524080.0000000    0.1587160
524120.0000000    0.1714950
524160.0000000    0.1619770
524200.0000000    0.1709014
524240.0000000    0.1757878
524280.0000000    0.1652458
524320.0000000    0.1607707
524360.0000000    0.1559506
524400.0000000    0.1653533
524440.0000000    0.1554783
524480.0000000    0.1598500
524520.0000000    0.1651341
524560.0000000    0.1609613
524600.0000000    0.1644610
524640.0000000    0.1663135
524680.0000000    0.1692804
524720.0000000    0.1629606
524760.0000000    0.1732325
524800.0000000    0.1620351
524840.0000000    0.1463404
524880.0000000    0.1681897
524920.0000000    0.1702412
524960.0000000    0.1623361
525000.0000000    0.1623618
525040.0000000    0.1621920
525080.0000000    0.1684541
525120.0000000    0.1697011
525160.0000000    0.1813098
525200.0000000    0.1721459
525240.0000000    0.1664029
525280.0000000    0.1800807
525320.0000000    0.1829982
525360.0000000    0.1797509
525400.0000000    0.1792552
525440.0000000    0.1703460
525480.0000000    0.1631093
525520.0000000    0.1612844
525560.0000000    0.1793105
525600.0000000    0.1692761
525640.0000000    0.1668483
525680.0000000    0.1643214
525720.0000000    0.1583837
525760.0000000    0.1840257
525800.0000000    0.1705108
525840.0000000    0.1703232
525880.0000000    0.1654370
525920.0000000    0.1600649
525960.0000000    0.1651478
526000.0000000    0.1449010
526040.0000000    0.1868067
526080.0000000    0.1857028
526120.0000000    0.1681681
526160.0000000    0.1823506
526200.0000000    0.1620470
526240.0000000    0.1640492
526280.0000000    0.1527281
526320.0000000    0.1650512
526360.0000000    0.1575177
526400.0000000    0.1569088
526440.0000000    0.1643282
526480.0000000    0.1608952
526520.0000000    0.1618820
526560.0000000    0.1678089
526600.0000000    0.1635807
526640.0000000    0.1643239
526680.0000000    0.1684142
526720.0000000    0.1694350
526760.0000000    0.1792501
526800.0000000    0.1756389
526840.0000000    0.1719317
526880.0000000    0.1666632
526920.0000000    0.1867599
526960.0000000    0.1737910
527000.0000000    0.1753152
527040.0000000    0.1725613
527080.0000000    0.1843933
527120.0000000    0.1761708
527160.0000000    0.1750704
527200.0000000    0.1806639
527240.0000000    0.1674307
527280.0000000    0.1753364
527320.0000000    0.1835879
527360.0000000    0.1671222
527400.0000000    0.1830614
527440.0000000    0.1832931
527480.0000000    0.1733368
527520.0000000    0.1790538
527560.0000000    0.1698816
527600.0000000    0.1632146
527640.0000000    0.1574367
527680.0000000    0.1539733
527720.0000000    0.1677050
527760.0000000    0.1653919
527800.0000000    0.1893750
527840.0000000    0.1755317
527880.0000000    0.1768933
527920.0000000    0.1887735
527960.0000000    0.1816347
528000.0000000    0.1776765
528040.0000000    0.1716739
528080.0000000    0.1831273
528120.0000000    0.1850512
528160.0000000    0.1720075
528200.0000000    0.1799361
528240.0000000    0.1761787
528280.0000000    0.1811040
528320.0000000    0.1857863
528360.0000000    0.1721937
528400.0000000    0.1635782
528440.0000000    0.1688528
528480.0000000    0.1589959
528520.0000000    0.1749220
528560.0000000    0.1813204
528600.0000000    0.1717192
528640.0000000    0.1724139
528680.0000000    0.1852463
528720.0000000    0.1826297
528760.0000000    0.1709688
528800.0000000    0.1815839
528840.0000000    0.1776450
528880.0000000    0.1891482
528920.0000000    0.1879327
528960.0000000    0.1815874
529000.0000000    0.1636687
529040.0000000    0.1666921
529080.0000000    0.1666391
529120.0000000    0.1679445
529160.0000000    0.1636689
529200.0000000    0.1812234
529240.0000000    0.1737352
529280.0000000    0.1866654
529320.0000000    0.1718594
529360.0000000    0.1930051
529400.0000000    0.1614857
529440.0000000    0.1678146
529480.0000000    0.1775783
529520.0000000    0.1825403
529560.0000000    0.1725027
529600.0000000    0.1601524
529640.0000000    0.1856423
529680.0000000    0.1733284
529720.0000000    0.1649858
529760.0000000    0.1691541
529800.0000000    0.1766266
529840.0000000    0.1630820
529880.0000000    0.1747130
529920.0000000    0.1727468
529960.0000000    0.1654937
530000.0000000    0.1695986
530040.0000000    0.1711422
530080.0000000    0.1642005
530120.0000000    0.1582618
530160.0000000    0.1710697
530200.0000000    0.1667612
530240.0000000    0.1619538
530280.0000000    0.1726717
530320.0000000    0.1751393
530360.0000000    0.1895775
530400.0000000    0.1732297
530440.0000000    0.1683125
530480.0000000    0.1685158
530520.0000000    0.1642784
530560.0000000    0.1680656
530600.0000000    0.1639560
530640.0000000    0.1708063
530680.0000000    0.1758731
530720.0000000    0.1676836
530760.0000000    0.1569142
530800.0000000    0.1666190
530840.0000000    0.1491662
530880.0000000    0.1837198
530920.0000000    0.1671235
530960.0000000    0.1881672
531000.0000000    0.1717889
531040.0000000    0.1761152
531080.0000000    0.1763990
531120.0000000    0.1624027
531160.0000000    0.1632712
531200.0000000    0.1787702
531240.0000000    0.1833680
531280.0000000    0.1719257
531320.0000000    0.1885908
531360.0000000    0.1772567
531400.0000000    0.1752251
531440.0000000    0.1928096
531480.0000000    0.1750509
531520.0000000    0.1752441
531560.0000000    0.1778934
531600.0000000    0.1687030
531640.0000000    0.1806507
531680.0000000    0.1500643
531720.0000000    0.1674434
531760.0000000    0.1759631
531800.0000000    0.1652414
531840.0000000    0.1690039
531880.0000000    0.1646813
531920.0000000    0.1744876
531960.0000000    0.1776276
532000.0000000    0.1728728
532040.0000000    0.1787450
532080.0000000    0.1812268
532120.0000000    0.1652185
532160.0000000    0.1695682
532200.0000000    0.1707647
532240.0000000    0.1726679
532280.0000000    0.1703610
532320.0000000    0.1671201
532360.0000000    0.1750833
532400.0000000    0.1795873
532440.0000000    0.1823963
532480.0000000    0.1825748
532520.0000000    0.1697355
532560.0000000    0.1625925
532600.0000000    0.1664517
532640.0000000    0.1638352
532680.0000000    0.1632137
532720.0000000    0.1605149
532760.0000000    0.1561245
532800.0000000    0.1537705
532840.0000000    0.1585561
532880.0000000    0.1588406
532920.0000000    0.1714669
532960.0000000    0.1580509
533000.0000000    0.1590088
533040.0000000    0.1711832
533080.0000000    0.1575640
533120.0000000    0.1699130
533160.0000000    0.1633965
533200.0000000    0.1696077
533240.0000000    0.1790590
533280.0000000    0.1701395
533320.0000000    0.1862493
533360.0000000    0.1636063
533400.0000000    0.1626194
533440.0000000    0.1625744
533480.0000000    0.1675485
533520.0000000    0.1852455
533560.0000000    0.1789856
533600.0000000    0.1643329
533640.0000000    0.1657352
533680.0000000    0.1570715
533720.0000000    0.1755465
533760.0000000    0.1804982
533800.0000000    0.1714313
533840.0000000    0.1721120
533880.0000000    0.1851803
533920.0000000    0.1607033
533960.0000000    0.1494991
534000.0000000    0.1583145
534040.0000000    0.1682134
534080.0000000    0.1619123
534120.0000000    0.1525674
534160.0000000    0.1651941
534200.0000000    0.1590796
534240.0000000    0.1692346
534280.0000000    0.1549275
534320.0000000    0.1629815
534360.0000000    0.1576209
534400.0000000    0.1686112
534440.0000000    0.1669752
534480.0000000    0.1752441
534520.0000000    0.1707879
534560.0000000    0.1520211
534600.0000000    0.1532940
534640.0000000    0.1600585
534680.0000000    0.1540801
534720.0000000    0.1536509
534760.0000000    0.1578655
534800.0000000    0.1748162
534840.0000000    0.1586652
534880.0000000    0.1732571
534920.0000000    0.1644513
534960.0000000    0.1581053
535000.0000000    0.1579950
535040.0000000    0.1636049
535080.0000000    0.1627852
535120.0000000    0.1548361
535160.0000000    0.1495895
535200.0000000    0.1617025
535240.0000000    0.1667073
535280.0000000    0.1491520
535320.0000000    0.1487298
535360.0000000    0.1730464
535400.0000000    0.1601564
535440.0000000    0.1833922
535480.0000000    0.1809257
535520.0000000    0.1699784
535560.0000000    0.1710305
535600.0000000    0.1732896
535640.0000000    0.1705973
535680.0000000    0.1600907
535720.0000000    0.1632898
535760.0000000    0.1709796
535800.0000000    0.1671576
535840.0000000    0.1648087
535880.0000000    0.1567201
535920.0000000    0.1603592
535960.0000000    0.1660538
536000.0000000    0.1574532
536040.0000000    0.1629229
536080.0000000    0.1697282
536120.0000000    0.1617034
536160.0000000    0.1491617
536200.0000000    0.1664587
536240.0000000    0.1663554
536280.0000000    0.1691681
536320.0000000    0.1645179
536360.0000000    0.1706726
536400.0000000    0.1692930
536440.0000000    0.1618429
536480.0000000    0.1714317
536520.0000000    0.1669194
536560.0000000    0.1702396
536600.0000000    0.1689180
536640.0000000    0.1811452
536680.0000000    0.1599113
536720.0000000    0.1624308
536760.0000000    0.1773778
536800.0000000    0.1638089
536840.0000000    0.1719865
536880.0000000    0.1666186
536920.0000000    0.1743381
536960.0000000    0.1591258
537000.0000000    0.1601203
537040.0000000    0.1600860
537080.0000000    0.1501027
537120.0000000    0.1781999
537160.0000000    0.1621013
537200.0000000    0.1814546
537240.0000000    0.1830499
537280.0000000    0.1809731
537320.0000000    0.1720587
537360.0000000    0.1664735
537400.0000000    0.1832772
537440.0000000    0.1839575
537480.0000000    0.1725600
537520.0000000    0.1726784
537560.0000000    0.1678695
537600.0000000    0.1654662
537640.0000000    0.1862005
537680.0000000    0.1825496
537720.0000000    0.1865029
537760.0000000    0.1600228
537800.0000000    0.1694182
537840.0000000    0.1833892
537880.0000000    0.1783669
537920.0000000    0.1658166
537960.0000000    0.1753002
538000.0000000    0.1712008
538040.0000000    0.1641537
538080.0000000    0.1676401
538120.0000000    0.1564603
538160.0000000    0.1709884
538200.0000000    0.1659877
538240.0000000    0.1701889
538280.0000000    0.1581962
538320.0000000    0.1773379
538360.0000000    0.1785011
538400.0000000    0.1636216
538440.0000000    0.1733995
538480.0000000    0.1762458
538520.0000000    0.1661611
538560.0000000    0.1660552
538600.0000000    0.1663978
538640.0000000    0.1707995
538680.0000000    0.1811368
538720.0000000    0.1633056
538760.0000000    0.1655331
538800.0000000    0.1837048
538840.0000000    0.1832805
538880.0000000    0.1873881
538920.0000000    0.1752712
538960.0000000    0.1722365
539000.0000000    0.1754475
539040.0000000    0.1924187
539080.0000000    0.1695453
539120.0000000    0.1580711
539160.0000000    0.1575709
539200.0000000    0.1679619
539240.0000000    0.1698617
539280.0000000    0.1745446
539320.0000000    0.1807117
539360.0000000    0.1815622
539400.0000000    0.1793037
539440.0000000    0.1779464
539480.0000000    0.1668034
539520.0000000    0.1661376
539560.0000000    0.1647504
539600.0000000    0.1759271
539640.0000000    0.1844269
539680.0000000    0.1628496
539720.0000000    0.1697393
539760.0000000    0.1585238
539800.0000000    0.1751328
539840.0000000    0.1727507
539880.0000000    0.1689228
539920.0000000    0.1674141
539960.0000000    0.1672397
540000.0000000    0.1653976
540040.0000000    0.1760119
540080.0000000    0.1790420
540120.0000000    0.1745015
540160.0000000    0.1763787
540200.0000000    0.1871822
540240.0000000    0.1720369
540280.0000000    0.1723541
540320.0000000    0.1710726
540360.0000000    0.1728111
540400.0000000    0.1596986
540440.0000000    0.1699609
540480.0000000    0.1720226
540520.0000000    0.1605523
540560.0000000    0.1735465
540600.0000000    0.1784968
540640.0000000    0.1752012
540680.0000000    0.1697118
540720.0000000    0.1590319
540760.0000000    0.1590133
540800.0000000    0.1590625
540840.0000000    0.1594042
540880.0000000    0.1748391
540920.0000000    0.1780767
540960.0000000    0.1764457
541000.0000000    0.1827167
541040.0000000    0.1813903
541080.0000000    0.1672819
541120.0000000    0.1804784
541160.0000000    0.1748108
541200.0000000    0.1827508
541240.0000000    0.1778453
541280.0000000    0.1853624
541320.0000000    0.1757525
541360.0000000    0.1703531
541400.0000000    0.1801028
541440.0000000    0.1916532
541480.0000000    0.1664054
541520.0000000    0.1737368
541560.0000000    0.1563904
541600.0000000    0.1585370
541640.0000000    0.1617506
541680.0000000    0.1767474
541720.0000000    0.1867093
541760.0000000    0.1611896
541800.0000000    0.1623583
541840.0000000    0.1700649
541880.0000000    0.1702602
541920.0000000    0.1669315
541960.0000000    0.1699482
542000.0000000    0.1551952
542040.0000000    0.1422745
542080.0000000    0.1564821
542120.0000000    0.1479890
542160.0000000    0.1402984
542200.0000000    0.1538169
542240.0000000    0.1527500
542280.0000000    0.1599380
542320.0000000    0.1719051
542360.0000000    0.1724917
542400.0000000    0.1828732
542440.0000000    0.1906214
542480.0000000    0.1735258
542520.0000000    0.1626628
542560.0000000    0.1586173
542600.0000000    0.1684261
542640.0000000    0.1587513
542680.0000000    0.1728462
542720.0000000    0.1691038
542760.0000000    0.1739391
542800.0000000    0.1645042
542840.0000000    0.1595709
542880.0000000    0.1851259
542920.0000000    0.1812502
542960.0000000    0.1599203
543000.0000000    0.1774613
543040.0000000    0.1551085
543080.0000000    0.1811074
543120.0000000    0.1657111
543160.0000000    0.1670929
543200.0000000    0.1630699
543240.0000000    0.1785739
543280.0000000    0.1656442
543320.0000000    0.1663975
543360.0000000    0.1758779
543400.0000000    0.1672352
543440.0000000    0.1716514
543480.0000000    0.1662728
543520.0000000    0.1782300
543560.0000000    0.1848986
543600.0000000    0.1805764
543640.0000000    0.1851312
543680.0000000    0.1876000
543720.0000000    0.2046200
543760.0000000    0.1861810
543800.0000000    0.1864356
543840.0000000    0.1756349
543880.0000000    0.1801070
543920.0000000    0.1848125
543960.0000000    0.1699962
544000.0000000    0.1839526
544040.0000000    0.1582161
544080.0000000    0.1690960
544120.0000000    0.1750638
544160.0000000    0.1624556
544200.0000000    0.1647601
544240.0000000    0.1693600
544280.0000000    0.1593652
544320.0000000    0.1774298
544360.0000000    0.1675560
544400.0000000    0.1711191
544440.0000000    0.1596044
544480.0000000    0.1667234
544520.0000000    0.1779450
544560.0000000    0.1794757
544600.0000000    0.1741883
544640.0000000    0.1615883
544680.0000000    0.1711443
544720.0000000    0.1942962
544760.0000000    0.1652093
544800.0000000    0.1532845
544840.0000000    0.1611120
544880.0000000    0.1519754
544920.0000000    0.1644665
544960.0000000    0.1456819
545000.0000000    0.1356287
545040.0000000    0.1667311
545080.0000000    0.1467447
545120.0000000    0.1689431
545160.0000000    0.1567389
545200.0000000    0.1740795
545240.0000000    0.1587567
545280.0000000    0.1569714
545320.0000000    0.1691823
545360.0000000    0.1589491
545400.0000000    0.1480267
545440.0000000    0.1564886
545480.0000000    0.1737964
545520.0000000    0.1683952
545560.0000000    0.1875897
545600.0000000    0.1741216
545640.0000000    0.1872732
545680.0000000    0.1977793
545720.0000000    0.1894664
545760.0000000    0.1842754
545800.0000000    0.1792906
545840.0000000    0.1767481
545880.0000000    0.1905271
545920.0000000    0.1954969
545960.0000000    0.1743871
546000.0000000    0.1652379
546040.0000000    0.1741284
546080.0000000    0.1727611
546120.0000000    0.1802625
546160.0000000    0.1758873
546200.0000000    0.1650489
546240.0000000    0.1640324
546280.0000000    0.1786496
546320.0000000    0.1692001
546360.0000000    0.1768225
546400.0000000    0.1646427
546440.0000000    0.1646685
546480.0000000    0.1652774
546520.0000000    0.1745790
546560.0000000    0.1604926
546600.0000000    0.1497856
546640.0000000    0.1664776
546680.0000000    0.1634950
546720.0000000    0.1553777
546760.0000000    0.1812178
546800.0000000    0.1572234
546840.0000000    0.1660780
546880.0000000    0.1566575
546920.0000000    0.1596937
546960.0000000    0.1642823
547000.0000000    0.1549586
547040.0000000    0.1602366
547080.0000000    0.1572688
547120.0000000    0.1545293
547160.0000000    0.1527226
547200.0000000    0.1504659
547240.0000000    0.1717142
547280.0000000    0.1660844
547320.0000000    0.1617347
547360.0000000    0.1590167
547400.0000000    0.1603496
547440.0000000    0.1536757
547480.0000000    0.1631329
547520.0000000    0.1659321
547560.0000000    0.1647142
547600.0000000    0.1553187
547640.0000000    0.1739830
547680.0000000    0.1563594
547720.0000000    0.1383630
547760.0000000    0.1559279
547800.0000000    0.1684952
547840.0000000    0.1528377
547880.0000000    0.1641425
547920.0000000    0.1608840
547960.0000000    0.1638838
548000.0000000    0.1790728
548040.0000000    0.1574623
548080.0000000    0.1688043
548120.0000000    0.1649856
548160.0000000    0.1559035
548200.0000000    0.1628532
548240.0000000    0.1797793
548280.0000000    0.1623483
548320.0000000    0.1573263
548360.0000000    0.1666677
548400.0000000    0.1655132
548440.0000000    0.1487671
548480.0000000    0.1408320
548520.0000000    0.1454100
548560.0000000    0.1427931
548600.0000000    0.1606743
548640.0000000    0.1501148
548680.0000000    0.1363917
548720.0000000    0.1422641
548760.0000000    0.1379957
548800.0000000    0.1463995
548840.0000000    0.1386742
548880.0000000    0.1411474
548920.0000000    0.1382518
548960.0000000    0.1514595
549000.0000000    0.1581462
549040.0000000    0.1415932
549080.0000000    0.1485893
549120.0000000    0.1551349
549160.0000000    0.1501599
549200.0000000    0.1407056
549240.0000000    0.1677413
549280.0000000    0.1648759
549320.0000000    0.1459232
549360.0000000    0.1622501
549400.0000000    0.1599866
549440.0000000    0.1459343
549480.0000000    0.1366222
549520.0000000    0.1486285
549560.0000000    0.1465656
549600.0000000    0.1660311
549640.0000000    0.1576757
549680.0000000    0.1586656
549720.0000000    0.1688706
549760.0000000    0.1545965
549800.0000000    0.1570527
549840.0000000    0.1701632
549880.0000000    0.1604887
549920.0000000    0.1579212
549960.0000000    0.1607425
550000.0000000    0.1859514
550040.0000000    0.1510115
550080.0000000    0.1754422
550120.0000000    0.1596076
550160.0000000    0.1628340
550200.0000000    0.1576152
550240.0000000    0.1487045
550280.0000000    0.1482003
550320.0000000    0.1710708
550360.0000000    0.1415628
550400.0000000    0.1455154
550440.0000000    0.1578631
550480.0000000    0.1603071
550520.0000000    0.1604564
550560.0000000    0.1549409
550600.0000000    0.1505851
550640.0000000    0.1576450
550680.0000000    0.1562175
550720.0000000    0.1623154
550760.0000000    0.1664533
550800.0000000    0.1603630
550840.0000000    0.1636007
550880.0000000    0.1463345
550920.0000000    0.1567129
550960.0000000    0.1568581
551000.0000000    0.1597166
551040.0000000    0.1513262
551080.0000000    0.1684396
551120.0000000    0.1624743
551160.0000000    0.1632045
551200.0000000    0.1564837
551240.0000000    0.1566906
551280.0000000    0.1673607
551320.0000000    0.1630276
551360.0000000    0.1509994
551400.0000000    0.1465239
551440.0000000    0.1554396
551480.0000000    0.1684116
551520.0000000    0.1527601
551560.0000000    0.1575670
551600.0000000    0.1520715
551640.0000000    0.1504336
551680.0000000    0.1454807
551720.0000000    0.1540208
551760.0000000    0.1385534
551800.0000000    0.1398021
551840.0000000    0.1473437
551880.0000000    0.1501537
551920.0000000    0.1359530
551960.0000000    0.1510361
552000.0000000    0.1554897
552040.0000000    0.1528871
552080.0000000    0.1547071
552120.0000000    0.1617955
552160.0000000    0.1525156
552200.0000000    0.1672960
552240.0000000    0.1517386
552280.0000000    0.1429688
552320.0000000    0.1426489
552360.0000000    0.1406924
552400.0000000    0.1394838
552440.0000000    0.1649134
552480.0000000    0.1699615
552520.0000000    0.1656992
552560.0000000    0.1596566
552600.0000000    0.1545400
552640.0000000    0.1627108
552680.0000000    0.1634662
552720.0000000    0.1750044
552760.0000000    0.1766773
552800.0000000    0.1749465
552840.0000000    0.1744775
552880.0000000    0.1850674
552920.0000000    0.1535751
552960.0000000    0.1712192
553000.0000000    0.1802728
553040.0000000    0.1605150
553080.0000000    0.1449534
553120.0000000    0.1623476
553160.0000000    0.1591472
553200.0000000    0.1719318
553240.0000000    0.1655170
553280.0000000    0.1733266
553320.0000000    0.1711235
553360.0000000    0.1812405
553400.0000000    0.1625535
553440.0000000    0.1535608
553480.0000000    0.1721843
553520.0000000    0.1720095
553560.0000000    0.1741984
553600.0000000    0.1770959
553640.0000000    0.1778637
553680.0000000    0.1696644
553720.0000000    0.1795040
553760.0000000    0.1715688
553800.0000000    0.1697605
553840.0000000    0.1632392
553880.0000000    0.1745908
553920.0000000    0.1893264
553960.0000000    0.1749409
554000.0000000    0.1852506
554040.0000000    0.1865689
554080.0000000    0.1757941
554120.0000000    0.1647136
554160.0000000    0.1732670
554200.0000000    0.1821179
554240.0000000    0.1723893
554280.0000000    0.1746825
554320.0000000    0.1633725
554360.0000000    0.1651111
554400.0000000    0.1557842
554440.0000000    0.1480538
554480.0000000    0.1341251
554520.0000000    0.1469974
554560.0000000    0.1528360
554600.0000000    0.1524591
554640.0000000    0.1481108
554680.0000000    0.1365558
554720.0000000    0.1413417
554760.0000000    0.1425213
554800.0000000    0.1594789
554840.0000000    0.1504508
554880.0000000    0.1660402
554920.0000000    0.1758960
554960.0000000    0.1823148
555000.0000000    0.1483967
555040.0000000    0.1746442
555080.0000000    0.1738127
555120.0000000    0.1623001
555160.0000000    0.1467638
555200.0000000    0.1690244
555240.0000000    0.1705250
555280.0000000    0.1616439
555320.0000000    0.1571907
555360.0000000    0.1577334
555400.0000000    0.1614345
555440.0000000    0.1674140
555480.0000000    0.1717005
555520.0000000    0.1766704
555560.0000000    0.1606987
555600.0000000    0.1485373
555640.0000000    0.1560656
555680.0000000    0.1636377
555720.0000000    0.1649081
555760.0000000    0.1657413
555800.0000000    0.1500867
555840.0000000    0.1428580
555880.0000000    0.1458515
555920.0000000    0.1471004
555960.0000000    0.1464282
556000.0000000    0.1611936
556040.0000000    0.1393302
556080.0000000    0.1431203
556120.0000000    0.1489946
556160.0000000    0.1491444
556200.0000000    0.1469583
556240.0000000    0.1588721
556280.0000000    0.1468775
556320.0000000    0.1509065
556360.0000000    0.1584881
556400.0000000    0.1492747
556440.0000000    0.1618925
556480.0000000    0.1352953
556520.0000000    0.1444903
556560.0000000    0.1289822
556600.0000000    0.1325885
556640.0000000    0.1445053
556680.0000000    0.1414148
556720.0000000    0.1480368
556760.0000000    0.1477108
556800.0000000    0.1461146
556840.0000000    0.1427741
556880.0000000    0.1466212
556920.0000000    0.1607187
556960.0000000    0.1653537
557000.0000000    0.1619164
557040.0000000    0.1548450
557080.0000000    0.1558509
557120.0000000    0.1415033
557160.0000000    0.1582232
557200.0000000    0.1364279
557240.0000000    0.1538153
557280.0000000    0.1512353
557320.0000000    0.1547666
557360.0000000    0.1552921
557400.0000000    0.1689175
557440.0000000    0.1469385
557480.0000000    0.1492789
557520.0000000    0.1444542
557560.0000000    0.1487239
557600.0000000    0.1412358
557640.0000000    0.1433534
557680.0000000    0.1499148
557720.0000000    0.1487371
557760.0000000    0.1607232
557800.0000000    0.1502883
557840.0000000    0.1495428
557880.0000000    0.1601332
557920.0000000    0.1621532
557960.0000000    0.1517801
558000.0000000    0.1506894
558040.0000000    0.1512954
558080.0000000    0.1529776
558120.0000000    0.1377989
558160.0000000    0.1625803
558200.0000000    0.1586580
558240.0000000    0.1491632
558280.0000000    0.1433398
558320.0000000    0.1534664
558360.0000000    0.1374589
558400.0000000    0.1383807
558440.0000000    0.1459878
558480.0000000    0.1422360
558520.0000000    0.1544170
558560.0000000    0.1454687
558600.0000000    0.1461193
558640.0000000    0.1606581
558680.0000000    0.1409966
558720.0000000    0.1492072
558760.0000000    0.1501842
558800.0000000    0.1525000
558840.0000000    0.1464219
558880.0000000    0.1433628
558920.0000000    0.1410454
558960.0000000    0.1287143
559000.0000000    0.1235967
559040.0000000    0.1187856
559080.0000000    0.1348474
559120.0000000    0.1267461
559160.0000000    0.1367656
559200.0000000    0.1350852
559240.0000000    0.1279040
559280.0000000    0.1297538
559320.0000000    0.1320173
559360.0000000    0.1453969
559400.0000000    0.1456280
559440.0000000    0.1439666
559480.0000000    0.1614968
559520.0000000    0.1675174
559560.0000000    0.1378735
559600.0000000    0.1481386
559640.0000000    0.1463843
559680.0000000    0.1628092
559720.0000000    0.1644573
559760.0000000    0.1640791
559800.0000000    0.1563316
559840.0000000    0.1643370
559880.0000000    0.1637803
559920.0000000    0.1603726
559960.0000000    0.1560533
560000.0000000    0.1494048
560040.0000000    0.1421356
560080.0000000    0.1529106
560120.0000000    0.1306756
560160.0000000    0.1509796
560200.0000000    0.1368104
560240.0000000    0.1453296
560280.0000000    0.1372799
560320.0000000    0.1392389
560360.0000000    0.1448819
560400.0000000    0.1550284
560440.0000000    0.1424718
560480.0000000    0.1559941
560520.0000000    0.1505834
560560.0000000    0.1546139
560600.0000000    0.1666366
560640.0000000    0.1529091
560680.0000000    0.1482674
560720.0000000    0.1416528
560760.0000000    0.1297344
560800.0000000    0.1386503
560840.0000000    0.1412099
560880.0000000    0.1388741
560920.0000000    0.1421768
560960.0000000    0.1398531
561000.0000000    0.1236615
561040.0000000    0.1357838
561080.0000000    0.1402311
561120.0000000    0.1333126
561160.0000000    0.1625740
561200.0000000    0.1468547
561240.0000000    0.1462573
561280.0000000    0.1410415
561320.0000000    0.1536374
561360.0000000    0.1480729
561400.0000000    0.1364925
561440.0000000    0.1314001
561480.0000000    0.1415496
561520.0000000    0.1393041
561560.0000000    0.1395553
561600.0000000    0.1292042
561640.0000000    0.1237902
561680.0000000    0.1239594
561720.0000000    0.1452992
561760.0000000    0.1419499
561800.0000000    0.1444140
561840.0000000    0.1525831
561880.0000000    0.1551206
561920.0000000    0.1471937
561960.0000000    0.1613567
562000.0000000    0.1459008
562040.0000000    0.1423075
562080.0000000    0.1504036
562120.0000000    0.1492278
562160.0000000    0.1492011
562200.0000000    0.1674567
562240.0000000    0.1438669
562280.0000000    0.1387048
562320.0000000    0.1419269
562360.0000000    0.1557716
562400.0000000    0.1360218
562440.0000000    0.1483982
562480.0000000    0.1451189
562520.0000000    0.1503829
562560.0000000    0.1473100
562600.0000000    0.1384958
562640.0000000    0.1521686
562680.0000000    0.1608947
562720.0000000    0.1381778
562760.0000000    0.1630785
562800.0000000    0.1557666
562840.0000000    0.1378572
562880.0000000    0.1389473
562920.0000000    0.1329531
562960.0000000    0.1332754
563000.0000000    0.1423246
563040.0000000    0.1368855
563080.0000000    0.1339324
563120.0000000    0.1483194
563160.0000000    0.1333420
563200.0000000    0.1309645
563240.0000000    0.1312719
563280.0000000    0.1392810
563320.0000000    0.1410943
563360.0000000    0.1561950
563400.0000000    0.1572227
563440.0000000    0.1638125
563480.0000000    0.1609339
563520.0000000    0.1408175
563560.0000000    0.1545477
563600.0000000    0.1486859
563640.0000000    0.1550205
563680.0000000    0.1526783
563720.0000000    0.1633615
563760.0000000    0.1715977
563800.0000000    0.1705598
563840.0000000    0.1562472
563880.0000000    0.1505533
563920.0000000    0.1677880
563960.0000000    0.1468277
564000.0000000    0.1473168
564040.0000000    0.1319012
564080.0000000    0.1550600
564120.0000000    0.1552728
564160.0000000    0.1449623
564200.0000000    0.1640771
564240.0000000    0.1471783
564280.0000000    0.1524843
564320.0000000    0.1465358
564360.0000000    0.1576847
564400.0000000    0.1455453
564440.0000000    0.1718903
564480.0000000    0.1422480
564520.0000000    0.1406680
564560.0000000    0.1391250
564600.0000000    0.1376679
564640.0000000    0.1469874
564680.0000000    0.1374411
564720.0000000    0.1363932
564760.0000000    0.1477664
564800.0000000    0.1349983
564840.0000000    0.1305419
564880.0000000    0.1542570
564920.0000000    0.1549523
564960.0000000    0.1384762
565000.0000000    0.1585486
565040.0000000    0.1422759
565080.0000000    0.1352452
565120.0000000    0.1467090
565160.0000000    0.1577680
565200.0000000    0.1649408
565240.0000000    0.1420173
565280.0000000    0.1496321
565320.0000000    0.1315517
565360.0000000    0.1392385
565400.0000000    0.1337406
565440.0000000    0.1522972
565480.0000000    0.1391106
565520.0000000    0.1361319
565560.0000000    0.1347076
565600.0000000    0.1439903
565640.0000000    0.1468400
565680.0000000    0.1405269
565720.0000000    0.1538351
565760.0000000    0.1442951
565800.0000000    0.1395116
565840.0000000    0.1533881
565880.0000000    0.1502516
565920.0000000    0.1534602
565960.0000000    0.1658752
566000.0000000    0.1525910
566040.0000000    0.1500913
566080.0000000    0.1577435
566120.0000000    0.1594666
566160.0000000    0.1564088
566200.0000000    0.1575146
566240.0000000    0.1498390
566280.0000000    0.1491920
566320.0000000    0.1430543
566360.0000000    0.1446773
566400.0000000    0.1583681
566440.0000000    0.1487000
566480.0000000    0.1353313
566520.0000000    0.1463947
566560.0000000    0.1684091
566600.0000000    0.1561286
566640.0000000    0.1505566
566680.0000000    0.1623496
566720.0000000    0.1625424
566760.0000000    0.1531909
566800.0000000    0.1689476
566840.0000000    0.1596651
566880.0000000    0.1654465
566920.0000000    0.1723749
566960.0000000    0.1530906
567000.0000000    0.1553412
567040.0000000    0.1818269
567080.0000000    0.1878478
567120.0000000    0.1751845
567160.0000000    0.1682882
567200.0000000    0.1708783
567240.0000000    0.1614057
567280.0000000    0.1645130
567320.0000000    0.1738579
567360.0000000    0.1593938
567400.0000000    0.1702476
567440.0000000    0.1559142
567480.0000000    0.1715333
567520.0000000    0.1730295
567560.0000000    0.1449801
567600.0000000    0.1357237
567640.0000000    0.1455960
567680.0000000    0.1548388
567720.0000000    0.1537922
567760.0000000    0.1583856
567800.0000000    0.1502784
567840.0000000    0.1632401
567880.0000000    0.1554177
567920.0000000    0.1603080
567960.0000000    0.1529974
568000.0000000    0.1416936
568040.0000000    0.1321866
568080.0000000    0.1522971
568120.0000000    0.1517340
568160.0000000    0.1595242
568200.0000000    0.1590175
568240.0000000    0.1657125
568280.0000000    0.1552022
568320.0000000    0.1617998
568360.0000000    0.1668891
568400.0000000    0.1430878
568440.0000000    0.1395748
568480.0000000    0.1621234
568520.0000000    0.1523027
568560.0000000    0.1615410
568600.0000000    0.1726139
568640.0000000    0.1675571
568680.0000000    0.1674538
568720.0000000    0.1719885
568760.0000000    0.1633924
568800.0000000    0.1614830
568840.0000000    0.1608820
568880.0000000    0.1546850
568920.0000000    0.1531158
568960.0000000    0.1447901
569000.0000000    0.1513559
569040.0000000    0.1436406
569080.0000000    0.1472784
569120.0000000    0.1601919
569160.0000000    0.1527362
569200.0000000    0.1544294
569240.0000000    0.1590897
569280.0000000    0.1600731
569320.0000000    0.1523797
569360.0000000    0.1577222
569400.0000000    0.1580794
569440.0000000    0.1513925
569480.0000000    0.1578989
569520.0000000    0.1565568
569560.0000000    0.1642458
569600.0000000    0.1736048
569640.0000000    0.1425157
569680.0000000    0.1597331
569720.0000000    0.1434260
569760.0000000    0.1488353
569800.0000000    0.1479740
569840.0000000    0.1448049
569880.0000000    0.1354422
569920.0000000    0.1384172
569960.0000000    0.1249584
570000.0000000    0.1342918
570040.0000000    0.1392453
570080.0000000    0.1344480
570120.0000000    0.1364801
570160.0000000    0.1289133
570200.0000000    0.1379011
570240.0000000    0.1378247
570280.0000000    0.1405229
570320.0000000    0.1359786
570360.0000000    0.1397258
570400.0000000    0.1332237
570440.0000000    0.1332809
570480.0000000    0.1310882
570520.0000000    0.1278273
570560.0000000    0.1215396
570600.0000000    0.1282029
570640.0000000    0.1338686
570680.0000000    0.1338394
570720.0000000    0.1293189
570760.0000000    0.1322559
570800.0000000    0.1169454
570840.0000000    0.1291588
570880.0000000    0.1250167
570920.0000000    0.1372389
570960.0000000    0.1522312
571000.0000000    0.1532877
571040.0000000    0.1512393
571080.0000000    0.1554523
571120.0000000    0.1542122
571160.0000000    0.1404978
571200.0000000    0.1532269
571240.0000000    0.1349351
571280.0000000    0.1384268
571320.0000000    0.1365700
571360.0000000    0.1399074
571400.0000000    0.1375411
571440.0000000    0.1448399
571480.0000000    0.1547642
571520.0000000    0.1427322
571560.0000000    0.1475191
571600.0000000    0.1563680
571640.0000000    0.1539005
571680.0000000    0.1501238
571720.0000000    0.1605874
571760.0000000    0.1533964
571800.0000000    0.1502862
571840.0000000    0.1515137
571880.0000000    0.1610836
571920.0000000    0.1617273
571960.0000000    0.1676533
572000.0000000    0.1646168
572040.0000000    0.1571094
572080.0000000    0.1385839
572120.0000000    0.1401793
572160.0000000    0.1412381
572200.0000000    0.1400476
572240.0000000    0.1422066
572280.0000000    0.1594619
572320.0000000    0.1478612
572360.0000000    0.1454418
572400.0000000    0.1482491
572440.0000000    0.1460666
572480.0000000    0.1481079
572520.0000000    0.1352859
572560.0000000    0.1389810
572600.0000000    0.1269350
572640.0000000    0.1460861
572680.0000000    0.1424709
572720.0000000    0.1659396
572760.0000000    0.1452716
572800.0000000    0.1382390
572840.0000000    0.1295152
572880.0000000    0.1360937
572920.0000000    0.1284565
572960.0000000    0.1444623
573000.0000000    0.1350044
573040.0000000    0.1467332
573080.0000000    0.1384233
573120.0000000    0.1347624
573160.0000000    0.1558165
573200.0000000    0.1395260
573240.0000000    0.1360056
573280.0000000    0.1351016
573320.0000000    0.1271080
573360.0000000    0.1288878
573400.0000000    0.1348968
573440.0000000    0.1281391
573480.0000000    0.1394123
573520.0000000    0.1341205
573560.0000000    0.1427512
573600.0000000    0.1446372
573640.0000000    0.1410610
573680.0000000    0.1454648
573720.0000000    0.1525330
573760.0000000    0.1426517
573800.0000000    0.1316369
573840.0000000    0.1382215
573880.0000000    0.1560922
573920.0000000    0.1433989
573960.0000000    0.1240927
574000.0000000    0.1460555
574040.0000000    0.1564405
574080.0000000    0.1425284
574120.0000000    0.1539301
574160.0000000    0.1591160
574200.0000000    0.1587927
574240.0000000    0.1306077
574280.0000000    0.1344661
574320.0000000    0.1283646
574360.0000000    0.1293611
[truncated: 297,950 more chars]
