# Supplementary material for: Comment on 'Valid molecular dynamics simulations of human hemoglobin require a surprisingly large box size'
Source: eLife. 2019 Jun 20;8:e44718. doi: 10.7554/eLife.44718 (PMC6586461; doi:10.7554/eLife.44718)
Supplement: Figure 1—source data 1. — The zip archive contains a README file describing which source files correspond to the different panels. [file elife-44718-fig1-data1.zip › figure1/panels_AB/120A/7/rmsd_2dn2.xvg]

# This file was created Fri Jan  4 20:45:32 2019
# Created by:
#             :-) GROMACS - gmx rms, 2018.5-dev-20181129-d5972f7 (-:
# 
# Executable:   /usr/local/gromacs/2018/2018.4-impi2017-fftw337-gcc640-cuda91/bin/gmx
# Data prefix:  /usr/local/gromacs/2018/2018.4-impi2017-fftw337-gcc640-cuda91
# Working dir:  /home/degroot/hb/2dn2/Meuwly/120a-elife/7
# Command line:
#   gmx rms -s ../topol.tpr -f x.xtc -nice 0 -o rmsd_2dn2.xvg
# gmx rms is part of G R O M A C S:
#
# GRoups of Organic Molecules in ACtion for Science
#
@    title "RMSD"
@    xaxis  label "Time (ps)"
@    yaxis  label "RMSD (nm)"
@TYPE xy
@ subtitle "Backbone after lsq fit to Backbone"
   0.0000000    0.0000009
  40.0000000    0.0885842
  80.0000000    0.0996324
 120.0000000    0.1073445
 160.0000000    0.0993572
 200.0000000    0.1038668
 240.0000000    0.1016752
 280.0000000    0.0919648
 320.0000000    0.0960896
 360.0000000    0.1038864
 400.0000000    0.0961515
 440.0000000    0.1115471
 480.0000000    0.1073352
 520.0000000    0.0943618
 560.0000000    0.0958375
 600.0000000    0.0992545
 640.0000000    0.0921558
 680.0000000    0.1019282
 720.0000000    0.1076274
 760.0000000    0.1085255
 800.0000000    0.1004413
 840.0000000    0.0997627
 880.0000000    0.0956964
 920.0000000    0.0973132
 960.0000000    0.1095987
1000.0000000    0.0986769
1040.0000000    0.1003013
1080.0000000    0.1013839
1120.0000000    0.1048823
1160.0000000    0.1067283
1200.0000000    0.0983817
1240.0000000    0.1057344
1280.0000000    0.1024550
1320.0000000    0.1086434
1360.0000000    0.1050970
1400.0000000    0.0958951
1440.0000000    0.1001382
1480.0000000    0.1022023
1520.0000000    0.1078369
1560.0000000    0.1120482
1600.0000000    0.0947226
1640.0000000    0.1048241
1680.0000000    0.1055791
1720.0000000    0.1145938
1760.0000000    0.1128281
1800.0000000    0.1144510
1840.0000000    0.1097149
1880.0000000    0.1034594
1920.0000000    0.1044130
1960.0000000    0.1183371
2000.0000000    0.1087878
2040.0000000    0.1128054
2080.0000000    0.1152167
2120.0000000    0.0968912
2160.0000000    0.1122176
2200.0000000    0.1071407
2240.0000000    0.1121156
2280.0000000    0.1112638
2320.0000000    0.1103993
2360.0000000    0.0981939
2400.0000000    0.1084998
2440.0000000    0.1016824
2480.0000000    0.1124233
2520.0000000    0.1011367
2560.0000000    0.0920030
2600.0000000    0.0948662
2640.0000000    0.1019951
2680.0000000    0.1071244
2720.0000000    0.1074787
2760.0000000    0.0921790
2800.0000000    0.1060316
2840.0000000    0.1066267
2880.0000000    0.1212679
2920.0000000    0.1241895
2960.0000000    0.1130700
3000.0000000    0.1197609
3040.0000000    0.1131606
3080.0000000    0.1192982
3120.0000000    0.1182962
3160.0000000    0.1152267
3200.0000000    0.1305434
3240.0000000    0.1248272
3280.0000000    0.1327258
3320.0000000    0.1156864
3360.0000000    0.1193023
3400.0000000    0.1174845
3440.0000000    0.1177367
3480.0000000    0.1158990
3520.0000000    0.1225963
3560.0000000    0.1115184
3600.0000000    0.1108394
3640.0000000    0.1054798
3680.0000000    0.1031572
3720.0000000    0.0995068
3760.0000000    0.1156352
3800.0000000    0.1152809
3840.0000000    0.1025755
3880.0000000    0.0986805
3920.0000000    0.1051863
3960.0000000    0.1038658
4000.0000000    0.1013905
4040.0000000    0.0983499
4080.0000000    0.1050298
4120.0000000    0.0967895
4160.0000000    0.1057528
4200.0000000    0.1050537
4240.0000000    0.1036885
4280.0000000    0.1132441
4320.0000000    0.1065960
4360.0000000    0.1039881
4400.0000000    0.1105947
4440.0000000    0.1227522
4480.0000000    0.1023273
4520.0000000    0.1071195
4560.0000000    0.1193914
4600.0000000    0.1105297
4640.0000000    0.1020996
4680.0000000    0.1095355
4720.0000000    0.1005440
4760.0000000    0.0910217
4800.0000000    0.0935341
4840.0000000    0.0994444
4880.0000000    0.0908544
4920.0000000    0.0926571
4960.0000000    0.0921728
5000.0000000    0.1014021
5040.0000000    0.0968962
5080.0000000    0.0953437
5120.0000000    0.0965876
5160.0000000    0.0930410
5200.0000000    0.0859826
5240.0000000    0.0976288
5280.0000000    0.0953655
5320.0000000    0.1025996
5360.0000000    0.1047612
5400.0000000    0.0937779
5440.0000000    0.0960941
5480.0000000    0.0960428
5520.0000000    0.1004714
5560.0000000    0.1013179
5600.0000000    0.0921837
5640.0000000    0.0985871
5680.0000000    0.0980678
5720.0000000    0.0895481
5760.0000000    0.0960668
5800.0000000    0.1039733
5840.0000000    0.0995087
5880.0000000    0.0953123
5920.0000000    0.1037593
5960.0000000    0.0995498
6000.0000000    0.1019791
6040.0000000    0.1047021
6080.0000000    0.1005772
6120.0000000    0.0968765
6160.0000000    0.1000204
6200.0000000    0.0893729
6240.0000000    0.0970272
6280.0000000    0.0965572
6320.0000000    0.0934425
6360.0000000    0.0972941
6400.0000000    0.0976953
6440.0000000    0.0953834
6480.0000000    0.0854132
6520.0000000    0.0925461
6560.0000000    0.1002010
6600.0000000    0.0878406
6640.0000000    0.0886909
6680.0000000    0.0918747
6720.0000000    0.0993588
6760.0000000    0.0885806
6800.0000000    0.0988873
6840.0000000    0.0983511
6880.0000000    0.0945896
6920.0000000    0.0983334
6960.0000000    0.0943578
7000.0000000    0.1024316
7040.0000000    0.1060252
7080.0000000    0.0996281
7120.0000000    0.1052998
7160.0000000    0.1123798
7200.0000000    0.0997948
7240.0000000    0.1087172
7280.0000000    0.1104335
7320.0000000    0.0970845
7360.0000000    0.1040209
7400.0000000    0.0978541
7440.0000000    0.1021554
7480.0000000    0.1010404
7520.0000000    0.1083609
7560.0000000    0.1055703
7600.0000000    0.0962315
7640.0000000    0.0926958
7680.0000000    0.1040339
7720.0000000    0.1033457
7760.0000000    0.1086586
7800.0000000    0.0968602
7840.0000000    0.1015727
7880.0000000    0.1130605
7920.0000000    0.0985610
7960.0000000    0.1077819
8000.0000000    0.1018711
8040.0000000    0.0977679
8080.0000000    0.0982662
8120.0000000    0.1066965
8160.0000000    0.1059017
8200.0000000    0.0930293
8240.0000000    0.0977276
8280.0000000    0.0993726
8320.0000000    0.1029885
8360.0000000    0.1154664
8400.0000000    0.1071948
8440.0000000    0.1021610
8480.0000000    0.1025850
8520.0000000    0.1047614
8560.0000000    0.0979752
8600.0000000    0.1032148
8640.0000000    0.0999114
8680.0000000    0.1047334
8720.0000000    0.1125662
8760.0000000    0.1047750
8800.0000000    0.1039159
8840.0000000    0.1062011
8880.0000000    0.1046758
8920.0000000    0.0930652
8960.0000000    0.0976874
9000.0000000    0.1020384
9040.0000000    0.0990341
9080.0000000    0.0934514
9120.0000000    0.0965228
9160.0000000    0.1050604
9200.0000000    0.0904628
9240.0000000    0.1047286
9280.0000000    0.0945913
9320.0000000    0.1070522
9360.0000000    0.0973628
9400.0000000    0.0983459
9440.0000000    0.0945734
9480.0000000    0.1001272
9520.0000000    0.0949662
9560.0000000    0.1032464
9600.0000000    0.1057551
9640.0000000    0.0987388
9680.0000000    0.0991768
9720.0000000    0.0968783
9760.0000000    0.0901408
9800.0000000    0.0915339
9840.0000000    0.1009253
9880.0000000    0.1090510
9920.0000000    0.1122183
9960.0000000    0.1132331
10000.0000000    0.1128894
10040.0000000    0.0959820
10080.0000000    0.0985477
10120.0000000    0.1016269
10160.0000000    0.0925516
10200.0000000    0.1026890
10240.0000000    0.1002548
10280.0000000    0.1068668
10320.0000000    0.1142821
10360.0000000    0.1070672
10400.0000000    0.1057440
10440.0000000    0.0997416
10480.0000000    0.1086550
10520.0000000    0.0996431
10560.0000000    0.0949819
10600.0000000    0.1013230
10640.0000000    0.1086585
10680.0000000    0.1026864
10720.0000000    0.1027405
10760.0000000    0.1049599
10800.0000000    0.1028727
10840.0000000    0.1036408
10880.0000000    0.1095582
10920.0000000    0.0999393
10960.0000000    0.1203149
11000.0000000    0.1036473
11040.0000000    0.1036485
11080.0000000    0.1060208
11120.0000000    0.1058612
11160.0000000    0.0993120
11200.0000000    0.1000072
11240.0000000    0.1092153
11280.0000000    0.1069770
11320.0000000    0.1018602
11360.0000000    0.1069890
11400.0000000    0.1077034
11440.0000000    0.1099874
11480.0000000    0.1138156
11520.0000000    0.1045765
11560.0000000    0.1091912
11600.0000000    0.1022751
11640.0000000    0.1157273
11680.0000000    0.1074607
11720.0000000    0.0987834
11760.0000000    0.0977924
11800.0000000    0.1005575
11840.0000000    0.1026615
11880.0000000    0.0904959
11920.0000000    0.1022278
11960.0000000    0.0915544
12000.0000000    0.0909147
12040.0000000    0.0981613
12080.0000000    0.1071202
12120.0000000    0.1039600
12160.0000000    0.1015556
12200.0000000    0.0940598
12240.0000000    0.0999555
12280.0000000    0.1013267
12320.0000000    0.0965123
12360.0000000    0.0943614
12400.0000000    0.1036617
12440.0000000    0.0990761
12480.0000000    0.1045728
12520.0000000    0.0988166
12560.0000000    0.1041309
12600.0000000    0.1143450
12640.0000000    0.1030873
12680.0000000    0.1118809
12720.0000000    0.1087149
12760.0000000    0.1009186
12800.0000000    0.1041080
12840.0000000    0.1045723
12880.0000000    0.1012699
12920.0000000    0.1025062
12960.0000000    0.0979944
13000.0000000    0.0954251
13040.0000000    0.0936188
13080.0000000    0.0953690
13120.0000000    0.0963975
13160.0000000    0.0963740
13200.0000000    0.0986249
13240.0000000    0.0965059
13280.0000000    0.1043538
13320.0000000    0.1075655
13360.0000000    0.1036130
13400.0000000    0.1037882
13440.0000000    0.0979028
13480.0000000    0.1055088
13520.0000000    0.1021831
13560.0000000    0.1017185
13600.0000000    0.1022512
13640.0000000    0.0971394
13680.0000000    0.1046747
13720.0000000    0.1041576
13760.0000000    0.0978972
13800.0000000    0.1034665
13840.0000000    0.1083352
13880.0000000    0.1089321
13920.0000000    0.1078275
13960.0000000    0.0997859
14000.0000000    0.0965576
14040.0000000    0.0909199
14080.0000000    0.1021370
14120.0000000    0.0978242
14160.0000000    0.0853932
14200.0000000    0.0932559
14240.0000000    0.0862836
14280.0000000    0.1088172
14320.0000000    0.0950149
14360.0000000    0.0884336
14400.0000000    0.0983771
14440.0000000    0.0981479
14480.0000000    0.0949437
14520.0000000    0.0934435
14560.0000000    0.0962563
14600.0000000    0.1018351
14640.0000000    0.1026288
14680.0000000    0.0926884
14720.0000000    0.0917160
14760.0000000    0.0925522
14800.0000000    0.0954969
14840.0000000    0.0935662
14880.0000000    0.0968207
14920.0000000    0.0921546
14960.0000000    0.1029075
15000.0000000    0.0943949
15040.0000000    0.0956517
15080.0000000    0.1058254
15120.0000000    0.0990132
15160.0000000    0.0917289
15200.0000000    0.0862383
15240.0000000    0.1009876
15280.0000000    0.0888757
15320.0000000    0.1036677
15360.0000000    0.1046982
15400.0000000    0.0929638
15440.0000000    0.0937143
15480.0000000    0.1009937
15520.0000000    0.0934231
15560.0000000    0.0921042
15600.0000000    0.0919901
15640.0000000    0.0970345
15680.0000000    0.0930062
15720.0000000    0.0994561
15760.0000000    0.1009292
15800.0000000    0.0860929
15840.0000000    0.0854878
15880.0000000    0.0917813
15920.0000000    0.0974383
15960.0000000    0.1085343
16000.0000000    0.1015760
16040.0000000    0.0930393
16080.0000000    0.1032192
16120.0000000    0.1047528
16160.0000000    0.1016767
16200.0000000    0.0971092
16240.0000000    0.1022335
16280.0000000    0.0933549
16320.0000000    0.0944417
16360.0000000    0.0968500
16400.0000000    0.0971313
16440.0000000    0.0959266
16480.0000000    0.0913171
16520.0000000    0.0973487
16560.0000000    0.1033047
16600.0000000    0.1003415
16640.0000000    0.0992201
16680.0000000    0.0986197
16720.0000000    0.0945847
16760.0000000    0.0992747
16800.0000000    0.1041372
16840.0000000    0.1056406
16880.0000000    0.0964040
16920.0000000    0.1127595
16960.0000000    0.1024808
17000.0000000    0.1073502
17040.0000000    0.0954177
17080.0000000    0.0995050
17120.0000000    0.1128514
17160.0000000    0.1028421
17200.0000000    0.0977311
17240.0000000    0.1031344
17280.0000000    0.0997163
17320.0000000    0.1002653
17360.0000000    0.1026281
17400.0000000    0.0996188
17440.0000000    0.1018633
17480.0000000    0.1034415
17520.0000000    0.1112553
17560.0000000    0.0991869
17600.0000000    0.0926497
17640.0000000    0.1073700
17680.0000000    0.1068737
17720.0000000    0.0992896
17760.0000000    0.1001672
17800.0000000    0.0947319
17840.0000000    0.1076685
17880.0000000    0.1040020
17920.0000000    0.1107495
17960.0000000    0.1017222
18000.0000000    0.0991559
18040.0000000    0.1181371
18080.0000000    0.0931472
18120.0000000    0.1012013
18160.0000000    0.0984873
18200.0000000    0.1032679
18240.0000000    0.0890517
18280.0000000    0.0865040
18320.0000000    0.1007677
18360.0000000    0.1025243
18400.0000000    0.1021223
18440.0000000    0.0848543
18480.0000000    0.0851061
18520.0000000    0.0971717
18560.0000000    0.0998230
18600.0000000    0.0908769
18640.0000000    0.1019686
18680.0000000    0.1015351
18720.0000000    0.1024928
18760.0000000    0.1040053
18800.0000000    0.1095963
18840.0000000    0.0949571
18880.0000000    0.0892257
18920.0000000    0.0946823
18960.0000000    0.0899004
19000.0000000    0.1101191
19040.0000000    0.1047948
19080.0000000    0.0944732
19120.0000000    0.1024034
19160.0000000    0.1004275
19200.0000000    0.1039512
19240.0000000    0.0901239
19280.0000000    0.1068655
19320.0000000    0.1026980
19360.0000000    0.0888995
19400.0000000    0.1015857
19440.0000000    0.0989143
19480.0000000    0.1003267
19520.0000000    0.1013901
19560.0000000    0.1026999
19600.0000000    0.0907998
19640.0000000    0.0858383
19680.0000000    0.0980176
19720.0000000    0.0982754
19760.0000000    0.1167297
19800.0000000    0.1103436
19840.0000000    0.0982796
19880.0000000    0.0993447
19920.0000000    0.0976652
19960.0000000    0.1064020
20000.0000000    0.1061808
20040.0000000    0.0893480
20080.0000000    0.0925788
20120.0000000    0.0920262
20160.0000000    0.0886886
20200.0000000    0.0902225
20240.0000000    0.0969074
20280.0000000    0.0985096
20320.0000000    0.1005343
20360.0000000    0.1011330
20400.0000000    0.0950089
20440.0000000    0.0958939
20480.0000000    0.0917117
20520.0000000    0.0934303
20560.0000000    0.0987046
20600.0000000    0.1018091
20640.0000000    0.1001137
20680.0000000    0.0957405
20720.0000000    0.1053153
20760.0000000    0.0906074
20800.0000000    0.1073199
20840.0000000    0.1030488
20880.0000000    0.0938179
20920.0000000    0.0875094
20960.0000000    0.0936228
21000.0000000    0.1018611
21040.0000000    0.0976664
21080.0000000    0.1016626
21120.0000000    0.1071063
21160.0000000    0.1104543
21200.0000000    0.0999807
21240.0000000    0.1061293
21280.0000000    0.0971341
21320.0000000    0.0984834
21360.0000000    0.1012507
21400.0000000    0.1015111
21440.0000000    0.1123291
21480.0000000    0.1092398
21520.0000000    0.0986361
21560.0000000    0.1087969
21600.0000000    0.1049033
21640.0000000    0.1008042
21680.0000000    0.1031855
21720.0000000    0.0916175
21760.0000000    0.1067269
21800.0000000    0.1064965
21840.0000000    0.1049526
21880.0000000    0.0964540
21920.0000000    0.1076188
21960.0000000    0.1097627
22000.0000000    0.0958123
22040.0000000    0.0949055
22080.0000000    0.1054272
22120.0000000    0.1085869
22160.0000000    0.1112194
22200.0000000    0.1098910
22240.0000000    0.1165281
22280.0000000    0.0992439
22320.0000000    0.1169198
22360.0000000    0.1037588
22400.0000000    0.1051146
22440.0000000    0.1127997
22480.0000000    0.1081715
22520.0000000    0.1061242
22560.0000000    0.1028281
22600.0000000    0.0990376
22640.0000000    0.0947996
22680.0000000    0.0975509
22720.0000000    0.0952748
22760.0000000    0.1010447
22800.0000000    0.1009080
22840.0000000    0.0997977
22880.0000000    0.1053190
22920.0000000    0.0945320
22960.0000000    0.1038983
23000.0000000    0.0943771
23040.0000000    0.1087855
23080.0000000    0.1096843
23120.0000000    0.1061103
23160.0000000    0.1142036
23200.0000000    0.1089702
23240.0000000    0.0980086
23280.0000000    0.1021839
23320.0000000    0.0974500
23360.0000000    0.0957747
23400.0000000    0.0940714
23440.0000000    0.0934648
23480.0000000    0.1075812
23520.0000000    0.0960080
23560.0000000    0.0996551
23600.0000000    0.1031393
23640.0000000    0.1016228
23680.0000000    0.0971038
23720.0000000    0.1005460
23760.0000000    0.1024230
23800.0000000    0.0982728
23840.0000000    0.1108856
23880.0000000    0.1057940
23920.0000000    0.0946612
23960.0000000    0.1057969
24000.0000000    0.1043348
24040.0000000    0.1182370
24080.0000000    0.1012708
24120.0000000    0.1054622
24160.0000000    0.0987724
24200.0000000    0.1082725
24240.0000000    0.1068321
24280.0000000    0.1050143
24320.0000000    0.1010690
24360.0000000    0.0994235
24400.0000000    0.0947382
24440.0000000    0.0985009
24480.0000000    0.0987202
24520.0000000    0.1018163
24560.0000000    0.0918182
24600.0000000    0.1024726
24640.0000000    0.0952431
24680.0000000    0.0965425
24720.0000000    0.0955509
24760.0000000    0.0874882
24800.0000000    0.1026508
24840.0000000    0.0941293
24880.0000000    0.0947338
24920.0000000    0.1032004
24960.0000000    0.0997059
25000.0000000    0.1019713
25040.0000000    0.1039976
25080.0000000    0.1065829
25120.0000000    0.0934569
25160.0000000    0.1025524
25200.0000000    0.1021427
25240.0000000    0.1001306
25280.0000000    0.1025511
25320.0000000    0.0936469
25360.0000000    0.1075058
25400.0000000    0.1032796
25440.0000000    0.1050958
25480.0000000    0.1048150
25520.0000000    0.1106817
25560.0000000    0.1150634
25600.0000000    0.0950356
25640.0000000    0.1080017
25680.0000000    0.0998789
25720.0000000    0.0973451
25760.0000000    0.0958100
25800.0000000    0.0952429
25840.0000000    0.1027013
25880.0000000    0.0974468
25920.0000000    0.1091268
25960.0000000    0.0994912
26000.0000000    0.1029971
26040.0000000    0.1013128
26080.0000000    0.0968681
26120.0000000    0.0999689
26160.0000000    0.1000640
26200.0000000    0.1010239
26240.0000000    0.1038156
26280.0000000    0.0994068
26320.0000000    0.0966885
26360.0000000    0.0981827
26400.0000000    0.1011842
26440.0000000    0.1040984
26480.0000000    0.1042588
26520.0000000    0.0997345
26560.0000000    0.1104277
26600.0000000    0.0973999
26640.0000000    0.1075476
26680.0000000    0.1003511
26720.0000000    0.0990875
26760.0000000    0.1097093
26800.0000000    0.0935434
26840.0000000    0.1037738
26880.0000000    0.0959607
26920.0000000    0.1001306
26960.0000000    0.0902955
27000.0000000    0.0953210
27040.0000000    0.1005889
27080.0000000    0.0967343
27120.0000000    0.0970229
27160.0000000    0.1041985
27200.0000000    0.0943563
27240.0000000    0.1023969
27280.0000000    0.1004581
27320.0000000    0.1037000
27360.0000000    0.1048224
27400.0000000    0.0946199
27440.0000000    0.1043829
27480.0000000    0.0994461
27520.0000000    0.1144582
27560.0000000    0.0972703
27600.0000000    0.0965794
27640.0000000    0.1081308
27680.0000000    0.1109323
27720.0000000    0.0979546
27760.0000000    0.0949408
27800.0000000    0.1038577
27840.0000000    0.0928959
27880.0000000    0.0992892
27920.0000000    0.1018353
27960.0000000    0.1012377
28000.0000000    0.0967833
28040.0000000    0.1006721
28080.0000000    0.1003984
28120.0000000    0.0986887
28160.0000000    0.0979554
28200.0000000    0.0978309
28240.0000000    0.1001083
28280.0000000    0.0972883
28320.0000000    0.0996685
28360.0000000    0.1082775
28400.0000000    0.1143655
28440.0000000    0.1046671
28480.0000000    0.1011461
28520.0000000    0.1097093
28560.0000000    0.1056606
28600.0000000    0.0983543
28640.0000000    0.1067879
28680.0000000    0.0980498
28720.0000000    0.1026717
28760.0000000    0.1065974
28800.0000000    0.1036907
28840.0000000    0.1038657
28880.0000000    0.1094226
28920.0000000    0.0983854
28960.0000000    0.0923756
29000.0000000    0.1007353
29040.0000000    0.0897893
29080.0000000    0.1008470
29120.0000000    0.0962252
29160.0000000    0.1019233
29200.0000000    0.0910159
29240.0000000    0.1132866
29280.0000000    0.1025919
29320.0000000    0.1030714
29360.0000000    0.1023149
29400.0000000    0.1046232
29440.0000000    0.1088855
29480.0000000    0.1101201
29520.0000000    0.1117719
29560.0000000    0.1057182
29600.0000000    0.0923335
29640.0000000    0.1056170
29680.0000000    0.1082440
29720.0000000    0.0997924
29760.0000000    0.1145462
29800.0000000    0.1001493
29840.0000000    0.1080297
29880.0000000    0.1108120
29920.0000000    0.1048737
29960.0000000    0.1042153
30000.0000000    0.1011016
30040.0000000    0.0955680
30080.0000000    0.1059015
30120.0000000    0.1132820
30160.0000000    0.1156369
30200.0000000    0.1136199
30240.0000000    0.1067337
30280.0000000    0.1054179
30320.0000000    0.0999721
30360.0000000    0.0969355
30400.0000000    0.0989613
30440.0000000    0.0988359
30480.0000000    0.0986907
30520.0000000    0.1027376
30560.0000000    0.0959360
30600.0000000    0.1005942
30640.0000000    0.1000587
30680.0000000    0.1070558
30720.0000000    0.0968326
30760.0000000    0.1120353
30800.0000000    0.1059744
30840.0000000    0.1051183
30880.0000000    0.1090512
30920.0000000    0.0920850
30960.0000000    0.1089907
31000.0000000    0.1078413
31040.0000000    0.1101262
31080.0000000    0.1208052
31120.0000000    0.1092195
31160.0000000    0.1106833
31200.0000000    0.1161571
31240.0000000    0.1094622
31280.0000000    0.1048859
31320.0000000    0.1045569
31360.0000000    0.1140094
31400.0000000    0.1111407
31440.0000000    0.1145520
31480.0000000    0.1006721
31520.0000000    0.1065090
31560.0000000    0.1092376
31600.0000000    0.1033795
31640.0000000    0.1046149
31680.0000000    0.1025920
31720.0000000    0.1030641
31760.0000000    0.1056468
31800.0000000    0.1011606
31840.0000000    0.1005247
31880.0000000    0.1079361
31920.0000000    0.1082625
31960.0000000    0.0986796
32000.0000000    0.0933768
32040.0000000    0.0906324
32080.0000000    0.1003223
32120.0000000    0.0896176
32160.0000000    0.1035312
32200.0000000    0.1028420
32240.0000000    0.1003398
32280.0000000    0.0923025
32320.0000000    0.0959878
32360.0000000    0.1009611
32400.0000000    0.0982246
32440.0000000    0.1073902
32480.0000000    0.1093068
32520.0000000    0.1046675
32560.0000000    0.0964878
32600.0000000    0.1034103
32640.0000000    0.0981048
32680.0000000    0.1156946
32720.0000000    0.1017544
32760.0000000    0.1083905
32800.0000000    0.1053103
32840.0000000    0.1099529
32880.0000000    0.1103326
32920.0000000    0.1030078
32960.0000000    0.1051014
33000.0000000    0.1082112
33040.0000000    0.1083100
33080.0000000    0.1029895
33120.0000000    0.1113612
33160.0000000    0.1182434
33200.0000000    0.1146718
33240.0000000    0.1105179
33280.0000000    0.1108550
33320.0000000    0.1079269
33360.0000000    0.1030180
33400.0000000    0.1116773
33440.0000000    0.1098580
33480.0000000    0.1114997
33520.0000000    0.1018322
33560.0000000    0.1040755
33600.0000000    0.1089051
33640.0000000    0.1187364
33680.0000000    0.1050977
33720.0000000    0.1057213
33760.0000000    0.1145298
33800.0000000    0.1037805
33840.0000000    0.1057911
33880.0000000    0.1033473
33920.0000000    0.1151596
33960.0000000    0.1157324
34000.0000000    0.1054026
34040.0000000    0.1074266
34080.0000000    0.1154415
34120.0000000    0.1050745
34160.0000000    0.1035676
34200.0000000    0.1067213
34240.0000000    0.0931377
34280.0000000    0.0975736
34320.0000000    0.1007466
34360.0000000    0.0989031
34400.0000000    0.1027346
34440.0000000    0.1039314
34480.0000000    0.1030520
34520.0000000    0.0983374
34560.0000000    0.1020577
34600.0000000    0.0944727
34640.0000000    0.0956719
34680.0000000    0.0878791
34720.0000000    0.0877238
34760.0000000    0.1027886
34800.0000000    0.0923077
34840.0000000    0.1149270
34880.0000000    0.1105347
34920.0000000    0.1049004
34960.0000000    0.0945466
35000.0000000    0.0902065
35040.0000000    0.0949827
35080.0000000    0.0956753
35120.0000000    0.1041583
35160.0000000    0.1071966
35200.0000000    0.1088337
35240.0000000    0.0961584
35280.0000000    0.0962827
35320.0000000    0.1132023
35360.0000000    0.0988670
35400.0000000    0.1088115
35440.0000000    0.0990043
35480.0000000    0.0985409
35520.0000000    0.0971224
35560.0000000    0.1024601
35600.0000000    0.1048373
35640.0000000    0.1050909
35680.0000000    0.1148982
35720.0000000    0.1070087
35760.0000000    0.1040927
35800.0000000    0.1103771
35840.0000000    0.0982285
35880.0000000    0.0999429
35920.0000000    0.1105766
35960.0000000    0.1056864
36000.0000000    0.1033712
36040.0000000    0.0928789
36080.0000000    0.0980670
36120.0000000    0.1024590
36160.0000000    0.0969145
36200.0000000    0.0998795
36240.0000000    0.0962700
36280.0000000    0.1034215
36320.0000000    0.1053037
36360.0000000    0.1030679
36400.0000000    0.1040389
36440.0000000    0.1018886
36480.0000000    0.1222412
36520.0000000    0.1020460
36560.0000000    0.1125195
36600.0000000    0.1161352
36640.0000000    0.1076388
36680.0000000    0.1118478
36720.0000000    0.1116741
36760.0000000    0.1085861
36800.0000000    0.1083668
36840.0000000    0.0979378
36880.0000000    0.0982223
36920.0000000    0.1030054
36960.0000000    0.1038045
37000.0000000    0.1026618
37040.0000000    0.1005380
37080.0000000    0.0964444
37120.0000000    0.0958457
37160.0000000    0.0921380
37200.0000000    0.1083619
37240.0000000    0.1065442
37280.0000000    0.1047315
37320.0000000    0.1018965
37360.0000000    0.1010205
37400.0000000    0.1033781
37440.0000000    0.0993393
37480.0000000    0.0901359
37520.0000000    0.0951163
37560.0000000    0.0874305
37600.0000000    0.0923642
37640.0000000    0.1097940
37680.0000000    0.0960722
37720.0000000    0.0949075
37760.0000000    0.0986623
37800.0000000    0.1069137
37840.0000000    0.0990044
37880.0000000    0.1034921
37920.0000000    0.1001197
37960.0000000    0.1003254
38000.0000000    0.1019469
38040.0000000    0.1034417
38080.0000000    0.1036816
38120.0000000    0.1009945
38160.0000000    0.0984132
38200.0000000    0.0986326
38240.0000000    0.1112019
38280.0000000    0.1048365
38320.0000000    0.1071613
38360.0000000    0.1117332
38400.0000000    0.1135483
38440.0000000    0.1117569
38480.0000000    0.1086616
38520.0000000    0.0985600
38560.0000000    0.0979057
38600.0000000    0.0917111
38640.0000000    0.0933871
38680.0000000    0.0974985
38720.0000000    0.1041677
38760.0000000    0.0975211
38800.0000000    0.0918305
38840.0000000    0.0942033
38880.0000000    0.0994940
38920.0000000    0.0943926
38960.0000000    0.0884745
39000.0000000    0.1052164
39040.0000000    0.1044398
39080.0000000    0.0913880
39120.0000000    0.0954082
39160.0000000    0.1102539
39200.0000000    0.0982957
39240.0000000    0.1057121
39280.0000000    0.0889736
39320.0000000    0.0941919
39360.0000000    0.1079984
39400.0000000    0.1050484
39440.0000000    0.0960405
39480.0000000    0.0939377
39520.0000000    0.0961826
39560.0000000    0.0984307
39600.0000000    0.1026452
39640.0000000    0.0953969
39680.0000000    0.1067611
39720.0000000    0.1025634
39760.0000000    0.0954504
39800.0000000    0.1043608
39840.0000000    0.1026775
39880.0000000    0.1042209
39920.0000000    0.1041128
39960.0000000    0.0985750
40000.0000000    0.1038226
40040.0000000    0.0989358
40080.0000000    0.0966674
40120.0000000    0.0989137
40160.0000000    0.1024386
40200.0000000    0.0973350
40240.0000000    0.1020068
40280.0000000    0.1007933
40320.0000000    0.0980720
40360.0000000    0.0987667
40400.0000000    0.0951016
40440.0000000    0.1000915
40480.0000000    0.0980430
40520.0000000    0.1007157
40560.0000000    0.1025895
40600.0000000    0.1038486
40640.0000000    0.1149468
40680.0000000    0.1047353
40720.0000000    0.1002801
40760.0000000    0.0923920
40800.0000000    0.0902051
40840.0000000    0.1007248
40880.0000000    0.1008629
40920.0000000    0.0997096
40960.0000000    0.1025106
41000.0000000    0.0980772
41040.0000000    0.1030581
41080.0000000    0.0910194
41120.0000000    0.0978339
41160.0000000    0.0979370
41200.0000000    0.0992370
41240.0000000    0.0998398
41280.0000000    0.0949259
41320.0000000    0.1073742
41360.0000000    0.1061459
41400.0000000    0.0988930
41440.0000000    0.0934190
41480.0000000    0.0971121
41520.0000000    0.0946773
41560.0000000    0.1100396
41600.0000000    0.1044576
41640.0000000    0.0995009
41680.0000000    0.0998175
41720.0000000    0.0944543
41760.0000000    0.0994748
41800.0000000    0.1056021
41840.0000000    0.1006358
41880.0000000    0.0996234
41920.0000000    0.0960181
41960.0000000    0.0980569
42000.0000000    0.1120633
42040.0000000    0.0973252
42080.0000000    0.0930559
42120.0000000    0.0978801
42160.0000000    0.0911033
42200.0000000    0.0945167
42240.0000000    0.1024735
42280.0000000    0.1010946
42320.0000000    0.0983058
42360.0000000    0.1085907
42400.0000000    0.1012426
42440.0000000    0.1016902
42480.0000000    0.0988194
42520.0000000    0.0898158
42560.0000000    0.0983320
42600.0000000    0.0968015
42640.0000000    0.0961605
42680.0000000    0.0889234
42720.0000000    0.0951422
42760.0000000    0.0884916
42800.0000000    0.0965137
42840.0000000    0.1024275
42880.0000000    0.1025364
42920.0000000    0.0991136
42960.0000000    0.0913069
43000.0000000    0.0982081
43040.0000000    0.1009676
43080.0000000    0.0985909
43120.0000000    0.0957120
43160.0000000    0.0978200
43200.0000000    0.0917216
43240.0000000    0.0910070
43280.0000000    0.0962650
43320.0000000    0.0913513
43360.0000000    0.0880915
43400.0000000    0.0884382
43440.0000000    0.0947181
43480.0000000    0.0958196
43520.0000000    0.1103286
43560.0000000    0.0963140
43600.0000000    0.1015214
43640.0000000    0.0997528
43680.0000000    0.0903387
43720.0000000    0.1052739
43760.0000000    0.1025695
43800.0000000    0.0985714
43840.0000000    0.1021392
43880.0000000    0.1009426
43920.0000000    0.1111698
43960.0000000    0.1047025
44000.0000000    0.1106575
44040.0000000    0.1006466
44080.0000000    0.0950859
44120.0000000    0.1054547
44160.0000000    0.1009444
44200.0000000    0.0948890
44240.0000000    0.0945516
44280.0000000    0.0972287
44320.0000000    0.0960192
44360.0000000    0.1077988
44400.0000000    0.1146976
44440.0000000    0.1174816
44480.0000000    0.1058640
44520.0000000    0.1112964
44560.0000000    0.1022886
44600.0000000    0.1068953
44640.0000000    0.1176069
44680.0000000    0.1159814
44720.0000000    0.1141062
44760.0000000    0.1146613
44800.0000000    0.1037329
44840.0000000    0.1111163
44880.0000000    0.1080443
44920.0000000    0.1180340
44960.0000000    0.1089726
45000.0000000    0.0980995
45040.0000000    0.1053109
45080.0000000    0.1170434
45120.0000000    0.1045653
45160.0000000    0.0988853
45200.0000000    0.1182443
45240.0000000    0.1043923
45280.0000000    0.1147807
45320.0000000    0.1034168
45360.0000000    0.1118934
45400.0000000    0.1089090
45440.0000000    0.1121891
45480.0000000    0.1031565
45520.0000000    0.1143426
45560.0000000    0.1135333
45600.0000000    0.1004112
45640.0000000    0.1103553
45680.0000000    0.1064243
45720.0000000    0.1134227
45760.0000000    0.1054285
45800.0000000    0.1269990
45840.0000000    0.1124178
45880.0000000    0.1068590
45920.0000000    0.1007465
45960.0000000    0.1126793
46000.0000000    0.0997483
46040.0000000    0.0995232
46080.0000000    0.0958386
46120.0000000    0.0975312
46160.0000000    0.0934522
46200.0000000    0.0992305
46240.0000000    0.0902505
46280.0000000    0.0923856
46320.0000000    0.1031535
46360.0000000    0.0976323
46400.0000000    0.0950619
46440.0000000    0.1085015
46480.0000000    0.1011309
46520.0000000    0.0921554
46560.0000000    0.0943789
46600.0000000    0.0965136
46640.0000000    0.1025644
46680.0000000    0.1080256
46720.0000000    0.1019967
46760.0000000    0.1037427
46800.0000000    0.1125507
46840.0000000    0.0975079
46880.0000000    0.1041607
46920.0000000    0.1087271
46960.0000000    0.1006955
47000.0000000    0.1058515
47040.0000000    0.1037593
47080.0000000    0.1008175
47120.0000000    0.1099972
47160.0000000    0.1121090
47200.0000000    0.1097343
47240.0000000    0.1111024
47280.0000000    0.0997456
47320.0000000    0.0962137
47360.0000000    0.0994480
47400.0000000    0.1033256
47440.0000000    0.0974151
47480.0000000    0.1073307
47520.0000000    0.1004342
47560.0000000    0.1004429
47600.0000000    0.1068730
47640.0000000    0.1039141
47680.0000000    0.1051358
47720.0000000    0.1025630
47760.0000000    0.0979736
47800.0000000    0.0988234
47840.0000000    0.0985232
47880.0000000    0.0945321
47920.0000000    0.0989575
47960.0000000    0.0964788
48000.0000000    0.1000950
48040.0000000    0.1087019
48080.0000000    0.0995230
48120.0000000    0.0956345
48160.0000000    0.1093731
48200.0000000    0.1217639
48240.0000000    0.1034175
48280.0000000    0.1037209
48320.0000000    0.1010317
48360.0000000    0.1006096
48400.0000000    0.1018314
48440.0000000    0.1113514
48480.0000000    0.1084337
48520.0000000    0.1084371
48560.0000000    0.1097311
48600.0000000    0.1084790
48640.0000000    0.1039777
48680.0000000    0.1029239
48720.0000000    0.1114325
48760.0000000    0.1059418
48800.0000000    0.0983311
48840.0000000    0.1098776
48880.0000000    0.1062981
48920.0000000    0.1050041
48960.0000000    0.1025557
49000.0000000    0.1105639
49040.0000000    0.1269000
49080.0000000    0.1229370
49120.0000000    0.1128874
49160.0000000    0.1061523
49200.0000000    0.1206402
49240.0000000    0.1241302
49280.0000000    0.1133830
49320.0000000    0.1082282
49360.0000000    0.1157202
49400.0000000    0.1185695
49440.0000000    0.1226194
49480.0000000    0.1137515
49520.0000000    0.1179458
49560.0000000    0.1229811
49600.0000000    0.1102154
49640.0000000    0.1093856
49680.0000000    0.1186955
49720.0000000    0.1133619
49760.0000000    0.1192601
49800.0000000    0.1165399
49840.0000000    0.1074461
49880.0000000    0.1110029
49920.0000000    0.1016689
49960.0000000    0.1289961
50000.0000000    0.1160381
50040.0000000    0.1209865
50080.0000000    0.1127920
50120.0000000    0.1225723
50160.0000000    0.1145418
50200.0000000    0.1192172
50240.0000000    0.1187711
50280.0000000    0.1250544
50320.0000000    0.1126211
50360.0000000    0.1040163
50400.0000000    0.1119645
50440.0000000    0.1114844
50480.0000000    0.1097860
50520.0000000    0.1001176
50560.0000000    0.1246759
50600.0000000    0.1119981
50640.0000000    0.1212645
50680.0000000    0.1240308
50720.0000000    0.1168418
50760.0000000    0.1193708
50800.0000000    0.1269065
50840.0000000    0.1174982
50880.0000000    0.1092704
50920.0000000    0.1122608
50960.0000000    0.1094567
51000.0000000    0.1151248
51040.0000000    0.1112017
51080.0000000    0.1063004
51120.0000000    0.1053363
51160.0000000    0.0972923
51200.0000000    0.1122401
51240.0000000    0.0949549
51280.0000000    0.1084265
51320.0000000    0.0982526
51360.0000000    0.1018884
51400.0000000    0.1108646
51440.0000000    0.1143316
51480.0000000    0.1131055
51520.0000000    0.1139036
51560.0000000    0.1038634
51600.0000000    0.1213522
51640.0000000    0.1066963
51680.0000000    0.1124677
51720.0000000    0.1107475
51760.0000000    0.1226779
51800.0000000    0.1139117
51840.0000000    0.1135053
51880.0000000    0.1344061
51920.0000000    0.1158576
51960.0000000    0.1031424
52000.0000000    0.0973491
52040.0000000    0.1098747
52080.0000000    0.1014337
52120.0000000    0.0925525
52160.0000000    0.1044293
52200.0000000    0.1190690
52240.0000000    0.1092489
52280.0000000    0.1035077
52320.0000000    0.1140629
52360.0000000    0.1158146
52400.0000000    0.1083720
52440.0000000    0.1035901
52480.0000000    0.1055076
52520.0000000    0.1078860
52560.0000000    0.1035587
52600.0000000    0.0982271
52640.0000000    0.1021898
52680.0000000    0.1082792
52720.0000000    0.1229705
52760.0000000    0.1074407
52800.0000000    0.1002457
52840.0000000    0.1027176
52880.0000000    0.0994109
52920.0000000    0.1018474
52960.0000000    0.1130078
53000.0000000    0.1076110
53040.0000000    0.1068673
53080.0000000    0.1038288
53120.0000000    0.1126898
53160.0000000    0.1223803
53200.0000000    0.1173835
53240.0000000    0.1208332
53280.0000000    0.1058034
53320.0000000    0.1063732
53360.0000000    0.1140340
53400.0000000    0.1078157
53440.0000000    0.1186784
53480.0000000    0.1071467
53520.0000000    0.1082005
53560.0000000    0.1232728
53600.0000000    0.1290918
53640.0000000    0.1159639
53680.0000000    0.1232556
53720.0000000    0.1167101
53760.0000000    0.1202730
53800.0000000    0.1109719
53840.0000000    0.1009969
53880.0000000    0.1064650
53920.0000000    0.1153160
53960.0000000    0.1095250
54000.0000000    0.1092039
54040.0000000    0.1056307
54080.0000000    0.1026202
54120.0000000    0.1034651
54160.0000000    0.1072555
54200.0000000    0.1049030
54240.0000000    0.0997821
54280.0000000    0.1030044
54320.0000000    0.0978154
54360.0000000    0.1086742
54400.0000000    0.1157304
54440.0000000    0.1123278
54480.0000000    0.1119121
54520.0000000    0.1034647
54560.0000000    0.1057692
54600.0000000    0.1001831
54640.0000000    0.1096012
54680.0000000    0.1224445
54720.0000000    0.1106854
54760.0000000    0.1130596
54800.0000000    0.1125577
54840.0000000    0.1127743
54880.0000000    0.1198294
54920.0000000    0.1243678
54960.0000000    0.1086113
55000.0000000    0.1049736
55040.0000000    0.1128470
55080.0000000    0.1214071
55120.0000000    0.1391989
55160.0000000    0.1296588
55200.0000000    0.1092668
55240.0000000    0.1225051
55280.0000000    0.1368483
55320.0000000    0.1278132
55360.0000000    0.1351718
55400.0000000    0.1190089
55440.0000000    0.1277020
55480.0000000    0.1348311
55520.0000000    0.1128273
55560.0000000    0.1212429
55600.0000000    0.1170911
55640.0000000    0.1289794
55680.0000000    0.1293411
55720.0000000    0.1292815
55760.0000000    0.1247432
55800.0000000    0.1153543
55840.0000000    0.1020309
55880.0000000    0.1215080
55920.0000000    0.1255764
55960.0000000    0.1020397
56000.0000000    0.1305550
56040.0000000    0.1154228
56080.0000000    0.1268582
56120.0000000    0.1070867
56160.0000000    0.1121986
56200.0000000    0.1135627
56240.0000000    0.1319262
56280.0000000    0.1174153
56320.0000000    0.1204259
56360.0000000    0.1182443
56400.0000000    0.1124026
56440.0000000    0.1280333
56480.0000000    0.1108041
56520.0000000    0.1183228
56560.0000000    0.1181248
56600.0000000    0.1258283
56640.0000000    0.1265448
56680.0000000    0.1366560
56720.0000000    0.1222397
56760.0000000    0.1289438
56800.0000000    0.1289480
56840.0000000    0.1253717
56880.0000000    0.1333438
56920.0000000    0.1479667
56960.0000000    0.1312819
57000.0000000    0.1115674
57040.0000000    0.1171867
57080.0000000    0.1165939
57120.0000000    0.1179639
57160.0000000    0.1276688
57200.0000000    0.1180189
57240.0000000    0.1312517
57280.0000000    0.1343188
57320.0000000    0.1348945
57360.0000000    0.1207056
57400.0000000    0.1203932
57440.0000000    0.1117966
57480.0000000    0.1180497
57520.0000000    0.1097218
57560.0000000    0.1148982
57600.0000000    0.1241332
57640.0000000    0.1312106
57680.0000000    0.1382906
57720.0000000    0.1326446
57760.0000000    0.1247685
57800.0000000    0.1272407
57840.0000000    0.1162603
57880.0000000    0.1214586
57920.0000000    0.1186010
57960.0000000    0.1161007
58000.0000000    0.1199828
58040.0000000    0.1176366
58080.0000000    0.1257321
58120.0000000    0.1150132
58160.0000000    0.1208000
58200.0000000    0.1193003
58240.0000000    0.1175748
58280.0000000    0.1112336
58320.0000000    0.1215461
58360.0000000    0.1299672
58400.0000000    0.1188713
58440.0000000    0.1096861
58480.0000000    0.1221048
58520.0000000    0.1209707
58560.0000000    0.1157377
58600.0000000    0.1167779
58640.0000000    0.1130764
58680.0000000    0.1186592
58720.0000000    0.1214331
58760.0000000    0.1185405
58800.0000000    0.1108624
58840.0000000    0.1243399
58880.0000000    0.1141480
58920.0000000    0.1259604
58960.0000000    0.1130005
59000.0000000    0.1226674
59040.0000000    0.1133421
59080.0000000    0.1228346
59120.0000000    0.1355378
59160.0000000    0.1300215
59200.0000000    0.1138938
59240.0000000    0.1165495
59280.0000000    0.1129695
59320.0000000    0.1082181
59360.0000000    0.1122186
59400.0000000    0.1176341
59440.0000000    0.1074043
59480.0000000    0.1241017
59520.0000000    0.1170764
59560.0000000    0.1115319
59600.0000000    0.1094273
59640.0000000    0.1204760
59680.0000000    0.1128322
59720.0000000    0.1147816
59760.0000000    0.1182161
59800.0000000    0.1162866
59840.0000000    0.1124918
59880.0000000    0.1107150
59920.0000000    0.1091688
59960.0000000    0.1126715
60000.0000000    0.1097822
60040.0000000    0.1126998
60080.0000000    0.1174562
60120.0000000    0.1212412
60160.0000000    0.1180383
60200.0000000    0.1128707
60240.0000000    0.1153691
60280.0000000    0.1085765
60320.0000000    0.1109177
60360.0000000    0.1233853
60400.0000000    0.1071038
60440.0000000    0.1157594
60480.0000000    0.1096943
60520.0000000    0.1046271
60560.0000000    0.0996940
60600.0000000    0.1042335
60640.0000000    0.0986188
60680.0000000    0.1009489
60720.0000000    0.1079391
60760.0000000    0.1115189
60800.0000000    0.1131593
60840.0000000    0.1006155
60880.0000000    0.1084714
60920.0000000    0.1219601
60960.0000000    0.1104865
61000.0000000    0.1000825
61040.0000000    0.1059405
61080.0000000    0.1083887
61120.0000000    0.1126278
61160.0000000    0.1135131
61200.0000000    0.1104952
61240.0000000    0.1277151
61280.0000000    0.1051745
61320.0000000    0.1092281
61360.0000000    0.1043970
61400.0000000    0.1159290
61440.0000000    0.1028097
61480.0000000    0.1169047
61520.0000000    0.1154743
61560.0000000    0.1137690
61600.0000000    0.1130717
61640.0000000    0.1100622
61680.0000000    0.1046856
61720.0000000    0.1101327
61760.0000000    0.1100384
61800.0000000    0.1133050
61840.0000000    0.1028828
61880.0000000    0.1066566
61920.0000000    0.1089096
61960.0000000    0.1060481
62000.0000000    0.1051302
62040.0000000    0.1111147
62080.0000000    0.1067344
62120.0000000    0.1149590
62160.0000000    0.1183632
62200.0000000    0.1144825
62240.0000000    0.1123150
62280.0000000    0.1139074
62320.0000000    0.1069454
62360.0000000    0.1131874
62400.0000000    0.1090310
62440.0000000    0.1129633
62480.0000000    0.1160428
62520.0000000    0.1110175
62560.0000000    0.1090941
62600.0000000    0.1036811
62640.0000000    0.1077577
62680.0000000    0.1141988
62720.0000000    0.1027134
62760.0000000    0.1036151
62800.0000000    0.1126355
62840.0000000    0.1128780
62880.0000000    0.1082538
62920.0000000    0.1195798
62960.0000000    0.1080856
63000.0000000    0.1069050
63040.0000000    0.1053083
63080.0000000    0.1098945
63120.0000000    0.1124816
63160.0000000    0.1045111
63200.0000000    0.1029421
63240.0000000    0.1077935
63280.0000000    0.1108279
63320.0000000    0.1141528
63360.0000000    0.1143933
63400.0000000    0.1098384
63440.0000000    0.1079511
63480.0000000    0.1145424
63520.0000000    0.1135798
63560.0000000    0.1041223
63600.0000000    0.1109353
63640.0000000    0.1171449
63680.0000000    0.1160563
63720.0000000    0.1081755
63760.0000000    0.1160838
63800.0000000    0.1142027
63840.0000000    0.1116426
63880.0000000    0.1174611
63920.0000000    0.1190806
63960.0000000    0.1076574
64000.0000000    0.1138253
64040.0000000    0.1039539
64080.0000000    0.1050425
64120.0000000    0.1053925
64160.0000000    0.1076207
64200.0000000    0.1192465
64240.0000000    0.1068783
64280.0000000    0.1111634
64320.0000000    0.1114982
64360.0000000    0.1080725
64400.0000000    0.1098282
64440.0000000    0.1175139
64480.0000000    0.1135352
64520.0000000    0.1132611
64560.0000000    0.1143602
64600.0000000    0.1068014
64640.0000000    0.1094273
64680.0000000    0.1136824
64720.0000000    0.1064410
64760.0000000    0.1106408
64800.0000000    0.1140663
64840.0000000    0.1065272
64880.0000000    0.1119026
64920.0000000    0.1079298
64960.0000000    0.1086068
65000.0000000    0.1182689
65040.0000000    0.1147958
65080.0000000    0.1182087
65120.0000000    0.1199659
65160.0000000    0.1212612
65200.0000000    0.1113501
65240.0000000    0.1143232
65280.0000000    0.1130777
65320.0000000    0.1140742
65360.0000000    0.1174840
65400.0000000    0.1196545
65440.0000000    0.1205383
65480.0000000    0.1188610
65520.0000000    0.1188156
65560.0000000    0.1143323
65600.0000000    0.1131423
65640.0000000    0.1237218
65680.0000000    0.1102727
65720.0000000    0.1149650
65760.0000000    0.1094627
65800.0000000    0.1169998
65840.0000000    0.1053936
65880.0000000    0.1081548
65920.0000000    0.1167089
65960.0000000    0.1168683
66000.0000000    0.1054319
66040.0000000    0.1001714
66080.0000000    0.1132464
66120.0000000    0.1007847
66160.0000000    0.1035341
66200.0000000    0.1014692
66240.0000000    0.1027759
66280.0000000    0.1075731
66320.0000000    0.1129352
66360.0000000    0.1095605
66400.0000000    0.1051796
66440.0000000    0.1109035
66480.0000000    0.1192463
66520.0000000    0.1179565
66560.0000000    0.1111847
66600.0000000    0.1071094
66640.0000000    0.1088731
66680.0000000    0.1231342
66720.0000000    0.1161745
66760.0000000    0.1259053
66800.0000000    0.1077497
66840.0000000    0.1113998
66880.0000000    0.1201540
66920.0000000    0.1160071
66960.0000000    0.1167662
67000.0000000    0.1213396
67040.0000000    0.1117040
67080.0000000    0.1172292
67120.0000000    0.1077760
67160.0000000    0.1077812
67200.0000000    0.1022496
67240.0000000    0.1038878
67280.0000000    0.1102453
67320.0000000    0.1104653
67360.0000000    0.1058960
67400.0000000    0.0987146
67440.0000000    0.1075294
67480.0000000    0.1046237
67520.0000000    0.1082070
67560.0000000    0.1075685
67600.0000000    0.0994432
67640.0000000    0.1037337
67680.0000000    0.1139861
67720.0000000    0.0961297
67760.0000000    0.1002675
67800.0000000    0.1033243
67840.0000000    0.1089877
67880.0000000    0.1040542
67920.0000000    0.1110493
67960.0000000    0.1090793
68000.0000000    0.1138676
68040.0000000    0.0959842
68080.0000000    0.1010428
68120.0000000    0.1081343
68160.0000000    0.1085468
68200.0000000    0.1118590
68240.0000000    0.1086975
68280.0000000    0.1144786
68320.0000000    0.1159460
68360.0000000    0.1090928
68400.0000000    0.1040414
68440.0000000    0.1091461
68480.0000000    0.1067069
68520.0000000    0.1155559
68560.0000000    0.1206306
68600.0000000    0.1197670
68640.0000000    0.1221701
68680.0000000    0.1289604
68720.0000000    0.1154701
68760.0000000    0.1247194
68800.0000000    0.1123457
68840.0000000    0.1292459
68880.0000000    0.1205032
68920.0000000    0.1255354
68960.0000000    0.1226888
69000.0000000    0.1206380
69040.0000000    0.1174264
69080.0000000    0.1250965
69120.0000000    0.1279485
69160.0000000    0.1157451
69200.0000000    0.1171523
69240.0000000    0.1124920
69280.0000000    0.1039866
69320.0000000    0.1112502
69360.0000000    0.1081618
69400.0000000    0.1045328
69440.0000000    0.1089106
69480.0000000    0.1046647
69520.0000000    0.1092518
69560.0000000    0.1196748
69600.0000000    0.1087430
69640.0000000    0.1160593
69680.0000000    0.1117876
69720.0000000    0.1005833
69760.0000000    0.1089970
69800.0000000    0.1093844
69840.0000000    0.1082391
69880.0000000    0.1058508
69920.0000000    0.1100478
69960.0000000    0.1136261
70000.0000000    0.1133066
70040.0000000    0.1136536
70080.0000000    0.1124692
70120.0000000    0.1125858
70160.0000000    0.1027325
70200.0000000    0.1107016
70240.0000000    0.1052810
70280.0000000    0.1103769
70320.0000000    0.1027118
70360.0000000    0.1023569
70400.0000000    0.1057361
70440.0000000    0.1077940
70480.0000000    0.1025363
70520.0000000    0.1003817
70560.0000000    0.1167781
70600.0000000    0.1006545
70640.0000000    0.1019170
70680.0000000    0.1003345
70720.0000000    0.0964432
70760.0000000    0.1056409
70800.0000000    0.1000063
70840.0000000    0.1051734
70880.0000000    0.1112469
70920.0000000    0.1043611
70960.0000000    0.1026502
71000.0000000    0.1124747
71040.0000000    0.1038590
71080.0000000    0.1089401
71120.0000000    0.1115037
71160.0000000    0.0984287
71200.0000000    0.1167891
71240.0000000    0.1167756
71280.0000000    0.1145144
71320.0000000    0.1060807
71360.0000000    0.1081602
71400.0000000    0.1060404
71440.0000000    0.1109756
71480.0000000    0.1124412
71520.0000000    0.1030676
71560.0000000    0.1091040
71600.0000000    0.1087482
71640.0000000    0.1093147
71680.0000000    0.1049920
71720.0000000    0.1064992
71760.0000000    0.1190921
71800.0000000    0.1091843
71840.0000000    0.1097683
71880.0000000    0.1134007
71920.0000000    0.1152619
71960.0000000    0.1114431
72000.0000000    0.1108226
72040.0000000    0.1124979
72080.0000000    0.1198958
72120.0000000    0.1186307
72160.0000000    0.1296619
72200.0000000    0.1222014
72240.0000000    0.1188058
72280.0000000    0.1264695
72320.0000000    0.1260037
72360.0000000    0.1188806
72400.0000000    0.1189918
72440.0000000    0.1123350
72480.0000000    0.1174467
72520.0000000    0.1057364
72560.0000000    0.1086303
72600.0000000    0.1167756
72640.0000000    0.1103592
72680.0000000    0.1117135
72720.0000000    0.1181967
72760.0000000    0.1087335
72800.0000000    0.0992316
72840.0000000    0.1051266
72880.0000000    0.1106955
72920.0000000    0.1145227
72960.0000000    0.1167489
73000.0000000    0.1179497
73040.0000000    0.1104393
73080.0000000    0.1087124
73120.0000000    0.1160602
73160.0000000    0.1135786
73200.0000000    0.1181289
73240.0000000    0.1162779
73280.0000000    0.1252806
73320.0000000    0.1285286
73360.0000000    0.1267811
73400.0000000    0.1067998
73440.0000000    0.1104835
73480.0000000    0.1197266
73520.0000000    0.1089728
73560.0000000    0.1098213
73600.0000000    0.1128583
73640.0000000    0.1099303
73680.0000000    0.1075937
73720.0000000    0.1068223
73760.0000000    0.1115203
73800.0000000    0.1147294
73840.0000000    0.1178619
73880.0000000    0.1137989
73920.0000000    0.1148903
73960.0000000    0.1131840
74000.0000000    0.1200237
74040.0000000    0.1089726
74080.0000000    0.1093108
74120.0000000    0.1044175
74160.0000000    0.1227428
74200.0000000    0.1174239
74240.0000000    0.1125564
74280.0000000    0.1177875
74320.0000000    0.1244011
74360.0000000    0.1154938
74400.0000000    0.1124418
74440.0000000    0.1147126
74480.0000000    0.1113374
74520.0000000    0.1138700
74560.0000000    0.1150578
74600.0000000    0.1070013
74640.0000000    0.1130057
74680.0000000    0.1131276
74720.0000000    0.1122246
74760.0000000    0.1098145
74800.0000000    0.1212293
74840.0000000    0.1119289
74880.0000000    0.1077790
74920.0000000    0.1093806
74960.0000000    0.1143986
75000.0000000    0.1150507
75040.0000000    0.1187868
75080.0000000    0.1161393
75120.0000000    0.1177786
75160.0000000    0.1175209
75200.0000000    0.1239288
75240.0000000    0.1148103
75280.0000000    0.1064861
75320.0000000    0.1061186
75360.0000000    0.1089228
75400.0000000    0.1027191
75440.0000000    0.1119433
75480.0000000    0.1127242
75520.0000000    0.1118544
75560.0000000    0.1186740
75600.0000000    0.1091358
75640.0000000    0.1071939
75680.0000000    0.1010460
75720.0000000    0.1035674
75760.0000000    0.1142391
75800.0000000    0.1098550
75840.0000000    0.1110046
75880.0000000    0.1119448
75920.0000000    0.1035799
75960.0000000    0.1124897
76000.0000000    0.1050199
76040.0000000    0.1092754
76080.0000000    0.1090309
76120.0000000    0.1061260
76160.0000000    0.1100757
76200.0000000    0.1095959
76240.0000000    0.1147748
76280.0000000    0.1044983
76320.0000000    0.1165044
76360.0000000    0.1140637
76400.0000000    0.1071435
76440.0000000    0.1151683
76480.0000000    0.1055456
76520.0000000    0.1098937
76560.0000000    0.1084121
76600.0000000    0.0989946
76640.0000000    0.1029828
76680.0000000    0.1069601
76720.0000000    0.1043331
76760.0000000    0.1026574
76800.0000000    0.1048135
76840.0000000    0.1008928
76880.0000000    0.1079954
76920.0000000    0.1174227
76960.0000000    0.1032234
77000.0000000    0.1006729
77040.0000000    0.1045191
77080.0000000    0.1063548
77120.0000000    0.1144063
77160.0000000    0.1120836
77200.0000000    0.1046520
77240.0000000    0.1093554
77280.0000000    0.1010397
77320.0000000    0.1008996
77360.0000000    0.0973869
77400.0000000    0.1074357
77440.0000000    0.1134612
77480.0000000    0.1022812
77520.0000000    0.1036023
77560.0000000    0.1112625
77600.0000000    0.1135447
77640.0000000    0.1125529
77680.0000000    0.1140835
77720.0000000    0.1101564
77760.0000000    0.1062741
77800.0000000    0.1029300
77840.0000000    0.1064481
77880.0000000    0.1034175
77920.0000000    0.1130102
77960.0000000    0.1060258
78000.0000000    0.1030916
78040.0000000    0.1197866
78080.0000000    0.1170915
78120.0000000    0.1032348
78160.0000000    0.1056874
78200.0000000    0.1059174
78240.0000000    0.1080910
78280.0000000    0.1155828
78320.0000000    0.1075766
78360.0000000    0.1152016
78400.0000000    0.1152212
78440.0000000    0.1313441
78480.0000000    0.1081560
78520.0000000    0.1162195
78560.0000000    0.1079182
78600.0000000    0.1027235
78640.0000000    0.1151091
78680.0000000    0.1046551
78720.0000000    0.1161515
78760.0000000    0.1123504
78800.0000000    0.1103419
78840.0000000    0.1064958
78880.0000000    0.1129176
78920.0000000    0.1053466
78960.0000000    0.1002358
79000.0000000    0.1039921
79040.0000000    0.1046343
79080.0000000    0.1056680
79120.0000000    0.1144822
79160.0000000    0.1208786
79200.0000000    0.1206292
79240.0000000    0.1124514
79280.0000000    0.1051594
79320.0000000    0.1037088
79360.0000000    0.1145141
79400.0000000    0.1096684
79440.0000000    0.1047359
79480.0000000    0.1028428
79520.0000000    0.1062344
79560.0000000    0.1061644
79600.0000000    0.1013778
79640.0000000    0.1060378
79680.0000000    0.1062988
79720.0000000    0.1033904
79760.0000000    0.1061412
79800.0000000    0.1018639
79840.0000000    0.1031108
79880.0000000    0.1085305
79920.0000000    0.1052407
79960.0000000    0.1057292
80000.0000000    0.1197401
80040.0000000    0.1139067
80080.0000000    0.1048002
80120.0000000    0.1100707
80160.0000000    0.1058221
80200.0000000    0.1059499
80240.0000000    0.1020115
80280.0000000    0.1135336
80320.0000000    0.1001845
80360.0000000    0.1079442
80400.0000000    0.1055969
80440.0000000    0.0979660
80480.0000000    0.0997461
80520.0000000    0.1032842
80560.0000000    0.1040352
80600.0000000    0.1086193
80640.0000000    0.0966084
80680.0000000    0.1094089
80720.0000000    0.1043271
80760.0000000    0.1114639
80800.0000000    0.1031972
80840.0000000    0.1076213
80880.0000000    0.1072478
80920.0000000    0.1051497
80960.0000000    0.1037816
81000.0000000    0.1060465
81040.0000000    0.1109243
81080.0000000    0.1020907
81120.0000000    0.1133976
81160.0000000    0.1096068
81200.0000000    0.1099574
81240.0000000    0.1029614
81280.0000000    0.1000847
81320.0000000    0.1028363
81360.0000000    0.1119803
81400.0000000    0.1115790
81440.0000000    0.1145943
81480.0000000    0.1026148
81520.0000000    0.0923758
81560.0000000    0.0977042
81600.0000000    0.1031919
81640.0000000    0.1032498
81680.0000000    0.0974525
81720.0000000    0.0950445
81760.0000000    0.1006426
81800.0000000    0.1032613
81840.0000000    0.1129297
81880.0000000    0.1118725
81920.0000000    0.1104266
81960.0000000    0.1090982
82000.0000000    0.1031794
82040.0000000    0.1094760
82080.0000000    0.1184239
82120.0000000    0.1052667
82160.0000000    0.1093391
82200.0000000    0.1080853
82240.0000000    0.1041332
82280.0000000    0.1020596
82320.0000000    0.0980329
82360.0000000    0.1000535
82400.0000000    0.1012286
82440.0000000    0.1178976
82480.0000000    0.1129877
82520.0000000    0.1084580
82560.0000000    0.1090770
82600.0000000    0.1057489
82640.0000000    0.1124353
82680.0000000    0.1172025
82720.0000000    0.1079208
82760.0000000    0.1109246
82800.0000000    0.1119668
82840.0000000    0.1096473
82880.0000000    0.1033354
82920.0000000    0.1029594
82960.0000000    0.1009865
83000.0000000    0.1013958
83040.0000000    0.1102851
83080.0000000    0.0981168
83120.0000000    0.0952524
83160.0000000    0.1015740
83200.0000000    0.0939375
83240.0000000    0.0997240
83280.0000000    0.0957014
83320.0000000    0.1006389
83360.0000000    0.0985122
83400.0000000    0.0983420
83440.0000000    0.1048906
83480.0000000    0.1098915
83520.0000000    0.0994486
83560.0000000    0.1100967
83600.0000000    0.1144296
83640.0000000    0.1048548
83680.0000000    0.0969235
83720.0000000    0.0984000
83760.0000000    0.1087375
83800.0000000    0.1016997
83840.0000000    0.1090729
83880.0000000    0.1078160
83920.0000000    0.1117897
83960.0000000    0.1093507
84000.0000000    0.1202363
84040.0000000    0.1097994
84080.0000000    0.1061292
84120.0000000    0.1073825
84160.0000000    0.1044405
84200.0000000    0.0980207
84240.0000000    0.1071067
84280.0000000    0.1041805
84320.0000000    0.1035501
84360.0000000    0.1097206
84400.0000000    0.1139694
84440.0000000    0.1075453
84480.0000000    0.1038500
84520.0000000    0.1118429
84560.0000000    0.1137846
84600.0000000    0.1078242
84640.0000000    0.1060079
84680.0000000    0.1081305
84720.0000000    0.1188891
84760.0000000    0.1162914
84800.0000000    0.1187713
84840.0000000    0.1088519
84880.0000000    0.1046237
84920.0000000    0.1039945
84960.0000000    0.1061585
85000.0000000    0.1050288
85040.0000000    0.1036529
85080.0000000    0.1065049
85120.0000000    0.1025413
85160.0000000    0.1098198
85200.0000000    0.1154240
85240.0000000    0.1153891
85280.0000000    0.1066159
85320.0000000    0.1110651
85360.0000000    0.1088923
85400.0000000    0.1178120
85440.0000000    0.1192745
85480.0000000    0.1063801
85520.0000000    0.1101440
85560.0000000    0.1061290
85600.0000000    0.1123961
85640.0000000    0.1198140
85680.0000000    0.1065687
85720.0000000    0.1107507
85760.0000000    0.1078565
85800.0000000    0.1105547
85840.0000000    0.1128548
85880.0000000    0.1155933
85920.0000000    0.1174179
85960.0000000    0.1086954
86000.0000000    0.1192979
86040.0000000    0.1081880
86080.0000000    0.1060244
86120.0000000    0.1281794
86160.0000000    0.1189150
86200.0000000    0.1073790
86240.0000000    0.1198365
86280.0000000    0.1087133
86320.0000000    0.1085907
86360.0000000    0.1311114
86400.0000000    0.1328486
86440.0000000    0.1074102
86480.0000000    0.1110013
86520.0000000    0.1236800
86560.0000000    0.1329769
86600.0000000    0.1259691
86640.0000000    0.1250442
86680.0000000    0.1447066
86720.0000000    0.1286283
86760.0000000    0.1400248
86800.0000000    0.1254414
86840.0000000    0.1201024
86880.0000000    0.1255877
86920.0000000    0.1354502
86960.0000000    0.1431001
87000.0000000    0.1231382
87040.0000000    0.1268737
87080.0000000    0.1225326
87120.0000000    0.1256116
87160.0000000    0.1294438
87200.0000000    0.1230744
87240.0000000    0.1260421
87280.0000000    0.1285751
87320.0000000    0.1108633
87360.0000000    0.1216449
87400.0000000    0.1233981
87440.0000000    0.1142772
87480.0000000    0.1107950
87520.0000000    0.1462240
87560.0000000    0.1259777
87600.0000000    0.1220123
87640.0000000    0.1381254
87680.0000000    0.1279058
87720.0000000    0.1372453
87760.0000000    0.1123037
87800.0000000    0.1217592
87840.0000000    0.1063463
87880.0000000    0.1124743
87920.0000000    0.1160988
87960.0000000    0.1198342
88000.0000000    0.1161311
88040.0000000    0.1197479
88080.0000000    0.1170158
88120.0000000    0.1114116
88160.0000000    0.1199817
88200.0000000    0.1223447
88240.0000000    0.1111704
88280.0000000    0.1294127
88320.0000000    0.1301488
88360.0000000    0.1272350
88400.0000000    0.1133220
88440.0000000    0.1117612
88480.0000000    0.1141511
88520.0000000    0.1180507
88560.0000000    0.1245237
88600.0000000    0.1080331
88640.0000000    0.1201078
88680.0000000    0.1219017
88720.0000000    0.1248883
88760.0000000    0.1249286
88800.0000000    0.1168609
88840.0000000    0.1329810
88880.0000000    0.1163519
88920.0000000    0.1205066
88960.0000000    0.1155806
89000.0000000    0.1208763
89040.0000000    0.1168418
89080.0000000    0.1264494
89120.0000000    0.1287696
89160.0000000    0.1153061
89200.0000000    0.1330591
89240.0000000    0.1264533
89280.0000000    0.1197059
89320.0000000    0.1296863
89360.0000000    0.1311177
89400.0000000    0.1285249
89440.0000000    0.1243216
89480.0000000    0.1355494
89520.0000000    0.1334559
89560.0000000    0.1270434
89600.0000000    0.1431131
89640.0000000    0.1178680
89680.0000000    0.1196744
89720.0000000    0.1147702
89760.0000000    0.1237880
89800.0000000    0.1175848
89840.0000000    0.1350773
89880.0000000    0.1176341
89920.0000000    0.1261184
89960.0000000    0.1080285
90000.0000000    0.1252539
90040.0000000    0.1344459
90080.0000000    0.1644778
90120.0000000    0.1665610
90160.0000000    0.1407827
90200.0000000    0.1546873
90240.0000000    0.1376598
90280.0000000    0.1389656
90320.0000000    0.1759320
90360.0000000    0.1360985
90400.0000000    0.1486739
90440.0000000    0.1509578
90480.0000000    0.1461773
90520.0000000    0.1418853
90560.0000000    0.1414700
90600.0000000    0.1440636
90640.0000000    0.1474757
90680.0000000    0.1568138
90720.0000000    0.1516574
90760.0000000    0.1310354
90800.0000000    0.1452684
90840.0000000    0.1705272
90880.0000000    0.1395181
90920.0000000    0.1598374
90960.0000000    0.1420256
91000.0000000    0.1584897
91040.0000000    0.1394542
91080.0000000    0.1565379
91120.0000000    0.1487610
91160.0000000    0.1847840
91200.0000000    0.1636335
91240.0000000    0.1443579
91280.0000000    0.1721302
91320.0000000    0.1579230
91360.0000000    0.1521868
91400.0000000    0.1602298
91440.0000000    0.1356814
91480.0000000    0.1405796
91520.0000000    0.1531940
91560.0000000    0.1403873
91600.0000000    0.1472342
91640.0000000    0.1644667
91680.0000000    0.1581976
91720.0000000    0.1556463
91760.0000000    0.1594585
91800.0000000    0.1529181
91840.0000000    0.1674013
91880.0000000    0.1313297
91920.0000000    0.1531533
91960.0000000    0.1475947
92000.0000000    0.1470626
92040.0000000    0.1606469
92080.0000000    0.1589991
92120.0000000    0.1469476
92160.0000000    0.1480761
92200.0000000    0.1639127
92240.0000000    0.1452467
92280.0000000    0.1611391
92320.0000000    0.1766016
92360.0000000    0.1577484
92400.0000000    0.1642281
92440.0000000    0.1762375
92480.0000000    0.1546942
92520.0000000    0.1578800
92560.0000000    0.1589690
92600.0000000    0.1692668
92640.0000000    0.1734370
92680.0000000    0.1660034
92720.0000000    0.1557278
92760.0000000    0.1688943
92800.0000000    0.1475008
92840.0000000    0.1560097
92880.0000000    0.1626726
92920.0000000    0.1350814
92960.0000000    0.1310667
93000.0000000    0.1242352
93040.0000000    0.1142855
93080.0000000    0.1256690
93120.0000000    0.1244397
93160.0000000    0.1285916
93200.0000000    0.1348938
93240.0000000    0.1554554
93280.0000000    0.1399930
93320.0000000    0.1234268
93360.0000000    0.1410790
93400.0000000    0.1223522
93440.0000000    0.1374552
93480.0000000    0.1479958
93520.0000000    0.1466900
93560.0000000    0.1189332
93600.0000000    0.1403017
93640.0000000    0.1300452
93680.0000000    0.1366752
93720.0000000    0.1535970
93760.0000000    0.1391624
93800.0000000    0.1506267
93840.0000000    0.1408912
93880.0000000    0.1544506
93920.0000000    0.1745674
93960.0000000    0.1943495
94000.0000000    0.1935382
94040.0000000    0.1918385
94080.0000000    0.1781877
94120.0000000    0.1603234
94160.0000000    0.1583721
94200.0000000    0.1548312
94240.0000000    0.1727220
94280.0000000    0.1662425
94320.0000000    0.1475948
94360.0000000    0.1559232
94400.0000000    0.1419079
94440.0000000    0.1295467
94480.0000000    0.1551256
94520.0000000    0.1666739
94560.0000000    0.1545170
94600.0000000    0.1378291
94640.0000000    0.1554248
94680.0000000    0.1387545
94720.0000000    0.1392339
94760.0000000    0.1379424
94800.0000000    0.1388633
94840.0000000    0.1274386
94880.0000000    0.1346548
94920.0000000    0.1413357
94960.0000000    0.1218186
95000.0000000    0.1406535
95040.0000000    0.1289681
95080.0000000    0.1316142
95120.0000000    0.1504978
95160.0000000    0.1470867
95200.0000000    0.1342021
95240.0000000    0.1337455
95280.0000000    0.1297640
95320.0000000    0.1585159
95360.0000000    0.1623393
95400.0000000    0.1456341
95440.0000000    0.1289707
95480.0000000    0.1331981
95520.0000000    0.1388536
95560.0000000    0.1321865
95600.0000000    0.1373181
95640.0000000    0.1672488
95680.0000000    0.1561460
95720.0000000    0.1593831
95760.0000000    0.1354878
95800.0000000    0.1328842
95840.0000000    0.1423140
95880.0000000    0.1442910
95920.0000000    0.1365135
95960.0000000    0.1507530
96000.0000000    0.1539672
96040.0000000    0.1401407
96080.0000000    0.1320181
96120.0000000    0.1427739
96160.0000000    0.1556508
96200.0000000    0.1572588
96240.0000000    0.1659150
96280.0000000    0.1344782
96320.0000000    0.1282646
96360.0000000    0.1389615
96400.0000000    0.1351077
96440.0000000    0.1553878
96480.0000000    0.1380922
96520.0000000    0.1220401
96560.0000000    0.1320075
96600.0000000    0.1630753
96640.0000000    0.1753038
96680.0000000    0.1872964
96720.0000000    0.1719744
96760.0000000    0.1705125
96800.0000000    0.1697957
96840.0000000    0.1372011
96880.0000000    0.1529172
96920.0000000    0.1643692
96960.0000000    0.1423891
97000.0000000    0.1487443
97040.0000000    0.1589811
97080.0000000    0.1540239
97120.0000000    0.1662875
97160.0000000    0.1767366
97200.0000000    0.1518290
97240.0000000    0.1646479
97280.0000000    0.1519670
97320.0000000    0.1629594
97360.0000000    0.1692155
97400.0000000    0.1832282
97440.0000000    0.1790217
97480.0000000    0.1937561
97520.0000000    0.1872606
97560.0000000    0.2082479
97600.0000000    0.2059175
97640.0000000    0.1755326
97680.0000000    0.2009018
97720.0000000    0.1765398
97760.0000000    0.1815528
97800.0000000    0.1702970
97840.0000000    0.1579967
97880.0000000    0.1703873
97920.0000000    0.1523320
97960.0000000    0.1769118
98000.0000000    0.1623657
98040.0000000    0.1376750
98080.0000000    0.1740196
98120.0000000    0.1434287
98160.0000000    0.1517582
98200.0000000    0.1485226
98240.0000000    0.1714152
98280.0000000    0.1631919
98320.0000000    0.1581692
98360.0000000    0.1564468
98400.0000000    0.1576455
98440.0000000    0.1602949
98480.0000000    0.1712940
98520.0000000    0.1734561
98560.0000000    0.1856075
98600.0000000    0.1590797
98640.0000000    0.1548559
98680.0000000    0.1414180
98720.0000000    0.1431932
98760.0000000    0.1524614
98800.0000000    0.1889447
98840.0000000    0.1587236
98880.0000000    0.1689596
98920.0000000    0.1556055
98960.0000000    0.1523752
99000.0000000    0.1592959
99040.0000000    0.1433666
99080.0000000    0.1460067
99120.0000000    0.1624293
99160.0000000    0.1607063
99200.0000000    0.1543545
99240.0000000    0.1457354
99280.0000000    0.1538957
99320.0000000    0.1824632
99360.0000000    0.1740781
99400.0000000    0.1609202
99440.0000000    0.1519809
99480.0000000    0.1474365
99520.0000000    0.1613804
99560.0000000    0.1629115
99600.0000000    0.1392965
99640.0000000    0.1552904
99680.0000000    0.1613018
99720.0000000    0.1484048
99760.0000000    0.1366478
99800.0000000    0.1345637
99840.0000000    0.1451836
99880.0000000    0.1392641
99920.0000000    0.1216341
99960.0000000    0.1456350
100000.0000000    0.1334298
100040.0000000    0.1374537
100080.0000000    0.1328057
100120.0000000    0.1426543
100160.0000000    0.1423209
100200.0000000    0.1525963
100240.0000000    0.1577642
100280.0000000    0.1408281
100320.0000000    0.1356073
100360.0000000    0.1496036
100400.0000000    0.1550879
100440.0000000    0.1631937
100480.0000000    0.1525110
100520.0000000    0.1583210
100560.0000000    0.1419181
100600.0000000    0.1431829
100640.0000000    0.1498628
100680.0000000    0.1414197
100720.0000000    0.1388257
100760.0000000    0.1266123
100800.0000000    0.1390357
100840.0000000    0.1640851
100880.0000000    0.1724392
100920.0000000    0.1539597
100960.0000000    0.1420213
101000.0000000    0.1425706
101040.0000000    0.1503890
101080.0000000    0.1421984
101120.0000000    0.1254946
101160.0000000    0.1328642
101200.0000000    0.1632642
101240.0000000    0.1376175
101280.0000000    0.1537530
101320.0000000    0.1469925
101360.0000000    0.1546974
101400.0000000    0.1277271
101440.0000000    0.1392751
101480.0000000    0.1451619
101520.0000000    0.1488875
101560.0000000    0.1653369
101600.0000000    0.1536441
101640.0000000    0.1656173
101680.0000000    0.1640536
101720.0000000    0.1687277
101760.0000000    0.1568631
101800.0000000    0.1445067
101840.0000000    0.1554112
101880.0000000    0.1402315
101920.0000000    0.1515546
101960.0000000    0.1669403
102000.0000000    0.1321881
102040.0000000    0.1391065
102080.0000000    0.1358364
102120.0000000    0.1492561
102160.0000000    0.1272295
102200.0000000    0.1403595
102240.0000000    0.1702740
102280.0000000    0.1659427
102320.0000000    0.1550744
102360.0000000    0.1728244
102400.0000000    0.1405412
102440.0000000    0.1533199
102480.0000000    0.1606856
102520.0000000    0.1627401
102560.0000000    0.1734600
102600.0000000    0.1661570
102640.0000000    0.1455492
102680.0000000    0.1297597
102720.0000000    0.1777173
102760.0000000    0.1438672
102800.0000000    0.1520444
102840.0000000    0.1610931
102880.0000000    0.1487685
102920.0000000    0.1438118
102960.0000000    0.1702277
103000.0000000    0.1778989
103040.0000000    0.1542639
103080.0000000    0.1567713
103120.0000000    0.1659750
103160.0000000    0.1552622
103200.0000000    0.1775593
103240.0000000    0.1643646
103280.0000000    0.1547399
103320.0000000    0.1769920
103360.0000000    0.1565608
103400.0000000    0.1535034
103440.0000000    0.1442298
103480.0000000    0.1578821
103520.0000000    0.1500125
103560.0000000    0.1482895
103600.0000000    0.1436572
103640.0000000    0.1500973
103680.0000000    0.1507417
103720.0000000    0.1484753
103760.0000000    0.1557221
103800.0000000    0.1582471
103840.0000000    0.1606390
103880.0000000    0.1561661
103920.0000000    0.1507031
103960.0000000    0.1417229
104000.0000000    0.1592039
104040.0000000    0.1623861
104080.0000000    0.1556388
104120.0000000    0.1507937
104160.0000000    0.1602752
104200.0000000    0.1395202
104240.0000000    0.1481991
104280.0000000    0.1670831
104320.0000000    0.1434044
104360.0000000    0.1643521
104400.0000000    0.1674801
104440.0000000    0.1815922
104480.0000000    0.1751930
104520.0000000    0.1594920
104560.0000000    0.1739001
104600.0000000    0.1748546
104640.0000000    0.1570671
104680.0000000    0.1673264
104720.0000000    0.1858893
104760.0000000    0.1761554
104800.0000000    0.1822287
104840.0000000    0.1789936
104880.0000000    0.1646371
104920.0000000    0.1690397
104960.0000000    0.1528668
105000.0000000    0.1428114
105040.0000000    0.1654179
105080.0000000    0.1519770
105120.0000000    0.1430828
105160.0000000    0.1543727
105200.0000000    0.1622601
105240.0000000    0.1456206
105280.0000000    0.1736522
105320.0000000    0.1507043
105360.0000000    0.1422744
105400.0000000    0.1697273
105440.0000000    0.1609382
105480.0000000    0.1533947
105520.0000000    0.1481145
105560.0000000    0.1418931
105600.0000000    0.1444576
105640.0000000    0.1511848
105680.0000000    0.1527990
105720.0000000    0.1535257
105760.0000000    0.1607738
105800.0000000    0.1557148
105840.0000000    0.1670151
105880.0000000    0.1567377
105920.0000000    0.1569102
105960.0000000    0.1543942
106000.0000000    0.1684310
106040.0000000    0.1739953
106080.0000000    0.1555256
106120.0000000    0.1608276
106160.0000000    0.1538307
106200.0000000    0.1563260
106240.0000000    0.1485887
106280.0000000    0.1597890
106320.0000000    0.1666333
106360.0000000    0.1801634
106400.0000000    0.1671218
106440.0000000    0.1467727
106480.0000000    0.1437721
106520.0000000    0.1493659
106560.0000000    0.1521313
106600.0000000    0.1522412
106640.0000000    0.1498260
106680.0000000    0.1640309
106720.0000000    0.1615196
106760.0000000    0.1858729
106800.0000000    0.1592628
106840.0000000    0.1479703
106880.0000000    0.1552420
106920.0000000    0.1458561
106960.0000000    0.1460949
107000.0000000    0.1551852
107040.0000000    0.1554805
107080.0000000    0.1744643
107120.0000000    0.1674652
107160.0000000    0.1536126
107200.0000000    0.1581077
107240.0000000    0.1553156
107280.0000000    0.1441217
107320.0000000    0.1617626
107360.0000000    0.1526562
107400.0000000    0.1378424
107440.0000000    0.1670061
107480.0000000    0.1722409
107520.0000000    0.1512452
107560.0000000    0.1817925
107600.0000000    0.1931784
107640.0000000    0.1805303
107680.0000000    0.1876083
107720.0000000    0.2003519
107760.0000000    0.1646581
107800.0000000    0.1552671
107840.0000000    0.1542258
107880.0000000    0.1692460
107920.0000000    0.1560072
107960.0000000    0.1372390
108000.0000000    0.1371614
108040.0000000    0.1389960
108080.0000000    0.1328336
108120.0000000    0.1589892
108160.0000000    0.1374695
108200.0000000    0.1740899
108240.0000000    0.1653516
108280.0000000    0.1497727
108320.0000000    0.1604017
108360.0000000    0.1541643
108400.0000000    0.1574297
108440.0000000    0.1519513
108480.0000000    0.1508606
108520.0000000    0.1448798
108560.0000000    0.1647851
108600.0000000    0.1750019
108640.0000000    0.1638723
108680.0000000    0.1608379
108720.0000000    0.1649419
108760.0000000    0.1754949
108800.0000000    0.1544116
108840.0000000    0.1735254
108880.0000000    0.1691273
108920.0000000    0.1998076
108960.0000000    0.1867631
109000.0000000    0.1926662
109040.0000000    0.1795655
109080.0000000    0.1926509
109120.0000000    0.1713026
109160.0000000    0.1920848
109200.0000000    0.1735470
109240.0000000    0.1744874
109280.0000000    0.1735480
109320.0000000    0.1637204
109360.0000000    0.1680666
109400.0000000    0.1641405
109440.0000000    0.1771079
109480.0000000    0.1908323
109520.0000000    0.1936484
109560.0000000    0.1831195
109600.0000000    0.1906305
109640.0000000    0.1744453
109680.0000000    0.1702989
109720.0000000    0.1647495
109760.0000000    0.1987391
109800.0000000    0.1748901
109840.0000000    0.1779291
109880.0000000    0.1732817
109920.0000000    0.1834766
109960.0000000    0.1985235
110000.0000000    0.1894885
110040.0000000    0.2084919
110080.0000000    0.2043162
110120.0000000    0.1934676
110160.0000000    0.1725246
110200.0000000    0.1763735
110240.0000000    0.1776972
110280.0000000    0.1682310
110320.0000000    0.1669437
110360.0000000    0.1871318
110400.0000000    0.1896907
110440.0000000    0.1670431
110480.0000000    0.1724315
110520.0000000    0.1815492
110560.0000000    0.1767204
110600.0000000    0.1876300
110640.0000000    0.1865798
110680.0000000    0.1906906
110720.0000000    0.1846635
110760.0000000    0.1691260
110800.0000000    0.1842795
110840.0000000    0.1732070
110880.0000000    0.1888062
110920.0000000    0.1894173
110960.0000000    0.1830504
111000.0000000    0.1948447
111040.0000000    0.1881240
111080.0000000    0.1838330
111120.0000000    0.1660184
111160.0000000    0.1859811
111200.0000000    0.1724441
111240.0000000    0.1827130
111280.0000000    0.1600233
111320.0000000    0.1575216
111360.0000000    0.1586481
111400.0000000    0.1643146
111440.0000000    0.1671204
111480.0000000    0.1799882
111520.0000000    0.1722659
111560.0000000    0.1783023
111600.0000000    0.1978858
111640.0000000    0.1790099
111680.0000000    0.1866615
111720.0000000    0.1961435
111760.0000000    0.1694788
111800.0000000    0.1738804
111840.0000000    0.1614079
111880.0000000    0.1686264
111920.0000000    0.1661843
111960.0000000    0.1591478
112000.0000000    0.1699442
112040.0000000    0.1719563
112080.0000000    0.1641004
112120.0000000    0.1781863
112160.0000000    0.1978854
112200.0000000    0.2087048
112240.0000000    0.1820883
112280.0000000    0.1868936
112320.0000000    0.1757941
112360.0000000    0.1885916
112400.0000000    0.1955936
112440.0000000    0.1924819
112480.0000000    0.1960239
112520.0000000    0.1955180
112560.0000000    0.1878232
112600.0000000    0.1830986
112640.0000000    0.1833539
112680.0000000    0.1602279
112720.0000000    0.1568642
112760.0000000    0.1737914
112800.0000000    0.1719189
112840.0000000    0.1672785
112880.0000000    0.1628235
112920.0000000    0.1684873
112960.0000000    0.1853349
113000.0000000    0.1928739
113040.0000000    0.1707356
113080.0000000    0.1808331
113120.0000000    0.1891506
113160.0000000    0.1812734
113200.0000000    0.1779845
113240.0000000    0.2008945
113280.0000000    0.1827939
113320.0000000    0.1794213
113360.0000000    0.1710250
113400.0000000    0.1953828
113440.0000000    0.2047846
113480.0000000    0.1841590
113520.0000000    0.2032187
113560.0000000    0.2115451
113600.0000000    0.2152891
113640.0000000    0.2171702
113680.0000000    0.2034373
113720.0000000    0.1984970
113760.0000000    0.1984400
113800.0000000    0.1935761
113840.0000000    0.2163874
113880.0000000    0.2120037
113920.0000000    0.1974179
113960.0000000    0.2028676
114000.0000000    0.2003458
114040.0000000    0.1958543
114080.0000000    0.1896179
114120.0000000    0.2090081
114160.0000000    0.2224268
114200.0000000    0.2032427
114240.0000000    0.2001781
114280.0000000    0.2017605
114320.0000000    0.2094244
114360.0000000    0.2117689
114400.0000000    0.1926916
114440.0000000    0.2032132
114480.0000000    0.1914247
114520.0000000    0.1958462
114560.0000000    0.1933631
114600.0000000    0.1824544
114640.0000000    0.1800796
114680.0000000    0.1781216
114720.0000000    0.1693357
114760.0000000    0.1866295
114800.0000000    0.2069975
114840.0000000    0.2040409
114880.0000000    0.2222839
114920.0000000    0.2073460
114960.0000000    0.2139481
115000.0000000    0.2155424
115040.0000000    0.2347250
115080.0000000    0.2256095
115120.0000000    0.2195703
115160.0000000    0.2117791
115200.0000000    0.1999083
115240.0000000    0.2165416
115280.0000000    0.2003814
115320.0000000    0.2058545
115360.0000000    0.1979346
115400.0000000    0.2091051
115440.0000000    0.2156843
115480.0000000    0.2108671
115520.0000000    0.1992773
115560.0000000    0.2012439
115600.0000000    0.2169002
115640.0000000    0.2243746
115680.0000000    0.2209954
115720.0000000    0.1968691
115760.0000000    0.2064739
115800.0000000    0.1955052
115840.0000000    0.2026299
115880.0000000    0.1985844
115920.0000000    0.2163280
115960.0000000    0.2057584
116000.0000000    0.1929059
116040.0000000    0.2176810
116080.0000000    0.2028604
116120.0000000    0.2097528
116160.0000000    0.1974859
116200.0000000    0.2054229
116240.0000000    0.2120697
116280.0000000    0.2165293
116320.0000000    0.2154483
116360.0000000    0.2052423
116400.0000000    0.2246186
116440.0000000    0.2121102
116480.0000000    0.2192627
116520.0000000    0.2175631
116560.0000000    0.2022473
116600.0000000    0.2278096
116640.0000000    0.2197040
116680.0000000    0.2191223
116720.0000000    0.2184932
116760.0000000    0.2332416
116800.0000000    0.2263255
116840.0000000    0.2050728
116880.0000000    0.2297804
116920.0000000    0.2099470
116960.0000000    0.2135475
117000.0000000    0.2031296
117040.0000000    0.2184986
117080.0000000    0.2126013
117120.0000000    0.1899009
117160.0000000    0.1972263
117200.0000000    0.1883550
117240.0000000    0.1717624
117280.0000000    0.1749700
117320.0000000    0.1967102
117360.0000000    0.2153805
117400.0000000    0.1998857
117440.0000000    0.2026423
117480.0000000    0.2002754
117520.0000000    0.1960307
117560.0000000    0.2015668
117600.0000000    0.2033344
117640.0000000    0.1943666
117680.0000000    0.2202981
117720.0000000    0.1921427
117760.0000000    0.1989561
117800.0000000    0.2096081
117840.0000000    0.2166065
117880.0000000    0.2072196
117920.0000000    0.2041744
117960.0000000    0.2007175
118000.0000000    0.1953730
118040.0000000    0.1851373
118080.0000000    0.1817790
118120.0000000    0.2140184
118160.0000000    0.2009331
118200.0000000    0.1951056
118240.0000000    0.1981988
118280.0000000    0.2048510
118320.0000000    0.2022534
118360.0000000    0.1970950
118400.0000000    0.1868891
118440.0000000    0.1922601
118480.0000000    0.1952292
118520.0000000    0.1928802
118560.0000000    0.2098197
118600.0000000    0.2001265
118640.0000000    0.1930169
118680.0000000    0.2019071
118720.0000000    0.1940697
118760.0000000    0.1884837
118800.0000000    0.1945140
118840.0000000    0.1972094
118880.0000000    0.1946433
118920.0000000    0.1863694
118960.0000000    0.2006905
119000.0000000    0.2119893
119040.0000000    0.2113528
119080.0000000    0.2007644
119120.0000000    0.2011517
119160.0000000    0.1983980
119200.0000000    0.1919799
119240.0000000    0.1929021
119280.0000000    0.1976952
119320.0000000    0.2022340
119360.0000000    0.2068881
119400.0000000    0.1995540
119440.0000000    0.2045954
119480.0000000    0.1894061
119520.0000000    0.1921012
119560.0000000    0.2014910
119600.0000000    0.1949599
119640.0000000    0.2091620
119680.0000000    0.1964221
119720.0000000    0.1867068
119760.0000000    0.1858567
119800.0000000    0.1926576
119840.0000000    0.1909253
119880.0000000    0.2036557
119920.0000000    0.2000683
119960.0000000    0.1749829
120000.0000000    0.1764658
120040.0000000    0.1836142
120080.0000000    0.2104627
120120.0000000    0.1952355
120160.0000000    0.2027440
120200.0000000    0.1980120
120240.0000000    0.2045826
120280.0000000    0.2066224
120320.0000000    0.2080594
120360.0000000    0.2159126
120400.0000000    0.2254673
120440.0000000    0.2089526
120480.0000000    0.2083730
120520.0000000    0.1916202
120560.0000000    0.1846607
120600.0000000    0.1777208
120640.0000000    0.1979580
120680.0000000    0.1926810
120720.0000000    0.2030015
120760.0000000    0.1869753
120800.0000000    0.1934992
120840.0000000    0.2098401
120880.0000000    0.1757454
120920.0000000    0.2011865
120960.0000000    0.1721810
121000.0000000    0.1736967
121040.0000000    0.1852531
121080.0000000    0.1811919
121120.0000000    0.1944397
121160.0000000    0.2032014
121200.0000000    0.1996537
121240.0000000    0.1930087
121280.0000000    0.2141589
121320.0000000    0.1989789
121360.0000000    0.2055803
121400.0000000    0.2008099
121440.0000000    0.2125068
121480.0000000    0.2121321
121520.0000000    0.2120908
121560.0000000    0.2173828
121600.0000000    0.2154591
121640.0000000    0.2130392
121680.0000000    0.2243423
121720.0000000    0.2147379
121760.0000000    0.2190492
121800.0000000    0.2161653
121840.0000000    0.2111423
121880.0000000    0.2125877
121920.0000000    0.2096006
121960.0000000    0.2157720
122000.0000000    0.2123585
122040.0000000    0.2109038
122080.0000000    0.2130692
122120.0000000    0.1798255
122160.0000000    0.1942480
122200.0000000    0.2101808
122240.0000000    0.1900959
122280.0000000    0.1942617
122320.0000000    0.2043986
122360.0000000    0.2216867
122400.0000000    0.1997785
122440.0000000    0.2006979
122480.0000000    0.2058481
122520.0000000    0.1867379
122560.0000000    0.2031884
122600.0000000    0.2115564
122640.0000000    0.1928709
122680.0000000    0.1983767
122720.0000000    0.2093851
122760.0000000    0.2282407
122800.0000000    0.2052305
122840.0000000    0.2090942
122880.0000000    0.2225433
122920.0000000    0.2132153
122960.0000000    0.2184912
123000.0000000    0.2120110
123040.0000000    0.2117709
123080.0000000    0.2162279
123120.0000000    0.2315347
123160.0000000    0.2128230
123200.0000000    0.2367823
123240.0000000    0.2207672
123280.0000000    0.1841192
123320.0000000    0.1946848
123360.0000000    0.2028648
123400.0000000    0.2010461
123440.0000000    0.1980666
123480.0000000    0.1977661
123520.0000000    0.1898560
123560.0000000    0.1765049
123600.0000000    0.1960268
123640.0000000    0.2016788
123680.0000000    0.1941172
123720.0000000    0.1881023
123760.0000000    0.1783492
123800.0000000    0.2102989
123840.0000000    0.2219349
123880.0000000    0.1989637
123920.0000000    0.2010820
123960.0000000    0.2028100
124000.0000000    0.1974586
124040.0000000    0.2111946
124080.0000000    0.2291221
124120.0000000    0.2197631
124160.0000000    0.2099867
124200.0000000    0.2173135
124240.0000000    0.2050611
124280.0000000    0.1901844
124320.0000000    0.2040319
124360.0000000    0.1959307
124400.0000000    0.1869799
124440.0000000    0.1814810
124480.0000000    0.1830072
124520.0000000    0.1845872
124560.0000000    0.2034538
124600.0000000    0.1944820
124640.0000000    0.2025508
124680.0000000    0.2183269
124720.0000000    0.2212768
124760.0000000    0.2166432
124800.0000000    0.2063719
124840.0000000    0.1998851
124880.0000000    0.2320582
124920.0000000    0.2373377
124960.0000000    0.2502214
125000.0000000    0.2298129
125040.0000000    0.2321426
125080.0000000    0.2305756
125120.0000000    0.2327859
125160.0000000    0.2166629
125200.0000000    0.2333275
125240.0000000    0.2077332
125280.0000000    0.2261435
125320.0000000    0.2620557
125360.0000000    0.2350807
125400.0000000    0.2079526
125440.0000000    0.1918490
125480.0000000    0.2313634
125520.0000000    0.2350302
125560.0000000    0.2503708
125600.0000000    0.2154143
125640.0000000    0.2221311
125680.0000000    0.2170804
125720.0000000    0.1953259
125760.0000000    0.2153142
125800.0000000    0.2118474
125840.0000000    0.2352509
125880.0000000    0.2143973
125920.0000000    0.2508044
125960.0000000    0.2146324
126000.0000000    0.2160617
126040.0000000    0.2266948
126080.0000000    0.2356370
126120.0000000    0.2421001
126160.0000000    0.2280342
126200.0000000    0.2298682
126240.0000000    0.2215634
126280.0000000    0.1951559
126320.0000000    0.2217698
126360.0000000    0.1896247
126400.0000000    0.2397626
126440.0000000    0.2082649
126480.0000000    0.2254797
126520.0000000    0.2167713
126560.0000000    0.2320500
126600.0000000    0.1957494
126640.0000000    0.2149387
126680.0000000    0.2230065
126720.0000000    0.2064192
126760.0000000    0.2261510
126800.0000000    0.2320616
126840.0000000    0.2073269
126880.0000000    0.2222473
126920.0000000    0.2468117
126960.0000000    0.2142511
127000.0000000    0.2364119
127040.0000000    0.2030158
127080.0000000    0.2287141
127120.0000000    0.2406331
127160.0000000    0.2246594
127200.0000000    0.2252546
127240.0000000    0.2274412
127280.0000000    0.2450105
127320.0000000    0.2287911
127360.0000000    0.2121131
127400.0000000    0.2367138
127440.0000000    0.2392830
127480.0000000    0.2474354
127520.0000000    0.2377535
127560.0000000    0.2172980
127600.0000000    0.2067802
127640.0000000    0.2090803
127680.0000000    0.2025026
127720.0000000    0.2093924
127760.0000000    0.2060391
127800.0000000    0.2153909
127840.0000000    0.2164081
127880.0000000    0.2337383
127920.0000000    0.2470971
127960.0000000    0.2286127
128000.0000000    0.2140473
128040.0000000    0.2478922
128080.0000000    0.2557037
128120.0000000    0.2434525
128160.0000000    0.2353365
128200.0000000    0.2378034
128240.0000000    0.2274094
128280.0000000    0.2002027
128320.0000000    0.2045954
128360.0000000    0.2102064
128400.0000000    0.2123882
128440.0000000    0.2207085
128480.0000000    0.2482233
128520.0000000    0.2121499
128560.0000000    0.1939120
128600.0000000    0.2397338
128640.0000000    0.2127252
128680.0000000    0.2411509
128720.0000000    0.2240898
128760.0000000    0.2156768
128800.0000000    0.2230754
128840.0000000    0.2210810
128880.0000000    0.2109528
128920.0000000    0.2312395
128960.0000000    0.2100393
129000.0000000    0.2199825
129040.0000000    0.2171696
129080.0000000    0.1970369
129120.0000000    0.1884568
129160.0000000    0.2105743
129200.0000000    0.1956303
129240.0000000    0.2196082
129280.0000000    0.1966413
129320.0000000    0.2097266
129360.0000000    0.2181917
129400.0000000    0.2007449
129440.0000000    0.2124963
129480.0000000    0.2385350
129520.0000000    0.2419410
129560.0000000    0.2227390
129600.0000000    0.2269783
129640.0000000    0.2266039
129680.0000000    0.2105874
129720.0000000    0.2199586
129760.0000000    0.2498390
129800.0000000    0.2444580
129840.0000000    0.2336731
129880.0000000    0.2263031
129920.0000000    0.2449501
129960.0000000    0.2314634
130000.0000000    0.2304089
130040.0000000    0.2319929
130080.0000000    0.2335736
130120.0000000    0.2264610
130160.0000000    0.2222939
130200.0000000    0.2331585
130240.0000000    0.2418731
130280.0000000    0.2357867
130320.0000000    0.1913017
130360.0000000    0.2136010
130400.0000000    0.2041746
130440.0000000    0.2165303
130480.0000000    0.2301736
130520.0000000    0.1960575
130560.0000000    0.2083895
130600.0000000    0.2038262
130640.0000000    0.2162554
130680.0000000    0.1979145
130720.0000000    0.1941839
130760.0000000    0.2064188
130800.0000000    0.2150790
130840.0000000    0.2215840
130880.0000000    0.2352069
130920.0000000    0.2252614
130960.0000000    0.2075252
131000.0000000    0.2042737
131040.0000000    0.2066690
131080.0000000    0.2189195
131120.0000000    0.2151859
131160.0000000    0.2343737
131200.0000000    0.2080592
131240.0000000    0.2021025
131280.0000000    0.2076491
131320.0000000    0.1988609
131360.0000000    0.2261567
131400.0000000    0.2295545
131440.0000000    0.2104876
131480.0000000    0.2205305
131520.0000000    0.1924334
131560.0000000    0.2153653
131600.0000000    0.2195123
131640.0000000    0.2213047
131680.0000000    0.2162090
131720.0000000    0.2044971
131760.0000000    0.2413712
131800.0000000    0.1917633
131840.0000000    0.1945260
131880.0000000    0.2057541
131920.0000000    0.1928721
131960.0000000    0.2009889
132000.0000000    0.1991718
132040.0000000    0.2086163
132080.0000000    0.2065444
132120.0000000    0.2052335
132160.0000000    0.1998096
132200.0000000    0.2031438
132240.0000000    0.1911150
132280.0000000    0.2269971
132320.0000000    0.2297750
132360.0000000    0.2070838
132400.0000000    0.2128348
132440.0000000    0.2096120
132480.0000000    0.2181966
132520.0000000    0.2297120
132560.0000000    0.2188313
132600.0000000    0.2030057
132640.0000000    0.2081849
132680.0000000    0.1908176
132720.0000000    0.1942939
132760.0000000    0.2371097
132800.0000000    0.2157779
132840.0000000    0.2230155
132880.0000000    0.2183360
132920.0000000    0.2146644
132960.0000000    0.2350786
133000.0000000    0.2157400
133040.0000000    0.2171854
133080.0000000    0.2078542
133120.0000000    0.2287647
133160.0000000    0.2584911
133200.0000000    0.2545420
133240.0000000    0.2583709
133280.0000000    0.2367762
133320.0000000    0.2209128
133360.0000000    0.2312503
133400.0000000    0.2193093
133440.0000000    0.2208584
133480.0000000    0.2037558
133520.0000000    0.2123650
133560.0000000    0.2126258
133600.0000000    0.2235725
133640.0000000    0.2455503
133680.0000000    0.2308637
133720.0000000    0.2491152
133760.0000000    0.2402679
133800.0000000    0.2314561
133840.0000000    0.2385331
133880.0000000    0.2170308
133920.0000000    0.2171212
133960.0000000    0.2371878
134000.0000000    0.2428177
134040.0000000    0.2314970
134080.0000000    0.2482925
134120.0000000    0.2315818
134160.0000000    0.2373382
134200.0000000    0.2278379
134240.0000000    0.2455230
134280.0000000    0.2241603
134320.0000000    0.2212818
134360.0000000    0.2392193
134400.0000000    0.2229238
134440.0000000    0.2050097
134480.0000000    0.2210307
134520.0000000    0.2185374
134560.0000000    0.2078214
134600.0000000    0.2025795
134640.0000000    0.2081792
134680.0000000    0.2275601
134720.0000000    0.2524977
134760.0000000    0.2447007
134800.0000000    0.2423158
134840.0000000    0.2386003
134880.0000000    0.2207732
134920.0000000    0.2145433
134960.0000000    0.2146877
135000.0000000    0.2282437
135040.0000000    0.2255822
135080.0000000    0.2177754
135120.0000000    0.2244176
135160.0000000    0.2345936
135200.0000000    0.2170485
135240.0000000    0.2020229
135280.0000000    0.2150884
135320.0000000    0.2358495
135360.0000000    0.2161515
135400.0000000    0.2262978
135440.0000000    0.2414252
135480.0000000    0.2297212
135520.0000000    0.2398393
135560.0000000    0.2067522
135600.0000000    0.2166408
135640.0000000    0.1926754
135680.0000000    0.2284748
135720.0000000    0.2246623
135760.0000000    0.2355725
135800.0000000    0.2134833
135840.0000000    0.2241439
135880.0000000    0.2186413
135920.0000000    0.2110547
135960.0000000    0.2211245
136000.0000000    0.2045684
136040.0000000    0.2369103
136080.0000000    0.2264250
136120.0000000    0.2172340
136160.0000000    0.2358266
136200.0000000    0.2207905
136240.0000000    0.2328106
136280.0000000    0.2434164
136320.0000000    0.2256053
136360.0000000    0.2401296
136400.0000000    0.2308367
136440.0000000    0.2423377
136480.0000000    0.2363753
136520.0000000    0.2393889
136560.0000000    0.2379068
136600.0000000    0.2234201
136640.0000000    0.2308766
136680.0000000    0.1924874
136720.0000000    0.2217650
136760.0000000    0.2237539
136800.0000000    0.2329874
136840.0000000    0.2227530
136880.0000000    0.2252485
136920.0000000    0.2397473
136960.0000000    0.2131517
137000.0000000    0.2091870
137040.0000000    0.2170149
137080.0000000    0.2187907
137120.0000000    0.2074594
137160.0000000    0.2238921
137200.0000000    0.2317491
137240.0000000    0.2438623
137280.0000000    0.2275916
137320.0000000    0.2243244
137360.0000000    0.2252967
137400.0000000    0.2279950
137440.0000000    0.1963739
137480.0000000    0.2165466
137520.0000000    0.2170483
137560.0000000    0.2245800
137600.0000000    0.2109758
137640.0000000    0.2006506
137680.0000000    0.1948583
137720.0000000    0.2022737
137760.0000000    0.2137845
137800.0000000    0.2318435
137840.0000000    0.2357750
137880.0000000    0.2359137
137920.0000000    0.2288141
137960.0000000    0.2095797
138000.0000000    0.2069854
138040.0000000    0.2301913
138080.0000000    0.2392128
138120.0000000    0.2332614
138160.0000000    0.2203531
138200.0000000    0.2045283
138240.0000000    0.2168324
138280.0000000    0.2163881
138320.0000000    0.2106764
138360.0000000    0.2030713
138400.0000000    0.2135021
138440.0000000    0.2160276
138480.0000000    0.2181668
138520.0000000    0.2059110
138560.0000000    0.2265449
138600.0000000    0.2134873
138640.0000000    0.2180971
138680.0000000    0.2162135
138720.0000000    0.2197575
138760.0000000    0.2084606
138800.0000000    0.2047851
138840.0000000    0.2180089
138880.0000000    0.2111648
138920.0000000    0.1930574
138960.0000000    0.2233291
139000.0000000    0.2328072
139040.0000000    0.2117732
139080.0000000    0.2029418
139120.0000000    0.1948596
139160.0000000    0.2147482
139200.0000000    0.2147604
139240.0000000    0.2115856
139280.0000000    0.1955447
139320.0000000    0.2182433
139360.0000000    0.2259058
139400.0000000    0.2108508
139440.0000000    0.2129097
139480.0000000    0.2090135
139520.0000000    0.2025178
139560.0000000    0.2288090
139600.0000000    0.2442255
139640.0000000    0.2427022
139680.0000000    0.2365544
139720.0000000    0.2378931
139760.0000000    0.2158952
139800.0000000    0.2237445
139840.0000000    0.2325473
139880.0000000    0.2433347
139920.0000000    0.2410082
139960.0000000    0.2309531
140000.0000000    0.2567890
140040.0000000    0.2497935
140080.0000000    0.2428969
140120.0000000    0.2355825
140160.0000000    0.2359748
140200.0000000    0.2355631
140240.0000000    0.2325450
140280.0000000    0.2250982
140320.0000000    0.2396565
140360.0000000    0.2493012
140400.0000000    0.2401537
140440.0000000    0.2470100
140480.0000000    0.2612157
140520.0000000    0.2501944
140560.0000000    0.2374535
140600.0000000    0.2349546
140640.0000000    0.2337079
140680.0000000    0.2271932
140720.0000000    0.2362163
140760.0000000    0.2472449
140800.0000000    0.2381452
140840.0000000    0.2372078
140880.0000000    0.2412391
140920.0000000    0.2367804
140960.0000000    0.2371444
141000.0000000    0.2335053
141040.0000000    0.2427645
141080.0000000    0.2449366
141120.0000000    0.2338237
141160.0000000    0.2366388
141200.0000000    0.2445296
141240.0000000    0.2438334
141280.0000000    0.2537661
141320.0000000    0.2374024
141360.0000000    0.2387814
141400.0000000    0.2321415
141440.0000000    0.2310043
141480.0000000    0.2418125
141520.0000000    0.2436589
141560.0000000    0.2551343
141600.0000000    0.2436985
141640.0000000    0.2351582
141680.0000000    0.2465662
141720.0000000    0.2507343
141760.0000000    0.2512001
141800.0000000    0.2410676
141840.0000000    0.2315601
141880.0000000    0.2288127
141920.0000000    0.2449521
141960.0000000    0.2425019
142000.0000000    0.2386872
142040.0000000    0.2566302
142080.0000000    0.2639894
142120.0000000    0.2458946
142160.0000000    0.2186222
142200.0000000    0.2253061
142240.0000000    0.2296673
142280.0000000    0.2394879
142320.0000000    0.2353463
142360.0000000    0.2403981
142400.0000000    0.2505294
142440.0000000    0.2255208
142480.0000000    0.2445987
142520.0000000    0.2272162
142560.0000000    0.2493549
142600.0000000    0.2290594
142640.0000000    0.2252043
142680.0000000    0.2387758
142720.0000000    0.2299869
142760.0000000    0.2388262
142800.0000000    0.2350564
142840.0000000    0.2399872
142880.0000000    0.2236967
142920.0000000    0.2170244
142960.0000000    0.2352239
143000.0000000    0.2365032
143040.0000000    0.2354339
143080.0000000    0.2495710
143120.0000000    0.2285135
143160.0000000    0.2534309
143200.0000000    0.2427276
143240.0000000    0.2448899
143280.0000000    0.2401712
143320.0000000    0.2465386
143360.0000000    0.2386466
143400.0000000    0.2466710
143440.0000000    0.2480237
143480.0000000    0.2376466
143520.0000000    0.2377779
143560.0000000    0.2406175
143600.0000000    0.2468400
143640.0000000    0.2577503
143680.0000000    0.2475058
143720.0000000    0.2382207
143760.0000000    0.2354669
143800.0000000    0.2345298
143840.0000000    0.2203465
143880.0000000    0.2226009
143920.0000000    0.2436128
143960.0000000    0.2404570
144000.0000000    0.2364155
144040.0000000    0.2369241
144080.0000000    0.2323588
144120.0000000    0.2310880
144160.0000000    0.2346332
144200.0000000    0.2351825
144240.0000000    0.2187058
144280.0000000    0.2400480
144320.0000000    0.2366831
144360.0000000    0.2483587
144400.0000000    0.2601141
144440.0000000    0.2487805
144480.0000000    0.2473183
144520.0000000    0.2449527
144560.0000000    0.2353102
144600.0000000    0.2720262
144640.0000000    0.2395898
144680.0000000    0.2308110
144720.0000000    0.2271568
144760.0000000    0.2189111
144800.0000000    0.2169249
144840.0000000    0.2403854
144880.0000000    0.2226224
144920.0000000    0.2210662
144960.0000000    0.2349782
145000.0000000    0.2354082
145040.0000000    0.2313850
145080.0000000    0.2408192
145120.0000000    0.2312494
145160.0000000    0.2337478
145200.0000000    0.2429841
145240.0000000    0.2347121
145280.0000000    0.2324120
145320.0000000    0.2264098
145360.0000000    0.2022680
145400.0000000    0.2228382
145440.0000000    0.2404833
145480.0000000    0.2346210
145520.0000000    0.2390512
145560.0000000    0.2297093
145600.0000000    0.2358528
145640.0000000    0.2533604
145680.0000000    0.2458474
145720.0000000    0.2412463
145760.0000000    0.2268254
145800.0000000    0.2291927
145840.0000000    0.2369484
145880.0000000    0.2387361
145920.0000000    0.2478250
145960.0000000    0.2499632
146000.0000000    0.2645745
146040.0000000    0.2378388
146080.0000000    0.2530875
146120.0000000    0.2593416
146160.0000000    0.2535407
146200.0000000    0.2456069
146240.0000000    0.2480364
146280.0000000    0.2404155
146320.0000000    0.2453810
146360.0000000    0.2636679
146400.0000000    0.2559493
146440.0000000    0.2515150
146480.0000000    0.2325650
146520.0000000    0.2503200
146560.0000000    0.2349437
146600.0000000    0.2434389
146640.0000000    0.2295512
146680.0000000    0.2276527
146720.0000000    0.2497579
146760.0000000    0.2308115
146800.0000000    0.2464587
146840.0000000    0.2390975
146880.0000000    0.2349820
146920.0000000    0.2462133
146960.0000000    0.2518953
147000.0000000    0.2260277
147040.0000000    0.2403575
147080.0000000    0.2224290
147120.0000000    0.2174570
147160.0000000    0.2141930
147200.0000000    0.2218716
147240.0000000    0.2199119
147280.0000000    0.2336918
147320.0000000    0.2355218
147360.0000000    0.2440664
147400.0000000    0.2416650
147440.0000000    0.2359086
147480.0000000    0.2305669
147520.0000000    0.2320822
147560.0000000    0.2428965
147600.0000000    0.2515150
147640.0000000    0.2181228
147680.0000000    0.2332403
147720.0000000    0.2258995
147760.0000000    0.2034014
147800.0000000    0.2191653
147840.0000000    0.2368164
147880.0000000    0.2453576
147920.0000000    0.2396173
147960.0000000    0.2333572
148000.0000000    0.2482266
148040.0000000    0.2457423
148080.0000000    0.2417696
148120.0000000    0.2523856
148160.0000000    0.2552175
148200.0000000    0.2420780
148240.0000000    0.2372342
148280.0000000    0.2348250
148320.0000000    0.2460544
148360.0000000    0.2333640
148400.0000000    0.2274186
148440.0000000    0.2283182
148480.0000000    0.2330805
148520.0000000    0.2383067
148560.0000000    0.2436133
148600.0000000    0.2382211
148640.0000000    0.2218844
148680.0000000    0.2473256
148720.0000000    0.2517280
148760.0000000    0.2554119
148800.0000000    0.2419664
148840.0000000    0.2471079
148880.0000000    0.2660855
148920.0000000    0.2457502
148960.0000000    0.2529237
149000.0000000    0.2543683
149040.0000000    0.2418839
149080.0000000    0.2598389
149120.0000000    0.2621848
149160.0000000    0.2637137
149200.0000000    0.2509881
149240.0000000    0.2509521
149280.0000000    0.2607721
149320.0000000    0.2637365
149360.0000000    0.2435194
149400.0000000    0.2557078
149440.0000000    0.2316950
149480.0000000    0.2274403
149520.0000000    0.2577509
149560.0000000    0.2587137
149600.0000000    0.2557470
149640.0000000    0.2731725
149680.0000000    0.2591967
149720.0000000    0.2542471
149760.0000000    0.2635266
149800.0000000    0.2631279
149840.0000000    0.2669202
149880.0000000    0.2669870
149920.0000000    0.2593214
149960.0000000    0.2685146
150000.0000000    0.2760970
150040.0000000    0.2727189
150080.0000000    0.2510269
150120.0000000    0.2499132
150160.0000000    0.2373466
150200.0000000    0.2456014
150240.0000000    0.2340265
150280.0000000    0.2179950
150320.0000000    0.2400322
150360.0000000    0.2356318
150400.0000000    0.2336074
150440.0000000    0.2229430
150480.0000000    0.2390560
150520.0000000    0.2577319
150560.0000000    0.2572912
150600.0000000    0.2493444
150640.0000000    0.2398487
150680.0000000    0.2185130
150720.0000000    0.2292117
150760.0000000    0.2356734
150800.0000000    0.2387391
150840.0000000    0.2415370
150880.0000000    0.2430047
150920.0000000    0.2620001
150960.0000000    0.2609651
151000.0000000    0.2444039
151040.0000000    0.2453670
151080.0000000    0.2453754
151120.0000000    0.2548617
151160.0000000    0.2562550
151200.0000000    0.2610135
151240.0000000    0.2374950
151280.0000000    0.2376759
151320.0000000    0.2630934
151360.0000000    0.2508310
151400.0000000    0.2488792
151440.0000000    0.2552272
151480.0000000    0.2591189
151520.0000000    0.2562563
151560.0000000    0.2355651
151600.0000000    0.2500344
151640.0000000    0.2545899
151680.0000000    0.2573594
151720.0000000    0.2594971
151760.0000000    0.2359751
151800.0000000    0.2330158
151840.0000000    0.2385391
151880.0000000    0.2370780
151920.0000000    0.2336179
151960.0000000    0.2346555
152000.0000000    0.2347221
152040.0000000    0.2210971
152080.0000000    0.2155429
152120.0000000    0.2491027
152160.0000000    0.2289003
152200.0000000    0.2330913
152240.0000000    0.2279259
152280.0000000    0.2424120
152320.0000000    0.2490307
152360.0000000    0.2334975
152400.0000000    0.2344844
152440.0000000    0.2308144
152480.0000000    0.2448869
152520.0000000    0.2433344
152560.0000000    0.2561404
152600.0000000    0.2556596
152640.0000000    0.2401606
152680.0000000    0.2502657
152720.0000000    0.2524494
152760.0000000    0.2356874
152800.0000000    0.2334771
152840.0000000    0.2225794
152880.0000000    0.2331904
152920.0000000    0.2324854
152960.0000000    0.2528121
153000.0000000    0.2268431
153040.0000000    0.2278818
153080.0000000    0.2271786
153120.0000000    0.2311810
153160.0000000    0.2375620
153200.0000000    0.2364644
153240.0000000    0.2325639
153280.0000000    0.2354026
153320.0000000    0.2286945
153360.0000000    0.2577780
153400.0000000    0.2354087
153440.0000000    0.2366786
153480.0000000    0.2425938
153520.0000000    0.2390664
153560.0000000    0.2326107
153600.0000000    0.2302060
153640.0000000    0.2494040
153680.0000000    0.2345963
153720.0000000    0.2394133
153760.0000000    0.2488176
153800.0000000    0.2199590
153840.0000000    0.2448230
153880.0000000    0.2380125
153920.0000000    0.2546678
153960.0000000    0.2399923
154000.0000000    0.2347575
154040.0000000    0.2196911
154080.0000000    0.2004925
154120.0000000    0.2031412
154160.0000000    0.2171840
154200.0000000    0.2200206
154240.0000000    0.1977225
154280.0000000    0.2041986
154320.0000000    0.2058089
154360.0000000    0.2284500
154400.0000000    0.2195451
154440.0000000    0.2303814
154480.0000000    0.2359523
154520.0000000    0.2186545
154560.0000000    0.2348981
154600.0000000    0.2253148
154640.0000000    0.2524256
154680.0000000    0.2285049
154720.0000000    0.2279013
154760.0000000    0.2343798
154800.0000000    0.2416060
154840.0000000    0.2307232
154880.0000000    0.2292825
154920.0000000    0.2212019
154960.0000000    0.2175194
155000.0000000    0.2321490
155040.0000000    0.2388448
155080.0000000    0.2229729
155120.0000000    0.2374129
155160.0000000    0.2000601
155200.0000000    0.2136058
155240.0000000    0.2145119
155280.0000000    0.2173112
155320.0000000    0.2015588
155360.0000000    0.2097962
155400.0000000    0.2099713
155440.0000000    0.2197180
155480.0000000    0.2167612
155520.0000000    0.2153096
155560.0000000    0.2107724
155600.0000000    0.2010232
155640.0000000    0.2107029
155680.0000000    0.2340456
155720.0000000    0.2295932
155760.0000000    0.2310670
155800.0000000    0.2308288
155840.0000000    0.2400633
155880.0000000    0.2368903
155920.0000000    0.2233004
155960.0000000    0.2284508
156000.0000000    0.2368469
156040.0000000    0.2434646
156080.0000000    0.2349355
156120.0000000    0.2142109
156160.0000000    0.2286189
156200.0000000    0.2304624
156240.0000000    0.2315063
156280.0000000    0.2416101
156320.0000000    0.2189276
156360.0000000    0.2204938
156400.0000000    0.2260445
156440.0000000    0.2331508
156480.0000000    0.2169361
156520.0000000    0.2204948
156560.0000000    0.2246262
156600.0000000    0.2085776
156640.0000000    0.2382450
156680.0000000    0.2340057
156720.0000000    0.2462170
156760.0000000    0.2276570
156800.0000000    0.2220357
156840.0000000    0.2408122
156880.0000000    0.2371958
156920.0000000    0.2387204
156960.0000000    0.2401488
157000.0000000    0.2365994
157040.0000000    0.2391459
157080.0000000    0.2069097
157120.0000000    0.2245688
157160.0000000    0.2217548
157200.0000000    0.2321122
157240.0000000    0.2455534
157280.0000000    0.2257009
157320.0000000    0.2348069
157360.0000000    0.2347760
157400.0000000    0.2671388
157440.0000000    0.2428242
157480.0000000    0.2512406
157520.0000000    0.2394678
157560.0000000    0.2336639
157600.0000000    0.2203179
157640.0000000    0.2263715
157680.0000000    0.2097163
157720.0000000    0.2147939
157760.0000000    0.2240136
157800.0000000    0.2376367
157840.0000000    0.2229669
157880.0000000    0.2387694
157920.0000000    0.2353711
157960.0000000    0.2289854
158000.0000000    0.2433017
158040.0000000    0.2130451
158080.0000000    0.2274787
158120.0000000    0.2350094
158160.0000000    0.2273321
158200.0000000    0.2250620
158240.0000000    0.2169692
158280.0000000    0.2232347
158320.0000000    0.2248992
158360.0000000    0.2287496
158400.0000000    0.2285718
158440.0000000    0.2321682
158480.0000000    0.2358879
158520.0000000    0.2412324
158560.0000000    0.2115383
158600.0000000    0.2251641
158640.0000000    0.2392510
158680.0000000    0.2355486
158720.0000000    0.2360323
158760.0000000    0.2356501
158800.0000000    0.2443010
158840.0000000    0.2435317
158880.0000000    0.2245018
158920.0000000    0.2523007
158960.0000000    0.2293506
159000.0000000    0.2412205
159040.0000000    0.2293598
159080.0000000    0.2293665
159120.0000000    0.2221487
159160.0000000    0.2268146
159200.0000000    0.2271427
159240.0000000    0.2372076
159280.0000000    0.2254800
159320.0000000    0.2343351
159360.0000000    0.2314700
159400.0000000    0.2298201
159440.0000000    0.2050273
159480.0000000    0.2099603
159520.0000000    0.2154908
159560.0000000    0.2156590
159600.0000000    0.2120398
159640.0000000    0.2170760
159680.0000000    0.2108253
159720.0000000    0.2241274
159760.0000000    0.2122961
159800.0000000    0.2353811
159840.0000000    0.2130410
159880.0000000    0.2137281
159920.0000000    0.2258891
159960.0000000    0.2187164
160000.0000000    0.2081337
160040.0000000    0.2217492
160080.0000000    0.2154616
160120.0000000    0.1980816
160160.0000000    0.2162710
160200.0000000    0.2219435
160240.0000000    0.1969445
160280.0000000    0.2112900
160320.0000000    0.2132172
160360.0000000    0.2248544
160400.0000000    0.2181109
160440.0000000    0.2016461
160480.0000000    0.2077471
160520.0000000    0.2254288
160560.0000000    0.2156582
160600.0000000    0.2193393
160640.0000000    0.2054344
160680.0000000    0.2165995
160720.0000000    0.2190935
160760.0000000    0.2050104
160800.0000000    0.2189185
160840.0000000    0.1964790
160880.0000000    0.2064458
160920.0000000    0.2141202
160960.0000000    0.2159005
161000.0000000    0.2040379
161040.0000000    0.1955038
161080.0000000    0.1998603
161120.0000000    0.1899278
161160.0000000    0.2013406
161200.0000000    0.2111734
161240.0000000    0.1984754
161280.0000000    0.2019972
161320.0000000    0.2156420
161360.0000000    0.2053081
161400.0000000    0.2027241
161440.0000000    0.1949805
161480.0000000    0.2126369
161520.0000000    0.2057857
161560.0000000    0.2141524
161600.0000000    0.2200942
161640.0000000    0.2215109
161680.0000000    0.2052965
161720.0000000    0.1947186
161760.0000000    0.2089034
161800.0000000    0.2199740
161840.0000000    0.2150937
161880.0000000    0.2102934
161920.0000000    0.2399307
161960.0000000    0.2391796
162000.0000000    0.2412886
162040.0000000    0.2255776
162080.0000000    0.2373671
162120.0000000    0.2358467
162160.0000000    0.2346569
162200.0000000    0.2290831
162240.0000000    0.2377889
162280.0000000    0.2432338
162320.0000000    0.2432404
162360.0000000    0.2487555
162400.0000000    0.2167479
162440.0000000    0.2456551
162480.0000000    0.2177733
162520.0000000    0.2322050
162560.0000000    0.2319063
162600.0000000    0.2053756
162640.0000000    0.2277030
162680.0000000    0.2354158
162720.0000000    0.2236062
162760.0000000    0.2377496
162800.0000000    0.2388433
162840.0000000    0.2115531
162880.0000000    0.2245807
162920.0000000    0.2264224
162960.0000000    0.1975538
163000.0000000    0.2060172
163040.0000000    0.2198496
163080.0000000    0.2104995
163120.0000000    0.2074022
163160.0000000    0.1889953
163200.0000000    0.2053137
163240.0000000    0.1961390
163280.0000000    0.1973853
163320.0000000    0.2045537
163360.0000000    0.2084676
163400.0000000    0.2097749
163440.0000000    0.1918429
163480.0000000    0.2137103
163520.0000000    0.1951662
163560.0000000    0.2087347
163600.0000000    0.1927134
163640.0000000    0.2044155
163680.0000000    0.2164665
163720.0000000    0.2142891
163760.0000000    0.2069613
163800.0000000    0.2196201
163840.0000000    0.2158266
163880.0000000    0.2014666
163920.0000000    0.2035882
163960.0000000    0.2047464
164000.0000000    0.2099505
164040.0000000    0.2164544
164080.0000000    0.2043048
164120.0000000    0.2065092
164160.0000000    0.2014226
164200.0000000    0.2110079
164240.0000000    0.2206852
164280.0000000    0.2098320
164320.0000000    0.2105357
164360.0000000    0.1998793
164400.0000000    0.2130093
164440.0000000    0.2167285
164480.0000000    0.2039964
164520.0000000    0.1968422
164560.0000000    0.2105481
164600.0000000    0.2009124
164640.0000000    0.1954887
164680.0000000    0.1865538
164720.0000000    0.1987352
164760.0000000    0.1932389
164800.0000000    0.1968112
164840.0000000    0.2055282
164880.0000000    0.2156772
164920.0000000    0.2080086
164960.0000000    0.2167678
165000.0000000    0.2051290
165040.0000000    0.2070448
165080.0000000    0.2269223
165120.0000000    0.2165720
165160.0000000    0.2260877
165200.0000000    0.2244655
165240.0000000    0.2395183
165280.0000000    0.2182744
165320.0000000    0.2132241
165360.0000000    0.2310421
165400.0000000    0.2055846
165440.0000000    0.1983078
165480.0000000    0.2039724
165520.0000000    0.2195337
165560.0000000    0.1842905
165600.0000000    0.2057961
165640.0000000    0.2069414
165680.0000000    0.1843977
165720.0000000    0.1932928
165760.0000000    0.2107768
165800.0000000    0.2001350
165840.0000000    0.2050010
165880.0000000    0.1991169
165920.0000000    0.2066033
165960.0000000    0.2059428
166000.0000000    0.1930390
166040.0000000    0.2337482
166080.0000000    0.2297796
166120.0000000    0.2238405
166160.0000000    0.2301868
166200.0000000    0.2250854
166240.0000000    0.2436007
166280.0000000    0.2307227
166320.0000000    0.2296733
166360.0000000    0.2492959
166400.0000000    0.2406305
166440.0000000    0.2264063
166480.0000000    0.2329568
166520.0000000    0.2351473
166560.0000000    0.2276077
166600.0000000    0.2505588
166640.0000000    0.2534806
166680.0000000    0.2609858
166720.0000000    0.2446199
166760.0000000    0.2418699
166800.0000000    0.2189508
166840.0000000    0.2133081
166880.0000000    0.2291590
166920.0000000    0.2048067
166960.0000000    0.2168456
167000.0000000    0.2402565
167040.0000000    0.2456273
167080.0000000    0.2453510
167120.0000000    0.2372687
167160.0000000    0.2430079
167200.0000000    0.2213188
167240.0000000    0.2400245
167280.0000000    0.2450383
167320.0000000    0.2430304
167360.0000000    0.2233341
167400.0000000    0.2383614
167440.0000000    0.2247217
167480.0000000    0.2253999
167520.0000000    0.2313284
167560.0000000    0.2330706
167600.0000000    0.2444126
167640.0000000    0.2288091
167680.0000000    0.2507828
167720.0000000    0.2034038
167760.0000000    0.2041808
167800.0000000    0.2208357
167840.0000000    0.2315322
167880.0000000    0.2316849
167920.0000000    0.2071560
167960.0000000    0.2263378
168000.0000000    0.2457300
168040.0000000    0.2022369
168080.0000000    0.2081084
168120.0000000    0.1982807
168160.0000000    0.2255340
168200.0000000    0.1947289
168240.0000000    0.2032307
168280.0000000    0.2317409
168320.0000000    0.2346151
168360.0000000    0.2400357
168400.0000000    0.2360966
168440.0000000    0.2267328
168480.0000000    0.2169605
168520.0000000    0.2306556
168560.0000000    0.2115742
168600.0000000    0.2081221
168640.0000000    0.2265403
168680.0000000    0.2304373
168720.0000000    0.2253652
168760.0000000    0.2533827
168800.0000000    0.2535479
168840.0000000    0.2441111
168880.0000000    0.2503237
168920.0000000    0.2550384
168960.0000000    0.2539538
169000.0000000    0.2621401
169040.0000000    0.2520551
169080.0000000    0.2595630
169120.0000000    0.2487668
169160.0000000    0.2408642
169200.0000000    0.2508989
169240.0000000    0.2249869
169280.0000000    0.2579614
169320.0000000    0.2428938
169360.0000000    0.2326351
169400.0000000    0.2314899
169440.0000000    0.2592777
169480.0000000    0.2360329
169520.0000000    0.2500384
169560.0000000    0.2551858
169600.0000000    0.2562117
169640.0000000    0.2574252
169680.0000000    0.2469334
169720.0000000    0.2597419
169760.0000000    0.2437596
169800.0000000    0.2392277
169840.0000000    0.2519733
169880.0000000    0.2557327
169920.0000000    0.2323921
169960.0000000    0.2210927
170000.0000000    0.2505794
170040.0000000    0.2161273
170080.0000000    0.2408920
170120.0000000    0.2010076
170160.0000000    0.2193875
170200.0000000    0.2034882
170240.0000000    0.2100145
170280.0000000    0.2126549
170320.0000000    0.2150780
170360.0000000    0.2055213
170400.0000000    0.2032609
170440.0000000    0.1835786
170480.0000000    0.1916150
170520.0000000    0.1969049
170560.0000000    0.1750160
170600.0000000    0.2227440
170640.0000000    0.2163696
170680.0000000    0.1886899
170720.0000000    0.2106722
170760.0000000    0.2191200
170800.0000000    0.2200517
170840.0000000    0.2313046
170880.0000000    0.2296699
170920.0000000    0.2141928
170960.0000000    0.1929473
171000.0000000    0.2103041
171040.0000000    0.2243848
171080.0000000    0.2307266
171120.0000000    0.2229724
171160.0000000    0.1993885
171200.0000000    0.1842257
171240.0000000    0.1991596
171280.0000000    0.2122452
171320.0000000    0.2228261
171360.0000000    0.2166819
171400.0000000    0.2113654
171440.0000000    0.2196838
171480.0000000    0.2079204
171520.0000000    0.2090492
171560.0000000    0.1976834
171600.0000000    0.1982638
171640.0000000    0.1980799
171680.0000000    0.2066443
171720.0000000    0.2017845
171760.0000000    0.1935674
171800.0000000    0.1960535
171840.0000000    0.1967085
171880.0000000    0.1938690
171920.0000000    0.2103446
171960.0000000    0.1962885
172000.0000000    0.2119255
172040.0000000    0.2117172
172080.0000000    0.2252521
172120.0000000    0.2087473
172160.0000000    0.1850201
172200.0000000    0.2088159
172240.0000000    0.2013029
172280.0000000    0.2172991
172320.0000000    0.2313942
172360.0000000    0.2163539
172400.0000000    0.2129681
172440.0000000    0.2145349
172480.0000000    0.2115436
172520.0000000    0.2105443
172560.0000000    0.2205258
172600.0000000    0.2209169
172640.0000000    0.2242330
172680.0000000    0.2141382
172720.0000000    0.2351793
172760.0000000    0.2129453
172800.0000000    0.2328691
172840.0000000    0.2354370
172880.0000000    0.2257193
172920.0000000    0.2027154
172960.0000000    0.2068000
173000.0000000    0.2258863
173040.0000000    0.2371385
173080.0000000    0.2308200
173120.0000000    0.2455808
173160.0000000    0.2234042
173200.0000000    0.2356132
173240.0000000    0.2304074
173280.0000000    0.2317252
173320.0000000    0.2352069
173360.0000000    0.2177860
173400.0000000    0.2318361
173440.0000000    0.2352070
173480.0000000    0.2327415
173520.0000000    0.2114245
173560.0000000    0.2185742
173600.0000000    0.2124350
173640.0000000    0.2023592
173680.0000000    0.2171432
173720.0000000    0.2242731
173760.0000000    0.2192142
173800.0000000    0.2298954
173840.0000000    0.2051616
173880.0000000    0.1980924
173920.0000000    0.2110107
173960.0000000    0.2089869
174000.0000000    0.2000156
174040.0000000    0.2108703
174080.0000000    0.2194469
174120.0000000    0.1980562
174160.0000000    0.2029499
174200.0000000    0.2102835
174240.0000000    0.1940205
174280.0000000    0.1973475
174320.0000000    0.2137481
174360.0000000    0.1994349
174400.0000000    0.2131957
174440.0000000    0.1926459
174480.0000000    0.1916672
174520.0000000    0.2029407
174560.0000000    0.2111959
174600.0000000    0.2092825
174640.0000000    0.2134290
174680.0000000    0.2088862
174720.0000000    0.2238340
174760.0000000    0.2143186
174800.0000000    0.2102282
174840.0000000    0.2173337
174880.0000000    0.2322770
174920.0000000    0.2261322
174960.0000000    0.2329253
175000.0000000    0.2237184
175040.0000000    0.2301804
175080.0000000    0.2257803
175120.0000000    0.2266878
175160.0000000    0.2439339
175200.0000000    0.2305735
175240.0000000    0.2370545
175280.0000000    0.2156751
175320.0000000    0.2379984
175360.0000000    0.2354863
175400.0000000    0.2361316
175440.0000000    0.2347096
175480.0000000    0.2209259
175520.0000000    0.2200604
175560.0000000    0.2112901
175600.0000000    0.2280457
175640.0000000    0.2093941
175680.0000000    0.2134014
175720.0000000    0.2257514
175760.0000000    0.2240633
175800.0000000    0.1975851
175840.0000000    0.2065568
175880.0000000    0.2153644
175920.0000000    0.2190474
175960.0000000    0.2150723
176000.0000000    0.2115200
176040.0000000    0.2311874
176080.0000000    0.2338689
176120.0000000    0.2213776
176160.0000000    0.2360543
176200.0000000    0.2451825
176240.0000000    0.2304482
176280.0000000    0.2309832
176320.0000000    0.2297237
176360.0000000    0.2528025
176400.0000000    0.2347303
176440.0000000    0.2487778
176480.0000000    0.2433593
176520.0000000    0.2601722
176560.0000000    0.2506565
176600.0000000    0.2444905
176640.0000000    0.2387143
176680.0000000    0.2447374
176720.0000000    0.2496942
176760.0000000    0.2599108
176800.0000000    0.2512379
176840.0000000    0.2542133
176880.0000000    0.2330147
176920.0000000    0.2537130
176960.0000000    0.2453333
177000.0000000    0.2502226
177040.0000000    0.2545839
177080.0000000    0.2695831
177120.0000000    0.2488312
177160.0000000    0.2709703
177200.0000000    0.2515855
177240.0000000    0.2664355
177280.0000000    0.2640949
177320.0000000    0.2750350
177360.0000000    0.2640763
177400.0000000    0.2715600
177440.0000000    0.2402963
177480.0000000    0.2504901
177520.0000000    0.2450740
177560.0000000    0.2458696
177600.0000000    0.2455670
177640.0000000    0.2509632
177680.0000000    0.2411231
177720.0000000    0.2470094
177760.0000000    0.2316464
177800.0000000    0.2497490
177840.0000000    0.2582303
177880.0000000    0.2549948
177920.0000000    0.2422269
177960.0000000    0.2492697
178000.0000000    0.2311306
178040.0000000    0.2428990
178080.0000000    0.2359623
178120.0000000    0.2367971
178160.0000000    0.2412365
178200.0000000    0.2080660
178240.0000000    0.2112810
178280.0000000    0.2246629
178320.0000000    0.2157293
178360.0000000    0.1981308
178400.0000000    0.2135506
178440.0000000    0.2151573
178480.0000000    0.1973511
178520.0000000    0.2119138
178560.0000000    0.2157457
178600.0000000    0.2029769
178640.0000000    0.1911688
178680.0000000    0.2060178
178720.0000000    0.1991252
178760.0000000    0.2106803
178800.0000000    0.2261642
178840.0000000    0.2127687
178880.0000000    0.2270530
178920.0000000    0.2213595
178960.0000000    0.2169174
179000.0000000    0.2302533
179040.0000000    0.2483983
179080.0000000    0.2361698
179120.0000000    0.2246282
179160.0000000    0.2255584
179200.0000000    0.2251801
179240.0000000    0.2396434
179280.0000000    0.2385580
179320.0000000    0.2471439
179360.0000000    0.2330934
179400.0000000    0.2370576
179440.0000000    0.2319977
179480.0000000    0.2354857
179520.0000000    0.2463198
179560.0000000    0.2495723
179600.0000000    0.2394196
179640.0000000    0.2340937
179680.0000000    0.2341227
179720.0000000    0.2280643
179760.0000000    0.2438814
179800.0000000    0.2423516
179840.0000000    0.2308202
179880.0000000    0.2474711
179920.0000000    0.2233865
179960.0000000    0.2332910
180000.0000000    0.2322075
180040.0000000    0.2262093
180080.0000000    0.2225362
180120.0000000    0.2225185
180160.0000000    0.2503247
180200.0000000    0.2293009
180240.0000000    0.2411673
180280.0000000    0.2238797
180320.0000000    0.2324108
180360.0000000    0.2385537
180400.0000000    0.2370901
180440.0000000    0.2262382
180480.0000000    0.2251977
180520.0000000    0.2287388
180560.0000000    0.2172140
180600.0000000    0.2337116
180640.0000000    0.2465255
180680.0000000    0.2394816
180720.0000000    0.2236275
180760.0000000    0.2364185
180800.0000000    0.2483822
180840.0000000    0.2588074
180880.0000000    0.2427678
180920.0000000    0.2339140
180960.0000000    0.2453221
181000.0000000    0.2432112
181040.0000000    0.2179693
181080.0000000    0.2249576
181120.0000000    0.2327615
181160.0000000    0.2519221
181200.0000000    0.2061767
181240.0000000    0.2136340
181280.0000000    0.2050515
181320.0000000    0.2132680
181360.0000000    0.2237470
181400.0000000    0.2198261
181440.0000000    0.2289254
181480.0000000    0.2256691
181520.0000000    0.2252861
181560.0000000    0.2457272
181600.0000000    0.2169221
181640.0000000    0.2276459
181680.0000000    0.2456509
181720.0000000    0.2346524
181760.0000000    0.2614158
181800.0000000    0.2044868
181840.0000000    0.2066275
181880.0000000    0.2116987
181920.0000000    0.2087283
181960.0000000    0.2072350
182000.0000000    0.2032522
182040.0000000    0.2184537
182080.0000000    0.2077924
182120.0000000    0.2205165
182160.0000000    0.2134739
182200.0000000    0.2059887
182240.0000000    0.2186697
182280.0000000    0.2078476
182320.0000000    0.2254544
182360.0000000    0.2221692
182400.0000000    0.2386503
182440.0000000    0.2186337
182480.0000000    0.2277041
182520.0000000    0.2394068
182560.0000000    0.2630381
182600.0000000    0.2331768
182640.0000000    0.2147810
182680.0000000    0.2108386
182720.0000000    0.2096341
182760.0000000    0.2077321
182800.0000000    0.1937101
182840.0000000    0.1912162
182880.0000000    0.2158113
182920.0000000    0.2042049
182960.0000000    0.2367625
183000.0000000    0.2342981
183040.0000000    0.2337550
183080.0000000    0.2386238
183120.0000000    0.2255189
183160.0000000    0.2139287
183200.0000000    0.2175016
183240.0000000    0.2310698
183280.0000000    0.2251210
183320.0000000    0.2169295
183360.0000000    0.2382478
183400.0000000    0.2336428
183440.0000000    0.2312405
183480.0000000    0.2352583
183520.0000000    0.2336537
183560.0000000    0.2237696
183600.0000000    0.2376844
183640.0000000    0.2286616
183680.0000000    0.2346541
183720.0000000    0.2262267
183760.0000000    0.2137005
183800.0000000    0.2266933
183840.0000000    0.2131536
183880.0000000    0.2181801
183920.0000000    0.2274556
183960.0000000    0.2015061
184000.0000000    0.2143398
184040.0000000    0.2382796
184080.0000000    0.2240532
184120.0000000    0.2356995
184160.0000000    0.2087802
184200.0000000    0.2314344
184240.0000000    0.2114288
184280.0000000    0.2183507
184320.0000000    0.2230969
184360.0000000    0.2266720
184400.0000000    0.2230671
184440.0000000    0.2398493
184480.0000000    0.2473464
184520.0000000    0.2443605
184560.0000000    0.2506521
184600.0000000    0.2304972
184640.0000000    0.2420406
184680.0000000    0.2088195
184720.0000000    0.2075533
184760.0000000    0.2145951
184800.0000000    0.2222057
184840.0000000    0.2055009
184880.0000000    0.1944968
184920.0000000    0.2308341
184960.0000000    0.2072347
185000.0000000    0.2146304
185040.0000000    0.2090132
185080.0000000    0.2126984
185120.0000000    0.2102576
185160.0000000    0.2279513
185200.0000000    0.2001438
185240.0000000    0.2039830
185280.0000000    0.2154965
185320.0000000    0.2148441
185360.0000000    0.1982541
185400.0000000    0.2137190
185440.0000000    0.2151245
185480.0000000    0.2156000
185520.0000000    0.2000565
185560.0000000    0.2163082
185600.0000000    0.2045717
185640.0000000    0.2065133
185680.0000000    0.2219990
185720.0000000    0.2339534
185760.0000000    0.1989390
185800.0000000    0.2185172
185840.0000000    0.2192079
185880.0000000    0.2014470
185920.0000000    0.2064242
185960.0000000    0.2045207
186000.0000000    0.1883612
186040.0000000    0.2257377
186080.0000000    0.2166760
186120.0000000    0.2160047
186160.0000000    0.2109534
186200.0000000    0.1983325
186240.0000000    0.2282475
186280.0000000    0.2271956
186320.0000000    0.2123428
186360.0000000    0.1951804
186400.0000000    0.1981467
186440.0000000    0.2054695
186480.0000000    0.2086824
186520.0000000    0.2215133
186560.0000000    0.2023906
186600.0000000    0.2241038
186640.0000000    0.2320622
186680.0000000    0.2198424
186720.0000000    0.2257523
186760.0000000    0.2278170
186800.0000000    0.2056548
186840.0000000    0.2034422
186880.0000000    0.2254855
186920.0000000    0.2269509
186960.0000000    0.2246459
187000.0000000    0.2253274
187040.0000000    0.2403144
187080.0000000    0.2174098
187120.0000000    0.2211271
187160.0000000    0.2181532
187200.0000000    0.2126189
187240.0000000    0.2255681
187280.0000000    0.1968152
187320.0000000    0.2185623
187360.0000000    0.2215098
187400.0000000    0.2365791
187440.0000000    0.2403991
187480.0000000    0.2184940
187520.0000000    0.2214388
187560.0000000    0.2175708
187600.0000000    0.2072813
187640.0000000    0.2055900
187680.0000000    0.2088812
187720.0000000    0.2233393
187760.0000000    0.2245442
187800.0000000    0.2136833
187840.0000000    0.2189886
187880.0000000    0.2250009
187920.0000000    0.2302240
187960.0000000    0.2243861
188000.0000000    0.2171899
188040.0000000    0.2149435
188080.0000000    0.2201234
188120.0000000    0.2345572
188160.0000000    0.2109252
188200.0000000    0.2201714
188240.0000000    0.2153114
188280.0000000    0.2311004
188320.0000000    0.1972562
188360.0000000    0.2287307
188400.0000000    0.2297319
188440.0000000    0.2155586
188480.0000000    0.2379820
188520.0000000    0.2248444
188560.0000000    0.2207825
188600.0000000    0.2133423
188640.0000000    0.2072055
188680.0000000    0.1999338
188720.0000000    0.2146046
188760.0000000    0.2143478
188800.0000000    0.2050143
188840.0000000    0.2016680
188880.0000000    0.1912900
188920.0000000    0.2062318
188960.0000000    0.2106134
189000.0000000    0.2069273
189040.0000000    0.2191292
189080.0000000    0.2204236
189120.0000000    0.2207743
189160.0000000    0.2233862
189200.0000000    0.2189205
189240.0000000    0.2255453
189280.0000000    0.2173559
189320.0000000    0.2160217
189360.0000000    0.2009001
189400.0000000    0.2177909
189440.0000000    0.2149803
189480.0000000    0.2291963
189520.0000000    0.2323149
189560.0000000    0.2221288
189600.0000000    0.2199438
189640.0000000    0.2157108
189680.0000000    0.2315396
189720.0000000    0.2414943
189760.0000000    0.2248067
189800.0000000    0.2323780
189840.0000000    0.2154578
189880.0000000    0.2050684
189920.0000000    0.2105969
189960.0000000    0.2035602
190000.0000000    0.2199425
190040.0000000    0.2172715
190080.0000000    0.2218726
190120.0000000    0.2245315
190160.0000000    0.2086524
190200.0000000    0.2083813
190240.0000000    0.2075195
190280.0000000    0.2059972
190320.0000000    0.2061858
190360.0000000    0.2119080
190400.0000000    0.2102277
190440.0000000    0.2087803
190480.0000000    0.2146119
190520.0000000    0.2116484
190560.0000000    0.2202381
190600.0000000    0.2044900
190640.0000000    0.2115852
190680.0000000    0.2014946
190720.0000000    0.2049301
190760.0000000    0.2091512
190800.0000000    0.2063361
190840.0000000    0.2075715
190880.0000000    0.2026669
190920.0000000    0.2077860
190960.0000000    0.2104004
191000.0000000    0.1994394
191040.0000000    0.1990641
191080.0000000    0.2047169
191120.0000000    0.1931776
191160.0000000    0.2226580
191200.0000000    0.2040272
191240.0000000    0.1900375
191280.0000000    0.2019748
191320.0000000    0.2051304
191360.0000000    0.1939669
191400.0000000    0.2008329
191440.0000000    0.2008339
191480.0000000    0.1971749
191520.0000000    0.1997315
191560.0000000    0.2076357
191600.0000000    0.2091476
191640.0000000    0.2217918
191680.0000000    0.2127695
191720.0000000    0.1926946
191760.0000000    0.2228805
191800.0000000    0.1991777
191840.0000000    0.1939856
191880.0000000    0.2117114
191920.0000000    0.2052154
191960.0000000    0.2095227
192000.0000000    0.2135810
192040.0000000    0.2177520
192080.0000000    0.2149282
192120.0000000    0.2143165
192160.0000000    0.2269791
192200.0000000    0.2252989
192240.0000000    0.2353202
192280.0000000    0.2347262
192320.0000000    0.2370765
192360.0000000    0.2270287
192400.0000000    0.2373008
192440.0000000    0.2428166
192480.0000000    0.2338832
192520.0000000    0.2360879
192560.0000000    0.2386751
192600.0000000    0.2448208
192640.0000000    0.2473488
192680.0000000    0.2478136
192720.0000000    0.2451872
192760.0000000    0.2363165
192800.0000000    0.2321396
192840.0000000    0.2471889
192880.0000000    0.2349394
192920.0000000    0.2276474
192960.0000000    0.2318919
193000.0000000    0.2391906
193040.0000000    0.2426595
193080.0000000    0.2284988
193120.0000000    0.2179836
193160.0000000    0.2369450
193200.0000000    0.2437323
193240.0000000    0.2423639
193280.0000000    0.2444785
193320.0000000    0.2329261
193360.0000000    0.2334788
193400.0000000    0.2389490
193440.0000000    0.2460437
193480.0000000    0.2508799
193520.0000000    0.2267240
193560.0000000    0.2403042
193600.0000000    0.2434441
193640.0000000    0.2486828
193680.0000000    0.2327909
193720.0000000    0.2280841
193760.0000000    0.2295145
193800.0000000    0.2243119
193840.0000000    0.2377255
193880.0000000    0.2202283
193920.0000000    0.2334400
193960.0000000    0.2413754
194000.0000000    0.2331953
194040.0000000    0.2365599
194080.0000000    0.2303513
194120.0000000    0.2478591
194160.0000000    0.2362057
194200.0000000    0.2483452
194240.0000000    0.2447402
194280.0000000    0.2437781
194320.0000000    0.2475295
194360.0000000    0.2566741
194400.0000000    0.2554376
194440.0000000    0.2390772
194480.0000000    0.2530644
194520.0000000    0.2763981
194560.0000000    0.2630045
194600.0000000    0.2588591
194640.0000000    0.2701479
194680.0000000    0.2580065
194720.0000000    0.2613362
194760.0000000    0.2689973
194800.0000000    0.2559053
194840.0000000    0.2502738
194880.0000000    0.2633798
194920.0000000    0.2542567
194960.0000000    0.2649291
195000.0000000    0.2659366
195040.0000000    0.2660396
195080.0000000    0.2667390
195120.0000000    0.2535263
195160.0000000    0.2535705
195200.0000000    0.2645182
195240.0000000    0.2661366
195280.0000000    0.2368399
195320.0000000    0.2250909
195360.0000000    0.2432305
195400.0000000    0.2415585
195440.0000000    0.2259997
195480.0000000    0.2491871
195520.0000000    0.2348287
195560.0000000    0.2273546
195600.0000000    0.2390336
195640.0000000    0.2218709
195680.0000000    0.2330548
195720.0000000    0.2301232
195760.0000000    0.2516893
195800.0000000    0.2337765
195840.0000000    0.2412143
195880.0000000    0.2341533
195920.0000000    0.2288379
195960.0000000    0.2415648
196000.0000000    0.2263636
196040.0000000    0.2527265
196080.0000000    0.2227168
196120.0000000    0.2361385
196160.0000000    0.2257778
196200.0000000    0.2352200
196240.0000000    0.2281032
196280.0000000    0.2192350
196320.0000000    0.2352141
196360.0000000    0.2275288
196400.0000000    0.2259603
196440.0000000    0.2304939
196480.0000000    0.2132826
196520.0000000    0.2232615
196560.0000000    0.2107947
196600.0000000    0.2156676
196640.0000000    0.2301477
196680.0000000    0.2132771
196720.0000000    0.2300967
196760.0000000    0.2060896
196800.0000000    0.2229021
196840.0000000    0.2116328
196880.0000000    0.2200988
196920.0000000    0.2326074
196960.0000000    0.2299578
197000.0000000    0.2445947
197040.0000000    0.2454630
197080.0000000    0.2389156
197120.0000000    0.2128689
197160.0000000    0.2299769
197200.0000000    0.2266087
197240.0000000    0.2271313
197280.0000000    0.2277934
197320.0000000    0.2147814
197360.0000000    0.2159938
197400.0000000    0.2272266
197440.0000000    0.2153681
197480.0000000    0.2238017
197520.0000000    0.2072845
197560.0000000    0.2084492
197600.0000000    0.2123033
197640.0000000    0.2079371
197680.0000000    0.2193823
197720.0000000    0.2357681
197760.0000000    0.2239324
197800.0000000    0.2261370
197840.0000000    0.2449195
197880.0000000    0.2258069
197920.0000000    0.2159916
197960.0000000    0.2115443
198000.0000000    0.2113466
198040.0000000    0.2151113
198080.0000000    0.2254956
198120.0000000    0.2245002
198160.0000000    0.2169073
198200.0000000    0.2306530
198240.0000000    0.2375391
198280.0000000    0.2359375
198320.0000000    0.2223115
198360.0000000    0.2432751
198400.0000000    0.2320791
198440.0000000    0.2089773
198480.0000000    0.2153720
198520.0000000    0.2326052
198560.0000000    0.2462187
198600.0000000    0.2483557
198640.0000000    0.2441648
198680.0000000    0.2316050
198720.0000000    0.2434058
198760.0000000    0.2442236
198800.0000000    0.2247930
198840.0000000    0.2253081
198880.0000000    0.2475379
198920.0000000    0.2366295
198960.0000000    0.2412905
199000.0000000    0.2205807
199040.0000000    0.2352059
199080.0000000    0.2274359
199120.0000000    0.2409738
199160.0000000    0.2235639
199200.0000000    0.2374605
199240.0000000    0.2198993
199280.0000000    0.2317293
199320.0000000    0.2455734
199360.0000000    0.2349302
199400.0000000    0.2530620
199440.0000000    0.2485132
199480.0000000    0.2659265
199520.0000000    0.2558581
199560.0000000    0.2520234
199600.0000000    0.2464924
199640.0000000    0.2426668
199680.0000000    0.2451340
199720.0000000    0.2351757
199760.0000000    0.2202300
199800.0000000    0.2407106
199840.0000000    0.2461774
199880.0000000    0.2379155
199920.0000000    0.2455078
199960.0000000    0.2418622
200000.0000000    0.2402862
200040.0000000    0.2216983
200080.0000000    0.2406600
200120.0000000    0.2430548
200160.0000000    0.2452968
200200.0000000    0.2255147
200240.0000000    0.2503098
200280.0000000    0.2490780
200320.0000000    0.2466997
200360.0000000    0.2470152
200400.0000000    0.2398590
200440.0000000    0.2405380
200480.0000000    0.2339833
200520.0000000    0.2370759
200560.0000000    0.2352696
200600.0000000    0.2224032
200640.0000000    0.2504126
200680.0000000    0.2545661
200720.0000000    0.2572634
200760.0000000    0.2431858
200800.0000000    0.2501828
200840.0000000    0.2252077
200880.0000000    0.2237865
200920.0000000    0.2286840
200960.0000000    0.2401840
201000.0000000    0.2469748
201040.0000000    0.2366762
201080.0000000    0.2331734
201120.0000000    0.2304548
201160.0000000    0.2399314
201200.0000000    0.2357369
201240.0000000    0.2317479
201280.0000000    0.2304308
201320.0000000    0.2280852
201360.0000000    0.2378041
201400.0000000    0.2341483
201440.0000000    0.2223076
201480.0000000    0.2211609
201520.0000000    0.2191244
201560.0000000    0.2471190
201600.0000000    0.2435680
201640.0000000    0.2464467
201680.0000000    0.2520910
201720.0000000    0.2331903
201760.0000000    0.2344584
201800.0000000    0.2496122
201840.0000000    0.2325011
201880.0000000    0.2359858
201920.0000000    0.2292554
201960.0000000    0.2250716
202000.0000000    0.2221249
202040.0000000    0.2280014
202080.0000000    0.2365171
202120.0000000    0.2462030
202160.0000000    0.2276713
202200.0000000    0.2481377
202240.0000000    0.2362749
202280.0000000    0.2427836
202320.0000000    0.2328835
202360.0000000    0.2128604
202400.0000000    0.2187789
202440.0000000    0.2051260
202480.0000000    0.2165268
202520.0000000    0.2150338
202560.0000000    0.2315090
202600.0000000    0.2259941
202640.0000000    0.2275086
202680.0000000    0.2135919
202720.0000000    0.2167504
202760.0000000    0.2206739
202800.0000000    0.2215369
202840.0000000    0.2261728
202880.0000000    0.2447507
202920.0000000    0.2242149
202960.0000000    0.2377073
203000.0000000    0.2390949
203040.0000000    0.2274195
203080.0000000    0.2159564
203120.0000000    0.2243691
203160.0000000    0.2289463
203200.0000000    0.2330592
203240.0000000    0.2325738
203280.0000000    0.2206355
203320.0000000    0.2287088
203360.0000000    0.2205389
203400.0000000    0.2358956
203440.0000000    0.2422828
203480.0000000    0.2553155
203520.0000000    0.2450989
203560.0000000    0.2331725
203600.0000000    0.2600374
203640.0000000    0.2292993
203680.0000000    0.2173238
203720.0000000    0.2067885
203760.0000000    0.2136903
203800.0000000    0.2170793
203840.0000000    0.2195327
203880.0000000    0.2428381
203920.0000000    0.2206914
203960.0000000    0.2250333
204000.0000000    0.2298878
204040.0000000    0.2256583
204080.0000000    0.2195379
204120.0000000    0.2079958
204160.0000000    0.2224896
204200.0000000    0.2284646
204240.0000000    0.2380007
204280.0000000    0.2165587
204320.0000000    0.2248063
204360.0000000    0.2076486
204400.0000000    0.2078520
204440.0000000    0.2231753
204480.0000000    0.2158320
204520.0000000    0.2159117
204560.0000000    0.2230056
204600.0000000    0.2397480
204640.0000000    0.2218443
204680.0000000    0.2277659
204720.0000000    0.2387797
204760.0000000    0.2444080
204800.0000000    0.2287003
204840.0000000    0.2343596
204880.0000000    0.2503895
204920.0000000    0.2296521
204960.0000000    0.2493285
205000.0000000    0.2351728
205040.0000000    0.2213793
205080.0000000    0.2290226
205120.0000000    0.2308005
205160.0000000    0.2276163
205200.0000000    0.2206946
205240.0000000    0.2071444
205280.0000000    0.2134237
205320.0000000    0.2094999
205360.0000000    0.2194915
205400.0000000    0.2094452
205440.0000000    0.2316314
205480.0000000    0.2189704
205520.0000000    0.2257911
205560.0000000    0.2262078
205600.0000000    0.2239108
205640.0000000    0.2303057
205680.0000000    0.2262217
205720.0000000    0.2405557
205760.0000000    0.2390569
205800.0000000    0.2430464
205840.0000000    0.2442789
205880.0000000    0.2459509
205920.0000000    0.2386914
205960.0000000    0.2442889
206000.0000000    0.2508361
206040.0000000    0.2566398
206080.0000000    0.2607546
206120.0000000    0.2435156
206160.0000000    0.2841812
206200.0000000    0.2539383
206240.0000000    0.2498437
206280.0000000    0.2463853
206320.0000000    0.2241842
206360.0000000    0.2371299
206400.0000000    0.2280159
206440.0000000    0.2346404
206480.0000000    0.2553000
206520.0000000    0.2418631
206560.0000000    0.2486726
206600.0000000    0.2529134
206640.0000000    0.2428154
206680.0000000    0.2474898
206720.0000000    0.2414203
206760.0000000    0.2515329
206800.0000000    0.2411433
206840.0000000    0.2393084
206880.0000000    0.2007689
206920.0000000    0.2243799
206960.0000000    0.2384266
207000.0000000    0.2157561
207040.0000000    0.1960971
207080.0000000    0.2204887
207120.0000000    0.2214005
207160.0000000    0.2303769
207200.0000000    0.2091864
207240.0000000    0.2245208
207280.0000000    0.2186344
207320.0000000    0.2307292
207360.0000000    0.2150792
207400.0000000    0.2276689
207440.0000000    0.2243161
207480.0000000    0.2091159
207520.0000000    0.2118197
207560.0000000    0.2137593
207600.0000000    0.2271337
207640.0000000    0.2423022
207680.0000000    0.2333707
207720.0000000    0.2197620
207760.0000000    0.2243087
207800.0000000    0.2167899
207840.0000000    0.2186182
207880.0000000    0.2142023
207920.0000000    0.2014687
207960.0000000    0.2029723
208000.0000000    0.2386661
208040.0000000    0.2267781
208080.0000000    0.2313884
208120.0000000    0.2327655
208160.0000000    0.2463433
208200.0000000    0.2337217
208240.0000000    0.2495704
208280.0000000    0.2436344
208320.0000000    0.2351516
208360.0000000    0.2459005
208400.0000000    0.2394817
208440.0000000    0.2518325
208480.0000000    0.2396365
208520.0000000    0.2494689
208560.0000000    0.2547229
208600.0000000    0.2582017
208640.0000000    0.2291602
208680.0000000    0.2472349
208720.0000000    0.2375853
208760.0000000    0.2250474
208800.0000000    0.2366709
208840.0000000    0.2182909
208880.0000000    0.2213541
208920.0000000    0.2215931
208960.0000000    0.2500456
209000.0000000    0.2333672
209040.0000000    0.2237807
209080.0000000    0.2422557
209120.0000000    0.2349725
209160.0000000    0.2208698
209200.0000000    0.2293715
209240.0000000    0.2399641
209280.0000000    0.2289162
209320.0000000    0.2323560
209360.0000000    0.2395793
209400.0000000    0.2272131
209440.0000000    0.2178607
209480.0000000    0.2359564
209520.0000000    0.2468910
209560.0000000    0.2354969
209600.0000000    0.2411494
209640.0000000    0.2191219
209680.0000000    0.2259330
209720.0000000    0.2128550
209760.0000000    0.2261915
209800.0000000    0.2174784
209840.0000000    0.2105259
209880.0000000    0.2152137
209920.0000000    0.2139877
209960.0000000    0.2158445
210000.0000000    0.2418263
210040.0000000    0.2276829
210080.0000000    0.2159665
210120.0000000    0.2200035
210160.0000000    0.2143787
210200.0000000    0.2213627
210240.0000000    0.2358032
210280.0000000    0.2245577
210320.0000000    0.2162730
210360.0000000    0.2235122
210400.0000000    0.2023489
210440.0000000    0.2079478
210480.0000000    0.2339207
210520.0000000    0.2181065
210560.0000000    0.2244622
210600.0000000    0.2234413
210640.0000000    0.2286696
210680.0000000    0.2303192
210720.0000000    0.2152781
210760.0000000    0.2198529
210800.0000000    0.2361079
210840.0000000    0.2372839
210880.0000000    0.2301293
210920.0000000    0.2258066
210960.0000000    0.2416715
211000.0000000    0.2326462
211040.0000000    0.2326528
211080.0000000    0.2221071
211120.0000000    0.2209008
211160.0000000    0.2350525
211200.0000000    0.2421134
211240.0000000    0.2573114
211280.0000000    0.2366466
211320.0000000    0.2414980
211360.0000000    0.2618572
211400.0000000    0.2311573
211440.0000000    0.2310294
211480.0000000    0.2297384
211520.0000000    0.2026146
211560.0000000    0.2189975
211600.0000000    0.2192676
211640.0000000    0.2317902
211680.0000000    0.2312483
211720.0000000    0.2336856
211760.0000000    0.2146500
211800.0000000    0.2287404
211840.0000000    0.2271982
211880.0000000    0.2334515
211920.0000000    0.2012307
211960.0000000    0.2444283
212000.0000000    0.2280805
212040.0000000    0.2387677
212080.0000000    0.2414855
212120.0000000    0.2489199
212160.0000000    0.2326784
212200.0000000    0.2226361
212240.0000000    0.1976161
212280.0000000    0.2166071
212320.0000000    0.1867446
212360.0000000    0.2081535
212400.0000000    0.2099082
212440.0000000    0.1994996
212480.0000000    0.2004893
212520.0000000    0.1956093
212560.0000000    0.1935462
212600.0000000    0.1780480
212640.0000000    0.1975380
212680.0000000    0.1917081
212720.0000000    0.1957094
212760.0000000    0.1924545
212800.0000000    0.1918626
212840.0000000    0.1750362
212880.0000000    0.1978552
212920.0000000    0.1910577
212960.0000000    0.1950514
213000.0000000    0.1929085
213040.0000000    0.1896498
213080.0000000    0.1917760
213120.0000000    0.1977585
213160.0000000    0.2034763
213200.0000000    0.1888128
213240.0000000    0.1983155
213280.0000000    0.2097245
213320.0000000    0.2148503
213360.0000000    0.2138230
213400.0000000    0.1941888
213440.0000000    0.2080068
213480.0000000    0.2056408
213520.0000000    0.2017062
213560.0000000    0.1925427
213600.0000000    0.2046088
213640.0000000    0.2076847
213680.0000000    0.2179292
213720.0000000    0.1997295
213760.0000000    0.2023644
213800.0000000    0.2035078
213840.0000000    0.2040981
213880.0000000    0.1967953
213920.0000000    0.2139823
213960.0000000    0.1940930
214000.0000000    0.2008905
214040.0000000    0.2170284
214080.0000000    0.2197080
214120.0000000    0.2093559
214160.0000000    0.2079569
214200.0000000    0.2051065
214240.0000000    0.2085264
214280.0000000    0.1825060
214320.0000000    0.1950232
214360.0000000    0.1871660
214400.0000000    0.1903419
214440.0000000    0.1932788
214480.0000000    0.1974287
214520.0000000    0.2036914
214560.0000000    0.2050103
214600.0000000    0.1994464
214640.0000000    0.2049471
214680.0000000    0.2106956
214720.0000000    0.2416350
214760.0000000    0.2156673
214800.0000000    0.2130326
214840.0000000    0.2215794
214880.0000000    0.2196506
214920.0000000    0.2259702
214960.0000000    0.2105999
215000.0000000    0.2071941
215040.0000000    0.2040490
215080.0000000    0.1851476
215120.0000000    0.1937971
215160.0000000    0.2240925
215200.0000000    0.1993547
215240.0000000    0.2117154
215280.0000000    0.2046641
215320.0000000    0.2124274
215360.0000000    0.2249051
215400.0000000    0.2072230
215440.0000000    0.1996074
215480.0000000    0.1990567
215520.0000000    0.1933353
215560.0000000    0.2046063
215600.0000000    0.2019740
215640.0000000    0.2105553
215680.0000000    0.2055953
215720.0000000    0.2125532
215760.0000000    0.2252620
215800.0000000    0.2042805
215840.0000000    0.1989220
215880.0000000    0.1885838
215920.0000000    0.1911615
215960.0000000    0.1985987
216000.0000000    0.2012076
216040.0000000    0.2101666
216080.0000000    0.1998731
216120.0000000    0.1926091
216160.0000000    0.1914165
216200.0000000    0.2007913
216240.0000000    0.2134194
216280.0000000    0.2079067
216320.0000000    0.2083451
216360.0000000    0.2088446
216400.0000000    0.2083092
216440.0000000    0.1874078
216480.0000000    0.2050702
216520.0000000    0.1946276
216560.0000000    0.1934777
216600.0000000    0.1964431
216640.0000000    0.1999198
216680.0000000    0.2029113
216720.0000000    0.2093111
216760.0000000    0.2054542
216800.0000000    0.2085141
216840.0000000    0.2023209
216880.0000000    0.2165091
216920.0000000    0.2070122
216960.0000000    0.1975877
217000.0000000    0.2084496
217040.0000000    0.2063674
217080.0000000    0.2036045
217120.0000000    0.2185844
217160.0000000    0.2061593
217200.0000000    0.2168254
217240.0000000    0.2003670
217280.0000000    0.2112011
217320.0000000    0.2114138
217360.0000000    0.2093231
217400.0000000    0.1919338
217440.0000000    0.1893899
217480.0000000    0.2011858
217520.0000000    0.2121178
217560.0000000    0.1913234
217600.0000000    0.2019954
217640.0000000    0.2064705
217680.0000000    0.1943266
217720.0000000    0.2128145
217760.0000000    0.2086058
217800.0000000    0.2007485
217840.0000000    0.2022848
217880.0000000    0.2057803
217920.0000000    0.1838958
217960.0000000    0.1922404
218000.0000000    0.2008279
218040.0000000    0.1970746
218080.0000000    0.2066011
218120.0000000    0.1925398
218160.0000000    0.1918148
218200.0000000    0.1990412
218240.0000000    0.1981667
218280.0000000    0.2019697
218320.0000000    0.2061910
218360.0000000    0.2034757
218400.0000000    0.2004214
218440.0000000    0.2089294
218480.0000000    0.1866006
218520.0000000    0.2021518
218560.0000000    0.2007148
218600.0000000    0.1898084
218640.0000000    0.1888665
218680.0000000    0.1899445
218720.0000000    0.2018610
218760.0000000    0.2051866
218800.0000000    0.1941787
218840.0000000    0.2124238
218880.0000000    0.2100838
218920.0000000    0.2077516
218960.0000000    0.2014783
219000.0000000    0.2143596
219040.0000000    0.2106995
219080.0000000    0.2220314
219120.0000000    0.2116309
219160.0000000    0.2269349
219200.0000000    0.2171679
219240.0000000    0.2310054
219280.0000000    0.2375942
219320.0000000    0.2346716
219360.0000000    0.2261092
219400.0000000    0.1959655
219440.0000000    0.2084460
219480.0000000    0.2107724
219520.0000000    0.2099958
219560.0000000    0.2019489
219600.0000000    0.1928876
219640.0000000    0.1997388
219680.0000000    0.2022451
219720.0000000    0.1933237
219760.0000000    0.1968540
219800.0000000    0.1979330
219840.0000000    0.2091656
219880.0000000    0.1976578
219920.0000000    0.2013114
219960.0000000    0.1972682
220000.0000000    0.2143363
220040.0000000    0.2054605
220080.0000000    0.2049870
220120.0000000    0.2046041
220160.0000000    0.1932707
220200.0000000    0.2042084
220240.0000000    0.2081509
220280.0000000    0.2093815
220320.0000000    0.2030450
220360.0000000    0.2013018
220400.0000000    0.2010750
220440.0000000    0.2116005
220480.0000000    0.2142351
220520.0000000    0.2106252
220560.0000000    0.2100833
220600.0000000    0.2071949
220640.0000000    0.2123449
220680.0000000    0.2345062
220720.0000000    0.2256311
220760.0000000    0.2365337
220800.0000000    0.2278644
220840.0000000    0.2198929
220880.0000000    0.2086162
220920.0000000    0.2216242
220960.0000000    0.2280962
221000.0000000    0.2225950
221040.0000000    0.2163702
221080.0000000    0.2201649
221120.0000000    0.2224481
221160.0000000    0.2258362
221200.0000000    0.2312929
221240.0000000    0.2188996
221280.0000000    0.2349450
221320.0000000    0.2184469
221360.0000000    0.2311213
221400.0000000    0.2061227
221440.0000000    0.2198358
221480.0000000    0.2104653
221520.0000000    0.2076816
221560.0000000    0.2052693
221600.0000000    0.2172102
221640.0000000    0.2071784
221680.0000000    0.2075405
221720.0000000    0.2130042
221760.0000000    0.2010786
221800.0000000    0.2044695
221840.0000000    0.1968319
221880.0000000    0.1818850
221920.0000000    0.1919901
221960.0000000    0.1869752
222000.0000000    0.1908448
222040.0000000    0.1801069
222080.0000000    0.2002314
222120.0000000    0.2010626
222160.0000000    0.2087526
222200.0000000    0.1913000
222240.0000000    0.1994112
222280.0000000    0.2020094
222320.0000000    0.1976838
222360.0000000    0.2126690
222400.0000000    0.2039410
222440.0000000    0.2024800
222480.0000000    0.2019750
222520.0000000    0.1975938
222560.0000000    0.1913950
222600.0000000    0.1917054
222640.0000000    0.2042435
222680.0000000    0.1899619
222720.0000000    0.2000108
222760.0000000    0.1829088
222800.0000000    0.1976276
222840.0000000    0.1747905
222880.0000000    0.1906691
222920.0000000    0.1903177
222960.0000000    0.1821335
223000.0000000    0.1942089
223040.0000000    0.1812272
223080.0000000    0.2079221
223120.0000000    0.1934938
223160.0000000    0.1955733
223200.0000000    0.1946326
223240.0000000    0.1966643
223280.0000000    0.2065543
223320.0000000    0.1997455
223360.0000000    0.1971872
223400.0000000    0.1860541
223440.0000000    0.1913666
223480.0000000    0.1935204
223520.0000000    0.1970256
223560.0000000    0.2004790
223600.0000000    0.2134592
223640.0000000    0.1983716
223680.0000000    0.2060734
223720.0000000    0.2080918
223760.0000000    0.1969533
223800.0000000    0.2006253
223840.0000000    0.1984386
223880.0000000    0.2021329
223920.0000000    0.2044953
223960.0000000    0.1933229
224000.0000000    0.1879173
224040.0000000    0.1791777
224080.0000000    0.1926338
224120.0000000    0.1792754
224160.0000000    0.1949702
224200.0000000    0.1847349
224240.0000000    0.2214474
224280.0000000    0.2054853
224320.0000000    0.2068958
224360.0000000    0.1889149
224400.0000000    0.2095586
224440.0000000    0.1971631
224480.0000000    0.1953050
224520.0000000    0.1979745
224560.0000000    0.1898972
224600.0000000    0.1912086
224640.0000000    0.1971729
224680.0000000    0.1939013
224720.0000000    0.1945530
224760.0000000    0.1857773
224800.0000000    0.1953596
224840.0000000    0.1988901
224880.0000000    0.2010568
224920.0000000    0.2071145
224960.0000000    0.2054361
225000.0000000    0.1879724
225040.0000000    0.1971629
225080.0000000    0.1969019
225120.0000000    0.1976078
225160.0000000    0.2034613
225200.0000000    0.1965618
225240.0000000    0.1993971
225280.0000000    0.1999996
225320.0000000    0.2071023
225360.0000000    0.1974696
225400.0000000    0.2100748
225440.0000000    0.1945620
225480.0000000    0.1888708
225520.0000000    0.1837405
225560.0000000    0.1894370
225600.0000000    0.1890032
225640.0000000    0.1976003
225680.0000000    0.2090590
225720.0000000    0.2145571
225760.0000000    0.2155847
225800.0000000    0.2208127
225840.0000000    0.2012495
225880.0000000    0.2204704
225920.0000000    0.2206043
225960.0000000    0.2099891
226000.0000000    0.2221728
226040.0000000    0.2147451
226080.0000000    0.2185239
226120.0000000    0.2050654
226160.0000000    0.2126112
226200.0000000    0.2229692
226240.0000000    0.2055168
226280.0000000    0.1993453
226320.0000000    0.2111946
226360.0000000    0.2069436
226400.0000000    0.2265201
226440.0000000    0.2100398
226480.0000000    0.2114605
226520.0000000    0.2037938
226560.0000000    0.2177112
226600.0000000    0.2220915
226640.0000000    0.2044059
226680.0000000    0.2120212
226720.0000000    0.2214097
226760.0000000    0.2111387
226800.0000000    0.2022368
226840.0000000    0.2089520
226880.0000000    0.2038994
226920.0000000    0.1992974
226960.0000000    0.1993467
227000.0000000    0.2093415
227040.0000000    0.1992446
227080.0000000    0.1903000
227120.0000000    0.1919804
227160.0000000    0.1919694
227200.0000000    0.2096793
227240.0000000    0.2012524
227280.0000000    0.2096041
227320.0000000    0.1841632
227360.0000000    0.1908321
227400.0000000    0.1929581
227440.0000000    0.1992619
227480.0000000    0.1910688
227520.0000000    0.1975424
227560.0000000    0.1822916
227600.0000000    0.1930597
227640.0000000    0.2003116
227680.0000000    0.1882488
227720.0000000    0.2058451
227760.0000000    0.2036198
227800.0000000    0.2090510
227840.0000000    0.2111303
227880.0000000    0.2013643
227920.0000000    0.1934519
227960.0000000    0.1993825
228000.0000000    0.1971042
228040.0000000    0.2022183
228080.0000000    0.2050000
228120.0000000    0.2129478
228160.0000000    0.2012680
228200.0000000    0.2172215
228240.0000000    0.2198934
228280.0000000    0.2075356
228320.0000000    0.2111351
228360.0000000    0.2107299
228400.0000000    0.2040929
228440.0000000    0.2006163
228480.0000000    0.1894595
228520.0000000    0.2060848
228560.0000000    0.2048918
228600.0000000    0.1980062
228640.0000000    0.2043433
228680.0000000    0.1984507
228720.0000000    0.1936991
228760.0000000    0.2053745
228800.0000000    0.2026787
228840.0000000    0.2058037
228880.0000000    0.1960463
228920.0000000    0.1901573
228960.0000000    0.1998339
229000.0000000    0.2088963
229040.0000000    0.2014218
229080.0000000    0.1947552
229120.0000000    0.2006857
229160.0000000    0.1940019
229200.0000000    0.2089162
229240.0000000    0.2242966
229280.0000000    0.2302652
229320.0000000    0.2263398
229360.0000000    0.2374007
229400.0000000    0.2286526
229440.0000000    0.2321602
229480.0000000    0.2153303
229520.0000000    0.2165702
229560.0000000    0.2224861
229600.0000000    0.2117372
229640.0000000    0.2280969
229680.0000000    0.2337744
229720.0000000    0.2200979
229760.0000000    0.2114830
229800.0000000    0.1893097
229840.0000000    0.2089340
229880.0000000    0.2145041
229920.0000000    0.2058727
229960.0000000    0.2069706
230000.0000000    0.2009700
230040.0000000    0.2106615
230080.0000000    0.2000027
230120.0000000    0.2026025
230160.0000000    0.1936673
230200.0000000    0.1944395
230240.0000000    0.2068891
230280.0000000    0.1981529
230320.0000000    0.1912018
230360.0000000    0.1861194
230400.0000000    0.1977047
230440.0000000    0.1959832
230480.0000000    0.1772246
230520.0000000    0.1975197
230560.0000000    0.2111930
230600.0000000    0.1879864
230640.0000000    0.1883802
230680.0000000    0.1861376
230720.0000000    0.2028932
230760.0000000    0.2102130
230800.0000000    0.1909136
230840.0000000    0.1904998
230880.0000000    0.1906923
230920.0000000    0.1949804
230960.0000000    0.1922231
231000.0000000    0.1907511
231040.0000000    0.2027749
231080.0000000    0.1934131
231120.0000000    0.2080825
231160.0000000    0.1893991
231200.0000000    0.1923290
231240.0000000    0.2064279
231280.0000000    0.1893739
231320.0000000    0.1984438
231360.0000000    0.2032762
231400.0000000    0.1974173
231440.0000000    0.1937093
231480.0000000    0.1985275
231520.0000000    0.2148358
231560.0000000    0.1935121
231600.0000000    0.1796235
231640.0000000    0.1926379
231680.0000000    0.1799566
231720.0000000    0.1824452
231760.0000000    0.1881632
231800.0000000    0.2053983
231840.0000000    0.1998933
231880.0000000    0.1978482
231920.0000000    0.1981131
231960.0000000    0.1972624
232000.0000000    0.2170419
232040.0000000    0.2000581
232080.0000000    0.1854112
232120.0000000    0.1962896
232160.0000000    0.2145293
232200.0000000    0.2174448
232240.0000000    0.2147512
232280.0000000    0.2037602
232320.0000000    0.2080097
232360.0000000    0.2025231
232400.0000000    0.1840875
232440.0000000    0.1947029
232480.0000000    0.1958918
232520.0000000    0.2083471
232560.0000000    0.2082346
232600.0000000    0.1955515
232640.0000000    0.2013398
232680.0000000    0.2028202
232720.0000000    0.2119559
232760.0000000    0.2019694
232800.0000000    0.2309090
232840.0000000    0.2107821
232880.0000000    0.2066648
232920.0000000    0.1992009
232960.0000000    0.2052795
233000.0000000    0.2057513
233040.0000000    0.2045072
233080.0000000    0.2052320
233120.0000000    0.2084014
233160.0000000    0.2019346
233200.0000000    0.2069400
233240.0000000    0.2066286
233280.0000000    0.2182467
233320.0000000    0.2187509
233360.0000000    0.2091026
233400.0000000    0.1997852
233440.0000000    0.2002421
233480.0000000    0.2056493
233520.0000000    0.2051213
233560.0000000    0.2012797
233600.0000000    0.2070607
233640.0000000    0.1911212
233680.0000000    0.2038229
233720.0000000    0.2034400
233760.0000000    0.1949043
233800.0000000    0.2020838
233840.0000000    0.2086491
233880.0000000    0.2062633
233920.0000000    0.2152528
233960.0000000    0.1909596
234000.0000000    0.1945947
234040.0000000    0.2044111
234080.0000000    0.2006262
234120.0000000    0.1946151
234160.0000000    0.2065891
234200.0000000    0.2176849
234240.0000000    0.2031508
234280.0000000    0.2030210
234320.0000000    0.1957784
234360.0000000    0.1932102
234400.0000000    0.1905192
234440.0000000    0.1876514
234480.0000000    0.2012741
234520.0000000    0.1912639
234560.0000000    0.1883511
234600.0000000    0.1878268
234640.0000000    0.2040545
234680.0000000    0.1831398
234720.0000000    0.1860476
234760.0000000    0.1790378
234800.0000000    0.1922442
234840.0000000    0.1833238
234880.0000000    0.1828439
234920.0000000    0.1912220
234960.0000000    0.1805950
235000.0000000    0.1669991
235040.0000000    0.1852933
235080.0000000    0.1720965
235120.0000000    0.1804356
235160.0000000    0.1687412
235200.0000000    0.1715393
235240.0000000    0.1849846
235280.0000000    0.1947426
235320.0000000    0.1684464
235360.0000000    0.1744986
235400.0000000    0.2050828
235440.0000000    0.1899497
235480.0000000    0.1869474
235520.0000000    0.2055234
235560.0000000    0.1963853
235600.0000000    0.2002590
235640.0000000    0.1969252
235680.0000000    0.1792627
235720.0000000    0.1893602
235760.0000000    0.1846851
235800.0000000    0.1888095
235840.0000000    0.1895912
235880.0000000    0.1877312
235920.0000000    0.1974473
235960.0000000    0.2050433
236000.0000000    0.1810581
236040.0000000    0.1672921
236080.0000000    0.1607254
236120.0000000    0.1747464
236160.0000000    0.1924389
236200.0000000    0.1867979
236240.0000000    0.1757964
236280.0000000    0.1732802
236320.0000000    0.1803969
236360.0000000    0.1795114
236400.0000000    0.1862670
236440.0000000    0.1936713
236480.0000000    0.1833071
236520.0000000    0.1872171
236560.0000000    0.1794083
236600.0000000    0.1850254
236640.0000000    0.1788649
236680.0000000    0.1840625
236720.0000000    0.1746038
236760.0000000    0.1680847
236800.0000000    0.1759487
236840.0000000    0.1757308
236880.0000000    0.1714957
236920.0000000    0.1752019
236960.0000000    0.1664258
237000.0000000    0.1711260
237040.0000000    0.1722941
237080.0000000    0.1688244
237120.0000000    0.1843560
237160.0000000    0.1699803
237200.0000000    0.1796851
237240.0000000    0.1820869
237280.0000000    0.1797069
237320.0000000    0.1863026
237360.0000000    0.1831154
237400.0000000    0.1853075
237440.0000000    0.1806591
237480.0000000    0.1813976
237520.0000000    0.1780873
237560.0000000    0.1809669
237600.0000000    0.1858509
237640.0000000    0.1987841
237680.0000000    0.1914423
237720.0000000    0.1887605
237760.0000000    0.1940127
237800.0000000    0.2065698
237840.0000000    0.1925070
237880.0000000    0.2090488
237920.0000000    0.1910250
237960.0000000    0.1617720
238000.0000000    0.1749936
238040.0000000    0.1808611
238080.0000000    0.1736712
238120.0000000    0.1568350
238160.0000000    0.1701693
238200.0000000    0.1766158
238240.0000000    0.1817767
238280.0000000    0.1854938
238320.0000000    0.1724271
238360.0000000    0.1822641
238400.0000000    0.1850449
238440.0000000    0.2003488
238480.0000000    0.1811828
238520.0000000    0.1705790
238560.0000000    0.1761243
238600.0000000    0.1634856
238640.0000000    0.1688528
238680.0000000    0.1716969
238720.0000000    0.1878380
238760.0000000    0.1833440
238800.0000000    0.1797076
238840.0000000    0.1889319
238880.0000000    0.1790011
238920.0000000    0.1955815
238960.0000000    0.1940843
239000.0000000    0.1843010
239040.0000000    0.1786892
239080.0000000    0.1827519
239120.0000000    0.1677678
239160.0000000    0.1871406
239200.0000000    0.1840548
239240.0000000    0.1836646
239280.0000000    0.1845437
239320.0000000    0.1802049
239360.0000000    0.1912083
239400.0000000    0.1880725
239440.0000000    0.1948068
239480.0000000    0.1878847
239520.0000000    0.1954526
239560.0000000    0.1789833
239600.0000000    0.1817195
239640.0000000    0.1806115
239680.0000000    0.1879861
239720.0000000    0.1689827
239760.0000000    0.1943222
239800.0000000    0.1839676
239840.0000000    0.1774648
239880.0000000    0.1835486
239920.0000000    0.2000043
239960.0000000    0.1880421
240000.0000000    0.1792884
240040.0000000    0.1851733
240080.0000000    0.1822385
240120.0000000    0.1825048
240160.0000000    0.1764687
240200.0000000    0.1871763
240240.0000000    0.1967484
240280.0000000    0.1814373
240320.0000000    0.1918029
240360.0000000    0.1898685
240400.0000000    0.1865756
240440.0000000    0.1820554
240480.0000000    0.1776590
240520.0000000    0.1948357
240560.0000000    0.1720328
240600.0000000    0.1872586
240640.0000000    0.1928573
240680.0000000    0.1949053
240720.0000000    0.1993607
240760.0000000    0.1990783
240800.0000000    0.2012357
240840.0000000    0.1934577
240880.0000000    0.1894944
240920.0000000    0.1926196
240960.0000000    0.2039113
241000.0000000    0.2002929
241040.0000000    0.1962783
241080.0000000    0.1993355
241120.0000000    0.2286149
241160.0000000    0.2217798
241200.0000000    0.2332090
241240.0000000    0.2050573
241280.0000000    0.2147993
241320.0000000    0.2037276
241360.0000000    0.2135856
241400.0000000    0.2038316
241440.0000000    0.2080723
241480.0000000    0.2237092
241520.0000000    0.2281982
241560.0000000    0.2195885
241600.0000000    0.2296763
241640.0000000    0.2241270
241680.0000000    0.2217485
241720.0000000    0.2098835
241760.0000000    0.2268801
241800.0000000    0.2217284
241840.0000000    0.2137777
241880.0000000    0.2007206
241920.0000000    0.2076339
241960.0000000    0.1940415
242000.0000000    0.2186370
242040.0000000    0.2211188
242080.0000000    0.2152291
242120.0000000    0.2020808
242160.0000000    0.2097901
242200.0000000    0.2070566
242240.0000000    0.2110346
242280.0000000    0.1978953
242320.0000000    0.2005738
242360.0000000    0.2013414
242400.0000000    0.2013165
242440.0000000    0.2046564
242480.0000000    0.2026423
242520.0000000    0.1942820
242560.0000000    0.1979262
242600.0000000    0.2089602
242640.0000000    0.2065878
242680.0000000    0.2307097
242720.0000000    0.2136045
242760.0000000    0.2115521
242800.0000000    0.2175039
242840.0000000    0.2086395
242880.0000000    0.2145988
242920.0000000    0.2146622
242960.0000000    0.2076340
243000.0000000    0.2039618
243040.0000000    0.2003977
243080.0000000    0.2055063
243120.0000000    0.2135808
243160.0000000    0.2179863
243200.0000000    0.2211398
243240.0000000    0.2103097
243280.0000000    0.2114870
243320.0000000    0.2225988
243360.0000000    0.2185895
243400.0000000    0.2141539
243440.0000000    0.2110150
243480.0000000    0.2207977
243520.0000000    0.2255958
243560.0000000    0.2220824
243600.0000000    0.2077717
243640.0000000    0.2230123
243680.0000000    0.2286719
243720.0000000    0.2316432
243760.0000000    0.2302769
243800.0000000    0.2440108
243840.0000000    0.2450952
243880.0000000    0.2337707
243920.0000000    0.2260699
243960.0000000    0.2195772
244000.0000000    0.2145828
244040.0000000    0.2200521
244080.0000000    0.2220467
244120.0000000    0.2114232
244160.0000000    0.2061543
244200.0000000    0.2138244
244240.0000000    0.2247113
244280.0000000    0.2148214
244320.0000000    0.2172874
244360.0000000    0.2207015
244400.0000000    0.2246992
244440.0000000    0.2167566
244480.0000000    0.2143850
244520.0000000    0.2134199
244560.0000000    0.2123761
244600.0000000    0.2122265
244640.0000000    0.2202248
244680.0000000    0.2229648
244720.0000000    0.2192907
244760.0000000    0.2221358
244800.0000000    0.2068279
244840.0000000    0.2107341
244880.0000000    0.2077877
244920.0000000    0.2170135
244960.0000000    0.2121692
245000.0000000    0.2018638
245040.0000000    0.2139430
245080.0000000    0.2187695
245120.0000000    0.2087652
245160.0000000    0.2186889
245200.0000000    0.2066428
245240.0000000    0.2089236
245280.0000000    0.2170579
245320.0000000    0.2192026
245360.0000000    0.2291847
245400.0000000    0.2443610
245440.0000000    0.2356719
245480.0000000    0.2205852
245520.0000000    0.2121978
245560.0000000    0.1962257
245600.0000000    0.2084971
245640.0000000    0.2081026
245680.0000000    0.2072022
245720.0000000    0.2014811
245760.0000000    0.1985169
245800.0000000    0.1876725
245840.0000000    0.1921162
245880.0000000    0.1830325
245920.0000000    0.1859833
245960.0000000    0.1779067
246000.0000000    0.1868093
246040.0000000    0.1803634
246080.0000000    0.1971475
246120.0000000    0.1868022
246160.0000000    0.1833300
246200.0000000    0.1881709
246240.0000000    0.1922088
246280.0000000    0.1934031
246320.0000000    0.2004568
246360.0000000    0.1889105
246400.0000000    0.1818109
246440.0000000    0.1909505
246480.0000000    0.1925046
246520.0000000    0.2157794
246560.0000000    0.2008187
246600.0000000    0.1936407
246640.0000000    0.1910182
246680.0000000    0.1955957
246720.0000000    0.1848916
246760.0000000    0.1951612
246800.0000000    0.1943393
246840.0000000    0.1838619
246880.0000000    0.1829843
246920.0000000    0.1966951
246960.0000000    0.1828625
247000.0000000    0.1880218
247040.0000000    0.1804795
247080.0000000    0.1745573
247120.0000000    0.1824247
247160.0000000    0.1787302
247200.0000000    0.1746656
247240.0000000    0.1947708
247280.0000000    0.1981058
247320.0000000    0.1879569
247360.0000000    0.2045984
247400.0000000    0.2167201
247440.0000000    0.2129233
247480.0000000    0.2232565
247520.0000000    0.2055678
247560.0000000    0.2139534
247600.0000000    0.2140780
247640.0000000    0.1966870
247680.0000000    0.2023750
247720.0000000    0.2061179
247760.0000000    0.1947032
247800.0000000    0.1942371
247840.0000000    0.1992275
247880.0000000    0.1868898
247920.0000000    0.2003554
247960.0000000    0.1884937
248000.0000000    0.1885052
248040.0000000    0.1976116
248080.0000000    0.2052034
248120.0000000    0.2026723
248160.0000000    0.1988501
248200.0000000    0.1904468
248240.0000000    0.2066184
248280.0000000    0.1906597
248320.0000000    0.1963968
248360.0000000    0.2030340
248400.0000000    0.2028472
248440.0000000    0.1854319
248480.0000000    0.1921117
248520.0000000    0.2112229
248560.0000000    0.2021624
248600.0000000    0.1875373
248640.0000000    0.2100460
248680.0000000    0.1923857
248720.0000000    0.1869262
248760.0000000    0.1941506
248800.0000000    0.1875357
248840.0000000    0.1865980
248880.0000000    0.1901015
248920.0000000    0.1984039
248960.0000000    0.1828793
249000.0000000    0.1991005
249040.0000000    0.1894342
249080.0000000    0.1905250
249120.0000000    0.2043371
249160.0000000    0.1898911
249200.0000000    0.1904563
249240.0000000    0.1811955
249280.0000000    0.1856738
249320.0000000    0.1956432
249360.0000000    0.1916002
249400.0000000    0.1831772
249440.0000000    0.1952921
249480.0000000    0.1923160
249520.0000000    0.1975874
249560.0000000    0.1848760
249600.0000000    0.1950899
249640.0000000    0.2015940
249680.0000000    0.2047161
249720.0000000    0.1998113
249760.0000000    0.2086821
249800.0000000    0.2052736
249840.0000000    0.1979100
249880.0000000    0.1997936
249920.0000000    0.1902746
249960.0000000    0.2060796
250000.0000000    0.1923734
250040.0000000    0.2031504
250080.0000000    0.1886652
250120.0000000    0.1964688
250160.0000000    0.2053087
250200.0000000    0.1927273
250240.0000000    0.2126312
250280.0000000    0.2030032
250320.0000000    0.1988103
250360.0000000    0.2039408
250400.0000000    0.1946482
250440.0000000    0.1883955
250480.0000000    0.2017568
250520.0000000    0.1887819
250560.0000000    0.1958239
250600.0000000    0.2036096
250640.0000000    0.2039364
250680.0000000    0.1959434
250720.0000000    0.2008891
250760.0000000    0.1886938
250800.0000000    0.1764771
250840.0000000    0.1849124
250880.0000000    0.1925962
250920.0000000    0.2126736
250960.0000000    0.2088811
251000.0000000    0.2134313
251040.0000000    0.2097357
251080.0000000    0.1968930
251120.0000000    0.1919571
251160.0000000    0.1934173
251200.0000000    0.2056733
251240.0000000    0.1927406
251280.0000000    0.2175766
251320.0000000    0.2162550
251360.0000000    0.2001809
251400.0000000    0.1988883
251440.0000000    0.2059380
251480.0000000    0.2160502
251520.0000000    0.2076966
251560.0000000    0.2087437
251600.0000000    0.1986040
251640.0000000    0.2042525
251680.0000000    0.2048593
251720.0000000    0.1848498
251760.0000000    0.2048505
251800.0000000    0.1851489
251840.0000000    0.2102099
251880.0000000    0.2065328
251920.0000000    0.2034209
251960.0000000    0.1967629
252000.0000000    0.2049843
252040.0000000    0.1964183
252080.0000000    0.2159011
252120.0000000    0.2106450
252160.0000000    0.2139075
252200.0000000    0.1994476
252240.0000000    0.1952887
252280.0000000    0.2121893
252320.0000000    0.1942209
252360.0000000    0.2014990
252400.0000000    0.2034050
252440.0000000    0.1991812
252480.0000000    0.2010844
252520.0000000    0.2040229
252560.0000000    0.1974361
252600.0000000    0.2017653
252640.0000000    0.1983510
252680.0000000    0.2175944
252720.0000000    0.2065595
252760.0000000    0.2058736
252800.0000000    0.2275623
252840.0000000    0.2212844
252880.0000000    0.2093850
252920.0000000    0.2099462
252960.0000000    0.1994156
253000.0000000    0.2362128
253040.0000000    0.2253529
253080.0000000    0.2167770
253120.0000000    0.2114699
253160.0000000    0.2271293
253200.0000000    0.2173425
253240.0000000    0.2334049
253280.0000000    0.2367639
253320.0000000    0.2294812
253360.0000000    0.2026804
253400.0000000    0.2129363
253440.0000000    0.2248111
253480.0000000    0.2076372
253520.0000000    0.2148680
253560.0000000    0.1993516
253600.0000000    0.1978291
253640.0000000    0.1947351
253680.0000000    0.1923746
253720.0000000    0.1964667
253760.0000000    0.1935280
253800.0000000    0.2005881
253840.0000000    0.1962529
253880.0000000    0.1876175
253920.0000000    0.2014912
253960.0000000    0.1917241
254000.0000000    0.2129018
254040.0000000    0.2095660
254080.0000000    0.2032099
254120.0000000    0.1907435
254160.0000000    0.1970647
254200.0000000    0.1952197
254240.0000000    0.2001056
254280.0000000    0.1809479
254320.0000000    0.1983183
254360.0000000    0.1804196
254400.0000000    0.1992359
254440.0000000    0.1883672
254480.0000000    0.1903024
254520.0000000    0.1858559
254560.0000000    0.1867717
254600.0000000    0.1846291
254640.0000000    0.1915178
254680.0000000    0.1949970
254720.0000000    0.1957192
254760.0000000    0.1935425
254800.0000000    0.1821984
254840.0000000    0.1877541
254880.0000000    0.1894683
254920.0000000    0.1734449
254960.0000000    0.1816676
255000.0000000    0.1819612
255040.0000000    0.1796428
255080.0000000    0.1880248
255120.0000000    0.1828397
255160.0000000    0.1989451
255200.0000000    0.2032291
255240.0000000    0.2101191
255280.0000000    0.1992476
255320.0000000    0.2153552
255360.0000000    0.2012960
255400.0000000    0.2123388
255440.0000000    0.2114554
255480.0000000    0.1978032
255520.0000000    0.2014241
255560.0000000    0.2231440
255600.0000000    0.2123968
255640.0000000    0.2063622
255680.0000000    0.2081143
255720.0000000    0.1919286
255760.0000000    0.2026725
255800.0000000    0.2078139
255840.0000000    0.2183923
255880.0000000    0.2105419
255920.0000000    0.1945985
255960.0000000    0.1908261
256000.0000000    0.1849102
256040.0000000    0.1878346
256080.0000000    0.2060320
256120.0000000    0.1903823
256160.0000000    0.1961643
256200.0000000    0.2108236
256240.0000000    0.2002157
256280.0000000    0.2017889
256320.0000000    0.1953203
256360.0000000    0.1863153
256400.0000000    0.2055734
256440.0000000    0.2136813
256480.0000000    0.2092846
256520.0000000    0.2116736
256560.0000000    0.1977842
256600.0000000    0.1945541
256640.0000000    0.2069850
256680.0000000    0.2208919
256720.0000000    0.2103645
256760.0000000    0.2122408
256800.0000000    0.2096335
256840.0000000    0.2029919
256880.0000000    0.2019177
256920.0000000    0.1801449
256960.0000000    0.1877302
257000.0000000    0.1823447
257040.0000000    0.1799546
257080.0000000    0.1955424
257120.0000000    0.1909461
257160.0000000    0.1801933
257200.0000000    0.1837605
257240.0000000    0.1843716
257280.0000000    0.1889637
257320.0000000    0.1843155
257360.0000000    0.1956416
257400.0000000    0.1939638
257440.0000000    0.1972305
257480.0000000    0.1952430
257520.0000000    0.1970422
257560.0000000    0.1942849
257600.0000000    0.1935289
257640.0000000    0.1968762
257680.0000000    0.1986815
257720.0000000    0.1984314
257760.0000000    0.1954818
257800.0000000    0.2068836
257840.0000000    0.1999065
257880.0000000    0.2024649
257920.0000000    0.2045957
257960.0000000    0.2014834
258000.0000000    0.2068530
258040.0000000    0.2096363
258080.0000000    0.1968719
258120.0000000    0.2094060
258160.0000000    0.1979992
258200.0000000    0.2093258
258240.0000000    0.2039598
258280.0000000    0.1957256
258320.0000000    0.2093574
258360.0000000    0.2081021
258400.0000000    0.1898569
258440.0000000    0.2198710
258480.0000000    0.2080752
258520.0000000    0.2120512
258560.0000000    0.2027609
258600.0000000    0.2056766
258640.0000000    0.2029271
258680.0000000    0.1960920
258720.0000000    0.2018003
258760.0000000    0.1887338
258800.0000000    0.1887985
258840.0000000    0.1938746
258880.0000000    0.1941447
258920.0000000    0.1919487
258960.0000000    0.1886705
259000.0000000    0.2036408
259040.0000000    0.1961514
259080.0000000    0.1912079
259120.0000000    0.1936480
259160.0000000    0.1950255
259200.0000000    0.2046892
259240.0000000    0.2060553
259280.0000000    0.2291741
259320.0000000    0.1930075
259360.0000000    0.1954636
259400.0000000    0.1943344
259440.0000000    0.1999485
259480.0000000    0.1935151
259520.0000000    0.1941605
259560.0000000    0.1843890
259600.0000000    0.1938919
259640.0000000    0.1829455
259680.0000000    0.1861278
259720.0000000    0.1837287
259760.0000000    0.1931175
259800.0000000    0.1993139
259840.0000000    0.2108461
259880.0000000    0.2235849
259920.0000000    0.1919350
259960.0000000    0.1934770
260000.0000000    0.1971103
260040.0000000    0.2032427
260080.0000000    0.1990649
260120.0000000    0.1939841
260160.0000000    0.1993386
260200.0000000    0.2075516
260240.0000000    0.2001574
260280.0000000    0.2016165
260320.0000000    0.2052589
260360.0000000    0.1914572
260400.0000000    0.1981468
260440.0000000    0.2012711
260480.0000000    0.1969597
260520.0000000    0.1975923
260560.0000000    0.1893947
260600.0000000    0.2139825
260640.0000000    0.2013264
260680.0000000    0.1870513
260720.0000000    0.2146377
260760.0000000    0.2042638
260800.0000000    0.2084206
260840.0000000    0.2149081
260880.0000000    0.2135943
260920.0000000    0.2022300
260960.0000000    0.2001211
261000.0000000    0.1846817
261040.0000000    0.1899956
261080.0000000    0.2067389
261120.0000000    0.1895577
261160.0000000    0.1910661
261200.0000000    0.1933034
261240.0000000    0.1976465
261280.0000000    0.1892993
261320.0000000    0.1751771
261360.0000000    0.1848819
261400.0000000    0.1978259
261440.0000000    0.1980179
261480.0000000    0.1921298
261520.0000000    0.2024488
261560.0000000    0.1994934
261600.0000000    0.1899358
261640.0000000    0.2007212
261680.0000000    0.2063863
261720.0000000    0.2052878
261760.0000000    0.2133288
261800.0000000    0.2050271
261840.0000000    0.2169830
261880.0000000    0.2013690
261920.0000000    0.1909783
261960.0000000    0.1943243
262000.0000000    0.2016402
262040.0000000    0.1952443
262080.0000000    0.2037226
262120.0000000    0.2020095
262160.0000000    0.2055825
262200.0000000    0.2080379
262240.0000000    0.2143307
262280.0000000    0.2052120
262320.0000000    0.2058804
262360.0000000    0.2020002
262400.0000000    0.2101718
262440.0000000    0.2132597
262480.0000000    0.2041234
262520.0000000    0.2135986
262560.0000000    0.2084375
262600.0000000    0.2204825
262640.0000000    0.2064275
262680.0000000    0.2100984
262720.0000000    0.2156895
262760.0000000    0.2190555
262800.0000000    0.2154607
262840.0000000    0.2287538
262880.0000000    0.2310227
262920.0000000    0.1949152
262960.0000000    0.2165775
263000.0000000    0.2116578
263040.0000000    0.2103001
263080.0000000    0.2029238
263120.0000000    0.1945700
263160.0000000    0.1854409
263200.0000000    0.2113774
263240.0000000    0.2027480
263280.0000000    0.1921772
263320.0000000    0.2111036
263360.0000000    0.2213762
263400.0000000    0.2110953
263440.0000000    0.2147351
263480.0000000    0.2125272
263520.0000000    0.2062081
263560.0000000    0.2171894
263600.0000000    0.2060245
263640.0000000    0.2304375
263680.0000000    0.2298764
263720.0000000    0.2070201
263760.0000000    0.2204447
263800.0000000    0.2034719
263840.0000000    0.2249408
263880.0000000    0.2267415
263920.0000000    0.2259498
263960.0000000    0.2301178
264000.0000000    0.2180192
264040.0000000    0.2094281
264080.0000000    0.2185565
264120.0000000    0.2189473
264160.0000000    0.2020057
264200.0000000    0.1996047
264240.0000000    0.2181644
264280.0000000    0.2159443
264320.0000000    0.2212751
264360.0000000    0.1990853
264400.0000000    0.2134451
264440.0000000    0.1986098
264480.0000000    0.2141949
264520.0000000    0.2229494
264560.0000000    0.2270689
264600.0000000    0.2125624
264640.0000000    0.2131284
264680.0000000    0.2094524
264720.0000000    0.2036282
264760.0000000    0.2045449
264800.0000000    0.2153686
264840.0000000    0.2089007
264880.0000000    0.2083199
264920.0000000    0.1984154
264960.0000000    0.1992042
265000.0000000    0.1924141
265040.0000000    0.1954905
265080.0000000    0.2006813
265120.0000000    0.2001715
265160.0000000    0.2097704
265200.0000000    0.2051684
265240.0000000    0.1973941
265280.0000000    0.1968278
265320.0000000    0.2006475
265360.0000000    0.2036782
265400.0000000    0.2015529
265440.0000000    0.1935909
265480.0000000    0.1983825
265520.0000000    0.2096085
265560.0000000    0.1992473
265600.0000000    0.2090968
265640.0000000    0.2101817
265680.0000000    0.2137148
265720.0000000    0.2126619
265760.0000000    0.2087638
265800.0000000    0.2094491
265840.0000000    0.2174385
265880.0000000    0.2060763
265920.0000000    0.2018478
265960.0000000    0.2054760
266000.0000000    0.1959773
266040.0000000    0.2013946
266080.0000000    0.1985466
266120.0000000    0.2081225
266160.0000000    0.2062429
266200.0000000    0.1973713
266240.0000000    0.1879932
266280.0000000    0.1985263
266320.0000000    0.2013870
266360.0000000    0.2070620
266400.0000000    0.1987932
266440.0000000    0.1956451
266480.0000000    0.2042999
266520.0000000    0.2053416
266560.0000000    0.2097918
266600.0000000    0.1959333
266640.0000000    0.1939405
266680.0000000    0.2090155
266720.0000000    0.2154037
266760.0000000    0.2049987
266800.0000000    0.1923785
266840.0000000    0.2028835
266880.0000000    0.2057166
266920.0000000    0.2027773
266960.0000000    0.2100401
267000.0000000    0.1969973
267040.0000000    0.2015883
267080.0000000    0.2054670
267120.0000000    0.2022283
267160.0000000    0.2092074
267200.0000000    0.1987386
267240.0000000    0.2022956
267280.0000000    0.2063221
267320.0000000    0.2008897
267360.0000000    0.1927851
267400.0000000    0.1981483
267440.0000000    0.2231168
267480.0000000    0.2044087
267520.0000000    0.2157586
267560.0000000    0.2095848
267600.0000000    0.1996048
267640.0000000    0.2014337
267680.0000000    0.1949846
267720.0000000    0.2054256
267760.0000000    0.1964461
267800.0000000    0.1958913
267840.0000000    0.2064317
267880.0000000    0.2141517
267920.0000000    0.2087318
267960.0000000    0.2028981
268000.0000000    0.2081627
268040.0000000    0.2083736
268080.0000000    0.2044923
268120.0000000    0.2027530
268160.0000000    0.1888394
268200.0000000    0.2046223
268240.0000000    0.2024110
268280.0000000    0.1865657
268320.0000000    0.1862308
268360.0000000    0.1962744
268400.0000000    0.1889846
268440.0000000    0.2036378
268480.0000000    0.2019548
268520.0000000    0.1883965
268560.0000000    0.1876333
268600.0000000    0.1903155
268640.0000000    0.1898725
268680.0000000    0.1857330
268720.0000000    0.1804011
268760.0000000    0.2124010
268800.0000000    0.1991608
268840.0000000    0.2099266
268880.0000000    0.1998394
268920.0000000    0.1971159
268960.0000000    0.1961991
269000.0000000    0.1935284
269040.0000000    0.1968664
269080.0000000    0.2020780
269120.0000000    0.1909114
269160.0000000    0.1968581
269200.0000000    0.2067134
269240.0000000    0.1973900
269280.0000000    0.1984161
269320.0000000    0.2051120
269360.0000000    0.1937981
269400.0000000    0.1930121
269440.0000000    0.2041187
269480.0000000    0.1973541
269520.0000000    0.1910128
269560.0000000    0.1853829
269600.0000000    0.1880616
269640.0000000    0.2010690
269680.0000000    0.1859496
269720.0000000    0.1746988
269760.0000000    0.1819867
269800.0000000    0.1934578
269840.0000000    0.2084471
269880.0000000    0.1898295
269920.0000000    0.1952031
269960.0000000    0.1828375
270000.0000000    0.1835316
270040.0000000    0.1928550
270080.0000000    0.1992206
270120.0000000    0.1922401
270160.0000000    0.1989680
270200.0000000    0.1937528
270240.0000000    0.2000222
270280.0000000    0.2026216
270320.0000000    0.1860266
270360.0000000    0.2004115
270400.0000000    0.1937923
270440.0000000    0.1875082
270480.0000000    0.1907341
270520.0000000    0.1999851
270560.0000000    0.1991348
270600.0000000    0.2126280
270640.0000000    0.1925776
270680.0000000    0.1992026
270720.0000000    0.1830079
270760.0000000    0.1896198
270800.0000000    0.2010386
270840.0000000    0.2081756
270880.0000000    0.2051160
270920.0000000    0.2084152
270960.0000000    0.1994342
271000.0000000    0.2066225
271040.0000000    0.2039168
271080.0000000    0.2061738
271120.0000000    0.1913421
271160.0000000    0.2105713
271200.0000000    0.2164974
271240.0000000    0.2104258
271280.0000000    0.2113108
271320.0000000    0.2082932
271360.0000000    0.2016496
271400.0000000    0.2107613
271440.0000000    0.2111822
271480.0000000    0.2085766
271520.0000000    0.2177582
271560.0000000    0.2078065
271600.0000000    0.2134114
271640.0000000    0.1985121
271680.0000000    0.2070896
271720.0000000    0.1975460
271760.0000000    0.2137457
271800.0000000    0.2042225
271840.0000000    0.2120620
271880.0000000    0.2159736
271920.0000000    0.2041396
271960.0000000    0.2087263
272000.0000000    0.2063839
272040.0000000    0.2198467
272080.0000000    0.2291591
272120.0000000    0.2114750
272160.0000000    0.2035475
272200.0000000    0.2059990
272240.0000000    0.1917821
272280.0000000    0.2087931
272320.0000000    0.2037253
272360.0000000    0.2049321
272400.0000000    0.2065256
272440.0000000    0.2179581
272480.0000000    0.2180808
272520.0000000    0.2115209
272560.0000000    0.2087120
272600.0000000    0.2073400
272640.0000000    0.2124738
272680.0000000    0.2144232
272720.0000000    0.2137031
272760.0000000    0.2024902
272800.0000000    0.2171551
272840.0000000    0.1908697
272880.0000000    0.2049680
272920.0000000    0.2042360
272960.0000000    0.2002813
273000.0000000    0.2049175
273040.0000000    0.2004506
273080.0000000    0.1991775
273120.0000000    0.1788197
273160.0000000    0.1876136
273200.0000000    0.1919834
273240.0000000    0.2067258
273280.0000000    0.2005466
273320.0000000    0.2104091
273360.0000000    0.2039809
273400.0000000    0.2101328
273440.0000000    0.2101331
273480.0000000    0.1976846
273520.0000000    0.2138231
273560.0000000    0.2117252
273600.0000000    0.2147527
273640.0000000    0.2208624
273680.0000000    0.2314037
273720.0000000    0.2322053
273760.0000000    0.2290845
273800.0000000    0.2115819
273840.0000000    0.2187912
273880.0000000    0.2284944
273920.0000000    0.2204944
273960.0000000    0.2317786
274000.0000000    0.2369024
274040.0000000    0.2367736
274080.0000000    0.2227035
274120.0000000    0.2164205
274160.0000000    0.2022717
274200.0000000    0.2086302
274240.0000000    0.2357932
274280.0000000    0.2271868
274320.0000000    0.2064942
274360.0000000    0.2033725
274400.0000000    0.2035285
274440.0000000    0.2093248
274480.0000000    0.2200931
274520.0000000    0.2167144
274560.0000000    0.2148741
274600.0000000    0.2252520
274640.0000000    0.2213884
274680.0000000    0.2234015
274720.0000000    0.2097724
274760.0000000    0.2205017
274800.0000000    0.2169557
274840.0000000    0.2250121
274880.0000000    0.2256058
274920.0000000    0.2142258
274960.0000000    0.2353092
275000.0000000    0.2108575
275040.0000000    0.2261654
275080.0000000    0.2132258
275120.0000000    0.2240607
275160.0000000    0.2292741
275200.0000000    0.2206348
275240.0000000    0.2275195
275280.0000000    0.2267189
275320.0000000    0.2162264
275360.0000000    0.2206052
275400.0000000    0.2257147
275440.0000000    0.2176416
275480.0000000    0.2446664
275520.0000000    0.2323211
275560.0000000    0.2152053
275600.0000000    0.2221542
275640.0000000    0.2226907
275680.0000000    0.2252918
275720.0000000    0.2279311
275760.0000000    0.2200278
275800.0000000    0.2253106
275840.0000000    0.2124859
275880.0000000    0.2112349
275920.0000000    0.2067246
275960.0000000    0.2076641
276000.0000000    0.1941933
276040.0000000    0.2111988
276080.0000000    0.2057158
276120.0000000    0.2093348
276160.0000000    0.2203572
276200.0000000    0.2260918
276240.0000000    0.2215436
276280.0000000    0.2103069
276320.0000000    0.2205124
276360.0000000    0.2170507
276400.0000000    0.2197519
276440.0000000    0.2222239
276480.0000000    0.2249232
276520.0000000    0.2139176
276560.0000000    0.2128984
276600.0000000    0.2250372
276640.0000000    0.2176945
276680.0000000    0.2311488
276720.0000000    0.2118719
276760.0000000    0.2248554
276800.0000000    0.2227437
276840.0000000    0.2143805
276880.0000000    0.2261480
276920.0000000    0.2171372
276960.0000000    0.2148591
277000.0000000    0.2136288
277040.0000000    0.2276981
277080.0000000    0.2228658
277120.0000000    0.2171511
277160.0000000    0.2206216
277200.0000000    0.2214687
277240.0000000    0.2158458
277280.0000000    0.2244623
277320.0000000    0.2247674
277360.0000000    0.2258680
277400.0000000    0.2278137
277440.0000000    0.2242226
277480.0000000    0.2168042
277520.0000000    0.2178196
277560.0000000    0.2274670
277600.0000000    0.2176948
277640.0000000    0.2245793
277680.0000000    0.2230171
277720.0000000    0.2279021
277760.0000000    0.2292660
277800.0000000    0.2231181
277840.0000000    0.2196141
277880.0000000    0.2168883
277920.0000000    0.2291273
277960.0000000    0.2233722
278000.0000000    0.2235329
278040.0000000    0.2180377
278080.0000000    0.2233524
278120.0000000    0.2261978
278160.0000000    0.2149470
278200.0000000    0.2166854
278240.0000000    0.2141036
278280.0000000    0.2099948
278320.0000000    0.2204137
278360.0000000    0.2093684
278400.0000000    0.2200321
278440.0000000    0.2175773
278480.0000000    0.2216286
278520.0000000    0.2214415
278560.0000000    0.2183497
278600.0000000    0.2148997
278640.0000000    0.2388067
278680.0000000    0.2119998
278720.0000000    0.2240798
278760.0000000    0.2244435
278800.0000000    0.2329165
278840.0000000    0.2234241
278880.0000000    0.2322072
278920.0000000    0.2259734
278960.0000000    0.2148441
279000.0000000    0.2228990
279040.0000000    0.1987373
279080.0000000    0.2175732
279120.0000000    0.2221622
279160.0000000    0.2143435
279200.0000000    0.2341737
279240.0000000    0.2335238
279280.0000000    0.2378995
279320.0000000    0.2131678
279360.0000000    0.2195887
279400.0000000    0.2173547
279440.0000000    0.2126123
279480.0000000    0.2251156
279520.0000000    0.2150847
279560.0000000    0.2297924
279600.0000000    0.2202102
279640.0000000    0.2113974
279680.0000000    0.2326792
279720.0000000    0.2264403
279760.0000000    0.2323401
279800.0000000    0.2362999
279840.0000000    0.2400060
279880.0000000    0.2365779
279920.0000000    0.2450370
279960.0000000    0.2261228
280000.0000000    0.2396788
280040.0000000    0.2405419
280080.0000000    0.2446464
280120.0000000    0.2496749
280160.0000000    0.2520173
280200.0000000    0.2467699
280240.0000000    0.2424756
280280.0000000    0.2442839
280320.0000000    0.2535445
280360.0000000    0.2454742
280400.0000000    0.2520688
280440.0000000    0.2384985
280480.0000000    0.2390658
280520.0000000    0.2324677
280560.0000000    0.2307165
280600.0000000    0.2260736
280640.0000000    0.2526378
280680.0000000    0.2282238
280720.0000000    0.2424897
280760.0000000    0.2412769
280800.0000000    0.2365465
280840.0000000    0.2472434
280880.0000000    0.2522511
280920.0000000    0.2641516
280960.0000000    0.2539175
281000.0000000    0.2578415
281040.0000000    0.2397083
281080.0000000    0.2477160
281120.0000000    0.2406581
281160.0000000    0.2317582
281200.0000000    0.2212683
281240.0000000    0.2200057
281280.0000000    0.2167171
281320.0000000    0.2199023
281360.0000000    0.2262449
281400.0000000    0.2211019
281440.0000000    0.2114636
281480.0000000    0.2184298
281520.0000000    0.2278968
281560.0000000    0.2293882
281600.0000000    0.2346104
281640.0000000    0.2413181
281680.0000000    0.2346104
281720.0000000    0.2249681
281760.0000000    0.2395853
281800.0000000    0.2388369
281840.0000000    0.2340140
281880.0000000    0.2472484
281920.0000000    0.2585869
281960.0000000    0.2452793
282000.0000000    0.2369270
282040.0000000    0.2385084
282080.0000000    0.2351874
282120.0000000    0.2463922
282160.0000000    0.2423004
282200.0000000    0.2402726
282240.0000000    0.2367339
282280.0000000    0.2277491
282320.0000000    0.2412325
282360.0000000    0.2457850
282400.0000000    0.2463657
282440.0000000    0.2570459
282480.0000000    0.2608047
282520.0000000    0.2529200
282560.0000000    0.2536657
282600.0000000    0.2437801
282640.0000000    0.2510191
282680.0000000    0.2534608
282720.0000000    0.2518050
282760.0000000    0.2509137
282800.0000000    0.2511019
282840.0000000    0.2434463
282880.0000000    0.2314752
282920.0000000    0.2407189
282960.0000000    0.2376550
283000.0000000    0.2371222
283040.0000000    0.2351446
283080.0000000    0.2465281
283120.0000000    0.2399363
283160.0000000    0.2214651
283200.0000000    0.2354096
283240.0000000    0.2412550
283280.0000000    0.2426679
283320.0000000    0.2305620
283360.0000000    0.2500426
283400.0000000    0.2318975
283440.0000000    0.2289545
283480.0000000    0.2290973
283520.0000000    0.2269294
283560.0000000    0.2309590
283600.0000000    0.2058522
283640.0000000    0.2316211
283680.0000000    0.2334846
283720.0000000    0.2288267
283760.0000000    0.2349181
283800.0000000    0.2343733
283840.0000000    0.2314153
283880.0000000    0.2306596
283920.0000000    0.2233252
283960.0000000    0.2216390
284000.0000000    0.2218414
284040.0000000    0.2255647
284080.0000000    0.2315778
284120.0000000    0.2215889
284160.0000000    0.2053374
284200.0000000    0.2167626
284240.0000000    0.2226972
284280.0000000    0.2132757
284320.0000000    0.2092561
284360.0000000    0.2076502
284400.0000000    0.2104014
284440.0000000    0.2240302
284480.0000000    0.2184218
284520.0000000    0.2252994
284560.0000000    0.2140765
284600.0000000    0.2222850
284640.0000000    0.2177671
284680.0000000    0.2209700
284720.0000000    0.2037687
284760.0000000    0.2236653
284800.0000000    0.2097799
284840.0000000    0.2140946
284880.0000000    0.2159514
284920.0000000    0.2139188
284960.0000000    0.2085561
285000.0000000    0.2077239
285040.0000000    0.2221362
285080.0000000    0.2226100
285120.0000000    0.2196921
285160.0000000    0.2179598
285200.0000000    0.2207426
285240.0000000    0.2192333
285280.0000000    0.2197359
285320.0000000    0.2269230
285360.0000000    0.2101869
285400.0000000    0.2084133
285440.0000000    0.2242085
285480.0000000    0.2236844
285520.0000000    0.2097607
285560.0000000    0.2117362
285600.0000000    0.2151262
285640.0000000    0.2043127
285680.0000000    0.2284545
285720.0000000    0.2228474
285760.0000000    0.2311276
285800.0000000    0.2219629
285840.0000000    0.2241385
285880.0000000    0.2270215
285920.0000000    0.2204513
285960.0000000    0.2243336
286000.0000000    0.2337592
286040.0000000    0.2255475
286080.0000000    0.2256921
286120.0000000    0.2247700
286160.0000000    0.2322816
286200.0000000    0.2304546
286240.0000000    0.2280086
286280.0000000    0.2252928
286320.0000000    0.2227789
286360.0000000    0.2308835
286400.0000000    0.2271364
286440.0000000    0.2379098
286480.0000000    0.2316170
286520.0000000    0.2192121
286560.0000000    0.2261454
286600.0000000    0.2383267
286640.0000000    0.2379963
286680.0000000    0.2386778
286720.0000000    0.2316183
286760.0000000    0.2314947
286800.0000000    0.2269852
286840.0000000    0.2397550
286880.0000000    0.2348967
286920.0000000    0.2331319
286960.0000000    0.2329232
287000.0000000    0.2425966
287040.0000000    0.2351333
287080.0000000    0.2354910
287120.0000000    0.2391629
287160.0000000    0.2248171
287200.0000000    0.2425190
287240.0000000    0.2413289
287280.0000000    0.2332219
287320.0000000    0.2309417
287360.0000000    0.2377576
287400.0000000    0.2332274
287440.0000000    0.2271938
287480.0000000    0.2286907
287520.0000000    0.2221963
287560.0000000    0.2204263
287600.0000000    0.2209943
287640.0000000    0.2267108
287680.0000000    0.2452947
287720.0000000    0.2412137
287760.0000000    0.2407640
287800.0000000    0.2243270
287840.0000000    0.2249789
287880.0000000    0.2256683
287920.0000000    0.2350859
287960.0000000    0.2349392
288000.0000000    0.2429546
288040.0000000    0.2392537
288080.0000000    0.2187416
288120.0000000    0.2216852
288160.0000000    0.2386442
288200.0000000    0.2340230
288240.0000000    0.2560627
288280.0000000    0.2386597
288320.0000000    0.2432244
288360.0000000    0.2371636
288400.0000000    0.2231482
288440.0000000    0.2435582
288480.0000000    0.2332069
288520.0000000    0.2323924
288560.0000000    0.2329633
288600.0000000    0.2452067
288640.0000000    0.2313660
288680.0000000    0.2230826
288720.0000000    0.2358184
288760.0000000    0.2302516
288800.0000000    0.2302354
288840.0000000    0.2352816
288880.0000000    0.2384650
288920.0000000    0.2287728
288960.0000000    0.2411627
289000.0000000    0.2290823
289040.0000000    0.2381923
289080.0000000    0.2439047
289120.0000000    0.2299394
289160.0000000    0.2367305
289200.0000000    0.2496528
289240.0000000    0.2355103
289280.0000000    0.2420392
289320.0000000    0.2421013
289360.0000000    0.2378139
289400.0000000    0.2417490
289440.0000000    0.2404180
289480.0000000    0.2416850
289520.0000000    0.2283966
289560.0000000    0.2480760
289600.0000000    0.2359022
289640.0000000    0.2445994
289680.0000000    0.2398059
289720.0000000    0.2447536
289760.0000000    0.2431480
289800.0000000    0.2479870
289840.0000000    0.2464202
289880.0000000    0.2357319
289920.0000000    0.2579981
289960.0000000    0.2571629
290000.0000000    0.2528754
290040.0000000    0.2598398
290080.0000000    0.2391602
290120.0000000    0.2545949
290160.0000000    0.2482128
290200.0000000    0.2553926
290240.0000000    0.2491523
290280.0000000    0.2389910
290320.0000000    0.2405846
290360.0000000    0.2578467
290400.0000000    0.2641501
290440.0000000    0.2660766
290480.0000000    0.2640395
290520.0000000    0.2572522
290560.0000000    0.2499862
290600.0000000    0.2459828
290640.0000000    0.2272357
290680.0000000    0.2394574
290720.0000000    0.2606775
290760.0000000    0.2458517
290800.0000000    0.2441834
290840.0000000    0.2552430
290880.0000000    0.2633730
290920.0000000    0.2635410
290960.0000000    0.2611724
291000.0000000    0.2509616
291040.0000000    0.2674966
291080.0000000    0.2665980
291120.0000000    0.2587943
291160.0000000    0.2705764
291200.0000000    0.2633275
291240.0000000    0.2649610
291280.0000000    0.2521004
291320.0000000    0.2518973
291360.0000000    0.2366319
291400.0000000    0.2578950
291440.0000000    0.2497903
291480.0000000    0.2618210
291520.0000000    0.2567548
291560.0000000    0.2696273
291600.0000000    0.2578272
291640.0000000    0.2721239
291680.0000000    0.2768978
291720.0000000    0.2704292
291760.0000000    0.2652082
291800.0000000    0.2583387
291840.0000000    0.2604007
291880.0000000    0.2648128
291920.0000000    0.2532409
291960.0000000    0.2612869
292000.0000000    0.2360120
292040.0000000    0.2417219
292080.0000000    0.2504289
292120.0000000    0.2655968
292160.0000000    0.2530611
292200.0000000    0.2580968
292240.0000000    0.2533432
292280.0000000    0.2470820
292320.0000000    0.2628579
292360.0000000    0.2647998
292400.0000000    0.2500342
292440.0000000    0.2492364
292480.0000000    0.2459555
292520.0000000    0.2365317
292560.0000000    0.2455449
292600.0000000    0.2377381
292640.0000000    0.2555626
292680.0000000    0.2630397
292720.0000000    0.2748029
292760.0000000    0.2481668
292800.0000000    0.2577161
292840.0000000    0.2680529
292880.0000000    0.2675615
292920.0000000    0.2698096
292960.0000000    0.2750305
293000.0000000    0.2438722
293040.0000000    0.2756253
293080.0000000    0.2712086
293120.0000000    0.2486055
293160.0000000    0.2546388
293200.0000000    0.2596986
293240.0000000    0.2373422
293280.0000000    0.2574401
293320.0000000    0.2574224
293360.0000000    0.2508923
293400.0000000    0.2459938
293440.0000000    0.2489868
293480.0000000    0.2724358
293520.0000000    0.2495511
293560.0000000    0.2414826
293600.0000000    0.2318488
293640.0000000    0.2472934
293680.0000000    0.2507482
293720.0000000    0.2490017
293760.0000000    0.2498180
293800.0000000    0.2434839
293840.0000000    0.2538586
293880.0000000    0.2427004
293920.0000000    0.2250134
293960.0000000    0.2169140
294000.0000000    0.2247157
294040.0000000    0.2263841
294080.0000000    0.2302926
294120.0000000    0.2403064
294160.0000000    0.2431596
294200.0000000    0.2522305
294240.0000000    0.2544903
294280.0000000    0.2409170
294320.0000000    0.2361132
294360.0000000    0.2285605
294400.0000000    0.2336059
294440.0000000    0.2424892
294480.0000000    0.2322367
294520.0000000    0.2230373
294560.0000000    0.2175106
294600.0000000    0.2330525
294640.0000000    0.2226672
294680.0000000    0.2242248
294720.0000000    0.2223574
294760.0000000    0.2131350
294800.0000000    0.2142876
294840.0000000    0.2212510
294880.0000000    0.2282311
294920.0000000    0.2366785
294960.0000000    0.2388528
295000.0000000    0.2332410
295040.0000000    0.2335336
295080.0000000    0.2373050
295120.0000000    0.2424172
295160.0000000    0.2426387
295200.0000000    0.2402872
295240.0000000    0.2347137
295280.0000000    0.2437101
295320.0000000    0.2476790
295360.0000000    0.2528922
295400.0000000    0.2424155
295440.0000000    0.2315246
295480.0000000    0.2368725
295520.0000000    0.2405174
295560.0000000    0.2493863
295600.0000000    0.2400524
295640.0000000    0.2577233
295680.0000000    0.2351564
295720.0000000    0.2492380
295760.0000000    0.2546124
295800.0000000    0.2381905
295840.0000000    0.2497422
295880.0000000    0.2475309
295920.0000000    0.2470789
295960.0000000    0.2649503
296000.0000000    0.2436853
296040.0000000    0.2379866
296080.0000000    0.2560529
296120.0000000    0.2392171
296160.0000000    0.2361975
296200.0000000    0.2418390
296240.0000000    0.2400919
296280.0000000    0.2403127
296320.0000000    0.2615581
296360.0000000    0.2323157
296400.0000000    0.2372162
296440.0000000    0.2343620
296480.0000000    0.2412844
296520.0000000    0.2483244
296560.0000000    0.2305536
296600.0000000    0.2373666
296640.0000000    0.2617370
296680.0000000    0.2406462
296720.0000000    0.2432244
296760.0000000    0.2359468
296800.0000000    0.2415632
296840.0000000    0.2465065
296880.0000000    0.2342774
296920.0000000    0.2527933
296960.0000000    0.2541958
297000.0000000    0.2465386
297040.0000000    0.2380461
297080.0000000    0.2539662
297120.0000000    0.2446030
297160.0000000    0.2358688
297200.0000000    0.2378430
297240.0000000    0.2230464
297280.0000000    0.2450044
297320.0000000    0.2382464
297360.0000000    0.2387051
297400.0000000    0.2290705
297440.0000000    0.2405406
297480.0000000    0.2390983
297520.0000000    0.2466595
297560.0000000    0.2540804
297600.0000000    0.2322019
297640.0000000    0.2297679
297680.0000000    0.2315446
297720.0000000    0.2351619
297760.0000000    0.2383885
297800.0000000    0.2332013
297840.0000000    0.2270367
297880.0000000    0.2143361
297920.0000000    0.2299325
297960.0000000    0.2131946
298000.0000000    0.2334460
298040.0000000    0.2289815
298080.0000000    0.2154335
298120.0000000    0.2323048
298160.0000000    0.2469227
298200.0000000    0.2293971
298240.0000000    0.2304728
298280.0000000    0.2373646
298320.0000000    0.2382707
298360.0000000    0.2331392
298400.0000000    0.2354741
298440.0000000    0.2401634
298480.0000000    0.2249122
298520.0000000    0.2417311
298560.0000000    0.2350080
298600.0000000    0.2232524
298640.0000000    0.2483443
298680.0000000    0.2446157
298720.0000000    0.2364629
298760.0000000    0.2328351
298800.0000000    0.2188516
298840.0000000    0.2133448
298880.0000000    0.2267987
298920.0000000    0.2147717
298960.0000000    0.2347580
299000.0000000    0.2419319
299040.0000000    0.2325788
299080.0000000    0.2384966
299120.0000000    0.2367946
299160.0000000    0.2346110
299200.0000000    0.2308999
299240.0000000    0.2362361
299280.0000000    0.2322155
299320.0000000    0.2199329
299360.0000000    0.2147623
299400.0000000    0.2435877
299440.0000000    0.2259124
299480.0000000    0.2360034
299520.0000000    0.2427470
299560.0000000    0.2295850
299600.0000000    0.2401479
299640.0000000    0.2327974
299680.0000000    0.2369505
299720.0000000    0.2371748
299760.0000000    0.2489121
299800.0000000    0.2567496
299840.0000000    0.2395870
299880.0000000    0.2315906
299920.0000000    0.2261820
299960.0000000    0.2296895
300000.0000000    0.2244254
300040.0000000    0.2213229
300080.0000000    0.2261158
300120.0000000    0.2387600
300160.0000000    0.2365480
300200.0000000    0.2348906
300240.0000000    0.2210317
300280.0000000    0.2237759
300320.0000000    0.2381260
300360.0000000    0.2276857
300400.0000000    0.2145315
300440.0000000    0.2168644
300480.0000000    0.2429715
300520.0000000    0.2443014
300560.0000000    0.2264266
300600.0000000    0.2361638
300640.0000000    0.2234786
300680.0000000    0.2218280
300720.0000000    0.2172077
300760.0000000    0.2381596
300800.0000000    0.2267262
300840.0000000    0.2376118
300880.0000000    0.2293901
300920.0000000    0.2469198
300960.0000000    0.2346716
301000.0000000    0.2277244
301040.0000000    0.2339625
301080.0000000    0.2440246
301120.0000000    0.2226032
301160.0000000    0.2291386
301200.0000000    0.2271231
301240.0000000    0.2291749
301280.0000000    0.2208497
301320.0000000    0.2176340
301360.0000000    0.2271956
301400.0000000    0.2180911
301440.0000000    0.2313076
301480.0000000    0.2266396
301520.0000000    0.2176232
301560.0000000    0.2117511
301600.0000000    0.2211321
301640.0000000    0.2293298
301680.0000000    0.2225362
301720.0000000    0.2199508
301760.0000000    0.2305686
301800.0000000    0.2092077
301840.0000000    0.2167371
301880.0000000    0.2174576
301920.0000000    0.2265305
301960.0000000    0.2331302
302000.0000000    0.2341780
302040.0000000    0.2064807
302080.0000000    0.2328139
302120.0000000    0.2330965
302160.0000000    0.2201070
302200.0000000    0.2180225
302240.0000000    0.2078279
302280.0000000    0.2018072
302320.0000000    0.2198757
302360.0000000    0.2254360
302400.0000000    0.2255512
302440.0000000    0.2256059
302480.0000000    0.2235201
302520.0000000    0.2067821
302560.0000000    0.2058983
302600.0000000    0.2155566
302640.0000000    0.2109451
302680.0000000    0.2122947
302720.0000000    0.2292818
302760.0000000    0.2185807
302800.0000000    0.2386741
302840.0000000    0.2216849
302880.0000000    0.2256500
302920.0000000    0.2296995
302960.0000000    0.2281042
303000.0000000    0.2351287
303040.0000000    0.2404217
303080.0000000    0.2390503
303120.0000000    0.2249042
303160.0000000    0.2362522
303200.0000000    0.2336595
303240.0000000    0.2264096
303280.0000000    0.2318121
303320.0000000    0.2153485
303360.0000000    0.2060309
303400.0000000    0.2245810
303440.0000000    0.2270625
303480.0000000    0.2246379
303520.0000000    0.2201166
303560.0000000    0.2316614
303600.0000000    0.2170529
303640.0000000    0.2293896
303680.0000000    0.2258407
303720.0000000    0.2114647
303760.0000000    0.2159943
303800.0000000    0.2229889
303840.0000000    0.2182056
303880.0000000    0.2218216
303920.0000000    0.2391865
303960.0000000    0.2234605
304000.0000000    0.2416206
304040.0000000    0.2148201
304080.0000000    0.2271375
304120.0000000    0.2298619
304160.0000000    0.2300719
304200.0000000    0.2322448
304240.0000000    0.2293618
304280.0000000    0.2324963
304320.0000000    0.2166309
304360.0000000    0.2229532
304400.0000000    0.2173747
304440.0000000    0.2184067
304480.0000000    0.2272560
304520.0000000    0.2238286
304560.0000000    0.2190175
304600.0000000    0.2171481
304640.0000000    0.2297177
304680.0000000    0.2256407
304720.0000000    0.2256481
304760.0000000    0.2224453
304800.0000000    0.2150014
304840.0000000    0.2126495
304880.0000000    0.2211391
304920.0000000    0.2202130
304960.0000000    0.2183520
305000.0000000    0.2180885
305040.0000000    0.2324850
305080.0000000    0.2285721
305120.0000000    0.2282762
305160.0000000    0.2191257
305200.0000000    0.2166977
305240.0000000    0.2161539
305280.0000000    0.2305797
305320.0000000    0.2391464
305360.0000000    0.2094829
305400.0000000    0.2192651
305440.0000000    0.2124756
305480.0000000    0.2408357
305520.0000000    0.2174396
305560.0000000    0.2301001
305600.0000000    0.2076442
305640.0000000    0.2216180
305680.0000000    0.2177786
305720.0000000    0.2219422
305760.0000000    0.2322017
305800.0000000    0.2169790
305840.0000000    0.2241443
305880.0000000    0.2238750
305920.0000000    0.2223365
305960.0000000    0.2292414
306000.0000000    0.2259934
306040.0000000    0.2133056
306080.0000000    0.2339921
306120.0000000    0.2223101
306160.0000000    0.2388517
306200.0000000    0.2481680
306240.0000000    0.2425446
306280.0000000    0.2296579
306320.0000000    0.2306332
306360.0000000    0.2220121
306400.0000000    0.2121679
306440.0000000    0.2216658
306480.0000000    0.2231039
306520.0000000    0.2400113
306560.0000000    0.2198336
306600.0000000    0.2355489
306640.0000000    0.2245239
306680.0000000    0.2281042
306720.0000000    0.2139609
306760.0000000    0.2144461
306800.0000000    0.2212470
306840.0000000    0.2197594
306880.0000000    0.2320331
306920.0000000    0.2251239
306960.0000000    0.2193271
307000.0000000    0.2224614
307040.0000000    0.2256401
307080.0000000    0.2189026
307120.0000000    0.2299222
307160.0000000    0.2339793
307200.0000000    0.2343803
307240.0000000    0.2402805
307280.0000000    0.2187782
307320.0000000    0.2307957
307360.0000000    0.2255957
307400.0000000    0.2294450
307440.0000000    0.2338459
307480.0000000    0.2350282
307520.0000000    0.2338864
307560.0000000    0.2290798
307600.0000000    0.2301376
307640.0000000    0.2308380
307680.0000000    0.2315834
307720.0000000    0.2238744
307760.0000000    0.2331340
307800.0000000    0.2292221
307840.0000000    0.2154634
307880.0000000    0.2269715
307920.0000000    0.2257223
307960.0000000    0.2308223
308000.0000000    0.2346947
308040.0000000    0.2429443
308080.0000000    0.2299664
308120.0000000    0.2248882
308160.0000000    0.2271796
308200.0000000    0.2330990
308240.0000000    0.2434859
308280.0000000    0.2478556
308320.0000000    0.2377939
308360.0000000    0.2427163
308400.0000000    0.2277878
308440.0000000    0.2211687
308480.0000000    0.2207344
308520.0000000    0.2294447
308560.0000000    0.2347410
308600.0000000    0.2397791
308640.0000000    0.2360901
308680.0000000    0.2241590
308720.0000000    0.2127224
308760.0000000    0.2167072
308800.0000000    0.2303202
308840.0000000    0.2400105
308880.0000000    0.2212965
308920.0000000    0.2275654
308960.0000000    0.2081436
309000.0000000    0.2159766
309040.0000000    0.2382705
309080.0000000    0.2257227
309120.0000000    0.2308494
309160.0000000    0.2206742
309200.0000000    0.2132875
309240.0000000    0.2310501
309280.0000000    0.2300964
309320.0000000    0.2372909
309360.0000000    0.2386066
309400.0000000    0.2345923
309440.0000000    0.2339865
309480.0000000    0.2397469
309520.0000000    0.2265398
309560.0000000    0.2256649
309600.0000000    0.2208509
309640.0000000    0.2250845
309680.0000000    0.2124355
309720.0000000    0.2247540
309760.0000000    0.2215633
309800.0000000    0.2353991
309840.0000000    0.2232033
309880.0000000    0.2222484
309920.0000000    0.2172154
309960.0000000    0.2229747
310000.0000000    0.2101629
310040.0000000    0.2158313
310080.0000000    0.2433215
310120.0000000    0.2042103
310160.0000000    0.2325426
310200.0000000    0.2197697
310240.0000000    0.2169141
310280.0000000    0.2074576
310320.0000000    0.2046931
310360.0000000    0.2259591
310400.0000000    0.2283021
310440.0000000    0.2275269
310480.0000000    0.2180440
310520.0000000    0.2134155
310560.0000000    0.2270096
310600.0000000    0.2259152
310640.0000000    0.2154145
310680.0000000    0.2165850
310720.0000000    0.2093123
310760.0000000    0.2104205
310800.0000000    0.2286264
310840.0000000    0.2209541
310880.0000000    0.2134369
310920.0000000    0.2315926
310960.0000000    0.2192453
311000.0000000    0.2225033
311040.0000000    0.2268047
311080.0000000    0.2308513
311120.0000000    0.2269189
311160.0000000    0.2295358
311200.0000000    0.2222226
311240.0000000    0.2397077
311280.0000000    0.2441285
311320.0000000    0.2257411
311360.0000000    0.2413866
311400.0000000    0.2269998
311440.0000000    0.2253889
311480.0000000    0.2251502
311520.0000000    0.2253477
311560.0000000    0.2234443
311600.0000000    0.2266180
311640.0000000    0.2266855
311680.0000000    0.2366966
311720.0000000    0.2401188
311760.0000000    0.2277012
311800.0000000    0.2419532
311840.0000000    0.2263006
311880.0000000    0.2457762
311920.0000000    0.2334048
311960.0000000    0.2298396
312000.0000000    0.2251818
312040.0000000    0.2231629
312080.0000000    0.2360631
312120.0000000    0.2293496
312160.0000000    0.2300182
312200.0000000    0.2428090
312240.0000000    0.2077043
312280.0000000    0.2389714
312320.0000000    0.2297021
312360.0000000    0.2292836
312400.0000000    0.2178359
312440.0000000    0.2244551
312480.0000000    0.2382116
312520.0000000    0.2373942
312560.0000000    0.2262565
312600.0000000    0.2324337
312640.0000000    0.2229103
312680.0000000    0.2237954
312720.0000000    0.2226006
312760.0000000    0.2300389
312800.0000000    0.2271621
312840.0000000    0.2263390
312880.0000000    0.2435283
312920.0000000    0.2315844
312960.0000000    0.2259089
313000.0000000    0.2316363
313040.0000000    0.2355750
313080.0000000    0.2380532
313120.0000000    0.2382372
313160.0000000    0.2436915
313200.0000000    0.2270483
313240.0000000    0.2406481
313280.0000000    0.2355776
313320.0000000    0.2280255
313360.0000000    0.2280017
313400.0000000    0.2322541
313440.0000000    0.2090517
313480.0000000    0.2456731
313520.0000000    0.2155999
313560.0000000    0.2260387
313600.0000000    0.2273314
313640.0000000    0.2335854
313680.0000000    0.2199388
313720.0000000    0.2248599
313760.0000000    0.2311954
313800.0000000    0.2121139
313840.0000000    0.2310099
313880.0000000    0.2311759
313920.0000000    0.2263130
313960.0000000    0.2347659
314000.0000000    0.2418841
314040.0000000    0.2365391
314080.0000000    0.2338763
314120.0000000    0.2351471
314160.0000000    0.2398776
314200.0000000    0.2256996
314240.0000000    0.2197439
314280.0000000    0.2445144
314320.0000000    0.2274853
314360.0000000    0.2340884
314400.0000000    0.2294585
314440.0000000    0.2125960
314480.0000000    0.2252671
314520.0000000    0.2195750
314560.0000000    0.2252394
314600.0000000    0.2181448
314640.0000000    0.2293324
314680.0000000    0.2153563
314720.0000000    0.2160156
314760.0000000    0.2157631
314800.0000000    0.2161227
314840.0000000    0.2237390
314880.0000000    0.2220242
314920.0000000    0.2226661
314960.0000000    0.2309847
315000.0000000    0.2162336
315040.0000000    0.2220257
315080.0000000    0.2227881
315120.0000000    0.2389684
315160.0000000    0.2296444
315200.0000000    0.2303380
315240.0000000    0.2288793
315280.0000000    0.2151245
315320.0000000    0.2220087
315360.0000000    0.2363382
315400.0000000    0.2205219
315440.0000000    0.2206837
315480.0000000    0.2082529
315520.0000000    0.2161734
315560.0000000    0.2161970
315600.0000000    0.2197226
315640.0000000    0.2252796
315680.0000000    0.2278769
315720.0000000    0.2176529
315760.0000000    0.2389884
315800.0000000    0.2347200
315840.0000000    0.2227502
315880.0000000    0.2334024
315920.0000000    0.2369479
315960.0000000    0.2269094
316000.0000000    0.2290347
316040.0000000    0.2251966
316080.0000000    0.2164972
316120.0000000    0.2234468
316160.0000000    0.2252606
316200.0000000    0.2259231
316240.0000000    0.2196730
316280.0000000    0.2298116
316320.0000000    0.2176934
316360.0000000    0.2128881
316400.0000000    0.2271213
316440.0000000    0.2182755
316480.0000000    0.2168479
316520.0000000    0.2010280
316560.0000000    0.2265148
316600.0000000    0.2200354
316640.0000000    0.2228847
316680.0000000    0.2290565
316720.0000000    0.2211033
316760.0000000    0.2174245
316800.0000000    0.2054852
316840.0000000    0.2071660
316880.0000000    0.2122586
316920.0000000    0.2268052
316960.0000000    0.2334650
317000.0000000    0.2221627
317040.0000000    0.2251166
317080.0000000    0.2219707
317120.0000000    0.2330338
317160.0000000    0.2315876
317200.0000000    0.2125679
317240.0000000    0.2099721
317280.0000000    0.2340793
317320.0000000    0.2261120
317360.0000000    0.2319847
317400.0000000    0.2192470
317440.0000000    0.2304813
317480.0000000    0.2088027
317520.0000000    0.2111511
317560.0000000    0.2310056
317600.0000000    0.2280284
317640.0000000    0.2211862
317680.0000000    0.2281932
317720.0000000    0.2183901
317760.0000000    0.2396466
317800.0000000    0.2236716
317840.0000000    0.2291376
317880.0000000    0.2238954
317920.0000000    0.2186707
317960.0000000    0.2245180
318000.0000000    0.2288163
318040.0000000    0.2234608
318080.0000000    0.2206382
318120.0000000    0.2181150
318160.0000000    0.2116392
318200.0000000    0.2189666
318240.0000000    0.2066895
318280.0000000    0.2171859
318320.0000000    0.2195983
318360.0000000    0.2167482
318400.0000000    0.2159985
318440.0000000    0.2103887
318480.0000000    0.2240858
318520.0000000    0.2186065
318560.0000000    0.2072543
318600.0000000    0.2210657
318640.0000000    0.2219876
318680.0000000    0.2260551
318720.0000000    0.2240929
318760.0000000    0.2254165
318800.0000000    0.2255241
318840.0000000    0.2372510
318880.0000000    0.2319072
318920.0000000    0.2353397
318960.0000000    0.2350067
319000.0000000    0.2417038
319040.0000000    0.2310132
319080.0000000    0.2519369
319120.0000000    0.2522542
319160.0000000    0.2387804
319200.0000000    0.2606689
319240.0000000    0.2441862
319280.0000000    0.2344528
319320.0000000    0.2261320
319360.0000000    0.2302063
319400.0000000    0.2433695
319440.0000000    0.2477972
319480.0000000    0.2334499
319520.0000000    0.2307833
319560.0000000    0.2325573
319600.0000000    0.2471007
319640.0000000    0.2341827
319680.0000000    0.2263439
319720.0000000    0.2328021
319760.0000000    0.2251657
319800.0000000    0.2231042
319840.0000000    0.2364779
319880.0000000    0.2371221
319920.0000000    0.2377381
319960.0000000    0.2244299
320000.0000000    0.2281178
320040.0000000    0.2406300
320080.0000000    0.2316038
320120.0000000    0.2311480
320160.0000000    0.2236249
320200.0000000    0.2269420
320240.0000000    0.2306387
320280.0000000    0.2361269
320320.0000000    0.2113559
320360.0000000    0.2102313
320400.0000000    0.2249640
320440.0000000    0.2237147
320480.0000000    0.2287380
320520.0000000    0.2211753
320560.0000000    0.2176098
320600.0000000    0.2246879
320640.0000000    0.2306371
320680.0000000    0.2304511
320720.0000000    0.2109906
320760.0000000    0.2294026
320800.0000000    0.2188352
320840.0000000    0.2245268
320880.0000000    0.2243795
320920.0000000    0.2248165
320960.0000000    0.2190775
321000.0000000    0.2266049
321040.0000000    0.2189998
321080.0000000    0.2194835
321120.0000000    0.2120673
321160.0000000    0.2202063
321200.0000000    0.2245852
321240.0000000    0.1966562
321280.0000000    0.2293706
321320.0000000    0.2217280
321360.0000000    0.2312838
321400.0000000    0.2224071
321440.0000000    0.2105537
321480.0000000    0.2178055
321520.0000000    0.2245350
321560.0000000    0.2163241
321600.0000000    0.2096677
321640.0000000    0.2076617
321680.0000000    0.2178891
321720.0000000    0.2114928
321760.0000000    0.2176616
321800.0000000    0.2251354
321840.0000000    0.2413208
321880.0000000    0.2174823
321920.0000000    0.2283668
321960.0000000    0.2303920
322000.0000000    0.2183202
322040.0000000    0.2259447
322080.0000000    0.2260123
322120.0000000    0.2372427
322160.0000000    0.2315782
322200.0000000    0.2344305
322240.0000000    0.2230435
322280.0000000    0.2182771
322320.0000000    0.2233795
322360.0000000    0.2176675
322400.0000000    0.2320862
322440.0000000    0.2277220
322480.0000000    0.2247186
322520.0000000    0.2242185
322560.0000000    0.2252430
322600.0000000    0.2248557
322640.0000000    0.2306069
322680.0000000    0.2296485
322720.0000000    0.2308878
322760.0000000    0.2183940
322800.0000000    0.2290175
322840.0000000    0.2311871
322880.0000000    0.2260013
322920.0000000    0.2346289
322960.0000000    0.2256968
323000.0000000    0.2400211
323040.0000000    0.2251080
323080.0000000    0.2505403
323120.0000000    0.2480175
323160.0000000    0.2366642
323200.0000000    0.2349219
323240.0000000    0.2375288
323280.0000000    0.2394359
323320.0000000    0.2204396
323360.0000000    0.2281267
323400.0000000    0.2444784
323440.0000000    0.2287240
323480.0000000    0.2314365
323520.0000000    0.2241075
323560.0000000    0.2374764
323600.0000000    0.2446857
323640.0000000    0.2425979
323680.0000000    0.2143824
323720.0000000    0.2100972
323760.0000000    0.2264599
323800.0000000    0.2302633
323840.0000000    0.2172064
323880.0000000    0.2285099
323920.0000000    0.2377137
323960.0000000    0.2334136
324000.0000000    0.2401400
324040.0000000    0.2390132
324080.0000000    0.2360002
324120.0000000    0.2297506
324160.0000000    0.2455990
324200.0000000    0.2361871
324240.0000000    0.2285889
324280.0000000    0.2200755
324320.0000000    0.2235607
324360.0000000    0.2213719
324400.0000000    0.2193083
324440.0000000    0.2259379
324480.0000000    0.2194295
324520.0000000    0.2328643
324560.0000000    0.2360969
324600.0000000    0.2317144
324640.0000000    0.2410329
324680.0000000    0.2371981
324720.0000000    0.2314451
324760.0000000    0.2336739
324800.0000000    0.2296922
324840.0000000    0.2152732
324880.0000000    0.2331978
324920.0000000    0.2372832
324960.0000000    0.2303035
325000.0000000    0.2321280
325040.0000000    0.2218807
325080.0000000    0.2309892
325120.0000000    0.2299762
325160.0000000    0.2120770
325200.0000000    0.2152898
325240.0000000    0.2224915
325280.0000000    0.2181755
325320.0000000    0.2057053
325360.0000000    0.2221142
325400.0000000    0.2393325
325440.0000000    0.2306726
325480.0000000    0.2266952
325520.0000000    0.2245699
325560.0000000    0.2275675
325600.0000000    0.2138070
325640.0000000    0.2201835
325680.0000000    0.2206142
325720.0000000    0.2460567
325760.0000000    0.2432812
325800.0000000    0.2405345
325840.0000000    0.2299699
325880.0000000    0.2327587
325920.0000000    0.2312686
325960.0000000    0.2202184
326000.0000000    0.2178206
326040.0000000    0.2110453
326080.0000000    0.2275202
326120.0000000    0.2224703
326160.0000000    0.2288190
326200.0000000    0.2090293
326240.0000000    0.2090571
326280.0000000    0.2118201
326320.0000000    0.2177788
326360.0000000    0.2239284
326400.0000000    0.2235222
326440.0000000    0.2340873
326480.0000000    0.2250855
326520.0000000    0.2311474
326560.0000000    0.2238390
326600.0000000    0.2239261
326640.0000000    0.2163035
326680.0000000    0.2227841
326720.0000000    0.2166700
326760.0000000    0.2099772
326800.0000000    0.2216283
326840.0000000    0.2427024
326880.0000000    0.2308287
326920.0000000    0.2392909
326960.0000000    0.2287037
327000.0000000    0.2271279
327040.0000000    0.2376663
327080.0000000    0.2289893
327120.0000000    0.2174963
327160.0000000    0.2204050
327200.0000000    0.2135365
327240.0000000    0.2124416
327280.0000000    0.2043812
327320.0000000    0.2062664
327360.0000000    0.2191288
327400.0000000    0.2204320
327440.0000000    0.2180609
327480.0000000    0.2150569
327520.0000000    0.2305602
327560.0000000    0.2265625
327600.0000000    0.2251170
327640.0000000    0.2127384
327680.0000000    0.2290306
327720.0000000    0.2221838
327760.0000000    0.2185359
327800.0000000    0.2093653
327840.0000000    0.2101791
327880.0000000    0.2058550
327920.0000000    0.2142423
327960.0000000    0.2301113
328000.0000000    0.2167542
328040.0000000    0.2241939
328080.0000000    0.2298593
328120.0000000    0.2248137
328160.0000000    0.2055181
328200.0000000    0.2128388
328240.0000000    0.2186570
328280.0000000    0.2160412
328320.0000000    0.2269841
328360.0000000    0.2115549
328400.0000000    0.2176053
328440.0000000    0.2210308
328480.0000000    0.2289381
328520.0000000    0.2172272
328560.0000000    0.2124772
328600.0000000    0.2127481
328640.0000000    0.2143530
328680.0000000    0.2116851
328720.0000000    0.2009366
328760.0000000    0.2162254
328800.0000000    0.1972051
328840.0000000    0.2086515
328880.0000000    0.2012064
328920.0000000    0.2197062
328960.0000000    0.2144235
329000.0000000    0.2293689
329040.0000000    0.2132408
329080.0000000    0.2153200
329120.0000000    0.2015046
329160.0000000    0.2008647
329200.0000000    0.2236429
329240.0000000    0.2100944
329280.0000000    0.2149040
329320.0000000    0.2209861
329360.0000000    0.2026603
329400.0000000    0.2072054
329440.0000000    0.2008068
329480.0000000    0.2078274
329520.0000000    0.2014944
329560.0000000    0.2150807
329600.0000000    0.2263561
329640.0000000    0.2170082
329680.0000000    0.2251315
329720.0000000    0.2181204
329760.0000000    0.2145528
329800.0000000    0.2165705
329840.0000000    0.2175259
329880.0000000    0.2172669
329920.0000000    0.2172355
329960.0000000    0.1989797
330000.0000000    0.2038695
330040.0000000    0.2089228
330080.0000000    0.2155894
330120.0000000    0.2169846
330160.0000000    0.2156758
330200.0000000    0.2257132
330240.0000000    0.2012445
330280.0000000    0.2140150
330320.0000000    0.2318264
330360.0000000    0.2130145
330400.0000000    0.2107429
330440.0000000    0.2193606
330480.0000000    0.2118545
330520.0000000    0.2136286
330560.0000000    0.2250269
330600.0000000    0.2427411
330640.0000000    0.2311804
330680.0000000    0.2223074
330720.0000000    0.2256502
330760.0000000    0.2247147
330800.0000000    0.2357442
330840.0000000    0.2215595
330880.0000000    0.2126436
330920.0000000    0.2093662
330960.0000000    0.2167636
331000.0000000    0.2088770
331040.0000000    0.2140409
331080.0000000    0.2238590
331120.0000000    0.2160268
331160.0000000    0.2323173
331200.0000000    0.2223762
331240.0000000    0.2186013
331280.0000000    0.2243734
331320.0000000    0.2198105
331360.0000000    0.2221849
331400.0000000    0.2256113
331440.0000000    0.2390889
331480.0000000    0.2267068
331520.0000000    0.2327483
331560.0000000    0.2277730
331600.0000000    0.2337900
331640.0000000    0.2375876
331680.0000000    0.2146560
331720.0000000    0.2285956
331760.0000000    0.2195634
331800.0000000    0.2208540
331840.0000000    0.2168777
331880.0000000    0.2335950
331920.0000000    0.2358893
331960.0000000    0.2180882
332000.0000000    0.2158452
332040.0000000    0.2264283
332080.0000000    0.2182739
332120.0000000    0.2269633
332160.0000000    0.2262588
332200.0000000    0.2104271
332240.0000000    0.2173991
332280.0000000    0.2038165
332320.0000000    0.2200128
332360.0000000    0.2051005
332400.0000000    0.2007181
332440.0000000    0.2134140
332480.0000000    0.2166237
332520.0000000    0.2116427
332560.0000000    0.2195338
332600.0000000    0.2055278
332640.0000000    0.2007708
332680.0000000    0.2141933
332720.0000000    0.2111467
332760.0000000    0.2241929
332800.0000000    0.2149791
332840.0000000    0.2101240
332880.0000000    0.2051632
332920.0000000    0.2096534
332960.0000000    0.2233340
333000.0000000    0.2048580
333040.0000000    0.2096979
333080.0000000    0.2076897
333120.0000000    0.1995643
333160.0000000    0.2012942
333200.0000000    0.2108808
333240.0000000    0.2078337
333280.0000000    0.2035682
333320.0000000    0.2157620
333360.0000000    0.2082210
333400.0000000    0.2065991
333440.0000000    0.2210217
333480.0000000    0.2129199
333520.0000000    0.2239774
333560.0000000    0.2044473
333600.0000000    0.2209068
333640.0000000    0.2239792
333680.0000000    0.2299711
333720.0000000    0.2275070
333760.0000000    0.2220495
333800.0000000    0.2216049
333840.0000000    0.2156577
333880.0000000    0.2102077
333920.0000000    0.2098091
333960.0000000    0.2054053
334000.0000000    0.2055901
334040.0000000    0.2099734
334080.0000000    0.1999266
334120.0000000    0.2052475
334160.0000000    0.2191641
334200.0000000    0.1985745
334240.0000000    0.2158192
334280.0000000    0.2186278
334320.0000000    0.2115549
334360.0000000    0.2256620
334400.0000000    0.2027629
334440.0000000    0.2180526
334480.0000000    0.2204467
334520.0000000    0.1930650
334560.0000000    0.2049108
334600.0000000    0.1965178
334640.0000000    0.2104426
334680.0000000    0.2225579
334720.0000000    0.2072411
334760.0000000    0.2160866
334800.0000000    0.2095491
334840.0000000    0.2206604
334880.0000000    0.2132846
334920.0000000    0.2090257
334960.0000000    0.2065154
335000.0000000    0.2206004
335040.0000000    0.2222770
335080.0000000    0.2143547
335120.0000000    0.1903939
335160.0000000    0.2151390
335200.0000000    0.2123099
335240.0000000    0.2049913
335280.0000000    0.2179214
335320.0000000    0.2227487
335360.0000000    0.2266524
335400.0000000    0.2188800
335440.0000000    0.2166899
335480.0000000    0.2286596
335520.0000000    0.2246826
335560.0000000    0.2270133
335600.0000000    0.2276242
335640.0000000    0.2371080
335680.0000000    0.2327820
335720.0000000    0.2427658
335760.0000000    0.2381978
335800.0000000    0.2407788
335840.0000000    0.2220317
335880.0000000    0.2204999
335920.0000000    0.2272269
335960.0000000    0.2336735
336000.0000000    0.2334132
336040.0000000    0.2137052
336080.0000000    0.2188415
336120.0000000    0.2265898
336160.0000000    0.2276608
336200.0000000    0.2283603
336240.0000000    0.2093576
336280.0000000    0.2111124
336320.0000000    0.2215248
336360.0000000    0.2159226
336400.0000000    0.2037798
336440.0000000    0.2207034
336480.0000000    0.2220555
336520.0000000    0.2047588
336560.0000000    0.2081639
336600.0000000    0.2073352
336640.0000000    0.2161061
336680.0000000    0.2203111
336720.0000000    0.2100617
336760.0000000    0.2186612
336800.0000000    0.2282144
336840.0000000    0.2086816
336880.0000000    0.2136707
336920.0000000    0.2175074
336960.0000000    0.2226952
337000.0000000    0.2107956
337040.0000000    0.2067684
337080.0000000    0.2256005
337120.0000000    0.2108742
337160.0000000    0.2050862
337200.0000000    0.1977877
337240.0000000    0.2049134
337280.0000000    0.2053576
337320.0000000    0.2082806
337360.0000000    0.1931469
337400.0000000    0.2000425
337440.0000000    0.2101976
337480.0000000    0.2208719
337520.0000000    0.2068364
337560.0000000    0.2095186
337600.0000000    0.2047887
337640.0000000    0.2118470
337680.0000000    0.2110554
337720.0000000    0.2135139
337760.0000000    0.1979159
337800.0000000    0.2147232
337840.0000000    0.1967834
337880.0000000    0.2057723
337920.0000000    0.2130804
337960.0000000    0.2020425
338000.0000000    0.1970240
338040.0000000    0.2037143
338080.0000000    0.2160117
338120.0000000    0.2040251
338160.0000000    0.2073908
338200.0000000    0.2200242
338240.0000000    0.2227150
338280.0000000    0.2259399
338320.0000000    0.2278131
338360.0000000    0.2187629
338400.0000000    0.2309384
338440.0000000    0.2251479
338480.0000000    0.2195745
338520.0000000    0.2066738
338560.0000000    0.2189946
338600.0000000    0.1949197
338640.0000000    0.2108887
338680.0000000    0.2159845
338720.0000000    0.2097705
338760.0000000    0.2183309
338800.0000000    0.2146150
338840.0000000    0.2020693
338880.0000000    0.2052277
338920.0000000    0.2129206
338960.0000000    0.2024992
339000.0000000    0.2206306
339040.0000000    0.2104412
339080.0000000    0.2190615
339120.0000000    0.2093754
339160.0000000    0.2088500
339200.0000000    0.2050005
339240.0000000    0.2237094
339280.0000000    0.2264283
339320.0000000    0.2165689
339360.0000000    0.2200537
339400.0000000    0.2033505
339440.0000000    0.2150479
339480.0000000    0.2217228
339520.0000000    0.2175051
339560.0000000    0.2218302
339600.0000000    0.2283550
339640.0000000    0.2354553
339680.0000000    0.2389108
339720.0000000    0.2382902
339760.0000000    0.2418259
339800.0000000    0.2392815
339840.0000000    0.2449411
339880.0000000    0.2319320
339920.0000000    0.2253788
339960.0000000    0.2310475
340000.0000000    0.2319182
340040.0000000    0.2249542
340080.0000000    0.1997461
340120.0000000    0.2163909
340160.0000000    0.2143737
340200.0000000    0.2075814
340240.0000000    0.2056792
340280.0000000    0.2297144
340320.0000000    0.2173517
340360.0000000    0.2145008
340400.0000000    0.2268086
340440.0000000    0.2070005
340480.0000000    0.2156338
340520.0000000    0.2189092
340560.0000000    0.2141449
340600.0000000    0.2291050
340640.0000000    0.2317198
340680.0000000    0.2161566
340720.0000000    0.2014910
340760.0000000    0.2023041
340800.0000000    0.2017342
340840.0000000    0.2147718
340880.0000000    0.2150716
340920.0000000    0.2227030
340960.0000000    0.2062815
341000.0000000    0.2175186
341040.0000000    0.2089653
341080.0000000    0.2184238
341120.0000000    0.2029279
341160.0000000    0.1962916
341200.0000000    0.1863416
341240.0000000    0.1894751
341280.0000000    0.2038445
341320.0000000    0.2109707
341360.0000000    0.2282427
341400.0000000    0.2216629
341440.0000000    0.2220217
341480.0000000    0.2296429
341520.0000000    0.2197920
341560.0000000    0.2180328
341600.0000000    0.2182029
341640.0000000    0.2184530
341680.0000000    0.2230021
341720.0000000    0.2317509
341760.0000000    0.2312287
341800.0000000    0.2235170
341840.0000000    0.2301265
341880.0000000    0.2189878
341920.0000000    0.2469702
341960.0000000    0.2277821
342000.0000000    0.2303299
342040.0000000    0.2324060
342080.0000000    0.2198621
342120.0000000    0.2177974
342160.0000000    0.2125325
342200.0000000    0.2270939
342240.0000000    0.2052341
342280.0000000    0.2062029
342320.0000000    0.2119049
342360.0000000    0.1975017
342400.0000000    0.2254972
342440.0000000    0.2146888
342480.0000000    0.2132780
342520.0000000    0.2134316
342560.0000000    0.1982017
342600.0000000    0.1930910
342640.0000000    0.2286329
342680.0000000    0.2053315
342720.0000000    0.2322190
342760.0000000    0.2268448
342800.0000000    0.2241362
342840.0000000    0.2287453
342880.0000000    0.2222391
342920.0000000    0.2092773
342960.0000000    0.2085297
343000.0000000    0.2039865
343040.0000000    0.2205418
343080.0000000    0.2036063
343120.0000000    0.2038734
343160.0000000    0.2025751
343200.0000000    0.2116283
343240.0000000    0.2151058
343280.0000000    0.2055931
343320.0000000    0.2097779
343360.0000000    0.2044352
343400.0000000    0.2129144
343440.0000000    0.2289993
343480.0000000    0.2126012
343520.0000000    0.2052404
343560.0000000    0.2068951
343600.0000000    0.1980776
343640.0000000    0.2178689
343680.0000000    0.2032633
343720.0000000    0.2005710
343760.0000000    0.1993993
343800.0000000    0.1909368
343840.0000000    0.2001220
343880.0000000    0.2005331
343920.0000000    0.2084661
343960.0000000    0.2093427
344000.0000000    0.2099317
344040.0000000    0.2064490
344080.0000000    0.2199235
344120.0000000    0.2087619
344160.0000000    0.1979296
344200.0000000    0.1946640
344240.0000000    0.1970885
344280.0000000    0.1923869
344320.0000000    0.2018002
344360.0000000    0.1953625
344400.0000000    0.2000165
344440.0000000    0.1979218
344480.0000000    0.2090151
344520.0000000    0.2090351
344560.0000000    0.2084287
344600.0000000    0.1995467
344640.0000000    0.2153389
344680.0000000    0.2089695
344720.0000000    0.1894369
344760.0000000    0.1875607
344800.0000000    0.2008666
344840.0000000    0.1905949
344880.0000000    0.1897355
344920.0000000    0.1977537
344960.0000000    0.2048110
345000.0000000    0.1959985
345040.0000000    0.2136743
345080.0000000    0.2072481
345120.0000000    0.2004528
345160.0000000    0.2065947
345200.0000000    0.1981391
345240.0000000    0.2114181
345280.0000000    0.2004459
345320.0000000    0.2169013
345360.0000000    0.2091207
345400.0000000    0.1950012
345440.0000000    0.2132274
345480.0000000    0.2089521
345520.0000000    0.1968941
345560.0000000    0.2010454
345600.0000000    0.2045165
345640.0000000    0.2081384
345680.0000000    0.2177069
345720.0000000    0.2026556
345760.0000000    0.2156791
345800.0000000    0.1946586
345840.0000000    0.2084130
345880.0000000    0.2244345
345920.0000000    0.2108617
345960.0000000    0.2108075
346000.0000000    0.2010169
346040.0000000    0.2158456
346080.0000000    0.2043400
346120.0000000    0.2165502
346160.0000000    0.2231385
346200.0000000    0.2164495
346240.0000000    0.2222485
346280.0000000    0.2109965
346320.0000000    0.2046043
346360.0000000    0.2162092
346400.0000000    0.1984280
346440.0000000    0.2266402
346480.0000000    0.2149587
346520.0000000    0.2209639
346560.0000000    0.2189566
346600.0000000    0.2112422
346640.0000000    0.2130359
346680.0000000    0.2164432
346720.0000000    0.2041425
346760.0000000    0.2082740
346800.0000000    0.2086216
346840.0000000    0.2152375
346880.0000000    0.2141299
346920.0000000    0.2185728
346960.0000000    0.2309181
347000.0000000    0.2308962
347040.0000000    0.2334705
347080.0000000    0.2486311
347120.0000000    0.2566488
347160.0000000    0.2386807
347200.0000000    0.2090772
347240.0000000    0.2360358
347280.0000000    0.2155114
347320.0000000    0.2248077
347360.0000000    0.2384578
347400.0000000    0.2232241
347440.0000000    0.2259894
347480.0000000    0.2307643
347520.0000000    0.2271086
347560.0000000    0.2256534
347600.0000000    0.2363048
347640.0000000    0.2255975
347680.0000000    0.2253553
347720.0000000    0.2348174
347760.0000000    0.2380334
347800.0000000    0.2341770
347840.0000000    0.2332498
347880.0000000    0.2326919
347920.0000000    0.2339146
347960.0000000    0.2402273
348000.0000000    0.2281995
348040.0000000    0.2335493
348080.0000000    0.2276933
348120.0000000    0.2473210
348160.0000000    0.2401358
348200.0000000    0.2284312
348240.0000000    0.2366447
348280.0000000    0.2395269
348320.0000000    0.2356827
348360.0000000    0.2286076
348400.0000000    0.2169153
348440.0000000    0.2270971
348480.0000000    0.2280384
348520.0000000    0.2237219
348560.0000000    0.2274447
348600.0000000    0.2349185
348640.0000000    0.2339353
348680.0000000    0.2343746
348720.0000000    0.2343052
348760.0000000    0.2394054
348800.0000000    0.2407682
348840.0000000    0.2439482
348880.0000000    0.2266462
348920.0000000    0.2283797
348960.0000000    0.2330708
349000.0000000    0.2121183
349040.0000000    0.2336449
349080.0000000    0.2194723
349120.0000000    0.2235986
349160.0000000    0.2141548
349200.0000000    0.2226977
349240.0000000    0.2395588
349280.0000000    0.2385804
349320.0000000    0.2194900
349360.0000000    0.2153951
349400.0000000    0.2117764
349440.0000000    0.2144025
349480.0000000    0.2192370
349520.0000000    0.2123115
349560.0000000    0.2160454
349600.0000000    0.2073095
349640.0000000    0.2209889
349680.0000000    0.2285946
349720.0000000    0.2269681
349760.0000000    0.2092844
349800.0000000    0.2096982
349840.0000000    0.2464368
349880.0000000    0.2291988
349920.0000000    0.2305447
349960.0000000    0.2275518
350000.0000000    0.2264914
350040.0000000    0.2192150
350080.0000000    0.2142091
350120.0000000    0.2160441
350160.0000000    0.2307046
350200.0000000    0.2171563
350240.0000000    0.2133927
350280.0000000    0.2351267
350320.0000000    0.2293719
350360.0000000    0.2363122
350400.0000000    0.2112654
350440.0000000    0.2226191
350480.0000000    0.2362637
350520.0000000    0.2317638
350560.0000000    0.2212175
350600.0000000    0.2347514
350640.0000000    0.2151820
350680.0000000    0.2287630
350720.0000000    0.2190762
350760.0000000    0.2298044
350800.0000000    0.2230743
350840.0000000    0.2112564
350880.0000000    0.2174925
350920.0000000    0.2133975
350960.0000000    0.2248580
351000.0000000    0.2343444
351040.0000000    0.2278066
351080.0000000    0.2153005
351120.0000000    0.2190230
351160.0000000    0.2112394
351200.0000000    0.2137720
351240.0000000    0.2274631
351280.0000000    0.2290363
351320.0000000    0.2190436
351360.0000000    0.2105906
351400.0000000    0.2231822
351440.0000000    0.2308054
351480.0000000    0.2281198
351520.0000000    0.2183784
351560.0000000    0.2095287
351600.0000000    0.2141055
351640.0000000    0.2261019
351680.0000000    0.2291445
351720.0000000    0.2159414
351760.0000000    0.2265133
351800.0000000    0.2199646
351840.0000000    0.2256111
351880.0000000    0.2209949
351920.0000000    0.2284697
351960.0000000    0.2421315
352000.0000000    0.2419090
352040.0000000    0.2288664
352080.0000000    0.2414419
352120.0000000    0.2302720
352160.0000000    0.2216891
352200.0000000    0.2044431
352240.0000000    0.2191249
352280.0000000    0.2215891
352320.0000000    0.2188509
352360.0000000    0.2255470
352400.0000000    0.2326116
352440.0000000    0.2201517
352480.0000000    0.2230149
352520.0000000    0.2250614
352560.0000000    0.2127231
352600.0000000    0.2244715
352640.0000000    0.2325298
352680.0000000    0.2209112
352720.0000000    0.2143592
352760.0000000    0.2277669
352800.0000000    0.2236678
352840.0000000    0.2287968
352880.0000000    0.2327158
352920.0000000    0.2070464
352960.0000000    0.2186931
353000.0000000    0.2250929
353040.0000000    0.2196263
353080.0000000    0.2213317
353120.0000000    0.2320441
353160.0000000    0.2158680
353200.0000000    0.2236265
353240.0000000    0.2318673
353280.0000000    0.2198838
353320.0000000    0.2264465
353360.0000000    0.2177593
353400.0000000    0.2119079
353440.0000000    0.2288876
353480.0000000    0.2324345
353520.0000000    0.2261554
353560.0000000    0.2195997
353600.0000000    0.2325874
353640.0000000    0.2142886
353680.0000000    0.2188926
353720.0000000    0.2213124
353760.0000000    0.2396603
353800.0000000    0.2209765
353840.0000000    0.2303743
353880.0000000    0.2264102
353920.0000000    0.2218659
353960.0000000    0.2374592
354000.0000000    0.2351410
354040.0000000    0.2363285
354080.0000000    0.2364363
354120.0000000    0.2279768
354160.0000000    0.2119129
354200.0000000    0.2214901
354240.0000000    0.2106452
354280.0000000    0.2250773
354320.0000000    0.2235887
354360.0000000    0.2128964
354400.0000000    0.2027634
354440.0000000    0.2305313
354480.0000000    0.2310227
354520.0000000    0.2306040
354560.0000000    0.2138956
354600.0000000    0.2172334
354640.0000000    0.2148174
354680.0000000    0.2374753
354720.0000000    0.2331205
354760.0000000    0.2101533
354800.0000000    0.2200166
354840.0000000    0.2289282
354880.0000000    0.2317648
354920.0000000    0.2387132
354960.0000000    0.2496485
355000.0000000    0.2378113
355040.0000000    0.2248713
355080.0000000    0.2231656
355120.0000000    0.2376662
355160.0000000    0.2373034
355200.0000000    0.2415647
355240.0000000    0.2401205
355280.0000000    0.2305506
355320.0000000    0.2464824
355360.0000000    0.2427220
355400.0000000    0.2464346
355440.0000000    0.2364501
355480.0000000    0.2398946
355520.0000000    0.2455427
355560.0000000    0.2271773
355600.0000000    0.2433715
355640.0000000    0.2467964
355680.0000000    0.2333293
355720.0000000    0.2436691
355760.0000000    0.2554015
355800.0000000    0.2364915
355840.0000000    0.2514972
355880.0000000    0.2412354
355920.0000000    0.2416697
355960.0000000    0.2446158
356000.0000000    0.2409172
356040.0000000    0.2371947
356080.0000000    0.2384161
356120.0000000    0.2486169
356160.0000000    0.2441372
356200.0000000    0.2563783
356240.0000000    0.2503284
356280.0000000    0.2517392
356320.0000000    0.2477264
356360.0000000    0.2387649
356400.0000000    0.2400808
356440.0000000    0.2397666
356480.0000000    0.2347721
356520.0000000    0.2450995
356560.0000000    0.2415364
356600.0000000    0.2511321
356640.0000000    0.2391239
356680.0000000    0.2448103
356720.0000000    0.2472206
356760.0000000    0.2621230
356800.0000000    0.2515059
356840.0000000    0.2499060
356880.0000000    0.2553892
356920.0000000    0.2452711
356960.0000000    0.2478035
357000.0000000    0.2493826
357040.0000000    0.2418032
357080.0000000    0.2482998
357120.0000000    0.2520425
357160.0000000    0.2532878
357200.0000000    0.2460089
357240.0000000    0.2534531
357280.0000000    0.2481149
357320.0000000    0.2579762
357360.0000000    0.2479119
357400.0000000    0.2600785
357440.0000000    0.2477006
357480.0000000    0.2544866
357520.0000000    0.2453153
357560.0000000    0.2459989
357600.0000000    0.2354064
357640.0000000    0.2446424
357680.0000000    0.2507654
357720.0000000    0.2605706
357760.0000000    0.2594068
357800.0000000    0.2569963
357840.0000000    0.2641765
357880.0000000    0.2590264
357920.0000000    0.2526185
357960.0000000    0.2500606
358000.0000000    0.2422274
358040.0000000    0.2369013
358080.0000000    0.2427170
358120.0000000    0.2368170
358160.0000000    0.2354530
358200.0000000    0.2498703
358240.0000000    0.2585948
358280.0000000    0.2511066
358320.0000000    0.2556867
358360.0000000    0.2419945
358400.0000000    0.2439718
358440.0000000    0.2403678
358480.0000000    0.2409122
358520.0000000    0.2424112
358560.0000000    0.2543937
358600.0000000    0.2424709
358640.0000000    0.2459836
358680.0000000    0.2381613
358720.0000000    0.2496900
358760.0000000    0.2297305
358800.0000000    0.2493051
358840.0000000    0.2451405
358880.0000000    0.2448376
358920.0000000    0.2395060
358960.0000000    0.2330090
359000.0000000    0.2316036
359040.0000000    0.2430040
359080.0000000    0.2368207
359120.0000000    0.2472634
359160.0000000    0.2403754
359200.0000000    0.2355252
359240.0000000    0.2467024
359280.0000000    0.2386908
359320.0000000    0.2529152
359360.0000000    0.2490895
359400.0000000    0.2483698
359440.0000000    0.2485450
359480.0000000    0.2514169
359520.0000000    0.2433135
359560.0000000    0.2471740
359600.0000000    0.2505807
359640.0000000    0.2375114
359680.0000000    0.2463963
359720.0000000    0.2367502
359760.0000000    0.2486983
359800.0000000    0.2501850
359840.0000000    0.2589356
359880.0000000    0.2588149
359920.0000000    0.2533786
359960.0000000    0.2520468
360000.0000000    0.2526712
360040.0000000    0.2385716
360080.0000000    0.2491209
360120.0000000    0.2478432
360160.0000000    0.2465057
360200.0000000    0.2621826
360240.0000000    0.2606941
360280.0000000    0.2402992
360320.0000000    0.2493061
360360.0000000    0.2615154
360400.0000000    0.2519124
360440.0000000    0.2478606
360480.0000000    0.2596423
360520.0000000    0.2552716
360560.0000000    0.2420691
360600.0000000    0.2443240
360640.0000000    0.2429740
360680.0000000    0.2577906
360720.0000000    0.2458389
360760.0000000    0.2538904
360800.0000000    0.2621395
360840.0000000    0.2498410
360880.0000000    0.2484728
360920.0000000    0.2526302
360960.0000000    0.2580748
361000.0000000    0.2330412
361040.0000000    0.2533814
361080.0000000    0.2572349
361120.0000000    0.2433389
361160.0000000    0.2415338
361200.0000000    0.2420831
361240.0000000    0.2437653
361280.0000000    0.2414487
361320.0000000    0.2496571
361360.0000000    0.2383821
361400.0000000    0.2548452
361440.0000000    0.2488025
361480.0000000    0.2371946
361520.0000000    0.2388126
361560.0000000    0.2374226
361600.0000000    0.2516464
361640.0000000    0.2458225
361680.0000000    0.2509827
361720.0000000    0.2567178
361760.0000000    0.2429309
361800.0000000    0.2546597
361840.0000000    0.2564998
361880.0000000    0.2450009
361920.0000000    0.2546531
361960.0000000    0.2445067
362000.0000000    0.2491250
362040.0000000    0.2471402
362080.0000000    0.2524076
362120.0000000    0.2470216
362160.0000000    0.2456442
362200.0000000    0.2566282
362240.0000000    0.2397958
362280.0000000    0.2539028
362320.0000000    0.2403799
362360.0000000    0.2293855
362400.0000000    0.2549623
362440.0000000    0.2419502
362480.0000000    0.2452506
362520.0000000    0.2576553
362560.0000000    0.2491423
362600.0000000    0.2376866
362640.0000000    0.2396349
362680.0000000    0.2360926
362720.0000000    0.2463159
362760.0000000    0.2444848
362800.0000000    0.2488801
362840.0000000    0.2486369
362880.0000000    0.2401836
362920.0000000    0.2406992
362960.0000000    0.2369453
363000.0000000    0.2356458
363040.0000000    0.2303296
363080.0000000    0.2372119
363120.0000000    0.2297236
363160.0000000    0.2322116
363200.0000000    0.2345205
363240.0000000    0.2316883
363280.0000000    0.2428433
363320.0000000    0.2402119
363360.0000000    0.2371529
363400.0000000    0.2220845
363440.0000000    0.2325916
363480.0000000    0.2303001
363520.0000000    0.2304018
363560.0000000    0.2434257
363600.0000000    0.2566085
363640.0000000    0.2485880
363680.0000000    0.2365258
363720.0000000    0.2261115
363760.0000000    0.2334907
363800.0000000    0.2383755
363840.0000000    0.2351369
363880.0000000    0.2287489
363920.0000000    0.2288621
363960.0000000    0.2349166
364000.0000000    0.2437839
364040.0000000    0.2316143
364080.0000000    0.2481773
364120.0000000    0.2308172
364160.0000000    0.2387688
364200.0000000    0.2311689
364240.0000000    0.2298691
364280.0000000    0.2387019
364320.0000000    0.2303415
364360.0000000    0.2436967
364400.0000000    0.2457623
364440.0000000    0.2242291
364480.0000000    0.2296069
364520.0000000    0.2345885
364560.0000000    0.2437589
364600.0000000    0.2463693
364640.0000000    0.2459154
364680.0000000    0.2262060
364720.0000000    0.2454901
364760.0000000    0.2517348
364800.0000000    0.2523270
364840.0000000    0.2493383
364880.0000000    0.2491499
364920.0000000    0.2455709
364960.0000000    0.2444134
365000.0000000    0.2403559
365040.0000000    0.2382098
365080.0000000    0.2366734
365120.0000000    0.2351224
365160.0000000    0.2424115
365200.0000000    0.2314882
365240.0000000    0.2362852
365280.0000000    0.2256855
365320.0000000    0.2216116
365360.0000000    0.2444004
365400.0000000    0.2341493
365440.0000000    0.2261973
365480.0000000    0.2460514
365520.0000000    0.2345417
365560.0000000    0.2243796
365600.0000000    0.2339275
365640.0000000    0.2375911
365680.0000000    0.2356112
365720.0000000    0.2463962
365760.0000000    0.2317061
365800.0000000    0.2413275
365840.0000000    0.2359822
365880.0000000    0.2416133
365920.0000000    0.2337981
365960.0000000    0.2388280
366000.0000000    0.2358718
366040.0000000    0.2365106
366080.0000000    0.2368753
366120.0000000    0.2536320
366160.0000000    0.2429626
366200.0000000    0.2412309
366240.0000000    0.2303536
366280.0000000    0.2437325
366320.0000000    0.2338206
366360.0000000    0.2460902
366400.0000000    0.2356588
366440.0000000    0.2492244
366480.0000000    0.2542095
366520.0000000    0.2408541
366560.0000000    0.2308889
366600.0000000    0.2640873
366640.0000000    0.2567633
366680.0000000    0.2408246
366720.0000000    0.2538423
366760.0000000    0.2523027
366800.0000000    0.2349421
366840.0000000    0.2458103
366880.0000000    0.2574995
366920.0000000    0.2401803
366960.0000000    0.2301373
367000.0000000    0.2407284
367040.0000000    0.2310071
367080.0000000    0.2320362
367120.0000000    0.2274817
367160.0000000    0.2350779
367200.0000000    0.2378112
367240.0000000    0.2281261
367280.0000000    0.2304505
367320.0000000    0.2353327
367360.0000000    0.2321801
367400.0000000    0.2313680
367440.0000000    0.2418080
367480.0000000    0.2351078
367520.0000000    0.2374753
367560.0000000    0.2429020
367600.0000000    0.2427611
367640.0000000    0.2330347
367680.0000000    0.2281181
367720.0000000    0.2349225
367760.0000000    0.2372467
367800.0000000    0.2287137
367840.0000000    0.2366830
367880.0000000    0.2331422
367920.0000000    0.2503505
367960.0000000    0.2461563
368000.0000000    0.2384346
368040.0000000    0.2425886
368080.0000000    0.2454022
368120.0000000    0.2396622
368160.0000000    0.2309161
368200.0000000    0.2352945
368240.0000000    0.2351204
368280.0000000    0.2416748
368320.0000000    0.2325281
368360.0000000    0.2404836
368400.0000000    0.2414931
368440.0000000    0.2619428
368480.0000000    0.2457577
368520.0000000    0.2486379
368560.0000000    0.2363436
368600.0000000    0.2315222
368640.0000000    0.2278736
368680.0000000    0.2503671
368720.0000000    0.2421400
368760.0000000    0.2581710
368800.0000000    0.2349303
368840.0000000    0.2533040
368880.0000000    0.2438484
368920.0000000    0.2591338
368960.0000000    0.2341480
369000.0000000    0.2324858
369040.0000000    0.2502936
369080.0000000    0.2447834
369120.0000000    0.2551035
369160.0000000    0.2478556
369200.0000000    0.2501632
369240.0000000    0.2510744
369280.0000000    0.2411923
369320.0000000    0.2489150
369360.0000000    0.2519338
369400.0000000    0.2503733
369440.0000000    0.2425835
369480.0000000    0.2597284
369520.0000000    0.2467904
369560.0000000    0.2462211
369600.0000000    0.2421636
369640.0000000    0.2344183
369680.0000000    0.2340190
369720.0000000    0.2376611
369760.0000000    0.2419629
369800.0000000    0.2518405
369840.0000000    0.2399566
369880.0000000    0.2426184
369920.0000000    0.2291591
369960.0000000    0.2239428
370000.0000000    0.2297484
370040.0000000    0.2460549
370080.0000000    0.2183550
370120.0000000    0.2250048
370160.0000000    0.2217085
370200.0000000    0.2396856
370240.0000000    0.2397547
370280.0000000    0.2479140
370320.0000000    0.2362957
370360.0000000    0.2430486
370400.0000000    0.2428366
370440.0000000    0.2325567
370480.0000000    0.2326207
370520.0000000    0.2230731
370560.0000000    0.2246008
370600.0000000    0.2260172
370640.0000000    0.2353520
370680.0000000    0.2472288
370720.0000000    0.2370277
370760.0000000    0.2273269
370800.0000000    0.2328693
370840.0000000    0.2307003
370880.0000000    0.2305169
370920.0000000    0.2396326
370960.0000000    0.2445327
371000.0000000    0.2353122
371040.0000000    0.2309481
371080.0000000    0.2477023
371120.0000000    0.2551790
371160.0000000    0.2508648
371200.0000000    0.2424457
371240.0000000    0.2575323
371280.0000000    0.2476783
371320.0000000    0.2386556
371360.0000000    0.2305760
371400.0000000    0.2377258
371440.0000000    0.2309601
371480.0000000    0.2462204
371520.0000000    0.2329621
371560.0000000    0.2340325
371600.0000000    0.2324447
371640.0000000    0.2335008
371680.0000000    0.2419076
371720.0000000    0.2319981
371760.0000000    0.2448571
371800.0000000    0.2333862
371840.0000000    0.2334389
371880.0000000    0.2460820
371920.0000000    0.2427051
371960.0000000    0.2337268
372000.0000000    0.2337441
372040.0000000    0.2350128
372080.0000000    0.2372297
372120.0000000    0.2431249
372160.0000000    0.2435192
372200.0000000    0.2414748
372240.0000000    0.2355992
372280.0000000    0.2467570
372320.0000000    0.2579074
372360.0000000    0.2340721
372400.0000000    0.2437189
372440.0000000    0.2519176
372480.0000000    0.2398492
372520.0000000    0.2504849
372560.0000000    0.2353044
372600.0000000    0.2454097
372640.0000000    0.2531828
372680.0000000    0.2397776
372720.0000000    0.2444012
372760.0000000    0.2454037
372800.0000000    0.2461760
372840.0000000    0.2508115
372880.0000000    0.2395380
372920.0000000    0.2502723
372960.0000000    0.2439729
373000.0000000    0.2563875
373040.0000000    0.2419407
373080.0000000    0.2414769
373120.0000000    0.2483477
373160.0000000    0.2446405
373200.0000000    0.2416155
373240.0000000    0.2228001
373280.0000000    0.2364839
373320.0000000    0.2343813
373360.0000000    0.2349220
373400.0000000    0.2388888
373440.0000000    0.2386936
373480.0000000    0.2410417
373520.0000000    0.2377866
373560.0000000    0.2423617
373600.0000000    0.2519768
373640.0000000    0.2247471
373680.0000000    0.2560487
373720.0000000    0.2623053
373760.0000000    0.2468213
373800.0000000    0.2383892
373840.0000000    0.2345198
373880.0000000    0.2453686
373920.0000000    0.2407937
373960.0000000    0.2569682
374000.0000000    0.2431836
374040.0000000    0.2335587
374080.0000000    0.2526151
374120.0000000    0.2504144
374160.0000000    0.2454565
374200.0000000    0.2454998
374240.0000000    0.2416138
374280.0000000    0.2354830
374320.0000000    0.2524521
374360.0000000    0.2427440
374400.0000000    0.2457963
374440.0000000    0.2523044
374480.0000000    0.2577865
374520.0000000    0.2543654
374560.0000000    0.2452472
374600.0000000    0.2557916
374640.0000000    0.2575161
374680.0000000    0.2457481
374720.0000000    0.2568029
374760.0000000    0.2434415
374800.0000000    0.2594326
374840.0000000    0.2534714
374880.0000000    0.2455302
374920.0000000    0.2602454
374960.0000000    0.2579943
375000.0000000    0.2553434
375040.0000000    0.2388084
375080.0000000    0.2534371
375120.0000000    0.2438927
375160.0000000    0.2425229
375200.0000000    0.2382195
375240.0000000    0.2464707
375280.0000000    0.2440209
375320.0000000    0.2503041
375360.0000000    0.2510934
375400.0000000    0.2379413
375440.0000000    0.2416059
375480.0000000    0.2426150
375520.0000000    0.2560851
375560.0000000    0.2539852
375600.0000000    0.2500909
375640.0000000    0.2506420
375680.0000000    0.2381462
375720.0000000    0.2587245
375760.0000000    0.2466108
375800.0000000    0.2501545
375840.0000000    0.2430570
375880.0000000    0.2531515
375920.0000000    0.2457621
375960.0000000    0.2438623
376000.0000000    0.2388229
376040.0000000    0.2519053
376080.0000000    0.2495424
376120.0000000    0.2527097
376160.0000000    0.2365207
376200.0000000    0.2349511
376240.0000000    0.2439823
376280.0000000    0.2424252
376320.0000000    0.2382738
376360.0000000    0.2337828
376400.0000000    0.2638416
376440.0000000    0.2561535
376480.0000000    0.2486244
376520.0000000    0.2487190
376560.0000000    0.2525707
376600.0000000    0.2473852
376640.0000000    0.2510295
376680.0000000    0.2533348
376720.0000000    0.2539353
376760.0000000    0.2417815
376800.0000000    0.2350249
376840.0000000    0.2442134
376880.0000000    0.2502441
376920.0000000    0.2384558
376960.0000000    0.2525194
377000.0000000    0.2589686
377040.0000000    0.2558664
377080.0000000    0.2324242
377120.0000000    0.2644114
377160.0000000    0.2681732
377200.0000000    0.2368307
377240.0000000    0.2507060
377280.0000000    0.2615239
377320.0000000    0.2497882
377360.0000000    0.2434990
377400.0000000    0.2607861
377440.0000000    0.2557407
377480.0000000    0.2436842
377520.0000000    0.2444866
377560.0000000    0.2497200
377600.0000000    0.2396122
377640.0000000    0.2521504
377680.0000000    0.2461783
377720.0000000    0.2420473
377760.0000000    0.2377733
377800.0000000    0.2496065
377840.0000000    0.2402811
377880.0000000    0.2456180
377920.0000000    0.2332300
377960.0000000    0.2465551
378000.0000000    0.2430919
378040.0000000    0.2365393
378080.0000000    0.2484421
378120.0000000    0.2348608
378160.0000000    0.2455462
378200.0000000    0.2730760
378240.0000000    0.2570743
378280.0000000    0.2495133
378320.0000000    0.2463335
378360.0000000    0.2603758
378400.0000000    0.2525086
378440.0000000    0.2469403
378480.0000000    0.2453697
378520.0000000    0.2530611
378560.0000000    0.2526049
378600.0000000    0.2479256
378640.0000000    0.2502787
378680.0000000    0.2584186
378720.0000000    0.2777654
378760.0000000    0.2619478
378800.0000000    0.2498689
378840.0000000    0.2531333
378880.0000000    0.2622015
378920.0000000    0.2489009
378960.0000000    0.2558002
379000.0000000    0.2584676
379040.0000000    0.2468800
379080.0000000    0.2393934
379120.0000000    0.2545123
379160.0000000    0.2419209
379200.0000000    0.2563830
379240.0000000    0.2487858
379280.0000000    0.2561009
379320.0000000    0.2526326
379360.0000000    0.2504497
379400.0000000    0.2598886
379440.0000000    0.2476061
379480.0000000    0.2386843
379520.0000000    0.2474774
379560.0000000    0.2507118
379600.0000000    0.2411542
379640.0000000    0.2435866
379680.0000000    0.2419760
379720.0000000    0.2638213
379760.0000000    0.2567121
379800.0000000    0.2614406
379840.0000000    0.2530088
379880.0000000    0.2684729
379920.0000000    0.2672362
379960.0000000    0.2480172
380000.0000000    0.2545243
380040.0000000    0.2551470
380080.0000000    0.2500533
380120.0000000    0.2588092
380160.0000000    0.2628757
380200.0000000    0.2399915
380240.0000000    0.2398712
380280.0000000    0.2401381
380320.0000000    0.2331652
380360.0000000    0.2412639
380400.0000000    0.2529309
380440.0000000    0.2344282
380480.0000000    0.2519506
380520.0000000    0.2463484
380560.0000000    0.2428753
380600.0000000    0.2555658
380640.0000000    0.2368139
380680.0000000    0.2374045
380720.0000000    0.2548179
380760.0000000    0.2468806
380800.0000000    0.2525238
380840.0000000    0.2444459
380880.0000000    0.2511011
380920.0000000    0.2448158
380960.0000000    0.2489241
381000.0000000    0.2585095
381040.0000000    0.2568719
381080.0000000    0.2497988
381120.0000000    0.2473330
381160.0000000    0.2447909
381200.0000000    0.2480391
381240.0000000    0.2444756
381280.0000000    0.2303846
381320.0000000    0.2337041
381360.0000000    0.2274628
381400.0000000    0.2426814
381440.0000000    0.2331591
381480.0000000    0.2331604
381520.0000000    0.2533258
381560.0000000    0.2271674
381600.0000000    0.2489908
381640.0000000    0.2362264
381680.0000000    0.2432374
381720.0000000    0.2399925
381760.0000000    0.2448975
381800.0000000    0.2565446
381840.0000000    0.2616329
381880.0000000    0.2336650
381920.0000000    0.2580173
381960.0000000    0.2543086
382000.0000000    0.2481609
382040.0000000    0.2502880
382080.0000000    0.2471882
382120.0000000    0.2500232
382160.0000000    0.2587276
382200.0000000    0.2540926
382240.0000000    0.2509186
382280.0000000    0.2366409
382320.0000000    0.2419301
382360.0000000    0.2477550
382400.0000000    0.2579832
382440.0000000    0.2375361
382480.0000000    0.2374886
382520.0000000    0.2458023
382560.0000000    0.2383992
382600.0000000    0.2473494
382640.0000000    0.2459583
382680.0000000    0.2436831
382720.0000000    0.2533822
382760.0000000    0.2409520
382800.0000000    0.2594221
382840.0000000    0.2517457
382880.0000000    0.2608131
382920.0000000    0.2439728
382960.0000000    0.2457007
383000.0000000    0.2599177
383040.0000000    0.2625698
383080.0000000    0.2541666
383120.0000000    0.2414088
383160.0000000    0.2407762
383200.0000000    0.2374621
383240.0000000    0.2572406
383280.0000000    0.2483546
383320.0000000    0.2408448
383360.0000000    0.2506935
383400.0000000    0.2392449
383440.0000000    0.2490072
383480.0000000    0.2432719
383520.0000000    0.2396979
383560.0000000    0.2507128
383600.0000000    0.2520416
383640.0000000    0.2461844
383680.0000000    0.2480844
383720.0000000    0.2409282
383760.0000000    0.2453120
383800.0000000    0.2469936
383840.0000000    0.2572435
383880.0000000    0.2472478
383920.0000000    0.2412847
383960.0000000    0.2312696
384000.0000000    0.2446662
384040.0000000    0.2513312
384080.0000000    0.2496737
384120.0000000    0.2459462
384160.0000000    0.2484831
384200.0000000    0.2473779
384240.0000000    0.2363235
384280.0000000    0.2376365
384320.0000000    0.2468170
384360.0000000    0.2331999
384400.0000000    0.2458789
384440.0000000    0.2444755
384480.0000000    0.2440750
384520.0000000    0.2282520
384560.0000000    0.2359380
384600.0000000    0.2353447
384640.0000000    0.2355033
384680.0000000    0.2468704
384720.0000000    0.2263331
384760.0000000    0.2411486
384800.0000000    0.2391593
384840.0000000    0.2357266
384880.0000000    0.2346967
384920.0000000    0.2327811
384960.0000000    0.2363324
385000.0000000    0.2342019
385040.0000000    0.2403435
385080.0000000    0.2410448
385120.0000000    0.2276554
385160.0000000    0.2452268
385200.0000000    0.2528548
385240.0000000    0.2485795
385280.0000000    0.2411696
385320.0000000    0.2276676
385360.0000000    0.2570671
385400.0000000    0.2369566
385440.0000000    0.2378621
385480.0000000    0.2380529
385520.0000000    0.2320987
385560.0000000    0.2267485
385600.0000000    0.2298524
385640.0000000    0.2373786
385680.0000000    0.2377974
385720.0000000    0.2391719
385760.0000000    0.2421405
385800.0000000    0.2374005
385840.0000000    0.2336676
385880.0000000    0.2383673
385920.0000000    0.2379134
385960.0000000    0.2511955
386000.0000000    0.2353963
386040.0000000    0.2289505
386080.0000000    0.2365272
386120.0000000    0.2332861
386160.0000000    0.2390973
386200.0000000    0.2231778
386240.0000000    0.2323038
386280.0000000    0.2466025
386320.0000000    0.2229485
386360.0000000    0.2320506
386400.0000000    0.2397462
386440.0000000    0.2287234
386480.0000000    0.2184672
386520.0000000    0.2352282
386560.0000000    0.2404921
386600.0000000    0.2362218
386640.0000000    0.2322925
386680.0000000    0.2439550
386720.0000000    0.2274176
386760.0000000    0.2281046
386800.0000000    0.2230604
386840.0000000    0.2257231
386880.0000000    0.2352972
386920.0000000    0.2429990
386960.0000000    0.2289356
387000.0000000    0.2494048
387040.0000000    0.2338910
387080.0000000    0.2393133
387120.0000000    0.2397633
387160.0000000    0.2355429
387200.0000000    0.2418080
387240.0000000    0.2375608
387280.0000000    0.2280429
387320.0000000    0.2512166
387360.0000000    0.2320899
387400.0000000    0.2381483
387440.0000000    0.2378259
387480.0000000    0.2420923
387520.0000000    0.2357494
387560.0000000    0.2229812
387600.0000000    0.2504452
387640.0000000    0.2431708
387680.0000000    0.2334722
387720.0000000    0.2364034
387760.0000000    0.2493653
387800.0000000    0.2477951
387840.0000000    0.2567620
387880.0000000    0.2494560
387920.0000000    0.2485742
387960.0000000    0.2557417
388000.0000000    0.2418449
388040.0000000    0.2491241
388080.0000000    0.2456614
388120.0000000    0.2575617
388160.0000000    0.2427353
388200.0000000    0.2581631
388240.0000000    0.2556205
388280.0000000    0.2616226
388320.0000000    0.2473210
388360.0000000    0.2631085
388400.0000000    0.2274824
388440.0000000    0.2372254
388480.0000000    0.2361851
388520.0000000    0.2398498
388560.0000000    0.2361312
388600.0000000    0.2286406
388640.0000000    0.2425072
388680.0000000    0.2356181
388720.0000000    0.2458801
388760.0000000    0.2371500
388800.0000000    0.2414846
388840.0000000    0.2447369
388880.0000000    0.2307812
388920.0000000    0.2365507
388960.0000000    0.2439032
389000.0000000    0.2442851
389040.0000000    0.2387393
389080.0000000    0.2342969
389120.0000000    0.2356203
389160.0000000    0.2321630
389200.0000000    0.2559638
389240.0000000    0.2492303
389280.0000000    0.2544763
389320.0000000    0.2441608
389360.0000000    0.2459327
389400.0000000    0.2463320
389440.0000000    0.2541187
389480.0000000    0.2523985
389520.0000000    0.2437554
389560.0000000    0.2443990
389600.0000000    0.2489052
389640.0000000    0.2541533
389680.0000000    0.2436588
389720.0000000    0.2417512
389760.0000000    0.2661701
389800.0000000    0.2371104
389840.0000000    0.2423856
389880.0000000    0.2413471
389920.0000000    0.2496245
389960.0000000    0.2409377
390000.0000000    0.2558761
390040.0000000    0.2365300
390080.0000000    0.2386361
390120.0000000    0.2460256
390160.0000000    0.2184716
390200.0000000    0.2224352
390240.0000000    0.2208414
390280.0000000    0.2389957
390320.0000000    0.2295290
390360.0000000    0.2371619
390400.0000000    0.2279083
390440.0000000    0.2277674
390480.0000000    0.2404086
390520.0000000    0.2379876
390560.0000000    0.2314953
390600.0000000    0.2378354
390640.0000000    0.2389707
390680.0000000    0.2336298
390720.0000000    0.2481832
390760.0000000    0.2329148
390800.0000000    0.2293806
390840.0000000    0.2389383
390880.0000000    0.2271004
390920.0000000    0.2502248
390960.0000000    0.2483124
391000.0000000    0.2492569
391040.0000000    0.2522762
391080.0000000    0.2443154
391120.0000000    0.2564699
391160.0000000    0.2579887
391200.0000000    0.2540214
391240.0000000    0.2500742
391280.0000000    0.2394633
391320.0000000    0.2338193
391360.0000000    0.2425191
391400.0000000    0.2437509
391440.0000000    0.2425293
391480.0000000    0.2335267
391520.0000000    0.2292174
391560.0000000    0.2471161
391600.0000000    0.2360748
391640.0000000    0.2527864
391680.0000000    0.2303642
391720.0000000    0.2342829
391760.0000000    0.2320516
391800.0000000    0.2317057
391840.0000000    0.2227378
391880.0000000    0.2326783
391920.0000000    0.2308310
391960.0000000    0.2411947
392000.0000000    0.2387410
392040.0000000    0.2317242
392080.0000000    0.2375541
392120.0000000    0.2304074
392160.0000000    0.2366018
392200.0000000    0.2284427
392240.0000000    0.2314559
392280.0000000    0.2349906
392320.0000000    0.2419548
392360.0000000    0.2347978
392400.0000000    0.2367963
392440.0000000    0.2394438
392480.0000000    0.2417453
392520.0000000    0.2442444
392560.0000000    0.2559454
392600.0000000    0.2448526
392640.0000000    0.2505116
392680.0000000    0.2390719
392720.0000000    0.2416396
392760.0000000    0.2430519
392800.0000000    0.2466400
392840.0000000    0.2347221
392880.0000000    0.2482978
392920.0000000    0.2384080
392960.0000000    0.2425490
393000.0000000    0.2434711
393040.0000000    0.2415625
393080.0000000    0.2421843
393120.0000000    0.2316258
393160.0000000    0.2443132
393200.0000000    0.2437856
393240.0000000    0.2427471
393280.0000000    0.2366850
393320.0000000    0.2378805
393360.0000000    0.2334920
393400.0000000    0.2422126
393440.0000000    0.2495515
393480.0000000    0.2511374
393520.0000000    0.2406923
393560.0000000    0.2508327
393600.0000000    0.2317906
393640.0000000    0.2495662
393680.0000000    0.2459933
393720.0000000    0.2695496
393760.0000000    0.2503562
393800.0000000    0.2389534
393840.0000000    0.2394898
393880.0000000    0.2478687
393920.0000000    0.2662005
393960.0000000    0.2600351
394000.0000000    0.2468403
394040.0000000    0.2481775
394080.0000000    0.2341674
394120.0000000    0.2440441
394160.0000000    0.2504551
394200.0000000    0.2521234
394240.0000000    0.2401226
394280.0000000    0.2327534
394320.0000000    0.2412854
394360.0000000    0.2447867
394400.0000000    0.2504721
394440.0000000    0.2459675
394480.0000000    0.2484573
394520.0000000    0.2556504
394560.0000000    0.2462158
394600.0000000    0.2414102
394640.0000000    0.2503228
394680.0000000    0.2588186
394720.0000000    0.2492695
394760.0000000    0.2390168
394800.0000000    0.2428202
394840.0000000    0.2499236
394880.0000000    0.2478451
394920.0000000    0.2502942
394960.0000000    0.2397082
395000.0000000    0.2449046
395040.0000000    0.2425622
395080.0000000    0.2373433
395120.0000000    0.2476258
395160.0000000    0.2459906
395200.0000000    0.2401453
395240.0000000    0.2401448
395280.0000000    0.2367320
395320.0000000    0.2392401
395360.0000000    0.2362988
395400.0000000    0.2356778
395440.0000000    0.2354601
395480.0000000    0.2465371
395520.0000000    0.2428789
395560.0000000    0.2428124
395600.0000000    0.2366574
395640.0000000    0.2440889
395680.0000000    0.2596464
395720.0000000    0.2474137
395760.0000000    0.2416279
395800.0000000    0.2357468
395840.0000000    0.2351218
395880.0000000    0.2333364
395920.0000000    0.2374184
395960.0000000    0.2446633
396000.0000000    0.2461052
396040.0000000    0.2489343
396080.0000000    0.2270308
396120.0000000    0.2572565
396160.0000000    0.2421658
396200.0000000    0.2381607
396240.0000000    0.2295759
396280.0000000    0.2384546
396320.0000000    0.2639008
396360.0000000    0.2321464
396400.0000000    0.2343144
396440.0000000    0.2467544
396480.0000000    0.2485886
396520.0000000    0.2493877
396560.0000000    0.2391416
396600.0000000    0.2480006
396640.0000000    0.2353432
396680.0000000    0.2464946
396720.0000000    0.2407287
396760.0000000    0.2450060
396800.0000000    0.2373099
396840.0000000    0.2436789
396880.0000000    0.2427030
396920.0000000    0.2469867
396960.0000000    0.2491409
397000.0000000    0.2385157
397040.0000000    0.2469090
397080.0000000    0.2425483
397120.0000000    0.2408613
397160.0000000    0.2407691
397200.0000000    0.2336023
397240.0000000    0.2583086
397280.0000000    0.2518298
397320.0000000    0.2398350
397360.0000000    0.2414195
397400.0000000    0.2454751
397440.0000000    0.2577666
397480.0000000    0.2573323
397520.0000000    0.2483959
397560.0000000    0.2567633
397600.0000000    0.2499073
397640.0000000    0.2478925
397680.0000000    0.2392763
397720.0000000    0.2317541
397760.0000000    0.2471303
397800.0000000    0.2446437
397840.0000000    0.2533242
397880.0000000    0.2377629
397920.0000000    0.2391380
397960.0000000    0.2407663
398000.0000000    0.2444513
398040.0000000    0.2586868
398080.0000000    0.2426166
398120.0000000    0.2451908
398160.0000000    0.2385529
398200.0000000    0.2530022
398240.0000000    0.2322731
398280.0000000    0.2490692
398320.0000000    0.2333963
398360.0000000    0.2318661
398400.0000000    0.2310697
398440.0000000    0.2557881
398480.0000000    0.2405125
398520.0000000    0.2486433
398560.0000000    0.2453511
398600.0000000    0.2548321
398640.0000000    0.2587736
398680.0000000    0.2494021
398720.0000000    0.2531088
398760.0000000    0.2561744
398800.0000000    0.2488440
398840.0000000    0.2356173
398880.0000000    0.2647942
398920.0000000    0.2541900
398960.0000000    0.2488848
399000.0000000    0.2529201
399040.0000000    0.2612101
399080.0000000    0.2390920
399120.0000000    0.2424215
399160.0000000    0.2529525
399200.0000000    0.2486094
399240.0000000    0.2533466
399280.0000000    0.2481489
399320.0000000    0.2548034
399360.0000000    0.2440042
399400.0000000    0.2676016
399440.0000000    0.2646565
399480.0000000    0.2547676
399520.0000000    0.2667226
399560.0000000    0.2636112
399600.0000000    0.2626164
399640.0000000    0.2691964
399680.0000000    0.2638696
399720.0000000    0.2701874
399760.0000000    0.2665482
399800.0000000    0.2646786
399840.0000000    0.2639000
399880.0000000    0.2523812
399920.0000000    0.2480439
399960.0000000    0.2417916
400000.0000000    0.2463414
400040.0000000    0.2487712
400080.0000000    0.2536865
400120.0000000    0.2540244
400160.0000000    0.2381313
400200.0000000    0.2595522
400240.0000000    0.2448438
400280.0000000    0.2547157
400320.0000000    0.2560335
400360.0000000    0.2431102
400400.0000000    0.2554831
400440.0000000    0.2587538
400480.0000000    0.2423788
400520.0000000    0.2544231
400560.0000000    0.2428484
400600.0000000    0.2373710
400640.0000000    0.2585717
400680.0000000    0.2524805
400720.0000000    0.2486813
400760.0000000    0.2435457
400800.0000000    0.2446283
400840.0000000    0.2432995
400880.0000000    0.2537811
400920.0000000    0.2561618
400960.0000000    0.2489278
401000.0000000    0.2406929
401040.0000000    0.2547461
401080.0000000    0.2472486
401120.0000000    0.2425078
401160.0000000    0.2480800
401200.0000000    0.2535297
401240.0000000    0.2472757
401280.0000000    0.2549469
401320.0000000    0.2353272
401360.0000000    0.2563205
401400.0000000    0.2335853
401440.0000000    0.2561249
401480.0000000    0.2384604
401520.0000000    0.2453424
401560.0000000    0.2393443
401600.0000000    0.2311176
401640.0000000    0.2320080
401680.0000000    0.2478898
401720.0000000    0.2507950
401760.0000000    0.2414260
401800.0000000    0.2416281
401840.0000000    0.2384953
401880.0000000    0.2442908
401920.0000000    0.2344825
401960.0000000    0.2287448
402000.0000000    0.2375490
402040.0000000    0.2406462
402080.0000000    0.2301906
402120.0000000    0.2386038
402160.0000000    0.2408638
402200.0000000    0.2374065
402240.0000000    0.2314290
402280.0000000    0.2272582
402320.0000000    0.2413302
402360.0000000    0.2444164
402400.0000000    0.2467543
402440.0000000    0.2508908
402480.0000000    0.2550368
402520.0000000    0.2443494
402560.0000000    0.2373134
402600.0000000    0.2442833
402640.0000000    0.2312913
402680.0000000    0.2425651
402720.0000000    0.2591839
402760.0000000    0.2460966
402800.0000000    0.2455915
402840.0000000    0.2572938
402880.0000000    0.2518558
402920.0000000    0.2441739
402960.0000000    0.2465113
403000.0000000    0.2474151
403040.0000000    0.2390887
403080.0000000    0.2460688
403120.0000000    0.2464393
403160.0000000    0.2519356
403200.0000000    0.2409379
403240.0000000    0.2555119
403280.0000000    0.2478066
403320.0000000    0.2429917
403360.0000000    0.2337501
403400.0000000    0.2330943
403440.0000000    0.2366619
403480.0000000    0.2333606
403520.0000000    0.2431770
403560.0000000    0.2292733
403600.0000000    0.2320836
403640.0000000    0.2384349
403680.0000000    0.2566149
403720.0000000    0.2663212
403760.0000000    0.2669890
403800.0000000    0.2592964
403840.0000000    0.2528968
403880.0000000    0.2678047
403920.0000000    0.2473490
403960.0000000    0.2496173
404000.0000000    0.2512949
404040.0000000    0.2621464
404080.0000000    0.2441525
404120.0000000    0.2306481
404160.0000000    0.2481549
404200.0000000    0.2411064
404240.0000000    0.2349253
404280.0000000    0.2421276
404320.0000000    0.2539451
404360.0000000    0.2344981
404400.0000000    0.2337386
404440.0000000    0.2322647
404480.0000000    0.2342087
404520.0000000    0.2515579
404560.0000000    0.2445062
404600.0000000    0.2535241
404640.0000000    0.2485515
404680.0000000    0.2382105
404720.0000000    0.2421172
404760.0000000    0.2473012
404800.0000000    0.2481339
404840.0000000    0.2437021
404880.0000000    0.2492204
404920.0000000    0.2510763
404960.0000000    0.2525461
405000.0000000    0.2336883
405040.0000000    0.2619923
405080.0000000    0.2419787
405120.0000000    0.2546498
405160.0000000    0.2399471
405200.0000000    0.2347802
405240.0000000    0.2462903
405280.0000000    0.2412077
405320.0000000    0.2448979
405360.0000000    0.2482506
405400.0000000    0.2402441
405440.0000000    0.2350303
405480.0000000    0.2378768
405520.0000000    0.2354888
405560.0000000    0.2507301
405600.0000000    0.2386942
405640.0000000    0.2564601
405680.0000000    0.2528625
405720.0000000    0.2360384
405760.0000000    0.2369406
405800.0000000    0.2478026
405840.0000000    0.2561678
405880.0000000    0.2352857
405920.0000000    0.2380200
405960.0000000    0.2354281
406000.0000000    0.2276000
406040.0000000    0.2407465
406080.0000000    0.2438395
406120.0000000    0.2418982
406160.0000000    0.2417154
406200.0000000    0.2468151
406240.0000000    0.2346775
406280.0000000    0.2375901
406320.0000000    0.2455817
406360.0000000    0.2335800
406400.0000000    0.2388090
406440.0000000    0.2393485
406480.0000000    0.2373753
406520.0000000    0.2387802
406560.0000000    0.2420046
406600.0000000    0.2366794
406640.0000000    0.2337068
406680.0000000    0.2407713
406720.0000000    0.2336400
406760.0000000    0.2447676
406800.0000000    0.2417026
406840.0000000    0.2429766
406880.0000000    0.2552267
406920.0000000    0.2438567
406960.0000000    0.2443096
407000.0000000    0.2570413
407040.0000000    0.2493207
407080.0000000    0.2433741
407120.0000000    0.2515803
407160.0000000    0.2472282
407200.0000000    0.2463003
407240.0000000    0.2400586
407280.0000000    0.2501947
407320.0000000    0.2435004
407360.0000000    0.2545993
407400.0000000    0.2496884
407440.0000000    0.2622175
407480.0000000    0.2543482
407520.0000000    0.2599210
407560.0000000    0.2551951
407600.0000000    0.2497693
407640.0000000    0.2408614
407680.0000000    0.2547704
407720.0000000    0.2423939
407760.0000000    0.2579344
407800.0000000    0.2515422
407840.0000000    0.2351620
407880.0000000    0.2266896
407920.0000000    0.2349187
407960.0000000    0.2317992
408000.0000000    0.2401873
408040.0000000    0.2305847
408080.0000000    0.2393057
408120.0000000    0.2376677
408160.0000000    0.2492899
408200.0000000    0.2422381
408240.0000000    0.2341566
408280.0000000    0.2436779
408320.0000000    0.2359449
408360.0000000    0.2321240
408400.0000000    0.2348334
408440.0000000    0.2226790
408480.0000000    0.2382074
408520.0000000    0.2410284
408560.0000000    0.2382525
408600.0000000    0.2289981
408640.0000000    0.2429889
408680.0000000    0.2387645
408720.0000000    0.2374377
408760.0000000    0.2328331
408800.0000000    0.2444734
408840.0000000    0.2311287
408880.0000000    0.2562963
408920.0000000    0.2440823
408960.0000000    0.2445571
409000.0000000    0.2376591
409040.0000000    0.2348348
409080.0000000    0.2351288
409120.0000000    0.2359986
409160.0000000    0.2442083
409200.0000000    0.2314853
409240.0000000    0.2402689
409280.0000000    0.2455598
409320.0000000    0.2434721
409360.0000000    0.2419187
409400.0000000    0.2381212
409440.0000000    0.2386529
409480.0000000    0.2445148
409520.0000000    0.2273914
409560.0000000    0.2410014
409600.0000000    0.2213312
409640.0000000    0.2187083
409680.0000000    0.2111356
409720.0000000    0.2423106
409760.0000000    0.2461505
409800.0000000    0.2409449
409840.0000000    0.2327309
409880.0000000    0.2300746
409920.0000000    0.2256442
409960.0000000    0.2304228
410000.0000000    0.2259918
410040.0000000    0.2377139
410080.0000000    0.2275523
410120.0000000    0.2328323
410160.0000000    0.2291180
410200.0000000    0.2291545
410240.0000000    0.2309027
410280.0000000    0.2221970
410320.0000000    0.2292756
410360.0000000    0.2418211
410400.0000000    0.2310477
410440.0000000    0.2242741
410480.0000000    0.2215808
410520.0000000    0.2354162
410560.0000000    0.2370243
410600.0000000    0.2333030
410640.0000000    0.2392970
410680.0000000    0.2421905
410720.0000000    0.2398331
410760.0000000    0.2465084
410800.0000000    0.2408762
410840.0000000    0.2351765
410880.0000000    0.2325835
410920.0000000    0.2335763
410960.0000000    0.2306552
411000.0000000    0.2293967
411040.0000000    0.2342450
411080.0000000    0.2299706
411120.0000000    0.2312111
411160.0000000    0.2376205
411200.0000000    0.2348233
411240.0000000    0.2409506
411280.0000000    0.2273005
411320.0000000    0.2276954
411360.0000000    0.2313272
411400.0000000    0.2288383
411440.0000000    0.2278469
411480.0000000    0.2301426
411520.0000000    0.2403428
411560.0000000    0.2384620
411600.0000000    0.2234459
411640.0000000    0.2319365
411680.0000000    0.2339656
411720.0000000    0.2380401
411760.0000000    0.2275650
411800.0000000    0.2354986
411840.0000000    0.2491287
411880.0000000    0.2435362
411920.0000000    0.2284183
411960.0000000    0.2430894
412000.0000000    0.2559514
412040.0000000    0.2285027
412080.0000000    0.2299922
412120.0000000    0.2211913
412160.0000000    0.2405519
412200.0000000    0.2348935
412240.0000000    0.2401866
412280.0000000    0.2289178
412320.0000000    0.2318876
412360.0000000    0.2325398
412400.0000000    0.2444421
412440.0000000    0.2533457
412480.0000000    0.2357021
412520.0000000    0.2324864
412560.0000000    0.2325513
412600.0000000    0.2198468
412640.0000000    0.2488303
412680.0000000    0.2255526
412720.0000000    0.2353891
412760.0000000    0.2378156
412800.0000000    0.2453175
412840.0000000    0.2386920
412880.0000000    0.2253245
412920.0000000    0.2453338
412960.0000000    0.2408463
413000.0000000    0.2256420
413040.0000000    0.2404117
413080.0000000    0.2373852
413120.0000000    0.2229708
413160.0000000    0.2145935
413200.0000000    0.2418591
413240.0000000    0.2457321
413280.0000000    0.2338940
413320.0000000    0.2228205
413360.0000000    0.2192606
413400.0000000    0.2251765
413440.0000000    0.2173030
413480.0000000    0.2163823
413520.0000000    0.2289963
413560.0000000    0.2282631
413600.0000000    0.2384549
413640.0000000    0.2437640
413680.0000000    0.2373770
413720.0000000    0.2335396
413760.0000000    0.2345247
413800.0000000    0.2229308
413840.0000000    0.2393519
413880.0000000    0.2431168
413920.0000000    0.2487960
413960.0000000    0.2343925
414000.0000000    0.2345858
414040.0000000    0.2219939
414080.0000000    0.2426304
414120.0000000    0.2418327
414160.0000000    0.2250126
414200.0000000    0.2256355
414240.0000000    0.2368761
414280.0000000    0.2348753
414320.0000000    0.2417644
414360.0000000    0.2350224
414400.0000000    0.2451118
414440.0000000    0.2324597
414480.0000000    0.2371075
414520.0000000    0.2262220
414560.0000000    0.2260827
414600.0000000    0.2469435
414640.0000000    0.2389317
414680.0000000    0.2376793
414720.0000000    0.2428762
414760.0000000    0.2494700
414800.0000000    0.2439451
414840.0000000    0.2282679
414880.0000000    0.2346716
414920.0000000    0.2358998
414960.0000000    0.2519425
415000.0000000    0.2424000
415040.0000000    0.2403376
415080.0000000    0.2509329
415120.0000000    0.2537155
415160.0000000    0.2417887
415200.0000000    0.2418566
415240.0000000    0.2306229
415280.0000000    0.2285758
415320.0000000    0.2229613
415360.0000000    0.2346029
415400.0000000    0.2321955
415440.0000000    0.2379591
415480.0000000    0.2336734
415520.0000000    0.2180242
415560.0000000    0.2118149
415600.0000000    0.2088742
415640.0000000    0.2226616
415680.0000000    0.2222572
415720.0000000    0.2286074
415760.0000000    0.2235516
415800.0000000    0.2241135
415840.0000000    0.2182966
415880.0000000    0.2211650
415920.0000000    0.2111341
415960.0000000    0.2113951
416000.0000000    0.2224695
416040.0000000    0.2214151
416080.0000000    0.2230791
416120.0000000    0.2203135
416160.0000000    0.2141222
416200.0000000    0.2364042
416240.0000000    0.2292192
416280.0000000    0.2163934
416320.0000000    0.2145381
416360.0000000    0.2284818
416400.0000000    0.2272531
416440.0000000    0.2326095
416480.0000000    0.2440472
416520.0000000    0.2370113
416560.0000000    0.2397364
416600.0000000    0.2367499
416640.0000000    0.2295322
416680.0000000    0.2264330
416720.0000000    0.2362657
416760.0000000    0.2308410
416800.0000000    0.2279395
416840.0000000    0.2328621
416880.0000000    0.2213242
416920.0000000    0.2252920
416960.0000000    0.2278466
417000.0000000    0.2279785
417040.0000000    0.2275813
417080.0000000    0.2293371
417120.0000000    0.2439441
417160.0000000    0.2369213
417200.0000000    0.2326932
417240.0000000    0.2338049
417280.0000000    0.2349467
417320.0000000    0.2496122
417360.0000000    0.2516182
417400.0000000    0.2396399
417440.0000000    0.2403376
417480.0000000    0.2389820
417520.0000000    0.2283987
417560.0000000    0.2303924
417600.0000000    0.2252674
417640.0000000    0.2202698
417680.0000000    0.2313951
417720.0000000    0.2305214
417760.0000000    0.2245389
417800.0000000    0.2256924
417840.0000000    0.2313932
417880.0000000    0.2365791
417920.0000000    0.2404188
417960.0000000    0.2244044
418000.0000000    0.2342185
418040.0000000    0.2348331
418080.0000000    0.2141161
418120.0000000    0.2200838
418160.0000000    0.2138171
418200.0000000    0.2356805
418240.0000000    0.2222190
418280.0000000    0.2372690
418320.0000000    0.2328333
418360.0000000    0.2340548
418400.0000000    0.2480866
418440.0000000    0.2242285
418480.0000000    0.2452988
418520.0000000    0.2339964
418560.0000000    0.2393807
418600.0000000    0.2377545
418640.0000000    0.2343360
418680.0000000    0.2311940
418720.0000000    0.2473991
418760.0000000    0.2500725
418800.0000000    0.2309122
418840.0000000    0.2378989
418880.0000000    0.2420533
418920.0000000    0.2548095
418960.0000000    0.2486296
419000.0000000    0.2476689
419040.0000000    0.2436332
419080.0000000    0.2280158
419120.0000000    0.2394892
419160.0000000    0.2482056
419200.0000000    0.2498642
419240.0000000    0.2606320
419280.0000000    0.2444660
419320.0000000    0.2398861
419360.0000000    0.2315047
419400.0000000    0.2426043
419440.0000000    0.2573149
419480.0000000    0.2473067
419520.0000000    0.2360017
419560.0000000    0.2382024
419600.0000000    0.2411489
419640.0000000    0.2465058
419680.0000000    0.2604617
419720.0000000    0.2550871
419760.0000000    0.2301010
419800.0000000    0.2417788
419840.0000000    0.2382776
419880.0000000    0.2384790
419920.0000000    0.2386348
419960.0000000    0.2278219
420000.0000000    0.2365127
420040.0000000    0.2387863
420080.0000000    0.2264613
420120.0000000    0.2529636
420160.0000000    0.2404232
420200.0000000    0.2449178
420240.0000000    0.2407314
420280.0000000    0.2351683
420320.0000000    0.2506841
420360.0000000    0.2460877
420400.0000000    0.2413530
420440.0000000    0.2338763
420480.0000000    0.2533618
420520.0000000    0.2539245
420560.0000000    0.2479437
420600.0000000    0.2577361
420640.0000000    0.2497095
420680.0000000    0.2475253
420720.0000000    0.2538331
420760.0000000    0.2443748
420800.0000000    0.2361185
420840.0000000    0.2486468
420880.0000000    0.2524256
420920.0000000    0.2440679
420960.0000000    0.2543267
421000.0000000    0.2389313
421040.0000000    0.2552868
421080.0000000    0.2535844
421120.0000000    0.2577628
421160.0000000    0.2512337
421200.0000000    0.2656913
421240.0000000    0.2577580
421280.0000000    0.2426648
421320.0000000    0.2350341
421360.0000000    0.2409790
421400.0000000    0.2414616
421440.0000000    0.2316702
421480.0000000    0.2395801
421520.0000000    0.2351376
421560.0000000    0.2281311
421600.0000000    0.2376730
421640.0000000    0.2366335
421680.0000000    0.2360649
421720.0000000    0.2439894
421760.0000000    0.2501095
421800.0000000    0.2522470
421840.0000000    0.2546311
421880.0000000    0.2498249
421920.0000000    0.2563721
421960.0000000    0.2402754
422000.0000000    0.2496844
422040.0000000    0.2582597
422080.0000000    0.2455505
422120.0000000    0.2430451
422160.0000000    0.2579900
422200.0000000    0.2418502
422240.0000000    0.2479851
422280.0000000    0.2468815
422320.0000000    0.2570035
422360.0000000    0.2511196
422400.0000000    0.2544466
422440.0000000    0.2485609
422480.0000000    0.2639691
422520.0000000    0.2539650
422560.0000000    0.2518946
422600.0000000    0.2518398
422640.0000000    0.2548504
422680.0000000    0.2722121
422720.0000000    0.2518048
422760.0000000    0.2580509
422800.0000000    0.2558960
422840.0000000    0.2468219
422880.0000000    0.2453356
422920.0000000    0.2499212
422960.0000000    0.2434694
423000.0000000    0.2546585
423040.0000000    0.2440405
423080.0000000    0.2397558
423120.0000000    0.2417285
423160.0000000    0.2505251
423200.0000000    0.2459858
423240.0000000    0.2550423
423280.0000000    0.2429408
423320.0000000    0.2343500
423360.0000000    0.2462690
423400.0000000    0.2378681
423440.0000000    0.2377767
423480.0000000    0.2424335
423520.0000000    0.2454936
423560.0000000    0.2421566
423600.0000000    0.2599809
423640.0000000    0.2439066
423680.0000000    0.2512687
423720.0000000    0.2506503
423760.0000000    0.2405838
423800.0000000    0.2495063
423840.0000000    0.2469358
423880.0000000    0.2453707
423920.0000000    0.2440953
423960.0000000    0.2484035
424000.0000000    0.2689213
424040.0000000    0.2555848
424080.0000000    0.2602789
424120.0000000    0.2592391
424160.0000000    0.2569830
424200.0000000    0.2476974
424240.0000000    0.2492445
424280.0000000    0.2497065
424320.0000000    0.2623833
424360.0000000    0.2506562
424400.0000000    0.2561949
424440.0000000    0.2551139
424480.0000000    0.2526484
424520.0000000    0.2515300
424560.0000000    0.2538621
424600.0000000    0.2493716
424640.0000000    0.2454769
424680.0000000    0.2504654
424720.0000000    0.2478801
424760.0000000    0.2495144
424800.0000000    0.2508799
424840.0000000    0.2352667
424880.0000000    0.2381308
424920.0000000    0.2391575
424960.0000000    0.2539656
425000.0000000    0.2530226
425040.0000000    0.2479921
425080.0000000    0.2523447
425120.0000000    0.2553199
425160.0000000    0.2412488
425200.0000000    0.2598438
425240.0000000    0.2427071
425280.0000000    0.2445277
425320.0000000    0.2427093
425360.0000000    0.2492407
425400.0000000    0.2381498
425440.0000000    0.2403943
425480.0000000    0.2372744
425520.0000000    0.2366633
425560.0000000    0.2420357
425600.0000000    0.2448503
425640.0000000    0.2312042
425680.0000000    0.2172881
425720.0000000    0.2259391
425760.0000000    0.2214660
425800.0000000    0.2298866
425840.0000000    0.2382050
425880.0000000    0.2432446
425920.0000000    0.2380386
425960.0000000    0.2397025
426000.0000000    0.2481614
426040.0000000    0.2482608
426080.0000000    0.2426408
426120.0000000    0.2472361
426160.0000000    0.2465870
426200.0000000    0.2430813
426240.0000000    0.2416261
426280.0000000    0.2302188
426320.0000000    0.2373895
426360.0000000    0.2280417
426400.0000000    0.2357559
426440.0000000    0.2393987
426480.0000000    0.2387182
426520.0000000    0.2384124
426560.0000000    0.2434876
426600.0000000    0.2513644
426640.0000000    0.2434700
426680.0000000    0.2320806
426720.0000000    0.2344724
426760.0000000    0.2433500
426800.0000000    0.2322144
426840.0000000    0.2455313
426880.0000000    0.2516073
426920.0000000    0.2438156
426960.0000000    0.2389395
427000.0000000    0.2472880
427040.0000000    0.2517217
427080.0000000    0.2337939
427120.0000000    0.2347815
427160.0000000    0.2377440
427200.0000000    0.2367151
427240.0000000    0.2364905
427280.0000000    0.2353395
427320.0000000    0.2465268
427360.0000000    0.2395439
427400.0000000    0.2365640
427440.0000000    0.2422232
427480.0000000    0.2671430
427520.0000000    0.2528481
427560.0000000    0.2567501
427600.0000000    0.2452388
427640.0000000    0.2281664
427680.0000000    0.2408324
427720.0000000    0.2386137
427760.0000000    0.2420447
427800.0000000    0.2433689
427840.0000000    0.2409739
427880.0000000    0.2424119
427920.0000000    0.2362086
427960.0000000    0.2496549
428000.0000000    0.2320636
428040.0000000    0.2473471
428080.0000000    0.2453750
428120.0000000    0.2557821
428160.0000000    0.2493162
428200.0000000    0.2429299
428240.0000000    0.2349790
428280.0000000    0.2313267
428320.0000000    0.2439055
428360.0000000    0.2460507
428400.0000000    0.2569815
428440.0000000    0.2437294
428480.0000000    0.2479610
428520.0000000    0.2506101
428560.0000000    0.2433481
428600.0000000    0.2447285
428640.0000000    0.2467106
428680.0000000    0.2360629
428720.0000000    0.2518232
428760.0000000    0.2552010
428800.0000000    0.2490822
428840.0000000    0.2375398
428880.0000000    0.2450348
428920.0000000    0.2354252
428960.0000000    0.2250983
429000.0000000    0.2443510
429040.0000000    0.2411971
429080.0000000    0.2425252
429120.0000000    0.2491454
429160.0000000    0.2426157
429200.0000000    0.2377970
429240.0000000    0.2372855
429280.0000000    0.2322844
429320.0000000    0.2391506
429360.0000000    0.2384523
429400.0000000    0.2322779
429440.0000000    0.2341137
429480.0000000    0.2313035
429520.0000000    0.2373312
429560.0000000    0.2260837
429600.0000000    0.2351890
429640.0000000    0.2287239
429680.0000000    0.2281141
429720.0000000    0.2362056
429760.0000000    0.2290521
429800.0000000    0.2348868
429840.0000000    0.2314181
429880.0000000    0.2306033
429920.0000000    0.2312814
429960.0000000    0.2302942
430000.0000000    0.2311110
430040.0000000    0.2369577
430080.0000000    0.2308520
430120.0000000    0.2214977
430160.0000000    0.2244153
430200.0000000    0.2320069
430240.0000000    0.2428292
430280.0000000    0.2205856
430320.0000000    0.2280606
430360.0000000    0.2345038
430400.0000000    0.2194693
430440.0000000    0.2408092
430480.0000000    0.2298258
430520.0000000    0.2226588
430560.0000000    0.2168468
430600.0000000    0.2225359
430640.0000000    0.2149130
430680.0000000    0.2158874
430720.0000000    0.2248743
430760.0000000    0.2362044
430800.0000000    0.2343976
430840.0000000    0.2224009
430880.0000000    0.2237344
430920.0000000    0.2253883
430960.0000000    0.2285196
431000.0000000    0.2238452
431040.0000000    0.2192305
431080.0000000    0.2167980
431120.0000000    0.2113304
431160.0000000    0.2253998
431200.0000000    0.2264609
431240.0000000    0.2407829
431280.0000000    0.2283169
431320.0000000    0.2293029
431360.0000000    0.2304851
431400.0000000    0.2315640
431440.0000000    0.2317332
431480.0000000    0.2282829
431520.0000000    0.2263287
431560.0000000    0.2250081
431600.0000000    0.2382557
431640.0000000    0.2354972
431680.0000000    0.2282297
431720.0000000    0.2367057
431760.0000000    0.2221561
431800.0000000    0.2356261
431840.0000000    0.2352682
431880.0000000    0.2398773
431920.0000000    0.2236740
431960.0000000    0.2290485
432000.0000000    0.2368306
432040.0000000    0.2388225
432080.0000000    0.2444137
432120.0000000    0.2251445
432160.0000000    0.2298988
432200.0000000    0.2499858
432240.0000000    0.2301443
432280.0000000    0.2281557
432320.0000000    0.2385114
432360.0000000    0.2412048
432400.0000000    0.2466210
432440.0000000    0.2501788
432480.0000000    0.2300737
432520.0000000    0.2367286
432560.0000000    0.2484353
432600.0000000    0.2277730
432640.0000000    0.2355165
432680.0000000    0.2493180
432720.0000000    0.2393080
432760.0000000    0.2292665
432800.0000000    0.2383006
432840.0000000    0.2310797
432880.0000000    0.2291788
432920.0000000    0.2306076
432960.0000000    0.2219104
433000.0000000    0.2375222
433040.0000000    0.2249613
433080.0000000    0.2290315
433120.0000000    0.2313708
433160.0000000    0.2292675
433200.0000000    0.2297914
433240.0000000    0.2291340
433280.0000000    0.2499128
433320.0000000    0.2439307
433360.0000000    0.2412523
433400.0000000    0.2426323
433440.0000000    0.2423827
433480.0000000    0.2456796
433520.0000000    0.2420514
433560.0000000    0.2404782
433600.0000000    0.2473965
433640.0000000    0.2462977
433680.0000000    0.2540534
433720.0000000    0.2354619
433760.0000000    0.2290772
433800.0000000    0.2317861
433840.0000000    0.2327961
433880.0000000    0.2308150
433920.0000000    0.2300542
433960.0000000    0.2216603
434000.0000000    0.2432150
434040.0000000    0.2403411
434080.0000000    0.2225294
434120.0000000    0.2248190
434160.0000000    0.2308125
434200.0000000    0.2408046
434240.0000000    0.2443292
434280.0000000    0.2376606
434320.0000000    0.2384491
434360.0000000    0.2305182
434400.0000000    0.2324843
434440.0000000    0.2278164
434480.0000000    0.2421415
434520.0000000    0.2208316
434560.0000000    0.2284459
434600.0000000    0.2329217
434640.0000000    0.2243351
434680.0000000    0.2345587
434720.0000000    0.2408638
434760.0000000    0.2342770
434800.0000000    0.2279595
434840.0000000    0.2321926
434880.0000000    0.2283886
434920.0000000    0.2324356
434960.0000000    0.2373833
435000.0000000    0.2293789
435040.0000000    0.2362582
435080.0000000    0.2179090
435120.0000000    0.2338082
435160.0000000    0.2390100
435200.0000000    0.2246674
435240.0000000    0.2392817
435280.0000000    0.2390065
435320.0000000    0.2301519
435360.0000000    0.2259858
435400.0000000    0.2296708
435440.0000000    0.2318418
435480.0000000    0.2241047
435520.0000000    0.2327922
435560.0000000    0.2217899
435600.0000000    0.2340950
435640.0000000    0.2268894
435680.0000000    0.2238028
435720.0000000    0.2384783
435760.0000000    0.2310504
435800.0000000    0.2366269
435840.0000000    0.2389705
435880.0000000    0.2488343
435920.0000000    0.2385645
435960.0000000    0.2298738
436000.0000000    0.2286839
436040.0000000    0.2323391
436080.0000000    0.2449385
436120.0000000    0.2310622
436160.0000000    0.2394260
436200.0000000    0.2375754
436240.0000000    0.2225662
436280.0000000    0.2226098
436320.0000000    0.2451265
436360.0000000    0.2243809
436400.0000000    0.2367154
436440.0000000    0.2361189
436480.0000000    0.2461030
436520.0000000    0.2300379
436560.0000000    0.2209304
436600.0000000    0.2333007
436640.0000000    0.2265219
436680.0000000    0.2141529
436720.0000000    0.2351799
436760.0000000    0.2288832
436800.0000000    0.2166936
436840.0000000    0.2269663
436880.0000000    0.2253599
436920.0000000    0.2344330
436960.0000000    0.2266307
437000.0000000    0.2275721
437040.0000000    0.2435352
437080.0000000    0.2338964
437120.0000000    0.2431138
437160.0000000    0.2358338
437200.0000000    0.2416760
437240.0000000    0.2438925
437280.0000000    0.2380973
437320.0000000    0.2416731
437360.0000000    0.2333442
437400.0000000    0.2366365
437440.0000000    0.2177467
437480.0000000    0.2212680
437520.0000000    0.2453948
437560.0000000    0.2415605
437600.0000000    0.2357663
437640.0000000    0.2283366
437680.0000000    0.2283890
437720.0000000    0.2274486
437760.0000000    0.2176728
437800.0000000    0.2327927
437840.0000000    0.2333672
437880.0000000    0.2218135
437920.0000000    0.2261517
437960.0000000    0.2284865
438000.0000000    0.2317192
438040.0000000    0.2358177
438080.0000000    0.2270479
438120.0000000    0.2243846
438160.0000000    0.2180528
438200.0000000    0.2367268
438240.0000000    0.2245464
438280.0000000    0.2364645
438320.0000000    0.2278414
438360.0000000    0.2275739
438400.0000000    0.2328057
438440.0000000    0.2336701
438480.0000000    0.2257287
438520.0000000    0.2336757
438560.0000000    0.2276912
438600.0000000    0.2159048
438640.0000000    0.2256266
438680.0000000    0.2099569
438720.0000000    0.2343400
438760.0000000    0.2284974
438800.0000000    0.2317228
438840.0000000    0.2307778
438880.0000000    0.2282353
438920.0000000    0.2286593
438960.0000000    0.2247932
439000.0000000    0.2281191
439040.0000000    0.2207383
439080.0000000    0.2295778
439120.0000000    0.2263067
439160.0000000    0.2281596
439200.0000000    0.2271701
439240.0000000    0.2314579
439280.0000000    0.2381107
439320.0000000    0.2200044
439360.0000000    0.2311605
439400.0000000    0.2227463
439440.0000000    0.2377461
439480.0000000    0.2274695
439520.0000000    0.2237368
439560.0000000    0.2221649
439600.0000000    0.2356286
439640.0000000    0.2328525
439680.0000000    0.2139534
439720.0000000    0.2148540
439760.0000000    0.2260296
439800.0000000    0.2230406
439840.0000000    0.2216231
439880.0000000    0.2273623
439920.0000000    0.2286985
439960.0000000    0.2227529
440000.0000000    0.2269277
440040.0000000    0.2464522
440080.0000000    0.2499427
440120.0000000    0.2316483
440160.0000000    0.2433013
440200.0000000    0.2449867
440240.0000000    0.2342326
440280.0000000    0.2515266
440320.0000000    0.2236431
440360.0000000    0.2402940
440400.0000000    0.2364838
440440.0000000    0.2365155
440480.0000000    0.2376070
440520.0000000    0.2429440
440560.0000000    0.2437896
440600.0000000    0.2412747
440640.0000000    0.2536097
440680.0000000    0.2255094
440720.0000000    0.2339261
440760.0000000    0.2532294
440800.0000000    0.2586531
440840.0000000    0.2333527
440880.0000000    0.2449692
440920.0000000    0.2392258
440960.0000000    0.2334989
441000.0000000    0.2459892
441040.0000000    0.2329729
441080.0000000    0.2335927
441120.0000000    0.2364183
441160.0000000    0.2575358
441200.0000000    0.2486994
441240.0000000    0.2516134
441280.0000000    0.2532466
441320.0000000    0.2393154
441360.0000000    0.2401703
441400.0000000    0.2520353
441440.0000000    0.2563329
441480.0000000    0.2381375
441520.0000000    0.2461884
441560.0000000    0.2578646
441600.0000000    0.2545505
441640.0000000    0.2408363
441680.0000000    0.2485743
441720.0000000    0.2357093
441760.0000000    0.2440490
441800.0000000    0.2508273
441840.0000000    0.2343493
441880.0000000    0.2431368
441920.0000000    0.2572764
441960.0000000    0.2515647
442000.0000000    0.2385150
442040.0000000    0.2384774
442080.0000000    0.2405847
442120.0000000    0.2350250
442160.0000000    0.2210997
442200.0000000    0.2456467
442240.0000000    0.2326048
442280.0000000    0.2392043
442320.0000000    0.2390753
442360.0000000    0.2403838
442400.0000000    0.2431874
442440.0000000    0.2590249
442480.0000000    0.2541172
442520.0000000    0.2402640
442560.0000000    0.2421307
442600.0000000    0.2498206
442640.0000000    0.2374513
442680.0000000    0.2397909
442720.0000000    0.2451919
442760.0000000    0.2543948
442800.0000000    0.2418978
442840.0000000    0.2497896
442880.0000000    0.2393527
442920.0000000    0.2395878
442960.0000000    0.2369234
443000.0000000    0.2522027
443040.0000000    0.2451265
443080.0000000    0.2294972
443120.0000000    0.2367462
443160.0000000    0.2326593
443200.0000000    0.2585812
443240.0000000    0.2506955
443280.0000000    0.2466197
443320.0000000    0.2347334
443360.0000000    0.2404528
443400.0000000    0.2408792
443440.0000000    0.2441319
443480.0000000    0.2334280
443520.0000000    0.2340335
443560.0000000    0.2304631
443600.0000000    0.2460070
443640.0000000    0.2545895
443680.0000000    0.2533749
443720.0000000    0.2418039
443760.0000000    0.2577549
443800.0000000    0.2477028
443840.0000000    0.2555797
443880.0000000    0.2502540
443920.0000000    0.2376609
443960.0000000    0.2245281
444000.0000000    0.2470959
444040.0000000    0.2413027
444080.0000000    0.2341226
444120.0000000    0.2371496
444160.0000000    0.2450691
444200.0000000    0.2343304
444240.0000000    0.2262884
444280.0000000    0.2314400
444320.0000000    0.2482663
444360.0000000    0.2511055
444400.0000000    0.2436652
444440.0000000    0.2424385
444480.0000000    0.2393246
444520.0000000    0.2467318
444560.0000000    0.2416427
444600.0000000    0.2423218
444640.0000000    0.2461358
444680.0000000    0.2348170
444720.0000000    0.2283421
444760.0000000    0.2272984
444800.0000000    0.2307115
444840.0000000    0.2361403
444880.0000000    0.2356220
444920.0000000    0.2439997
444960.0000000    0.2278426
445000.0000000    0.2277694
445040.0000000    0.2334628
445080.0000000    0.2393861
445120.0000000    0.2437235
445160.0000000    0.2231322
445200.0000000    0.2350539
445240.0000000    0.2290539
445280.0000000    0.2292079
445320.0000000    0.2310824
445360.0000000    0.2309034
445400.0000000    0.2160047
445440.0000000    0.2164268
445480.0000000    0.2322516
445520.0000000    0.2290094
445560.0000000    0.2314019
445600.0000000    0.2288827
445640.0000000    0.2255868
445680.0000000    0.2284919
445720.0000000    0.2196154
445760.0000000    0.2283304
445800.0000000    0.2329065
445840.0000000    0.2382496
445880.0000000    0.2341892
445920.0000000    0.2355294
445960.0000000    0.2392837
446000.0000000    0.2254423
446040.0000000    0.2309467
446080.0000000    0.2363127
446120.0000000    0.2278778
446160.0000000    0.2246198
446200.0000000    0.2209601
446240.0000000    0.2276379
446280.0000000    0.2203330
446320.0000000    0.2301732
446360.0000000    0.2232753
446400.0000000    0.2365630
446440.0000000    0.2291228
446480.0000000    0.2507334
446520.0000000    0.2292713
446560.0000000    0.2397423
446600.0000000    0.2319843
446640.0000000    0.2287981
446680.0000000    0.2312752
446720.0000000    0.2358593
446760.0000000    0.2334845
446800.0000000    0.2502405
446840.0000000    0.2447883
446880.0000000    0.2516315
446920.0000000    0.2382461
446960.0000000    0.2422942
447000.0000000    0.2422764
447040.0000000    0.2518952
447080.0000000    0.2363760
447120.0000000    0.2351413
447160.0000000    0.2395551
447200.0000000    0.2366538
447240.0000000    0.2588607
447280.0000000    0.2494690
447320.0000000    0.2533239
447360.0000000    0.2422633
447400.0000000    0.2491915
447440.0000000    0.2371232
447480.0000000    0.2473992
447520.0000000    0.2452990
447560.0000000    0.2439889
447600.0000000    0.2503939
447640.0000000    0.2475080
447680.0000000    0.2446929
447720.0000000    0.2482767
447760.0000000    0.2464297
447800.0000000    0.2382018
447840.0000000    0.2419339
447880.0000000    0.2548009
447920.0000000    0.2525618
447960.0000000    0.2496707
448000.0000000    0.2402967
448040.0000000    0.2365838
448080.0000000    0.2332673
448120.0000000    0.2383878
448160.0000000    0.2333126
448200.0000000    0.2391069
448240.0000000    0.2371074
448280.0000000    0.2465044
448320.0000000    0.2382415
448360.0000000    0.2231909
448400.0000000    0.2316845
448440.0000000    0.2331644
448480.0000000    0.2434072
448520.0000000    0.2381063
448560.0000000    0.2432401
448600.0000000    0.2349473
448640.0000000    0.2416794
448680.0000000    0.2382132
448720.0000000    0.2455092
448760.0000000    0.2425697
448800.0000000    0.2556127
448840.0000000    0.2475787
448880.0000000    0.2476404
448920.0000000    0.2461532
448960.0000000    0.2557183
449000.0000000    0.2475730
449040.0000000    0.2607412
449080.0000000    0.2366179
449120.0000000    0.2468625
449160.0000000    0.2482699
449200.0000000    0.2455313
449240.0000000    0.2469303
449280.0000000    0.2407256
449320.0000000    0.2357687
449360.0000000    0.2490168
449400.0000000    0.2549414
449440.0000000    0.2294834
449480.0000000    0.2460756
449520.0000000    0.2504986
449560.0000000    0.2425814
449600.0000000    0.2285172
449640.0000000    0.2297365
449680.0000000    0.2364708
449720.0000000    0.2263994
449760.0000000    0.2406002
449800.0000000    0.2515842
449840.0000000    0.2532507
449880.0000000    0.2555884
449920.0000000    0.2458588
449960.0000000    0.2597825
450000.0000000    0.2594237
450040.0000000    0.2574247
450080.0000000    0.2444829
450120.0000000    0.2502698
450160.0000000    0.2603403
450200.0000000    0.2609138
450240.0000000    0.2595388
450280.0000000    0.2545545
450320.0000000    0.2492615
450360.0000000    0.2710018
450400.0000000    0.2666373
450440.0000000    0.2647878
450480.0000000    0.2661946
450520.0000000    0.2643863
450560.0000000    0.2457117
450600.0000000    0.2465994
450640.0000000    0.2638218
450680.0000000    0.2648881
450720.0000000    0.2710555
450760.0000000    0.2562253
450800.0000000    0.2455729
450840.0000000    0.2597474
450880.0000000    0.2511801
450920.0000000    0.2744304
450960.0000000    0.2657003
451000.0000000    0.2634532
451040.0000000    0.2611372
451080.0000000    0.2699068
451120.0000000    0.2598799
451160.0000000    0.2674670
451200.0000000    0.2642494
451240.0000000    0.2772150
451280.0000000    0.2866173
451320.0000000    0.2745992
451360.0000000    0.2773466
451400.0000000    0.2629573
451440.0000000    0.2600283
451480.0000000    0.2793243
451520.0000000    0.2654792
451560.0000000    0.2630979
451600.0000000    0.2695662
451640.0000000    0.2559684
451680.0000000    0.2610745
451720.0000000    0.2737068
451760.0000000    0.2606492
451800.0000000    0.2656209
451840.0000000    0.2570904
451880.0000000    0.2661090
451920.0000000    0.2674500
451960.0000000    0.2667326
452000.0000000    0.2605527
452040.0000000    0.2691804
452080.0000000    0.2630909
452120.0000000    0.2760623
452160.0000000    0.2633541
452200.0000000    0.2595192
452240.0000000    0.2535053
452280.0000000    0.2668803
452320.0000000    0.2530577
452360.0000000    0.2675886
452400.0000000    0.2672043
452440.0000000    0.2546031
452480.0000000    0.2718564
452520.0000000    0.2636613
452560.0000000    0.2588780
452600.0000000    0.2658672
452640.0000000    0.2623249
452680.0000000    0.2600991
452720.0000000    0.2585449
452760.0000000    0.2569103
452800.0000000    0.2644022
452840.0000000    0.2503093
452880.0000000    0.2578123
452920.0000000    0.2735817
452960.0000000    0.2641703
453000.0000000    0.2579760
453040.0000000    0.2476741
453080.0000000    0.2729295
453120.0000000    0.2722181
453160.0000000    0.2575316
453200.0000000    0.2487750
453240.0000000    0.2559337
453280.0000000    0.2483814
453320.0000000    0.2596577
453360.0000000    0.2534600
453400.0000000    0.2565672
453440.0000000    0.2581359
453480.0000000    0.2420720
453520.0000000    0.2671909
453560.0000000    0.2432200
453600.0000000    0.2420029
453640.0000000    0.2514248
453680.0000000    0.2389399
453720.0000000    0.2342437
453760.0000000    0.2527830
453800.0000000    0.2538792
453840.0000000    0.2469346
453880.0000000    0.2568087
453920.0000000    0.2489183
453960.0000000    0.2463435
454000.0000000    0.2580696
454040.0000000    0.2479825
454080.0000000    0.2444963
454120.0000000    0.2628260
454160.0000000    0.2477205
454200.0000000    0.2607058
454240.0000000    0.2481088
454280.0000000    0.2557405
454320.0000000    0.2585344
454360.0000000    0.2671536
454400.0000000    0.2656470
454440.0000000    0.2592097
454480.0000000    0.2570446
454520.0000000    0.2681484
454560.0000000    0.2618520
454600.0000000    0.2572406
454640.0000000    0.2424607
454680.0000000    0.2445547
454720.0000000    0.2440973
454760.0000000    0.2483324
454800.0000000    0.2600716
454840.0000000    0.2535215
454880.0000000    0.2397611
454920.0000000    0.2353633
454960.0000000    0.2367052
455000.0000000    0.2488713
455040.0000000    0.2398825
455080.0000000    0.2488953
455120.0000000    0.2358155
455160.0000000    0.2357873
455200.0000000    0.2583226
455240.0000000    0.2570334
455280.0000000    0.2567288
455320.0000000    0.2496823
455360.0000000    0.2550877
455400.0000000    0.2506576
455440.0000000    0.2564805
455480.0000000    0.2383413
455520.0000000    0.2482185
455560.0000000    0.2642517
455600.0000000    0.2622247
455640.0000000    0.2582321
455680.0000000    0.2568219
455720.0000000    0.2486827
455760.0000000    0.2469557
455800.0000000    0.2388654
455840.0000000    0.2489266
455880.0000000    0.2645956
455920.0000000    0.2434776
455960.0000000    0.2343482
456000.0000000    0.2470949
456040.0000000    0.2452068
456080.0000000    0.2392838
456120.0000000    0.2587831
456160.0000000    0.2597876
456200.0000000    0.2509280
456240.0000000    0.2401267
456280.0000000    0.2416126
456320.0000000    0.2475073
456360.0000000    0.2473965
456400.0000000    0.2432159
456440.0000000    0.2757415
456480.0000000    0.2679167
456520.0000000    0.2551351
456560.0000000    0.2340126
456600.0000000    0.2510818
456640.0000000    0.2423786
456680.0000000    0.2435410
456720.0000000    0.2503528
456760.0000000    0.2542495
456800.0000000    0.2770347
456840.0000000    0.2475056
456880.0000000    0.2602407
456920.0000000    0.2506856
456960.0000000    0.2389730
457000.0000000    0.2600824
457040.0000000    0.2616796
457080.0000000    0.2782143
457120.0000000    0.2628489
457160.0000000    0.2595914
457200.0000000    0.2686030
457240.0000000    0.2500863
457280.0000000    0.2525339
457320.0000000    0.2488911
457360.0000000    0.2601224
457400.0000000    0.2640895
457440.0000000    0.2570600
457480.0000000    0.2552144
457520.0000000    0.2526051
457560.0000000    0.2531659
457600.0000000    0.2551918
457640.0000000    0.2610863
457680.0000000    0.2516566
457720.0000000    0.2545183
457760.0000000    0.2641044
457800.0000000    0.2513726
457840.0000000    0.2575547
457880.0000000    0.2460891
457920.0000000    0.2531020
457960.0000000    0.2685142
458000.0000000    0.2617797
458040.0000000    0.2473652
458080.0000000    0.2589545
458120.0000000    0.2497786
458160.0000000    0.2491147
458200.0000000    0.2566292
458240.0000000    0.2430978
458280.0000000    0.2599891
458320.0000000    0.2497467
458360.0000000    0.2590824
458400.0000000    0.2556957
458440.0000000    0.2520387
458480.0000000    0.2517888
458520.0000000    0.2446119
458560.0000000    0.2490708
458600.0000000    0.2622211
458640.0000000    0.2531163
458680.0000000    0.2506957
458720.0000000    0.2383123
458760.0000000    0.2527401
458800.0000000    0.2507771
458840.0000000    0.2491875
458880.0000000    0.2587289
458920.0000000    0.2677307
458960.0000000    0.2551821
459000.0000000    0.2440871
459040.0000000    0.2439406
459080.0000000    0.2649132
459120.0000000    0.2411848
459160.0000000    0.2527721
459200.0000000    0.2393835
459240.0000000    0.2607018
459280.0000000    0.2569129
459320.0000000    0.2585945
459360.0000000    0.2552086
459400.0000000    0.2560025
459440.0000000    0.2601283
459480.0000000    0.2658924
459520.0000000    0.2541796
459560.0000000    0.2612757
459600.0000000    0.2467737
459640.0000000    0.2640868
459680.0000000    0.2577621
459720.0000000    0.2534891
459760.0000000    0.2708105
459800.0000000    0.2565942
459840.0000000    0.2494479
459880.0000000    0.2643850
459920.0000000    0.2536024
459960.0000000    0.2682505
460000.0000000    0.2654181
460040.0000000    0.2515979
460080.0000000    0.2588060
460120.0000000    0.2432886
460160.0000000    0.2315305
460200.0000000    0.2462321
460240.0000000    0.2498281
460280.0000000    0.2592488
460320.0000000    0.2586069
460360.0000000    0.2595227
460400.0000000    0.2512548
460440.0000000    0.2658444
460480.0000000    0.2629533
460520.0000000    0.2568350
460560.0000000    0.2651916
460600.0000000    0.2651866
460640.0000000    0.2542098
460680.0000000    0.2733501
460720.0000000    0.2626340
460760.0000000    0.2670401
460800.0000000    0.2674610
460840.0000000    0.2590072
460880.0000000    0.2611267
460920.0000000    0.2639879
460960.0000000    0.2621672
461000.0000000    0.2628416
461040.0000000    0.2656582
461080.0000000    0.2701943
461120.0000000    0.2592506
461160.0000000    0.2834230
461200.0000000    0.2731365
461240.0000000    0.2617964
461280.0000000    0.2709144
461320.0000000    0.2705331
461360.0000000    0.2622003
461400.0000000    0.2708017
461440.0000000    0.2545161
461480.0000000    0.2582368
461520.0000000    0.2438566
461560.0000000    0.2449141
461600.0000000    0.2482614
461640.0000000    0.2526886
461680.0000000    0.2605415
461720.0000000    0.2548854
461760.0000000    0.2558492
461800.0000000    0.2606915
461840.0000000    0.2581568
461880.0000000    0.2460631
461920.0000000    0.2533904
461960.0000000    0.2460926
462000.0000000    0.2388657
462040.0000000    0.2495936
462080.0000000    0.2466758
462120.0000000    0.2552398
462160.0000000    0.2515290
462200.0000000    0.2666668
462240.0000000    0.2650518
462280.0000000    0.2465591
462320.0000000    0.2580221
462360.0000000    0.2596753
462400.0000000    0.2548936
462440.0000000    0.2558501
462480.0000000    0.2510157
462520.0000000    0.2624705
462560.0000000    0.2538192
462600.0000000    0.2613764
462640.0000000    0.2425392
462680.0000000    0.2554656
462720.0000000    0.2563594
462760.0000000    0.2534208
462800.0000000    0.2575145
462840.0000000    0.2577752
462880.0000000    0.2438385
462920.0000000    0.2545662
462960.0000000    0.2385562
463000.0000000    0.2445196
463040.0000000    0.2533249
463080.0000000    0.2504810
463120.0000000    0.2601060
463160.0000000    0.2538622
463200.0000000    0.2444132
463240.0000000    0.2569566
463280.0000000    0.2461775
463320.0000000    0.2591934
463360.0000000    0.2580046
463400.0000000    0.2513338
463440.0000000    0.2498989
463480.0000000    0.2611868
463520.0000000    0.2573473
463560.0000000    0.2428544
463600.0000000    0.2489887
463640.0000000    0.2545274
463680.0000000    0.2620482
463720.0000000    0.2580903
463760.0000000    0.2589124
463800.0000000    0.2495518
463840.0000000    0.2564812
463880.0000000    0.2419666
463920.0000000    0.2437996
463960.0000000    0.2403902
464000.0000000    0.2538153
464040.0000000    0.2597305
464080.0000000    0.2453030
464120.0000000    0.2586772
464160.0000000    0.2489473
464200.0000000    0.2627960
464240.0000000    0.2649565
464280.0000000    0.2527843
464320.0000000    0.2405933
464360.0000000    0.2393650
464400.0000000    0.2432088
464440.0000000    0.2423174
464480.0000000    0.2448261
464520.0000000    0.2382655
464560.0000000    0.2561136
464600.0000000    0.2386981
464640.0000000    0.2422585
464680.0000000    0.2504054
464720.0000000    0.2430706
464760.0000000    0.2431009
464800.0000000    0.2369749
464840.0000000    0.2350404
464880.0000000    0.2360294
464920.0000000    0.2494309
464960.0000000    0.2422724
465000.0000000    0.2514937
465040.0000000    0.2413167
465080.0000000    0.2440912
465120.0000000    0.2539624
465160.0000000    0.2458048
465200.0000000    0.2423411
465240.0000000    0.2311666
465280.0000000    0.2479428
465320.0000000    0.2571389
465360.0000000    0.2480579
465400.0000000    0.2456449
465440.0000000    0.2520735
465480.0000000    0.2413586
465520.0000000    0.2367126
465560.0000000    0.2333084
465600.0000000    0.2424224
465640.0000000    0.2435849
465680.0000000    0.2516893
465720.0000000    0.2425326
465760.0000000    0.2437389
465800.0000000    0.2424605
465840.0000000    0.2461887
465880.0000000    0.2389173
465920.0000000    0.2455608
465960.0000000    0.2497927
466000.0000000    0.2406971
466040.0000000    0.2474680
466080.0000000    0.2454031
466120.0000000    0.2437517
466160.0000000    0.2404471
466200.0000000    0.2501417
466240.0000000    0.2448237
466280.0000000    0.2372391
466320.0000000    0.2360855
466360.0000000    0.2415164
466400.0000000    0.2532827
466440.0000000    0.2397201
466480.0000000    0.2452875
466520.0000000    0.2414535
466560.0000000    0.2424606
466600.0000000    0.2372093
466640.0000000    0.2472702
466680.0000000    0.2374883
466720.0000000    0.2425852
466760.0000000    0.2470382
466800.0000000    0.2440264
466840.0000000    0.2391125
466880.0000000    0.2377377
466920.0000000    0.2491283
466960.0000000    0.2430094
467000.0000000    0.2458341
467040.0000000    0.2370371
467080.0000000    0.2405441
467120.0000000    0.2468330
467160.0000000    0.2514434
467200.0000000    0.2425714
467240.0000000    0.2449957
467280.0000000    0.2392659
467320.0000000    0.2423318
467360.0000000    0.2418146
467400.0000000    0.2410478
467440.0000000    0.2464564
467480.0000000    0.2436313
467520.0000000    0.2483563
467560.0000000    0.2346074
467600.0000000    0.2422940
467640.0000000    0.2626129
467680.0000000    0.2487625
467720.0000000    0.2292901
467760.0000000    0.2214035
467800.0000000    0.2329122
467840.0000000    0.2289871
467880.0000000    0.2436712
467920.0000000    0.2372537
467960.0000000    0.2501743
468000.0000000    0.2271472
468040.0000000    0.2394788
468080.0000000    0.2374466
468120.0000000    0.2379043
468160.0000000    0.2314236
468200.0000000    0.2319917
468240.0000000    0.2419875
468280.0000000    0.2457170
468320.0000000    0.2461371
468360.0000000    0.2477662
468400.0000000    0.2452352
468440.0000000    0.2558601
468480.0000000    0.2594062
468520.0000000    0.2507999
468560.0000000    0.2411489
468600.0000000    0.2393408
468640.0000000    0.2447172
468680.0000000    0.2515187
468720.0000000    0.2607193
468760.0000000    0.2544351
468800.0000000    0.2522571
468840.0000000    0.2462005
468880.0000000    0.2457939
468920.0000000    0.2397114
468960.0000000    0.2502685
469000.0000000    0.2437299
469040.0000000    0.2402031
469080.0000000    0.2442751
469120.0000000    0.2594840
469160.0000000    0.2576690
469200.0000000    0.2395889
469240.0000000    0.2514937
469280.0000000    0.2496924
469320.0000000    0.2449710
469360.0000000    0.2428446
469400.0000000    0.2525834
469440.0000000    0.2448711
469480.0000000    0.2427664
469520.0000000    0.2482800
469560.0000000    0.2380375
469600.0000000    0.2361571
469640.0000000    0.2519813
469680.0000000    0.2517269
469720.0000000    0.2509106
469760.0000000    0.2367423
469800.0000000    0.2427689
469840.0000000    0.2453651
469880.0000000    0.2472887
469920.0000000    0.2576016
469960.0000000    0.2518812
470000.0000000    0.2385486
470040.0000000    0.2414213
470080.0000000    0.2424996
470120.0000000    0.2313345
470160.0000000    0.2362959
470200.0000000    0.2399680
470240.0000000    0.2279106
470280.0000000    0.2195158
470320.0000000    0.2330784
470360.0000000    0.2374327
470400.0000000    0.2421778
470440.0000000    0.2487108
470480.0000000    0.2485568
470520.0000000    0.2478749
470560.0000000    0.2442967
470600.0000000    0.2404936
470640.0000000    0.2492863
470680.0000000    0.2564928
470720.0000000    0.2461114
470760.0000000    0.2412568
470800.0000000    0.2491631
470840.0000000    0.2538596
470880.0000000    0.2577393
470920.0000000    0.2359319
470960.0000000    0.2443178
471000.0000000    0.2383803
471040.0000000    0.2348904
471080.0000000    0.2302407
471120.0000000    0.2271608
471160.0000000    0.2351781
471200.0000000    0.2465640
471240.0000000    0.2515806
471280.0000000    0.2379544
471320.0000000    0.2521770
471360.0000000    0.2402585
471400.0000000    0.2416581
471440.0000000    0.2435772
471480.0000000    0.2456033
471520.0000000    0.2432407
471560.0000000    0.2298881
471600.0000000    0.2458177
471640.0000000    0.2356122
471680.0000000    0.2548603
471720.0000000    0.2443448
471760.0000000    0.2420161
471800.0000000    0.2307098
471840.0000000    0.2363658
471880.0000000    0.2383519
471920.0000000    0.2447663
471960.0000000    0.2351602
472000.0000000    0.2391686
472040.0000000    0.2456176
472080.0000000    0.2428503
472120.0000000    0.2300915
472160.0000000    0.2402918
472200.0000000    0.2270281
472240.0000000    0.2364393
472280.0000000    0.2356151
472320.0000000    0.2268822
472360.0000000    0.2292842
472400.0000000    0.2307568
472440.0000000    0.2242762
472480.0000000    0.2318132
472520.0000000    0.2200483
472560.0000000    0.2262186
472600.0000000    0.2198058
472640.0000000    0.2290846
472680.0000000    0.2243659
472720.0000000    0.2277010
472760.0000000    0.2291343
472800.0000000    0.2328198
472840.0000000    0.2229963
472880.0000000    0.2287640
472920.0000000    0.2265080
472960.0000000    0.2314195
473000.0000000    0.2330234
473040.0000000    0.2226264
473080.0000000    0.2292619
473120.0000000    0.2372913
473160.0000000    0.2306597
473200.0000000    0.2406719
473240.0000000    0.2330143
473280.0000000    0.2432632
473320.0000000    0.2467036
473360.0000000    0.2382462
473400.0000000    0.2389128
473440.0000000    0.2430380
473480.0000000    0.2395733
473520.0000000    0.2308655
473560.0000000    0.2485517
473600.0000000    0.2334076
473640.0000000    0.2246367
473680.0000000    0.2215865
473720.0000000    0.2318508
473760.0000000    0.2224015
473800.0000000    0.2165353
473840.0000000    0.2335728
473880.0000000    0.2368074
473920.0000000    0.2240779
473960.0000000    0.2243038
474000.0000000    0.2284890
474040.0000000    0.2368489
474080.0000000    0.2263127
474120.0000000    0.2285706
474160.0000000    0.2350411
474200.0000000    0.2187790
474240.0000000    0.2277609
474280.0000000    0.2175730
474320.0000000    0.2338171
474360.0000000    0.2377238
474400.0000000    0.2300611
474440.0000000    0.2393280
474480.0000000    0.2210279
474520.0000000    0.2259798
474560.0000000    0.2404470
474600.0000000    0.2198536
474640.0000000    0.2306392
474680.0000000    0.2260142
474720.0000000    0.2413441
474760.0000000    0.2288825
474800.0000000    0.2401005
474840.0000000    0.2321455
474880.0000000    0.2317738
474920.0000000    0.2446169
474960.0000000    0.2469073
475000.0000000    0.2451854
475040.0000000    0.2409585
475080.0000000    0.2289162
475120.0000000    0.2378278
475160.0000000    0.2401020
475200.0000000    0.2464944
475240.0000000    0.2466009
475280.0000000    0.2278570
475320.0000000    0.2414451
475360.0000000    0.2367726
475400.0000000    0.2491530
475440.0000000    0.2380569
475480.0000000    0.2356743
475520.0000000    0.2369356
475560.0000000    0.2375135
475600.0000000    0.2501775
475640.0000000    0.2377340
475680.0000000    0.2446664
475720.0000000    0.2432955
475760.0000000    0.2484285
475800.0000000    0.2468739
475840.0000000    0.2609082
475880.0000000    0.2470485
475920.0000000    0.2364068
475960.0000000    0.2435550
476000.0000000    0.2561157
476040.0000000    0.2371111
476080.0000000    0.2306019
476120.0000000    0.2334837
476160.0000000    0.2343601
476200.0000000    0.2279768
476240.0000000    0.2471240
476280.0000000    0.2330182
476320.0000000    0.2406548
476360.0000000    0.2332020
476400.0000000    0.2365593
476440.0000000    0.2431966
476480.0000000    0.2357389
476520.0000000    0.2317875
476560.0000000    0.2331737
476600.0000000    0.2257968
476640.0000000    0.2241282
476680.0000000    0.2401495
476720.0000000    0.2435395
476760.0000000    0.2377903
476800.0000000    0.2373726
476840.0000000    0.2488187
476880.0000000    0.2411551
476920.0000000    0.2445403
476960.0000000    0.2347946
477000.0000000    0.2473857
477040.0000000    0.2477113
477080.0000000    0.2543549
477120.0000000    0.2448036
477160.0000000    0.2455576
477200.0000000    0.2413273
477240.0000000    0.2474090
477280.0000000    0.2251637
477320.0000000    0.2560285
477360.0000000    0.2542293
477400.0000000    0.2430153
477440.0000000    0.2371401
477480.0000000    0.2488835
477520.0000000    0.2463150
477560.0000000    0.2430797
477600.0000000    0.2429642
477640.0000000    0.2456015
477680.0000000    0.2520129
477720.0000000    0.2366963
477760.0000000    0.2665659
477800.0000000    0.2477590
477840.0000000    0.2595856
477880.0000000    0.2479317
477920.0000000    0.2403578
477960.0000000    0.2479153
478000.0000000    0.2357847
478040.0000000    0.2568209
478080.0000000    0.2507573
478120.0000000    0.2402915
478160.0000000    0.2412446
478200.0000000    0.2390388
478240.0000000    0.2473205
478280.0000000    0.2421676
478320.0000000    0.2390487
478360.0000000    0.2519766
478400.0000000    0.2518711
478440.0000000    0.2540433
478480.0000000    0.2531703
478520.0000000    0.2452302
478560.0000000    0.2450274
478600.0000000    0.2599264
478640.0000000    0.2425760
478680.0000000    0.2480493
478720.0000000    0.2485294
478760.0000000    0.2588332
478800.0000000    0.2603009
478840.0000000    0.2529753
478880.0000000    0.2502361
478920.0000000    0.2531334
478960.0000000    0.2572595
479000.0000000    0.2515204
479040.0000000    0.2485843
479080.0000000    0.2441053
479120.0000000    0.2410520
479160.0000000    0.2430039
479200.0000000    0.2358875
479240.0000000    0.2386091
479280.0000000    0.2346760
479320.0000000    0.2535691
479360.0000000    0.2535785
479400.0000000    0.2512589
479440.0000000    0.2474962
479480.0000000    0.2524241
479520.0000000    0.2457798
479560.0000000    0.2420433
479600.0000000    0.2550599
479640.0000000    0.2429201
479680.0000000    0.2449096
479720.0000000    0.2486542
479760.0000000    0.2491143
479800.0000000    0.2504912
479840.0000000    0.2530541
479880.0000000    0.2339553
479920.0000000    0.2372920
479960.0000000    0.2366688
480000.0000000    0.2564605
480040.0000000    0.2453608
480080.0000000    0.2368681
480120.0000000    0.2529406
480160.0000000    0.2402675
480200.0000000    0.2458130
480240.0000000    0.2450040
480280.0000000    0.2419071
480320.0000000    0.2463798
480360.0000000    0.2538601
480400.0000000    0.2424778
480440.0000000    0.2377721
480480.0000000    0.2370474
480520.0000000    0.2324142
480560.0000000    0.2332747
480600.0000000    0.2307108
480640.0000000    0.2300247
480680.0000000    0.2429001
480720.0000000    0.2489632
480760.0000000    0.2538674
480800.0000000    0.2468002
480840.0000000    0.2417631
480880.0000000    0.2402763
480920.0000000    0.2448767
480960.0000000    0.2343770
481000.0000000    0.2319808
481040.0000000    0.2369402
481080.0000000    0.2392772
481120.0000000    0.2497945
481160.0000000    0.2453554
481200.0000000    0.2406565
481240.0000000    0.2312105
481280.0000000    0.2371088
481320.0000000    0.2302259
481360.0000000    0.2556721
481400.0000000    0.2440779
481440.0000000    0.2544525
481480.0000000    0.2414346
481520.0000000    0.2474587
481560.0000000    0.2395566
481600.0000000    0.2346658
481640.0000000    0.2399817
481680.0000000    0.2287445
481720.0000000    0.2455138
481760.0000000    0.2449042
481800.0000000    0.2323795
481840.0000000    0.2478244
481880.0000000    0.2347104
481920.0000000    0.2447437
481960.0000000    0.2564307
482000.0000000    0.2413666
482040.0000000    0.2373701
482080.0000000    0.2378716
482120.0000000    0.2341662
482160.0000000    0.2423695
482200.0000000    0.2328382
482240.0000000    0.2311177
482280.0000000    0.2334367
482320.0000000    0.2386671
482360.0000000    0.2407304
482400.0000000    0.2436531
482440.0000000    0.2384475
482480.0000000    0.2326832
482520.0000000    0.2392117
482560.0000000    0.2471946
482600.0000000    0.2307120
482640.0000000    0.2392227
482680.0000000    0.2383763
482720.0000000    0.2396314
482760.0000000    0.2405791
482800.0000000    0.2373747
482840.0000000    0.2378109
482880.0000000    0.2494243
482920.0000000    0.2428613
482960.0000000    0.2484522
483000.0000000    0.2525900
483040.0000000    0.2452051
483080.0000000    0.2559355
483120.0000000    0.2498829
483160.0000000    0.2480951
483200.0000000    0.2468545
483240.0000000    0.2432211
483280.0000000    0.2454084
483320.0000000    0.2613921
483360.0000000    0.2598614
483400.0000000    0.2479838
483440.0000000    0.2570357
483480.0000000    0.2620018
483520.0000000    0.2410719
483560.0000000    0.2409324
483600.0000000    0.2364909
483640.0000000    0.2336325
483680.0000000    0.2450085
483720.0000000    0.2446039
483760.0000000    0.2447333
483800.0000000    0.2448612
483840.0000000    0.2460862
483880.0000000    0.2427542
483920.0000000    0.2564175
483960.0000000    0.2540493
484000.0000000    0.2533505
484040.0000000    0.2519401
484080.0000000    0.2395260
484120.0000000    0.2307720
484160.0000000    0.2422502
484200.0000000    0.2408766
484240.0000000    0.2571838
484280.0000000    0.2426097
484320.0000000    0.2548725
484360.0000000    0.2579968
484400.0000000    0.2524532
484440.0000000    0.2508728
484480.0000000    0.2553867
484520.0000000    0.2539700
484560.0000000    0.2495399
484600.0000000    0.2495585
484640.0000000    0.2538050
484680.0000000    0.2676798
484720.0000000    0.2673868
484760.0000000    0.2613842
484800.0000000    0.2651319
484840.0000000    0.2719755
484880.0000000    0.2697901
484920.0000000    0.2847804
484960.0000000    0.2703907
485000.0000000    0.2593471
485040.0000000    0.2564170
485080.0000000    0.2603667
485120.0000000    0.2584498
485160.0000000    0.2495014
485200.0000000    0.2571763
485240.0000000    0.2540938
485280.0000000    0.2532523
485320.0000000    0.2374680
485360.0000000    0.2527691
485400.0000000    0.2531823
485440.0000000    0.2463137
485480.0000000    0.2450716
485520.0000000    0.2486386
485560.0000000    0.2413693
485600.0000000    0.2601745
485640.0000000    0.2490553
485680.0000000    0.2514361
485720.0000000    0.2492351
485760.0000000    0.2606363
485800.0000000    0.2359707
485840.0000000    0.2581787
485880.0000000    0.2703795
485920.0000000    0.2553010
485960.0000000    0.2498973
486000.0000000    0.2446800
486040.0000000    0.2502869
486080.0000000    0.2547910
486120.0000000    0.2536504
486160.0000000    0.2521839
486200.0000000    0.2431282
486240.0000000    0.2477199
486280.0000000    0.2469144
486320.0000000    0.2449618
486360.0000000    0.2385161
486400.0000000    0.2397363
486440.0000000    0.2497423
486480.0000000    0.2482204
486520.0000000    0.2489398
486560.0000000    0.2558240
486600.0000000    0.2566145
486640.0000000    0.2654617
486680.0000000    0.2533517
486720.0000000    0.2501422
486760.0000000    0.2400982
486800.0000000    0.2470182
486840.0000000    0.2537578
486880.0000000    0.2658361
486920.0000000    0.2530859
486960.0000000    0.2603249
487000.0000000    0.2552873
487040.0000000    0.2501163
487080.0000000    0.2469333
487120.0000000    0.2477716
487160.0000000    0.2393532
487200.0000000    0.2458799
487240.0000000    0.2565403
487280.0000000    0.2530423
487320.0000000    0.2507686
487360.0000000    0.2554874
487400.0000000    0.2474407
487440.0000000    0.2473897
487480.0000000    0.2549765
487520.0000000    0.2483544
487560.0000000    0.2483498
487600.0000000    0.2543017
487640.0000000    0.2510251
487680.0000000    0.2469710
487720.0000000    0.2642790
487760.0000000    0.2533591
487800.0000000    0.2507076
487840.0000000    0.2403526
487880.0000000    0.2355760
487920.0000000    0.2480417
487960.0000000    0.2514600
488000.0000000    0.2417600
488040.0000000    0.2345819
488080.0000000    0.2424020
488120.0000000    0.2342785
488160.0000000    0.2400273
488200.0000000    0.2334859
488240.0000000    0.2422025
488280.0000000    0.2469419
488320.0000000    0.2423751
488360.0000000    0.2427998
488400.0000000    0.2540405
488440.0000000    0.2327608
488480.0000000    0.2443169
488520.0000000    0.2440750
488560.0000000    0.2365178
488600.0000000    0.2443882
488640.0000000    0.2500543
488680.0000000    0.2518579
488720.0000000    0.2425018
488760.0000000    0.2585138
488800.0000000    0.2386411
488840.0000000    0.2438180
488880.0000000    0.2601313
488920.0000000    0.2516362
488960.0000000    0.2420875
489000.0000000    0.2433566
489040.0000000    0.2460479
489080.0000000    0.2388869
489120.0000000    0.2488312
489160.0000000    0.2453758
489200.0000000    0.2352680
489240.0000000    0.2440747
489280.0000000    0.2410381
489320.0000000    0.2472600
489360.0000000    0.2493941
489400.0000000    0.2511095
489440.0000000    0.2547868
489480.0000000    0.2509241
489520.0000000    0.2496658
489560.0000000    0.2546128
489600.0000000    0.2449139
489640.0000000    0.2418155
489680.0000000    0.2321873
489720.0000000    0.2499239
489760.0000000    0.2545128
489800.0000000    0.2503039
489840.0000000    0.2359409
489880.0000000    0.2506228
489920.0000000    0.2471729
489960.0000000    0.2367137
490000.0000000    0.2500983
490040.0000000    0.2576788
490080.0000000    0.2537529
490120.0000000    0.2494542
490160.0000000    0.2492639
490200.0000000    0.2354327
490240.0000000    0.2673795
490280.0000000    0.2524517
490320.0000000    0.2382799
490360.0000000    0.2506919
490400.0000000    0.2392443
490440.0000000    0.2412428
490480.0000000    0.2461810
490520.0000000    0.2455095
490560.0000000    0.2465955
490600.0000000    0.2519174
490640.0000000    0.2480348
490680.0000000    0.2408001
490720.0000000    0.2424092
490760.0000000    0.2383918
490800.0000000    0.2344196
490840.0000000    0.2492526
490880.0000000    0.2436699
490920.0000000    0.2463450
490960.0000000    0.2473374
491000.0000000    0.2437910
491040.0000000    0.2578550
491080.0000000    0.2475799
491120.0000000    0.2599862
491160.0000000    0.2591705
491200.0000000    0.2637680
491240.0000000    0.2581195
491280.0000000    0.2513020
491320.0000000    0.2555059
491360.0000000    0.2358136
491400.0000000    0.2449247
491440.0000000    0.2481293
491480.0000000    0.2508977
491520.0000000    0.2520962
491560.0000000    0.2414966
491600.0000000    0.2453530
491640.0000000    0.2432257
491680.0000000    0.2512168
491720.0000000    0.2458587
491760.0000000    0.2449160
491800.0000000    0.2497294
491840.0000000    0.2568370
491880.0000000    0.2413673
491920.0000000    0.2526310
491960.0000000    0.2575524
492000.0000000    0.2563249
492040.0000000    0.2412349
492080.0000000    0.2581572
492120.0000000    0.2616114
492160.0000000    0.2521743
492200.0000000    0.2399139
492240.0000000    0.2454417
492280.0000000    0.2517065
492320.0000000    0.2423771
492360.0000000    0.2426902
492400.0000000    0.2525954
492440.0000000    0.2678707
492480.0000000    0.2467547
492520.0000000    0.2508558
492560.0000000    0.2643901
492600.0000000    0.2486391
492640.0000000    0.2446009
492680.0000000    0.2497605
492720.0000000    0.2680009
492760.0000000    0.2613360
492800.0000000    0.2402422
492840.0000000    0.2354708
492880.0000000    0.2342172
492920.0000000    0.2421933
492960.0000000    0.2455533
493000.0000000    0.2778828
493040.0000000    0.2552380
493080.0000000    0.2510625
493120.0000000    0.2460513
493160.0000000    0.2464375
493200.0000000    0.2510555
493240.0000000    0.2416264
493280.0000000    0.2475398
493320.0000000    0.2487372
493360.0000000    0.2442570
493400.0000000    0.2500952
493440.0000000    0.2398022
493480.0000000    0.2450428
493520.0000000    0.2347201
493560.0000000    0.2341869
493600.0000000    0.2394356
493640.0000000    0.2383679
493680.0000000    0.2526190
493720.0000000    0.2463147
493760.0000000    0.2390516
493800.0000000    0.2266638
493840.0000000    0.2378902
493880.0000000    0.2319374
493920.0000000    0.2385362
493960.0000000    0.2410478
494000.0000000    0.2359496
494040.0000000    0.2353227
494080.0000000    0.2458053
494120.0000000    0.2409666
494160.0000000    0.2392235
494200.0000000    0.2503949
494240.0000000    0.2387514
494280.0000000    0.2379348
494320.0000000    0.2398690
494360.0000000    0.2523745
494400.0000000    0.2497821
494440.0000000    0.2408950
494480.0000000    0.2467326
494520.0000000    0.2474189
494560.0000000    0.2516637
494600.0000000    0.2436508
494640.0000000    0.2417751
494680.0000000    0.2475313
494720.0000000    0.2449953
494760.0000000    0.2601725
494800.0000000    0.2394967
494840.0000000    0.2460562
494880.0000000    0.2513661
494920.0000000    0.2484771
494960.0000000    0.2522781
495000.0000000    0.2562538
495040.0000000    0.2363001
495080.0000000    0.2478701
495120.0000000    0.2516856
495160.0000000    0.2560519
495200.0000000    0.2554418
495240.0000000    0.2604086
495280.0000000    0.2514629
495320.0000000    0.2354933
495360.0000000    0.2425809
495400.0000000    0.2317756
495440.0000000    0.2378901
495480.0000000    0.2439993
495520.0000000    0.2558648
495560.0000000    0.2516506
495600.0000000    0.2442986
495640.0000000    0.2535062
495680.0000000    0.2359674
495720.0000000    0.2397807
495760.0000000    0.2335274
495800.0000000    0.2318574
495840.0000000    0.2442180
495880.0000000    0.2413194
495920.0000000    0.2449856
495960.0000000    0.2431992
496000.0000000    0.2380473
496040.0000000    0.2351913
496080.0000000    0.2407970
496120.0000000    0.2330590
496160.0000000    0.2486854
496200.0000000    0.2206907
496240.0000000    0.2419904
496280.0000000    0.2348610
496320.0000000    0.2380861
496360.0000000    0.2425201
496400.0000000    0.2476069
496440.0000000    0.2372445
496480.0000000    0.2360389
496520.0000000    0.2359968
496560.0000000    0.2399700
496600.0000000    0.2464165
496640.0000000    0.2395888
496680.0000000    0.2362689
496720.0000000    0.2362722
496760.0000000    0.2490507
496800.0000000    0.2435874
496840.0000000    0.2461633
496880.0000000    0.2494473
496920.0000000    0.2299115
496960.0000000    0.2394951
497000.0000000    0.2331742
497040.0000000    0.2342067
497080.0000000    0.2379081
497120.0000000    0.2434696
497160.0000000    0.2405307
497200.0000000    0.2439714
497240.0000000    0.2440241
497280.0000000    0.2481529
497320.0000000    0.2527456
497360.0000000    0.2470153
497400.0000000    0.2430852
497440.0000000    0.2397538
497480.0000000    0.2466136
497520.0000000    0.2483919
497560.0000000    0.2358230
497600.0000000    0.2456291
497640.0000000    0.2431932
497680.0000000    0.2455848
497720.0000000    0.2516962
497760.0000000    0.2498641
497800.0000000    0.2475354
497840.0000000    0.2516594
497880.0000000    0.2400590
497920.0000000    0.2410746
497960.0000000    0.2474771
498000.0000000    0.2409888
498040.0000000    0.2388920
498080.0000000    0.2489904
498120.0000000    0.2443350
498160.0000000    0.2357031
498200.0000000    0.2532416
498240.0000000    0.2532100
498280.0000000    0.2358665
498320.0000000    0.2384742
498360.0000000    0.2523957
498400.0000000    0.2395490
498440.0000000    0.2487265
498480.0000000    0.2496671
498520.0000000    0.2456244
498560.0000000    0.2501363
498600.0000000    0.2413023
498640.0000000    0.2378556
498680.0000000    0.2455092
498720.0000000    0.2358043
498760.0000000    0.2245245
498800.0000000    0.2434510
498840.0000000    0.2410464
498880.0000000    0.2528073
498920.0000000    0.2629762
498960.0000000    0.2331395
499000.0000000    0.2429705
499040.0000000    0.2480494
499080.0000000    0.2243366
499120.0000000    0.2411468
499160.0000000    0.2392902
499200.0000000    0.2486723
499240.0000000    0.2546866
499280.0000000    0.2475530
499320.0000000    0.2483978
499360.0000000    0.2599596
499400.0000000    0.2492871
499440.0000000    0.2510648
499480.0000000    0.2450143
499520.0000000    0.2572911
499560.0000000    0.2519547
499600.0000000    0.2338987
499640.0000000    0.2535464
499680.0000000    0.2384340
499720.0000000    0.2514172
499760.0000000    0.2509086
499800.0000000    0.2423464
499840.0000000    0.2491899
499880.0000000    0.2402264
499920.0000000    0.2524370
499960.0000000    0.2441215
500000.0000000    0.2402782
500040.0000000    0.2349887
500080.0000000    0.2456383
500120.0000000    0.2491054
500160.0000000    0.2544512
500200.0000000    0.2469065
500240.0000000    0.2422859
500280.0000000    0.2516784
500320.0000000    0.2479728
500360.0000000    0.2439555
500400.0000000    0.2387953
500440.0000000    0.2446516
500480.0000000    0.2352765
500520.0000000    0.2421459
500560.0000000    0.2347843
500600.0000000    0.2375769
500640.0000000    0.2371077
500680.0000000    0.2373178
500720.0000000    0.2372809
500760.0000000    0.2339631
500800.0000000    0.2317184
500840.0000000    0.2311306
500880.0000000    0.2303452
500920.0000000    0.2375676
500960.0000000    0.2456754
501000.0000000    0.2245192
501040.0000000    0.2395122
501080.0000000    0.2311463
501120.0000000    0.2393192
501160.0000000    0.2499878
501200.0000000    0.2339870
501240.0000000    0.2335416
501280.0000000    0.2262924
501320.0000000    0.2219489
501360.0000000    0.2389070
501400.0000000    0.2294552
501440.0000000    0.2300414
501480.0000000    0.2232711
501520.0000000    0.2429287
501560.0000000    0.2372901
501600.0000000    0.2283561
501640.0000000    0.2318960
501680.0000000    0.2261572
501720.0000000    0.2499916
501760.0000000    0.2315832
501800.0000000    0.2422868
501840.0000000    0.2263463
501880.0000000    0.2268889
501920.0000000    0.2287078
501960.0000000    0.2357621
502000.0000000    0.2379324
502040.0000000    0.2375393
502080.0000000    0.2328931
502120.0000000    0.2356758
502160.0000000    0.2309766
502200.0000000    0.2405923
502240.0000000    0.2322216
502280.0000000    0.2356315
502320.0000000    0.2231373
502360.0000000    0.2344525
502400.0000000    0.2445216
502440.0000000    0.2317743
502480.0000000    0.2421662
502520.0000000    0.2255923
502560.0000000    0.2355795
502600.0000000    0.2275431
502640.0000000    0.2300686
502680.0000000    0.2339974
502720.0000000    0.2329510
502760.0000000    0.2201651
502800.0000000    0.2403187
502840.0000000    0.2420741
502880.0000000    0.2564107
502920.0000000    0.2411880
502960.0000000    0.2530843
503000.0000000    0.2512894
503040.0000000    0.2431545
503080.0000000    0.2379022
503120.0000000    0.2381511
503160.0000000    0.2384095
503200.0000000    0.2291854
503240.0000000    0.2465399
503280.0000000    0.2456793
503320.0000000    0.2359392
503360.0000000    0.2367376
503400.0000000    0.2325203
503440.0000000    0.2293835
503480.0000000    0.2381342
503520.0000000    0.2532795
503560.0000000    0.2423456
503600.0000000    0.2473344
503640.0000000    0.2528219
503680.0000000    0.2375202
503720.0000000    0.2427877
503760.0000000    0.2607887
503800.0000000    0.2434848
503840.0000000    0.2528432
503880.0000000    0.2475460
503920.0000000    0.2595043
503960.0000000    0.2541159
504000.0000000    0.2535251
504040.0000000    0.2544605
504080.0000000    0.2482834
504120.0000000    0.2484822
504160.0000000    0.2481802
504200.0000000    0.2623565
504240.0000000    0.2558415
504280.0000000    0.2544043
504320.0000000    0.2490621
504360.0000000    0.2476642
504400.0000000    0.2455307
504440.0000000    0.2511348
504480.0000000    0.2468876
504520.0000000    0.2496122
504560.0000000    0.2432659
504600.0000000    0.2496693
504640.0000000    0.2422047
504680.0000000    0.2571140
504720.0000000    0.2357877
504760.0000000    0.2421043
504800.0000000    0.2340207
504840.0000000    0.2520089
504880.0000000    0.2571809
504920.0000000    0.2386870
504960.0000000    0.2298828
505000.0000000    0.2451479
505040.0000000    0.2422360
505080.0000000    0.2413459
505120.0000000    0.2331554
505160.0000000    0.2484529
505200.0000000    0.2459973
505240.0000000    0.2574633
505280.0000000    0.2502568
505320.0000000    0.2418099
505360.0000000    0.2419483
505400.0000000    0.2432632
505440.0000000    0.2591963
505480.0000000    0.2611312
505520.0000000    0.2472593
505560.0000000    0.2454658
505600.0000000    0.2610427
505640.0000000    0.2496705
505680.0000000    0.2546068
505720.0000000    0.2554315
505760.0000000    0.2681845
505800.0000000    0.2578607
505840.0000000    0.2581712
505880.0000000    0.2720414
505920.0000000    0.2664137
505960.0000000    0.2508765
506000.0000000    0.2539826
506040.0000000    0.2642154
506080.0000000    0.2486041
506120.0000000    0.2512998
506160.0000000    0.2456230
506200.0000000    0.2693330
506240.0000000    0.2387091
506280.0000000    0.2393428
506320.0000000    0.2413919
506360.0000000    0.2400749
506400.0000000    0.2518276
506440.0000000    0.2367022
506480.0000000    0.2309304
506520.0000000    0.2312610
506560.0000000    0.2373950
506600.0000000    0.2469005
506640.0000000    0.2373517
506680.0000000    0.2426247
506720.0000000    0.2374233
506760.0000000    0.2323096
506800.0000000    0.2342592
506840.0000000    0.2326053
506880.0000000    0.2377020
506920.0000000    0.2257224
506960.0000000    0.2280332
507000.0000000    0.2283136
507040.0000000    0.2444193
507080.0000000    0.2448610
507120.0000000    0.2478031
507160.0000000    0.2468807
507200.0000000    0.2409614
507240.0000000    0.2643242
507280.0000000    0.2599196
507320.0000000    0.2595583
507360.0000000    0.2443194
507400.0000000    0.2541959
507440.0000000    0.2531769
507480.0000000    0.2491413
507520.0000000    0.2400005
507560.0000000    0.2461384
507600.0000000    0.2587661
507640.0000000    0.2516836
507680.0000000    0.2505434
507720.0000000    0.2628781
507760.0000000    0.2464952
507800.0000000    0.2369090
507840.0000000    0.2340651
507880.0000000    0.2436784
507920.0000000    0.2422332
507960.0000000    0.2396685
508000.0000000    0.2397528
508040.0000000    0.2462901
508080.0000000    0.2375672
508120.0000000    0.2401665
508160.0000000    0.2427613
508200.0000000    0.2271840
508240.0000000    0.2382052
508280.0000000    0.2499527
508320.0000000    0.2410437
508360.0000000    0.2371081
508400.0000000    0.2531490
508440.0000000    0.2349968
508480.0000000    0.2543504
508520.0000000    0.2552213
508560.0000000    0.2452832
508600.0000000    0.2464727
508640.0000000    0.2502751
508680.0000000    0.2505766
508720.0000000    0.2440170
508760.0000000    0.2419004
508800.0000000    0.2554534
508840.0000000    0.2385651
508880.0000000    0.2515714
508920.0000000    0.2411414
508960.0000000    0.2330606
509000.0000000    0.2419869
509040.0000000    0.2385417
509080.0000000    0.2425519
509120.0000000    0.2564689
509160.0000000    0.2615551
509200.0000000    0.2444906
509240.0000000    0.2481165
509280.0000000    0.2505485
509320.0000000    0.2548727
509360.0000000    0.2578158
509400.0000000    0.2485341
509440.0000000    0.2550054
509480.0000000    0.2441964
509520.0000000    0.2499258
509560.0000000    0.2501148
509600.0000000    0.2515636
509640.0000000    0.2469535
509680.0000000    0.2614637
509720.0000000    0.2581453
509760.0000000    0.2448454
509800.0000000    0.2462323
509840.0000000    0.2499185
509880.0000000    0.2508663
509920.0000000    0.2545249
509960.0000000    0.2504261
510000.0000000    0.2783548
510040.0000000    0.2783568
510080.0000000    0.2701110
510120.0000000    0.2503919
510160.0000000    0.2613036
510200.0000000    0.2579023
510240.0000000    0.2570975
510280.0000000    0.2566777
510320.0000000    0.2638795
510360.0000000    0.2593628
510400.0000000    0.2548109
510440.0000000    0.2577938
510480.0000000    0.2797802
510520.0000000    0.2670500
510560.0000000    0.2814541
510600.0000000    0.2655987
510640.0000000    0.2705725
510680.0000000    0.2623582
510720.0000000    0.2665896
510760.0000000    0.2496215
510800.0000000    0.2558517
510840.0000000    0.2579643
510880.0000000    0.2693878
510920.0000000    0.2541445
510960.0000000    0.2435319
511000.0000000    0.2641807
511040.0000000    0.2685542
511080.0000000    0.2425537
511120.0000000    0.2571561
511160.0000000    0.2717420
511200.0000000    0.2624363
511240.0000000    0.2552413
511280.0000000    0.2616966
511320.0000000    0.2643214
511360.0000000    0.2565418
511400.0000000    0.2702091
511440.0000000    0.2438954
511480.0000000    0.2648670
511520.0000000    0.2673913
511560.0000000    0.2612148
511600.0000000    0.2570469
511640.0000000    0.2566037
511680.0000000    0.2588743
511720.0000000    0.2582173
511760.0000000    0.2602769
511800.0000000    0.2686144
511840.0000000    0.2622167
511880.0000000    0.2708429
511920.0000000    0.2677972
511960.0000000    0.2638991
512000.0000000    0.2606126
512040.0000000    0.2459878
512080.0000000    0.2383957
512120.0000000    0.2650093
512160.0000000    0.2692853
512200.0000000    0.2618321
512240.0000000    0.2687096
512280.0000000    0.2685437
512320.0000000    0.2466562
512360.0000000    0.2528628
512400.0000000    0.2539061
512440.0000000    0.2541502
512480.0000000    0.2577676
512520.0000000    0.2609801
512560.0000000    0.2672135
512600.0000000    0.2548132
512640.0000000    0.2656389
512680.0000000    0.2665565
512720.0000000    0.2570934
512760.0000000    0.2512173
512800.0000000    0.2666779
512840.0000000    0.2605232
512880.0000000    0.2579473
512920.0000000    0.2487671
512960.0000000    0.2511358
513000.0000000    0.2605896
513040.0000000    0.2514005
513080.0000000    0.2396236
513120.0000000    0.2524831
513160.0000000    0.2467776
513200.0000000    0.2648883
513240.0000000    0.2700139
513280.0000000    0.2521526
513320.0000000    0.2598357
513360.0000000    0.2585197
513400.0000000    0.2550079
513440.0000000    0.2485525
513480.0000000    0.2707725
513520.0000000    0.2748730
513560.0000000    0.2761794
513600.0000000    0.2531766
513640.0000000    0.2612346
513680.0000000    0.2432111
513720.0000000    0.2450571
513760.0000000    0.2627004
513800.0000000    0.2471780
513840.0000000    0.2436249
513880.0000000    0.2340593
513920.0000000    0.2472276
513960.0000000    0.2521579
514000.0000000    0.2482291
514040.0000000    0.2516381
514080.0000000    0.2424913
514120.0000000    0.2567987
514160.0000000    0.2502592
514200.0000000    0.2448996
514240.0000000    0.2596727
514280.0000000    0.2627266
514320.0000000    0.2511263
514360.0000000    0.2623265
514400.0000000    0.2522543
514440.0000000    0.2616643
514480.0000000    0.2489759
514520.0000000    0.2468282
514560.0000000    0.2504164
514600.0000000    0.2513917
514640.0000000    0.2373646
514680.0000000    0.2459155
514720.0000000    0.2439943
514760.0000000    0.2518706
514800.0000000    0.2602657
514840.0000000    0.2337632
514880.0000000    0.2266506
514920.0000000    0.2503931
514960.0000000    0.2421296
515000.0000000    0.2430329
515040.0000000    0.2371165
515080.0000000    0.2543827
515120.0000000    0.2541305
515160.0000000    0.2342458
515200.0000000    0.2501363
515240.0000000    0.2423511
515280.0000000    0.2595911
515320.0000000    0.2486618
515360.0000000    0.2409200
515400.0000000    0.2486871
515440.0000000    0.2401023
515480.0000000    0.2475444
515520.0000000    0.2661725
515560.0000000    0.2452186
515600.0000000    0.2464569
515640.0000000    0.2604463
515680.0000000    0.2409339
515720.0000000    0.2399785
515760.0000000    0.2478556
515800.0000000    0.2461334
515840.0000000    0.2505010
515880.0000000    0.2515134
515920.0000000    0.2443079
515960.0000000    0.2514047
516000.0000000    0.2390614
516040.0000000    0.2458290
516080.0000000    0.2337003
516120.0000000    0.2508672
516160.0000000    0.2541198
516200.0000000    0.2270445
516240.0000000    0.2516484
516280.0000000    0.2438007
516320.0000000    0.2345082
516360.0000000    0.2346830
516400.0000000    0.2455582
516440.0000000    0.2410452
516480.0000000    0.2476329
516520.0000000    0.2484757
516560.0000000    0.2442111
516600.0000000    0.2442892
516640.0000000    0.2570488
516680.0000000    0.2366614
516720.0000000    0.2423660
516760.0000000    0.2260537
516800.0000000    0.2382775
516840.0000000    0.2423194
516880.0000000    0.2428574
516920.0000000    0.2492102
516960.0000000    0.2482672
517000.0000000    0.2606844
517040.0000000    0.2379550
517080.0000000    0.2352172
517120.0000000    0.2339820
517160.0000000    0.2398631
517200.0000000    0.2409259
517240.0000000    0.2461802
517280.0000000    0.2530957
517320.0000000    0.2509480
517360.0000000    0.2492217
517400.0000000    0.2534926
517440.0000000    0.2513695
517480.0000000    0.2460627
517520.0000000    0.2510639
517560.0000000    0.2497428
517600.0000000    0.2383065
517640.0000000    0.2429372
517680.0000000    0.2522007
517720.0000000    0.2576610
517760.0000000    0.2584339
517800.0000000    0.2587690
517840.0000000    0.2563649
517880.0000000    0.2564335
517920.0000000    0.2565502
517960.0000000    0.2513615
518000.0000000    0.2477285
518040.0000000    0.2591521
518080.0000000    0.2560673
518120.0000000    0.2446154
518160.0000000    0.2551059
518200.0000000    0.2649446
518240.0000000    0.2595358
518280.0000000    0.2505271
518320.0000000    0.2633175
518360.0000000    0.2470999
518400.0000000    0.2492104
518440.0000000    0.2520409
518480.0000000    0.2603311
518520.0000000    0.2528913
518560.0000000    0.2492333
518600.0000000    0.2449573
518640.0000000    0.2456013
518680.0000000    0.2565899
518720.0000000    0.2495151
518760.0000000    0.2472020
518800.0000000    0.2488910
518840.0000000    0.2535976
518880.0000000    0.2549410
518920.0000000    0.2512474
518960.0000000    0.2499594
519000.0000000    0.2639627
519040.0000000    0.2593396
519080.0000000    0.2547090
519120.0000000    0.2559951
519160.0000000    0.2489225
519200.0000000    0.2475269
519240.0000000    0.2620481
519280.0000000    0.2462936
519320.0000000    0.2609430
519360.0000000    0.2605492
519400.0000000    0.2569160
519440.0000000    0.2528067
519480.0000000    0.2405136
519520.0000000    0.2547233
519560.0000000    0.2493608
519600.0000000    0.2373131
519640.0000000    0.2489485
519680.0000000    0.2586647
519720.0000000    0.2495561
519760.0000000    0.2407350
519800.0000000    0.2498588
519840.0000000    0.2531530
519880.0000000    0.2391579
519920.0000000    0.2368893
519960.0000000    0.2538607
520000.0000000    0.2476849
520040.0000000    0.2531930
520080.0000000    0.2525530
520120.0000000    0.2561202
520160.0000000    0.2535731
520200.0000000    0.2478234
520240.0000000    0.2299403
520280.0000000    0.2525968
520320.0000000    0.2381327
520360.0000000    0.2462029
520400.0000000    0.2409136
520440.0000000    0.2327241
520480.0000000    0.2428087
520520.0000000    0.2592442
520560.0000000    0.2413470
520600.0000000    0.2455136
520640.0000000    0.2385784
520680.0000000    0.2368453
520720.0000000    0.2500647
520760.0000000    0.2519436
520800.0000000    0.2387429
520840.0000000    0.2374827
520880.0000000    0.2497483
520920.0000000    0.2497492
520960.0000000    0.2412848
521000.0000000    0.2392432
521040.0000000    0.2385272
521080.0000000    0.2487997
521120.0000000    0.2226669
521160.0000000    0.2352662
521200.0000000    0.2396964
521240.0000000    0.2488823
521280.0000000    0.2495530
521320.0000000    0.2424475
521360.0000000    0.2527461
521400.0000000    0.2561450
521440.0000000    0.2529154
521480.0000000    0.2364715
521520.0000000    0.2387016
521560.0000000    0.2543172
521600.0000000    0.2608272
521640.0000000    0.2457932
521680.0000000    0.2505012
521720.0000000    0.2586254
521760.0000000    0.2348386
521800.0000000    0.2336133
521840.0000000    0.2429850
521880.0000000    0.2457100
521920.0000000    0.2471073
521960.0000000    0.2404489
522000.0000000    0.2499307
522040.0000000    0.2487642
522080.0000000    0.2505658
522120.0000000    0.2501260
522160.0000000    0.2490645
522200.0000000    0.2489486
522240.0000000    0.2455130
522280.0000000    0.2454636
522320.0000000    0.2317941
522360.0000000    0.2417116
522400.0000000    0.2347791
522440.0000000    0.2437734
522480.0000000    0.2516574
522520.0000000    0.2368354
522560.0000000    0.2531279
522600.0000000    0.2453152
522640.0000000    0.2455359
522680.0000000    0.2414202
522720.0000000    0.2643444
522760.0000000    0.2429443
522800.0000000    0.2547033
522840.0000000    0.2412703
522880.0000000    0.2400919
522920.0000000    0.2505488
522960.0000000    0.2388120
523000.0000000    0.2404893
523040.0000000    0.2436966
523080.0000000    0.2294446
523120.0000000    0.2442021
523160.0000000    0.2453796
523200.0000000    0.2478939
523240.0000000    0.2499108
523280.0000000    0.2415271
523320.0000000    0.2340354
523360.0000000    0.2411007
523400.0000000    0.2452771
523440.0000000    0.2521403
523480.0000000    0.2573112
523520.0000000    0.2591695
523560.0000000    0.2457293
523600.0000000    0.2468555
523640.0000000    0.2670093
523680.0000000    0.2509354
523720.0000000    0.2455444
523760.0000000    0.2488151
523800.0000000    0.2550059
523840.0000000    0.2536290
523880.0000000    0.2557250
523920.0000000    0.2269949
523960.0000000    0.2360416
524000.0000000    0.2443111
524040.0000000    0.2335059
524080.0000000    0.2454809
524120.0000000    0.2452394
524160.0000000    0.2533321
524200.0000000    0.2553740
524240.0000000    0.2599054
524280.0000000    0.2542942
524320.0000000    0.2542655
524360.0000000    0.2454528
524400.0000000    0.2352323
524440.0000000    0.2505602
524480.0000000    0.2520460
524520.0000000    0.2466581
524560.0000000    0.2516490
524600.0000000    0.2506630
524640.0000000    0.2602876
524680.0000000    0.2523104
524720.0000000    0.2579725
524760.0000000    0.2521566
524800.0000000    0.2678632
524840.0000000    0.2551267
524880.0000000    0.2435163
524920.0000000    0.2564514
524960.0000000    0.2539489
525000.0000000    0.2534076
525040.0000000    0.2555451
525080.0000000    0.2727726
525120.0000000    0.2642423
525160.0000000    0.2707136
525200.0000000    0.2563160
525240.0000000    0.2621478
525280.0000000    0.2651429
525320.0000000    0.2673031
525360.0000000    0.2470400
525400.0000000    0.2536889
525440.0000000    0.2852651
525480.0000000    0.2457621
525520.0000000    0.2572399
525560.0000000    0.2462348
525600.0000000    0.2501875
525640.0000000    0.2467516
525680.0000000    0.2453797
525720.0000000    0.2566690
525760.0000000    0.2579692
525800.0000000    0.2572370
525840.0000000    0.2632044
525880.0000000    0.2514675
525920.0000000    0.2561004
525960.0000000    0.2466173
526000.0000000    0.2586809
526040.0000000    0.2455618
526080.0000000    0.2479420
526120.0000000    0.2578995
526160.0000000    0.2551860
526200.0000000    0.2496124
526240.0000000    0.2457058
526280.0000000    0.2564256
526320.0000000    0.2527325
526360.0000000    0.2512221
526400.0000000    0.2437176
526440.0000000    0.2393613
526480.0000000    0.2510324
526520.0000000    0.2509353
526560.0000000    0.2436729
526600.0000000    0.2496677
526640.0000000    0.2502758
526680.0000000    0.2518944
526720.0000000    0.2571778
526760.0000000    0.2628089
526800.0000000    0.2591159
526840.0000000    0.2356846
526880.0000000    0.2480225
526920.0000000    0.2596310
526960.0000000    0.2460679
527000.0000000    0.2517078
527040.0000000    0.2582439
527080.0000000    0.2650011
527120.0000000    0.2437365
527160.0000000    0.2491167
527200.0000000    0.2515939
527240.0000000    0.2521684
527280.0000000    0.2614771
527320.0000000    0.2462670
527360.0000000    0.2498993
527400.0000000    0.2576910
527440.0000000    0.2556288
527480.0000000    0.2506716
527520.0000000    0.2533179
527560.0000000    0.2496763
527600.0000000    0.2621877
527640.0000000    0.2532442
527680.0000000    0.2560280
527720.0000000    0.2579077
527760.0000000    0.2668207
527800.0000000    0.2523324
527840.0000000    0.2667252
527880.0000000    0.2490639
527920.0000000    0.2473753
527960.0000000    0.2376197
528000.0000000    0.2424522
528040.0000000    0.2647384
528080.0000000    0.2485520
528120.0000000    0.2550806
528160.0000000    0.2580462
528200.0000000    0.2457535
528240.0000000    0.2482960
528280.0000000    0.2527245
528320.0000000    0.2499886
528360.0000000    0.2587233
528400.0000000    0.2527161
528440.0000000    0.2504022
528480.0000000    0.2528655
528520.0000000    0.2605822
528560.0000000    0.2414996
528600.0000000    0.2479138
528640.0000000    0.2506991
528680.0000000    0.2538595
528720.0000000    0.2656401
528760.0000000    0.2464797
528800.0000000    0.2511444
528840.0000000    0.2526170
528880.0000000    0.2701716
528920.0000000    0.2482228
528960.0000000    0.2536497
529000.0000000    0.2517024
529040.0000000    0.2531543
529080.0000000    0.2509380
529120.0000000    0.2498831
529160.0000000    0.2610692
529200.0000000    0.2670550
529240.0000000    0.2419610
529280.0000000    0.2538282
529320.0000000    0.2461408
529360.0000000    0.2496038
529400.0000000    0.2349578
529440.0000000    0.2492817
529480.0000000    0.2435606
529520.0000000    0.2424507
529560.0000000    0.2365419
529600.0000000    0.2350964
529640.0000000    0.2362708
529680.0000000    0.2453345
529720.0000000    0.2499842
529760.0000000    0.2307526
529800.0000000    0.2409247
529840.0000000    0.2285037
529880.0000000    0.2272752
529920.0000000    0.2340263
529960.0000000    0.2355854
530000.0000000    0.2201576
530040.0000000    0.2277576
530080.0000000    0.2195141
530120.0000000    0.2198235
530160.0000000    0.2344077
530200.0000000    0.2215816
530240.0000000    0.2221390
530280.0000000    0.2257183
530320.0000000    0.2136943
530360.0000000    0.2219319
530400.0000000    0.2213339
530440.0000000    0.2280633
530480.0000000    0.2281144
530520.0000000    0.2416505
530560.0000000    0.2226396
530600.0000000    0.2405735
530640.0000000    0.2290453
530680.0000000    0.2314748
530720.0000000    0.2369727
530760.0000000    0.2441385
530800.0000000    0.2195955
530840.0000000    0.2262328
530880.0000000    0.2316718
530920.0000000    0.2434753
530960.0000000    0.2301001
531000.0000000    0.2438273
531040.0000000    0.2282976
531080.0000000    0.2392588
531120.0000000    0.2395975
531160.0000000    0.2344628
531200.0000000    0.2432030
531240.0000000    0.2447105
531280.0000000    0.2466978
531320.0000000    0.2420302
531360.0000000    0.2312650
531400.0000000    0.2429282
531440.0000000    0.2366589
531480.0000000    0.2311047
531520.0000000    0.2467050
531560.0000000    0.2417722
531600.0000000    0.2390918
531640.0000000    0.2279616
531680.0000000    0.2499477
531720.0000000    0.2429612
531760.0000000    0.2412365
531800.0000000    0.2399200
531840.0000000    0.2485889
531880.0000000    0.2265544
531920.0000000    0.2146033
531960.0000000    0.2175642
532000.0000000    0.2157779
532040.0000000    0.2367215
532080.0000000    0.2452112
532120.0000000    0.2396209
532160.0000000    0.2192570
532200.0000000    0.2328441
532240.0000000    0.2315912
532280.0000000    0.2312591
532320.0000000    0.2267102
532360.0000000    0.2249629
532400.0000000    0.2319880
532440.0000000    0.2280710
532480.0000000    0.2278704
532520.0000000    0.2344889
532560.0000000    0.2374774
532600.0000000    0.2414269
532640.0000000    0.2419757
532680.0000000    0.2442513
532720.0000000    0.2423840
532760.0000000    0.2383070
532800.0000000    0.2298268
532840.0000000    0.2349649
532880.0000000    0.2391805
532920.0000000    0.2392922
532960.0000000    0.2532019
533000.0000000    0.2469998
533040.0000000    0.2417990
533080.0000000    0.2546603
533120.0000000    0.2558353
533160.0000000    0.2480724
533200.0000000    0.2458943
533240.0000000    0.2532815
533280.0000000    0.2546017
533320.0000000    0.2436261
533360.0000000    0.2498395
533400.0000000    0.2498518
533440.0000000    0.2502445
533480.0000000    0.2573839
533520.0000000    0.2609624
533560.0000000    0.2461917
533600.0000000    0.2469199
533640.0000000    0.2472443
533680.0000000    0.2492986
533720.0000000    0.2536977
533760.0000000    0.2403850
533800.0000000    0.2244234
533840.0000000    0.2305518
533880.0000000    0.2376199
533920.0000000    0.2420501
533960.0000000    0.2497398
534000.0000000    0.2610339
534040.0000000    0.2693087
534080.0000000    0.2490524
534120.0000000    0.2413624
534160.0000000    0.2567220
534200.0000000    0.2496805
534240.0000000    0.2559198
534280.0000000    0.2534911
534320.0000000    0.2380292
534360.0000000    0.2526883
534400.0000000    0.2500161
534440.0000000    0.2482081
534480.0000000    0.2447335
534520.0000000    0.2601008
534560.0000000    0.2486404
534600.0000000    0.2559509
534640.0000000    0.2435177
534680.0000000    0.2391107
534720.0000000    0.2599584
534760.0000000    0.2431699
534800.0000000    0.2369732
534840.0000000    0.2396490
534880.0000000    0.2363134
534920.0000000    0.2427863
534960.0000000    0.2415478
535000.0000000    0.2483670
535040.0000000    0.2475606
535080.0000000    0.2416843
535120.0000000    0.2368993
535160.0000000    0.2406301
535200.0000000    0.2331158
535240.0000000    0.2442829
535280.0000000    0.2377590
535320.0000000    0.2451342
535360.0000000    0.2404983
535400.0000000    0.2523080
535440.0000000    0.2406017
535480.0000000    0.2574410
535520.0000000    0.2751425
535560.0000000    0.2486055
535600.0000000    0.2613020
535640.0000000    0.2528324
535680.0000000    0.2526760
535720.0000000    0.2556313
535760.0000000    0.2557015
535800.0000000    0.2446335
535840.0000000    0.2579040
535880.0000000    0.2482211
535920.0000000    0.2491929
535960.0000000    0.2531923
536000.0000000    0.2455017
536040.0000000    0.2441043
536080.0000000    0.2507389
536120.0000000    0.2455672
536160.0000000    0.2477147
536200.0000000    0.2404532
536240.0000000    0.2508834
536280.0000000    0.2581280
536320.0000000    0.2556031
536360.0000000    0.2546948
536400.0000000    0.2514265
536440.0000000    0.2461860
536480.0000000    0.2597355
536520.0000000    0.2469704
536560.0000000    0.2420867
536600.0000000    0.2512360
536640.0000000    0.2562616
536680.0000000    0.2489396
536720.0000000    0.2484356
536760.0000000    0.2480677
536800.0000000    0.2488154
536840.0000000    0.2480838
536880.0000000    0.2423601
536920.0000000    0.2507797
536960.0000000    0.2447502
537000.0000000    0.2608977
537040.0000000    0.2499806
537080.0000000    0.2436876
537120.0000000    0.2622375
537160.0000000    0.2641301
537200.0000000    0.2555951
537240.0000000    0.2625142
537280.0000000    0.2455111
537320.0000000    0.2599647
537360.0000000    0.2440245
537400.0000000    0.2487982
537440.0000000    0.2532060
537480.0000000    0.2712823
537520.0000000    0.2683055
537560.0000000    0.2590678
537600.0000000    0.2589670
537640.0000000    0.2627610
537680.0000000    0.2394023
537720.0000000    0.2589830
537760.0000000    0.2608638
537800.0000000    0.2526264
537840.0000000    0.2593145
537880.0000000    0.2536558
537920.0000000    0.2455386
537960.0000000    0.2537507
538000.0000000    0.2625326
538040.0000000    0.2590120
538080.0000000    0.2345876
538120.0000000    0.2479045
538160.0000000    0.2451648
538200.0000000    0.2654308
538240.0000000    0.2527309
538280.0000000    0.2556602
538320.0000000    0.2529222
538360.0000000    0.2511846
538400.0000000    0.2604449
538440.0000000    0.2644439
538480.0000000    0.2557788
538520.0000000    0.2479093
538560.0000000    0.2521814
538600.0000000    0.2544262
538640.0000000    0.2700787
538680.0000000    0.2792703
538720.0000000    0.2723311
538760.0000000    0.2524527
538800.0000000    0.2673716
538840.0000000    0.2528982
538880.0000000    0.2754545
538920.0000000    0.2609313
538960.0000000    0.2644053
539000.0000000    0.2742798
539040.0000000    0.2613851
539080.0000000    0.2687085
539120.0000000    0.2660147
539160.0000000    0.2580675
539200.0000000    0.2556173
539240.0000000    0.2673537
539280.0000000    0.2485665
539320.0000000    0.2651733
539360.0000000    0.2511998
539400.0000000    0.2456246
539440.0000000    0.2495824
539480.0000000    0.2567216
539520.0000000    0.2646753
539560.0000000    0.2601288
539600.0000000    0.2682308
539640.0000000    0.2695439
539680.0000000    0.2682039
539720.0000000    0.2537575
539760.0000000    0.2554238
539800.0000000    0.2579962
539840.0000000    0.2639283
539880.0000000    0.2638664
539920.0000000    0.2579559
539960.0000000    0.2706565
540000.0000000    0.2523928
540040.0000000    0.2555387
540080.0000000    0.2636510
540120.0000000    0.2331799
540160.0000000    0.2512233
540200.0000000    0.2478115
540240.0000000    0.2455015
540280.0000000    0.2420132
540320.0000000    0.2467351
540360.0000000    0.2420825
540400.0000000    0.2380758
540440.0000000    0.2346425
540480.0000000    0.2320965
540520.0000000    0.2528795
540560.0000000    0.2509280
540600.0000000    0.2486770
540640.0000000    0.2471621
540680.0000000    0.2390133
540720.0000000    0.2363226
540760.0000000    0.2517827
540800.0000000    0.2359921
540840.0000000    0.2438238
540880.0000000    0.2368249
540920.0000000    0.2221092
540960.0000000    0.2358924
541000.0000000    0.2366197
541040.0000000    0.2308024
541080.0000000    0.2397379
541120.0000000    0.2251016
541160.0000000    0.2296894
541200.0000000    0.2392253
541240.0000000    0.2250558
541280.0000000    0.2340311
541320.0000000    0.2378917
541360.0000000    0.2325125
541400.0000000    0.2314093
541440.0000000    0.2248317
541480.0000000    0.2204351
541520.0000000    0.2361777
541560.0000000    0.2293485
541600.0000000    0.2382537
541640.0000000    0.2438270
541680.0000000    0.2492800
541720.0000000    0.2553613
541760.0000000    0.2489083
541800.0000000    0.2418246
541840.0000000    0.2500850
541880.0000000    0.2565697
541920.0000000    0.2468580
541960.0000000    0.2359516
542000.0000000    0.2436889
542040.0000000    0.2387100
542080.0000000    0.2397095
542120.0000000    0.2405109
542160.0000000    0.2411711
542200.0000000    0.2414192
542240.0000000    0.2496508
542280.0000000    0.2400824
542320.0000000    0.2403356
542360.0000000    0.2462033
542400.0000000    0.2358528
542440.0000000    0.2270734
542480.0000000    0.2333958
542520.0000000    0.2316275
542560.0000000    0.2277721
542600.0000000    0.2425687
542640.0000000    0.2469406
542680.0000000    0.2494334
542720.0000000    0.2543134
542760.0000000    0.2477925
542800.0000000    0.2426481
542840.0000000    0.2561650
542880.0000000    0.2407094
542920.0000000    0.2351717
542960.0000000    0.2271410
543000.0000000    0.2447065
543040.0000000    0.2372765
543080.0000000    0.2374008
543120.0000000    0.2416288
543160.0000000    0.2429042
543200.0000000    0.2295357
543240.0000000    0.2468726
543280.0000000    0.2571960
543320.0000000    0.2481374
543360.0000000    0.2480129
543400.0000000    0.2540807
543440.0000000    0.2488772
543480.0000000    0.2478113
543520.0000000    0.2469419
543560.0000000    0.2431552
543600.0000000    0.2430689
543640.0000000    0.2452285
543680.0000000    0.2497088
543720.0000000    0.2530693
543760.0000000    0.2436936
543800.0000000    0.2440306
543840.0000000    0.2398116
543880.0000000    0.2399198
543920.0000000    0.2346334
543960.0000000    0.2509679
544000.0000000    0.2512484
544040.0000000    0.2466917
544080.0000000    0.2438821
544120.0000000    0.2489815
544160.0000000    0.2287718
544200.0000000    0.2487870
544240.0000000    0.2470765
544280.0000000    0.2472557
544320.0000000    0.2418579
544360.0000000    0.2422238
544400.0000000    0.2327122
544440.0000000    0.2416325
544480.0000000    0.2456625
544520.0000000    0.2435674
544560.0000000    0.2518640
544600.0000000    0.2579392
544640.0000000    0.2445577
544680.0000000    0.2411114
544720.0000000    0.2493272
544760.0000000    0.2543103
544800.0000000    0.2525687
544840.0000000    0.2598957
544880.0000000    0.2528207
544920.0000000    0.2381636
544960.0000000    0.2427881
545000.0000000    0.2493158
545040.0000000    0.2448593
545080.0000000    0.2403106
545120.0000000    0.2551132
545160.0000000    0.2600537
545200.0000000    0.2387131
545240.0000000    0.2641527
545280.0000000    0.2450798
545320.0000000    0.2513748
545360.0000000    0.2552681
545400.0000000    0.2360102
545440.0000000    0.2479940
545480.0000000    0.2386232
545520.0000000    0.2361544
545560.0000000    0.2438098
545600.0000000    0.2414656
545640.0000000    0.2485790
545680.0000000    0.2519433
545720.0000000    0.2589592
545760.0000000    0.2589928
545800.0000000    0.2594454
545840.0000000    0.2432746
545880.0000000    0.2560374
545920.0000000    0.2534788
545960.0000000    0.2516987
546000.0000000    0.2355882
546040.0000000    0.2398851
546080.0000000    0.2279572
546120.0000000    0.2398360
546160.0000000    0.2326099
546200.0000000    0.2549777
546240.0000000    0.2506862
546280.0000000    0.2371692
546320.0000000    0.2410807
546360.0000000    0.2423467
546400.0000000    0.2415354
546440.0000000    0.2439018
546480.0000000    0.2476445
546520.0000000    0.2348918
546560.0000000    0.2467206
546600.0000000    0.2655998
546640.0000000    0.2527785
546680.0000000    0.2470311
546720.0000000    0.2304117
546760.0000000    0.2370297
546800.0000000    0.2415646
546840.0000000    0.2432036
546880.0000000    0.2392574
546920.0000000    0.2296978
546960.0000000    0.2470178
547000.0000000    0.2303048
547040.0000000    0.2252689
547080.0000000    0.2180602
547120.0000000    0.2472510
547160.0000000    0.2512027
547200.0000000    0.2413528
547240.0000000    0.2296702
547280.0000000    0.2431689
547320.0000000    0.2389622
547360.0000000    0.2355143
547400.0000000    0.2403916
547440.0000000    0.2536376
547480.0000000    0.2566284
547520.0000000    0.2515039
547560.0000000    0.2712690
547600.0000000    0.2565740
547640.0000000    0.2572993
547680.0000000    0.2484313
547720.0000000    0.2513986
547760.0000000    0.2461926
547800.0000000    0.2487340
547840.0000000    0.2351715
547880.0000000    0.2459700
547920.0000000    0.2425931
547960.0000000    0.2440774
548000.0000000    0.2412261
548040.0000000    0.2409188
548080.0000000    0.2573064
548120.0000000    0.2373845
548160.0000000    0.2374008
548200.0000000    0.2391472
548240.0000000    0.2355292
548280.0000000    0.2423719
548320.0000000    0.2345445
548360.0000000    0.2298513
548400.0000000    0.2467229
548440.0000000    0.2451385
548480.0000000    0.2375862
548520.0000000    0.2355046
548560.0000000    0.2326589
548600.0000000    0.2374368
548640.0000000    0.2342685
548680.0000000    0.2402343
548720.0000000    0.2431156
548760.0000000    0.2510294
548800.0000000    0.2371172
548840.0000000    0.2454294
548880.0000000    0.2374510
548920.0000000    0.2488193
548960.0000000    0.2209333
549000.0000000    0.2398915
549040.0000000    0.2277664
549080.0000000    0.2303518
549120.0000000    0.2386699
549160.0000000    0.2489032
549200.0000000    0.2293816
549240.0000000    0.2361036
549280.0000000    0.2384412
549320.0000000    0.2382968
549360.0000000    0.2335476
549400.0000000    0.2289928
549440.0000000    0.2362274
549480.0000000    0.2323556
549520.0000000    0.2259167
549560.0000000    0.2320094
549600.0000000    0.2465820
549640.0000000    0.2294594
549680.0000000    0.2426676
549720.0000000    0.2470364
549760.0000000    0.2443202
549800.0000000    0.2460965
549840.0000000    0.2405644
549880.0000000    0.2340389
549920.0000000    0.2279043
549960.0000000    0.2483180
550000.0000000    0.2336698
550040.0000000    0.2287733
550080.0000000    0.2323309
550120.0000000    0.2304971
550160.0000000    0.2416138
550200.0000000    0.2349545
550240.0000000    0.2448854
550280.0000000    0.2483226
550320.0000000    0.2371056
550360.0000000    0.2366730
550400.0000000    0.2408368
550440.0000000    0.2201582
550480.0000000    0.2380590
550520.0000000    0.2356822
550560.0000000    0.2321254
550600.0000000    0.2436005
550640.0000000    0.2395007
550680.0000000    0.2539200
550720.0000000    0.2436919
550760.0000000    0.2504035
550800.0000000    0.2477473
550840.0000000    0.2422169
550880.0000000    0.2448871
550920.0000000    0.2422192
550960.0000000    0.2556875
551000.0000000    0.2497559
551040.0000000    0.2457117
551080.0000000    0.2545822
551120.0000000    0.2483818
551160.0000000    0.2471123
551200.0000000    0.2425916
551240.0000000    0.2583916
551280.0000000    0.2453774
551320.0000000    0.2499293
551360.0000000    0.2422103
551400.0000000    0.2498559
551440.0000000    0.2393370
551480.0000000    0.2507225
551520.0000000    0.2347672
551560.0000000    0.2518047
551600.0000000    0.2439059
551640.0000000    0.2385629
551680.0000000    0.2324220
551720.0000000    0.2514980
551760.0000000    0.2335647
551800.0000000    0.2418331
551840.0000000    0.2472518
551880.0000000    0.2388776
551920.0000000    0.2555516
551960.0000000    0.2410650
552000.0000000    0.2345469
552040.0000000    0.2353444
552080.0000000    0.2339508
552120.0000000    0.2350451
552160.0000000    0.2412388
552200.0000000    0.2398807
552240.0000000    0.2448849
552280.0000000    0.2275620
552320.0000000    0.2390416
552360.0000000    0.2294676
552400.0000000    0.2432085
552440.0000000    0.2304014
552480.0000000    0.2373354
552520.0000000    0.2326529
552560.0000000    0.2211088
552600.0000000    0.2422808
552640.0000000    0.2505600
552680.0000000    0.2418988
552720.0000000    0.2464877
552760.0000000    0.2379021
552800.0000000    0.2306151
552840.0000000    0.2410461
552880.0000000    0.2435763
552920.0000000    0.2365182
552960.0000000    0.2223868
553000.0000000    0.2322444
553040.0000000    0.2234485
553080.0000000    0.2371526
553120.0000000    0.2232043
553160.0000000    0.2155741
553200.0000000    0.2284937
553240.0000000    0.2277785
553280.0000000    0.2414660
553320.0000000    0.2289744
553360.0000000    0.2283766
553400.0000000    0.2405993
553440.0000000    0.2370625
553480.0000000    0.2296645
553520.0000000    0.2424264
553560.0000000    0.2289675
553600.0000000    0.2291169
553640.0000000    0.2299909
553680.0000000    0.2194977
553720.0000000    0.2233871
553760.0000000    0.2382626
553800.0000000    0.2266395
553840.0000000    0.2355928
553880.0000000    0.2309100
553920.0000000    0.2296702
553960.0000000    0.2306182
554000.0000000    0.2377296
554040.0000000    0.2255073
554080.0000000    0.2244640
554120.0000000    0.2322632
554160.0000000    0.2313734
554200.0000000    0.2309245
554240.0000000    0.2391772
554280.0000000    0.2210750
554320.0000000    0.2246673
554360.0000000    0.2414245
554400.0000000    0.2519496
554440.0000000    0.2404395
554480.0000000    0.2331661
554520.0000000    0.2347326
554560.0000000    0.2386241
554600.0000000    0.2401585
554640.0000000    0.2398712
554680.0000000    0.2275881
554720.0000000    0.2334212
554760.0000000    0.2351746
554800.0000000    0.2226467
554840.0000000    0.2280988
554880.0000000    0.2500964
554920.0000000    0.2380223
554960.0000000    0.2443949
555000.0000000    0.2526959
555040.0000000    0.2289855
555080.0000000    0.2351025
555120.0000000    0.2361987
555160.0000000    0.2401585
555200.0000000    0.2440367
555240.0000000    0.2414774
555280.0000000    0.2473408
555320.0000000    0.2507857
555360.0000000    0.2382656
555400.0000000    0.2508641
555440.0000000    0.2294044
555480.0000000    0.2358212
555520.0000000    0.2347030
555560.0000000    0.2467542
555600.0000000    0.2478502
555640.0000000    0.2378830
555680.0000000    0.2238698
555720.0000000    0.2270553
555760.0000000    0.2317179
555800.0000000    0.2339063
555840.0000000    0.2349316
555880.0000000    0.2392822
555920.0000000    0.2237092
555960.0000000    0.2408231
556000.0000000    0.2258867
556040.0000000    0.2400697
556080.0000000    0.2342177
556120.0000000    0.2432031
556160.0000000    0.2237897
556200.0000000    0.2338080
556240.0000000    0.2264507
556280.0000000    0.2330132
556320.0000000    0.2280473
556360.0000000    0.2220262
556400.0000000    0.2404710
556440.0000000    0.2358522
556480.0000000    0.2210999
556520.0000000    0.2334944
556560.0000000    0.2278620
556600.0000000    0.2275220
556640.0000000    0.2285039
556680.0000000    0.2357522
556720.0000000    0.2264389
556760.0000000    0.2311026
556800.0000000    0.2359690
556840.0000000    0.2394023
556880.0000000    0.2236529
556920.0000000    0.2429199
556960.0000000    0.2337862
557000.0000000    0.2406896
557040.0000000    0.2412549
557080.0000000    0.2326388
557120.0000000    0.2366711
557160.0000000    0.2365179
557200.0000000    0.2196759
557240.0000000    0.2270436
557280.0000000    0.2372165
557320.0000000    0.2334981
557360.0000000    0.2141257
557400.0000000    0.2365335
557440.0000000    0.2345396
557480.0000000    0.2228586
557520.0000000    0.2284780
557560.0000000    0.2190745
557600.0000000    0.2278381
557640.0000000    0.2339809
557680.0000000    0.2367893
557720.0000000    0.2205864
557760.0000000    0.2302243
557800.0000000    0.2329425
557840.0000000    0.2229928
557880.0000000    0.2237324
557920.0000000    0.2311013
557960.0000000    0.2348401
558000.0000000    0.2272010
558040.0000000    0.2329446
558080.0000000    0.2433258
558120.0000000    0.2457884
558160.0000000    0.2355790
558200.0000000    0.2428542
558240.0000000    0.2432627
558280.0000000    0.2428022
558320.0000000    0.2459611
558360.0000000    0.2457777
558400.0000000    0.2502256
558440.0000000    0.2527754
558480.0000000    0.2487235
558520.0000000    0.2387553
558560.0000000    0.2389599
558600.0000000    0.2407092
558640.0000000    0.2197386
558680.0000000    0.2372435
558720.0000000    0.2302589
558760.0000000    0.2292154
558800.0000000    0.2421457
558840.0000000    0.2358346
558880.0000000    0.2408235
558920.0000000    0.2302478
558960.0000000    0.2399442
559000.0000000    0.2319399
559040.0000000    0.2391364
559080.0000000    0.2476504
559120.0000000    0.2424738
559160.0000000    0.2467225
559200.0000000    0.2438471
559240.0000000    0.2405497
559280.0000000    0.2380074
559320.0000000    0.2315657
559360.0000000    0.2384836
559400.0000000    0.2396931
559440.0000000    0.2424636
559480.0000000    0.2323403
559520.0000000    0.2483143
559560.0000000    0.2490860
559600.0000000    0.2448415
559640.0000000    0.2512189
559680.0000000    0.2532632
559720.0000000    0.2515828
559760.0000000    0.2515630
559800.0000000    0.2392167
559840.0000000    0.2304108
559880.0000000    0.2459820
559920.0000000    0.2471809
559960.0000000    0.2333186
560000.0000000    0.2503361
560040.0000000    0.2439002
560080.0000000    0.2472994
560120.0000000    0.2344885
560160.0000000    0.2375557
560200.0000000    0.2396093
560240.0000000    0.2292546
560280.0000000    0.2367625
560320.0000000    0.2409112
560360.0000000    0.2487214
560400.0000000    0.2388106
560440.0000000    0.2447968
560480.0000000    0.2441585
560520.0000000    0.2441992
560560.0000000    0.2435188
560600.0000000    0.2547267
560640.0000000    0.2560297
560680.0000000    0.2437708
560720.0000000    0.2449510
560760.0000000    0.2370651
560800.0000000    0.2276897
560840.0000000    0.2397799
560880.0000000    0.2556363
560920.0000000    0.2461789
560960.0000000    0.2463429
561000.0000000    0.2360988
561040.0000000    0.2328938
561080.0000000    0.2183859
561120.0000000    0.2328595
561160.0000000    0.2287936
561200.0000000    0.2456594
561240.0000000    0.2249697
561280.0000000    0.2348613
561320.0000000    0.2299760
561360.0000000    0.2410917
561400.0000000    0.2382537
561440.0000000    0.2356402
561480.0000000    0.2342077
561520.0000000    0.2486643
561560.0000000    0.2353609
561600.0000000    0.2186899
561640.0000000    0.2227665
561680.0000000    0.2438501
561720.0000000    0.2291478
561760.0000000    0.2370237
561800.0000000    0.2316770
561840.0000000    0.2433742
561880.0000000    0.2434216
561920.0000000    0.2260853
561960.0000000    0.2393980
562000.0000000    0.2462668
562040.0000000    0.2433373
562080.0000000    0.2355491
562120.0000000    0.2406986
562160.0000000    0.2229740
562200.0000000    0.2407507
562240.0000000    0.2288932
562280.0000000    0.2431029
562320.0000000    0.2510040
562360.0000000    0.2370996
562400.0000000    0.2355695
562440.0000000    0.2439127
562480.0000000    0.2391258
562520.0000000    0.2474694
562560.0000000    0.2423049
562600.0000000    0.2489071
562640.0000000    0.2311170
562680.0000000    0.2396636
562720.0000000    0.2213772
562760.0000000    0.2342108
562800.0000000    0.2195811
562840.0000000    0.2323172
562880.0000000    0.2354541
562920.0000000    0.2412971
562960.0000000    0.2250028
563000.0000000    0.2338964
563040.0000000    0.2430436
563080.0000000    0.2317652
563120.0000000    0.2241546
563160.0000000    0.2216043
563200.0000000    0.2237842
563240.0000000    0.2277469
563280.0000000    0.2129116
563320.0000000    0.2284353
563360.0000000    0.2298712
563400.0000000    0.2174091
563440.0000000    0.2266174
563480.0000000    0.2270742
563520.0000000    0.2297344
563560.0000000    0.2213887
563600.0000000    0.2295487
563640.0000000    0.2273290
563680.0000000    0.2270986
563720.0000000    0.2434958
563760.0000000    0.2365588
563800.0000000    0.2490678
563840.0000000    0.2319247
563880.0000000    0.2231594
563920.0000000    0.2376614
563960.0000000    0.2431083
564000.0000000    0.2256580
564040.0000000    0.2326861
564080.0000000    0.2369775
564120.0000000    0.2228264
564160.0000000    0.2342894
564200.0000000    0.2545742
564240.0000000    0.2202471
564280.0000000    0.2305035
564320.0000000    0.2308083
564360.0000000    0.2517536
564400.0000000    0.2446003
564440.0000000    0.2339884
564480.0000000    0.2408339
564520.0000000    0.2372724
564560.0000000    0.2352126
564600.0000000    0.2483882
564640.0000000    0.2470483
564680.0000000    0.2445374
564720.0000000    0.2409748
564760.0000000    0.2339558
564800.0000000    0.2425377
564840.0000000    0.2503644
564880.0000000    0.2445080
564920.0000000    0.2425244
564960.0000000    0.2525883
565000.0000000    0.2425857
565040.0000000    0.2478950
565080.0000000    0.2429805
565120.0000000    0.2442151
565160.0000000    0.2536076
565200.0000000    0.2602172
565240.0000000    0.2489754
565280.0000000    0.2512663
565320.0000000    0.2489407
565360.0000000    0.2468711
565400.0000000    0.2591023
565440.0000000    0.2472374
565480.0000000    0.2560401
565520.0000000    0.2540755
565560.0000000    0.2405194
565600.0000000    0.2357840
565640.0000000    0.2466064
565680.0000000    0.2408337
565720.0000000    0.2476108
565760.0000000    0.2417109
565800.0000000    0.2410869
565840.0000000    0.2425765
565880.0000000    0.2367781
565920.0000000    0.2434808
565960.0000000    0.2488771
566000.0000000    0.2409712
566040.0000000    0.2385613
566080.0000000    0.2383140
566120.0000000    0.2419953
566160.0000000    0.2438362
566200.0000000    0.2342573
566240.0000000    0.2377835
566280.0000000    0.2475112
566320.0000000    0.2341619
566360.0000000    0.2358206
566400.0000000    0.2288072
566440.0000000    0.2526824
566480.0000000    0.2599016
566520.0000000    0.2538612
566560.0000000    0.2546708
566600.0000000    0.2517099
566640.0000000    0.2495099
566680.0000000    0.2571003
566720.0000000    0.2451336
566760.0000000    0.2680369
566800.0000000    0.2658712
566840.0000000    0.2556317
566880.0000000    0.2523936
566920.0000000    0.2686080
566960.0000000    0.2604645
567000.0000000    0.2557166
567040.0000000    0.2352514
567080.0000000    0.2487141
567120.0000000    0.2510615
567160.0000000    0.2572785
567200.0000000    0.2479713
567240.0000000    0.2272823
567280.0000000    0.2491356
567320.0000000    0.2430045
567360.0000000    0.2389436
567400.0000000    0.2506846
567440.0000000    0.2651848
567480.0000000    0.2478488
567520.0000000    0.2622711
567560.0000000    0.2568878
567600.0000000    0.2577865
567640.0000000    0.2554145
567680.0000000    0.2418506
567720.0000000    0.2589381
567760.0000000    0.2660596
567800.0000000    0.2594030
567840.0000000    0.2672242
567880.0000000    0.2705900
567920.0000000    0.2725621
567960.0000000    0.2742009
568000.0000000    0.2702535
568040.0000000    0.2580970
568080.0000000    0.2627736
568120.0000000    0.2508389
568160.0000000    0.2469480
568200.0000000    0.2337017
568240.0000000    0.2353719
568280.0000000    0.2384492
568320.0000000    0.2334015
568360.0000000    0.2493416
568400.0000000    0.2295246
568440.0000000    0.2298088
568480.0000000    0.2431773
568520.0000000    0.2432854
568560.0000000    0.2485735
568600.0000000    0.2452623
568640.0000000    0.2482803
568680.0000000    0.2460728
568720.0000000    0.2672181
568760.0000000    0.2375876
568800.0000000    0.2546626
568840.0000000    0.2562474
568880.0000000    0.2550148
568920.0000000    0.2574037
568960.0000000    0.2573235
569000.0000000    0.2582050
569040.0000000    0.2469011
569080.0000000    0.2445205
569120.0000000    0.2606942
569160.0000000    0.2549284
569200.0000000    0.2622519
569240.0000000    0.2456871
569280.0000000    0.2334214
569320.0000000    0.2538371
569360.0000000    0.2484550
569400.0000000    0.2534552
569440.0000000    0.2502423
569480.0000000    0.2442115
569520.0000000    0.2486244
569560.0000000    0.2514333
569600.0000000    0.2588900
569640.0000000    0.2479545
569680.0000000    0.2598064
569720.0000000    0.2684420
569760.0000000    0.2490968
569800.0000000    0.2576018
569840.0000000    0.2559320
569880.0000000    0.2517497
569920.0000000    0.2419403
569960.0000000    0.2442878
570000.0000000    0.2376446
570040.0000000    0.2582118
570080.0000000    0.2534224
570120.0000000    0.2427616
570160.0000000    0.2458694
570200.0000000    0.2535231
570240.0000000    0.2495019
570280.0000000    0.2530233
570320.0000000    0.2428646
570360.0000000    0.2458123
570400.0000000    0.2517323
570440.0000000    0.2513700
570480.0000000    0.2674632
570520.0000000    0.2664919
570560.0000000    0.2631774
570600.0000000    0.2595950
570640.0000000    0.2697075
570680.0000000    0.2623278
570720.0000000    0.2652814
570760.0000000    0.2618178
570800.0000000    0.2555210
570840.0000000    0.2605950
570880.0000000    0.2565580
570920.0000000    0.2612109
570960.0000000    0.2772416
571000.0000000    0.2604620
571040.0000000    0.2472481
571080.0000000    0.2436956
571120.0000000    0.2634762
571160.0000000    0.2546208
571200.0000000    0.2564310
571240.0000000    0.2714111
571280.0000000    0.2442795
571320.0000000    0.2596473
571360.0000000    0.2582139
571400.0000000    0.2502363
571440.0000000    0.2529413
571480.0000000    0.2530640
571520.0000000    0.2494063
571560.0000000    0.2402015
571600.0000000    0.2406940
571640.0000000    0.2523415
571680.0000000    0.2474842
571720.0000000    0.2445786
571760.0000000    0.2469765
571800.0000000    0.2599531
571840.0000000    0.2474969
571880.0000000    0.2520093
571920.0000000    0.2525420
571960.0000000    0.2461832
572000.0000000    0.2419526
572040.0000000    0.2454543
572080.0000000    0.2310929
572120.0000000    0.2354995
572160.0000000    0.2570048
572200.0000000    0.2415988
572240.0000000    0.2449702
572280.0000000    0.2449048
572320.0000000    0.2516736
572360.0000000    0.2477486
572400.0000000    0.2369964
572440.0000000    0.2364688
572480.0000000    0.2553181
572520.0000000    0.2534184
572560.0000000    0.2348122
572600.0000000    0.2410381
572640.0000000    0.2620382
572680.0000000    0.2588194
572720.0000000    0.2465761
572760.0000000    0.2503189
572800.0000000    0.2636421
572840.0000000    0.2432023
572880.0000000    0.2503840
572920.0000000    0.2377810
572960.0000000    0.2595301
573000.0000000    0.2568966
573040.0000000    0.2339378
573080.0000000    0.2413732
573120.0000000    0.2475822
573160.0000000    0.2287003
573200.0000000    0.2279906
573240.0000000    0.2343567
573280.0000000    0.2335123
573320.0000000    0.2175756
573360.0000000    0.2352892
573400.0000000    0.2353562
573440.0000000    0.2233147
573480.0000000    0.2116430
573520.0000000    0.2341884
573560.0000000    0.2456506
573600.0000000    0.2355490
573640.0000000    0.2495378
573680.0000000    0.2384677
573720.0000000    0.2595436
573760.0000000    0.2360999
573800.0000000    0.2345388
573840.0000000    0.2215781
573880.0000000    0.2409000
573920.0000000    0.2380491
573960.0000000    0.2426249
574000.0000000    0.2422057
574040.0000000    0.2259999
574080.0000000    0.2302621
574120.0000000    0.2355419
574160.0000000    0.2566131
574200.0000000    0.2509122
574240.0000000    0.2689112
574280.0000000    0.2560161
574320.0000000    0.2488196
574360.0000000    0.2464698
[truncated: 297,950 more chars]
