# Supplementary material for: Comment on 'Valid molecular dynamics simulations of human hemoglobin require a surprisingly large box size'
Source: eLife. 2019 Jun 20;8:e44718. doi: 10.7554/eLife.44718 (PMC6586461; doi:10.7554/eLife.44718)
Supplement: Figure 1—source data 1. — The zip archive contains a README file describing which source files correspond to the different panels. [file elife-44718-fig1-data1.zip › figure1/panels_AB/120A/7/rmsd_2dn3.xvg]

# This file was created Fri Jan  4 20:45:07 2019
# Created by:
#             :-) GROMACS - gmx rms, 2018.5-dev-20181129-d5972f7 (-:
# 
# Executable:   /usr/local/gromacs/2018/2018.4-impi2017-fftw337-gcc640-cuda91/bin/gmx
# Data prefix:  /usr/local/gromacs/2018/2018.4-impi2017-fftw337-gcc640-cuda91
# Working dir:  /home/degroot/hb/2dn2/Meuwly/120a-elife/7
# Command line:
#   gmx rms -s ../../../2dn3/conf.pdb -f xx.xtc -o rmsd_2dn3.xvg -nice 0
# gmx rms is part of G R O M A C S:
#
# Gyas ROwers Mature At Cryogenic Speed
#
@    title "RMSD"
@    xaxis  label "Time (ps)"
@    yaxis  label "RMSD (nm)"
@TYPE xy
@ subtitle "Backbone after lsq fit to Backbone"
   0.0000000    0.2444177
  40.0000000    0.2542941
  80.0000000    0.2651234
 120.0000000    0.2715634
 160.0000000    0.2870793
 200.0000000    0.2955471
 240.0000000    0.2703657
 280.0000000    0.2813533
 320.0000000    0.2949276
 360.0000000    0.2927339
 400.0000000    0.2852392
 440.0000000    0.2996305
 480.0000000    0.2980319
 520.0000000    0.2776670
 560.0000000    0.2767104
 600.0000000    0.2792433
 640.0000000    0.2788874
 680.0000000    0.2892061
 720.0000000    0.2966540
 760.0000000    0.2959350
 800.0000000    0.2856996
 840.0000000    0.2817556
 880.0000000    0.2681874
 920.0000000    0.2704403
 960.0000000    0.2990394
1000.0000000    0.2722095
1040.0000000    0.2735884
1080.0000000    0.2745200
1120.0000000    0.2911738
1160.0000000    0.2894045
1200.0000000    0.2682567
1240.0000000    0.2615195
1280.0000000    0.2882419
1320.0000000    0.3053002
1360.0000000    0.2825428
1400.0000000    0.2515901
1440.0000000    0.2765758
1480.0000000    0.2608693
1520.0000000    0.2385581
1560.0000000    0.2749433
1600.0000000    0.2658797
1640.0000000    0.2741520
1680.0000000    0.2774728
1720.0000000    0.3079057
1760.0000000    0.2869906
1800.0000000    0.2960168
1840.0000000    0.2841954
1880.0000000    0.2726446
1920.0000000    0.2578365
1960.0000000    0.2918337
2000.0000000    0.2804219
2040.0000000    0.2845313
2080.0000000    0.2767913
2120.0000000    0.2625685
2160.0000000    0.2780876
2200.0000000    0.2790033
2240.0000000    0.2748515
2280.0000000    0.2784325
2320.0000000    0.2884202
2360.0000000    0.2647753
2400.0000000    0.2727413
2440.0000000    0.2561851
2480.0000000    0.2965116
2520.0000000    0.2660204
2560.0000000    0.2637731
2600.0000000    0.2589715
2640.0000000    0.2845631
2680.0000000    0.2999764
2720.0000000    0.2941112
2760.0000000    0.2634663
2800.0000000    0.2960326
2840.0000000    0.2859579
2880.0000000    0.3042319
2920.0000000    0.3133437
2960.0000000    0.2889495
3000.0000000    0.3112558
3040.0000000    0.2933076
3080.0000000    0.3100297
3120.0000000    0.3055424
3160.0000000    0.3002960
3200.0000000    0.3199908
3240.0000000    0.3084260
3280.0000000    0.3036903
3320.0000000    0.2983127
3360.0000000    0.3034689
3400.0000000    0.3064696
3440.0000000    0.3080677
3480.0000000    0.3087605
3520.0000000    0.2812476
3560.0000000    0.2956688
3600.0000000    0.3028707
3640.0000000    0.2929189
3680.0000000    0.2714285
3720.0000000    0.2597602
3760.0000000    0.2864830
3800.0000000    0.2823032
3840.0000000    0.2584606
3880.0000000    0.2760021
3920.0000000    0.2671753
3960.0000000    0.2602804
4000.0000000    0.2604561
4040.0000000    0.2709529
4080.0000000    0.2586671
4120.0000000    0.2625044
4160.0000000    0.2620448
4200.0000000    0.2653039
4240.0000000    0.2589666
4280.0000000    0.2605899
4320.0000000    0.2845171
4360.0000000    0.2698927
4400.0000000    0.2913912
4440.0000000    0.2891012
4480.0000000    0.2864442
4520.0000000    0.2739769
4560.0000000    0.3027477
4600.0000000    0.2776925
4640.0000000    0.2697636
4680.0000000    0.2820950
4720.0000000    0.2750009
4760.0000000    0.2558860
4800.0000000    0.2531946
4840.0000000    0.2540354
4880.0000000    0.2555872
4920.0000000    0.2424076
4960.0000000    0.2578453
5000.0000000    0.2354660
5040.0000000    0.2663350
5080.0000000    0.2776675
5120.0000000    0.2740613
5160.0000000    0.2754233
5200.0000000    0.2601310
5240.0000000    0.2822364
5280.0000000    0.2880107
5320.0000000    0.2899011
5360.0000000    0.2855291
5400.0000000    0.2667561
5440.0000000    0.2712607
5480.0000000    0.2687266
5520.0000000    0.2774558
5560.0000000    0.2836128
5600.0000000    0.2697393
5640.0000000    0.2728477
5680.0000000    0.2814863
5720.0000000    0.2616985
5760.0000000    0.2700149
5800.0000000    0.2790268
5840.0000000    0.2664966
5880.0000000    0.2700878
5920.0000000    0.2780099
5960.0000000    0.2536286
6000.0000000    0.2731724
6040.0000000    0.2571941
6080.0000000    0.2776246
6120.0000000    0.2622536
6160.0000000    0.2888475
6200.0000000    0.2756671
6240.0000000    0.2896633
6280.0000000    0.2529001
6320.0000000    0.2736366
6360.0000000    0.2622395
6400.0000000    0.2579834
6440.0000000    0.2829269
6480.0000000    0.2659460
6520.0000000    0.2699549
6560.0000000    0.2812238
6600.0000000    0.2563483
6640.0000000    0.2519785
6680.0000000    0.2787086
6720.0000000    0.2920844
6760.0000000    0.2797237
6800.0000000    0.2909476
6840.0000000    0.2840947
6880.0000000    0.2758943
6920.0000000    0.2710426
6960.0000000    0.2752040
7000.0000000    0.2845622
7040.0000000    0.2782915
7080.0000000    0.2619575
7120.0000000    0.2837858
7160.0000000    0.2865517
7200.0000000    0.2630483
7240.0000000    0.2927854
7280.0000000    0.2849636
7320.0000000    0.2754053
7360.0000000    0.2860714
7400.0000000    0.2564098
7440.0000000    0.2755333
7480.0000000    0.2745539
7520.0000000    0.2838390
7560.0000000    0.2749135
7600.0000000    0.2705179
7640.0000000    0.2748878
7680.0000000    0.2961819
7720.0000000    0.2831301
7760.0000000    0.2916875
7800.0000000    0.2797377
7840.0000000    0.2829806
7880.0000000    0.2731447
7920.0000000    0.2805849
7960.0000000    0.2559309
8000.0000000    0.2709699
8040.0000000    0.2690784
8080.0000000    0.2553571
8120.0000000    0.2724568
8160.0000000    0.2782105
8200.0000000    0.2648178
8240.0000000    0.2774465
8280.0000000    0.2668523
8320.0000000    0.2726372
8360.0000000    0.2924196
8400.0000000    0.2888795
8440.0000000    0.2764903
8480.0000000    0.2881539
8520.0000000    0.2908209
8560.0000000    0.2677112
8600.0000000    0.2809156
8640.0000000    0.2651140
8680.0000000    0.2806309
8720.0000000    0.3018438
8760.0000000    0.2757924
8800.0000000    0.2679462
8840.0000000    0.2551639
8880.0000000    0.2786824
8920.0000000    0.2747355
8960.0000000    0.2730693
9000.0000000    0.2633997
9040.0000000    0.2657871
9080.0000000    0.2627385
9120.0000000    0.2611797
9160.0000000    0.2705454
9200.0000000    0.2631775
9240.0000000    0.2660375
9280.0000000    0.2649621
9320.0000000    0.2634897
9360.0000000    0.2525054
9400.0000000    0.2607127
9440.0000000    0.2709052
9480.0000000    0.2637402
9520.0000000    0.2542816
9560.0000000    0.2784508
9600.0000000    0.2615359
9640.0000000    0.2516232
9680.0000000    0.2656033
9720.0000000    0.2683164
9760.0000000    0.2560692
9800.0000000    0.2602747
9840.0000000    0.2674350
9880.0000000    0.2651433
9920.0000000    0.2851278
9960.0000000    0.2884937
10000.0000000    0.2965357
10040.0000000    0.2738835
10080.0000000    0.2589186
10120.0000000    0.2511872
10160.0000000    0.2621254
10200.0000000    0.2694022
10240.0000000    0.2715490
10280.0000000    0.3002039
10320.0000000    0.2989060
10360.0000000    0.2823315
10400.0000000    0.2957747
10440.0000000    0.2745625
10480.0000000    0.2840315
10520.0000000    0.2523334
10560.0000000    0.2626692
10600.0000000    0.2703604
10640.0000000    0.2752047
10680.0000000    0.2648609
10720.0000000    0.2720637
10760.0000000    0.2585976
10800.0000000    0.2627217
10840.0000000    0.2664138
10880.0000000    0.2713335
10920.0000000    0.2668420
10960.0000000    0.2862681
11000.0000000    0.2694185
11040.0000000    0.2664881
11080.0000000    0.2591255
11120.0000000    0.2656628
11160.0000000    0.2715701
11200.0000000    0.2718664
11240.0000000    0.2562337
11280.0000000    0.2596729
11320.0000000    0.2747452
11360.0000000    0.2616949
11400.0000000    0.2698879
11440.0000000    0.2704220
11480.0000000    0.2899997
11520.0000000    0.2575286
11560.0000000    0.2603337
11600.0000000    0.2506842
11640.0000000    0.2749112
11680.0000000    0.2400525
11720.0000000    0.2604768
11760.0000000    0.2661556
11800.0000000    0.2767763
11840.0000000    0.2544269
11880.0000000    0.2469368
11920.0000000    0.2523358
11960.0000000    0.2636949
12000.0000000    0.2732809
12040.0000000    0.2632629
12080.0000000    0.2635756
12120.0000000    0.2540080
12160.0000000    0.2402645
12200.0000000    0.2597362
12240.0000000    0.2561147
12280.0000000    0.2509389
12320.0000000    0.2666124
12360.0000000    0.2535825
12400.0000000    0.2524471
12440.0000000    0.2556567
12480.0000000    0.2685196
12520.0000000    0.2500722
12560.0000000    0.2729079
12600.0000000    0.2635416
12640.0000000    0.2557526
12680.0000000    0.2836968
12720.0000000    0.2497390
12760.0000000    0.2540924
12800.0000000    0.2586880
12840.0000000    0.2693609
12880.0000000    0.2702890
12920.0000000    0.2636635
12960.0000000    0.2641430
13000.0000000    0.2575171
13040.0000000    0.2443164
13080.0000000    0.2726096
13120.0000000    0.2690654
13160.0000000    0.2582684
13200.0000000    0.2745008
13240.0000000    0.2450857
13280.0000000    0.2388901
13320.0000000    0.2418627
13360.0000000    0.2570770
13400.0000000    0.2606238
13440.0000000    0.2515047
13480.0000000    0.2460112
13520.0000000    0.2651235
13560.0000000    0.2590521
13600.0000000    0.2619127
13640.0000000    0.2609495
13680.0000000    0.2763278
13720.0000000    0.2796379
13760.0000000    0.2719562
13800.0000000    0.2679215
13840.0000000    0.2832547
13880.0000000    0.2634298
13920.0000000    0.2451105
13960.0000000    0.2805831
14000.0000000    0.2768414
14040.0000000    0.2492947
14080.0000000    0.2813357
14120.0000000    0.2498132
14160.0000000    0.2571205
14200.0000000    0.2684544
14240.0000000    0.2525389
14280.0000000    0.2822087
14320.0000000    0.2671556
14360.0000000    0.2564752
14400.0000000    0.2814898
14440.0000000    0.2663995
14480.0000000    0.2827676
14520.0000000    0.2536056
14560.0000000    0.2747797
14600.0000000    0.2643383
14640.0000000    0.2801042
14680.0000000    0.2756168
14720.0000000    0.2794296
14760.0000000    0.2791325
14800.0000000    0.2592661
14840.0000000    0.2756091
14880.0000000    0.2430138
14920.0000000    0.2525798
14960.0000000    0.2663923
15000.0000000    0.2648329
15040.0000000    0.2714871
15080.0000000    0.2807090
15120.0000000    0.2839966
15160.0000000    0.2782933
15200.0000000    0.2615830
15240.0000000    0.2735753
15280.0000000    0.2717567
15320.0000000    0.2989742
15360.0000000    0.2995877
15400.0000000    0.2696420
15440.0000000    0.2603652
15480.0000000    0.2750225
15520.0000000    0.2625029
15560.0000000    0.2697944
15600.0000000    0.2593229
15640.0000000    0.2635906
15680.0000000    0.2562678
15720.0000000    0.2838962
15760.0000000    0.2653426
15800.0000000    0.2622750
15840.0000000    0.2567029
15880.0000000    0.2606683
15920.0000000    0.2718225
15960.0000000    0.2930435
16000.0000000    0.2833453
16040.0000000    0.2745010
16080.0000000    0.2875041
16120.0000000    0.2806436
16160.0000000    0.2710176
16200.0000000    0.2529023
16240.0000000    0.2628659
16280.0000000    0.2665957
16320.0000000    0.2583042
16360.0000000    0.2780747
16400.0000000    0.2643622
16440.0000000    0.2629397
16480.0000000    0.2628095
16520.0000000    0.2708755
16560.0000000    0.2671295
16600.0000000    0.2571603
16640.0000000    0.2492681
16680.0000000    0.2555169
16720.0000000    0.2636980
16760.0000000    0.2788799
16800.0000000    0.2712629
16840.0000000    0.2849289
16880.0000000    0.2593848
16920.0000000    0.2694791
16960.0000000    0.2620861
17000.0000000    0.2657410
17040.0000000    0.2572705
17080.0000000    0.2709800
17120.0000000    0.2780158
17160.0000000    0.2866341
17200.0000000    0.2614136
17240.0000000    0.2658302
17280.0000000    0.2816678
17320.0000000    0.2572954
17360.0000000    0.2671597
17400.0000000    0.2585481
17440.0000000    0.2567819
17480.0000000    0.2761756
17520.0000000    0.2847423
17560.0000000    0.2731681
17600.0000000    0.2559149
17640.0000000    0.2487268
17680.0000000    0.2626575
17720.0000000    0.2605118
17760.0000000    0.2546463
17800.0000000    0.2626683
17840.0000000    0.2838337
17880.0000000    0.2694684
17920.0000000    0.2949849
17960.0000000    0.2771905
18000.0000000    0.2496314
18040.0000000    0.3052427
18080.0000000    0.2655186
18120.0000000    0.2584884
18160.0000000    0.2752817
18200.0000000    0.2688607
18240.0000000    0.2583533
18280.0000000    0.2596802
18320.0000000    0.2754711
18360.0000000    0.2749363
18400.0000000    0.2724501
18440.0000000    0.2683913
18480.0000000    0.2483638
18520.0000000    0.2626138
18560.0000000    0.2619801
18600.0000000    0.2550643
18640.0000000    0.2657080
18680.0000000    0.2741934
18720.0000000    0.2613381
18760.0000000    0.2726933
18800.0000000    0.2715014
18840.0000000    0.2564152
18880.0000000    0.2738335
18920.0000000    0.2691694
18960.0000000    0.2582869
19000.0000000    0.2412500
19040.0000000    0.2644667
19080.0000000    0.2528161
19120.0000000    0.2456437
19160.0000000    0.2635786
19200.0000000    0.2761789
19240.0000000    0.2692248
19280.0000000    0.2908467
19320.0000000    0.2846431
19360.0000000    0.2727738
19400.0000000    0.2708378
19440.0000000    0.2743144
19480.0000000    0.2663316
19520.0000000    0.2736495
19560.0000000    0.2800891
19600.0000000    0.2655523
19640.0000000    0.2470927
19680.0000000    0.2722169
19720.0000000    0.2629132
19760.0000000    0.2944512
19800.0000000    0.2911729
19840.0000000    0.2724274
19880.0000000    0.2749868
19920.0000000    0.2885332
19960.0000000    0.2917223
20000.0000000    0.2955127
20040.0000000    0.2616826
20080.0000000    0.2793545
20120.0000000    0.2533608
20160.0000000    0.2515899
20200.0000000    0.2666655
20240.0000000    0.2661576
20280.0000000    0.2772397
20320.0000000    0.2815386
20360.0000000    0.2719349
20400.0000000    0.2751258
20440.0000000    0.2755477
20480.0000000    0.2619291
20520.0000000    0.2553431
20560.0000000    0.2643999
20600.0000000    0.2726379
20640.0000000    0.2727783
20680.0000000    0.2676904
20720.0000000    0.2854492
20760.0000000    0.2733671
20800.0000000    0.2528752
20840.0000000    0.2404061
20880.0000000    0.2561738
20920.0000000    0.2491127
20960.0000000    0.2513434
21000.0000000    0.2688608
21040.0000000    0.2495545
21080.0000000    0.2826977
21120.0000000    0.2764836
21160.0000000    0.2638711
21200.0000000    0.2604051
21240.0000000    0.2661497
21280.0000000    0.2678854
21320.0000000    0.2545043
21360.0000000    0.2556566
21400.0000000    0.2430596
21440.0000000    0.2801693
21480.0000000    0.2621622
21520.0000000    0.2694344
21560.0000000    0.2802382
21600.0000000    0.2630006
21640.0000000    0.2647409
21680.0000000    0.2625529
21720.0000000    0.2653526
21760.0000000    0.2708994
21800.0000000    0.2785785
21840.0000000    0.2665982
21880.0000000    0.2662041
21920.0000000    0.2545781
21960.0000000    0.2785628
22000.0000000    0.2724065
22040.0000000    0.2555164
22080.0000000    0.2736163
22120.0000000    0.2726356
22160.0000000    0.2479781
22200.0000000    0.2701752
22240.0000000    0.2816318
22280.0000000    0.2779942
22320.0000000    0.2597816
22360.0000000    0.2643819
22400.0000000    0.2663638
22440.0000000    0.2570975
22480.0000000    0.2508649
22520.0000000    0.2400760
22560.0000000    0.2513586
22600.0000000    0.2623162
22640.0000000    0.2691637
22680.0000000    0.2613682
22720.0000000    0.2550923
22760.0000000    0.2308628
22800.0000000    0.2462414
22840.0000000    0.2573204
22880.0000000    0.2583083
22920.0000000    0.2459478
22960.0000000    0.2571627
23000.0000000    0.2688504
23040.0000000    0.2637761
23080.0000000    0.2905190
23120.0000000    0.2643752
23160.0000000    0.2915308
23200.0000000    0.2619327
23240.0000000    0.2626359
23280.0000000    0.2697027
23320.0000000    0.2785423
23360.0000000    0.2813248
23400.0000000    0.2685677
23440.0000000    0.2623397
23480.0000000    0.2802345
23520.0000000    0.2580855
23560.0000000    0.2681193
23600.0000000    0.2529297
23640.0000000    0.2681199
23680.0000000    0.2575170
23720.0000000    0.2633183
23760.0000000    0.2480436
23800.0000000    0.2603439
23840.0000000    0.2679546
23880.0000000    0.2481371
23920.0000000    0.2660158
23960.0000000    0.2586289
24000.0000000    0.2455075
24040.0000000    0.2324169
24080.0000000    0.2582680
24120.0000000    0.2712807
24160.0000000    0.2526013
24200.0000000    0.2580720
24240.0000000    0.2638478
24280.0000000    0.2700985
24320.0000000    0.2579515
24360.0000000    0.2625608
24400.0000000    0.2497420
24440.0000000    0.2730787
24480.0000000    0.2516449
24520.0000000    0.2480148
24560.0000000    0.2420519
24600.0000000    0.2521328
24640.0000000    0.2541077
24680.0000000    0.2680783
24720.0000000    0.2583286
24760.0000000    0.2520670
24800.0000000    0.2678336
24840.0000000    0.2649905
24880.0000000    0.2498737
24920.0000000    0.2586123
24960.0000000    0.2510079
25000.0000000    0.2541229
25040.0000000    0.2545333
25080.0000000    0.2531294
25120.0000000    0.2724359
25160.0000000    0.2606376
25200.0000000    0.2581309
25240.0000000    0.2612957
25280.0000000    0.2433536
25320.0000000    0.2401083
25360.0000000    0.2845095
25400.0000000    0.2584428
25440.0000000    0.2496114
25480.0000000    0.2577598
25520.0000000    0.2889624
25560.0000000    0.2904508
25600.0000000    0.2615322
25640.0000000    0.2727672
25680.0000000    0.2813143
25720.0000000    0.2629726
25760.0000000    0.2649833
25800.0000000    0.2660151
25840.0000000    0.2643309
25880.0000000    0.2603683
25920.0000000    0.2878518
25960.0000000    0.2648121
26000.0000000    0.2566932
26040.0000000    0.2616226
26080.0000000    0.2562226
26120.0000000    0.2580361
26160.0000000    0.2625802
26200.0000000    0.2758389
26240.0000000    0.2782180
26280.0000000    0.2709474
26320.0000000    0.2678035
26360.0000000    0.2543041
26400.0000000    0.2574838
26440.0000000    0.2630447
26480.0000000    0.2778120
26520.0000000    0.2753636
26560.0000000    0.2883668
26600.0000000    0.2654679
26640.0000000    0.2791031
26680.0000000    0.2638853
26720.0000000    0.2663923
26760.0000000    0.2535518
26800.0000000    0.2487704
26840.0000000    0.2701255
26880.0000000    0.2616261
26920.0000000    0.2538506
26960.0000000    0.2533011
27000.0000000    0.2529074
27040.0000000    0.2861154
27080.0000000    0.2748937
27120.0000000    0.2703631
27160.0000000    0.2813801
27200.0000000    0.2604023
27240.0000000    0.2775925
27280.0000000    0.2807584
27320.0000000    0.2828483
27360.0000000    0.2749912
27400.0000000    0.2733281
27440.0000000    0.2610133
27480.0000000    0.2594399
27520.0000000    0.2468691
27560.0000000    0.2596610
27600.0000000    0.2681822
27640.0000000    0.2693937
27680.0000000    0.2817575
27720.0000000    0.2558759
27760.0000000    0.2593309
27800.0000000    0.2714009
27840.0000000    0.2741775
27880.0000000    0.2773077
27920.0000000    0.2824757
27960.0000000    0.2665126
28000.0000000    0.2663237
28040.0000000    0.2456877
28080.0000000    0.2615312
28120.0000000    0.2508017
28160.0000000    0.2451331
28200.0000000    0.2522368
28240.0000000    0.2556174
28280.0000000    0.2428318
28320.0000000    0.2497561
28360.0000000    0.2580989
28400.0000000    0.2463953
28440.0000000    0.2564158
28480.0000000    0.2550938
28520.0000000    0.2825270
28560.0000000    0.2803345
28600.0000000    0.2567158
28640.0000000    0.2497291
28680.0000000    0.2438083
28720.0000000    0.2637980
28760.0000000    0.2729364
28800.0000000    0.2704777
28840.0000000    0.2718905
28880.0000000    0.2623243
28920.0000000    0.2561633
28960.0000000    0.2716351
29000.0000000    0.2595375
29040.0000000    0.2586180
29080.0000000    0.2725082
29120.0000000    0.2639909
29160.0000000    0.2549882
29200.0000000    0.2627772
29240.0000000    0.2762080
29280.0000000    0.2622224
29320.0000000    0.2784736
29360.0000000    0.2664366
29400.0000000    0.2707435
29440.0000000    0.2713086
29480.0000000    0.2735593
29520.0000000    0.2976869
29560.0000000    0.2797222
29600.0000000    0.2644579
29640.0000000    0.2879078
29680.0000000    0.2788322
29720.0000000    0.2752320
29760.0000000    0.3059658
29800.0000000    0.2658757
29840.0000000    0.2959786
29880.0000000    0.2830909
29920.0000000    0.2728643
29960.0000000    0.2811810
30000.0000000    0.2673367
30040.0000000    0.2754656
30080.0000000    0.2910982
30120.0000000    0.2773946
30160.0000000    0.3057863
30200.0000000    0.2944455
30240.0000000    0.2898940
30280.0000000    0.2898384
30320.0000000    0.2830775
30360.0000000    0.2599342
30400.0000000    0.2617916
30440.0000000    0.2687367
30480.0000000    0.2802581
30520.0000000    0.2678553
30560.0000000    0.2699082
30600.0000000    0.2622663
30640.0000000    0.2587520
30680.0000000    0.2589844
30720.0000000    0.2520730
30760.0000000    0.2563547
30800.0000000    0.2654542
30840.0000000    0.2648843
30880.0000000    0.2653060
30920.0000000    0.2656071
30960.0000000    0.2833086
31000.0000000    0.2782294
31040.0000000    0.2770976
31080.0000000    0.2983283
31120.0000000    0.2988226
31160.0000000    0.2946491
31200.0000000    0.2970648
31240.0000000    0.2949287
31280.0000000    0.2692400
31320.0000000    0.2718828
31360.0000000    0.2859603
31400.0000000    0.2826804
31440.0000000    0.2887016
31480.0000000    0.2788691
31520.0000000    0.2850801
31560.0000000    0.2762797
31600.0000000    0.2785662
31640.0000000    0.2774246
31680.0000000    0.2667752
31720.0000000    0.2955582
31760.0000000    0.2636416
31800.0000000    0.2622104
31840.0000000    0.2652516
31880.0000000    0.2776875
31920.0000000    0.2737940
31960.0000000    0.2720151
32000.0000000    0.2706746
32040.0000000    0.2572564
32080.0000000    0.2683753
32120.0000000    0.2553867
32160.0000000    0.2462454
32200.0000000    0.2659178
32240.0000000    0.2689042
32280.0000000    0.2707650
32320.0000000    0.2783627
32360.0000000    0.2498491
32400.0000000    0.2428004
32440.0000000    0.2471975
32480.0000000    0.2859776
32520.0000000    0.2457059
32560.0000000    0.2610090
32600.0000000    0.2748657
32640.0000000    0.2636217
32680.0000000    0.2809161
32720.0000000    0.2564824
32760.0000000    0.2766811
32800.0000000    0.2631126
32840.0000000    0.2735902
32880.0000000    0.2624086
32920.0000000    0.2579774
32960.0000000    0.2782102
33000.0000000    0.2687564
33040.0000000    0.2603104
33080.0000000    0.2587755
33120.0000000    0.2668651
33160.0000000    0.2645029
33200.0000000    0.2578934
33240.0000000    0.2687416
33280.0000000    0.2509277
33320.0000000    0.2597929
33360.0000000    0.2662049
33400.0000000    0.2691810
33440.0000000    0.2713275
33480.0000000    0.2641843
33520.0000000    0.2673295
33560.0000000    0.2707916
33600.0000000    0.2769646
33640.0000000    0.2836238
33680.0000000    0.2862372
33720.0000000    0.2668794
33760.0000000    0.2821791
33800.0000000    0.2811052
33840.0000000    0.2735164
33880.0000000    0.2707698
33920.0000000    0.2848160
33960.0000000    0.2677076
34000.0000000    0.2539753
34040.0000000    0.2743921
34080.0000000    0.2704465
34120.0000000    0.2543114
34160.0000000    0.2575134
34200.0000000    0.2655679
34240.0000000    0.2510594
34280.0000000    0.2590270
34320.0000000    0.2636108
34360.0000000    0.2606220
34400.0000000    0.2556763
34440.0000000    0.2816387
34480.0000000    0.2673808
34520.0000000    0.2489785
34560.0000000    0.2555309
34600.0000000    0.2397004
34640.0000000    0.2462107
34680.0000000    0.2512372
34720.0000000    0.2519835
34760.0000000    0.2493801
34800.0000000    0.2469255
34840.0000000    0.2499983
34880.0000000    0.2477018
34920.0000000    0.2410883
34960.0000000    0.2655278
35000.0000000    0.2607835
35040.0000000    0.2505724
35080.0000000    0.2576804
35120.0000000    0.2565241
35160.0000000    0.2600347
35200.0000000    0.2398431
35240.0000000    0.2779802
35280.0000000    0.2806739
35320.0000000    0.2824582
35360.0000000    0.2637942
35400.0000000    0.2696118
35440.0000000    0.2602274
35480.0000000    0.2462575
35520.0000000    0.2417923
35560.0000000    0.2537906
35600.0000000    0.2570544
35640.0000000    0.2506090
35680.0000000    0.2610027
35720.0000000    0.2668965
35760.0000000    0.2514906
35800.0000000    0.2764202
35840.0000000    0.2402175
35880.0000000    0.2560174
35920.0000000    0.2504494
35960.0000000    0.2599562
36000.0000000    0.2507334
36040.0000000    0.2605625
36080.0000000    0.2337195
36120.0000000    0.2434057
36160.0000000    0.2300249
36200.0000000    0.2638935
36240.0000000    0.2574258
36280.0000000    0.2478531
36320.0000000    0.2510342
36360.0000000    0.2460100
36400.0000000    0.2483525
36440.0000000    0.2746823
36480.0000000    0.2879747
36520.0000000    0.2578116
36560.0000000    0.2539608
36600.0000000    0.2657584
36640.0000000    0.2813086
36680.0000000    0.2864385
36720.0000000    0.2803765
36760.0000000    0.2886721
36800.0000000    0.2852114
36840.0000000    0.2567831
36880.0000000    0.2544750
36920.0000000    0.2641314
36960.0000000    0.2528739
37000.0000000    0.2643502
37040.0000000    0.2605256
37080.0000000    0.2482891
37120.0000000    0.2794329
37160.0000000    0.2635134
37200.0000000    0.2891619
37240.0000000    0.2875460
37280.0000000    0.2834937
37320.0000000    0.2762055
37360.0000000    0.2568219
37400.0000000    0.2650099
37440.0000000    0.2603448
37480.0000000    0.2662896
37520.0000000    0.2801237
37560.0000000    0.2560925
37600.0000000    0.2462952
37640.0000000    0.2589643
37680.0000000    0.2447691
37720.0000000    0.2424309
37760.0000000    0.2562047
37800.0000000    0.2692282
37840.0000000    0.2567120
37880.0000000    0.2647237
37920.0000000    0.2467135
37960.0000000    0.2510990
38000.0000000    0.2673970
38040.0000000    0.2729310
38080.0000000    0.2705854
38120.0000000    0.2549284
38160.0000000    0.2455289
38200.0000000    0.2542802
38240.0000000    0.2558737
38280.0000000    0.2453502
38320.0000000    0.2621468
38360.0000000    0.2760355
38400.0000000    0.2719945
38440.0000000    0.2754982
38480.0000000    0.2644387
38520.0000000    0.2754274
38560.0000000    0.2784304
38600.0000000    0.2529956
38640.0000000    0.2708909
38680.0000000    0.2781304
38720.0000000    0.2840307
38760.0000000    0.2887449
38800.0000000    0.2630425
38840.0000000    0.2723455
38880.0000000    0.2763756
38920.0000000    0.2745315
38960.0000000    0.2530698
39000.0000000    0.2904600
39040.0000000    0.2946422
39080.0000000    0.2506795
39120.0000000    0.2628107
39160.0000000    0.3063983
39200.0000000    0.2966134
39240.0000000    0.2982713
39280.0000000    0.2615567
39320.0000000    0.2781062
39360.0000000    0.2973164
39400.0000000    0.2646345
39440.0000000    0.2760390
39480.0000000    0.2792895
39520.0000000    0.2694286
39560.0000000    0.2734570
39600.0000000    0.2886474
39640.0000000    0.2690350
39680.0000000    0.2404131
39720.0000000    0.2593939
39760.0000000    0.2665976
39800.0000000    0.2567705
39840.0000000    0.2666348
39880.0000000    0.2702215
39920.0000000    0.2601389
39960.0000000    0.2598027
40000.0000000    0.2704230
40040.0000000    0.2736344
40080.0000000    0.2778793
40120.0000000    0.2655463
40160.0000000    0.2652620
40200.0000000    0.2547854
40240.0000000    0.2559627
40280.0000000    0.2791345
40320.0000000    0.2530543
40360.0000000    0.2497463
40400.0000000    0.2467417
40440.0000000    0.2571100
40480.0000000    0.2660320
40520.0000000    0.2671324
40560.0000000    0.2752297
40600.0000000    0.2463717
40640.0000000    0.2720609
40680.0000000    0.2551513
40720.0000000    0.2526161
40760.0000000    0.2509215
40800.0000000    0.2587167
40840.0000000    0.2858748
40880.0000000    0.2590306
40920.0000000    0.2782982
40960.0000000    0.2684624
41000.0000000    0.2566758
41040.0000000    0.2381584
41080.0000000    0.2542795
41120.0000000    0.2579371
41160.0000000    0.2478503
41200.0000000    0.2597234
41240.0000000    0.2648218
41280.0000000    0.2584816
41320.0000000    0.2824736
41360.0000000    0.2774129
41400.0000000    0.2768143
41440.0000000    0.2662521
41480.0000000    0.2681901
41520.0000000    0.2592702
41560.0000000    0.2743197
41600.0000000    0.2845608
41640.0000000    0.2704741
41680.0000000    0.2398230
41720.0000000    0.2624140
41760.0000000    0.2629988
41800.0000000    0.2786229
41840.0000000    0.2870969
41880.0000000    0.2702373
41920.0000000    0.2608551
41960.0000000    0.2724849
42000.0000000    0.3068564
42040.0000000    0.2519276
42080.0000000    0.2611248
42120.0000000    0.2709339
42160.0000000    0.2645434
42200.0000000    0.2600881
42240.0000000    0.2570456
42280.0000000    0.2904978
42320.0000000    0.2636454
42360.0000000    0.2709973
42400.0000000    0.2688380
42440.0000000    0.2757892
42480.0000000    0.2760041
42520.0000000    0.2667270
42560.0000000    0.2574293
42600.0000000    0.2542115
42640.0000000    0.2552636
42680.0000000    0.2749380
42720.0000000    0.2472490
42760.0000000    0.2611910
42800.0000000    0.2633725
42840.0000000    0.2652783
42880.0000000    0.2853343
42920.0000000    0.2727045
42960.0000000    0.2596998
43000.0000000    0.2539149
43040.0000000    0.2599765
43080.0000000    0.2615456
43120.0000000    0.2834426
43160.0000000    0.2893320
43200.0000000    0.2627815
43240.0000000    0.2638183
43280.0000000    0.2571095
43320.0000000    0.2767303
43360.0000000    0.2745723
43400.0000000    0.2616426
43440.0000000    0.2693108
43480.0000000    0.2717929
43520.0000000    0.2991363
43560.0000000    0.2768725
43600.0000000    0.2897802
43640.0000000    0.2616524
43680.0000000    0.2582009
43720.0000000    0.2865581
43760.0000000    0.2839186
43800.0000000    0.2874070
43840.0000000    0.2795354
43880.0000000    0.2780600
43920.0000000    0.2870826
43960.0000000    0.2552676
44000.0000000    0.2907809
44040.0000000    0.2782143
44080.0000000    0.2718814
44120.0000000    0.2844569
44160.0000000    0.2678035
44200.0000000    0.2682059
44240.0000000    0.2459610
44280.0000000    0.2556140
44320.0000000    0.2637490
44360.0000000    0.2831402
44400.0000000    0.3011361
44440.0000000    0.2949199
44480.0000000    0.2918163
44520.0000000    0.2888162
44560.0000000    0.2706762
44600.0000000    0.2900214
44640.0000000    0.3041833
44680.0000000    0.2992496
44720.0000000    0.2978346
44760.0000000    0.2985328
44800.0000000    0.2793911
44840.0000000    0.2970138
44880.0000000    0.2936730
44920.0000000    0.3079358
44960.0000000    0.2955330
45000.0000000    0.2724723
45040.0000000    0.2884588
45080.0000000    0.3110750
45120.0000000    0.2622542
45160.0000000    0.2644787
45200.0000000    0.3012051
45240.0000000    0.2738075
45280.0000000    0.2561037
45320.0000000    0.2580459
45360.0000000    0.2562535
45400.0000000    0.2651169
45440.0000000    0.2682512
45480.0000000    0.2706012
45520.0000000    0.2559752
45560.0000000    0.2777100
45600.0000000    0.2687968
45640.0000000    0.2717551
45680.0000000    0.2796056
45720.0000000    0.2881777
45760.0000000    0.2818791
45800.0000000    0.3098438
45840.0000000    0.2873028
45880.0000000    0.2710908
45920.0000000    0.2822744
45960.0000000    0.2962691
46000.0000000    0.2760461
46040.0000000    0.2467079
46080.0000000    0.2521138
46120.0000000    0.2666680
46160.0000000    0.2637294
46200.0000000    0.2915390
46240.0000000    0.2669434
46280.0000000    0.2716841
46320.0000000    0.2670722
46360.0000000    0.2688904
46400.0000000    0.2582915
46440.0000000    0.2661095
46480.0000000    0.2860002
46520.0000000    0.2702070
46560.0000000    0.2687191
46600.0000000    0.2798753
46640.0000000    0.2807843
46680.0000000    0.2866779
46720.0000000    0.2607516
46760.0000000    0.2760750
46800.0000000    0.2451477
46840.0000000    0.2476858
46880.0000000    0.2644662
46920.0000000    0.2764641
46960.0000000    0.2661533
47000.0000000    0.2758240
47040.0000000    0.2760158
47080.0000000    0.2759181
47120.0000000    0.2907239
47160.0000000    0.2934361
47200.0000000    0.2946275
47240.0000000    0.2976038
47280.0000000    0.2774300
47320.0000000    0.2838856
47360.0000000    0.2716957
47400.0000000    0.2835878
47440.0000000    0.2595494
47480.0000000    0.2732506
47520.0000000    0.2686727
47560.0000000    0.2580414
47600.0000000    0.2696722
47640.0000000    0.2593637
47680.0000000    0.2772582
47720.0000000    0.2751697
47760.0000000    0.2598488
47800.0000000    0.2741933
47840.0000000    0.2732121
47880.0000000    0.2450896
47920.0000000    0.2787676
47960.0000000    0.2789707
48000.0000000    0.2823337
48040.0000000    0.2989547
48080.0000000    0.2797600
48120.0000000    0.2706057
48160.0000000    0.2805648
48200.0000000    0.2917706
48240.0000000    0.2749858
48280.0000000    0.2802129
48320.0000000    0.2648826
48360.0000000    0.2851990
48400.0000000    0.2655312
48440.0000000    0.2971462
48480.0000000    0.2856580
48520.0000000    0.2832260
48560.0000000    0.2972679
48600.0000000    0.2980632
48640.0000000    0.2626064
48680.0000000    0.2611240
48720.0000000    0.2800709
48760.0000000    0.2773869
48800.0000000    0.2600473
48840.0000000    0.2799990
48880.0000000    0.2668190
48920.0000000    0.2727881
48960.0000000    0.2698218
49000.0000000    0.2743191
49040.0000000    0.2836434
49080.0000000    0.3059821
49120.0000000    0.2969271
49160.0000000    0.2829140
49200.0000000    0.3003138
49240.0000000    0.3113171
49280.0000000    0.2978800
49320.0000000    0.2612602
49360.0000000    0.2819715
49400.0000000    0.2851840
49440.0000000    0.2831030
49480.0000000    0.2736782
49520.0000000    0.2937975
49560.0000000    0.3043741
49600.0000000    0.2812464
49640.0000000    0.2851085
49680.0000000    0.3005219
49720.0000000    0.2886932
49760.0000000    0.2968425
49800.0000000    0.3038215
49840.0000000    0.2770436
49880.0000000    0.2882427
49920.0000000    0.2592243
49960.0000000    0.2868924
50000.0000000    0.2697282
50040.0000000    0.2786095
50080.0000000    0.2768451
50120.0000000    0.2493236
50160.0000000    0.2778932
50200.0000000    0.2812397
50240.0000000    0.2814665
50280.0000000    0.2990594
50320.0000000    0.2640805
50360.0000000    0.2702538
50400.0000000    0.2815576
50440.0000000    0.2766084
50480.0000000    0.2740655
50520.0000000    0.2429249
50560.0000000    0.2518605
50600.0000000    0.2709715
50640.0000000    0.2743683
50680.0000000    0.2551290
50720.0000000    0.2433266
50760.0000000    0.2696913
50800.0000000    0.2570226
50840.0000000    0.2604415
50880.0000000    0.2717781
50920.0000000    0.2852692
50960.0000000    0.2820042
51000.0000000    0.2528142
51040.0000000    0.2397569
51080.0000000    0.2552219
51120.0000000    0.2536821
51160.0000000    0.2625677
51200.0000000    0.2859905
51240.0000000    0.2512438
51280.0000000    0.2764488
51320.0000000    0.2538639
51360.0000000    0.2682350
51400.0000000    0.2754690
51440.0000000    0.2656092
51480.0000000    0.2620949
51520.0000000    0.2576171
51560.0000000    0.2457509
51600.0000000    0.2403921
51640.0000000    0.2422753
51680.0000000    0.2411944
51720.0000000    0.2330942
51760.0000000    0.2251787
51800.0000000    0.2433808
51840.0000000    0.2395653
51880.0000000    0.2345503
51920.0000000    0.2539121
51960.0000000    0.2433820
52000.0000000    0.2564928
52040.0000000    0.2410760
52080.0000000    0.2699264
52120.0000000    0.2587112
52160.0000000    0.2486468
52200.0000000    0.2359821
52240.0000000    0.2435099
52280.0000000    0.2459263
52320.0000000    0.2370168
52360.0000000    0.2453524
52400.0000000    0.2373278
52440.0000000    0.2444624
52480.0000000    0.2510128
52520.0000000    0.2358008
52560.0000000    0.2655089
52600.0000000    0.2405467
52640.0000000    0.2489608
52680.0000000    0.2534230
52720.0000000    0.2909888
52760.0000000    0.2496138
52800.0000000    0.2368947
52840.0000000    0.2658402
52880.0000000    0.2451356
52920.0000000    0.2505507
52960.0000000    0.2327518
53000.0000000    0.2288238
53040.0000000    0.2391868
53080.0000000    0.2472254
53120.0000000    0.2395718
53160.0000000    0.2329593
53200.0000000    0.2428904
53240.0000000    0.2500721
53280.0000000    0.2540830
53320.0000000    0.2571001
53360.0000000    0.2373237
53400.0000000    0.2471493
53440.0000000    0.2625781
53480.0000000    0.2405865
53520.0000000    0.2479153
53560.0000000    0.2535093
53600.0000000    0.2619914
53640.0000000    0.2497499
53680.0000000    0.2370522
53720.0000000    0.2354546
53760.0000000    0.2331959
53800.0000000    0.2265843
53840.0000000    0.2331439
53880.0000000    0.2281699
53920.0000000    0.2138644
53960.0000000    0.2343948
54000.0000000    0.2535523
54040.0000000    0.2391766
54080.0000000    0.2303448
54120.0000000    0.2682167
54160.0000000    0.2426756
54200.0000000    0.2584458
54240.0000000    0.2544636
54280.0000000    0.2507310
54320.0000000    0.2538022
54360.0000000    0.2829113
54400.0000000    0.2427601
54440.0000000    0.2426813
54480.0000000    0.2588278
54520.0000000    0.2308707
54560.0000000    0.2606809
54600.0000000    0.2459540
54640.0000000    0.2548057
54680.0000000    0.2388887
54720.0000000    0.2473173
54760.0000000    0.2353397
54800.0000000    0.2304212
54840.0000000    0.2245478
54880.0000000    0.2243495
54920.0000000    0.2435286
54960.0000000    0.2400481
55000.0000000    0.2499243
55040.0000000    0.2433359
55080.0000000    0.2289183
55120.0000000    0.2122016
55160.0000000    0.1992069
55200.0000000    0.2277498
55240.0000000    0.2014005
55280.0000000    0.1995499
55320.0000000    0.2095134
55360.0000000    0.2367658
55400.0000000    0.2207006
55440.0000000    0.2092964
55480.0000000    0.2120984
55520.0000000    0.2201130
55560.0000000    0.2284745
55600.0000000    0.2290092
55640.0000000    0.2575582
55680.0000000    0.2148526
55720.0000000    0.2243637
55760.0000000    0.2156393
55800.0000000    0.2610051
55840.0000000    0.2548848
55880.0000000    0.2746275
55920.0000000    0.2537905
55960.0000000    0.2473279
56000.0000000    0.2456271
56040.0000000    0.2349102
56080.0000000    0.2363413
56120.0000000    0.2493786
56160.0000000    0.2555646
56200.0000000    0.2400673
56240.0000000    0.2304892
56280.0000000    0.2397342
56320.0000000    0.2627002
56360.0000000    0.2367836
56400.0000000    0.2432593
56440.0000000    0.2167440
56480.0000000    0.2492753
56520.0000000    0.2534131
56560.0000000    0.2343200
56600.0000000    0.2287204
56640.0000000    0.2504332
56680.0000000    0.2319675
56720.0000000    0.2426350
56760.0000000    0.2378320
56800.0000000    0.2447704
56840.0000000    0.2475744
56880.0000000    0.2503297
56920.0000000    0.2655132
56960.0000000    0.2650014
57000.0000000    0.2463028
57040.0000000    0.2323759
57080.0000000    0.2403746
57120.0000000    0.2477006
57160.0000000    0.2310361
57200.0000000    0.2254724
57240.0000000    0.2076154
57280.0000000    0.1993128
57320.0000000    0.2214671
57360.0000000    0.2163498
57400.0000000    0.2136148
57440.0000000    0.2353524
57480.0000000    0.2366010
57520.0000000    0.2429702
57560.0000000    0.2333102
57600.0000000    0.2343838
57640.0000000    0.2433273
57680.0000000    0.2531409
57720.0000000    0.2217092
57760.0000000    0.2465988
57800.0000000    0.2626643
57840.0000000    0.2559284
57880.0000000    0.2637888
57920.0000000    0.2656747
57960.0000000    0.2462204
58000.0000000    0.2669748
58040.0000000    0.2663217
58080.0000000    0.2604874
58120.0000000    0.2539716
58160.0000000    0.2565986
58200.0000000    0.2614276
58240.0000000    0.2618704
58280.0000000    0.2457110
58320.0000000    0.2360370
58360.0000000    0.2303180
58400.0000000    0.2695823
58440.0000000    0.2381030
58480.0000000    0.2401487
58520.0000000    0.2287256
58560.0000000    0.2416584
58600.0000000    0.2378086
58640.0000000    0.2448666
58680.0000000    0.2455663
58720.0000000    0.2335769
58760.0000000    0.2434216
58800.0000000    0.2578016
58840.0000000    0.2247242
58880.0000000    0.2542332
58920.0000000    0.2531470
58960.0000000    0.2214760
59000.0000000    0.2269816
59040.0000000    0.2460877
59080.0000000    0.2436159
59120.0000000    0.2289376
59160.0000000    0.2541251
59200.0000000    0.2616896
59240.0000000    0.2414571
59280.0000000    0.2347061
59320.0000000    0.2405710
59360.0000000    0.2563045
59400.0000000    0.2551022
59440.0000000    0.2547994
59480.0000000    0.2157031
59520.0000000    0.2511456
59560.0000000    0.2517551
59600.0000000    0.2512768
59640.0000000    0.2421471
59680.0000000    0.2404661
59720.0000000    0.2565555
59760.0000000    0.2807883
59800.0000000    0.2568617
59840.0000000    0.2430673
59880.0000000    0.2517761
59920.0000000    0.2717160
59960.0000000    0.2500239
60000.0000000    0.2610993
60040.0000000    0.2418525
60080.0000000    0.2550055
60120.0000000    0.2492530
60160.0000000    0.2488202
60200.0000000    0.2450724
60240.0000000    0.2345251
60280.0000000    0.2532158
60320.0000000    0.2370701
60360.0000000    0.2245821
60400.0000000    0.2396039
60440.0000000    0.2521479
60480.0000000    0.2482777
60520.0000000    0.2540544
60560.0000000    0.2484417
60600.0000000    0.2596727
60640.0000000    0.2355631
60680.0000000    0.2429787
60720.0000000    0.2479067
60760.0000000    0.2649959
60800.0000000    0.2841390
60840.0000000    0.2755657
60880.0000000    0.2609914
60920.0000000    0.2778846
60960.0000000    0.2613312
61000.0000000    0.2578510
61040.0000000    0.2413745
61080.0000000    0.2402597
61120.0000000    0.2618488
61160.0000000    0.2512594
61200.0000000    0.2602014
61240.0000000    0.2459329
61280.0000000    0.2352013
61320.0000000    0.2534417
61360.0000000    0.2626805
61400.0000000    0.2831092
61440.0000000    0.2538739
61480.0000000    0.2720320
61520.0000000    0.2762158
61560.0000000    0.2637308
61600.0000000    0.2634492
61640.0000000    0.2547451
61680.0000000    0.2518836
61720.0000000    0.2324255
61760.0000000    0.2459678
61800.0000000    0.2578800
61840.0000000    0.2551301
61880.0000000    0.2564711
61920.0000000    0.2378276
61960.0000000    0.2586176
62000.0000000    0.2474801
62040.0000000    0.2468255
62080.0000000    0.2423761
62120.0000000    0.2569351
62160.0000000    0.2393814
62200.0000000    0.2524708
62240.0000000    0.2551879
62280.0000000    0.2453256
62320.0000000    0.2427385
62360.0000000    0.2469175
62400.0000000    0.2379221
62440.0000000    0.2473514
62480.0000000    0.2590578
62520.0000000    0.2536808
62560.0000000    0.2599919
62600.0000000    0.2571573
62640.0000000    0.2364839
62680.0000000    0.2322298
62720.0000000    0.2369433
62760.0000000    0.2421253
62800.0000000    0.2294269
62840.0000000    0.2505034
62880.0000000    0.2579129
62920.0000000    0.2696168
62960.0000000    0.2629171
63000.0000000    0.2619530
63040.0000000    0.2556536
63080.0000000    0.2693088
63120.0000000    0.2730058
63160.0000000    0.2671395
63200.0000000    0.2606609
63240.0000000    0.2695086
63280.0000000    0.2464135
63320.0000000    0.2643909
63360.0000000    0.2463991
63400.0000000    0.2622842
63440.0000000    0.2410560
63480.0000000    0.2370053
63520.0000000    0.2288471
63560.0000000    0.2479576
63600.0000000    0.2470752
63640.0000000    0.2369730
63680.0000000    0.2295707
63720.0000000    0.2374680
63760.0000000    0.2375193
63800.0000000    0.2502236
63840.0000000    0.2395356
63880.0000000    0.2518699
63920.0000000    0.2414021
63960.0000000    0.2601327
64000.0000000    0.2361646
64040.0000000    0.2433917
64080.0000000    0.2406488
64120.0000000    0.2583893
64160.0000000    0.2620988
64200.0000000    0.2482524
64240.0000000    0.2471810
64280.0000000    0.2520749
64320.0000000    0.2532709
64360.0000000    0.2533703
64400.0000000    0.2483140
64440.0000000    0.2519438
64480.0000000    0.2551018
64520.0000000    0.2540914
64560.0000000    0.2717152
64600.0000000    0.2621080
64640.0000000    0.2606643
64680.0000000    0.2578503
64720.0000000    0.2633553
64760.0000000    0.2665986
64800.0000000    0.2790359
64840.0000000    0.2602301
64880.0000000    0.2651679
64920.0000000    0.2600964
64960.0000000    0.2675796
65000.0000000    0.2858360
65040.0000000    0.2777446
65080.0000000    0.2820127
65120.0000000    0.3000765
65160.0000000    0.2958552
65200.0000000    0.2798303
65240.0000000    0.2793998
65280.0000000    0.2893769
65320.0000000    0.2829346
65360.0000000    0.2954197
65400.0000000    0.2874904
65440.0000000    0.2772127
65480.0000000    0.2660783
65520.0000000    0.2830698
65560.0000000    0.2680563
65600.0000000    0.2715208
65640.0000000    0.2827813
65680.0000000    0.2675247
65720.0000000    0.2593584
65760.0000000    0.2684005
65800.0000000    0.2381000
65840.0000000    0.2365918
65880.0000000    0.2556248
65920.0000000    0.2700856
65960.0000000    0.2668208
66000.0000000    0.2707748
66040.0000000    0.2520607
66080.0000000    0.2550949
66120.0000000    0.2475938
66160.0000000    0.2435972
66200.0000000    0.2624900
66240.0000000    0.2522659
66280.0000000    0.2609410
66320.0000000    0.2627632
66360.0000000    0.2798849
66400.0000000    0.2657675
66440.0000000    0.2671247
66480.0000000    0.2581869
66520.0000000    0.2661335
66560.0000000    0.2603308
66600.0000000    0.2643544
66640.0000000    0.2576165
66680.0000000    0.2753457
66720.0000000    0.2601539
66760.0000000    0.2617972
66800.0000000    0.2723750
66840.0000000    0.2663897
66880.0000000    0.2817104
66920.0000000    0.2525205
66960.0000000    0.2710471
67000.0000000    0.2859265
67040.0000000    0.2637731
67080.0000000    0.2622220
67120.0000000    0.2676731
67160.0000000    0.2742435
67200.0000000    0.2547123
67240.0000000    0.2677857
67280.0000000    0.2793555
67320.0000000    0.2885760
67360.0000000    0.2594009
67400.0000000    0.2473104
67440.0000000    0.2458660
67480.0000000    0.2582345
67520.0000000    0.2472298
67560.0000000    0.2568018
67600.0000000    0.2653307
67640.0000000    0.2663132
67680.0000000    0.2742482
67720.0000000    0.2413533
67760.0000000    0.2495027
67800.0000000    0.2531327
67840.0000000    0.2696038
67880.0000000    0.2707813
67920.0000000    0.2711829
67960.0000000    0.2809693
68000.0000000    0.2874976
68040.0000000    0.2478382
68080.0000000    0.2781767
68120.0000000    0.2674796
68160.0000000    0.2580556
68200.0000000    0.2900749
68240.0000000    0.2896168
68280.0000000    0.2862568
68320.0000000    0.2690778
68360.0000000    0.2644128
68400.0000000    0.2431554
68440.0000000    0.2326576
68480.0000000    0.2606191
68520.0000000    0.2550229
68560.0000000    0.2348931
68600.0000000    0.2585243
68640.0000000    0.2719149
68680.0000000    0.2531264
68720.0000000    0.2547115
68760.0000000    0.2496603
68800.0000000    0.2483028
68840.0000000    0.2352424
68880.0000000    0.2762529
68920.0000000    0.2597522
68960.0000000    0.2462787
69000.0000000    0.2352027
69040.0000000    0.2265328
69080.0000000    0.2464660
69120.0000000    0.2612370
69160.0000000    0.2321944
69200.0000000    0.2497390
69240.0000000    0.2564207
69280.0000000    0.2462926
69320.0000000    0.2357448
69360.0000000    0.2382347
69400.0000000    0.2331475
69440.0000000    0.2363945
69480.0000000    0.2500947
69520.0000000    0.2699438
69560.0000000    0.2673633
69600.0000000    0.2571424
69640.0000000    0.2623534
69680.0000000    0.2850523
69720.0000000    0.2582012
69760.0000000    0.2550232
69800.0000000    0.2636944
69840.0000000    0.2426131
69880.0000000    0.2555947
69920.0000000    0.2558735
69960.0000000    0.2500955
70000.0000000    0.2525655
70040.0000000    0.2542691
70080.0000000    0.2237941
70120.0000000    0.2388110
70160.0000000    0.2553454
70200.0000000    0.2645241
70240.0000000    0.2911078
70280.0000000    0.2842083
70320.0000000    0.2743598
70360.0000000    0.2568386
70400.0000000    0.2818929
70440.0000000    0.2699924
70480.0000000    0.2519692
70520.0000000    0.2550829
70560.0000000    0.2504279
70600.0000000    0.2670205
70640.0000000    0.2681989
70680.0000000    0.2666569
70720.0000000    0.2628640
70760.0000000    0.2747566
70800.0000000    0.2637503
70840.0000000    0.2548821
70880.0000000    0.2656837
70920.0000000    0.2783524
70960.0000000    0.2766486
71000.0000000    0.2754300
71040.0000000    0.2360555
71080.0000000    0.2402947
71120.0000000    0.2437993
71160.0000000    0.2710705
71200.0000000    0.2705579
71240.0000000    0.2754644
71280.0000000    0.2767923
71320.0000000    0.2846626
71360.0000000    0.2692670
71400.0000000    0.2428672
71440.0000000    0.2359281
71480.0000000    0.2304761
71520.0000000    0.2598988
71560.0000000    0.2710741
71600.0000000    0.2816084
71640.0000000    0.2714963
71680.0000000    0.2633511
71720.0000000    0.2725133
71760.0000000    0.2731160
71800.0000000    0.2618905
71840.0000000    0.2582541
71880.0000000    0.2777139
71920.0000000    0.2841286
71960.0000000    0.2671407
72000.0000000    0.2644282
72040.0000000    0.2819024
72080.0000000    0.2685184
72120.0000000    0.2720485
72160.0000000    0.2907652
72200.0000000    0.2643041
72240.0000000    0.2687157
72280.0000000    0.2700950
72320.0000000    0.2662385
72360.0000000    0.2642959
72400.0000000    0.2581879
72440.0000000    0.2658984
72480.0000000    0.2493944
72520.0000000    0.2531978
72560.0000000    0.2424498
72600.0000000    0.2383590
72640.0000000    0.2538494
72680.0000000    0.2605929
72720.0000000    0.2519209
72760.0000000    0.2516479
72800.0000000    0.2618830
72840.0000000    0.2643593
72880.0000000    0.2493806
72920.0000000    0.2511409
72960.0000000    0.2715507
73000.0000000    0.2723993
73040.0000000    0.2791080
73080.0000000    0.2619069
73120.0000000    0.2538978
73160.0000000    0.2582809
73200.0000000    0.2659030
73240.0000000    0.2495649
73280.0000000    0.2773898
73320.0000000    0.2762280
73360.0000000    0.2766919
73400.0000000    0.2748007
73440.0000000    0.2617197
73480.0000000    0.2712791
73520.0000000    0.2661631
73560.0000000    0.2627526
73600.0000000    0.2546162
73640.0000000    0.2597193
73680.0000000    0.2457004
73720.0000000    0.2564844
73760.0000000    0.2385759
73800.0000000    0.2263839
73840.0000000    0.2469611
73880.0000000    0.2602666
73920.0000000    0.2550117
73960.0000000    0.2601449
74000.0000000    0.2616326
74040.0000000    0.2548323
74080.0000000    0.2722572
74120.0000000    0.2736427
74160.0000000    0.2809194
74200.0000000    0.2652451
74240.0000000    0.2502755
74280.0000000    0.2610804
74320.0000000    0.2642530
74360.0000000    0.2793291
74400.0000000    0.2681015
74440.0000000    0.2786608
74480.0000000    0.2689257
74520.0000000    0.2600717
74560.0000000    0.2543133
74600.0000000    0.2568982
74640.0000000    0.2634274
74680.0000000    0.2721076
74720.0000000    0.2565657
74760.0000000    0.2803741
74800.0000000    0.2452378
74840.0000000    0.2570251
74880.0000000    0.2681106
74920.0000000    0.2571810
74960.0000000    0.2596820
75000.0000000    0.2608920
75040.0000000    0.2875564
75080.0000000    0.2554520
75120.0000000    0.2636921
75160.0000000    0.2692746
75200.0000000    0.2837553
75240.0000000    0.2537495
75280.0000000    0.2510008
75320.0000000    0.2567499
75360.0000000    0.2609660
75400.0000000    0.2405324
75440.0000000    0.2666380
75480.0000000    0.2639423
75520.0000000    0.2625525
75560.0000000    0.2682368
75600.0000000    0.2540716
75640.0000000    0.2519405
75680.0000000    0.2575960
75720.0000000    0.2508844
75760.0000000    0.2498163
75800.0000000    0.2438627
75840.0000000    0.2518781
75880.0000000    0.2681642
75920.0000000    0.2483156
75960.0000000    0.2456443
76000.0000000    0.2607998
76040.0000000    0.2660027
76080.0000000    0.2564311
76120.0000000    0.2550195
76160.0000000    0.2366398
76200.0000000    0.2569824
76240.0000000    0.2297689
76280.0000000    0.2619479
76320.0000000    0.2681971
76360.0000000    0.2701231
76400.0000000    0.2522180
76440.0000000    0.2586485
76480.0000000    0.2533595
76520.0000000    0.2532182
76560.0000000    0.2563644
76600.0000000    0.2499435
76640.0000000    0.2510039
76680.0000000    0.2649772
76720.0000000    0.2476480
76760.0000000    0.2524439
76800.0000000    0.2422448
76840.0000000    0.2694573
76880.0000000    0.2585528
76920.0000000    0.2587602
76960.0000000    0.2513975
77000.0000000    0.2547535
77040.0000000    0.2584061
77080.0000000    0.2791910
77120.0000000    0.2427760
77160.0000000    0.2396980
77200.0000000    0.2630603
77240.0000000    0.2612290
77280.0000000    0.2714491
77320.0000000    0.2552454
77360.0000000    0.2601593
77400.0000000    0.2554027
77440.0000000    0.2497317
77480.0000000    0.2447143
77520.0000000    0.2472179
77560.0000000    0.2500808
77600.0000000    0.2615852
77640.0000000    0.2580785
77680.0000000    0.2592691
77720.0000000    0.2760888
77760.0000000    0.2712574
77800.0000000    0.2538304
77840.0000000    0.2769325
77880.0000000    0.2639061
77920.0000000    0.2534233
77960.0000000    0.2649877
78000.0000000    0.2683293
78040.0000000    0.2612641
78080.0000000    0.2424341
78120.0000000    0.2496045
78160.0000000    0.2676606
78200.0000000    0.2656778
78240.0000000    0.2692652
78280.0000000    0.2547580
78320.0000000    0.2463343
78360.0000000    0.2514794
78400.0000000    0.2472997
78440.0000000    0.2162660
78480.0000000    0.2463332
78520.0000000    0.2432901
78560.0000000    0.2343387
78600.0000000    0.2485765
78640.0000000    0.2396985
78680.0000000    0.2609427
78720.0000000    0.2665005
78760.0000000    0.2664514
78800.0000000    0.2446504
78840.0000000    0.2426127
78880.0000000    0.2689231
78920.0000000    0.2517491
78960.0000000    0.2581577
79000.0000000    0.2531910
79040.0000000    0.2528156
79080.0000000    0.2642191
79120.0000000    0.2762090
79160.0000000    0.2510726
79200.0000000    0.2599159
79240.0000000    0.2592671
79280.0000000    0.2603089
79320.0000000    0.2585678
79360.0000000    0.2509782
79400.0000000    0.2543218
79440.0000000    0.2583647
79480.0000000    0.2556671
79520.0000000    0.2716891
79560.0000000    0.2696798
79600.0000000    0.2596344
79640.0000000    0.2600408
79680.0000000    0.2596999
79720.0000000    0.2741477
79760.0000000    0.2653870
79800.0000000    0.2637676
79840.0000000    0.2657669
79880.0000000    0.2808547
79920.0000000    0.2480822
79960.0000000    0.2720968
80000.0000000    0.2597818
80040.0000000    0.2767490
80080.0000000    0.2731842
80120.0000000    0.2474833
80160.0000000    0.2810662
80200.0000000    0.2751130
80240.0000000    0.2749030
80280.0000000    0.2642608
80320.0000000    0.2424323
80360.0000000    0.2544593
80400.0000000    0.2688342
80440.0000000    0.2604949
80480.0000000    0.2598262
80520.0000000    0.2548414
80560.0000000    0.2797630
80600.0000000    0.2630807
80640.0000000    0.2581315
80680.0000000    0.2401163
80720.0000000    0.2550574
80760.0000000    0.2543504
80800.0000000    0.2333279
80840.0000000    0.2452603
80880.0000000    0.2536994
80920.0000000    0.2468825
80960.0000000    0.2642162
81000.0000000    0.2581064
81040.0000000    0.2795699
81080.0000000    0.2616821
81120.0000000    0.2430408
81160.0000000    0.2497105
81200.0000000    0.2616391
81240.0000000    0.2539385
81280.0000000    0.2618730
81320.0000000    0.2679147
81360.0000000    0.2574623
81400.0000000    0.2318810
81440.0000000    0.2429811
81480.0000000    0.2544271
81520.0000000    0.2459282
81560.0000000    0.2558671
81600.0000000    0.2457077
81640.0000000    0.2488709
81680.0000000    0.2613660
81720.0000000    0.2816521
81760.0000000    0.2821029
81800.0000000    0.2797194
81840.0000000    0.2883484
81880.0000000    0.2860380
81920.0000000    0.2906087
81960.0000000    0.2770810
82000.0000000    0.2705128
82040.0000000    0.2874698
82080.0000000    0.2696913
82120.0000000    0.2603215
82160.0000000    0.2714856
82200.0000000    0.2637438
82240.0000000    0.2569497
82280.0000000    0.2480869
82320.0000000    0.2743398
82360.0000000    0.2779934
82400.0000000    0.2824372
82440.0000000    0.3074002
82480.0000000    0.2964317
82520.0000000    0.2830740
82560.0000000    0.2765788
82600.0000000    0.2780045
82640.0000000    0.2901856
82680.0000000    0.2938770
82720.0000000    0.2895523
82760.0000000    0.2829754
82800.0000000    0.2942013
82840.0000000    0.2944053
82880.0000000    0.2699957
82920.0000000    0.2487550
82960.0000000    0.2697934
83000.0000000    0.2783056
83040.0000000    0.2876414
83080.0000000    0.2621946
83120.0000000    0.2540745
83160.0000000    0.2782052
83200.0000000    0.2706772
83240.0000000    0.2663036
83280.0000000    0.2701113
83320.0000000    0.2484632
83360.0000000    0.2509281
83400.0000000    0.2509470
83440.0000000    0.2637739
83480.0000000    0.2747186
83520.0000000    0.2462012
83560.0000000    0.2783107
83600.0000000    0.2425130
83640.0000000    0.2613650
83680.0000000    0.2720059
83720.0000000    0.2637169
83760.0000000    0.2426708
83800.0000000    0.2674961
83840.0000000    0.2633888
83880.0000000    0.2300264
83920.0000000    0.2501663
83960.0000000    0.2487540
84000.0000000    0.2565407
84040.0000000    0.2684470
84080.0000000    0.2523665
84120.0000000    0.2435147
84160.0000000    0.2599247
84200.0000000    0.2458837
84240.0000000    0.2474990
84280.0000000    0.2680130
84320.0000000    0.2677456
84360.0000000    0.2569574
84400.0000000    0.2541208
84440.0000000    0.2656917
84480.0000000    0.2509422
84520.0000000    0.2572665
84560.0000000    0.2702254
84600.0000000    0.2304296
84640.0000000    0.2379316
84680.0000000    0.2306537
84720.0000000    0.2193820
84760.0000000    0.2097308
84800.0000000    0.2203071
84840.0000000    0.2259461
84880.0000000    0.2328898
84920.0000000    0.2633336
84960.0000000    0.2463682
85000.0000000    0.2459018
85040.0000000    0.2240116
85080.0000000    0.2481451
85120.0000000    0.2537628
85160.0000000    0.2423440
85200.0000000    0.2183517
85240.0000000    0.2203184
85280.0000000    0.2244715
85320.0000000    0.2272299
85360.0000000    0.2338188
85400.0000000    0.2279764
85440.0000000    0.2160349
85480.0000000    0.2324602
85520.0000000    0.2359004
85560.0000000    0.2259191
85600.0000000    0.2436727
85640.0000000    0.2482160
85680.0000000    0.2596028
85720.0000000    0.2465304
85760.0000000    0.2446678
85800.0000000    0.2269114
85840.0000000    0.2753219
85880.0000000    0.2509425
85920.0000000    0.2395693
85960.0000000    0.2207287
86000.0000000    0.2334252
86040.0000000    0.2297733
86080.0000000    0.2256615
86120.0000000    0.2107661
86160.0000000    0.2137920
86200.0000000    0.2293866
86240.0000000    0.2029421
86280.0000000    0.2247817
86320.0000000    0.2229417
86360.0000000    0.1964867
86400.0000000    0.1888250
86440.0000000    0.2306969
86480.0000000    0.2161177
86520.0000000    0.2213299
86560.0000000    0.2073087
86600.0000000    0.2320774
86640.0000000    0.2243580
86680.0000000    0.2009967
86720.0000000    0.2330292
86760.0000000    0.2558539
86800.0000000    0.2568950
86840.0000000    0.2487953
86880.0000000    0.2579843
86920.0000000    0.2736065
86960.0000000    0.2661767
87000.0000000    0.2672379
87040.0000000    0.2527403
87080.0000000    0.2551149
87120.0000000    0.2457678
87160.0000000    0.2732540
87200.0000000    0.2650625
87240.0000000    0.2459694
87280.0000000    0.2550009
87320.0000000    0.2344960
87360.0000000    0.2601236
87400.0000000    0.2731546
87440.0000000    0.2300084
87480.0000000    0.2329373
87520.0000000    0.2207831
87560.0000000    0.2320964
87600.0000000    0.2445163
87640.0000000    0.2572113
87680.0000000    0.2571185
87720.0000000    0.2222156
87760.0000000    0.2536706
87800.0000000    0.2457104
87840.0000000    0.2629048
87880.0000000    0.2638530
87920.0000000    0.2704338
87960.0000000    0.2657911
88000.0000000    0.2567740
88040.0000000    0.2564268
88080.0000000    0.2640371
88120.0000000    0.2664389
88160.0000000    0.2596879
88200.0000000    0.2544858
88240.0000000    0.2550047
88280.0000000    0.2883742
88320.0000000    0.2772038
88360.0000000    0.2693274
88400.0000000    0.2679284
88440.0000000    0.2527609
88480.0000000    0.2536705
88520.0000000    0.2987862
88560.0000000    0.2482360
88600.0000000    0.2531249
88640.0000000    0.2472558
88680.0000000    0.2523125
88720.0000000    0.2609307
88760.0000000    0.2700644
88800.0000000    0.2749176
88840.0000000    0.2659086
88880.0000000    0.2464951
88920.0000000    0.2261646
88960.0000000    0.2543733
89000.0000000    0.2530391
89040.0000000    0.2375295
89080.0000000    0.2585351
89120.0000000    0.2625729
89160.0000000    0.2552772
89200.0000000    0.2495961
89240.0000000    0.2416479
89280.0000000    0.2537139
89320.0000000    0.2444911
89360.0000000    0.2407193
89400.0000000    0.2407328
89440.0000000    0.2437648
89480.0000000    0.2284164
89520.0000000    0.2244539
89560.0000000    0.2427047
89600.0000000    0.2103197
89640.0000000    0.2190776
89680.0000000    0.2049474
89720.0000000    0.2402829
89760.0000000    0.2223251
89800.0000000    0.2208510
89840.0000000    0.2029289
89880.0000000    0.2138557
89920.0000000    0.1890326
89960.0000000    0.2198471
90000.0000000    0.1999697
90040.0000000    0.1823105
90080.0000000    0.1676830
90120.0000000    0.1727093
90160.0000000    0.2029488
90200.0000000    0.1880204
90240.0000000    0.1985994
90280.0000000    0.1979912
90320.0000000    0.1628026
90360.0000000    0.1912172
90400.0000000    0.1786970
90440.0000000    0.1809531
90480.0000000    0.1763376
90520.0000000    0.1870804
90560.0000000    0.1859592
90600.0000000    0.1961627
90640.0000000    0.1913307
90680.0000000    0.1892937
90720.0000000    0.1878194
90760.0000000    0.1942530
90800.0000000    0.2036751
90840.0000000    0.1775781
90880.0000000    0.1854704
90920.0000000    0.1623682
90960.0000000    0.1806055
91000.0000000    0.1866638
91040.0000000    0.1846825
91080.0000000    0.1794555
91120.0000000    0.1948323
91160.0000000    0.1537418
91200.0000000    0.1613963
91240.0000000    0.1805800
91280.0000000    0.1641044
91320.0000000    0.1779554
91360.0000000    0.1793652
91400.0000000    0.1716480
91440.0000000    0.1957909
91480.0000000    0.1996488
91520.0000000    0.1768355
91560.0000000    0.1934436
91600.0000000    0.1968631
91640.0000000    0.1833340
91680.0000000    0.1682050
91720.0000000    0.1942982
91760.0000000    0.1773560
91800.0000000    0.1950161
91840.0000000    0.1769243
91880.0000000    0.2064277
91920.0000000    0.1821810
91960.0000000    0.1836461
92000.0000000    0.1849595
92040.0000000    0.1878938
92080.0000000    0.1699951
92120.0000000    0.1835140
92160.0000000    0.2182917
92200.0000000    0.1935923
92240.0000000    0.2115556
92280.0000000    0.1957880
92320.0000000    0.1803121
92360.0000000    0.1866317
92400.0000000    0.1887974
92440.0000000    0.1797569
92480.0000000    0.2054108
92520.0000000    0.1930235
92560.0000000    0.1907004
92600.0000000    0.1775742
92640.0000000    0.1721389
92680.0000000    0.1834404
92720.0000000    0.1781689
92760.0000000    0.1787633
92800.0000000    0.1738195
92840.0000000    0.1822378
92880.0000000    0.1837555
92920.0000000    0.2182331
92960.0000000    0.2133061
93000.0000000    0.2309931
93040.0000000    0.2348362
93080.0000000    0.2310888
93120.0000000    0.2177846
93160.0000000    0.2202605
93200.0000000    0.2260935
93240.0000000    0.1896075
93280.0000000    0.2037717
93320.0000000    0.2353846
93360.0000000    0.2349259
93400.0000000    0.2690797
93440.0000000    0.2356112
93480.0000000    0.2486490
93520.0000000    0.2287749
93560.0000000    0.2298917
93600.0000000    0.2130852
93640.0000000    0.2427295
93680.0000000    0.2231240
93720.0000000    0.2245298
93760.0000000    0.2171919
93800.0000000    0.2254889
93840.0000000    0.2095645
93880.0000000    0.1939664
93920.0000000    0.1742940
93960.0000000    0.2057656
94000.0000000    0.1991854
94040.0000000    0.2078776
94080.0000000    0.1841029
94120.0000000    0.2046059
94160.0000000    0.2199523
94200.0000000    0.2204555
94240.0000000    0.2144751
94280.0000000    0.2053448
94320.0000000    0.2207084
94360.0000000    0.2441376
94400.0000000    0.2447895
94440.0000000    0.2645646
94480.0000000    0.2380446
94520.0000000    0.2231629
94560.0000000    0.1981152
94600.0000000    0.2302134
94640.0000000    0.2257108
94680.0000000    0.2094421
94720.0000000    0.2065704
94760.0000000    0.2040148
94800.0000000    0.2211848
94840.0000000    0.2158254
94880.0000000    0.1995668
94920.0000000    0.2159894
94960.0000000    0.1985839
95000.0000000    0.1854542
95040.0000000    0.2010647
95080.0000000    0.1871302
95120.0000000    0.1692953
95160.0000000    0.1781757
95200.0000000    0.1863205
95240.0000000    0.1976938
95280.0000000    0.2092811
95320.0000000    0.1725904
95360.0000000    0.1730969
95400.0000000    0.1915165
95440.0000000    0.1887551
95480.0000000    0.1868276
95520.0000000    0.1830351
95560.0000000    0.1820730
95600.0000000    0.1906325
95640.0000000    0.1664099
95680.0000000    0.1801403
95720.0000000    0.1681832
95760.0000000    0.2013915
95800.0000000    0.1906641
95840.0000000    0.2076522
95880.0000000    0.2031717
95920.0000000    0.1975570
95960.0000000    0.1914847
96000.0000000    0.2062977
96040.0000000    0.1978164
96080.0000000    0.2001982
96120.0000000    0.1941215
96160.0000000    0.1836714
96200.0000000    0.1757339
96240.0000000    0.1952329
96280.0000000    0.2020763
96320.0000000    0.2176369
96360.0000000    0.2020808
96400.0000000    0.1988439
96440.0000000    0.1828015
96480.0000000    0.1854762
96520.0000000    0.1953183
96560.0000000    0.1927613
96600.0000000    0.1640374
96640.0000000    0.1671005
96680.0000000    0.1510283
96720.0000000    0.1681057
96760.0000000    0.1920256
96800.0000000    0.1716589
96840.0000000    0.2003116
96880.0000000    0.2181509
96920.0000000    0.1911606
96960.0000000    0.2034094
97000.0000000    0.1890376
97040.0000000    0.1861375
97080.0000000    0.1849537
97120.0000000    0.1713267
97160.0000000    0.1608267
97200.0000000    0.1821954
97240.0000000    0.1818285
97280.0000000    0.1746880
97320.0000000    0.1677111
97360.0000000    0.1712278
97400.0000000    0.1523385
97440.0000000    0.1493492
97480.0000000    0.1504706
97520.0000000    0.1623945
97560.0000000    0.1540719
97600.0000000    0.1580630
97640.0000000    0.1673822
97680.0000000    0.1476713
97720.0000000    0.1532613
97760.0000000    0.1479227
97800.0000000    0.1596024
97840.0000000    0.1709269
97880.0000000    0.1572462
97920.0000000    0.1751652
97960.0000000    0.1646563
98000.0000000    0.1835502
98040.0000000    0.1842668
98080.0000000    0.1691148
98120.0000000    0.1878347
98160.0000000    0.1824767
98200.0000000    0.1820320
98240.0000000    0.1664926
98280.0000000    0.1842249
98320.0000000    0.1913876
98360.0000000    0.1864608
98400.0000000    0.1860467
98440.0000000    0.2162774
98480.0000000    0.1858329
98520.0000000    0.1783459
98560.0000000    0.1665112
98600.0000000    0.1879001
98640.0000000    0.1889111
98680.0000000    0.2215719
98720.0000000    0.2009051
98760.0000000    0.1710299
98800.0000000    0.1734662
98840.0000000    0.2057678
98880.0000000    0.1746542
98920.0000000    0.1916898
98960.0000000    0.1769278
99000.0000000    0.1757594
99040.0000000    0.1912924
99080.0000000    0.1753387
99120.0000000    0.1740714
99160.0000000    0.1637601
99200.0000000    0.1801874
99240.0000000    0.1874995
99280.0000000    0.1938236
99320.0000000    0.1732451
99360.0000000    0.1736365
99400.0000000    0.1829827
99440.0000000    0.1880044
99480.0000000    0.1920485
99520.0000000    0.1892653
99560.0000000    0.1823337
99600.0000000    0.1973847
99640.0000000    0.1773691
99680.0000000    0.1758521
99720.0000000    0.1872308
99760.0000000    0.2145391
99800.0000000    0.2244755
99840.0000000    0.2086284
99880.0000000    0.2117679
99920.0000000    0.2262846
99960.0000000    0.1977049
100000.0000000    0.2181552
100040.0000000    0.2065906
100080.0000000    0.2171444
100120.0000000    0.2140756
100160.0000000    0.2086072
100200.0000000    0.2063153
100240.0000000    0.1867727
100280.0000000    0.1771868
100320.0000000    0.1917633
100360.0000000    0.2044773
100400.0000000    0.2009950
100440.0000000    0.1810304
100480.0000000    0.1849910
100520.0000000    0.2049844
100560.0000000    0.2214735
100600.0000000    0.2021417
100640.0000000    0.1818675
100680.0000000    0.2130839
100720.0000000    0.2137827
100760.0000000    0.2282056
100800.0000000    0.2178722
100840.0000000    0.2104052
100880.0000000    0.1800196
100920.0000000    0.1731029
100960.0000000    0.1836671
101000.0000000    0.1838458
101040.0000000    0.1789737
101080.0000000    0.1876476
101120.0000000    0.2021774
101160.0000000    0.1850151
101200.0000000    0.1698571
101240.0000000    0.1909204
101280.0000000    0.1686973
101320.0000000    0.1860216
101360.0000000    0.1843819
101400.0000000    0.2196525
101440.0000000    0.2002696
101480.0000000    0.1821007
101520.0000000    0.1755366
101560.0000000    0.1711747
101600.0000000    0.1780501
101640.0000000    0.1624920
101680.0000000    0.1585024
101720.0000000    0.1670833
101760.0000000    0.1687588
101800.0000000    0.1819698
101840.0000000    0.1763327
101880.0000000    0.1881782
101920.0000000    0.1707152
101960.0000000    0.1624387
102000.0000000    0.2046866
102040.0000000    0.1886601
102080.0000000    0.1857967
102120.0000000    0.1964234
102160.0000000    0.2023118
102200.0000000    0.1887584
102240.0000000    0.1672500
102280.0000000    0.1673579
102320.0000000    0.1776655
102360.0000000    0.1571704
102400.0000000    0.1821280
102440.0000000    0.1760842
102480.0000000    0.1646998
102520.0000000    0.1949300
102560.0000000    0.1696064
102600.0000000    0.1763995
102640.0000000    0.1853657
102680.0000000    0.1858083
102720.0000000    0.1593785
102760.0000000    0.1813434
102800.0000000    0.1721977
102840.0000000    0.1659911
102880.0000000    0.1643640
102920.0000000    0.1810892
102960.0000000    0.1515637
103000.0000000    0.1449293
103040.0000000    0.1578968
103080.0000000    0.1603149
103120.0000000    0.1563273
103160.0000000    0.1774008
103200.0000000    0.1538127
103240.0000000    0.1563510
103280.0000000    0.1718754
103320.0000000    0.1544270
103360.0000000    0.1770628
103400.0000000    0.1738357
103440.0000000    0.1887746
103480.0000000    0.1829312
103520.0000000    0.1996269
103560.0000000    0.1961227
103600.0000000    0.1796900
103640.0000000    0.2047416
103680.0000000    0.1993243
103720.0000000    0.1958954
103760.0000000    0.1792395
103800.0000000    0.1859754
103840.0000000    0.1919058
103880.0000000    0.1926249
103920.0000000    0.1996113
103960.0000000    0.2142886
104000.0000000    0.2015564
104040.0000000    0.2096384
104080.0000000    0.1993344
104120.0000000    0.1922988
104160.0000000    0.1771013
104200.0000000    0.2150354
104240.0000000    0.2086912
104280.0000000    0.1849464
104320.0000000    0.1878020
104360.0000000    0.1886864
104400.0000000    0.1699038
104440.0000000    0.1613403
104480.0000000    0.1720924
104520.0000000    0.1682042
104560.0000000    0.1488778
104600.0000000    0.1457995
104640.0000000    0.1642355
104680.0000000    0.1625176
104720.0000000    0.1415048
104760.0000000    0.1516783
104800.0000000    0.1605192
104840.0000000    0.1560974
104880.0000000    0.1679406
104920.0000000    0.1614397
104960.0000000    0.1903994
105000.0000000    0.2005152
105040.0000000    0.1724534
105080.0000000    0.1845670
105120.0000000    0.1899507
105160.0000000    0.1805679
105200.0000000    0.1774551
105240.0000000    0.1934810
105280.0000000    0.1741199
105320.0000000    0.1795343
105360.0000000    0.1977210
105400.0000000    0.1618437
105440.0000000    0.1650405
105480.0000000    0.1727471
105520.0000000    0.1800495
105560.0000000    0.1887096
105600.0000000    0.1896485
105640.0000000    0.1922556
105680.0000000    0.1741220
105720.0000000    0.1742472
105760.0000000    0.1758439
105800.0000000    0.1757392
105840.0000000    0.1750144
105880.0000000    0.1846876
105920.0000000    0.1748116
105960.0000000    0.1789259
106000.0000000    0.1657997
106040.0000000    0.1728633
106080.0000000    0.1769541
106120.0000000    0.1590683
106160.0000000    0.1743953
106200.0000000    0.1716537
106240.0000000    0.2033693
106280.0000000    0.1825728
106320.0000000    0.1629805
106360.0000000    0.1615323
106400.0000000    0.1818125
106440.0000000    0.1935494
106480.0000000    0.2021288
106520.0000000    0.2091263
106560.0000000    0.1958838
106600.0000000    0.1953543
106640.0000000    0.1963266
106680.0000000    0.1949665
106720.0000000    0.1692884
106760.0000000    0.1848870
106800.0000000    0.1928413
106840.0000000    0.1966061
106880.0000000    0.1813259
106920.0000000    0.2025548
106960.0000000    0.1859094
107000.0000000    0.1866573
107040.0000000    0.1803797
107080.0000000    0.1674644
107120.0000000    0.1704273
107160.0000000    0.1866106
107200.0000000    0.1788984
107240.0000000    0.1740777
107280.0000000    0.2057509
107320.0000000    0.1765396
107360.0000000    0.1915241
107400.0000000    0.2021024
107440.0000000    0.1809181
107480.0000000    0.1793690
107520.0000000    0.1909611
107560.0000000    0.1603633
107600.0000000    0.1629083
107640.0000000    0.1690377
107680.0000000    0.1555243
107720.0000000    0.1550577
107760.0000000    0.1758814
107800.0000000    0.1807326
107840.0000000    0.1768005
107880.0000000    0.1704971
107920.0000000    0.1816818
107960.0000000    0.2066876
108000.0000000    0.2030871
108040.0000000    0.2149832
108080.0000000    0.2294794
108120.0000000    0.1984819
108160.0000000    0.2094278
108200.0000000    0.1934623
108240.0000000    0.1823105
108280.0000000    0.2005647
108320.0000000    0.1941993
108360.0000000    0.1958956
108400.0000000    0.1941347
108440.0000000    0.2138347
108480.0000000    0.2047607
108520.0000000    0.2017345
108560.0000000    0.1890818
108600.0000000    0.1775585
108640.0000000    0.1879941
108680.0000000    0.1831136
108720.0000000    0.1904981
108760.0000000    0.1752138
108800.0000000    0.1889619
108840.0000000    0.1865433
108880.0000000    0.1833221
108920.0000000    0.1742788
108960.0000000    0.1624720
109000.0000000    0.1600554
109040.0000000    0.1695356
109080.0000000    0.1691370
109120.0000000    0.1721936
109160.0000000    0.1546728
109200.0000000    0.1643980
109240.0000000    0.1558314
109280.0000000    0.1647108
109320.0000000    0.1733807
109360.0000000    0.1720204
109400.0000000    0.1666840
109440.0000000    0.1570974
109480.0000000    0.1441190
109520.0000000    0.1518233
109560.0000000    0.1696624
109600.0000000    0.1521343
109640.0000000    0.1565693
109680.0000000    0.1880642
109720.0000000    0.1688215
109760.0000000    0.1499504
109800.0000000    0.1597634
109840.0000000    0.1738922
109880.0000000    0.1745367
109920.0000000    0.1670744
109960.0000000    0.1418548
110000.0000000    0.1509912
110040.0000000    0.1568587
110080.0000000    0.1477420
110120.0000000    0.1526098
110160.0000000    0.1743207
110200.0000000    0.1580878
110240.0000000    0.1722782
110280.0000000    0.1795545
110320.0000000    0.1632861
110360.0000000    0.1584234
110400.0000000    0.1561533
110440.0000000    0.1755505
110480.0000000    0.1676550
110520.0000000    0.1630251
110560.0000000    0.1558467
110600.0000000    0.1532357
110640.0000000    0.1513026
110680.0000000    0.1541599
110720.0000000    0.1509563
110760.0000000    0.1655662
110800.0000000    0.1535633
110840.0000000    0.1674295
110880.0000000    0.1525136
110920.0000000    0.1601594
110960.0000000    0.1527876
111000.0000000    0.1773355
111040.0000000    0.1794466
111080.0000000    0.1707905
111120.0000000    0.1723800
111160.0000000    0.1589328
111200.0000000    0.1802958
111240.0000000    0.1635322
111280.0000000    0.1830731
111320.0000000    0.1725821
111360.0000000    0.1821356
111400.0000000    0.1678101
111440.0000000    0.1631978
111480.0000000    0.1471097
111520.0000000    0.1559880
111560.0000000    0.1780405
111600.0000000    0.1591909
111640.0000000    0.1645443
111680.0000000    0.1485338
111720.0000000    0.1457968
111760.0000000    0.1601997
111800.0000000    0.1668094
111840.0000000    0.1759829
111880.0000000    0.1790248
111920.0000000    0.1683337
111960.0000000    0.1737899
112000.0000000    0.1651157
112040.0000000    0.1667579
112080.0000000    0.1580810
112120.0000000    0.1661359
112160.0000000    0.1577111
112200.0000000    0.1484431
112240.0000000    0.1506108
112280.0000000    0.1602138
112320.0000000    0.1632672
112360.0000000    0.1471530
112400.0000000    0.1513376
112440.0000000    0.1647782
112480.0000000    0.1553620
112520.0000000    0.1524521
112560.0000000    0.1535167
112600.0000000    0.1564517
112640.0000000    0.1571800
112680.0000000    0.1643175
112720.0000000    0.1762996
112760.0000000    0.1776628
112800.0000000    0.1618017
112840.0000000    0.1755299
112880.0000000    0.1677070
112920.0000000    0.1775459
112960.0000000    0.1677231
113000.0000000    0.1564169
113040.0000000    0.1678731
113080.0000000    0.1680108
113120.0000000    0.1496346
113160.0000000    0.1628581
113200.0000000    0.1524838
113240.0000000    0.1377853
113280.0000000    0.1492480
113320.0000000    0.1550824
113360.0000000    0.1731451
113400.0000000    0.1423314
113440.0000000    0.1496285
113480.0000000    0.1515717
113520.0000000    0.1469038
113560.0000000    0.1404817
113600.0000000    0.1317222
113640.0000000    0.1424876
113680.0000000    0.1416463
113720.0000000    0.1562794
113760.0000000    0.1563796
113800.0000000    0.1442247
113840.0000000    0.1365972
113880.0000000    0.1371239
113920.0000000    0.1478256
113960.0000000    0.1390747
114000.0000000    0.1390342
114040.0000000    0.1436641
114080.0000000    0.1401876
114120.0000000    0.1466446
114160.0000000    0.1432473
114200.0000000    0.1389897
114240.0000000    0.1485975
114280.0000000    0.1426276
114320.0000000    0.1442057
114360.0000000    0.1419017
114400.0000000    0.1524378
114440.0000000    0.1414997
114480.0000000    0.1600879
114520.0000000    0.1671589
114560.0000000    0.1549264
114600.0000000    0.1537726
114640.0000000    0.1527385
114680.0000000    0.1646560
114720.0000000    0.1628204
114760.0000000    0.1582053
114800.0000000    0.1355945
114840.0000000    0.1396134
114880.0000000    0.1442279
114920.0000000    0.1489072
114960.0000000    0.1439500
115000.0000000    0.1452963
115040.0000000    0.1334037
115080.0000000    0.1382464
115120.0000000    0.1356045
115160.0000000    0.1442483
115200.0000000    0.1392048
115240.0000000    0.1365589
115280.0000000    0.1427406
115320.0000000    0.1493762
115360.0000000    0.1523515
115400.0000000    0.1514014
115440.0000000    0.1450934
115480.0000000    0.1452088
115520.0000000    0.1619795
115560.0000000    0.1477472
115600.0000000    0.1379488
115640.0000000    0.1398685
115680.0000000    0.1401602
115720.0000000    0.1501213
115760.0000000    0.1414126
115800.0000000    0.1581023
115840.0000000    0.1472723
115880.0000000    0.1530710
115920.0000000    0.1530129
115960.0000000    0.1504201
116000.0000000    0.1527287
116040.0000000    0.1477286
116080.0000000    0.1659248
116120.0000000    0.1657217
116160.0000000    0.1613784
116200.0000000    0.1507089
116240.0000000    0.1463419
116280.0000000    0.1522275
116320.0000000    0.1556385
116360.0000000    0.1613880
116400.0000000    0.1502110
116440.0000000    0.1537668
116480.0000000    0.1537521
116520.0000000    0.1536231
116560.0000000    0.1552496
116600.0000000    0.1504137
116640.0000000    0.1575551
116680.0000000    0.1480501
116720.0000000    0.1504746
116760.0000000    0.1442281
116800.0000000    0.1456737
116840.0000000    0.1445846
116880.0000000    0.1438154
116920.0000000    0.1425100
116960.0000000    0.1553250
117000.0000000    0.1556381
117040.0000000    0.1568081
117080.0000000    0.1421642
117120.0000000    0.1734081
117160.0000000    0.1607690
117200.0000000    0.1684099
117240.0000000    0.1683732
117280.0000000    0.1616602
117320.0000000    0.1554463
117360.0000000    0.1477801
117400.0000000    0.1524744
117440.0000000    0.1480053
117480.0000000    0.1700336
117520.0000000    0.1660746
117560.0000000    0.1691368
117600.0000000    0.1620616
117640.0000000    0.1765252
117680.0000000    0.1612908
117720.0000000    0.1583114
117760.0000000    0.1593054
117800.0000000    0.1622495
117840.0000000    0.1510796
117880.0000000    0.1576065
117920.0000000    0.1389581
117960.0000000    0.1576464
118000.0000000    0.1591830
118040.0000000    0.1581637
118080.0000000    0.1600564
118120.0000000    0.1376938
118160.0000000    0.1516268
118200.0000000    0.1482292
118240.0000000    0.1495032
118280.0000000    0.1436859
118320.0000000    0.1457194
118360.0000000    0.1586895
118400.0000000    0.1558507
118440.0000000    0.1591637
118480.0000000    0.1562156
118520.0000000    0.1556721
118560.0000000    0.1546361
118600.0000000    0.1607988
118640.0000000    0.1490438
118680.0000000    0.1473994
118720.0000000    0.1580435
118760.0000000    0.1500059
118800.0000000    0.1678134
118840.0000000    0.1588112
118880.0000000    0.1533694
118920.0000000    0.1696000
118960.0000000    0.1508475
119000.0000000    0.1366606
119040.0000000    0.1435387
119080.0000000    0.1567343
119120.0000000    0.1534436
119160.0000000    0.1525822
119200.0000000    0.1489276
119240.0000000    0.1623509
119280.0000000    0.1490544
119320.0000000    0.1544582
119360.0000000    0.1553778
119400.0000000    0.1575004
119440.0000000    0.1479936
119480.0000000    0.1760763
119520.0000000    0.1536412
119560.0000000    0.1523986
119600.0000000    0.1508166
119640.0000000    0.1492398
119680.0000000    0.1623291
119720.0000000    0.1625450
119760.0000000    0.1581022
119800.0000000    0.1559002
119840.0000000    0.1531344
119880.0000000    0.1501139
119920.0000000    0.1444295
119960.0000000    0.1627738
120000.0000000    0.1796058
120040.0000000    0.1741067
120080.0000000    0.1518734
120120.0000000    0.1574804
120160.0000000    0.1528373
120200.0000000    0.1576319
120240.0000000    0.1601253
120280.0000000    0.1506848
120320.0000000    0.1568086
120360.0000000    0.1422624
120400.0000000    0.1525534
120440.0000000    0.1512163
120480.0000000    0.1419451
120520.0000000    0.1622577
120560.0000000    0.1718820
120600.0000000    0.1663149
120640.0000000    0.1641293
120680.0000000    0.1590819
120720.0000000    0.1471835
120760.0000000    0.1592699
120800.0000000    0.1566411
120840.0000000    0.1558595
120880.0000000    0.1806650
120920.0000000    0.1778469
120960.0000000    0.1883926
121000.0000000    0.1735013
121040.0000000    0.1618750
121080.0000000    0.1715486
121120.0000000    0.1692490
121160.0000000    0.1534448
121200.0000000    0.1617215
121240.0000000    0.1660990
121280.0000000    0.1529232
121320.0000000    0.1643544
121360.0000000    0.1549813
121400.0000000    0.1652025
121440.0000000    0.1517906
121480.0000000    0.1479550
121520.0000000    0.1484237
121560.0000000    0.1476144
121600.0000000    0.1564838
121640.0000000    0.1522691
121680.0000000    0.1534796
121720.0000000    0.1573545
121760.0000000    0.1450214
121800.0000000    0.1589176
121840.0000000    0.1537576
121880.0000000    0.1405780
121920.0000000    0.1522595
121960.0000000    0.1504151
122000.0000000    0.1445409
122040.0000000    0.1541952
122080.0000000    0.1556391
122120.0000000    0.1793944
122160.0000000    0.1557917
122200.0000000    0.1475989
122240.0000000    0.1535342
122280.0000000    0.1696931
122320.0000000    0.1501997
122360.0000000    0.1416372
122400.0000000    0.1495848
122440.0000000    0.1473961
122480.0000000    0.1531889
122520.0000000    0.1610509
122560.0000000    0.1592085
122600.0000000    0.1497771
122640.0000000    0.1643505
122680.0000000    0.1534650
122720.0000000    0.1452747
122760.0000000    0.1360009
122800.0000000    0.1499140
122840.0000000    0.1499195
122880.0000000    0.1409397
122920.0000000    0.1368667
122960.0000000    0.1380458
123000.0000000    0.1500657
123040.0000000    0.1616799
123080.0000000    0.1667577
123120.0000000    0.1685860
123160.0000000    0.1662699
123200.0000000    0.1638869
123240.0000000    0.1564106
123280.0000000    0.1946544
123320.0000000    0.1956270
123360.0000000    0.1934679
123400.0000000    0.1750710
123440.0000000    0.1825393
123480.0000000    0.1894011
123520.0000000    0.1886328
123560.0000000    0.1830293
123600.0000000    0.1594066
123640.0000000    0.1606778
123680.0000000    0.1676875
123720.0000000    0.1857790
123760.0000000    0.1902544
123800.0000000    0.2052678
123840.0000000    0.1695174
123880.0000000    0.1728007
123920.0000000    0.1670323
123960.0000000    0.1901359
124000.0000000    0.1909376
124040.0000000    0.1933679
124080.0000000    0.1649722
124120.0000000    0.1568286
124160.0000000    0.1536575
124200.0000000    0.1530888
124240.0000000    0.1584379
124280.0000000    0.1530370
124320.0000000    0.1489597
124360.0000000    0.1534725
124400.0000000    0.1669528
124440.0000000    0.1622798
124480.0000000    0.1823997
124520.0000000    0.1720583
124560.0000000    0.1625711
124600.0000000    0.1567771
124640.0000000    0.1521281
124680.0000000    0.1542953
124720.0000000    0.1456533
124760.0000000    0.1681043
124800.0000000    0.1580981
124840.0000000    0.1692140
124880.0000000    0.1586705
124920.0000000    0.1565111
124960.0000000    0.1527745
125000.0000000    0.1503738
125040.0000000    0.1584623
125080.0000000    0.1589819
125120.0000000    0.1397712
125160.0000000    0.1484001
125200.0000000    0.1572069
125240.0000000    0.1525711
125280.0000000    0.1728225
125320.0000000    0.1786470
125360.0000000    0.1547500
125400.0000000    0.1523055
125440.0000000    0.1630292
125480.0000000    0.1488603
125520.0000000    0.1579805
125560.0000000    0.1639740
125600.0000000    0.1684878
125640.0000000    0.1537499
125680.0000000    0.1409042
125720.0000000    0.1704693
125760.0000000    0.1596155
125800.0000000    0.1506475
125840.0000000    0.1528356
125880.0000000    0.1612062
125920.0000000    0.1662744
125960.0000000    0.1799795
126000.0000000    0.1847253
126040.0000000    0.1737415
126080.0000000    0.1793731
126120.0000000    0.1666994
126160.0000000    0.1698655
126200.0000000    0.1828162
126240.0000000    0.1749947
126280.0000000    0.1767102
126320.0000000    0.1539695
126360.0000000    0.1671035
126400.0000000    0.1719000
126440.0000000    0.1697200
126480.0000000    0.1503951
126520.0000000    0.1496449
126560.0000000    0.1517721
126600.0000000    0.1729686
126640.0000000    0.1775606
126680.0000000    0.1618223
126720.0000000    0.1581470
126760.0000000    0.1567267
126800.0000000    0.1511654
126840.0000000    0.1393954
126880.0000000    0.1354565
126920.0000000    0.1427709
126960.0000000    0.1458015
127000.0000000    0.1477660
127040.0000000    0.1576354
127080.0000000    0.1506608
127120.0000000    0.1417808
127160.0000000    0.1376942
127200.0000000    0.1549286
127240.0000000    0.1391598
127280.0000000    0.1438236
127320.0000000    0.1407515
127360.0000000    0.1530605
127400.0000000    0.1495827
127440.0000000    0.1643600
127480.0000000    0.1618976
127520.0000000    0.1466254
127560.0000000    0.1612242
127600.0000000    0.1577327
127640.0000000    0.1535837
127680.0000000    0.1596200
127720.0000000    0.1707096
127760.0000000    0.1610696
127800.0000000    0.1526203
127840.0000000    0.1653748
127880.0000000    0.1646962
127920.0000000    0.1550688
127960.0000000    0.1497945
128000.0000000    0.1595097
128040.0000000    0.1495680
128080.0000000    0.1540737
128120.0000000    0.1548754
128160.0000000    0.1406731
128200.0000000    0.1474578
128240.0000000    0.1484100
128280.0000000    0.1506138
128320.0000000    0.1458107
128360.0000000    0.1756478
128400.0000000    0.1383751
128440.0000000    0.1389278
128480.0000000    0.1614126
128520.0000000    0.1617626
128560.0000000    0.1588730
128600.0000000    0.1416712
128640.0000000    0.1615836
128680.0000000    0.1534149
128720.0000000    0.1481833
128760.0000000    0.1568132
128800.0000000    0.1448409
128840.0000000    0.1464861
128880.0000000    0.1462420
128920.0000000    0.1379103
128960.0000000    0.1593575
129000.0000000    0.1500912
129040.0000000    0.1456784
129080.0000000    0.1726094
129120.0000000    0.1648771
129160.0000000    0.1398648
129200.0000000    0.1555233
129240.0000000    0.1391912
129280.0000000    0.1584736
129320.0000000    0.1486428
129360.0000000    0.1469393
129400.0000000    0.1563112
129440.0000000    0.1442186
129480.0000000    0.1477906
129520.0000000    0.1469353
129560.0000000    0.1396562
129600.0000000    0.1416522
129640.0000000    0.1365249
129680.0000000    0.1568210
129720.0000000    0.1394887
129760.0000000    0.1498054
129800.0000000    0.1379754
129840.0000000    0.1279414
129880.0000000    0.1295704
129920.0000000    0.1303309
129960.0000000    0.1480608
130000.0000000    0.1297580
130040.0000000    0.1483744
130080.0000000    0.1464202
130120.0000000    0.1489170
130160.0000000    0.1406205
130200.0000000    0.1408511
130240.0000000    0.1329409
130280.0000000    0.1326852
130320.0000000    0.1564523
130360.0000000    0.1515906
130400.0000000    0.1407517
130440.0000000    0.1461127
130480.0000000    0.1466081
130520.0000000    0.1432320
130560.0000000    0.1419043
130600.0000000    0.1537583
130640.0000000    0.1414057
130680.0000000    0.1724201
130720.0000000    0.1508240
130760.0000000    0.1575735
130800.0000000    0.1569662
130840.0000000    0.1532557
130880.0000000    0.1467639
130920.0000000    0.1371361
130960.0000000    0.1656649
131000.0000000    0.1502933
131040.0000000    0.1541167
131080.0000000    0.1488039
131120.0000000    0.1506924
131160.0000000    0.1382748
131200.0000000    0.1373680
131240.0000000    0.1424164
131280.0000000    0.1458560
131320.0000000    0.1480349
131360.0000000    0.1428697
131400.0000000    0.1475545
131440.0000000    0.1419298
131480.0000000    0.1354666
131520.0000000    0.1461877
131560.0000000    0.1399929
131600.0000000    0.1434212
131640.0000000    0.1377086
131680.0000000    0.1451105
131720.0000000    0.1416333
131760.0000000    0.1314595
131800.0000000    0.1438720
131840.0000000    0.1523588
131880.0000000    0.1686375
131920.0000000    0.1470718
131960.0000000    0.1452774
132000.0000000    0.1450617
132040.0000000    0.1450720
132080.0000000    0.1434010
132120.0000000    0.1314195
132160.0000000    0.1437930
132200.0000000    0.1495740
132240.0000000    0.1577653
132280.0000000    0.1548003
132320.0000000    0.1405362
132360.0000000    0.1406104
132400.0000000    0.1450969
132440.0000000    0.1403093
132480.0000000    0.1461076
132520.0000000    0.1455937
132560.0000000    0.1437072
132600.0000000    0.1534594
132640.0000000    0.1517374
132680.0000000    0.1557107
132720.0000000    0.1547707
132760.0000000    0.1555321
132800.0000000    0.1467725
132840.0000000    0.1476790
132880.0000000    0.1693622
132920.0000000    0.1512386
132960.0000000    0.1570619
133000.0000000    0.1463198
133040.0000000    0.1543141
133080.0000000    0.1413919
133120.0000000    0.1415308
133160.0000000    0.1307133
133200.0000000    0.1353066
133240.0000000    0.1439481
133280.0000000    0.1479821
133320.0000000    0.1401925
133360.0000000    0.1328361
133400.0000000    0.1442432
133440.0000000    0.1447698
133480.0000000    0.1689899
133520.0000000    0.1539644
133560.0000000    0.1445190
133600.0000000    0.1444054
133640.0000000    0.1448318
133680.0000000    0.1409425
133720.0000000    0.1394465
133760.0000000    0.1428245
133800.0000000    0.1462789
133840.0000000    0.1505612
133880.0000000    0.1565560
133920.0000000    0.1530950
133960.0000000    0.1398803
134000.0000000    0.1417036
134040.0000000    0.1461199
134080.0000000    0.1370251
134120.0000000    0.1523239
134160.0000000    0.1442537
134200.0000000    0.1522910
134240.0000000    0.1470942
134280.0000000    0.1400434
134320.0000000    0.1585153
134360.0000000    0.1456875
134400.0000000    0.1452522
134440.0000000    0.1572806
134480.0000000    0.1492736
134520.0000000    0.1326048
134560.0000000    0.1432028
134600.0000000    0.1546678
134640.0000000    0.1549354
134680.0000000    0.1532536
134720.0000000    0.1396053
134760.0000000    0.1322669
134800.0000000    0.1514897
134840.0000000    0.1512324
134880.0000000    0.1451315
134920.0000000    0.1407485
134960.0000000    0.1570449
135000.0000000    0.1591860
135040.0000000    0.1414324
135080.0000000    0.1501611
135120.0000000    0.1472785
135160.0000000    0.1560671
135200.0000000    0.1644092
135240.0000000    0.1621838
135280.0000000    0.1461517
135320.0000000    0.1377688
135360.0000000    0.1405704
135400.0000000    0.1394531
135440.0000000    0.1621395
135480.0000000    0.1367316
135520.0000000    0.1388809
135560.0000000    0.1463412
135600.0000000    0.1523587
135640.0000000    0.1475900
135680.0000000    0.1466860
135720.0000000    0.1344512
135760.0000000    0.1382501
135800.0000000    0.1359518
135840.0000000    0.1450139
135880.0000000    0.1460243
135920.0000000    0.1491761
135960.0000000    0.1506576
136000.0000000    0.1527716
136040.0000000    0.1510414
136080.0000000    0.1456175
136120.0000000    0.1443830
136160.0000000    0.1359861
136200.0000000    0.1435634
136240.0000000    0.1349569
136280.0000000    0.1384979
136320.0000000    0.1415382
136360.0000000    0.1462429
136400.0000000    0.1441797
136440.0000000    0.1531666
136480.0000000    0.1476268
136520.0000000    0.1306864
136560.0000000    0.1465847
136600.0000000    0.1435164
136640.0000000    0.1474569
136680.0000000    0.1478290
136720.0000000    0.1435036
136760.0000000    0.1451889
136800.0000000    0.1461831
136840.0000000    0.1552678
136880.0000000    0.1467118
136920.0000000    0.1559383
136960.0000000    0.1510008
137000.0000000    0.1538705
137040.0000000    0.1401731
137080.0000000    0.1393873
137120.0000000    0.1415500
137160.0000000    0.1452929
137200.0000000    0.1406179
137240.0000000    0.1316764
137280.0000000    0.1305221
137320.0000000    0.1431962
137360.0000000    0.1373933
137400.0000000    0.1317484
137440.0000000    0.1476651
137480.0000000    0.1516707
137520.0000000    0.1666193
137560.0000000    0.1341412
137600.0000000    0.1397790
137640.0000000    0.1507487
137680.0000000    0.1456200
137720.0000000    0.1443226
137760.0000000    0.1353340
137800.0000000    0.1382521
137840.0000000    0.1349578
137880.0000000    0.1291989
137920.0000000    0.1325162
137960.0000000    0.1395830
138000.0000000    0.1295648
138040.0000000    0.1292801
138080.0000000    0.1292020
138120.0000000    0.1330677
138160.0000000    0.1440818
138200.0000000    0.1452789
138240.0000000    0.1381047
138280.0000000    0.1496392
138320.0000000    0.1424757
138360.0000000    0.1435575
138400.0000000    0.1433453
138440.0000000    0.1429608
138480.0000000    0.1335249
138520.0000000    0.1310492
138560.0000000    0.1236837
138600.0000000    0.1412018
138640.0000000    0.1348719
138680.0000000    0.1396353
138720.0000000    0.1422555
138760.0000000    0.1520512
138800.0000000    0.1583225
138840.0000000    0.1444876
138880.0000000    0.1492002
138920.0000000    0.1532993
138960.0000000    0.1375468
139000.0000000    0.1429352
139040.0000000    0.1341263
139080.0000000    0.1523330
139120.0000000    0.1461432
139160.0000000    0.1465274
139200.0000000    0.1555287
139240.0000000    0.1488183
139280.0000000    0.1654942
139320.0000000    0.1437522
139360.0000000    0.1509026
139400.0000000    0.1531564
139440.0000000    0.1438975
139480.0000000    0.1557410
139520.0000000    0.1406908
139560.0000000    0.1424840
139600.0000000    0.1393230
139640.0000000    0.1395127
139680.0000000    0.1471109
139720.0000000    0.1361746
139760.0000000    0.1539892
139800.0000000    0.1371959
139840.0000000    0.1539176
139880.0000000    0.1396405
139920.0000000    0.1328273
139960.0000000    0.1513061
140000.0000000    0.1461536
140040.0000000    0.1472166
140080.0000000    0.1337115
140120.0000000    0.1484906
140160.0000000    0.1441527
140200.0000000    0.1370242
140240.0000000    0.1398574
140280.0000000    0.1566735
140320.0000000    0.1426597
140360.0000000    0.1474078
140400.0000000    0.1465589
140440.0000000    0.1338934
140480.0000000    0.1414649
140520.0000000    0.1395584
140560.0000000    0.1381136
140600.0000000    0.1462353
140640.0000000    0.1493566
140680.0000000    0.1513801
140720.0000000    0.1418836
140760.0000000    0.1360186
140800.0000000    0.1485957
140840.0000000    0.1447598
140880.0000000    0.1463452
140920.0000000    0.1393374
140960.0000000    0.1385247
141000.0000000    0.1462063
141040.0000000    0.1466799
141080.0000000    0.1355876
141120.0000000    0.1412509
141160.0000000    0.1491539
141200.0000000    0.1388184
141240.0000000    0.1460466
141280.0000000    0.1367139
141320.0000000    0.1429574
141360.0000000    0.1482897
141400.0000000    0.1477289
141440.0000000    0.1482857
141480.0000000    0.1448429
141520.0000000    0.1472062
141560.0000000    0.1393827
141600.0000000    0.1386040
141640.0000000    0.1428137
141680.0000000    0.1350081
141720.0000000    0.1263027
141760.0000000    0.1378167
141800.0000000    0.1544876
141840.0000000    0.1459339
141880.0000000    0.1655628
141920.0000000    0.1378636
141960.0000000    0.1442386
142000.0000000    0.1534201
142040.0000000    0.1336588
142080.0000000    0.1431913
142120.0000000    0.1412655
142160.0000000    0.1498666
142200.0000000    0.1384394
142240.0000000    0.1341145
142280.0000000    0.1295052
142320.0000000    0.1418579
142360.0000000    0.1360125
142400.0000000    0.1296575
142440.0000000    0.1457175
142480.0000000    0.1484526
142520.0000000    0.1388909
142560.0000000    0.1344447
142600.0000000    0.1495206
142640.0000000    0.1525899
142680.0000000    0.1472566
142720.0000000    0.1499772
142760.0000000    0.1480741
142800.0000000    0.1481358
142840.0000000    0.1475300
142880.0000000    0.1468198
142920.0000000    0.1516992
142960.0000000    0.1395511
143000.0000000    0.1365859
143040.0000000    0.1424609
143080.0000000    0.1389734
143120.0000000    0.1488264
143160.0000000    0.1404882
143200.0000000    0.1415925
143240.0000000    0.1425233
143280.0000000    0.1288044
143320.0000000    0.1293472
143360.0000000    0.1454296
143400.0000000    0.1362492
143440.0000000    0.1371983
143480.0000000    0.1438654
143520.0000000    0.1371994
143560.0000000    0.1414011
143600.0000000    0.1461908
143640.0000000    0.1377699
143680.0000000    0.1310368
143720.0000000    0.1324645
143760.0000000    0.1405746
143800.0000000    0.1459048
143840.0000000    0.1556558
143880.0000000    0.1468615
143920.0000000    0.1511412
143960.0000000    0.1485642
144000.0000000    0.1480872
144040.0000000    0.1438840
144080.0000000    0.1441634
144120.0000000    0.1527469
144160.0000000    0.1432847
144200.0000000    0.1465819
144240.0000000    0.1441568
144280.0000000    0.1409565
144320.0000000    0.1348569
144360.0000000    0.1524679
144400.0000000    0.1458322
144440.0000000    0.1468665
144480.0000000    0.1469956
144520.0000000    0.1530497
144560.0000000    0.1511232
144600.0000000    0.1459272
144640.0000000    0.1470594
144680.0000000    0.1454150
144720.0000000    0.1467421
144760.0000000    0.1482441
144800.0000000    0.1480447
144840.0000000    0.1470062
144880.0000000    0.1434843
144920.0000000    0.1437320
144960.0000000    0.1418285
145000.0000000    0.1335720
145040.0000000    0.1427677
145080.0000000    0.1366579
145120.0000000    0.1475228
145160.0000000    0.1418829
145200.0000000    0.1323504
145240.0000000    0.1465196
145280.0000000    0.1393160
145320.0000000    0.1348419
145360.0000000    0.1632237
145400.0000000    0.1475779
145440.0000000    0.1470593
145480.0000000    0.1512591
145520.0000000    0.1360803
145560.0000000    0.1409857
145600.0000000    0.1428244
145640.0000000    0.1317053
145680.0000000    0.1345652
145720.0000000    0.1405720
145760.0000000    0.1527514
145800.0000000    0.1415734
145840.0000000    0.1456884
145880.0000000    0.1382738
145920.0000000    0.1399823
145960.0000000    0.1410439
146000.0000000    0.1304125
146040.0000000    0.1402976
146080.0000000    0.1434063
146120.0000000    0.1386918
146160.0000000    0.1439837
146200.0000000    0.1399640
146240.0000000    0.1424010
146280.0000000    0.1391525
146320.0000000    0.1403844
146360.0000000    0.1416191
146400.0000000    0.1431382
146440.0000000    0.1443174
146480.0000000    0.1428527
146520.0000000    0.1526160
146560.0000000    0.1562683
146600.0000000    0.1472557
146640.0000000    0.1537100
146680.0000000    0.1600961
146720.0000000    0.1521447
146760.0000000    0.1562520
146800.0000000    0.1507737
146840.0000000    0.1551138
146880.0000000    0.1450521
146920.0000000    0.1549993
146960.0000000    0.1474583
147000.0000000    0.1576922
147040.0000000    0.1591855
147080.0000000    0.1557485
147120.0000000    0.1550507
147160.0000000    0.1599291
147200.0000000    0.1735824
147240.0000000    0.1631057
147280.0000000    0.1581985
147320.0000000    0.1479609
147360.0000000    0.1548538
147400.0000000    0.1543317
147440.0000000    0.1606247
147480.0000000    0.1519451
147520.0000000    0.1562302
147560.0000000    0.1605759
147600.0000000    0.1503983
147640.0000000    0.1746387
147680.0000000    0.1569739
147720.0000000    0.1541121
147760.0000000    0.1594743
147800.0000000    0.1622285
147840.0000000    0.1476825
147880.0000000    0.1402960
147920.0000000    0.1348476
147960.0000000    0.1523208
148000.0000000    0.1461317
148040.0000000    0.1397354
148080.0000000    0.1363803
148120.0000000    0.1359229
148160.0000000    0.1420073
148200.0000000    0.1432494
148240.0000000    0.1351945
148280.0000000    0.1481674
148320.0000000    0.1384153
148360.0000000    0.1369994
148400.0000000    0.1505218
148440.0000000    0.1398130
148480.0000000    0.1392847
148520.0000000    0.1434907
148560.0000000    0.1500028
148600.0000000    0.1571897
148640.0000000    0.1525173
148680.0000000    0.1391862
148720.0000000    0.1410701
148760.0000000    0.1560108
148800.0000000    0.1625675
148840.0000000    0.1572140
148880.0000000    0.1439517
148920.0000000    0.1434827
148960.0000000    0.1498835
149000.0000000    0.1487602
149040.0000000    0.1429844
149080.0000000    0.1462932
149120.0000000    0.1402743
149160.0000000    0.1362690
149200.0000000    0.1354628
149240.0000000    0.1362143
149280.0000000    0.1405620
149320.0000000    0.1446718
149360.0000000    0.1435079
149400.0000000    0.1342662
149440.0000000    0.1328127
149480.0000000    0.1402106
149520.0000000    0.1332161
149560.0000000    0.1394464
149600.0000000    0.1432804
149640.0000000    0.1481275
149680.0000000    0.1437764
149720.0000000    0.1400073
149760.0000000    0.1377924
149800.0000000    0.1380827
149840.0000000    0.1471439
149880.0000000    0.1394356
149920.0000000    0.1350127
149960.0000000    0.1410469
150000.0000000    0.1391193
150040.0000000    0.1391836
150080.0000000    0.1453417
150120.0000000    0.1445765
150160.0000000    0.1362509
150200.0000000    0.1390862
150240.0000000    0.1385915
150280.0000000    0.1438093
150320.0000000    0.1477852
150360.0000000    0.1541767
150400.0000000    0.1398338
150440.0000000    0.1435640
150480.0000000    0.1467789
150520.0000000    0.1468320
150560.0000000    0.1503170
150600.0000000    0.1440202
150640.0000000    0.1457855
150680.0000000    0.1469972
150720.0000000    0.1403669
150760.0000000    0.1420963
150800.0000000    0.1453783
150840.0000000    0.1402576
150880.0000000    0.1402450
150920.0000000    0.1339739
150960.0000000    0.1360175
151000.0000000    0.1330717
151040.0000000    0.1396940
151080.0000000    0.1506990
151120.0000000    0.1439371
151160.0000000    0.1453830
151200.0000000    0.1363444
151240.0000000    0.1420302
151280.0000000    0.1419595
151320.0000000    0.1390245
151360.0000000    0.1354055
151400.0000000    0.1296038
151440.0000000    0.1388441
151480.0000000    0.1355207
151520.0000000    0.1423460
151560.0000000    0.1454564
151600.0000000    0.1336268
151640.0000000    0.1441874
151680.0000000    0.1472705
151720.0000000    0.1306216
151760.0000000    0.1269584
151800.0000000    0.1335259
151840.0000000    0.1450687
151880.0000000    0.1406502
151920.0000000    0.1434902
151960.0000000    0.1440729
152000.0000000    0.1365539
152040.0000000    0.1481218
152080.0000000    0.1499853
152120.0000000    0.1402332
152160.0000000    0.1437832
152200.0000000    0.1512363
152240.0000000    0.1523298
152280.0000000    0.1443940
152320.0000000    0.1570433
152360.0000000    0.1397219
152400.0000000    0.1517676
152440.0000000    0.1463982
152480.0000000    0.1471435
152520.0000000    0.1392638
152560.0000000    0.1364274
152600.0000000    0.1259964
152640.0000000    0.1418766
152680.0000000    0.1329648
152720.0000000    0.1323678
152760.0000000    0.1310133
152800.0000000    0.1391367
152840.0000000    0.1447221
152880.0000000    0.1474164
152920.0000000    0.1365220
152960.0000000    0.1386417
153000.0000000    0.1511204
153040.0000000    0.1448157
153080.0000000    0.1376279
153120.0000000    0.1555343
153160.0000000    0.1454743
153200.0000000    0.1476176
153240.0000000    0.1411484
153280.0000000    0.1450298
153320.0000000    0.1447644
153360.0000000    0.1441073
153400.0000000    0.1439944
153440.0000000    0.1411952
153480.0000000    0.1349033
153520.0000000    0.1482375
153560.0000000    0.1425299
153600.0000000    0.1421121
153640.0000000    0.1453342
153680.0000000    0.1365530
153720.0000000    0.1447036
153760.0000000    0.1264074
153800.0000000    0.1416687
153840.0000000    0.1392382
153880.0000000    0.1396541
153920.0000000    0.1481323
153960.0000000    0.1393956
154000.0000000    0.1367301
154040.0000000    0.1497453
154080.0000000    0.1584935
154120.0000000    0.1539099
154160.0000000    0.1668414
154200.0000000    0.1469025
154240.0000000    0.1614133
154280.0000000    0.1492645
154320.0000000    0.1542591
154360.0000000    0.1439743
154400.0000000    0.1460845
154440.0000000    0.1334985
154480.0000000    0.1422244
154520.0000000    0.1311571
154560.0000000    0.1464456
154600.0000000    0.1524549
154640.0000000    0.1350751
154680.0000000    0.1453033
154720.0000000    0.1469932
154760.0000000    0.1456933
154800.0000000    0.1409765
154840.0000000    0.1406653
154880.0000000    0.1402060
154920.0000000    0.1451648
154960.0000000    0.1417488
155000.0000000    0.1488272
155040.0000000    0.1465803
155080.0000000    0.1406732
155120.0000000    0.1433727
155160.0000000    0.1725456
155200.0000000    0.1381442
155240.0000000    0.1545365
155280.0000000    0.1573643
155320.0000000    0.1506042
155360.0000000    0.1733572
155400.0000000    0.1565351
155440.0000000    0.1481515
155480.0000000    0.1477330
155520.0000000    0.1493173
155560.0000000    0.1436805
155600.0000000    0.1591744
155640.0000000    0.1424158
155680.0000000    0.1316992
155720.0000000    0.1430172
155760.0000000    0.1380524
155800.0000000    0.1516060
155840.0000000    0.1387080
155880.0000000    0.1414236
155920.0000000    0.1395283
155960.0000000    0.1546254
156000.0000000    0.1604764
156040.0000000    0.1471207
156080.0000000    0.1435386
156120.0000000    0.1535289
156160.0000000    0.1402893
156200.0000000    0.1444325
156240.0000000    0.1326935
156280.0000000    0.1331128
156320.0000000    0.1405814
156360.0000000    0.1416301
156400.0000000    0.1471120
156440.0000000    0.1371998
156480.0000000    0.1390380
156520.0000000    0.1495738
156560.0000000    0.1508168
156600.0000000    0.1416980
156640.0000000    0.1374572
156680.0000000    0.1417066
156720.0000000    0.1326775
156760.0000000    0.1314138
156800.0000000    0.1606805
156840.0000000    0.1406671
156880.0000000    0.1454004
156920.0000000    0.1339629
156960.0000000    0.1433922
157000.0000000    0.1346014
157040.0000000    0.1409058
157080.0000000    0.1575294
157120.0000000    0.1364324
157160.0000000    0.1438703
157200.0000000    0.1505891
157240.0000000    0.1421184
157280.0000000    0.1479387
157320.0000000    0.1543275
157360.0000000    0.1480676
157400.0000000    0.1526113
157440.0000000    0.1460759
157480.0000000    0.1409091
157520.0000000    0.1473127
157560.0000000    0.1449273
157600.0000000    0.1504625
157640.0000000    0.1407754
157680.0000000    0.1589372
157720.0000000    0.1432203
157760.0000000    0.1416226
157800.0000000    0.1331179
157840.0000000    0.1392825
157880.0000000    0.1357210
157920.0000000    0.1296034
157960.0000000    0.1457644
158000.0000000    0.1416358
158040.0000000    0.1435977
158080.0000000    0.1450607
158120.0000000    0.1475275
158160.0000000    0.1472890
158200.0000000    0.1435741
158240.0000000    0.1606307
158280.0000000    0.1554057
158320.0000000    0.1515508
158360.0000000    0.1457759
158400.0000000    0.1501600
158440.0000000    0.1524952
158480.0000000    0.1432608
158520.0000000    0.1298794
158560.0000000    0.1434738
158600.0000000    0.1546088
158640.0000000    0.1443762
158680.0000000    0.1635551
158720.0000000    0.1494691
158760.0000000    0.1536639
158800.0000000    0.1421649
158840.0000000    0.1419231
158880.0000000    0.1451593
158920.0000000    0.1381321
158960.0000000    0.1353551
159000.0000000    0.1337465
159040.0000000    0.1543974
159080.0000000    0.1482284
159120.0000000    0.1482009
159160.0000000    0.1417992
159200.0000000    0.1421232
159240.0000000    0.1518824
159280.0000000    0.1362600
159320.0000000    0.1387054
159360.0000000    0.1406292
159400.0000000    0.1357192
159440.0000000    0.1434289
159480.0000000    0.1474324
159520.0000000    0.1434576
159560.0000000    0.1444031
159600.0000000    0.1429840
159640.0000000    0.1399860
159680.0000000    0.1508182
159720.0000000    0.1416062
159760.0000000    0.1482021
159800.0000000    0.1505751
159840.0000000    0.1514728
159880.0000000    0.1503909
159920.0000000    0.1400688
159960.0000000    0.1472119
160000.0000000    0.1528496
160040.0000000    0.1506921
160080.0000000    0.1539394
160120.0000000    0.1508278
160160.0000000    0.1479483
160200.0000000    0.1507951
160240.0000000    0.1506528
160280.0000000    0.1434531
160320.0000000    0.1557535
160360.0000000    0.1402193
160400.0000000    0.1470294
160440.0000000    0.1536908
160480.0000000    0.1574668
160520.0000000    0.1485054
160560.0000000    0.1417394
160600.0000000    0.1482964
160640.0000000    0.1545977
160680.0000000    0.1551256
160720.0000000    0.1470882
160760.0000000    0.1555757
160800.0000000    0.1457792
160840.0000000    0.1641575
160880.0000000    0.1607376
160920.0000000    0.1498120
160960.0000000    0.1443797
161000.0000000    0.1563232
161040.0000000    0.1497000
161080.0000000    0.1674840
161120.0000000    0.1776688
161160.0000000    0.1769201
161200.0000000    0.1483757
161240.0000000    0.1522978
161280.0000000    0.1537496
161320.0000000    0.1479585
161360.0000000    0.1704474
161400.0000000    0.1622591
161440.0000000    0.1659446
161480.0000000    0.1402687
161520.0000000    0.1582426
161560.0000000    0.1523262
161600.0000000    0.1434491
161640.0000000    0.1552492
161680.0000000    0.1526278
161720.0000000    0.1604931
161760.0000000    0.1522004
161800.0000000    0.1526065
161840.0000000    0.1410106
161880.0000000    0.1531207
161920.0000000    0.1421742
161960.0000000    0.1412901
162000.0000000    0.1366743
162040.0000000    0.1387442
162080.0000000    0.1389798
162120.0000000    0.1298360
162160.0000000    0.1397258
162200.0000000    0.1390728
162240.0000000    0.1397142
162280.0000000    0.1339608
162320.0000000    0.1391080
162360.0000000    0.1328070
162400.0000000    0.1457647
162440.0000000    0.1340407
162480.0000000    0.1384202
162520.0000000    0.1469820
162560.0000000    0.1404600
162600.0000000    0.1447079
162640.0000000    0.1422640
162680.0000000    0.1334596
162720.0000000    0.1433544
162760.0000000    0.1391462
162800.0000000    0.1491812
162840.0000000    0.1576812
162880.0000000    0.1584550
162920.0000000    0.1487593
162960.0000000    0.1473401
163000.0000000    0.1511599
163040.0000000    0.1390799
163080.0000000    0.1555434
163120.0000000    0.1492512
163160.0000000    0.1499196
163200.0000000    0.1476032
163240.0000000    0.1473370
163280.0000000    0.1510458
163320.0000000    0.1471081
163360.0000000    0.1462816
163400.0000000    0.1434451
163440.0000000    0.1498795
163480.0000000    0.1446919
163520.0000000    0.1541861
163560.0000000    0.1374780
163600.0000000    0.1504241
163640.0000000    0.1435370
163680.0000000    0.1363674
163720.0000000    0.1317848
163760.0000000    0.1456206
163800.0000000    0.1388202
163840.0000000    0.1460480
163880.0000000    0.1485842
163920.0000000    0.1511815
163960.0000000    0.1486832
164000.0000000    0.1453357
164040.0000000    0.1398516
164080.0000000    0.1476584
164120.0000000    0.1477086
164160.0000000    0.1556153
164200.0000000    0.1444338
164240.0000000    0.1411785
164280.0000000    0.1554653
164320.0000000    0.1502500
164360.0000000    0.1486400
164400.0000000    0.1422693
164440.0000000    0.1365143
164480.0000000    0.1420624
164520.0000000    0.1653296
164560.0000000    0.1349007
164600.0000000    0.1503439
164640.0000000    0.1541937
164680.0000000    0.1591769
164720.0000000    0.1482261
164760.0000000    0.1529220
164800.0000000    0.1570973
164840.0000000    0.1448035
164880.0000000    0.1490785
164920.0000000    0.1489598
164960.0000000    0.1494301
165000.0000000    0.1496578
165040.0000000    0.1495460
165080.0000000    0.1395527
165120.0000000    0.1518058
165160.0000000    0.1451702
165200.0000000    0.1384841
165240.0000000    0.1336362
165280.0000000    0.1426510
165320.0000000    0.1454171
165360.0000000    0.1417358
165400.0000000    0.1651118
165440.0000000    0.1605666
165480.0000000    0.1544525
165520.0000000    0.1491902
165560.0000000    0.1491034
165600.0000000    0.1353249
165640.0000000    0.1552959
165680.0000000    0.1610416
165720.0000000    0.1549852
165760.0000000    0.1538621
165800.0000000    0.1457224
165840.0000000    0.1449507
165880.0000000    0.1517458
165920.0000000    0.1457321
165960.0000000    0.1523949
166000.0000000    0.1698770
166040.0000000    0.1467833
166080.0000000    0.1648352
166120.0000000    0.1468607
166160.0000000    0.1419050
166200.0000000    0.1509777
166240.0000000    0.1458572
166280.0000000    0.1626813
166320.0000000    0.1521367
166360.0000000    0.1494816
166400.0000000    0.1402702
166440.0000000    0.1516009
166480.0000000    0.1488201
166520.0000000    0.1396916
166560.0000000    0.1418381
166600.0000000    0.1456204
166640.0000000    0.1508485
166680.0000000    0.1454712
166720.0000000    0.1339575
166760.0000000    0.1365451
166800.0000000    0.1434301
166840.0000000    0.1381757
166880.0000000    0.1376935
166920.0000000    0.1367274
166960.0000000    0.1424759
167000.0000000    0.1300979
167040.0000000    0.1372123
167080.0000000    0.1349602
167120.0000000    0.1422078
167160.0000000    0.1450390
167200.0000000    0.1442597
167240.0000000    0.1507536
167280.0000000    0.1434785
167320.0000000    0.1444509
167360.0000000    0.1416818
167400.0000000    0.1383782
167440.0000000    0.1302637
167480.0000000    0.1320217
167520.0000000    0.1311605
167560.0000000    0.1305086
167600.0000000    0.1371699
167640.0000000    0.1365566
167680.0000000    0.1520939
167720.0000000    0.1601640
167760.0000000    0.1492706
167800.0000000    0.1459703
167840.0000000    0.1383293
167880.0000000    0.1422673
167920.0000000    0.1432066
167960.0000000    0.1529247
168000.0000000    0.1531732
168040.0000000    0.1597025
168080.0000000    0.1584604
168120.0000000    0.1681744
168160.0000000    0.1588420
168200.0000000    0.1727158
168240.0000000    0.1705527
168280.0000000    0.1615112
168320.0000000    0.1568116
168360.0000000    0.1623047
168400.0000000    0.1552118
168440.0000000    0.1416714
168480.0000000    0.1651436
168520.0000000    0.1505605
168560.0000000    0.1624156
168600.0000000    0.1544561
168640.0000000    0.1499612
168680.0000000    0.1525808
168720.0000000    0.1646289
168760.0000000    0.1598069
168800.0000000    0.1750263
168840.0000000    0.1553173
168880.0000000    0.1500337
168920.0000000    0.1512050
168960.0000000    0.1460877
169000.0000000    0.1479525
169040.0000000    0.1350335
169080.0000000    0.1427054
169120.0000000    0.1489322
169160.0000000    0.1439005
169200.0000000    0.1516898
169240.0000000    0.1450612
169280.0000000    0.1643515
169320.0000000    0.1549229
169360.0000000    0.1466543
169400.0000000    0.1462642
169440.0000000    0.1443949
169480.0000000    0.1518407
169520.0000000    0.1436398
169560.0000000    0.1521560
169600.0000000    0.1462619
169640.0000000    0.1476416
169680.0000000    0.1614067
169720.0000000    0.1546347
169760.0000000    0.1490363
169800.0000000    0.1370994
169840.0000000    0.1408377
169880.0000000    0.1348013
169920.0000000    0.1402635
169960.0000000    0.1515635
170000.0000000    0.1386458
170040.0000000    0.1535253
170080.0000000    0.1427185
170120.0000000    0.1445138
170160.0000000    0.1364692
170200.0000000    0.1363714
170240.0000000    0.1366138
170280.0000000    0.1344284
170320.0000000    0.1462118
170360.0000000    0.1340804
170400.0000000    0.1342368
170440.0000000    0.1567211
170480.0000000    0.1487132
170520.0000000    0.1591699
170560.0000000    0.1672125
170600.0000000    0.1334777
170640.0000000    0.1262328
170680.0000000    0.1475235
170720.0000000    0.1438037
170760.0000000    0.1414850
170800.0000000    0.1364178
170840.0000000    0.1314598
170880.0000000    0.1175984
170920.0000000    0.1342725
170960.0000000    0.1482154
171000.0000000    0.1355360
171040.0000000    0.1229268
171080.0000000    0.1293431
171120.0000000    0.1356441
171160.0000000    0.1486932
171200.0000000    0.1567103
171240.0000000    0.1434155
171280.0000000    0.1326937
171320.0000000    0.1326569
171360.0000000    0.1452833
171400.0000000    0.1360806
171440.0000000    0.1323135
171480.0000000    0.1286375
171520.0000000    0.1297123
171560.0000000    0.1449322
171600.0000000    0.1477713
171640.0000000    0.1507876
171680.0000000    0.1405342
171720.0000000    0.1503633
171760.0000000    0.1404901
171800.0000000    0.1368116
171840.0000000    0.1424286
171880.0000000    0.1439449
171920.0000000    0.1268684
171960.0000000    0.1385299
172000.0000000    0.1364681
172040.0000000    0.1387737
172080.0000000    0.1424887
172120.0000000    0.1391161
172160.0000000    0.1505789
172200.0000000    0.1417921
172240.0000000    0.1593311
172280.0000000    0.1448777
172320.0000000    0.1327766
172360.0000000    0.1310726
172400.0000000    0.1431868
172440.0000000    0.1357889
172480.0000000    0.1338206
172520.0000000    0.1413482
172560.0000000    0.1341393
172600.0000000    0.1299252
172640.0000000    0.1305960
172680.0000000    0.1345621
172720.0000000    0.1300050
172760.0000000    0.1320435
172800.0000000    0.1240006
172840.0000000    0.1378922
172880.0000000    0.1364630
172920.0000000    0.1499509
172960.0000000    0.1431091
173000.0000000    0.1242132
173040.0000000    0.1394315
173080.0000000    0.1355828
173120.0000000    0.1378073
173160.0000000    0.1428449
173200.0000000    0.1319301
173240.0000000    0.1499604
173280.0000000    0.1300567
173320.0000000    0.1214579
173360.0000000    0.1318289
173400.0000000    0.1446923
173440.0000000    0.1462626
173480.0000000    0.1461332
173520.0000000    0.1426035
173560.0000000    0.1437714
173600.0000000    0.1303446
173640.0000000    0.1453844
173680.0000000    0.1480454
173720.0000000    0.1494523
173760.0000000    0.1388471
173800.0000000    0.1352882
173840.0000000    0.1430385
173880.0000000    0.1494795
173920.0000000    0.1428783
173960.0000000    0.1365016
174000.0000000    0.1399423
174040.0000000    0.1425417
174080.0000000    0.1461830
174120.0000000    0.1631414
174160.0000000    0.1538266
174200.0000000    0.1594357
174240.0000000    0.1619115
174280.0000000    0.1547337
174320.0000000    0.1520723
174360.0000000    0.1586129
174400.0000000    0.1479637
174440.0000000    0.1497631
174480.0000000    0.1587258
174520.0000000    0.1616985
174560.0000000    0.1653686
174600.0000000    0.1600770
174640.0000000    0.1626491
174680.0000000    0.1710865
174720.0000000    0.1852464
174760.0000000    0.1727731
174800.0000000    0.1526139
174840.0000000    0.1661415
174880.0000000    0.1503566
174920.0000000    0.1549384
174960.0000000    0.1447685
175000.0000000    0.1399505
175040.0000000    0.1407607
175080.0000000    0.1407305
175120.0000000    0.1287139
175160.0000000    0.1543180
175200.0000000    0.1444632
175240.0000000    0.1523254
175280.0000000    0.1364243
175320.0000000    0.1291591
175360.0000000    0.1410927
175400.0000000    0.1255389
175440.0000000    0.1293595
175480.0000000    0.1424166
175520.0000000    0.1415128
175560.0000000    0.1420159
175600.0000000    0.1363250
175640.0000000    0.1405300
175680.0000000    0.1313314
175720.0000000    0.1322259
175760.0000000    0.1450295
175800.0000000    0.1544821
175840.0000000    0.1487742
175880.0000000    0.1467720
175920.0000000    0.1466998
175960.0000000    0.1471392
176000.0000000    0.1406637
176040.0000000    0.1429149
176080.0000000    0.1515100
176120.0000000    0.1549625
176160.0000000    0.1495162
176200.0000000    0.1500559
176240.0000000    0.1457093
176280.0000000    0.1583149
176320.0000000    0.1717435
176360.0000000    0.1516575
176400.0000000    0.1531692
176440.0000000    0.1393554
176480.0000000    0.1446429
176520.0000000    0.1586874
176560.0000000    0.1441851
176600.0000000    0.1425012
176640.0000000    0.1525225
176680.0000000    0.1531776
176720.0000000    0.1571094
176760.0000000    0.1477480
176800.0000000    0.1470030
176840.0000000    0.1539362
176880.0000000    0.1525183
176920.0000000    0.1412760
176960.0000000    0.1411075
177000.0000000    0.1590036
177040.0000000    0.1411792
177080.0000000    0.1661934
177120.0000000    0.1604583
177160.0000000    0.1570889
177200.0000000    0.1655961
177240.0000000    0.1645735
177280.0000000    0.1617732
177320.0000000    0.1573737
177360.0000000    0.1565005
177400.0000000    0.1583391
177440.0000000    0.1538428
177480.0000000    0.1516070
177520.0000000    0.1603385
177560.0000000    0.1526333
177600.0000000    0.1610511
177640.0000000    0.1586810
177680.0000000    0.1600866
177720.0000000    0.1613590
177760.0000000    0.1573566
177800.0000000    0.1541152
177840.0000000    0.1534718
177880.0000000    0.1646048
177920.0000000    0.1551979
177960.0000000    0.1688320
178000.0000000    0.1610212
178040.0000000    0.1549417
178080.0000000    0.1528249
178120.0000000    0.1646778
178160.0000000    0.1461947
178200.0000000    0.1623164
178240.0000000    0.1470088
178280.0000000    0.1493342
178320.0000000    0.1563910
178360.0000000    0.1671116
178400.0000000    0.1471991
178440.0000000    0.1649872
178480.0000000    0.1647705
178520.0000000    0.1502873
178560.0000000    0.1574238
178600.0000000    0.1575280
178640.0000000    0.1597016
178680.0000000    0.1700084
178720.0000000    0.1719727
178760.0000000    0.1715486
178800.0000000    0.1480846
178840.0000000    0.1590285
178880.0000000    0.1547070
178920.0000000    0.1535495
178960.0000000    0.1594106
179000.0000000    0.1522942
179040.0000000    0.1475866
179080.0000000    0.1612957
179120.0000000    0.1553922
179160.0000000    0.1666566
179200.0000000    0.1528845
179240.0000000    0.1416721
179280.0000000    0.1518864
179320.0000000    0.1382581
179360.0000000    0.1491931
179400.0000000    0.1426074
179440.0000000    0.1464778
179480.0000000    0.1543687
179520.0000000    0.1540495
179560.0000000    0.1387937
179600.0000000    0.1482620
179640.0000000    0.1491917
179680.0000000    0.1332309
179720.0000000    0.1491049
179760.0000000    0.1335516
179800.0000000    0.1361834
179840.0000000    0.1505331
179880.0000000    0.1406340
179920.0000000    0.1461068
179960.0000000    0.1464218
180000.0000000    0.1413205
180040.0000000    0.1420284
180080.0000000    0.1402781
180120.0000000    0.1443275
180160.0000000    0.1425423
180200.0000000    0.1521874
180240.0000000    0.1399318
180280.0000000    0.1471102
180320.0000000    0.1489237
180360.0000000    0.1505080
180400.0000000    0.1465416
180440.0000000    0.1494118
180480.0000000    0.1427175
180520.0000000    0.1484804
180560.0000000    0.1564226
180600.0000000    0.1462910
180640.0000000    0.1537043
180680.0000000    0.1438216
180720.0000000    0.1466033
180760.0000000    0.1491348
180800.0000000    0.1524165
180840.0000000    0.1437517
180880.0000000    0.1451567
180920.0000000    0.1409679
180960.0000000    0.1425679
181000.0000000    0.1374592
181040.0000000    0.1543146
181080.0000000    0.1511627
181120.0000000    0.1434928
181160.0000000    0.1409966
181200.0000000    0.1534154
181240.0000000    0.1602477
181280.0000000    0.1613654
181320.0000000    0.1538451
181360.0000000    0.1480397
181400.0000000    0.1676051
181440.0000000    0.1459347
181480.0000000    0.1421954
181520.0000000    0.1418086
181560.0000000    0.1448970
181600.0000000    0.1438768
181640.0000000    0.1487457
181680.0000000    0.1500445
181720.0000000    0.1466812
181760.0000000    0.1459101
181800.0000000    0.1536852
181840.0000000    0.1618504
181880.0000000    0.1557887
181920.0000000    0.1484968
181960.0000000    0.1483529
182000.0000000    0.1426319
182040.0000000    0.1443209
182080.0000000    0.1476812
182120.0000000    0.1531758
182160.0000000    0.1569907
182200.0000000    0.1598631
182240.0000000    0.1450752
182280.0000000    0.1467836
182320.0000000    0.1499796
182360.0000000    0.1539163
182400.0000000    0.1421941
182440.0000000    0.1393111
182480.0000000    0.1443208
182520.0000000    0.1477618
182560.0000000    0.1490791
182600.0000000    0.1413949
182640.0000000    0.1514191
182680.0000000    0.1492277
182720.0000000    0.1449124
182760.0000000    0.1576580
182800.0000000    0.1589141
182840.0000000    0.1548664
182880.0000000    0.1433947
182920.0000000    0.1714837
182960.0000000    0.1476704
183000.0000000    0.1588657
183040.0000000    0.1377718
183080.0000000    0.1491191
183120.0000000    0.1493287
183160.0000000    0.1469851
183200.0000000    0.1561554
183240.0000000    0.1508962
183280.0000000    0.1637431
183320.0000000    0.1727683
183360.0000000    0.1639247
183400.0000000    0.1527319
183440.0000000    0.1510434
183480.0000000    0.1619735
183520.0000000    0.1546310
183560.0000000    0.1566592
183600.0000000    0.1566334
183640.0000000    0.1573499
183680.0000000    0.1547419
183720.0000000    0.1574864
183760.0000000    0.1518626
183800.0000000    0.1397689
183840.0000000    0.1486171
183880.0000000    0.1486052
183920.0000000    0.1505625
183960.0000000    0.1707974
184000.0000000    0.1614979
184040.0000000    0.1572901
184080.0000000    0.1584008
184120.0000000    0.1490423
184160.0000000    0.1476063
184200.0000000    0.1487088
184240.0000000    0.1627226
184280.0000000    0.1480363
184320.0000000    0.1580156
184360.0000000    0.1572289
184400.0000000    0.1550733
184440.0000000    0.1528587
184480.0000000    0.1451869
184520.0000000    0.1508992
184560.0000000    0.1561109
184600.0000000    0.1507755
184640.0000000    0.1401566
184680.0000000    0.1433705
184720.0000000    0.1609006
184760.0000000    0.1512239
184800.0000000    0.1448946
184840.0000000    0.1461865
184880.0000000    0.1640908
184920.0000000    0.1415628
184960.0000000    0.1563138
185000.0000000    0.1527891
185040.0000000    0.1656095
185080.0000000    0.1646117
185120.0000000    0.1531245
185160.0000000    0.1561333
185200.0000000    0.1623997
185240.0000000    0.1548960
185280.0000000    0.1545725
185320.0000000    0.1667125
185360.0000000    0.1535710
185400.0000000    0.1588831
185440.0000000    0.1576791
185480.0000000    0.1596023
185520.0000000    0.1515959
185560.0000000    0.1529353
185600.0000000    0.1689893
185640.0000000    0.1629294
185680.0000000    0.1566414
185720.0000000    0.1430005
185760.0000000    0.1584742
185800.0000000    0.1500853
185840.0000000    0.1514122
185880.0000000    0.1599333
185920.0000000    0.1560691
185960.0000000    0.1682019
186000.0000000    0.1769983
186040.0000000    0.1591662
186080.0000000    0.1735733
186120.0000000    0.1593813
186160.0000000    0.1738639
186200.0000000    0.1680764
186240.0000000    0.1571721
186280.0000000    0.1616507
186320.0000000    0.1581458
186360.0000000    0.1463380
186400.0000000    0.1572825
186440.0000000    0.1757793
186480.0000000    0.1708454
186520.0000000    0.1679661
186560.0000000    0.1561141
186600.0000000    0.1432361
186640.0000000    0.1551809
186680.0000000    0.1573838
186720.0000000    0.1548007
186760.0000000    0.1559399
186800.0000000    0.1606373
186840.0000000    0.1519148
186880.0000000    0.1645584
186920.0000000    0.1698601
186960.0000000    0.1732706
187000.0000000    0.1697071
187040.0000000    0.1568288
187080.0000000    0.1755389
187120.0000000    0.1651613
187160.0000000    0.1706242
187200.0000000    0.1746179
187240.0000000    0.1646047
187280.0000000    0.1678505
187320.0000000    0.1547370
187360.0000000    0.1670450
187400.0000000    0.1710209
187440.0000000    0.1678451
187480.0000000    0.1680930
187520.0000000    0.1738513
187560.0000000    0.1759892
187600.0000000    0.1771597
187640.0000000    0.1769088
187680.0000000    0.1784521
187720.0000000    0.1848428
187760.0000000    0.1946609
187800.0000000    0.1704340
187840.0000000    0.1871159
187880.0000000    0.1820137
187920.0000000    0.1791659
187960.0000000    0.1682806
188000.0000000    0.1717200
188040.0000000    0.1662780
188080.0000000    0.1698696
188120.0000000    0.1713784
188160.0000000    0.1795841
188200.0000000    0.1681470
188240.0000000    0.1640933
188280.0000000    0.1738176
188320.0000000    0.1914861
188360.0000000    0.2020520
188400.0000000    0.1778010
188440.0000000    0.1700811
188480.0000000    0.1681448
188520.0000000    0.1817316
188560.0000000    0.1694238
188600.0000000    0.1815234
188640.0000000    0.1892468
188680.0000000    0.1797270
188720.0000000    0.1733038
188760.0000000    0.1742758
188800.0000000    0.1816781
188840.0000000    0.1930825
188880.0000000    0.2041060
188920.0000000    0.1760228
188960.0000000    0.1860338
189000.0000000    0.1755659
189040.0000000    0.1713556
189080.0000000    0.1795400
189120.0000000    0.1620117
189160.0000000    0.1635509
189200.0000000    0.1575774
189240.0000000    0.1612019
189280.0000000    0.1669871
189320.0000000    0.1752596
189360.0000000    0.1776290
189400.0000000    0.1766892
189440.0000000    0.1774139
189480.0000000    0.1734687
189520.0000000    0.1802650
189560.0000000    0.1793939
189600.0000000    0.1764168
189640.0000000    0.1774241
189680.0000000    0.1608368
189720.0000000    0.1702543
189760.0000000    0.1640342
189800.0000000    0.1736032
189840.0000000    0.1627963
189880.0000000    0.1682504
189920.0000000    0.1656168
189960.0000000    0.1754650
190000.0000000    0.1571526
190040.0000000    0.1684743
190080.0000000    0.1679491
190120.0000000    0.1806685
190160.0000000    0.1867398
190200.0000000    0.1665609
190240.0000000    0.1637271
190280.0000000    0.1683077
190320.0000000    0.1866074
190360.0000000    0.1772764
190400.0000000    0.1731821
190440.0000000    0.1710343
190480.0000000    0.1638916
190520.0000000    0.1553901
190560.0000000    0.1610609
190600.0000000    0.1705622
190640.0000000    0.1663866
190680.0000000    0.1639292
190720.0000000    0.1664192
190760.0000000    0.1601399
190800.0000000    0.1679021
190840.0000000    0.1699688
190880.0000000    0.1577243
190920.0000000    0.1731042
190960.0000000    0.1620265
191000.0000000    0.1665522
191040.0000000    0.1688183
191080.0000000    0.1640714
191120.0000000    0.1647343
191160.0000000    0.1600180
191200.0000000    0.1640038
191240.0000000    0.1701296
191280.0000000    0.1671621
191320.0000000    0.1621512
191360.0000000    0.1591388
191400.0000000    0.1430162
191440.0000000    0.1489849
191480.0000000    0.1616909
191520.0000000    0.1648315
191560.0000000    0.1537087
191600.0000000    0.1571044
191640.0000000    0.1497791
191680.0000000    0.1766224
191720.0000000    0.1632573
191760.0000000    0.1473393
191800.0000000    0.1625265
191840.0000000    0.1506505
191880.0000000    0.1492603
191920.0000000    0.1502567
191960.0000000    0.1643199
192000.0000000    0.1501943
192040.0000000    0.1556830
192080.0000000    0.1638876
192120.0000000    0.1537730
192160.0000000    0.1632939
192200.0000000    0.1633998
192240.0000000    0.1607331
192280.0000000    0.1575003
192320.0000000    0.1557127
192360.0000000    0.1545893
192400.0000000    0.1458754
192440.0000000    0.1598865
192480.0000000    0.1491085
192520.0000000    0.1623958
192560.0000000    0.1608530
192600.0000000    0.1477309
192640.0000000    0.1543087
192680.0000000    0.1526605
192720.0000000    0.1484081
192760.0000000    0.1548601
192800.0000000    0.1540845
192840.0000000    0.1555477
192880.0000000    0.1489443
192920.0000000    0.1560820
192960.0000000    0.1635638
193000.0000000    0.1508744
193040.0000000    0.1454305
193080.0000000    0.1509208
193120.0000000    0.1517063
193160.0000000    0.1490016
193200.0000000    0.1468068
193240.0000000    0.1478954
193280.0000000    0.1427338
193320.0000000    0.1506297
193360.0000000    0.1581502
193400.0000000    0.1613228
193440.0000000    0.1415898
193480.0000000    0.1491297
193520.0000000    0.1509691
193560.0000000    0.1504036
193600.0000000    0.1458953
193640.0000000    0.1468549
193680.0000000    0.1564762
193720.0000000    0.1563383
193760.0000000    0.1621695
193800.0000000    0.1545350
193840.0000000    0.1561489
193880.0000000    0.1774720
193920.0000000    0.1722632
193960.0000000    0.1743867
194000.0000000    0.1689517
194040.0000000    0.1624144
194080.0000000    0.1670530
194120.0000000    0.1687346
194160.0000000    0.1546513
194200.0000000    0.1513332
194240.0000000    0.1624132
194280.0000000    0.1516906
194320.0000000    0.1605215
194360.0000000    0.1449842
194400.0000000    0.1422813
194440.0000000    0.1534051
194480.0000000    0.1436399
194520.0000000    0.1420816
194560.0000000    0.1456979
194600.0000000    0.1584735
194640.0000000    0.1591258
194680.0000000    0.1559466
194720.0000000    0.1574802
194760.0000000    0.1547231
194800.0000000    0.1548832
194840.0000000    0.1515688
194880.0000000    0.1567616
194920.0000000    0.1564213
194960.0000000    0.1547658
195000.0000000    0.1656216
195040.0000000    0.1596303
195080.0000000    0.1628003
195120.0000000    0.1460374
195160.0000000    0.1433813
195200.0000000    0.1409960
195240.0000000    0.1555213
195280.0000000    0.1452539
195320.0000000    0.1605577
195360.0000000    0.1427485
195400.0000000    0.1528692
195440.0000000    0.1521827
195480.0000000    0.1474878
195520.0000000    0.1508707
195560.0000000    0.1518711
195600.0000000    0.1463326
195640.0000000    0.1453365
195680.0000000    0.1425540
195720.0000000    0.1511560
195760.0000000    0.1532642
195800.0000000    0.1510828
195840.0000000    0.1509175
195880.0000000    0.1552722
195920.0000000    0.1451156
195960.0000000    0.1524590
196000.0000000    0.1585744
196040.0000000    0.1707885
196080.0000000    0.1604851
196120.0000000    0.1559470
196160.0000000    0.1633475
196200.0000000    0.1451949
196240.0000000    0.1517663
196280.0000000    0.1522546
196320.0000000    0.1542052
196360.0000000    0.1660227
196400.0000000    0.1568715
196440.0000000    0.1524338
196480.0000000    0.1561157
196520.0000000    0.1504652
196560.0000000    0.1738064
196600.0000000    0.1713506
196640.0000000    0.1575603
196680.0000000    0.1654430
196720.0000000    0.1539731
196760.0000000    0.1733874
196800.0000000    0.1536237
196840.0000000    0.1563908
196880.0000000    0.1647139
196920.0000000    0.1603357
196960.0000000    0.1712234
197000.0000000    0.1607409
197040.0000000    0.1500010
197080.0000000    0.1469526
197120.0000000    0.1594472
197160.0000000    0.1646611
197200.0000000    0.1465725
197240.0000000    0.1567255
197280.0000000    0.1590549
197320.0000000    0.1675088
197360.0000000    0.1635227
197400.0000000    0.1641684
197440.0000000    0.1561840
197480.0000000    0.1556978
197520.0000000    0.1538552
197560.0000000    0.1622822
197600.0000000    0.1644936
197640.0000000    0.1509382
197680.0000000    0.1603783
197720.0000000    0.1649942
197760.0000000    0.1626262
197800.0000000    0.1646533
197840.0000000    0.1484707
197880.0000000    0.1468092
197920.0000000    0.1545566
197960.0000000    0.1537378
198000.0000000    0.1579547
198040.0000000    0.1446011
198080.0000000    0.1628042
198120.0000000    0.1460729
198160.0000000    0.1483650
198200.0000000    0.1536417
198240.0000000    0.1508329
198280.0000000    0.1430964
198320.0000000    0.1555532
198360.0000000    0.1646020
198400.0000000    0.1554459
198440.0000000    0.1525894
198480.0000000    0.1565857
198520.0000000    0.1535268
198560.0000000    0.1557974
198600.0000000    0.1612417
198640.0000000    0.1558565
198680.0000000    0.1623423
198720.0000000    0.1569136
198760.0000000    0.1589595
198800.0000000    0.1647294
198840.0000000    0.1638202
198880.0000000    0.1714344
198920.0000000    0.1701355
198960.0000000    0.1657599
199000.0000000    0.1612420
199040.0000000    0.1582597
199080.0000000    0.1660664
199120.0000000    0.1515453
199160.0000000    0.1566471
199200.0000000    0.1483281
199240.0000000    0.1493805
199280.0000000    0.1583340
199320.0000000    0.1530458
199360.0000000    0.1561471
199400.0000000    0.1514429
199440.0000000    0.1712450
199480.0000000    0.1625263
199520.0000000    0.1567509
199560.0000000    0.1579992
199600.0000000    0.1583828
199640.0000000    0.1522712
199680.0000000    0.1544462
199720.0000000    0.1656379
199760.0000000    0.1621939
199800.0000000    0.1569443
199840.0000000    0.1595309
199880.0000000    0.1534792
199920.0000000    0.1558293
199960.0000000    0.1643669
200000.0000000    0.1539298
200040.0000000    0.1613949
200080.0000000    0.1539240
200120.0000000    0.1531728
200160.0000000    0.1564419
200200.0000000    0.1624497
200240.0000000    0.1467931
200280.0000000    0.1478653
200320.0000000    0.1577920
200360.0000000    0.1633686
200400.0000000    0.1527403
200440.0000000    0.1565137
200480.0000000    0.1516116
200520.0000000    0.1523796
200560.0000000    0.1499565
200600.0000000    0.1544379
200640.0000000    0.1536573
200680.0000000    0.1602049
200720.0000000    0.1529908
200760.0000000    0.1608963
200800.0000000    0.1563437
200840.0000000    0.1611643
200880.0000000    0.1621264
200920.0000000    0.1480016
200960.0000000    0.1572901
201000.0000000    0.1562313
201040.0000000    0.1627460
201080.0000000    0.1538885
201120.0000000    0.1596393
201160.0000000    0.1564672
201200.0000000    0.1577742
201240.0000000    0.1516123
201280.0000000    0.1552862
201320.0000000    0.1656225
201360.0000000    0.1551044
201400.0000000    0.1563648
201440.0000000    0.1592417
201480.0000000    0.1500686
201520.0000000    0.1672579
201560.0000000    0.1680376
201600.0000000    0.1483817
201640.0000000    0.1634039
201680.0000000    0.1540903
201720.0000000    0.1513187
201760.0000000    0.1499809
201800.0000000    0.1610499
201840.0000000    0.1504902
201880.0000000    0.1607623
201920.0000000    0.1684006
201960.0000000    0.1607315
202000.0000000    0.1587707
202040.0000000    0.1634386
202080.0000000    0.1560440
202120.0000000    0.1494467
202160.0000000    0.1520789
202200.0000000    0.1550483
202240.0000000    0.1603181
202280.0000000    0.1585596
202320.0000000    0.1405251
202360.0000000    0.1582242
202400.0000000    0.1590208
202440.0000000    0.1646768
202480.0000000    0.1562768
202520.0000000    0.1540932
202560.0000000    0.1570679
202600.0000000    0.1593737
202640.0000000    0.1590263
202680.0000000    0.1550741
202720.0000000    0.1602536
202760.0000000    0.1602204
202800.0000000    0.1575954
202840.0000000    0.1512216
202880.0000000    0.1500268
202920.0000000    0.1499036
202960.0000000    0.1498650
203000.0000000    0.1487256
203040.0000000    0.1502938
203080.0000000    0.1612702
203120.0000000    0.1582001
203160.0000000    0.1603569
203200.0000000    0.1509477
203240.0000000    0.1597526
203280.0000000    0.1675687
203320.0000000    0.1549513
203360.0000000    0.1685248
203400.0000000    0.1568568
203440.0000000    0.1604427
203480.0000000    0.1707566
203520.0000000    0.1609197
203560.0000000    0.1534126
203600.0000000    0.1563716
203640.0000000    0.1491088
203680.0000000    0.1541338
203720.0000000    0.1552692
203760.0000000    0.1460340
203800.0000000    0.1511285
203840.0000000    0.1601492
203880.0000000    0.1536995
203920.0000000    0.1524471
203960.0000000    0.1408661
204000.0000000    0.1471759
204040.0000000    0.1458425
204080.0000000    0.1608839
204120.0000000    0.1624686
204160.0000000    0.1550661
204200.0000000    0.1620049
204240.0000000    0.1628016
204280.0000000    0.1597355
204320.0000000    0.1575280
204360.0000000    0.1765158
204400.0000000    0.1618690
204440.0000000    0.1603870
204480.0000000    0.1615707
204520.0000000    0.1480207
204560.0000000    0.1540661
204600.0000000    0.1580395
204640.0000000    0.1590888
204680.0000000    0.1586963
204720.0000000    0.1525461
204760.0000000    0.1570388
204800.0000000    0.1748865
204840.0000000    0.1647794
204880.0000000    0.1501797
204920.0000000    0.1557591
204960.0000000    0.1619249
205000.0000000    0.1715969
205040.0000000    0.1697846
205080.0000000    0.1627137
205120.0000000    0.1576644
205160.0000000    0.1694379
205200.0000000    0.1577117
205240.0000000    0.1723329
205280.0000000    0.1766305
205320.0000000    0.1705611
205360.0000000    0.1695558
205400.0000000    0.1672724
205440.0000000    0.1795139
205480.0000000    0.1676057
205520.0000000    0.1649361
205560.0000000    0.1630223
205600.0000000    0.1729851
205640.0000000    0.1754733
205680.0000000    0.1670459
205720.0000000    0.1624085
205760.0000000    0.1682522
205800.0000000    0.1580497
205840.0000000    0.1653100
205880.0000000    0.1673646
205920.0000000    0.1648093
205960.0000000    0.1594631
206000.0000000    0.1671722
206040.0000000    0.1650248
206080.0000000    0.1658708
206120.0000000    0.1632762
206160.0000000    0.1682482
206200.0000000    0.1602892
206240.0000000    0.1682289
206280.0000000    0.1791399
206320.0000000    0.1754200
206360.0000000    0.1671689
206400.0000000    0.1764928
206440.0000000    0.1743806
206480.0000000    0.1635998
206520.0000000    0.1569567
206560.0000000    0.1528839
206600.0000000    0.1597728
206640.0000000    0.1551576
206680.0000000    0.1690537
206720.0000000    0.1617959
206760.0000000    0.1594777
206800.0000000    0.1648821
206840.0000000    0.1653332
206880.0000000    0.1768879
206920.0000000    0.1669137
206960.0000000    0.1580217
207000.0000000    0.1522475
207040.0000000    0.1601613
207080.0000000    0.1603865
207120.0000000    0.1537237
207160.0000000    0.1623326
207200.0000000    0.1579004
207240.0000000    0.1555844
207280.0000000    0.1584320
207320.0000000    0.1435412
207360.0000000    0.1542009
207400.0000000    0.1616794
207440.0000000    0.1622058
207480.0000000    0.1778687
207520.0000000    0.1735964
207560.0000000    0.1669006
207600.0000000    0.1661678
207640.0000000    0.1587002
207680.0000000    0.1677140
207720.0000000    0.1750667
207760.0000000    0.1585364
207800.0000000    0.1633750
207840.0000000    0.1676221
207880.0000000    0.1699345
207920.0000000    0.1730163
207960.0000000    0.1566810
208000.0000000    0.1555288
208040.0000000    0.1622326
208080.0000000    0.1499964
208120.0000000    0.1531775
208160.0000000    0.1715642
208200.0000000    0.1664874
208240.0000000    0.1678779
208280.0000000    0.1602999
208320.0000000    0.1628733
208360.0000000    0.1690029
208400.0000000    0.1608689
208440.0000000    0.1534353
208480.0000000    0.1705318
208520.0000000    0.1512393
208560.0000000    0.1676288
208600.0000000    0.1644956
208640.0000000    0.1611111
208680.0000000    0.1556510
208720.0000000    0.1499278
208760.0000000    0.1613481
208800.0000000    0.1481953
208840.0000000    0.1637391
208880.0000000    0.1596373
208920.0000000    0.1671042
208960.0000000    0.1691684
209000.0000000    0.1681376
209040.0000000    0.1655245
209080.0000000    0.1589628
209120.0000000    0.1653563
209160.0000000    0.1712979
209200.0000000    0.1584846
209240.0000000    0.1592456
209280.0000000    0.1604817
209320.0000000    0.1596287
209360.0000000    0.1559694
209400.0000000    0.1686351
209440.0000000    0.1585703
209480.0000000    0.1593890
209520.0000000    0.1727965
209560.0000000    0.1628107
209600.0000000    0.1651786
209640.0000000    0.1723548
209680.0000000    0.1704443
209720.0000000    0.1643766
209760.0000000    0.1690543
209800.0000000    0.1518134
209840.0000000    0.1684142
209880.0000000    0.1661752
209920.0000000    0.1675292
209960.0000000    0.1606741
210000.0000000    0.1604176
210040.0000000    0.1622952
210080.0000000    0.1692210
210120.0000000    0.1629529
210160.0000000    0.1482120
210200.0000000    0.1475556
210240.0000000    0.1544642
210280.0000000    0.1679013
210320.0000000    0.1648681
210360.0000000    0.1619812
210400.0000000    0.1560846
210440.0000000    0.1751837
210480.0000000    0.1490546
210520.0000000    0.1754415
210560.0000000    0.1769524
210600.0000000    0.1583121
210640.0000000    0.1548291
210680.0000000    0.1609668
210720.0000000    0.1647784
210760.0000000    0.1557726
210800.0000000    0.1625021
210840.0000000    0.1612235
210880.0000000    0.1569205
210920.0000000    0.1626812
210960.0000000    0.1645377
211000.0000000    0.1522614
211040.0000000    0.1600224
211080.0000000    0.1645691
211120.0000000    0.1668213
211160.0000000    0.1539848
211200.0000000    0.1510390
211240.0000000    0.1492777
211280.0000000    0.1477609
211320.0000000    0.1516060
211360.0000000    0.1653909
211400.0000000    0.1586611
211440.0000000    0.1554407
211480.0000000    0.1617221
211520.0000000    0.1728427
211560.0000000    0.1656159
211600.0000000    0.1659770
211640.0000000    0.1774243
211680.0000000    0.1717062
211720.0000000    0.1702100
211760.0000000    0.1647602
211800.0000000    0.1688881
211840.0000000    0.1730172
211880.0000000    0.1780120
211920.0000000    0.1703836
211960.0000000    0.1748378
212000.0000000    0.1724711
212040.0000000    0.1821070
212080.0000000    0.1814852
212120.0000000    0.1913630
212160.0000000    0.1805803
212200.0000000    0.1662648
212240.0000000    0.1832819
212280.0000000    0.1627488
212320.0000000    0.1856692
212360.0000000    0.1658747
212400.0000000    0.1638457
212440.0000000    0.1704880
212480.0000000    0.1617297
212520.0000000    0.1653495
212560.0000000    0.1637914
212600.0000000    0.1792538
212640.0000000    0.1690088
212680.0000000    0.1635502
212720.0000000    0.1625852
212760.0000000    0.1731161
212800.0000000    0.1701810
212840.0000000    0.1739531
212880.0000000    0.1730588
212920.0000000    0.1729265
212960.0000000    0.1577746
213000.0000000    0.1732454
213040.0000000    0.1536928
213080.0000000    0.1652916
213120.0000000    0.1738732
213160.0000000    0.1687239
213200.0000000    0.1726447
213240.0000000    0.1679205
213280.0000000    0.1756984
213320.0000000    0.1684899
213360.0000000    0.1691164
213400.0000000    0.1583283
213440.0000000    0.1710596
213480.0000000    0.1734689
213520.0000000    0.1717081
213560.0000000    0.1654724
213600.0000000    0.1636679
213640.0000000    0.1766281
213680.0000000    0.1602780
213720.0000000    0.1702089
213760.0000000    0.1717955
213800.0000000    0.1604017
213840.0000000    0.1606778
213880.0000000    0.1628031
213920.0000000    0.1578968
213960.0000000    0.1687705
214000.0000000    0.1658674
214040.0000000    0.1585052
214080.0000000    0.1662742
214120.0000000    0.1658583
214160.0000000    0.1695528
214200.0000000    0.1619287
214240.0000000    0.1712133
214280.0000000    0.1872454
214320.0000000    0.1861275
214360.0000000    0.1881918
214400.0000000    0.1830649
214440.0000000    0.1692867
214480.0000000    0.1860528
214520.0000000    0.1812080
214560.0000000    0.1702294
214600.0000000    0.1752765
214640.0000000    0.1703090
214680.0000000    0.1592644
214720.0000000    0.1500310
214760.0000000    0.1586928
214800.0000000    0.1577128
214840.0000000    0.1739633
214880.0000000    0.1684269
214920.0000000    0.1638584
214960.0000000    0.1611632
215000.0000000    0.1799811
215040.0000000    0.1650444
215080.0000000    0.1747040
215120.0000000    0.1704732
215160.0000000    0.1719300
215200.0000000    0.1704763
215240.0000000    0.1768772
215280.0000000    0.1810797
215320.0000000    0.1692046
215360.0000000    0.1737033
215400.0000000    0.1798055
215440.0000000    0.1740009
215480.0000000    0.1904685
215520.0000000    0.1744694
215560.0000000    0.1700138
215600.0000000    0.1776070
215640.0000000    0.1593618
215680.0000000    0.1683419
215720.0000000    0.1835429
215760.0000000    0.1729530
215800.0000000    0.1701278
215840.0000000    0.1794275
215880.0000000    0.1670076
215920.0000000    0.1603667
215960.0000000    0.1674339
216000.0000000    0.1692439
216040.0000000    0.1629950
216080.0000000    0.1694348
216120.0000000    0.1718028
216160.0000000    0.1795858
216200.0000000    0.1632260
216240.0000000    0.1599890
216280.0000000    0.1608500
216320.0000000    0.1538251
216360.0000000    0.1697231
216400.0000000    0.1579618
216440.0000000    0.1676500
216480.0000000    0.1730014
216520.0000000    0.1774096
216560.0000000    0.1784125
216600.0000000    0.1758658
216640.0000000    0.1769405
216680.0000000    0.1619686
216720.0000000    0.1660624
216760.0000000    0.1705400
216800.0000000    0.1730303
216840.0000000    0.1705493
216880.0000000    0.1674577
216920.0000000    0.1641409
216960.0000000    0.1787270
217000.0000000    0.1777970
217040.0000000    0.1717122
217080.0000000    0.1843054
217120.0000000    0.1881118
217160.0000000    0.1879256
217200.0000000    0.1926649
217240.0000000    0.1841614
217280.0000000    0.1715652
217320.0000000    0.1679053
217360.0000000    0.1736017
217400.0000000    0.1756075
217440.0000000    0.1861257
217480.0000000    0.1743733
217520.0000000    0.1732874
217560.0000000    0.1682664
217600.0000000    0.1640965
217640.0000000    0.1612115
217680.0000000    0.1612229
217720.0000000    0.1676045
217760.0000000    0.1612113
217800.0000000    0.1737334
217840.0000000    0.1720213
217880.0000000    0.1784503
217920.0000000    0.1790741
217960.0000000    0.1685315
218000.0000000    0.1642389
218040.0000000    0.1760503
218080.0000000    0.1568579
218120.0000000    0.1651610
218160.0000000    0.1798755
218200.0000000    0.1792922
218240.0000000    0.1650334
218280.0000000    0.1720656
218320.0000000    0.1854355
218360.0000000    0.1749604
218400.0000000    0.1787005
218440.0000000    0.1717502
218480.0000000    0.1773557
218520.0000000    0.1651263
218560.0000000    0.1666383
218600.0000000    0.1581537
218640.0000000    0.1658141
218680.0000000    0.1723789
218720.0000000    0.1552017
218760.0000000    0.1649235
218800.0000000    0.1577431
218840.0000000    0.1560630
218880.0000000    0.1589363
218920.0000000    0.1669509
218960.0000000    0.1698313
219000.0000000    0.1698028
219040.0000000    0.1700273
219080.0000000    0.1590470
219120.0000000    0.1683431
219160.0000000    0.1644240
219200.0000000    0.1617715
219240.0000000    0.1456088
219280.0000000    0.1660164
219320.0000000    0.1717252
219360.0000000    0.1670085
219400.0000000    0.1797344
219440.0000000    0.1718446
219480.0000000    0.1587517
219520.0000000    0.1602033
219560.0000000    0.1673233
219600.0000000    0.1646926
219640.0000000    0.1748498
219680.0000000    0.1702571
219720.0000000    0.1679199
219760.0000000    0.1741831
219800.0000000    0.1675441
219840.0000000    0.1772936
219880.0000000    0.1620599
219920.0000000    0.1699047
219960.0000000    0.1780030
220000.0000000    0.1698269
220040.0000000    0.1707009
220080.0000000    0.1669519
220120.0000000    0.1721305
220160.0000000    0.1675840
220200.0000000    0.1558871
220240.0000000    0.1448030
220280.0000000    0.1499823
220320.0000000    0.1587119
220360.0000000    0.1607478
220400.0000000    0.1642868
220440.0000000    0.1744565
220480.0000000    0.1580337
220520.0000000    0.1647781
220560.0000000    0.1595673
220600.0000000    0.1689989
220640.0000000    0.1660983
220680.0000000    0.1622898
220720.0000000    0.1694625
220760.0000000    0.1511088
220800.0000000    0.1544981
220840.0000000    0.1508487
220880.0000000    0.1631005
220920.0000000    0.1625639
220960.0000000    0.1655608
221000.0000000    0.1670608
221040.0000000    0.1648005
221080.0000000    0.1550693
221120.0000000    0.1545506
221160.0000000    0.1555078
221200.0000000    0.1528869
221240.0000000    0.1750063
221280.0000000    0.1601201
221320.0000000    0.1683586
221360.0000000    0.1595279
221400.0000000    0.1719876
221440.0000000    0.1600498
221480.0000000    0.1675067
221520.0000000    0.1713049
221560.0000000    0.1747327
221600.0000000    0.1555399
221640.0000000    0.1583401
221680.0000000    0.1616759
221720.0000000    0.1692852
221760.0000000    0.1731458
221800.0000000    0.1545607
221840.0000000    0.1606612
221880.0000000    0.1735766
221920.0000000    0.1717576
221960.0000000    0.1717093
222000.0000000    0.1705069
222040.0000000    0.1511605
222080.0000000    0.1632138
222120.0000000    0.1718127
222160.0000000    0.1784140
222200.0000000    0.1842185
222240.0000000    0.1726396
222280.0000000    0.1678672
222320.0000000    0.1870921
222360.0000000    0.1635134
222400.0000000    0.1637156
222440.0000000    0.1696479
222480.0000000    0.1754649
222520.0000000    0.1602478
222560.0000000    0.1780141
222600.0000000    0.1802479
222640.0000000    0.1593608
222680.0000000    0.1657968
222720.0000000    0.1559080
222760.0000000    0.1689712
222800.0000000    0.1668905
222840.0000000    0.1697023
222880.0000000    0.1685971
222920.0000000    0.1653647
222960.0000000    0.1625609
223000.0000000    0.1656952
223040.0000000    0.1776239
223080.0000000    0.1714734
223120.0000000    0.1902488
223160.0000000    0.1662271
223200.0000000    0.1830297
223240.0000000    0.1690347
223280.0000000    0.1777329
223320.0000000    0.1755439
223360.0000000    0.1696353
223400.0000000    0.1927281
223440.0000000    0.1849788
223480.0000000    0.1959045
223520.0000000    0.1658738
223560.0000000    0.1763801
223600.0000000    0.1733534
223640.0000000    0.1848800
223680.0000000    0.1726861
223720.0000000    0.1719723
223760.0000000    0.1674965
223800.0000000    0.1693834
223840.0000000    0.1730752
223880.0000000    0.1687480
223920.0000000    0.1719359
223960.0000000    0.1795924
224000.0000000    0.1924827
224040.0000000    0.1884338
224080.0000000    0.1627325
224120.0000000    0.2012579
224160.0000000    0.1769427
224200.0000000    0.1794217
224240.0000000    0.1644698
224280.0000000    0.1520629
224320.0000000    0.1582248
224360.0000000    0.1740007
224400.0000000    0.1673587
224440.0000000    0.1712274
224480.0000000    0.1763894
224520.0000000    0.1732050
224560.0000000    0.1755007
224600.0000000    0.1843460
224640.0000000    0.1803973
224680.0000000    0.1886461
224720.0000000    0.1771925
224760.0000000    0.1812327
224800.0000000    0.1670695
224840.0000000    0.1732930
224880.0000000    0.1746512
224920.0000000    0.1705467
224960.0000000    0.1707359
225000.0000000    0.1698385
225040.0000000    0.1715073
225080.0000000    0.1682036
225120.0000000    0.1731751
225160.0000000    0.1688989
225200.0000000    0.1833671
225240.0000000    0.1726285
225280.0000000    0.1731540
225320.0000000    0.1721594
225360.0000000    0.1856039
225400.0000000    0.1535473
225440.0000000    0.1778694
225480.0000000    0.1835259
225520.0000000    0.1846024
225560.0000000    0.1997558
225600.0000000    0.1868594
225640.0000000    0.1724913
225680.0000000    0.1829958
225720.0000000    0.1714608
225760.0000000    0.1698121
225800.0000000    0.1700853
225840.0000000    0.1755628
225880.0000000    0.1706172
225920.0000000    0.1582261
225960.0000000    0.1866340
226000.0000000    0.1666803
226040.0000000    0.1790532
226080.0000000    0.1667108
226120.0000000    0.1821250
226160.0000000    0.1705078
226200.0000000    0.1553804
226240.0000000    0.1676608
226280.0000000    0.1702696
226320.0000000    0.1754403
226360.0000000    0.1775031
226400.0000000    0.1731150
226440.0000000    0.1891691
226480.0000000    0.1816653
226520.0000000    0.1937609
226560.0000000    0.1799019
226600.0000000    0.1821763
226640.0000000    0.1901218
226680.0000000    0.1800192
226720.0000000    0.1762421
226760.0000000    0.1860128
226800.0000000    0.1773129
226840.0000000    0.1702242
226880.0000000    0.1871174
226920.0000000    0.1791449
226960.0000000    0.1917244
227000.0000000    0.1877365
227040.0000000    0.1847050
227080.0000000    0.1896314
227120.0000000    0.1841256
227160.0000000    0.1822912
227200.0000000    0.1834311
227240.0000000    0.1767760
227280.0000000    0.1837098
227320.0000000    0.1802226
227360.0000000    0.1894959
227400.0000000    0.1891162
227440.0000000    0.1938036
227480.0000000    0.1919484
227520.0000000    0.1924677
227560.0000000    0.1976443
227600.0000000    0.2009946
227640.0000000    0.1980598
227680.0000000    0.2110116
227720.0000000    0.2080333
227760.0000000    0.1925509
227800.0000000    0.2054100
227840.0000000    0.1838718
227880.0000000    0.1918950
227920.0000000    0.1781617
227960.0000000    0.1888595
228000.0000000    0.1748002
228040.0000000    0.1917213
228080.0000000    0.1963009
228120.0000000    0.1908364
228160.0000000    0.1908495
228200.0000000    0.1812172
228240.0000000    0.1915807
228280.0000000    0.1939314
228320.0000000    0.1825683
228360.0000000    0.1790006
228400.0000000    0.1738900
228440.0000000    0.1902049
228480.0000000    0.1908979
228520.0000000    0.1912305
228560.0000000    0.1767015
228600.0000000    0.1720252
228640.0000000    0.1934672
228680.0000000    0.1987474
228720.0000000    0.1884201
228760.0000000    0.1824014
228800.0000000    0.1879788
228840.0000000    0.1873348
228880.0000000    0.2018240
228920.0000000    0.1990985
228960.0000000    0.1976103
229000.0000000    0.1936274
229040.0000000    0.2055704
229080.0000000    0.1950275
229120.0000000    0.1992971
229160.0000000    0.1986103
229200.0000000    0.1993705
229240.0000000    0.1979103
229280.0000000    0.2007289
229320.0000000    0.2030350
229360.0000000    0.1943684
229400.0000000    0.2027743
229440.0000000    0.1922130
229480.0000000    0.1923408
229520.0000000    0.1847281
229560.0000000    0.1794021
229600.0000000    0.1885517
229640.0000000    0.1868526
229680.0000000    0.1874135
229720.0000000    0.1931175
229760.0000000    0.1831975
229800.0000000    0.1940889
229840.0000000    0.1808048
229880.0000000    0.1881868
229920.0000000    0.2095685
229960.0000000    0.1922115
230000.0000000    0.1920162
230040.0000000    0.1882939
230080.0000000    0.1848051
230120.0000000    0.1948628
230160.0000000    0.1906914
230200.0000000    0.2044659
230240.0000000    0.1876855
230280.0000000    0.1992799
230320.0000000    0.1937424
230360.0000000    0.1874531
230400.0000000    0.1891081
230440.0000000    0.1909024
230480.0000000    0.2023740
230520.0000000    0.1885151
230560.0000000    0.1958020
230600.0000000    0.1916238
230640.0000000    0.2081394
230680.0000000    0.2004486
230720.0000000    0.2003874
230760.0000000    0.1910598
230800.0000000    0.1972327
230840.0000000    0.1959714
230880.0000000    0.1903041
230920.0000000    0.1904760
230960.0000000    0.1949401
231000.0000000    0.1877741
231040.0000000    0.2045988
231080.0000000    0.1867553
231120.0000000    0.1937237
231160.0000000    0.1901190
231200.0000000    0.1852267
231240.0000000    0.1886008
231280.0000000    0.1904449
231320.0000000    0.1939332
231360.0000000    0.1906310
231400.0000000    0.1981232
231440.0000000    0.1852186
231480.0000000    0.1909652
231520.0000000    0.1790111
231560.0000000    0.2027254
231600.0000000    0.2145578
231640.0000000    0.2061213
231680.0000000    0.2141745
231720.0000000    0.2074324
231760.0000000    0.2066908
231800.0000000    0.1915766
231840.0000000    0.1831362
231880.0000000    0.1850400
231920.0000000    0.1861680
231960.0000000    0.2015934
232000.0000000    0.1777212
232040.0000000    0.2020790
232080.0000000    0.1879306
232120.0000000    0.1757365
232160.0000000    0.1742473
232200.0000000    0.1755888
232240.0000000    0.1745484
232280.0000000    0.1840644
232320.0000000    0.1917358
232360.0000000    0.1823178
232400.0000000    0.1918880
232440.0000000    0.1813109
232480.0000000    0.1747465
232520.0000000    0.1757158
232560.0000000    0.1728681
232600.0000000    0.1802747
232640.0000000    0.1712584
232680.0000000    0.1950585
232720.0000000    0.1856057
232760.0000000    0.2009267
232800.0000000    0.1729872
232840.0000000    0.1807966
232880.0000000    0.1833961
232920.0000000    0.1842590
232960.0000000    0.1870289
233000.0000000    0.1895486
233040.0000000    0.1975100
233080.0000000    0.1948245
233120.0000000    0.2014924
233160.0000000    0.1836983
233200.0000000    0.1912350
233240.0000000    0.1869965
233280.0000000    0.1810179
233320.0000000    0.1898749
233360.0000000    0.1777615
233400.0000000    0.1823183
233440.0000000    0.1900062
233480.0000000    0.1966906
233520.0000000    0.2044217
233560.0000000    0.2027001
233600.0000000    0.2031811
233640.0000000    0.2013752
233680.0000000    0.2056095
233720.0000000    0.1829552
233760.0000000    0.1961596
233800.0000000    0.1859692
233840.0000000    0.1882453
233880.0000000    0.1935000
233920.0000000    0.1962245
233960.0000000    0.2040707
234000.0000000    0.2063327
234040.0000000    0.1973747
234080.0000000    0.1879700
234120.0000000    0.1992274
234160.0000000    0.1964439
234200.0000000    0.2095017
234240.0000000    0.2012136
234280.0000000    0.1952083
234320.0000000    0.2139339
234360.0000000    0.2151562
234400.0000000    0.2158991
234440.0000000    0.2077441
234480.0000000    0.2074820
234520.0000000    0.1991114
234560.0000000    0.1996152
234600.0000000    0.1912678
234640.0000000    0.1982871
234680.0000000    0.1988418
234720.0000000    0.2028472
234760.0000000    0.1937837
234800.0000000    0.1973155
234840.0000000    0.2018197
234880.0000000    0.2020219
234920.0000000    0.1837779
234960.0000000    0.1976062
235000.0000000    0.2158844
235040.0000000    0.1991647
235080.0000000    0.2063271
235120.0000000    0.1923313
235160.0000000    0.2004644
235200.0000000    0.2016912
235240.0000000    0.2043881
235280.0000000    0.2041965
235320.0000000    0.2166942
235360.0000000    0.2067453
235400.0000000    0.1970101
235440.0000000    0.2005625
235480.0000000    0.2153019
235520.0000000    0.1924882
235560.0000000    0.2061300
235600.0000000    0.2035443
235640.0000000    0.2007367
235680.0000000    0.2100489
235720.0000000    0.1956325
235760.0000000    0.2088910
235800.0000000    0.2240340
235840.0000000    0.2297677
235880.0000000    0.2170517
235920.0000000    0.2276746
235960.0000000    0.2193197
236000.0000000    0.2215935
236040.0000000    0.2146668
236080.0000000    0.2149261
236120.0000000    0.2155445
236160.0000000    0.2239396
236200.0000000    0.2084830
236240.0000000    0.2058104
236280.0000000    0.2009372
236320.0000000    0.2008324
236360.0000000    0.2092862
236400.0000000    0.2104809
236440.0000000    0.2004716
236480.0000000    0.1874806
236520.0000000    0.1991703
236560.0000000    0.1930259
236600.0000000    0.1932150
236640.0000000    0.1939217
236680.0000000    0.1881963
236720.0000000    0.1935247
236760.0000000    0.1977386
236800.0000000    0.1840066
236840.0000000    0.1979727
236880.0000000    0.1954716
236920.0000000    0.1896026
236960.0000000    0.1960763
237000.0000000    0.2005106
237040.0000000    0.2063570
237080.0000000    0.2093839
237120.0000000    0.1948822
237160.0000000    0.2110765
237200.0000000    0.1972330
237240.0000000    0.2004996
237280.0000000    0.1912143
237320.0000000    0.1988838
237360.0000000    0.1994975
237400.0000000    0.2012274
237440.0000000    0.2132728
237480.0000000    0.2119002
237520.0000000    0.2137524
237560.0000000    0.2077652
237600.0000000    0.2151662
237640.0000000    0.2063212
237680.0000000    0.2149757
237720.0000000    0.2199717
237760.0000000    0.2050826
237800.0000000    0.1955308
237840.0000000    0.1982490
237880.0000000    0.1874801
237920.0000000    0.2010247
237960.0000000    0.2114806
238000.0000000    0.1940273
238040.0000000    0.2142261
238080.0000000    0.1858508
238120.0000000    0.2272013
238160.0000000    0.2051134
238200.0000000    0.1949326
238240.0000000    0.1974480
238280.0000000    0.1839518
238320.0000000    0.2073236
238360.0000000    0.2028905
238400.0000000    0.2027922
238440.0000000    0.1994172
238480.0000000    0.1914068
238520.0000000    0.2081763
238560.0000000    0.1940866
238600.0000000    0.2128716
238640.0000000    0.2162476
238680.0000000    0.2125088
238720.0000000    0.1991264
238760.0000000    0.2057517
238800.0000000    0.1978308
238840.0000000    0.2006301
238880.0000000    0.2136668
238920.0000000    0.1982262
238960.0000000    0.1918018
239000.0000000    0.1893776
239040.0000000    0.1863508
239080.0000000    0.2000084
239120.0000000    0.2053616
239160.0000000    0.1918894
239200.0000000    0.1970276
239240.0000000    0.1896652
239280.0000000    0.1957242
239320.0000000    0.1918419
239360.0000000    0.1937150
239400.0000000    0.2144139
239440.0000000    0.1972791
239480.0000000    0.2144911
239520.0000000    0.2010255
239560.0000000    0.2073655
239600.0000000    0.2036924
239640.0000000    0.1975456
239680.0000000    0.2165707
239720.0000000    0.2322928
239760.0000000    0.1971319
239800.0000000    0.2058776
239840.0000000    0.2067067
239880.0000000    0.2130090
239920.0000000    0.2026567
239960.0000000    0.2184746
240000.0000000    0.2035657
240040.0000000    0.2070360
240080.0000000    0.1992403
240120.0000000    0.2010886
240160.0000000    0.2221221
240200.0000000    0.1998625
240240.0000000    0.1963894
240280.0000000    0.2096570
240320.0000000    0.1874928
240360.0000000    0.2007588
240400.0000000    0.1945849
240440.0000000    0.2050545
240480.0000000    0.1966346
240520.0000000    0.1901735
240560.0000000    0.2136235
240600.0000000    0.2123880
240640.0000000    0.1942852
240680.0000000    0.1965678
240720.0000000    0.1800077
240760.0000000    0.2011212
240800.0000000    0.1963225
240840.0000000    0.2059383
240880.0000000    0.2119733
240920.0000000    0.2092165
240960.0000000    0.2006136
241000.0000000    0.2415274
241040.0000000    0.2237590
241080.0000000    0.2289385
241120.0000000    0.2040067
241160.0000000    0.1885491
241200.0000000    0.2017721
241240.0000000    0.2084211
241280.0000000    0.2072917
241320.0000000    0.2066633
241360.0000000    0.2090224
241400.0000000    0.2237133
241440.0000000    0.2113833
241480.0000000    0.2167960
241520.0000000    0.2060859
241560.0000000    0.2076858
241600.0000000    0.1991181
241640.0000000    0.1911379
241680.0000000    0.1958013
241720.0000000    0.1930451
241760.0000000    0.1825182
241800.0000000    0.1994504
241840.0000000    0.2040250
241880.0000000    0.2154547
241920.0000000    0.2305647
241960.0000000    0.2221615
242000.0000000    0.1990359
242040.0000000    0.2159820
242080.0000000    0.2129787
242120.0000000    0.2214664
242160.0000000    0.2221213
242200.0000000    0.2232232
242240.0000000    0.2081574
242280.0000000    0.2274860
242320.0000000    0.2152025
242360.0000000    0.2268791
242400.0000000    0.2230845
242440.0000000    0.2146605
242480.0000000    0.2096132
242520.0000000    0.2155919
242560.0000000    0.2212702
242600.0000000    0.2158992
242640.0000000    0.2103209
242680.0000000    0.2044552
242720.0000000    0.2186993
242760.0000000    0.2115113
242800.0000000    0.2058204
242840.0000000    0.2154285
242880.0000000    0.2181990
242920.0000000    0.2058921
242960.0000000    0.2272672
243000.0000000    0.2255856
243040.0000000    0.2017298
243080.0000000    0.2077141
243120.0000000    0.2135065
243160.0000000    0.1932691
243200.0000000    0.1996119
243240.0000000    0.2094193
243280.0000000    0.2121726
243320.0000000    0.2057068
243360.0000000    0.2218304
243400.0000000    0.2193301
243440.0000000    0.2212800
243480.0000000    0.2128663
243520.0000000    0.2035786
243560.0000000    0.2054456
243600.0000000    0.1945983
243640.0000000    0.1996520
243680.0000000    0.2106753
243720.0000000    0.2000851
243760.0000000    0.1806837
243800.0000000    0.1879632
243840.0000000    0.1867154
243880.0000000    0.1955523
243920.0000000    0.2061020
243960.0000000    0.2054536
244000.0000000    0.2025660
244040.0000000    0.2051606
244080.0000000    0.2064035
244120.0000000    0.2116311
244160.0000000    0.1980056
244200.0000000    0.2106723
244240.0000000    0.2029555
244280.0000000    0.2010767
244320.0000000    0.1993407
244360.0000000    0.1912196
244400.0000000    0.1948486
244440.0000000    0.2010060
244480.0000000    0.2173705
244520.0000000    0.2085176
244560.0000000    0.2021223
244600.0000000    0.2173392
244640.0000000    0.2181719
244680.0000000    0.2168367
244720.0000000    0.2141119
244760.0000000    0.2186299
244800.0000000    0.2160466
244840.0000000    0.2192361
244880.0000000    0.2196799
244920.0000000    0.2021085
244960.0000000    0.2075449
245000.0000000    0.2053124
245040.0000000    0.2165891
245080.0000000    0.2115211
245120.0000000    0.2160835
245160.0000000    0.2116122
245200.0000000    0.2173140
245240.0000000    0.2090052
245280.0000000    0.2047667
245320.0000000    0.2007210
245360.0000000    0.1960943
245400.0000000    0.2102278
245440.0000000    0.2148704
245480.0000000    0.2035569
245520.0000000    0.2144830
245560.0000000    0.2083112
245600.0000000    0.1823337
245640.0000000    0.1800066
245680.0000000    0.1820832
245720.0000000    0.1805319
245760.0000000    0.1780643
245800.0000000    0.1823679
245840.0000000    0.1807557
245880.0000000    0.1932759
245920.0000000    0.2020155
245960.0000000    0.2007211
246000.0000000    0.1998639
246040.0000000    0.2114679
246080.0000000    0.2013278
246120.0000000    0.2046249
246160.0000000    0.1936101
246200.0000000    0.1929768
246240.0000000    0.1888081
246280.0000000    0.1935044
246320.0000000    0.1855582
246360.0000000    0.2026986
246400.0000000    0.1991840
246440.0000000    0.1996018
246480.0000000    0.1856593
246520.0000000    0.1744680
246560.0000000    0.1816700
246600.0000000    0.1950886
246640.0000000    0.1923374
246680.0000000    0.1923477
246720.0000000    0.2002487
246760.0000000    0.1843026
246800.0000000    0.1948489
246840.0000000    0.1950089
246880.0000000    0.2013971
246920.0000000    0.1974372
246960.0000000    0.2006879
247000.0000000    0.1966999
247040.0000000    0.1879576
247080.0000000    0.2106378
247120.0000000    0.2046801
247160.0000000    0.2027449
247200.0000000    0.2119728
247240.0000000    0.1925631
247280.0000000    0.1929009
247320.0000000    0.2012266
247360.0000000    0.1865773
247400.0000000    0.1844168
247440.0000000    0.1780584
247480.0000000    0.1812422
247520.0000000    0.1910821
247560.0000000    0.1964940
247600.0000000    0.1764733
247640.0000000    0.1903035
247680.0000000    0.1845051
247720.0000000    0.1781046
247760.0000000    0.2006502
247800.0000000    0.2037254
247840.0000000    0.2010328
247880.0000000    0.2175301
247920.0000000    0.1880651
247960.0000000    0.2021575
248000.0000000    0.2154769
248040.0000000    0.1977479
248080.0000000    0.1932957
248120.0000000    0.2071922
248160.0000000    0.2035733
248200.0000000    0.2045994
248240.0000000    0.2118429
248280.0000000    0.2122562
248320.0000000    0.2177868
248360.0000000    0.2151819
248400.0000000    0.2157281
248440.0000000    0.2255612
248480.0000000    0.2225319
248520.0000000    0.2173594
248560.0000000    0.2155584
248600.0000000    0.2344690
248640.0000000    0.2088055
248680.0000000    0.2144989
248720.0000000    0.2178358
248760.0000000    0.2139123
248800.0000000    0.2096244
248840.0000000    0.2285657
248880.0000000    0.2192582
248920.0000000    0.2119685
248960.0000000    0.2191340
249000.0000000    0.2266422
249040.0000000    0.2186158
249080.0000000    0.2098825
249120.0000000    0.2085694
249160.0000000    0.2101840
249200.0000000    0.2039979
249240.0000000    0.2161867
249280.0000000    0.2153929
249320.0000000    0.2102732
249360.0000000    0.2047933
249400.0000000    0.2195176
249440.0000000    0.2152658
249480.0000000    0.2200605
249520.0000000    0.2059586
249560.0000000    0.2142145
249600.0000000    0.2215180
249640.0000000    0.2122084
249680.0000000    0.2029047
249720.0000000    0.2059137
249760.0000000    0.2144052
249800.0000000    0.2113324
249840.0000000    0.2097604
249880.0000000    0.2111141
249920.0000000    0.2318393
249960.0000000    0.1935416
250000.0000000    0.2018617
250040.0000000    0.1957620
250080.0000000    0.2197463
250120.0000000    0.2058540
250160.0000000    0.2027248
250200.0000000    0.2058239
250240.0000000    0.1958799
250280.0000000    0.2015729
250320.0000000    0.2052255
250360.0000000    0.2025235
250400.0000000    0.2138518
250440.0000000    0.2207215
250480.0000000    0.1809261
250520.0000000    0.2027406
250560.0000000    0.2088277
250600.0000000    0.1987516
250640.0000000    0.1952699
250680.0000000    0.2018741
250720.0000000    0.1924532
250760.0000000    0.2050642
250800.0000000    0.2206202
250840.0000000    0.2119713
250880.0000000    0.1985354
250920.0000000    0.1987696
250960.0000000    0.1973293
251000.0000000    0.2044815
251040.0000000    0.2074140
251080.0000000    0.2048464
251120.0000000    0.1996022
251160.0000000    0.2095872
251200.0000000    0.2010905
251240.0000000    0.2072816
251280.0000000    0.1907214
251320.0000000    0.1957638
251360.0000000    0.2003516
251400.0000000    0.2040525
251440.0000000    0.1964399
251480.0000000    0.1879422
251520.0000000    0.1892781
251560.0000000    0.1982378
251600.0000000    0.1985021
251640.0000000    0.2009453
251680.0000000    0.1922208
251720.0000000    0.2059814
251760.0000000    0.1964086
251800.0000000    0.1954032
251840.0000000    0.1916128
251880.0000000    0.2092176
251920.0000000    0.2193389
251960.0000000    0.2245472
252000.0000000    0.2040843
252040.0000000    0.2051305
252080.0000000    0.1927280
252120.0000000    0.2023755
252160.0000000    0.1941175
252200.0000000    0.2063363
252240.0000000    0.2146507
252280.0000000    0.2019048
252320.0000000    0.2153656
252360.0000000    0.2252429
252400.0000000    0.2148375
252440.0000000    0.2037020
252480.0000000    0.1957543
252520.0000000    0.2028334
252560.0000000    0.2099172
252600.0000000    0.2129830
252640.0000000    0.2194739
252680.0000000    0.2000767
252720.0000000    0.1976510
252760.0000000    0.2074654
252800.0000000    0.1994238
252840.0000000    0.2060606
252880.0000000    0.2045539
252920.0000000    0.2011285
252960.0000000    0.2129576
253000.0000000    0.1870957
253040.0000000    0.1851458
253080.0000000    0.1907563
253120.0000000    0.1885737
253160.0000000    0.1844005
253200.0000000    0.1874010
253240.0000000    0.1725382
253280.0000000    0.1863233
253320.0000000    0.1936254
253360.0000000    0.1997949
253400.0000000    0.1911243
253440.0000000    0.1935742
253480.0000000    0.1913000
253520.0000000    0.2097494
253560.0000000    0.1977168
253600.0000000    0.1996260
253640.0000000    0.2119412
253680.0000000    0.2161643
253720.0000000    0.2163246
253760.0000000    0.2142541
253800.0000000    0.1958104
253840.0000000    0.2140135
253880.0000000    0.2148474
253920.0000000    0.2173758
253960.0000000    0.2207740
254000.0000000    0.2013663
254040.0000000    0.1976667
254080.0000000    0.1998174
254120.0000000    0.2140039
254160.0000000    0.2174718
254200.0000000    0.2029760
254240.0000000    0.1969837
254280.0000000    0.1995010
254320.0000000    0.2037520
254360.0000000    0.2083413
254400.0000000    0.2047444
254440.0000000    0.1994776
254480.0000000    0.1966713
254520.0000000    0.2079220
254560.0000000    0.2127634
254600.0000000    0.2182335
254640.0000000    0.2129979
254680.0000000    0.1962301
254720.0000000    0.1865406
254760.0000000    0.1883138
254800.0000000    0.2149207
254840.0000000    0.2087755
254880.0000000    0.2048278
254920.0000000    0.2186099
254960.0000000    0.2150807
255000.0000000    0.2083900
255040.0000000    0.2152855
255080.0000000    0.1996036
255120.0000000    0.1966756
255160.0000000    0.2026238
255200.0000000    0.1894825
255240.0000000    0.1885086
255280.0000000    0.1977963
255320.0000000    0.1762274
255360.0000000    0.1814463
255400.0000000    0.1772820
255440.0000000    0.1966460
255480.0000000    0.1846643
255520.0000000    0.1919934
255560.0000000    0.1747403
255600.0000000    0.1890543
255640.0000000    0.1868809
255680.0000000    0.1870647
255720.0000000    0.1919189
255760.0000000    0.1968772
255800.0000000    0.1882206
255840.0000000    0.1908202
255880.0000000    0.2215969
255920.0000000    0.2009088
255960.0000000    0.2193834
256000.0000000    0.2103401
256040.0000000    0.2253047
256080.0000000    0.2140750
256120.0000000    0.2065209
256160.0000000    0.1970193
256200.0000000    0.2038265
256240.0000000    0.2047157
256280.0000000    0.1923756
256320.0000000    0.2081365
256360.0000000    0.2209498
256400.0000000    0.2103919
256440.0000000    0.1860921
256480.0000000    0.1900371
256520.0000000    0.2104130
256560.0000000    0.1950200
256600.0000000    0.1967492
256640.0000000    0.1891004
256680.0000000    0.1897852
256720.0000000    0.1815311
256760.0000000    0.1768885
256800.0000000    0.1751606
256840.0000000    0.2016480
256880.0000000    0.2305028
256920.0000000    0.2126631
256960.0000000    0.2233427
257000.0000000    0.2188215
257040.0000000    0.2111640
257080.0000000    0.2073700
257120.0000000    0.2033694
257160.0000000    0.2127784
257200.0000000    0.2133114
257240.0000000    0.2004052
257280.0000000    0.2110029
257320.0000000    0.2045187
257360.0000000    0.2103606
257400.0000000    0.2126318
257440.0000000    0.2113173
257480.0000000    0.2107256
257520.0000000    0.2139520
257560.0000000    0.1994509
257600.0000000    0.1975177
257640.0000000    0.2050725
257680.0000000    0.2030592
257720.0000000    0.2166013
257760.0000000    0.2189040
257800.0000000    0.2093025
257840.0000000    0.2069783
257880.0000000    0.2044910
257920.0000000    0.2036334
257960.0000000    0.2083679
258000.0000000    0.1859067
258040.0000000    0.1793711
258080.0000000    0.1969537
258120.0000000    0.2067258
258160.0000000    0.1876201
258200.0000000    0.1890418
258240.0000000    0.1990439
258280.0000000    0.2005751
258320.0000000    0.2094368
258360.0000000    0.2063594
258400.0000000    0.2011662
258440.0000000    0.1865317
258480.0000000    0.1920973
258520.0000000    0.1922449
258560.0000000    0.2053762
258600.0000000    0.1943535
258640.0000000    0.1926053
258680.0000000    0.2095279
258720.0000000    0.2169708
258760.0000000    0.2267924
258800.0000000    0.2237084
258840.0000000    0.2142605
258880.0000000    0.2266507
258920.0000000    0.2279763
258960.0000000    0.2347214
259000.0000000    0.2406397
259040.0000000    0.2263068
259080.0000000    0.2212238
259120.0000000    0.2149093
259160.0000000    0.2144249
259200.0000000    0.2268416
259240.0000000    0.2063600
259280.0000000    0.1940922
259320.0000000    0.2172800
259360.0000000    0.1959226
259400.0000000    0.2141301
259440.0000000    0.1918685
259480.0000000    0.2128959
259520.0000000    0.2132697
259560.0000000    0.1967935
259600.0000000    0.2033177
259640.0000000    0.2036802
259680.0000000    0.2018474
259720.0000000    0.2233737
259760.0000000    0.1947694
259800.0000000    0.2055465
259840.0000000    0.1926871
259880.0000000    0.1797204
259920.0000000    0.2024329
259960.0000000    0.2072981
260000.0000000    0.2048353
260040.0000000    0.1914864
260080.0000000    0.1840421
260120.0000000    0.2050087
260160.0000000    0.1976478
260200.0000000    0.1761474
260240.0000000    0.1922528
260280.0000000    0.2081729
260320.0000000    0.1899477
260360.0000000    0.1989350
260400.0000000    0.1901716
260440.0000000    0.1926716
260480.0000000    0.1983956
260520.0000000    0.2025887
260560.0000000    0.2018294
260600.0000000    0.2012441
260640.0000000    0.2081564
260680.0000000    0.2035192
260720.0000000    0.1913168
260760.0000000    0.2055287
260800.0000000    0.2031720
260840.0000000    0.2035797
260880.0000000    0.1974328
260920.0000000    0.1979155
260960.0000000    0.2123577
261000.0000000    0.2054805
261040.0000000    0.2013187
261080.0000000    0.2045846
261120.0000000    0.2034761
261160.0000000    0.2133437
261200.0000000    0.2156522
261240.0000000    0.2044733
261280.0000000    0.2030129
261320.0000000    0.2129769
261360.0000000    0.2016683
261400.0000000    0.2007993
261440.0000000    0.2056479
261480.0000000    0.2098365
261520.0000000    0.2037103
261560.0000000    0.1986764
261600.0000000    0.2033288
261640.0000000    0.1995516
261680.0000000    0.2093985
261720.0000000    0.1968641
261760.0000000    0.1950704
261800.0000000    0.1923528
261840.0000000    0.1925209
261880.0000000    0.1980330
261920.0000000    0.1946871
261960.0000000    0.1976362
262000.0000000    0.1974497
262040.0000000    0.2000318
262080.0000000    0.1832999
262120.0000000    0.2044874
262160.0000000    0.2055119
262200.0000000    0.1916759
262240.0000000    0.1855113
262280.0000000    0.2031121
262320.0000000    0.1907494
262360.0000000    0.1971206
262400.0000000    0.1819303
262440.0000000    0.1786982
262480.0000000    0.1915419
262520.0000000    0.1844840
262560.0000000    0.1927158
262600.0000000    0.2087304
262640.0000000    0.1974720
262680.0000000    0.2061954
262720.0000000    0.1837741
262760.0000000    0.1748791
262800.0000000    0.1818760
262840.0000000    0.1751036
262880.0000000    0.1692083
262920.0000000    0.2010102
262960.0000000    0.1912443
263000.0000000    0.1995819
263040.0000000    0.2004747
263080.0000000    0.1885558
263120.0000000    0.1926448
263160.0000000    0.2080881
263200.0000000    0.1815665
263240.0000000    0.1919750
263280.0000000    0.1949050
263320.0000000    0.1924273
263360.0000000    0.1775744
263400.0000000    0.1724139
263440.0000000    0.1904825
263480.0000000    0.1750344
263520.0000000    0.1904024
263560.0000000    0.1800498
263600.0000000    0.1842172
263640.0000000    0.1701892
263680.0000000    0.1722162
263720.0000000    0.1836667
263760.0000000    0.1788169
263800.0000000    0.1809408
263840.0000000    0.1757952
263880.0000000    0.1942455
263920.0000000    0.1766209
263960.0000000    0.1799266
264000.0000000    0.1825807
264040.0000000    0.1920850
264080.0000000    0.2078133
264120.0000000    0.2022089
264160.0000000    0.1994095
264200.0000000    0.2079738
264240.0000000    0.2076030
264280.0000000    0.1864301
264320.0000000    0.1911007
264360.0000000    0.1963452
264400.0000000    0.2032827
264440.0000000    0.2060814
264480.0000000    0.1992101
264520.0000000    0.1937694
264560.0000000    0.1806802
264600.0000000    0.1849536
264640.0000000    0.1886266
264680.0000000    0.1929441
264720.0000000    0.1767768
264760.0000000    0.1809569
264800.0000000    0.1764244
264840.0000000    0.1925773
264880.0000000    0.1902908
264920.0000000    0.1905899
264960.0000000    0.1847343
265000.0000000    0.1849183
265040.0000000    0.1989774
265080.0000000    0.1834146
265120.0000000    0.1954007
265160.0000000    0.1860914
265200.0000000    0.1793105
265240.0000000    0.1891686
265280.0000000    0.1899322
265320.0000000    0.1894348
265360.0000000    0.1777281
265400.0000000    0.1870687
265440.0000000    0.1879344
265480.0000000    0.1949449
265520.0000000    0.1889470
265560.0000000    0.2037120
265600.0000000    0.1841597
265640.0000000    0.1928572
265680.0000000    0.1868202
265720.0000000    0.1824952
265760.0000000    0.1832643
265800.0000000    0.1832647
265840.0000000    0.1815791
265880.0000000    0.1893834
265920.0000000    0.1861839
265960.0000000    0.1914165
266000.0000000    0.1963194
266040.0000000    0.1772298
266080.0000000    0.1819361
266120.0000000    0.1835543
266160.0000000    0.1932712
266200.0000000    0.1959334
266240.0000000    0.1933954
266280.0000000    0.1852264
266320.0000000    0.1889589
266360.0000000    0.1880281
266400.0000000    0.1916899
266440.0000000    0.1924808
266480.0000000    0.1861019
266520.0000000    0.1855019
266560.0000000    0.1850397
266600.0000000    0.1873591
266640.0000000    0.1941652
266680.0000000    0.1980277
266720.0000000    0.1886869
266760.0000000    0.1959688
266800.0000000    0.1911117
266840.0000000    0.1826983
266880.0000000    0.1908150
266920.0000000    0.1927764
266960.0000000    0.1876341
267000.0000000    0.1946250
267040.0000000    0.2053165
267080.0000000    0.2042228
267120.0000000    0.1989048
267160.0000000    0.2050631
267200.0000000    0.2073333
267240.0000000    0.1854859
267280.0000000    0.1833955
267320.0000000    0.1862132
267360.0000000    0.1987336
267400.0000000    0.1884609
267440.0000000    0.1940272
267480.0000000    0.1985179
267520.0000000    0.1933778
267560.0000000    0.2040603
267600.0000000    0.2069970
267640.0000000    0.2035730
267680.0000000    0.1928939
267720.0000000    0.2097242
267760.0000000    0.2087130
267800.0000000    0.2107206
267840.0000000    0.2125306
267880.0000000    0.1891331
267920.0000000    0.1989781
267960.0000000    0.1936783
268000.0000000    0.1986563
268040.0000000    0.2132739
268080.0000000    0.2138235
268120.0000000    0.2012826
268160.0000000    0.2160943
268200.0000000    0.2119176
268240.0000000    0.1995318
268280.0000000    0.2090077
268320.0000000    0.2093056
268360.0000000    0.2053571
268400.0000000    0.2072840
268440.0000000    0.2150256
268480.0000000    0.2116838
268520.0000000    0.2100874
268560.0000000    0.2035942
268600.0000000    0.2136989
268640.0000000    0.2040452
268680.0000000    0.2168115
268720.0000000    0.2245319
268760.0000000    0.2020962
268800.0000000    0.2020853
268840.0000000    0.1987317
268880.0000000    0.2128628
268920.0000000    0.1977070
268960.0000000    0.2102187
269000.0000000    0.2024004
269040.0000000    0.2044417
269080.0000000    0.2119208
269120.0000000    0.2083067
269160.0000000    0.2117476
269200.0000000    0.2053483
269240.0000000    0.2026433
269280.0000000    0.2071999
269320.0000000    0.1962962
269360.0000000    0.2108597
269400.0000000    0.2182208
269440.0000000    0.1989354
269480.0000000    0.2099451
269520.0000000    0.2112837
269560.0000000    0.2095174
269600.0000000    0.2071034
269640.0000000    0.2125378
269680.0000000    0.1938552
269720.0000000    0.2099081
269760.0000000    0.1984125
269800.0000000    0.1975615
269840.0000000    0.2018090
269880.0000000    0.2148644
269920.0000000    0.2037890
269960.0000000    0.1971722
270000.0000000    0.1980601
270040.0000000    0.1939909
270080.0000000    0.1914611
270120.0000000    0.1969047
270160.0000000    0.1934346
270200.0000000    0.1901428
270240.0000000    0.1848353
270280.0000000    0.1960171
270320.0000000    0.1906465
270360.0000000    0.1933149
270400.0000000    0.1914990
270440.0000000    0.2060745
270480.0000000    0.1927087
270520.0000000    0.1981944
270560.0000000    0.1948170
270600.0000000    0.1953492
270640.0000000    0.2000669
270680.0000000    0.1864356
270720.0000000    0.2021411
270760.0000000    0.2016400
270800.0000000    0.1874524
270840.0000000    0.1761339
270880.0000000    0.1863730
270920.0000000    0.1978450
270960.0000000    0.1912515
271000.0000000    0.1929292
271040.0000000    0.1941590
271080.0000000    0.1913987
271120.0000000    0.2115171
271160.0000000    0.1901328
271200.0000000    0.2014445
271240.0000000    0.1807172
271280.0000000    0.1899121
271320.0000000    0.1839055
271360.0000000    0.1884148
271400.0000000    0.1835973
271440.0000000    0.1963018
271480.0000000    0.1883746
271520.0000000    0.1871471
271560.0000000    0.1961604
271600.0000000    0.1958456
271640.0000000    0.1972221
271680.0000000    0.1973724
271720.0000000    0.1927523
271760.0000000    0.1744883
271800.0000000    0.1926695
271840.0000000    0.1908813
271880.0000000    0.1853866
271920.0000000    0.1950216
271960.0000000    0.1897741
272000.0000000    0.1890529
272040.0000000    0.1892910
272080.0000000    0.1831387
272120.0000000    0.1961241
272160.0000000    0.2054421
272200.0000000    0.1864468
272240.0000000    0.1923705
272280.0000000    0.1830946
272320.0000000    0.1818717
272360.0000000    0.1839916
272400.0000000    0.1833574
272440.0000000    0.1828181
272480.0000000    0.1762265
272520.0000000    0.2043939
272560.0000000    0.2027214
272600.0000000    0.2062416
272640.0000000    0.1824719
272680.0000000    0.1881852
272720.0000000    0.1809500
272760.0000000    0.1868085
272800.0000000    0.1824590
272840.0000000    0.1869307
272880.0000000    0.1965720
272920.0000000    0.2029079
272960.0000000    0.1940746
273000.0000000    0.1930295
273040.0000000    0.1885182
273080.0000000    0.1962578
273120.0000000    0.2107326
273160.0000000    0.2052137
273200.0000000    0.1961439
273240.0000000    0.1961067
273280.0000000    0.1786502
273320.0000000    0.1981783
273360.0000000    0.1971880
273400.0000000    0.1929628
273440.0000000    0.1876933
273480.0000000    0.2068471
273520.0000000    0.1903777
273560.0000000    0.1859057
273600.0000000    0.1829904
273640.0000000    0.1764639
273680.0000000    0.1657286
273720.0000000    0.1697616
273760.0000000    0.1707244
273800.0000000    0.1707110
273840.0000000    0.1746069
273880.0000000    0.1748053
273920.0000000    0.1813953
273960.0000000    0.1775412
274000.0000000    0.1755677
274040.0000000    0.1725303
274080.0000000    0.1780815
274120.0000000    0.1905350
274160.0000000    0.1828970
274200.0000000    0.1843016
274240.0000000    0.1802081
274280.0000000    0.1794782
274320.0000000    0.1980942
274360.0000000    0.1928163
274400.0000000    0.1967423
274440.0000000    0.2151784
274480.0000000    0.2017542
274520.0000000    0.1962465
274560.0000000    0.1948482
274600.0000000    0.1902875
274640.0000000    0.1797829
274680.0000000    0.2009193
274720.0000000    0.1964537
274760.0000000    0.1895661
274800.0000000    0.1874657
274840.0000000    0.1732973
274880.0000000    0.1917600
274920.0000000    0.1900440
274960.0000000    0.1816474
275000.0000000    0.2035393
275040.0000000    0.1935543
275080.0000000    0.1883967
275120.0000000    0.2030321
275160.0000000    0.2066127
275200.0000000    0.1867568
275240.0000000    0.2117882
275280.0000000    0.2176920
275320.0000000    0.2070369
275360.0000000    0.1828848
275400.0000000    0.1849114
275440.0000000    0.1861352
275480.0000000    0.1928042
275520.0000000    0.1913955
275560.0000000    0.2048872
275600.0000000    0.1987547
275640.0000000    0.1855434
275680.0000000    0.1976871
275720.0000000    0.1889186
275760.0000000    0.1887404
275800.0000000    0.1705512
275840.0000000    0.1859760
275880.0000000    0.1883441
275920.0000000    0.1852163
275960.0000000    0.1868954
276000.0000000    0.1921217
276040.0000000    0.1950834
276080.0000000    0.1929922
276120.0000000    0.1794621
276160.0000000    0.1777307
276200.0000000    0.1812837
276240.0000000    0.1798622
276280.0000000    0.1904394
276320.0000000    0.1784270
276360.0000000    0.1766402
276400.0000000    0.1843587
276440.0000000    0.1822541
276480.0000000    0.1659983
276520.0000000    0.1698879
276560.0000000    0.1705052
276600.0000000    0.1709823
276640.0000000    0.1859823
276680.0000000    0.1706615
276720.0000000    0.1849496
276760.0000000    0.1664415
276800.0000000    0.1744411
276840.0000000    0.1812642
276880.0000000    0.1809208
276920.0000000    0.1823152
276960.0000000    0.1805691
277000.0000000    0.1946301
277040.0000000    0.1836657
277080.0000000    0.1829412
277120.0000000    0.1902577
277160.0000000    0.1932004
277200.0000000    0.1789156
277240.0000000    0.1964672
277280.0000000    0.1798195
277320.0000000    0.1958853
277360.0000000    0.1843971
277400.0000000    0.1941244
277440.0000000    0.2042643
277480.0000000    0.1794850
277520.0000000    0.1964274
277560.0000000    0.1843161
277600.0000000    0.1940101
277640.0000000    0.1934110
277680.0000000    0.1778079
277720.0000000    0.1730233
277760.0000000    0.1742751
277800.0000000    0.1737149
277840.0000000    0.1881957
277880.0000000    0.1835901
277920.0000000    0.1868202
277960.0000000    0.1875910
278000.0000000    0.1880603
278040.0000000    0.1885032
278080.0000000    0.1711487
278120.0000000    0.1781950
278160.0000000    0.1938579
278200.0000000    0.1801702
278240.0000000    0.1954668
278280.0000000    0.1934866
278320.0000000    0.1938805
278360.0000000    0.1785430
278400.0000000    0.1931795
278440.0000000    0.1854517
278480.0000000    0.1917795
278520.0000000    0.1828253
278560.0000000    0.1980918
278600.0000000    0.1903283
278640.0000000    0.2004681
278680.0000000    0.1950119
278720.0000000    0.1824713
278760.0000000    0.1828585
278800.0000000    0.1843869
278840.0000000    0.1855457
278880.0000000    0.1922432
278920.0000000    0.1750905
278960.0000000    0.1809675
279000.0000000    0.1805523
279040.0000000    0.2085183
279080.0000000    0.2000278
279120.0000000    0.1966574
279160.0000000    0.1836267
279200.0000000    0.1781415
279240.0000000    0.1840864
279280.0000000    0.1878020
279320.0000000    0.1901265
279360.0000000    0.2048458
279400.0000000    0.1859538
279440.0000000    0.1781254
279480.0000000    0.1698938
279520.0000000    0.1986614
279560.0000000    0.1825231
279600.0000000    0.1997557
279640.0000000    0.1990074
279680.0000000    0.1929785
279720.0000000    0.2057003
279760.0000000    0.1967527
279800.0000000    0.1936826
279840.0000000    0.2023745
279880.0000000    0.1789453
279920.0000000    0.1812143
279960.0000000    0.1829580
280000.0000000    0.1827595
280040.0000000    0.1848628
280080.0000000    0.1759182
280120.0000000    0.1873880
280160.0000000    0.1773199
280200.0000000    0.1725675
280240.0000000    0.1917379
280280.0000000    0.1832156
280320.0000000    0.1865032
280360.0000000    0.1807339
280400.0000000    0.1848728
280440.0000000    0.1770546
280480.0000000    0.1824334
280520.0000000    0.1771488
280560.0000000    0.1832879
280600.0000000    0.1816025
280640.0000000    0.1847885
280680.0000000    0.1823724
280720.0000000    0.1902273
280760.0000000    0.1951667
280800.0000000    0.1988623
280840.0000000    0.1887950
280880.0000000    0.1919499
280920.0000000    0.1815715
280960.0000000    0.1819117
281000.0000000    0.1774012
281040.0000000    0.1875723
281080.0000000    0.1789154
281120.0000000    0.1907858
281160.0000000    0.1799926
281200.0000000    0.1941689
281240.0000000    0.2017231
281280.0000000    0.1959549
281320.0000000    0.1945149
281360.0000000    0.1891130
281400.0000000    0.1914371
281440.0000000    0.1957507
281480.0000000    0.2032514
281520.0000000    0.1837083
281560.0000000    0.1922546
281600.0000000    0.1839471
281640.0000000    0.1776500
281680.0000000    0.1929272
281720.0000000    0.1877176
281760.0000000    0.1847239
281800.0000000    0.1812640
281840.0000000    0.1980542
281880.0000000    0.1941185
281920.0000000    0.1843244
281960.0000000    0.1935047
282000.0000000    0.1951462
282040.0000000    0.1902646
282080.0000000    0.1964633
282120.0000000    0.1944991
282160.0000000    0.1908548
282200.0000000    0.1912758
282240.0000000    0.1936162
282280.0000000    0.1704988
282320.0000000    0.1860370
282360.0000000    0.1766868
282400.0000000    0.1711924
282440.0000000    0.1692477
282480.0000000    0.1777479
282520.0000000    0.1856056
282560.0000000    0.1695631
282600.0000000    0.1737897
282640.0000000    0.1744378
282680.0000000    0.1718967
282720.0000000    0.1763192
282760.0000000    0.1817031
282800.0000000    0.1899719
282840.0000000    0.1851888
282880.0000000    0.1805759
282920.0000000    0.1798876
282960.0000000    0.1794484
283000.0000000    0.1727147
283040.0000000    0.1759602
283080.0000000    0.1777790
283120.0000000    0.1697865
283160.0000000    0.1812826
283200.0000000    0.1854642
283240.0000000    0.1773691
283280.0000000    0.1693994
283320.0000000    0.1868671
283360.0000000    0.1847788
283400.0000000    0.1756958
283440.0000000    0.1939511
283480.0000000    0.1869134
283520.0000000    0.1910299
283560.0000000    0.1870615
283600.0000000    0.2027828
283640.0000000    0.1884977
283680.0000000    0.1882443
283720.0000000    0.1777949
283760.0000000    0.2028322
283800.0000000    0.2002137
283840.0000000    0.1923036
283880.0000000    0.1851354
283920.0000000    0.2034250
283960.0000000    0.1955755
284000.0000000    0.2071370
284040.0000000    0.2081573
284080.0000000    0.2132818
284120.0000000    0.1966269
284160.0000000    0.2046965
284200.0000000    0.2194109
284240.0000000    0.1993549
284280.0000000    0.1980354
284320.0000000    0.2172850
284360.0000000    0.2089835
284400.0000000    0.2169042
284440.0000000    0.2057190
284480.0000000    0.2174429
284520.0000000    0.2059007
284560.0000000    0.1859474
284600.0000000    0.2021277
284640.0000000    0.1947381
284680.0000000    0.1928217
284720.0000000    0.1835354
284760.0000000    0.1799964
284800.0000000    0.1990358
284840.0000000    0.1861139
284880.0000000    0.2014337
284920.0000000    0.2109099
284960.0000000    0.1954304
285000.0000000    0.1961111
285040.0000000    0.1999637
285080.0000000    0.2041940
285120.0000000    0.1824530
285160.0000000    0.1875665
285200.0000000    0.1817736
285240.0000000    0.1896579
285280.0000000    0.1828132
285320.0000000    0.1868664
285360.0000000    0.1899342
285400.0000000    0.1866876
285440.0000000    0.1775225
285480.0000000    0.1802375
285520.0000000    0.1941085
285560.0000000    0.1948769
285600.0000000    0.1930808
285640.0000000    0.2049512
285680.0000000    0.1968430
285720.0000000    0.1961705
285760.0000000    0.2009982
285800.0000000    0.1966306
285840.0000000    0.1894355
285880.0000000    0.2004626
285920.0000000    0.1860028
285960.0000000    0.1782103
286000.0000000    0.1754138
286040.0000000    0.1854562
286080.0000000    0.1974115
286120.0000000    0.1951256
286160.0000000    0.1929658
286200.0000000    0.1795691
286240.0000000    0.1893468
286280.0000000    0.1919510
286320.0000000    0.1895202
286360.0000000    0.1834242
286400.0000000    0.1895717
286440.0000000    0.1751181
286480.0000000    0.1977235
286520.0000000    0.1921019
286560.0000000    0.1805381
286600.0000000    0.1900484
286640.0000000    0.1779244
286680.0000000    0.1765406
286720.0000000    0.1832449
286760.0000000    0.1798526
286800.0000000    0.1881839
286840.0000000    0.1812548
286880.0000000    0.1818023
286920.0000000    0.1850217
286960.0000000    0.1877751
287000.0000000    0.1753141
287040.0000000    0.1839691
287080.0000000    0.1815593
287120.0000000    0.1742922
287160.0000000    0.1857913
287200.0000000    0.1790106
287240.0000000    0.1825659
287280.0000000    0.2001451
287320.0000000    0.1861906
287360.0000000    0.1876530
287400.0000000    0.1740105
287440.0000000    0.1850108
287480.0000000    0.1948171
287520.0000000    0.2002794
287560.0000000    0.1965154
287600.0000000    0.1860438
287640.0000000    0.1993504
287680.0000000    0.1864891
287720.0000000    0.1855653
287760.0000000    0.1947346
287800.0000000    0.1846634
287840.0000000    0.1956388
287880.0000000    0.1906743
287920.0000000    0.1824231
287960.0000000    0.1755099
288000.0000000    0.1868384
288040.0000000    0.1800042
288080.0000000    0.1856375
288120.0000000    0.1774506
288160.0000000    0.1850617
288200.0000000    0.1902703
288240.0000000    0.1796414
288280.0000000    0.1719759
288320.0000000    0.1733887
288360.0000000    0.1576569
288400.0000000    0.1675527
288440.0000000    0.1635890
288480.0000000    0.1778902
288520.0000000    0.1627231
288560.0000000    0.1703050
288600.0000000    0.1823574
288640.0000000    0.1867371
288680.0000000    0.1921223
288720.0000000    0.1854152
288760.0000000    0.1722607
288800.0000000    0.1725420
288840.0000000    0.1793486
288880.0000000    0.1729543
288920.0000000    0.1766357
288960.0000000    0.1846039
289000.0000000    0.1717649
289040.0000000    0.1748942
289080.0000000    0.1667113
289120.0000000    0.1689572
289160.0000000    0.1586760
289200.0000000    0.1717011
289240.0000000    0.1710357
289280.0000000    0.1641038
289320.0000000    0.1752392
289360.0000000    0.1766613
289400.0000000    0.1824134
289440.0000000    0.1733474
289480.0000000    0.1887135
289520.0000000    0.1793479
289560.0000000    0.1578124
289600.0000000    0.1734642
289640.0000000    0.1629754
289680.0000000    0.1855858
289720.0000000    0.1839413
289760.0000000    0.1808794
289800.0000000    0.1775246
289840.0000000    0.1774679
289880.0000000    0.1859967
289920.0000000    0.1797330
289960.0000000    0.1700833
290000.0000000    0.1656773
290040.0000000    0.1663434
290080.0000000    0.1778309
290120.0000000    0.1525790
290160.0000000    0.1621333
290200.0000000    0.1545690
290240.0000000    0.1623992
290280.0000000    0.1626171
290320.0000000    0.1765645
290360.0000000    0.1760774
290400.0000000    0.1705883
290440.0000000    0.1726019
290480.0000000    0.1710278
290520.0000000    0.1638919
290560.0000000    0.1651613
290600.0000000    0.1590374
290640.0000000    0.1774252
290680.0000000    0.1728976
290720.0000000    0.1716475
290760.0000000    0.1753186
290800.0000000    0.1738129
290840.0000000    0.1729803
290880.0000000    0.1709563
290920.0000000    0.1719439
290960.0000000    0.1796303
291000.0000000    0.1885614
291040.0000000    0.1843168
291080.0000000    0.1734733
291120.0000000    0.1674687
291160.0000000    0.1702357
291200.0000000    0.1750685
291240.0000000    0.1672657
291280.0000000    0.1763259
291320.0000000    0.1717164
291360.0000000    0.1711477
291400.0000000    0.1803318
291440.0000000    0.1706893
291480.0000000    0.1744840
291520.0000000    0.1671833
291560.0000000    0.1724295
291600.0000000    0.1780310
291640.0000000    0.1740918
291680.0000000    0.1774555
291720.0000000    0.1718592
291760.0000000    0.1651847
291800.0000000    0.1769468
291840.0000000    0.1749522
291880.0000000    0.1710012
291920.0000000    0.1702163
291960.0000000    0.1668269
292000.0000000    0.1700689
292040.0000000    0.1797472
292080.0000000    0.1748051
292120.0000000    0.1687234
292160.0000000    0.1733510
292200.0000000    0.1693409
292240.0000000    0.1730610
292280.0000000    0.1694731
292320.0000000    0.1774787
292360.0000000    0.1740047
292400.0000000    0.1835628
292440.0000000    0.1822036
292480.0000000    0.1817863
292520.0000000    0.1704302
292560.0000000    0.1728822
292600.0000000    0.1847079
292640.0000000    0.1715478
292680.0000000    0.1764577
292720.0000000    0.1700381
292760.0000000    0.1673119
292800.0000000    0.1668481
292840.0000000    0.1714403
292880.0000000    0.1734585
292920.0000000    0.1719647
292960.0000000    0.1705198
293000.0000000    0.1772463
293040.0000000    0.1746511
293080.0000000    0.1739360
293120.0000000    0.1561065
293160.0000000    0.1693663
293200.0000000    0.1693329
293240.0000000    0.1705160
293280.0000000    0.1752839
293320.0000000    0.1741627
293360.0000000    0.1684047
293400.0000000    0.1751133
293440.0000000    0.1640550
293480.0000000    0.1800628
293520.0000000    0.1769963
293560.0000000    0.1669143
293600.0000000    0.1795779
293640.0000000    0.1695269
293680.0000000    0.1644600
293720.0000000    0.1689860
293760.0000000    0.1702694
293800.0000000    0.1726079
293840.0000000    0.1718027
293880.0000000    0.1701829
293920.0000000    0.1729723
293960.0000000    0.1783755
294000.0000000    0.1684125
294040.0000000    0.1818016
294080.0000000    0.1607667
294120.0000000    0.1693007
294160.0000000    0.1748719
294200.0000000    0.1616776
294240.0000000    0.1818220
294280.0000000    0.1674236
294320.0000000    0.1839350
294360.0000000    0.1804661
294400.0000000    0.1672937
294440.0000000    0.1602168
294480.0000000    0.1712459
294520.0000000    0.1745483
294560.0000000    0.1670634
294600.0000000    0.1792320
294640.0000000    0.1857122
294680.0000000    0.1799423
294720.0000000    0.1737118
294760.0000000    0.1722533
294800.0000000    0.1821100
294840.0000000    0.1690625
294880.0000000    0.1670971
294920.0000000    0.1586922
294960.0000000    0.1626658
295000.0000000    0.1734549
295040.0000000    0.1588179
295080.0000000    0.1604871
295120.0000000    0.1635933
295160.0000000    0.1577090
295200.0000000    0.1688421
295240.0000000    0.1853355
295280.0000000    0.1718156
295320.0000000    0.1805580
295360.0000000    0.1729483
295400.0000000    0.1841350
295440.0000000    0.1928524
295480.0000000    0.1788966
295520.0000000    0.1799975
295560.0000000    0.1851541
295600.0000000    0.1786395
295640.0000000    0.1716358
295680.0000000    0.1750816
295720.0000000    0.1617057
295760.0000000    0.1696530
295800.0000000    0.1801698
295840.0000000    0.1833552
295880.0000000    0.1881632
295920.0000000    0.1852616
295960.0000000    0.1794063
296000.0000000    0.1808230
296040.0000000    0.1676840
296080.0000000    0.1721310
296120.0000000    0.1795588
296160.0000000    0.1695230
296200.0000000    0.1694871
296240.0000000    0.1696588
296280.0000000    0.1812565
296320.0000000    0.1656622
296360.0000000    0.1739613
296400.0000000    0.1743255
296440.0000000    0.1830028
296480.0000000    0.1727492
296520.0000000    0.1729549
296560.0000000    0.1775368
296600.0000000    0.1700261
296640.0000000    0.1759459
296680.0000000    0.1726794
296720.0000000    0.1699182
296760.0000000    0.1761856
296800.0000000    0.1799614
296840.0000000    0.1834605
296880.0000000    0.1721617
296920.0000000    0.1751451
296960.0000000    0.1747480
297000.0000000    0.1657279
297040.0000000    0.1758569
297080.0000000    0.1697680
297120.0000000    0.1834834
297160.0000000    0.1836754
297200.0000000    0.1844742
297240.0000000    0.1863660
297280.0000000    0.1875325
297320.0000000    0.1926250
297360.0000000    0.1759165
297400.0000000    0.1840376
297440.0000000    0.1808144
297480.0000000    0.1763006
297520.0000000    0.1741899
297560.0000000    0.1741830
297600.0000000    0.1679935
297640.0000000    0.1728145
297680.0000000    0.1794945
297720.0000000    0.1835790
297760.0000000    0.1797577
297800.0000000    0.1794667
297840.0000000    0.1876370
297880.0000000    0.1805481
297920.0000000    0.1796677
297960.0000000    0.1730489
298000.0000000    0.1728197
298040.0000000    0.1798743
298080.0000000    0.1833026
298120.0000000    0.1837759
298160.0000000    0.1904506
298200.0000000    0.1726929
298240.0000000    0.1812211
298280.0000000    0.1670548
298320.0000000    0.1770454
298360.0000000    0.1785186
298400.0000000    0.1813253
298440.0000000    0.1810350
298480.0000000    0.1801422
298520.0000000    0.1919501
298560.0000000    0.1828358
298600.0000000    0.1778641
298640.0000000    0.1917849
298680.0000000    0.1819593
298720.0000000    0.1859347
298760.0000000    0.1696443
298800.0000000    0.1713621
298840.0000000    0.1587899
298880.0000000    0.1690100
298920.0000000    0.1817922
298960.0000000    0.1792771
299000.0000000    0.1769749
299040.0000000    0.1676425
299080.0000000    0.1783549
299120.0000000    0.1680146
299160.0000000    0.1653659
299200.0000000    0.1532102
299240.0000000    0.1708581
299280.0000000    0.1647781
299320.0000000    0.1719549
299360.0000000    0.1679296
299400.0000000    0.1845386
299440.0000000    0.1723319
299480.0000000    0.1864792
299520.0000000    0.1803058
299560.0000000    0.1910025
299600.0000000    0.1797550
299640.0000000    0.1789683
299680.0000000    0.1880759
299720.0000000    0.1753079
299760.0000000    0.1796554
299800.0000000    0.1695625
299840.0000000    0.1745922
299880.0000000    0.1649229
299920.0000000    0.1704421
299960.0000000    0.1682943
300000.0000000    0.1795701
300040.0000000    0.1780140
300080.0000000    0.1764009
300120.0000000    0.1779095
300160.0000000    0.1786968
300200.0000000    0.1916239
300240.0000000    0.1780497
300280.0000000    0.1808725
300320.0000000    0.1746868
300360.0000000    0.1711730
300400.0000000    0.1679664
300440.0000000    0.1614864
300480.0000000    0.1611203
300520.0000000    0.1586157
300560.0000000    0.1703092
300600.0000000    0.1654058
300640.0000000    0.1696058
300680.0000000    0.1673855
300720.0000000    0.1743205
300760.0000000    0.1550502
300800.0000000    0.1538871
300840.0000000    0.1545505
300880.0000000    0.1578890
300920.0000000    0.1665231
300960.0000000    0.1679509
301000.0000000    0.1564951
301040.0000000    0.1600229
301080.0000000    0.1722691
301120.0000000    0.1549190
301160.0000000    0.1620043
301200.0000000    0.1569452
301240.0000000    0.1734086
301280.0000000    0.1643053
301320.0000000    0.1766383
301360.0000000    0.1684041
301400.0000000    0.1671530
301440.0000000    0.1686524
301480.0000000    0.1591645
301520.0000000    0.1633388
301560.0000000    0.1720801
301600.0000000    0.1675047
301640.0000000    0.1693823
301680.0000000    0.1590765
301720.0000000    0.1633709
301760.0000000    0.1581492
301800.0000000    0.1755764
301840.0000000    0.1800217
301880.0000000    0.1816867
301920.0000000    0.1763198
301960.0000000    0.1773681
302000.0000000    0.1685608
302040.0000000    0.1720880
302080.0000000    0.1619075
302120.0000000    0.1656888
302160.0000000    0.1680423
302200.0000000    0.1726876
302240.0000000    0.1664183
302280.0000000    0.1651656
302320.0000000    0.1618248
302360.0000000    0.1677921
302400.0000000    0.1627447
302440.0000000    0.1616036
302480.0000000    0.1629947
302520.0000000    0.1615598
302560.0000000    0.1719809
302600.0000000    0.1737267
302640.0000000    0.1819368
302680.0000000    0.1790655
302720.0000000    0.1903739
302760.0000000    0.1860173
302800.0000000    0.1822688
302840.0000000    0.1979055
302880.0000000    0.1911614
302920.0000000    0.1942786
302960.0000000    0.1928080
303000.0000000    0.2023873
303040.0000000    0.2146003
303080.0000000    0.1978301
303120.0000000    0.1944574
303160.0000000    0.1855000
303200.0000000    0.1899405
303240.0000000    0.1940551
303280.0000000    0.1952583
303320.0000000    0.1683031
303360.0000000    0.1860629
303400.0000000    0.1764664
303440.0000000    0.1811426
303480.0000000    0.1924827
303520.0000000    0.1872634
303560.0000000    0.1917377
303600.0000000    0.1866728
303640.0000000    0.1923692
303680.0000000    0.1856108
303720.0000000    0.1911983
303760.0000000    0.1789592
303800.0000000    0.2053480
303840.0000000    0.1858658
303880.0000000    0.1944225
303920.0000000    0.1778851
303960.0000000    0.1921131
304000.0000000    0.1824721
304040.0000000    0.1863203
304080.0000000    0.1900066
304120.0000000    0.1822685
304160.0000000    0.1747584
304200.0000000    0.1661704
304240.0000000    0.1690820
304280.0000000    0.1814690
304320.0000000    0.1799047
304360.0000000    0.1708496
304400.0000000    0.1836154
304440.0000000    0.1665711
304480.0000000    0.1718432
304520.0000000    0.1798714
304560.0000000    0.1737443
304600.0000000    0.1799593
304640.0000000    0.1794285
304680.0000000    0.1789627
304720.0000000    0.1716572
304760.0000000    0.1781777
304800.0000000    0.1678443
304840.0000000    0.1606113
304880.0000000    0.1727291
304920.0000000    0.1787017
304960.0000000    0.1795774
305000.0000000    0.1713771
305040.0000000    0.1757815
305080.0000000    0.1661147
305120.0000000    0.1709365
305160.0000000    0.1823850
305200.0000000    0.1756451
305240.0000000    0.1677375
305280.0000000    0.1781126
305320.0000000    0.1772469
305360.0000000    0.1737608
305400.0000000    0.1749817
305440.0000000    0.1752913
305480.0000000    0.1603956
305520.0000000    0.1715110
305560.0000000    0.1631763
305600.0000000    0.1773568
305640.0000000    0.1695442
305680.0000000    0.1760093
305720.0000000    0.1719756
305760.0000000    0.1671874
305800.0000000    0.1601423
305840.0000000    0.1659894
305880.0000000    0.1653308
305920.0000000    0.1660372
305960.0000000    0.1843920
306000.0000000    0.1693158
306040.0000000    0.1747783
306080.0000000    0.1564363
306120.0000000    0.1724429
306160.0000000    0.1640379
306200.0000000    0.1670934
306240.0000000    0.1662970
306280.0000000    0.1725031
306320.0000000    0.1595949
306360.0000000    0.1610807
306400.0000000    0.1671734
306440.0000000    0.1704413
306480.0000000    0.1606455
306520.0000000    0.1675789
306560.0000000    0.1651208
306600.0000000    0.1520450
306640.0000000    0.1627119
306680.0000000    0.1761050
306720.0000000    0.1621858
306760.0000000    0.1690699
306800.0000000    0.1783340
306840.0000000    0.1809738
306880.0000000    0.1802367
306920.0000000    0.1895743
306960.0000000    0.2011221
307000.0000000    0.2100483
307040.0000000    0.2042152
307080.0000000    0.1986863
307120.0000000    0.2023002
307160.0000000    0.1901138
307200.0000000    0.1863614
307240.0000000    0.1892148
307280.0000000    0.2043832
307320.0000000    0.1845744
307360.0000000    0.1921965
307400.0000000    0.1952259
307440.0000000    0.1941630
307480.0000000    0.1849777
307520.0000000    0.1919567
307560.0000000    0.1918430
307600.0000000    0.2012774
307640.0000000    0.1989443
307680.0000000    0.1861134
307720.0000000    0.1901129
307760.0000000    0.1886630
307800.0000000    0.1919177
307840.0000000    0.1782356
307880.0000000    0.1701196
307920.0000000    0.1802820
307960.0000000    0.1732486
308000.0000000    0.1759293
308040.0000000    0.1755034
308080.0000000    0.1846573
308120.0000000    0.1821853
308160.0000000    0.1610886
308200.0000000    0.1712589
308240.0000000    0.1771909
308280.0000000    0.1889100
308320.0000000    0.1699680
308360.0000000    0.1761831
308400.0000000    0.1760194
308440.0000000    0.1818759
308480.0000000    0.1883038
308520.0000000    0.1692179
308560.0000000    0.1797844
308600.0000000    0.1650265
308640.0000000    0.1788891
308680.0000000    0.1766531
308720.0000000    0.1828105
308760.0000000    0.1825981
308800.0000000    0.1810930
308840.0000000    0.1683093
308880.0000000    0.1688180
308920.0000000    0.1802853
308960.0000000    0.1860304
309000.0000000    0.1832139
309040.0000000    0.1863549
309080.0000000    0.1659643
309120.0000000    0.1691661
309160.0000000    0.1732384
309200.0000000    0.1791657
309240.0000000    0.1697262
309280.0000000    0.1764488
309320.0000000    0.1881285
309360.0000000    0.1927242
309400.0000000    0.1872717
309440.0000000    0.1821710
309480.0000000    0.1870193
309520.0000000    0.1919135
309560.0000000    0.1772671
309600.0000000    0.1919107
309640.0000000    0.1934305
309680.0000000    0.1823207
309720.0000000    0.1926488
309760.0000000    0.1809597
309800.0000000    0.1730570
309840.0000000    0.1867515
309880.0000000    0.1668445
309920.0000000    0.1785225
309960.0000000    0.1919105
310000.0000000    0.1971848
310040.0000000    0.1940724
310080.0000000    0.1795011
310120.0000000    0.1840290
310160.0000000    0.1816154
310200.0000000    0.1866133
310240.0000000    0.1749817
310280.0000000    0.1730774
310320.0000000    0.1799031
310360.0000000    0.1766137
310400.0000000    0.1716799
310440.0000000    0.1704053
310480.0000000    0.1890635
310520.0000000    0.1706191
310560.0000000    0.1796677
310600.0000000    0.1954534
310640.0000000    0.1894099
310680.0000000    0.1785419
310720.0000000    0.1856908
310760.0000000    0.1926747
310800.0000000    0.1844840
310840.0000000    0.1937146
310880.0000000    0.1811750
310920.0000000    0.1859467
310960.0000000    0.1880680
311000.0000000    0.1865437
311040.0000000    0.1942186
311080.0000000    0.1917999
311120.0000000    0.1988656
311160.0000000    0.2036547
311200.0000000    0.2008404
311240.0000000    0.1960401
311280.0000000    0.2045241
311320.0000000    0.1975501
311360.0000000    0.2067400
311400.0000000    0.2128439
311440.0000000    0.1989569
311480.0000000    0.1923512
311520.0000000    0.1963049
311560.0000000    0.2058113
311600.0000000    0.2082647
311640.0000000    0.1926100
311680.0000000    0.2116260
311720.0000000    0.1908584
311760.0000000    0.2197828
311800.0000000    0.2103384
311840.0000000    0.1951746
311880.0000000    0.2036012
311920.0000000    0.1913337
311960.0000000    0.1975469
312000.0000000    0.2099795
312040.0000000    0.2110581
312080.0000000    0.2087189
312120.0000000    0.1789096
312160.0000000    0.2159526
312200.0000000    0.2198509
312240.0000000    0.2246300
312280.0000000    0.2074950
312320.0000000    0.2109769
312360.0000000    0.2047805
312400.0000000    0.2082024
312440.0000000    0.2005202
312480.0000000    0.2094442
312520.0000000    0.1960227
312560.0000000    0.1997382
312600.0000000    0.1939323
312640.0000000    0.1954736
312680.0000000    0.1852434
312720.0000000    0.1929552
312760.0000000    0.1954146
312800.0000000    0.1986731
312840.0000000    0.2079029
312880.0000000    0.2036875
312920.0000000    0.2031048
312960.0000000    0.2187421
313000.0000000    0.2016274
313040.0000000    0.1983642
313080.0000000    0.1976123
313120.0000000    0.2008706
313160.0000000    0.2066313
313200.0000000    0.1957778
313240.0000000    0.1994870
313280.0000000    0.2146110
313320.0000000    0.2197313
313360.0000000    0.2155155
313400.0000000    0.2109427
313440.0000000    0.2021353
313480.0000000    0.2255280
313520.0000000    0.2115092
313560.0000000    0.2012068
313600.0000000    0.2048222
313640.0000000    0.2168898
313680.0000000    0.2321672
313720.0000000    0.1941879
313760.0000000    0.2114111
313800.0000000    0.2147068
313840.0000000    0.2098066
313880.0000000    0.2034917
313920.0000000    0.2073034
313960.0000000    0.2170386
314000.0000000    0.2137039
314040.0000000    0.1919233
314080.0000000    0.1969279
314120.0000000    0.2000758
314160.0000000    0.1864041
314200.0000000    0.2062971
314240.0000000    0.1973988
314280.0000000    0.1995755
314320.0000000    0.1902780
314360.0000000    0.2071741
314400.0000000    0.1979412
314440.0000000    0.2121094
314480.0000000    0.2249382
314520.0000000    0.2094498
314560.0000000    0.2009246
314600.0000000    0.1855123
314640.0000000    0.1997167
314680.0000000    0.1873523
314720.0000000    0.1985597
314760.0000000    0.1958422
314800.0000000    0.1838201
314840.0000000    0.1927966
314880.0000000    0.1942600
314920.0000000    0.1940808
314960.0000000    0.1772340
315000.0000000    0.1939476
315040.0000000    0.1970737
315080.0000000    0.2016857
315120.0000000    0.1960658
315160.0000000    0.1912814
315200.0000000    0.1927611
315240.0000000    0.1845955
315280.0000000    0.2070987
315320.0000000    0.2169337
315360.0000000    0.2010685
315400.0000000    0.2129013
315440.0000000    0.2037942
315480.0000000    0.1824262
315520.0000000    0.1872363
315560.0000000    0.1978581
315600.0000000    0.2008265
315640.0000000    0.1986901
315680.0000000    0.2014919
315720.0000000    0.2139780
315760.0000000    0.2088103
315800.0000000    0.2233861
315840.0000000    0.2105942
315880.0000000    0.2189051
315920.0000000    0.2116080
315960.0000000    0.2139366
316000.0000000    0.1924587
316040.0000000    0.2346903
316080.0000000    0.2245065
316120.0000000    0.2070985
316160.0000000    0.2260709
316200.0000000    0.2201520
316240.0000000    0.2218408
316280.0000000    0.2335385
316320.0000000    0.2208676
316360.0000000    0.2229857
316400.0000000    0.2240829
316440.0000000    0.2092482
316480.0000000    0.2201160
316520.0000000    0.1949346
316560.0000000    0.2141006
316600.0000000    0.2003303
316640.0000000    0.2137116
316680.0000000    0.2090457
316720.0000000    0.2196145
316760.0000000    0.2081133
316800.0000000    0.2052309
316840.0000000    0.2054153
316880.0000000    0.2081609
316920.0000000    0.2113601
316960.0000000    0.2306686
317000.0000000    0.2174528
317040.0000000    0.2187642
317080.0000000    0.2325544
317120.0000000    0.2189094
317160.0000000    0.2170353
317200.0000000    0.2162540
317240.0000000    0.1979443
317280.0000000    0.2225395
317320.0000000    0.2107293
317360.0000000    0.2174466
317400.0000000    0.2168143
317440.0000000    0.2146386
317480.0000000    0.2020028
317520.0000000    0.2030063
317560.0000000    0.2082906
317600.0000000    0.2019280
317640.0000000    0.2134966
317680.0000000    0.2074741
317720.0000000    0.2025424
317760.0000000    0.1929554
317800.0000000    0.1894798
317840.0000000    0.1838247
317880.0000000    0.1975594
317920.0000000    0.1944607
317960.0000000    0.1888211
318000.0000000    0.1859686
318040.0000000    0.1937255
318080.0000000    0.1873087
318120.0000000    0.1991007
318160.0000000    0.2006387
318200.0000000    0.1884052
318240.0000000    0.2011521
318280.0000000    0.1951631
318320.0000000    0.1964086
318360.0000000    0.2060317
318400.0000000    0.1945164
318440.0000000    0.1909470
318480.0000000    0.1893317
318520.0000000    0.1975190
318560.0000000    0.1787160
318600.0000000    0.1932831
318640.0000000    0.1959285
318680.0000000    0.1878441
318720.0000000    0.1848743
318760.0000000    0.1885645
318800.0000000    0.1829927
318840.0000000    0.1904886
318880.0000000    0.1900603
318920.0000000    0.1904842
318960.0000000    0.1950839
319000.0000000    0.1984843
319040.0000000    0.1928598
319080.0000000    0.1882293
319120.0000000    0.1876013
319160.0000000    0.2000982
319200.0000000    0.1953022
319240.0000000    0.1982772
319280.0000000    0.2009587
319320.0000000    0.2010692
319360.0000000    0.1977599
319400.0000000    0.2037289
319440.0000000    0.1957332
319480.0000000    0.1937726
319520.0000000    0.1841368
319560.0000000    0.1886964
319600.0000000    0.1908516
319640.0000000    0.1898164
319680.0000000    0.1964814
319720.0000000    0.1815072
319760.0000000    0.1799310
319800.0000000    0.1825112
319840.0000000    0.1809375
319880.0000000    0.1744560
319920.0000000    0.1811685
319960.0000000    0.1832070
320000.0000000    0.1894892
320040.0000000    0.2045989
320080.0000000    0.1930693
320120.0000000    0.1860503
320160.0000000    0.1905505
320200.0000000    0.1726274
320240.0000000    0.1834411
320280.0000000    0.1819971
320320.0000000    0.1928277
320360.0000000    0.1946166
320400.0000000    0.1853171
320440.0000000    0.1729002
320480.0000000    0.1878135
320520.0000000    0.1786530
320560.0000000    0.1883707
320600.0000000    0.1820982
320640.0000000    0.1899725
320680.0000000    0.1724341
320720.0000000    0.1929799
320760.0000000    0.1850106
320800.0000000    0.1888647
320840.0000000    0.1901067
320880.0000000    0.1864690
320920.0000000    0.1733511
320960.0000000    0.1920482
321000.0000000    0.1840056
321040.0000000    0.1966024
321080.0000000    0.1922310
321120.0000000    0.1944012
321160.0000000    0.1915497
321200.0000000    0.1779554
321240.0000000    0.1812065
321280.0000000    0.1994256
321320.0000000    0.1894409
321360.0000000    0.1905218
321400.0000000    0.1729726
321440.0000000    0.1803512
321480.0000000    0.1817136
321520.0000000    0.1868327
321560.0000000    0.1824248
321600.0000000    0.1871746
321640.0000000    0.1931489
321680.0000000    0.1807699
321720.0000000    0.1953827
321760.0000000    0.1850431
321800.0000000    0.1874341
321840.0000000    0.1835800
321880.0000000    0.1823554
321920.0000000    0.1836046
321960.0000000    0.1795208
322000.0000000    0.1882623
322040.0000000    0.1923250
322080.0000000    0.1946290
322120.0000000    0.1894125
322160.0000000    0.1893169
322200.0000000    0.1779359
322240.0000000    0.1860039
322280.0000000    0.1942482
322320.0000000    0.1907995
322360.0000000    0.1930016
322400.0000000    0.1774628
322440.0000000    0.1688863
322480.0000000    0.1811843
322520.0000000    0.1748349
322560.0000000    0.1770427
322600.0000000    0.1842308
322640.0000000    0.1712877
322680.0000000    0.1709904
322720.0000000    0.1732376
322760.0000000    0.1884317
322800.0000000    0.1765478
322840.0000000    0.1732101
322880.0000000    0.1680709
322920.0000000    0.1809739
322960.0000000    0.1770842
323000.0000000    0.1856376
323040.0000000    0.1860294
323080.0000000    0.1877654
323120.0000000    0.1862941
323160.0000000    0.1778787
323200.0000000    0.1885889
323240.0000000    0.1709457
323280.0000000    0.1904838
323320.0000000    0.1917661
323360.0000000    0.1820418
323400.0000000    0.1914934
323440.0000000    0.1841106
323480.0000000    0.1819440
323520.0000000    0.1809767
323560.0000000    0.1860690
323600.0000000    0.1731499
323640.0000000    0.1861411
323680.0000000    0.1966753
323720.0000000    0.2078867
323760.0000000    0.1834221
323800.0000000    0.1882372
323840.0000000    0.1737474
323880.0000000    0.1861725
323920.0000000    0.1901842
323960.0000000    0.1781091
324000.0000000    0.2013941
324040.0000000    0.1808956
324080.0000000    0.1868307
324120.0000000    0.1901864
324160.0000000    0.1997140
324200.0000000    0.1954830
324240.0000000    0.1971596
324280.0000000    0.1885702
324320.0000000    0.1982949
324360.0000000    0.1923732
324400.0000000    0.1986171
324440.0000000    0.1819432
324480.0000000    0.1952670
324520.0000000    0.1977575
324560.0000000    0.1951818
324600.0000000    0.1826447
324640.0000000    0.1913569
324680.0000000    0.1975607
324720.0000000    0.1966989
324760.0000000    0.1883849
324800.0000000    0.1836013
324840.0000000    0.1944873
324880.0000000    0.1972924
324920.0000000    0.1956511
324960.0000000    0.2001843
325000.0000000    0.1915144
325040.0000000    0.1972153
325080.0000000    0.1859867
325120.0000000    0.1815934
325160.0000000    0.2012368
325200.0000000    0.2017773
325240.0000000    0.1829772
325280.0000000    0.1811155
325320.0000000    0.1990282
325360.0000000    0.1840832
325400.0000000    0.1833792
325440.0000000    0.1729380
325480.0000000    0.1833956
325520.0000000    0.1853731
325560.0000000    0.1812712
325600.0000000    0.1879684
325640.0000000    0.1844489
325680.0000000    0.1738698
325720.0000000    0.1808542
325760.0000000    0.1866448
325800.0000000    0.1897693
325840.0000000    0.1788535
325880.0000000    0.1793804
325920.0000000    0.1848984
325960.0000000    0.1969342
326000.0000000    0.1846892
326040.0000000    0.1907863
326080.0000000    0.1901737
326120.0000000    0.1834390
326160.0000000    0.1809556
326200.0000000    0.1919989
326240.0000000    0.1681216
326280.0000000    0.1641683
326320.0000000    0.1871354
326360.0000000    0.1780884
326400.0000000    0.1679242
326440.0000000    0.1841692
326480.0000000    0.1802206
326520.0000000    0.1829510
326560.0000000    0.1900523
326600.0000000    0.1717827
326640.0000000    0.1741685
326680.0000000    0.1844885
326720.0000000    0.1851933
326760.0000000    0.1940567
326800.0000000    0.2033935
326840.0000000    0.1884639
326880.0000000    0.1838112
326920.0000000    0.1862834
326960.0000000    0.1837304
327000.0000000    0.1914429
327040.0000000    0.1844566
327080.0000000    0.1881044
327120.0000000    0.1871451
327160.0000000    0.1973869
327200.0000000    0.1967135
327240.0000000    0.1907799
327280.0000000    0.1975400
327320.0000000    0.2106994
327360.0000000    0.1990103
327400.0000000    0.1852633
327440.0000000    0.1827108
327480.0000000    0.1855747
327520.0000000    0.1841412
327560.0000000    0.1834435
327600.0000000    0.1848632
327640.0000000    0.1867812
327680.0000000    0.1866717
327720.0000000    0.1804885
327760.0000000    0.1741572
327800.0000000    0.1827520
327840.0000000    0.1869874
327880.0000000    0.1802854
327920.0000000    0.1851199
327960.0000000    0.1774263
328000.0000000    0.1863069
328040.0000000    0.1863932
328080.0000000    0.1748402
328120.0000000    0.1931937
328160.0000000    0.1944267
328200.0000000    0.1911564
328240.0000000    0.1970952
328280.0000000    0.1976699
328320.0000000    0.2149079
328360.0000000    0.1983494
328400.0000000    0.1977887
328440.0000000    0.1878338
328480.0000000    0.1763465
328520.0000000    0.1807804
328560.0000000    0.1866184
328600.0000000    0.1871418
328640.0000000    0.1811250
328680.0000000    0.1960358
328720.0000000    0.1943258
328760.0000000    0.2088707
328800.0000000    0.1947623
328840.0000000    0.1940285
328880.0000000    0.1975605
328920.0000000    0.1853107
328960.0000000    0.1977082
329000.0000000    0.2154856
329040.0000000    0.2006442
329080.0000000    0.1905331
329120.0000000    0.1938925
329160.0000000    0.2074946
329200.0000000    0.1982486
329240.0000000    0.1946126
329280.0000000    0.1982383
329320.0000000    0.2127321
329360.0000000    0.1887667
329400.0000000    0.1921441
329440.0000000    0.2050063
329480.0000000    0.2073391
329520.0000000    0.2074456
329560.0000000    0.2027361
329600.0000000    0.1958572
329640.0000000    0.2011099
329680.0000000    0.2084525
329720.0000000    0.2083753
329760.0000000    0.2077279
329800.0000000    0.2022069
329840.0000000    0.2143213
329880.0000000    0.2172676
329920.0000000    0.2057496
329960.0000000    0.2189170
330000.0000000    0.2052450
330040.0000000    0.1997914
330080.0000000    0.1961494
330120.0000000    0.2021350
330160.0000000    0.1917844
330200.0000000    0.2076743
330240.0000000    0.1975286
330280.0000000    0.1918853
330320.0000000    0.1822616
330360.0000000    0.1814142
330400.0000000    0.2007523
330440.0000000    0.1945586
330480.0000000    0.1934368
330520.0000000    0.1946888
330560.0000000    0.1880416
330600.0000000    0.1962983
330640.0000000    0.1792752
330680.0000000    0.1791324
330720.0000000    0.1840687
330760.0000000    0.1965161
330800.0000000    0.1782579
330840.0000000    0.1819927
330880.0000000    0.1751732
330920.0000000    0.1837396
330960.0000000    0.1972666
331000.0000000    0.2096934
331040.0000000    0.2003201
331080.0000000    0.2044870
331120.0000000    0.2064561
331160.0000000    0.1931814
331200.0000000    0.1878109
331240.0000000    0.1933583
331280.0000000    0.2013868
331320.0000000    0.1795207
331360.0000000    0.1739933
331400.0000000    0.1747775
331440.0000000    0.1860994
331480.0000000    0.1852736
331520.0000000    0.1683819
331560.0000000    0.1817711
331600.0000000    0.1982873
331640.0000000    0.1835606
331680.0000000    0.1794743
331720.0000000    0.1782729
331760.0000000    0.1837027
331800.0000000    0.1862970
331840.0000000    0.1972976
331880.0000000    0.1848563
331920.0000000    0.1793256
331960.0000000    0.1943385
332000.0000000    0.1922553
332040.0000000    0.1917017
332080.0000000    0.1922128
332120.0000000    0.1825413
332160.0000000    0.1846678
332200.0000000    0.1973256
332240.0000000    0.1740510
332280.0000000    0.1996569
332320.0000000    0.1827202
332360.0000000    0.1915680
332400.0000000    0.1912367
332440.0000000    0.1840311
332480.0000000    0.1872814
332520.0000000    0.1796376
332560.0000000    0.1951942
332600.0000000    0.1848877
332640.0000000    0.1980376
332680.0000000    0.1842811
332720.0000000    0.1926083
332760.0000000    0.1867733
332800.0000000    0.1861586
332840.0000000    0.2004769
332880.0000000    0.2022472
332920.0000000    0.1974836
332960.0000000    0.1990270
333000.0000000    0.1890805
333040.0000000    0.2088041
333080.0000000    0.2096569
333120.0000000    0.2185589
333160.0000000    0.2093425
333200.0000000    0.2018017
333240.0000000    0.2135169
333280.0000000    0.2104221
333320.0000000    0.2018774
333360.0000000    0.1886481
333400.0000000    0.1965246
333440.0000000    0.1929817
333480.0000000    0.1992226
333520.0000000    0.2015904
333560.0000000    0.2057415
333600.0000000    0.2031642
333640.0000000    0.1884177
333680.0000000    0.1827357
333720.0000000    0.1833590
333760.0000000    0.2019652
333800.0000000    0.2036140
333840.0000000    0.1880659
333880.0000000    0.2012434
333920.0000000    0.2093278
333960.0000000    0.1920359
334000.0000000    0.1997059
334040.0000000    0.2105462
334080.0000000    0.2017569
334120.0000000    0.2069631
334160.0000000    0.2008610
334200.0000000    0.2052114
334240.0000000    0.2209303
334280.0000000    0.2123523
334320.0000000    0.1893396
334360.0000000    0.1952355
334400.0000000    0.2067098
334440.0000000    0.1934308
334480.0000000    0.1930261
334520.0000000    0.2010605
334560.0000000    0.1896539
334600.0000000    0.2009095
334640.0000000    0.2081568
334680.0000000    0.1841524
334720.0000000    0.1946847
334760.0000000    0.1981177
334800.0000000    0.1925139
334840.0000000    0.1935520
334880.0000000    0.1902986
334920.0000000    0.1850824
334960.0000000    0.2025009
335000.0000000    0.1866304
335040.0000000    0.1822527
335080.0000000    0.1981007
335120.0000000    0.2125286
335160.0000000    0.1984645
335200.0000000    0.2047098
335240.0000000    0.2081726
335280.0000000    0.2065093
335320.0000000    0.1995747
335360.0000000    0.2002212
335400.0000000    0.2014415
335440.0000000    0.2112448
335480.0000000    0.2148576
335520.0000000    0.2199440
335560.0000000    0.2146159
335600.0000000    0.2067879
335640.0000000    0.2202250
335680.0000000    0.2163779
335720.0000000    0.2279888
335760.0000000    0.2263669
335800.0000000    0.2173270
335840.0000000    0.2213209
335880.0000000    0.2287633
335920.0000000    0.2179213
335960.0000000    0.2252739
336000.0000000    0.1937097
336040.0000000    0.1914544
336080.0000000    0.1980537
336120.0000000    0.2035118
336160.0000000    0.2085471
336200.0000000    0.2212952
336240.0000000    0.2041799
336280.0000000    0.2008702
336320.0000000    0.2070976
336360.0000000    0.2016662
336400.0000000    0.2157988
336440.0000000    0.2043516
336480.0000000    0.2118258
336520.0000000    0.2023797
336560.0000000    0.2005983
336600.0000000    0.1987788
336640.0000000    0.1949208
336680.0000000    0.2151428
336720.0000000    0.2083668
336760.0000000    0.2075291
336800.0000000    0.2004550
336840.0000000    0.1993464
336880.0000000    0.2037692
336920.0000000    0.1961974
336960.0000000    0.1936707
337000.0000000    0.2023982
337040.0000000    0.2007071
337080.0000000    0.2039920
337120.0000000    0.1968605
337160.0000000    0.2029037
337200.0000000    0.2079510
337240.0000000    0.2070203
337280.0000000    0.2051066
337320.0000000    0.2009914
337360.0000000    0.2045616
337400.0000000    0.1854483
337440.0000000    0.1975586
337480.0000000    0.1986193
337520.0000000    0.2100622
337560.0000000    0.2057131
337600.0000000    0.2003310
337640.0000000    0.2009812
337680.0000000    0.2014176
337720.0000000    0.1952842
337760.0000000    0.2069298
337800.0000000    0.1971847
337840.0000000    0.1966773
337880.0000000    0.2014828
337920.0000000    0.2078076
337960.0000000    0.1993701
338000.0000000    0.2041370
338040.0000000    0.1993774
338080.0000000    0.1840153
338120.0000000    0.1912404
338160.0000000    0.1931666
338200.0000000    0.1867720
338240.0000000    0.1959085
338280.0000000    0.1763636
338320.0000000    0.1999517
338360.0000000    0.1937735
338400.0000000    0.1756290
338440.0000000    0.1955297
338480.0000000    0.1841872
338520.0000000    0.1912150
338560.0000000    0.1938106
338600.0000000    0.2162334
338640.0000000    0.2050372
338680.0000000    0.1913155
338720.0000000    0.2122375
338760.0000000    0.1948736
338800.0000000    0.1862050
338840.0000000    0.1883247
338880.0000000    0.2095314
338920.0000000    0.1998339
338960.0000000    0.1964223
339000.0000000    0.1986105
339040.0000000    0.1773093
339080.0000000    0.1760925
339120.0000000    0.1846132
339160.0000000    0.1798519
339200.0000000    0.1739263
339240.0000000    0.1757067
339280.0000000    0.1767159
339320.0000000    0.1642493
339360.0000000    0.1747350
339400.0000000    0.1763553
339440.0000000    0.1697584
339480.0000000    0.1635288
339520.0000000    0.1744152
339560.0000000    0.1801220
339600.0000000    0.1793163
339640.0000000    0.1751809
339680.0000000    0.1792609
339720.0000000    0.1833942
339760.0000000    0.1993538
339800.0000000    0.1799427
339840.0000000    0.1845776
339880.0000000    0.1856798
339920.0000000    0.1677698
339960.0000000    0.1746496
340000.0000000    0.1732239
340040.0000000    0.1718504
340080.0000000    0.1758108
340120.0000000    0.1781856
340160.0000000    0.1848084
340200.0000000    0.1915622
340240.0000000    0.1837582
340280.0000000    0.1895594
340320.0000000    0.1826022
340360.0000000    0.1705843
340400.0000000    0.1796557
340440.0000000    0.1884034
340480.0000000    0.1857804
340520.0000000    0.2105695
340560.0000000    0.1887718
340600.0000000    0.1891016
340640.0000000    0.1948802
340680.0000000    0.1898812
340720.0000000    0.1952033
340760.0000000    0.1951954
340800.0000000    0.1885278
340840.0000000    0.1947648
340880.0000000    0.2138178
340920.0000000    0.1954679
340960.0000000    0.2019876
341000.0000000    0.1917185
341040.0000000    0.1968514
341080.0000000    0.1879345
341120.0000000    0.1997416
341160.0000000    0.1903636
341200.0000000    0.1903307
341240.0000000    0.1867001
341280.0000000    0.1843441
341320.0000000    0.1776279
341360.0000000    0.1857516
341400.0000000    0.1849151
341440.0000000    0.1847624
341480.0000000    0.1786858
341520.0000000    0.1872120
341560.0000000    0.1906735
341600.0000000    0.1754121
341640.0000000    0.1856827
341680.0000000    0.1849578
341720.0000000    0.1768181
341760.0000000    0.1798923
341800.0000000    0.1974573
341840.0000000    0.1830507
341880.0000000    0.1930912
341920.0000000    0.1853754
341960.0000000    0.1927817
342000.0000000    0.1865688
342040.0000000    0.1787850
342080.0000000    0.1759595
342120.0000000    0.1828576
342160.0000000    0.2034668
342200.0000000    0.1849519
342240.0000000    0.1878140
342280.0000000    0.1746733
342320.0000000    0.1835922
342360.0000000    0.1931249
342400.0000000    0.1985333
342440.0000000    0.1868312
342480.0000000    0.1978323
342520.0000000    0.1787731
342560.0000000    0.1963533
342600.0000000    0.1911259
342640.0000000    0.1731180
342680.0000000    0.1743404
342720.0000000    0.1721088
342760.0000000    0.1744345
342800.0000000    0.1881585
342840.0000000    0.1917936
342880.0000000    0.1857850
342920.0000000    0.1827242
342960.0000000    0.1703464
343000.0000000    0.1719300
343040.0000000    0.1818852
343080.0000000    0.2056637
343120.0000000    0.1983692
343160.0000000    0.1938609
343200.0000000    0.1975661
343240.0000000    0.2033321
343280.0000000    0.2014425
343320.0000000    0.1898165
343360.0000000    0.1899338
343400.0000000    0.1892654
343440.0000000    0.1901454
343480.0000000    0.1791231
343520.0000000    0.1852182
343560.0000000    0.1892114
343600.0000000    0.1751174
343640.0000000    0.1843846
343680.0000000    0.1902595
343720.0000000    0.1818796
343760.0000000    0.1734976
343800.0000000    0.1826049
343840.0000000    0.1794644
343880.0000000    0.1842857
343920.0000000    0.1779312
343960.0000000    0.1730279
344000.0000000    0.1881178
344040.0000000    0.1723062
344080.0000000    0.1852788
344120.0000000    0.1830710
344160.0000000    0.1706293
344200.0000000    0.1781465
344240.0000000    0.2052746
344280.0000000    0.2214227
344320.0000000    0.2011802
344360.0000000    0.2146104
344400.0000000    0.2098494
344440.0000000    0.2011614
344480.0000000    0.1930785
344520.0000000    0.1999722
344560.0000000    0.1768598
344600.0000000    0.1917470
344640.0000000    0.1753701
344680.0000000    0.1964943
344720.0000000    0.1884917
344760.0000000    0.1855309
344800.0000000    0.1852828
344840.0000000    0.1855701
344880.0000000    0.1839500
344920.0000000    0.1650897
344960.0000000    0.1693578
345000.0000000    0.1925899
345040.0000000    0.1816912
345080.0000000    0.1944540
345120.0000000    0.1840518
345160.0000000    0.1919542
345200.0000000    0.1798052
345240.0000000    0.1742133
345280.0000000    0.1785549
345320.0000000    0.1843257
345360.0000000    0.1853718
345400.0000000    0.1880977
345440.0000000    0.1943408
345480.0000000    0.2006509
345520.0000000    0.1897729
345560.0000000    0.1983735
345600.0000000    0.1942617
345640.0000000    0.1922748
345680.0000000    0.1937656
345720.0000000    0.1981579
345760.0000000    0.1905840
345800.0000000    0.1909372
345840.0000000    0.1931759
345880.0000000    0.1962573
345920.0000000    0.2019109
345960.0000000    0.1974796
346000.0000000    0.2040205
346040.0000000    0.2002095
346080.0000000    0.2080458
346120.0000000    0.1923792
346160.0000000    0.1847594
346200.0000000    0.2044863
346240.0000000    0.1866997
346280.0000000    0.1972235
346320.0000000    0.2016988
346360.0000000    0.1948069
346400.0000000    0.2001049
346440.0000000    0.1850500
346480.0000000    0.1851023
346520.0000000    0.1896219
346560.0000000    0.1808875
346600.0000000    0.1970837
346640.0000000    0.1973582
346680.0000000    0.1930277
346720.0000000    0.2104132
346760.0000000    0.2113901
346800.0000000    0.1922017
346840.0000000    0.1884074
346880.0000000    0.2150390
346920.0000000    0.1931723
346960.0000000    0.1925464
347000.0000000    0.1874380
347040.0000000    0.1971274
347080.0000000    0.1823138
347120.0000000    0.1831008
347160.0000000    0.1941367
347200.0000000    0.1990999
347240.0000000    0.1939441
347280.0000000    0.2065868
347320.0000000    0.1942862
347360.0000000    0.2070899
347400.0000000    0.1901259
347440.0000000    0.2004198
347480.0000000    0.1991459
347520.0000000    0.1983278
347560.0000000    0.2014395
347600.0000000    0.2023876
347640.0000000    0.1913226
347680.0000000    0.1971799
347720.0000000    0.1784152
347760.0000000    0.1623366
347800.0000000    0.1800158
347840.0000000    0.1815572
347880.0000000    0.1858916
347920.0000000    0.1826383
347960.0000000    0.1818660
348000.0000000    0.1973878
348040.0000000    0.1916960
348080.0000000    0.1992491
348120.0000000    0.1911604
348160.0000000    0.1996681
348200.0000000    0.2043399
348240.0000000    0.1847796
348280.0000000    0.2028312
348320.0000000    0.2003460
348360.0000000    0.2089353
348400.0000000    0.2065993
348440.0000000    0.1964303
348480.0000000    0.2038631
348520.0000000    0.1983049
348560.0000000    0.1867292
348600.0000000    0.1870711
348640.0000000    0.1904285
348680.0000000    0.1844243
348720.0000000    0.1783973
348760.0000000    0.1904163
348800.0000000    0.1872118
348840.0000000    0.2013026
348880.0000000    0.1910900
348920.0000000    0.1809579
348960.0000000    0.1949550
349000.0000000    0.1855780
349040.0000000    0.1846508
349080.0000000    0.1982728
349120.0000000    0.1959438
349160.0000000    0.1900094
349200.0000000    0.1933784
349240.0000000    0.1948879
349280.0000000    0.1866609
349320.0000000    0.1870200
349360.0000000    0.1979396
349400.0000000    0.1922693
349440.0000000    0.1892238
349480.0000000    0.1898091
349520.0000000    0.1938943
349560.0000000    0.1775537
349600.0000000    0.1840061
349640.0000000    0.1917269
349680.0000000    0.1777682
349720.0000000    0.1828267
349760.0000000    0.1722071
349800.0000000    0.1769435
349840.0000000    0.1649976
349880.0000000    0.1705562
349920.0000000    0.1750074
349960.0000000    0.1984676
350000.0000000    0.1771186
350040.0000000    0.1832886
350080.0000000    0.1778778
350120.0000000    0.1828876
350160.0000000    0.1962021
350200.0000000    0.1784616
350240.0000000    0.1945083
350280.0000000    0.1965318
350320.0000000    0.2089621
350360.0000000    0.1962238
350400.0000000    0.1908294
350440.0000000    0.1780671
350480.0000000    0.1828929
350520.0000000    0.1769585
350560.0000000    0.1850712
350600.0000000    0.1886814
350640.0000000    0.2001215
350680.0000000    0.2095055
350720.0000000    0.2023252
350760.0000000    0.1905935
350800.0000000    0.1982131
350840.0000000    0.2010373
350880.0000000    0.2065521
350920.0000000    0.1902768
350960.0000000    0.1761149
351000.0000000    0.1798332
351040.0000000    0.1658327
351080.0000000    0.1788541
351120.0000000    0.1943743
351160.0000000    0.1850816
351200.0000000    0.1853975
351240.0000000    0.1892885
351280.0000000    0.1828709
351320.0000000    0.1906523
351360.0000000    0.1968266
351400.0000000    0.1968715
351440.0000000    0.1898566
351480.0000000    0.1910123
351520.0000000    0.1888825
351560.0000000    0.2040164
351600.0000000    0.2018068
351640.0000000    0.1967142
351680.0000000    0.1907530
351720.0000000    0.1926246
351760.0000000    0.1979629
351800.0000000    0.1999776
351840.0000000    0.1959959
351880.0000000    0.1897647
351920.0000000    0.1935467
351960.0000000    0.1953951
352000.0000000    0.1793628
352040.0000000    0.1850850
352080.0000000    0.1915807
352120.0000000    0.1842670
352160.0000000    0.1795607
352200.0000000    0.1963313
352240.0000000    0.1780493
352280.0000000    0.1705184
352320.0000000    0.1794048
352360.0000000    0.1808868
352400.0000000    0.1877074
352440.0000000    0.1788358
352480.0000000    0.1872770
352520.0000000    0.1908403
352560.0000000    0.1972476
352600.0000000    0.1960245
352640.0000000    0.1811322
352680.0000000    0.1855988
352720.0000000    0.1847987
352760.0000000    0.1723699
352800.0000000    0.1738854
352840.0000000    0.1672153
352880.0000000    0.1640353
352920.0000000    0.1716672
352960.0000000    0.1649315
353000.0000000    0.1737873
353040.0000000    0.1651564
353080.0000000    0.1705488
353120.0000000    0.1685060
353160.0000000    0.1744782
353200.0000000    0.1638967
353240.0000000    0.1630641
353280.0000000    0.1697659
353320.0000000    0.1569471
353360.0000000    0.1666841
353400.0000000    0.1746293
353440.0000000    0.1677141
353480.0000000    0.1702747
353520.0000000    0.1668506
353560.0000000    0.1732748
353600.0000000    0.1783066
353640.0000000    0.1806117
353680.0000000    0.1625321
353720.0000000    0.1709906
353760.0000000    0.1705889
353800.0000000    0.1668597
353840.0000000    0.1803923
353880.0000000    0.1968393
353920.0000000    0.1923275
353960.0000000    0.1913040
354000.0000000    0.1796015
354040.0000000    0.1877754
354080.0000000    0.1850297
354120.0000000    0.1835433
354160.0000000    0.1811151
354200.0000000    0.1825464
354240.0000000    0.1891961
354280.0000000    0.1956154
354320.0000000    0.1914557
354360.0000000    0.1924145
354400.0000000    0.1960408
354440.0000000    0.1906310
354480.0000000    0.1815103
354520.0000000    0.1801657
354560.0000000    0.1919971
354600.0000000    0.1899751
354640.0000000    0.1811807
354680.0000000    0.1971888
354720.0000000    0.1964150
354760.0000000    0.2024247
354800.0000000    0.1879473
354840.0000000    0.1901122
354880.0000000    0.1825328
354920.0000000    0.1861546
354960.0000000    0.1695933
355000.0000000    0.1895405
355040.0000000    0.1808174
355080.0000000    0.2008506
355120.0000000    0.2178110
355160.0000000    0.2152443
355200.0000000    0.2085984
355240.0000000    0.2006750
355280.0000000    0.2155312
355320.0000000    0.2208123
355360.0000000    0.2162096
355400.0000000    0.2159253
355440.0000000    0.2084887
355480.0000000    0.2146491
355520.0000000    0.2066848
355560.0000000    0.2315561
355600.0000000    0.2305189
355640.0000000    0.2315810
355680.0000000    0.2154463
355720.0000000    0.2125948
355760.0000000    0.2271029
355800.0000000    0.2159645
355840.0000000    0.2357244
355880.0000000    0.2220930
355920.0000000    0.2168244
355960.0000000    0.2164085
356000.0000000    0.2207498
356040.0000000    0.2235143
356080.0000000    0.2200286
356120.0000000    0.2314142
356160.0000000    0.2233757
356200.0000000    0.2202656
356240.0000000    0.2296282
356280.0000000    0.2241200
356320.0000000    0.2060773
356360.0000000    0.2088312
356400.0000000    0.1983018
356440.0000000    0.1862726
356480.0000000    0.2247043
356520.0000000    0.2171202
356560.0000000    0.2179919
356600.0000000    0.2171843
356640.0000000    0.2246374
356680.0000000    0.2274058
356720.0000000    0.2116554
356760.0000000    0.2196852
356800.0000000    0.2160049
356840.0000000    0.2036795
356880.0000000    0.2098030
356920.0000000    0.2119318
356960.0000000    0.2152894
357000.0000000    0.2229035
357040.0000000    0.2186362
357080.0000000    0.2129630
357120.0000000    0.2189080
357160.0000000    0.2173595
357200.0000000    0.2219258
357240.0000000    0.2278560
357280.0000000    0.2276229
357320.0000000    0.2349683
357360.0000000    0.2239655
357400.0000000    0.2195345
357440.0000000    0.2219727
357480.0000000    0.2223731
357520.0000000    0.2284726
357560.0000000    0.2202553
357600.0000000    0.2307496
357640.0000000    0.2241722
357680.0000000    0.2147703
357720.0000000    0.2210850
357760.0000000    0.2125253
357800.0000000    0.2135285
357840.0000000    0.2091251
357880.0000000    0.2236441
357920.0000000    0.2226006
357960.0000000    0.2270845
358000.0000000    0.2207781
358040.0000000    0.2276061
358080.0000000    0.2099510
358120.0000000    0.2146422
358160.0000000    0.2239309
358200.0000000    0.2169860
358240.0000000    0.2210918
358280.0000000    0.2242802
358320.0000000    0.2189750
358360.0000000    0.2018726
358400.0000000    0.2151555
358440.0000000    0.2131788
358480.0000000    0.2170234
358520.0000000    0.2141851
358560.0000000    0.2146488
358600.0000000    0.2260806
358640.0000000    0.2217162
358680.0000000    0.2208898
358720.0000000    0.2086287
358760.0000000    0.2233748
358800.0000000    0.2243991
358840.0000000    0.2187776
358880.0000000    0.2090038
358920.0000000    0.2134373
358960.0000000    0.2143530
359000.0000000    0.2183086
359040.0000000    0.2197504
359080.0000000    0.2159581
359120.0000000    0.2135188
359160.0000000    0.2116382
359200.0000000    0.2085997
359240.0000000    0.2090411
359280.0000000    0.2162866
359320.0000000    0.2037913
359360.0000000    0.2217859
359400.0000000    0.2341787
359440.0000000    0.2228418
359480.0000000    0.2304802
359520.0000000    0.2154970
359560.0000000    0.2136640
359600.0000000    0.2285285
359640.0000000    0.2241448
359680.0000000    0.2223864
359720.0000000    0.2166813
359760.0000000    0.2117977
359800.0000000    0.2146247
359840.0000000    0.2173967
359880.0000000    0.2146003
359920.0000000    0.2261210
359960.0000000    0.2307662
360000.0000000    0.2276402
360040.0000000    0.2167839
360080.0000000    0.2231203
360120.0000000    0.2298071
360160.0000000    0.2275874
360200.0000000    0.2244715
360240.0000000    0.2271986
360280.0000000    0.2317003
360320.0000000    0.2284157
360360.0000000    0.2492658
360400.0000000    0.2610253
360440.0000000    0.2305467
360480.0000000    0.2282349
360520.0000000    0.2313260
360560.0000000    0.2333693
360600.0000000    0.2270485
360640.0000000    0.2301965
360680.0000000    0.2290226
360720.0000000    0.2281987
360760.0000000    0.2167399
360800.0000000    0.2341227
360840.0000000    0.2134499
360880.0000000    0.2218423
360920.0000000    0.2182722
360960.0000000    0.2227735
361000.0000000    0.2267738
361040.0000000    0.2338322
361080.0000000    0.2309934
361120.0000000    0.2383323
361160.0000000    0.2284785
361200.0000000    0.2381125
361240.0000000    0.2173214
361280.0000000    0.2291115
361320.0000000    0.2248148
361360.0000000    0.2236775
361400.0000000    0.2276217
361440.0000000    0.2338060
361480.0000000    0.2352461
361520.0000000    0.2150304
361560.0000000    0.2057538
361600.0000000    0.2113526
361640.0000000    0.2053965
361680.0000000    0.2027803
361720.0000000    0.2163740
361760.0000000    0.1981398
361800.0000000    0.2225108
361840.0000000    0.2232727
361880.0000000    0.2074650
361920.0000000    0.2125334
361960.0000000    0.2206466
362000.0000000    0.2340510
362040.0000000    0.2107403
362080.0000000    0.2298140
362120.0000000    0.2221717
362160.0000000    0.2224358
362200.0000000    0.2076732
362240.0000000    0.2182605
362280.0000000    0.2206100
362320.0000000    0.2093809
362360.0000000    0.2169573
362400.0000000    0.2085089
362440.0000000    0.2140203
362480.0000000    0.2041055
362520.0000000    0.1998425
362560.0000000    0.2008559
362600.0000000    0.1982602
362640.0000000    0.2015659
362680.0000000    0.2053308
362720.0000000    0.2078483
362760.0000000    0.2094761
362800.0000000    0.2116185
362840.0000000    0.1995835
362880.0000000    0.2008429
362920.0000000    0.1961296
362960.0000000    0.1956531
363000.0000000    0.1944797
363040.0000000    0.1955589
363080.0000000    0.2079362
363120.0000000    0.1902484
363160.0000000    0.2019373
363200.0000000    0.2133166
363240.0000000    0.2044530
363280.0000000    0.2107937
363320.0000000    0.2016306
363360.0000000    0.2094473
363400.0000000    0.1989545
363440.0000000    0.2138852
363480.0000000    0.2348900
363520.0000000    0.2000331
363560.0000000    0.1970217
363600.0000000    0.1992984
363640.0000000    0.1940543
363680.0000000    0.1996819
363720.0000000    0.2151495
363760.0000000    0.2263608
363800.0000000    0.2039917
363840.0000000    0.2046632
363880.0000000    0.2015583
363920.0000000    0.1972265
363960.0000000    0.1990849
364000.0000000    0.1921053
364040.0000000    0.2075676
364080.0000000    0.1982533
364120.0000000    0.2043117
364160.0000000    0.2015550
364200.0000000    0.2028548
364240.0000000    0.2114654
364280.0000000    0.2137649
364320.0000000    0.2266465
364360.0000000    0.2201705
364400.0000000    0.2057125
364440.0000000    0.2137967
364480.0000000    0.2076425
364520.0000000    0.2048135
364560.0000000    0.2116331
364600.0000000    0.1884087
364640.0000000    0.2078542
364680.0000000    0.2097420
364720.0000000    0.1923798
364760.0000000    0.1891444
364800.0000000    0.1971830
364840.0000000    0.1967123
364880.0000000    0.1919743
364920.0000000    0.2018171
364960.0000000    0.2064755
365000.0000000    0.2016910
365040.0000000    0.2036233
365080.0000000    0.2050283
365120.0000000    0.2129261
365160.0000000    0.2061985
365200.0000000    0.2222663
365240.0000000    0.2156888
365280.0000000    0.2126462
365320.0000000    0.2032528
365360.0000000    0.1929684
365400.0000000    0.1974185
365440.0000000    0.1954068
365480.0000000    0.2055368
365520.0000000    0.1959054
365560.0000000    0.1923537
365600.0000000    0.2123584
365640.0000000    0.2208149
365680.0000000    0.2036584
365720.0000000    0.2059170
365760.0000000    0.2018120
365800.0000000    0.2012155
365840.0000000    0.2062467
365880.0000000    0.2014343
365920.0000000    0.1956731
365960.0000000    0.2221350
366000.0000000    0.2200206
366040.0000000    0.2037637
366080.0000000    0.1939833
366120.0000000    0.1963863
366160.0000000    0.2030101
366200.0000000    0.2027233
366240.0000000    0.1963501
366280.0000000    0.2087109
366320.0000000    0.2075237
366360.0000000    0.2013716
366400.0000000    0.1980446
366440.0000000    0.1994139
366480.0000000    0.2099184
366520.0000000    0.1958667
366560.0000000    0.2065874
366600.0000000    0.2030607
366640.0000000    0.2109707
366680.0000000    0.2113447
366720.0000000    0.2053657
366760.0000000    0.2111173
366800.0000000    0.2123161
366840.0000000    0.2001714
366880.0000000    0.2019173
366920.0000000    0.1962219
366960.0000000    0.1920430
367000.0000000    0.2141733
367040.0000000    0.1977549
367080.0000000    0.2029924
367120.0000000    0.1941189
367160.0000000    0.1821945
367200.0000000    0.1947053
367240.0000000    0.2085159
367280.0000000    0.2081131
367320.0000000    0.2081871
367360.0000000    0.1830003
367400.0000000    0.1903158
367440.0000000    0.1983290
367480.0000000    0.1907438
367520.0000000    0.1913115
367560.0000000    0.1912164
367600.0000000    0.1943667
367640.0000000    0.1962218
367680.0000000    0.1994863
367720.0000000    0.1925190
367760.0000000    0.1937228
367800.0000000    0.1895431
367840.0000000    0.1930176
367880.0000000    0.1913510
367920.0000000    0.1875969
367960.0000000    0.1887055
368000.0000000    0.1873861
368040.0000000    0.1871898
368080.0000000    0.1814837
368120.0000000    0.1849782
368160.0000000    0.1949855
368200.0000000    0.2049337
368240.0000000    0.2028055
368280.0000000    0.1992749
368320.0000000    0.1940673
368360.0000000    0.1974880
368400.0000000    0.1988017
368440.0000000    0.2103229
368480.0000000    0.2116145
368520.0000000    0.1979648
368560.0000000    0.2054825
368600.0000000    0.2139930
368640.0000000    0.2091789
368680.0000000    0.2113071
368720.0000000    0.2045622
368760.0000000    0.2029004
368800.0000000    0.2044378
368840.0000000    0.2105380
368880.0000000    0.2113475
368920.0000000    0.2074113
368960.0000000    0.2067382
369000.0000000    0.2122072
369040.0000000    0.2022401
369080.0000000    0.2147104
369120.0000000    0.2173834
369160.0000000    0.2152935
369200.0000000    0.2255823
369240.0000000    0.2177426
369280.0000000    0.2226655
369320.0000000    0.2183736
369360.0000000    0.2130270
369400.0000000    0.2130023
369440.0000000    0.2136635
369480.0000000    0.2022532
369520.0000000    0.2201824
369560.0000000    0.2083880
369600.0000000    0.2109976
369640.0000000    0.2185950
369680.0000000    0.2246816
369720.0000000    0.2151432
369760.0000000    0.2172116
369800.0000000    0.2192912
369840.0000000    0.2327123
369880.0000000    0.2239567
369920.0000000    0.2206122
369960.0000000    0.2281722
370000.0000000    0.2181436
370040.0000000    0.2220930
370080.0000000    0.2201056
370120.0000000    0.2294461
370160.0000000    0.2169071
370200.0000000    0.2249049
370240.0000000    0.2193885
370280.0000000    0.2092953
370320.0000000    0.2053952
370360.0000000    0.2148349
370400.0000000    0.2211698
370440.0000000    0.2174226
370480.0000000    0.2097558
370520.0000000    0.2189887
370560.0000000    0.2037282
370600.0000000    0.2004730
370640.0000000    0.2045164
370680.0000000    0.2011677
370720.0000000    0.1995351
370760.0000000    0.2013729
370800.0000000    0.2076219
370840.0000000    0.2009352
370880.0000000    0.2144720
370920.0000000    0.2158771
370960.0000000    0.2169943
371000.0000000    0.2128185
371040.0000000    0.2065983
371080.0000000    0.2206822
371120.0000000    0.2203782
371160.0000000    0.2100020
371200.0000000    0.2031707
371240.0000000    0.1998928
371280.0000000    0.2068333
371320.0000000    0.2140678
371360.0000000    0.2361642
371400.0000000    0.2286941
371440.0000000    0.2403710
371480.0000000    0.2176730
371520.0000000    0.2209396
371560.0000000    0.2237772
371600.0000000    0.2276228
371640.0000000    0.2276243
371680.0000000    0.2236182
371720.0000000    0.2186623
371760.0000000    0.2349392
371800.0000000    0.2239601
371840.0000000    0.2150581
371880.0000000    0.2105974
371920.0000000    0.2138799
371960.0000000    0.2201359
372000.0000000    0.2109741
372040.0000000    0.2038079
372080.0000000    0.2241306
372120.0000000    0.2266049
372160.0000000    0.2253362
372200.0000000    0.2149159
372240.0000000    0.2087691
372280.0000000    0.1998946
372320.0000000    0.2044011
372360.0000000    0.2110820
372400.0000000    0.1938413
372440.0000000    0.2022829
372480.0000000    0.1950592
372520.0000000    0.1935540
372560.0000000    0.2102301
372600.0000000    0.1914257
372640.0000000    0.2067270
372680.0000000    0.2125009
372720.0000000    0.2102024
372760.0000000    0.2024424
372800.0000000    0.2014602
372840.0000000    0.2075631
372880.0000000    0.2020851
372920.0000000    0.2235406
372960.0000000    0.2070488
373000.0000000    0.1966228
373040.0000000    0.2051904
373080.0000000    0.2169626
373120.0000000    0.2124316
373160.0000000    0.1925439
373200.0000000    0.2117466
373240.0000000    0.2173107
373280.0000000    0.2159956
373320.0000000    0.2283402
373360.0000000    0.2262043
373400.0000000    0.2228456
373440.0000000    0.2121674
373480.0000000    0.2120406
373520.0000000    0.2211355
373560.0000000    0.2216080
373600.0000000    0.2250448
373640.0000000    0.2256296
373680.0000000    0.2128995
373720.0000000    0.2097277
373760.0000000    0.2058500
373800.0000000    0.2026623
373840.0000000    0.1922589
373880.0000000    0.2200287
373920.0000000    0.2057676
373960.0000000    0.1984878
374000.0000000    0.1986396
374040.0000000    0.2043378
374080.0000000    0.1980414
374120.0000000    0.2041340
374160.0000000    0.2082849
374200.0000000    0.2109503
374240.0000000    0.2128299
374280.0000000    0.2101970
374320.0000000    0.2139450
374360.0000000    0.2061481
374400.0000000    0.1999133
374440.0000000    0.2074482
374480.0000000    0.2031283
374520.0000000    0.2194475
374560.0000000    0.2166924
374600.0000000    0.2170081
374640.0000000    0.2041137
374680.0000000    0.1931394
374720.0000000    0.2097969
374760.0000000    0.2025053
374800.0000000    0.2076578
374840.0000000    0.2121511
374880.0000000    0.2083257
374920.0000000    0.2017429
374960.0000000    0.2006790
375000.0000000    0.2068639
375040.0000000    0.2143843
375080.0000000    0.2141637
375120.0000000    0.2188553
375160.0000000    0.2142876
375200.0000000    0.2182553
375240.0000000    0.2138154
375280.0000000    0.2194034
375320.0000000    0.2032755
375360.0000000    0.2182514
375400.0000000    0.2047411
375440.0000000    0.2240400
375480.0000000    0.2110158
375520.0000000    0.2184411
375560.0000000    0.2075811
375600.0000000    0.2135190
375640.0000000    0.2184447
375680.0000000    0.2143373
375720.0000000    0.2139636
375760.0000000    0.2060202
375800.0000000    0.2067671
375840.0000000    0.2031734
375880.0000000    0.2079474
375920.0000000    0.2066431
375960.0000000    0.1993851
376000.0000000    0.2055901
376040.0000000    0.2067357
376080.0000000    0.2044390
376120.0000000    0.2124097
376160.0000000    0.2094376
376200.0000000    0.2097474
376240.0000000    0.2006881
376280.0000000    0.2002029
376320.0000000    0.1958108
376360.0000000    0.2089616
376400.0000000    0.2073693
376440.0000000    0.2043882
376480.0000000    0.2126460
376520.0000000    0.2139492
376560.0000000    0.2028865
376600.0000000    0.2051370
376640.0000000    0.2016451
376680.0000000    0.2038089
376720.0000000    0.2072598
376760.0000000    0.1950358
376800.0000000    0.2009944
376840.0000000    0.1983959
376880.0000000    0.2060564
376920.0000000    0.1896054
376960.0000000    0.1909386
377000.0000000    0.1941508
377040.0000000    0.1901179
377080.0000000    0.1950489
377120.0000000    0.1980689
377160.0000000    0.1965570
377200.0000000    0.2024265
377240.0000000    0.1872617
377280.0000000    0.2028883
377320.0000000    0.2060845
377360.0000000    0.2055324
377400.0000000    0.2054131
377440.0000000    0.2145575
377480.0000000    0.1992215
377520.0000000    0.2151994
377560.0000000    0.2095827
377600.0000000    0.2072570
377640.0000000    0.1928699
377680.0000000    0.2063054
377720.0000000    0.1978482
377760.0000000    0.1958715
377800.0000000    0.1970466
377840.0000000    0.1973787
377880.0000000    0.1955907
377920.0000000    0.1921939
377960.0000000    0.1876658
378000.0000000    0.1895006
378040.0000000    0.2005458
378080.0000000    0.1934573
378120.0000000    0.2143120
378160.0000000    0.1972728
378200.0000000    0.2052998
378240.0000000    0.1895262
378280.0000000    0.1918900
378320.0000000    0.1957726
378360.0000000    0.2052371
378400.0000000    0.1999031
378440.0000000    0.2049025
378480.0000000    0.2141906
378520.0000000    0.1911406
378560.0000000    0.2153172
378600.0000000    0.2126494
378640.0000000    0.2066012
378680.0000000    0.1904479
378720.0000000    0.1974455
378760.0000000    0.2091822
378800.0000000    0.2049523
378840.0000000    0.1987886
378880.0000000    0.2058122
378920.0000000    0.1989975
378960.0000000    0.1970261
379000.0000000    0.2066028
379040.0000000    0.2087321
379080.0000000    0.2001348
379120.0000000    0.1929561
379160.0000000    0.1871139
379200.0000000    0.1958651
379240.0000000    0.1931739
379280.0000000    0.1918506
379320.0000000    0.1918747
379360.0000000    0.1947250
379400.0000000    0.1947819
379440.0000000    0.2014344
379480.0000000    0.2109363
379520.0000000    0.1939176
379560.0000000    0.1989995
379600.0000000    0.1998130
379640.0000000    0.1931981
379680.0000000    0.1939433
379720.0000000    0.2076322
379760.0000000    0.1955793
379800.0000000    0.2035145
379840.0000000    0.2100550
379880.0000000    0.2029165
379920.0000000    0.2126532
379960.0000000    0.2045461
380000.0000000    0.2042506
380040.0000000    0.2052293
380080.0000000    0.2119485
380120.0000000    0.1991877
380160.0000000    0.2058877
380200.0000000    0.1992618
380240.0000000    0.2012507
380280.0000000    0.2045303
380320.0000000    0.1974752
380360.0000000    0.1934746
380400.0000000    0.1964941
380440.0000000    0.1971730
380480.0000000    0.2108712
380520.0000000    0.1945530
380560.0000000    0.1930514
380600.0000000    0.2003377
380640.0000000    0.2085734
380680.0000000    0.2053138
380720.0000000    0.2127800
380760.0000000    0.2004602
380800.0000000    0.2112073
380840.0000000    0.1956890
380880.0000000    0.2124067
380920.0000000    0.2079170
380960.0000000    0.2041414
381000.0000000    0.1964215
381040.0000000    0.1990620
381080.0000000    0.2175529
381120.0000000    0.2127124
381160.0000000    0.2035526
381200.0000000    0.2069492
381240.0000000    0.1966324
381280.0000000    0.1972155
381320.0000000    0.1884483
381360.0000000    0.1917665
381400.0000000    0.1950437
381440.0000000    0.1949303
381480.0000000    0.1936028
381520.0000000    0.1951535
381560.0000000    0.2022923
381600.0000000    0.1961058
381640.0000000    0.2278167
381680.0000000    0.2235823
381720.0000000    0.1978465
381760.0000000    0.2068727
381800.0000000    0.2077022
381840.0000000    0.1975880
381880.0000000    0.1962931
381920.0000000    0.1974862
381960.0000000    0.2007950
382000.0000000    0.1957663
382040.0000000    0.1903296
382080.0000000    0.1918958
382120.0000000    0.2032809
382160.0000000    0.2054458
382200.0000000    0.1978995
382240.0000000    0.1932490
382280.0000000    0.1974688
382320.0000000    0.1946239
382360.0000000    0.2020790
382400.0000000    0.2028822
382440.0000000    0.1908335
382480.0000000    0.1933096
382520.0000000    0.1900916
382560.0000000    0.1876903
382600.0000000    0.1997787
382640.0000000    0.1979090
382680.0000000    0.1917731
382720.0000000    0.1932028
382760.0000000    0.1951189
382800.0000000    0.1996119
382840.0000000    0.1924355
382880.0000000    0.2046588
382920.0000000    0.1835479
382960.0000000    0.2081444
383000.0000000    0.2036856
383040.0000000    0.1962262
383080.0000000    0.2054506
383120.0000000    0.1917109
383160.0000000    0.1967739
383200.0000000    0.1962844
383240.0000000    0.1911719
383280.0000000    0.1984965
383320.0000000    0.1892433
383360.0000000    0.1898915
383400.0000000    0.2008017
383440.0000000    0.1908863
383480.0000000    0.2000464
383520.0000000    0.1899250
383560.0000000    0.1971487
383600.0000000    0.2005972
383640.0000000    0.1992421
383680.0000000    0.2031545
383720.0000000    0.1966293
383760.0000000    0.2056355
383800.0000000    0.2120919
383840.0000000    0.2040531
383880.0000000    0.1956421
383920.0000000    0.2065546
383960.0000000    0.2026084
384000.0000000    0.1992347
384040.0000000    0.2156641
384080.0000000    0.2053157
384120.0000000    0.2147517
384160.0000000    0.1945271
384200.0000000    0.2060075
384240.0000000    0.2002633
384280.0000000    0.2048952
384320.0000000    0.1944996
384360.0000000    0.2199343
384400.0000000    0.2003819
384440.0000000    0.2038203
384480.0000000    0.2142554
384520.0000000    0.2035639
384560.0000000    0.1985596
384600.0000000    0.1933811
384640.0000000    0.2056458
384680.0000000    0.2083898
384720.0000000    0.2091969
384760.0000000    0.2119160
384800.0000000    0.1955873
384840.0000000    0.1985571
384880.0000000    0.2042909
384920.0000000    0.1962676
384960.0000000    0.2107112
385000.0000000    0.2096025
385040.0000000    0.2076406
385080.0000000    0.2052671
385120.0000000    0.2164561
385160.0000000    0.2157344
385200.0000000    0.1932661
385240.0000000    0.2074193
385280.0000000    0.1865133
385320.0000000    0.1901618
385360.0000000    0.1940250
385400.0000000    0.1891171
385440.0000000    0.1952492
385480.0000000    0.1829713
385520.0000000    0.1959781
385560.0000000    0.1846649
385600.0000000    0.2037771
385640.0000000    0.2006312
385680.0000000    0.2000683
385720.0000000    0.1941864
385760.0000000    0.2037053
385800.0000000    0.1931259
385840.0000000    0.2022996
385880.0000000    0.1991083
385920.0000000    0.2012620
385960.0000000    0.1942243
386000.0000000    0.1924389
386040.0000000    0.2111206
386080.0000000    0.2145020
386120.0000000    0.2019751
386160.0000000    0.2118306
386200.0000000    0.2089549
386240.0000000    0.2323370
386280.0000000    0.2256586
386320.0000000    0.2286205
386360.0000000    0.2257031
386400.0000000    0.2366454
386440.0000000    0.2329407
386480.0000000    0.2488685
386520.0000000    0.2260524
386560.0000000    0.2108774
386600.0000000    0.1980830
386640.0000000    0.2174576
386680.0000000    0.2261568
386720.0000000    0.2126099
386760.0000000    0.2155550
386800.0000000    0.2092719
386840.0000000    0.2010114
386880.0000000    0.2210911
386920.0000000    0.2245792
386960.0000000    0.2145063
387000.0000000    0.2123762
387040.0000000    0.2183467
387080.0000000    0.2210783
387120.0000000    0.2325000
387160.0000000    0.2097150
387200.0000000    0.2212704
387240.0000000    0.2136291
387280.0000000    0.2158733
387320.0000000    0.2237479
387360.0000000    0.2147426
387400.0000000    0.1994727
387440.0000000    0.2064978
387480.0000000    0.2071158
387520.0000000    0.2034348
387560.0000000    0.2159923
387600.0000000    0.2143003
387640.0000000    0.2133849
387680.0000000    0.2029125
387720.0000000    0.2088747
387760.0000000    0.2233610
387800.0000000    0.2209370
387840.0000000    0.2033164
387880.0000000    0.2042122
387920.0000000    0.2223110
387960.0000000    0.1980147
388000.0000000    0.2012675
388040.0000000    0.2031098
388080.0000000    0.1888033
388120.0000000    0.1997269
388160.0000000    0.2030488
388200.0000000    0.2101982
388240.0000000    0.2092541
388280.0000000    0.2099347
388320.0000000    0.2038868
388360.0000000    0.2016656
388400.0000000    0.1992225
388440.0000000    0.2097368
388480.0000000    0.2127000
388520.0000000    0.1945367
388560.0000000    0.2018920
388600.0000000    0.2002644
388640.0000000    0.2068047
388680.0000000    0.2093745
388720.0000000    0.2145581
388760.0000000    0.1981266
388800.0000000    0.2073366
388840.0000000    0.2094736
388880.0000000    0.1971209
388920.0000000    0.1820395
388960.0000000    0.1861086
389000.0000000    0.2041063
389040.0000000    0.2006772
389080.0000000    0.1957384
389120.0000000    0.2010349
389160.0000000    0.1966263
389200.0000000    0.1936402
389240.0000000    0.1852391
389280.0000000    0.2033868
389320.0000000    0.2019854
389360.0000000    0.1997551
389400.0000000    0.1916942
389440.0000000    0.1933387
389480.0000000    0.2061491
389520.0000000    0.2107852
389560.0000000    0.1976923
389600.0000000    0.2014299
389640.0000000    0.1983135
389680.0000000    0.1923198
389720.0000000    0.1935024
389760.0000000    0.1951315
389800.0000000    0.1981388
389840.0000000    0.2047275
389880.0000000    0.1925138
389920.0000000    0.2083296
389960.0000000    0.2070598
390000.0000000    0.2031785
390040.0000000    0.2024222
390080.0000000    0.1914018
390120.0000000    0.1866001
390160.0000000    0.2094568
390200.0000000    0.2037165
390240.0000000    0.2176118
390280.0000000    0.2009413
390320.0000000    0.2114904
390360.0000000    0.1953724
390400.0000000    0.1963481
390440.0000000    0.2109942
390480.0000000    0.2057924
390520.0000000    0.1939720
390560.0000000    0.2033442
390600.0000000    0.1917345
390640.0000000    0.2042659
390680.0000000    0.2247453
390720.0000000    0.2076652
390760.0000000    0.2150070
390800.0000000    0.1994569
390840.0000000    0.2144484
390880.0000000    0.2064109
390920.0000000    0.2115485
390960.0000000    0.2139707
391000.0000000    0.2089805
391040.0000000    0.2215061
391080.0000000    0.2184567
391120.0000000    0.2224154
391160.0000000    0.2212751
391200.0000000    0.2111068
391240.0000000    0.2047227
391280.0000000    0.2008873
391320.0000000    0.2108240
391360.0000000    0.2008419
391400.0000000    0.2090651
391440.0000000    0.2037664
391480.0000000    0.2126749
391520.0000000    0.2300045
391560.0000000    0.2285846
391600.0000000    0.2305798
391640.0000000    0.2226599
391680.0000000    0.2136142
391720.0000000    0.2201286
391760.0000000    0.2205717
391800.0000000    0.2194573
391840.0000000    0.2051809
391880.0000000    0.2113279
391920.0000000    0.2035995
391960.0000000    0.2289682
392000.0000000    0.2301859
392040.0000000    0.2232636
392080.0000000    0.2294306
392120.0000000    0.2182968
392160.0000000    0.2058234
392200.0000000    0.1993019
392240.0000000    0.2018844
392280.0000000    0.1980018
392320.0000000    0.2011991
392360.0000000    0.2029848
392400.0000000    0.2079546
392440.0000000    0.2076679
392480.0000000    0.2081913
392520.0000000    0.2212975
392560.0000000    0.2191781
392600.0000000    0.2192246
392640.0000000    0.2321885
392680.0000000    0.2230638
392720.0000000    0.2095526
392760.0000000    0.2012217
392800.0000000    0.2181071
392840.0000000    0.2323807
392880.0000000    0.2271005
392920.0000000    0.2159679
392960.0000000    0.2141723
393000.0000000    0.2113445
393040.0000000    0.2194763
393080.0000000    0.2050947
393120.0000000    0.2144686
393160.0000000    0.2126964
393200.0000000    0.2132471
393240.0000000    0.2261457
393280.0000000    0.2146078
393320.0000000    0.2068803
393360.0000000    0.2143947
393400.0000000    0.2252404
393440.0000000    0.2107651
393480.0000000    0.2098861
393520.0000000    0.2073147
393560.0000000    0.2115180
393600.0000000    0.2027570
393640.0000000    0.2242296
393680.0000000    0.2034386
393720.0000000    0.2240980
393760.0000000    0.2116821
393800.0000000    0.2209557
393840.0000000    0.2235323
393880.0000000    0.2043079
393920.0000000    0.2075984
393960.0000000    0.2246716
394000.0000000    0.2083773
394040.0000000    0.2083348
394080.0000000    0.2168585
394120.0000000    0.2049888
394160.0000000    0.2099112
394200.0000000    0.2102964
394240.0000000    0.2161616
394280.0000000    0.2111683
394320.0000000    0.2346453
394360.0000000    0.2255118
394400.0000000    0.2275712
394440.0000000    0.2231703
394480.0000000    0.2310850
394520.0000000    0.2149443
394560.0000000    0.2102934
394600.0000000    0.2281486
394640.0000000    0.2151166
394680.0000000    0.2239332
394720.0000000    0.2076059
394760.0000000    0.2006396
394800.0000000    0.2195795
394840.0000000    0.2057453
394880.0000000    0.2087003
394920.0000000    0.2164065
394960.0000000    0.2112910
395000.0000000    0.2213148
395040.0000000    0.2171481
395080.0000000    0.2087311
395120.0000000    0.2093457
395160.0000000    0.1994381
395200.0000000    0.2082015
395240.0000000    0.1985893
395280.0000000    0.2044828
395320.0000000    0.2152222
395360.0000000    0.1986117
395400.0000000    0.1972882
395440.0000000    0.2062156
395480.0000000    0.1994195
395520.0000000    0.2009730
395560.0000000    0.2036645
395600.0000000    0.1978416
395640.0000000    0.2134848
395680.0000000    0.2091647
395720.0000000    0.2160206
395760.0000000    0.2071017
395800.0000000    0.1980738
395840.0000000    0.2103835
395880.0000000    0.2084371
395920.0000000    0.2017104
395960.0000000    0.2145251
396000.0000000    0.2225417
396040.0000000    0.2074623
396080.0000000    0.2206340
396120.0000000    0.2284956
396160.0000000    0.2357768
396200.0000000    0.2206070
396240.0000000    0.2209599
396280.0000000    0.2164385
396320.0000000    0.2214231
396360.0000000    0.2208409
396400.0000000    0.2014994
396440.0000000    0.2141303
396480.0000000    0.2201120
396520.0000000    0.2256829
396560.0000000    0.2204470
396600.0000000    0.2164595
396640.0000000    0.2246662
396680.0000000    0.2228231
396720.0000000    0.2024533
396760.0000000    0.2099714
396800.0000000    0.2055562
396840.0000000    0.2310153
396880.0000000    0.2339890
396920.0000000    0.2150277
396960.0000000    0.2208030
397000.0000000    0.2126036
397040.0000000    0.2095098
397080.0000000    0.2125287
397120.0000000    0.2083446
397160.0000000    0.2070313
397200.0000000    0.2028786
397240.0000000    0.2283542
397280.0000000    0.2154867
397320.0000000    0.2033715
397360.0000000    0.2057689
397400.0000000    0.2378304
397440.0000000    0.2234772
397480.0000000    0.2312200
397520.0000000    0.2306286
397560.0000000    0.2143953
397600.0000000    0.2206519
397640.0000000    0.2334001
397680.0000000    0.2359332
397720.0000000    0.2245550
397760.0000000    0.2161102
397800.0000000    0.2138476
397840.0000000    0.2244643
397880.0000000    0.2265374
397920.0000000    0.2092696
397960.0000000    0.2228435
398000.0000000    0.2110062
398040.0000000    0.2084945
398080.0000000    0.2028464
398120.0000000    0.2037100
398160.0000000    0.2019562
398200.0000000    0.2083256
398240.0000000    0.2112716
398280.0000000    0.1977897
398320.0000000    0.2103364
398360.0000000    0.2025749
398400.0000000    0.1943989
398440.0000000    0.2020331
398480.0000000    0.2049755
398520.0000000    0.2014992
398560.0000000    0.2009884
398600.0000000    0.2029932
398640.0000000    0.1984816
398680.0000000    0.1835418
398720.0000000    0.1921243
398760.0000000    0.2028443
398800.0000000    0.1974556
398840.0000000    0.2142279
398880.0000000    0.2015003
398920.0000000    0.1949709
398960.0000000    0.1967186
399000.0000000    0.1975076
399040.0000000    0.2052703
399080.0000000    0.2022526
399120.0000000    0.2018016
399160.0000000    0.1865749
399200.0000000    0.1951113
399240.0000000    0.2072902
399280.0000000    0.1919835
399320.0000000    0.1905227
399360.0000000    0.2019001
399400.0000000    0.1989380
399440.0000000    0.1956392
399480.0000000    0.2057989
399520.0000000    0.2069891
399560.0000000    0.2050318
399600.0000000    0.2014306
399640.0000000    0.1955909
399680.0000000    0.2025455
399720.0000000    0.2176501
399760.0000000    0.2184993
399800.0000000    0.2185128
399840.0000000    0.2086015
399880.0000000    0.2061165
399920.0000000    0.2195286
399960.0000000    0.2077659
400000.0000000    0.2169878
400040.0000000    0.2050680
400080.0000000    0.2087649
400120.0000000    0.2133938
400160.0000000    0.2141446
400200.0000000    0.2108302
400240.0000000    0.1984592
400280.0000000    0.2185693
400320.0000000    0.2072335
400360.0000000    0.1994339
400400.0000000    0.1970353
400440.0000000    0.2117610
400480.0000000    0.1987985
400520.0000000    0.2074940
400560.0000000    0.2004172
400600.0000000    0.1998789
400640.0000000    0.2193825
400680.0000000    0.2209794
400720.0000000    0.2198257
400760.0000000    0.2087233
400800.0000000    0.2172423
400840.0000000    0.2096972
400880.0000000    0.2237421
400920.0000000    0.2307930
400960.0000000    0.2072595
401000.0000000    0.2074345
401040.0000000    0.2107294
401080.0000000    0.2128117
401120.0000000    0.2155992
401160.0000000    0.2173723
401200.0000000    0.2235954
401240.0000000    0.2227784
401280.0000000    0.2173482
401320.0000000    0.2228166
401360.0000000    0.2250204
401400.0000000    0.2138293
401440.0000000    0.2223351
401480.0000000    0.2279982
401520.0000000    0.2269551
401560.0000000    0.2134194
401600.0000000    0.2107074
401640.0000000    0.2245660
401680.0000000    0.2314816
401720.0000000    0.2174564
401760.0000000    0.2295109
401800.0000000    0.2179328
401840.0000000    0.2304731
401880.0000000    0.2123732
401920.0000000    0.2114415
401960.0000000    0.2062574
402000.0000000    0.2113023
402040.0000000    0.2170750
402080.0000000    0.2135988
402120.0000000    0.2160019
402160.0000000    0.2142436
402200.0000000    0.2022604
402240.0000000    0.2179973
402280.0000000    0.2242470
402320.0000000    0.2292583
402360.0000000    0.2319388
402400.0000000    0.2230464
402440.0000000    0.2165715
402480.0000000    0.2190607
402520.0000000    0.2236617
402560.0000000    0.2409007
402600.0000000    0.2358466
402640.0000000    0.2420784
402680.0000000    0.2386398
402720.0000000    0.2256036
402760.0000000    0.2202195
402800.0000000    0.2250237
402840.0000000    0.2421457
402880.0000000    0.2330243
402920.0000000    0.2259568
402960.0000000    0.2247331
403000.0000000    0.2342239
403040.0000000    0.2186128
403080.0000000    0.2310396
403120.0000000    0.2332460
403160.0000000    0.2433272
403200.0000000    0.2241221
403240.0000000    0.2383472
403280.0000000    0.2452808
403320.0000000    0.2407223
403360.0000000    0.2403392
403400.0000000    0.2418442
403440.0000000    0.2376543
403480.0000000    0.2373476
403520.0000000    0.2337762
403560.0000000    0.2392074
403600.0000000    0.2388589
403640.0000000    0.2322064
403680.0000000    0.2420381
403720.0000000    0.2321033
403760.0000000    0.2371698
403800.0000000    0.2413683
403840.0000000    0.2327827
403880.0000000    0.2366489
403920.0000000    0.2300329
403960.0000000    0.2106382
404000.0000000    0.2346141
404040.0000000    0.2465298
404080.0000000    0.2367957
404120.0000000    0.2418899
404160.0000000    0.2352375
404200.0000000    0.2210168
404240.0000000    0.2300700
404280.0000000    0.2325513
404320.0000000    0.2327158
404360.0000000    0.2242674
404400.0000000    0.2354022
404440.0000000    0.2344405
404480.0000000    0.2341011
404520.0000000    0.2317333
404560.0000000    0.2365340
404600.0000000    0.2309003
404640.0000000    0.2317236
404680.0000000    0.2463181
404720.0000000    0.2328771
404760.0000000    0.2320811
404800.0000000    0.2280391
404840.0000000    0.2234981
404880.0000000    0.2209064
404920.0000000    0.2284597
404960.0000000    0.2361183
405000.0000000    0.2196769
405040.0000000    0.2442570
405080.0000000    0.2374785
405120.0000000    0.2375779
405160.0000000    0.2438155
405200.0000000    0.2297980
405240.0000000    0.2384387
405280.0000000    0.2364112
405320.0000000    0.2272641
405360.0000000    0.2204957
405400.0000000    0.2251315
405440.0000000    0.2254152
405480.0000000    0.2396759
405520.0000000    0.2496447
405560.0000000    0.2431125
405600.0000000    0.2376901
405640.0000000    0.2413237
405680.0000000    0.2401466
405720.0000000    0.2429692
405760.0000000    0.2357795
405800.0000000    0.2216070
405840.0000000    0.2200817
405880.0000000    0.2358667
405920.0000000    0.2436180
405960.0000000    0.2408452
406000.0000000    0.2417370
406040.0000000    0.2479563
406080.0000000    0.2308068
406120.0000000    0.2321125
406160.0000000    0.2489871
406200.0000000    0.2430263
406240.0000000    0.2356681
406280.0000000    0.2374607
406320.0000000    0.2295445
406360.0000000    0.2334590
406400.0000000    0.2248892
406440.0000000    0.2410780
406480.0000000    0.2441575
406520.0000000    0.2331671
406560.0000000    0.2366970
406600.0000000    0.2206737
406640.0000000    0.2359052
406680.0000000    0.2230254
406720.0000000    0.2389526
406760.0000000    0.2385488
406800.0000000    0.2408315
406840.0000000    0.2347827
406880.0000000    0.2402948
406920.0000000    0.2321208
406960.0000000    0.2496046
407000.0000000    0.2237584
407040.0000000    0.2166364
407080.0000000    0.2276010
407120.0000000    0.2296361
407160.0000000    0.2075829
407200.0000000    0.2250152
407240.0000000    0.2182281
407280.0000000    0.2124094
407320.0000000    0.2097872
407360.0000000    0.2171876
407400.0000000    0.2222610
407440.0000000    0.2187474
407480.0000000    0.2177486
407520.0000000    0.2173353
407560.0000000    0.2295818
407600.0000000    0.2224601
407640.0000000    0.2298670
407680.0000000    0.2340193
407720.0000000    0.2308155
407760.0000000    0.2434895
407800.0000000    0.2361536
407840.0000000    0.2302599
407880.0000000    0.2370690
407920.0000000    0.2341679
407960.0000000    0.2374843
408000.0000000    0.2400542
408040.0000000    0.2374612
408080.0000000    0.2348929
408120.0000000    0.2384811
408160.0000000    0.2441127
408200.0000000    0.2352306
408240.0000000    0.2292904
408280.0000000    0.2377518
408320.0000000    0.2298832
408360.0000000    0.2125419
408400.0000000    0.2272685
408440.0000000    0.2265551
408480.0000000    0.2386105
408520.0000000    0.2214192
408560.0000000    0.2298084
408600.0000000    0.2244358
408640.0000000    0.2250580
408680.0000000    0.2237416
408720.0000000    0.2492841
408760.0000000    0.2295624
408800.0000000    0.2164557
408840.0000000    0.2288573
408880.0000000    0.2235409
408920.0000000    0.2101448
408960.0000000    0.2309312
409000.0000000    0.2230805
409040.0000000    0.2207544
409080.0000000    0.2241355
409120.0000000    0.2155381
409160.0000000    0.2158557
409200.0000000    0.2244244
409240.0000000    0.2195248
409280.0000000    0.2171827
409320.0000000    0.2134955
409360.0000000    0.2337848
409400.0000000    0.2284050
409440.0000000    0.2272516
409480.0000000    0.2362371
409520.0000000    0.2105049
409560.0000000    0.2243136
409600.0000000    0.2129250
409640.0000000    0.2172493
409680.0000000    0.2046129
409720.0000000    0.2170540
409760.0000000    0.2132073
409800.0000000    0.2224464
409840.0000000    0.2137333
409880.0000000    0.2242342
409920.0000000    0.2260648
409960.0000000    0.2077387
410000.0000000    0.2182741
410040.0000000    0.2138438
410080.0000000    0.2180873
410120.0000000    0.2172882
410160.0000000    0.2183829
410200.0000000    0.2214928
410240.0000000    0.2118448
410280.0000000    0.2271263
410320.0000000    0.2197597
410360.0000000    0.2369851
410400.0000000    0.2265463
410440.0000000    0.2328710
410480.0000000    0.2120247
410520.0000000    0.2159105
410560.0000000    0.2199803
410600.0000000    0.2221946
410640.0000000    0.2311704
410680.0000000    0.2188028
410720.0000000    0.2117712
410760.0000000    0.2161586
410800.0000000    0.2132527
410840.0000000    0.2193505
410880.0000000    0.2344676
410920.0000000    0.2337993
410960.0000000    0.2279999
411000.0000000    0.2306025
411040.0000000    0.2303804
411080.0000000    0.2297143
411120.0000000    0.2311842
411160.0000000    0.2289684
411200.0000000    0.2316270
411240.0000000    0.2298558
411280.0000000    0.2283983
411320.0000000    0.2152852
411360.0000000    0.2176396
411400.0000000    0.2249650
411440.0000000    0.2261177
411480.0000000    0.2241348
411520.0000000    0.2276957
411560.0000000    0.2234576
411600.0000000    0.2233129
411640.0000000    0.2200995
411680.0000000    0.2227028
411720.0000000    0.2263019
411760.0000000    0.2115056
411800.0000000    0.2250434
411840.0000000    0.2190845
411880.0000000    0.2330406
411920.0000000    0.2221019
411960.0000000    0.2346296
412000.0000000    0.2445319
412040.0000000    0.2427419
412080.0000000    0.2345774
412120.0000000    0.2289957
412160.0000000    0.2273351
412200.0000000    0.2237395
412240.0000000    0.2332434
412280.0000000    0.2104275
412320.0000000    0.2168454
412360.0000000    0.2224654
412400.0000000    0.2313478
412440.0000000    0.2285213
412480.0000000    0.2291942
412520.0000000    0.2200957
412560.0000000    0.2129921
412600.0000000    0.2077194
412640.0000000    0.2169900
412680.0000000    0.2241663
412720.0000000    0.2270300
412760.0000000    0.2292452
412800.0000000    0.2231047
412840.0000000    0.2412180
412880.0000000    0.2230777
412920.0000000    0.2276196
412960.0000000    0.2307981
413000.0000000    0.2103181
413040.0000000    0.2294447
413080.0000000    0.2256842
413120.0000000    0.2226834
413160.0000000    0.2255636
413200.0000000    0.2145802
413240.0000000    0.2233200
413280.0000000    0.2260357
413320.0000000    0.2212690
413360.0000000    0.2288626
413400.0000000    0.2211581
413440.0000000    0.2230798
413480.0000000    0.2183051
413520.0000000    0.2395352
413560.0000000    0.2438696
413600.0000000    0.2316635
413640.0000000    0.2170503
413680.0000000    0.2274101
413720.0000000    0.2315442
413760.0000000    0.2213263
413800.0000000    0.2121032
413840.0000000    0.2314076
413880.0000000    0.2286956
413920.0000000    0.2390906
413960.0000000    0.2243043
414000.0000000    0.2377664
414040.0000000    0.2416515
414080.0000000    0.2361562
414120.0000000    0.2378921
414160.0000000    0.2339009
414200.0000000    0.2220628
414240.0000000    0.2066493
414280.0000000    0.2234906
414320.0000000    0.2123703
414360.0000000    0.2075766
414400.0000000    0.2114673
414440.0000000    0.2065161
414480.0000000    0.2047911
414520.0000000    0.2113338
414560.0000000    0.2013240
414600.0000000    0.2161669
414640.0000000    0.2199074
414680.0000000    0.2164986
414720.0000000    0.2175006
414760.0000000    0.2287855
414800.0000000    0.2212420
414840.0000000    0.2107876
414880.0000000    0.2156834
414920.0000000    0.2167015
414960.0000000    0.2279051
415000.0000000    0.2332353
415040.0000000    0.2124573
415080.0000000    0.2161531
415120.0000000    0.2288228
415160.0000000    0.2261887
415200.0000000    0.2145201
415240.0000000    0.2212731
415280.0000000    0.2226448
415320.0000000    0.2239854
415360.0000000    0.1983121
415400.0000000    0.1992912
415440.0000000    0.2117964
415480.0000000    0.2178854
415520.0000000    0.2133204
415560.0000000    0.1949078
415600.0000000    0.2117850
415640.0000000    0.2062522
415680.0000000    0.2145137
415720.0000000    0.1989633
415760.0000000    0.2142644
415800.0000000    0.2293797
415840.0000000    0.2207189
415880.0000000    0.2260146
415920.0000000    0.2186836
415960.0000000    0.2133710
416000.0000000    0.2271158
416040.0000000    0.2074995
416080.0000000    0.2292465
416120.0000000    0.2067247
416160.0000000    0.1875409
416200.0000000    0.2004545
416240.0000000    0.1962129
416280.0000000    0.2000430
416320.0000000    0.2082193
416360.0000000    0.2065130
416400.0000000    0.2034142
416440.0000000    0.1909453
416480.0000000    0.2124325
416520.0000000    0.2069140
416560.0000000    0.2126864
416600.0000000    0.2024564
416640.0000000    0.1973825
416680.0000000    0.2256821
416720.0000000    0.2299252
416760.0000000    0.2209389
416800.0000000    0.2157458
416840.0000000    0.2106913
416880.0000000    0.2291193
416920.0000000    0.2139810
416960.0000000    0.2233630
417000.0000000    0.2267594
417040.0000000    0.2199361
417080.0000000    0.2160775
417120.0000000    0.2127122
417160.0000000    0.2000841
417200.0000000    0.2131246
417240.0000000    0.2181521
417280.0000000    0.2087533
417320.0000000    0.2079576
417360.0000000    0.2113067
417400.0000000    0.2168900
417440.0000000    0.2125988
417480.0000000    0.2243065
417520.0000000    0.2169723
417560.0000000    0.2294334
417600.0000000    0.2200039
417640.0000000    0.2217290
417680.0000000    0.2325009
417720.0000000    0.2090189
417760.0000000    0.2108608
417800.0000000    0.2088146
417840.0000000    0.2219354
417880.0000000    0.2153245
417920.0000000    0.2318918
417960.0000000    0.2235252
418000.0000000    0.2242908
418040.0000000    0.2186798
418080.0000000    0.2140711
418120.0000000    0.2206644
418160.0000000    0.2197945
418200.0000000    0.2201486
418240.0000000    0.2227460
418280.0000000    0.2173427
418320.0000000    0.2198262
418360.0000000    0.2196712
418400.0000000    0.2250240
418440.0000000    0.2336960
418480.0000000    0.2193257
418520.0000000    0.2122476
418560.0000000    0.2138942
418600.0000000    0.2281071
418640.0000000    0.2255692
418680.0000000    0.2383765
418720.0000000    0.2226809
418760.0000000    0.2210883
418800.0000000    0.2073647
418840.0000000    0.2152468
418880.0000000    0.2053749
418920.0000000    0.2309352
418960.0000000    0.2212709
419000.0000000    0.2114406
419040.0000000    0.2304226
419080.0000000    0.2288234
419120.0000000    0.2263454
419160.0000000    0.2265707
419200.0000000    0.2197693
419240.0000000    0.2184878
419280.0000000    0.2277907
419320.0000000    0.2182943
419360.0000000    0.2178912
419400.0000000    0.2172559
419440.0000000    0.2104432
419480.0000000    0.2153350
419520.0000000    0.2163484
419560.0000000    0.2227425
419600.0000000    0.2185000
419640.0000000    0.2307663
419680.0000000    0.2253334
419720.0000000    0.2285527
419760.0000000    0.2250625
419800.0000000    0.2203809
419840.0000000    0.2133096
419880.0000000    0.2278690
419920.0000000    0.2250613
419960.0000000    0.2179555
420000.0000000    0.2060916
420040.0000000    0.2271528
420080.0000000    0.2152381
420120.0000000    0.2122005
420160.0000000    0.2374727
420200.0000000    0.2395214
420240.0000000    0.2393450
420280.0000000    0.2205186
420320.0000000    0.2422763
420360.0000000    0.2480357
420400.0000000    0.2488097
420440.0000000    0.2441444
420480.0000000    0.2366713
420520.0000000    0.2292292
420560.0000000    0.2336316
420600.0000000    0.2248293
420640.0000000    0.2482016
420680.0000000    0.2392679
420720.0000000    0.2308167
420760.0000000    0.2265950
420800.0000000    0.2330069
420840.0000000    0.2287417
420880.0000000    0.2133203
420920.0000000    0.2404778
420960.0000000    0.2378706
421000.0000000    0.2380454
421040.0000000    0.2293829
421080.0000000    0.2292775
421120.0000000    0.2288467
421160.0000000    0.2303464
421200.0000000    0.2259026
421240.0000000    0.2366431
421280.0000000    0.2305942
421320.0000000    0.2445757
421360.0000000    0.2373446
421400.0000000    0.2209703
421440.0000000    0.2343537
421480.0000000    0.2415173
421520.0000000    0.2357976
421560.0000000    0.2257588
421600.0000000    0.2454329
421640.0000000    0.2308345
421680.0000000    0.2182723
421720.0000000    0.2188788
421760.0000000    0.2322569
421800.0000000    0.2289697
421840.0000000    0.2147651
421880.0000000    0.2175173
421920.0000000    0.2217278
421960.0000000    0.2257557
422000.0000000    0.2327048
422040.0000000    0.2227339
422080.0000000    0.2184816
422120.0000000    0.2209440
422160.0000000    0.2221206
422200.0000000    0.2221509
422240.0000000    0.2198490
422280.0000000    0.2311631
422320.0000000    0.2267879
422360.0000000    0.2311775
422400.0000000    0.2273629
422440.0000000    0.2418223
422480.0000000    0.2441333
422520.0000000    0.2466268
422560.0000000    0.2325197
422600.0000000    0.2410310
422640.0000000    0.2408627
422680.0000000    0.2406709
422720.0000000    0.2563518
422760.0000000    0.2505637
422800.0000000    0.2437782
422840.0000000    0.2376684
422880.0000000    0.2394989
422920.0000000    0.2368481
422960.0000000    0.2437184
423000.0000000    0.2509204
423040.0000000    0.2376812
423080.0000000    0.2391548
423120.0000000    0.2419873
423160.0000000    0.2298424
423200.0000000    0.2453226
423240.0000000    0.2235764
423280.0000000    0.2189204
423320.0000000    0.2450876
423360.0000000    0.2298184
423400.0000000    0.2318527
423440.0000000    0.2399424
423480.0000000    0.2169528
423520.0000000    0.2322912
423560.0000000    0.2291002
423600.0000000    0.2236091
423640.0000000    0.2331363
423680.0000000    0.2253243
423720.0000000    0.2244264
423760.0000000    0.2237957
423800.0000000    0.2289649
423840.0000000    0.2243479
423880.0000000    0.2059452
423920.0000000    0.2224767
423960.0000000    0.2220451
424000.0000000    0.2231119
424040.0000000    0.2120573
424080.0000000    0.2250478
424120.0000000    0.2364604
424160.0000000    0.2229999
424200.0000000    0.2228898
424240.0000000    0.2195809
424280.0000000    0.2248709
424320.0000000    0.2040740
424360.0000000    0.2253461
424400.0000000    0.2213907
424440.0000000    0.2141140
424480.0000000    0.2114421
424520.0000000    0.2078739
424560.0000000    0.2147203
424600.0000000    0.2164800
424640.0000000    0.2294430
424680.0000000    0.2145262
424720.0000000    0.2068312
424760.0000000    0.2171472
424800.0000000    0.2042365
424840.0000000    0.2133522
424880.0000000    0.2068592
424920.0000000    0.1989629
424960.0000000    0.2014843
425000.0000000    0.2066169
425040.0000000    0.2083016
425080.0000000    0.2017654
425120.0000000    0.2037838
425160.0000000    0.2144775
425200.0000000    0.2037132
425240.0000000    0.2265817
425280.0000000    0.2184644
425320.0000000    0.2263647
425360.0000000    0.2420266
425400.0000000    0.2305314
425440.0000000    0.2162815
425480.0000000    0.2087064
425520.0000000    0.2322001
425560.0000000    0.2219062
425600.0000000    0.2324016
425640.0000000    0.2307072
425680.0000000    0.2272589
425720.0000000    0.2235315
425760.0000000    0.2338096
425800.0000000    0.2395395
425840.0000000    0.2306861
425880.0000000    0.2169508
425920.0000000    0.2166860
425960.0000000    0.2290947
426000.0000000    0.2290510
426040.0000000    0.2285986
426080.0000000    0.2225233
426120.0000000    0.2301580
426160.0000000    0.2147409
426200.0000000    0.2166773
426240.0000000    0.2095297
426280.0000000    0.2230743
426320.0000000    0.2087350
426360.0000000    0.2258677
426400.0000000    0.2081630
426440.0000000    0.2236826
426480.0000000    0.2132268
426520.0000000    0.2113966
426560.0000000    0.2166049
426600.0000000    0.2053261
426640.0000000    0.2200264
426680.0000000    0.2139591
426720.0000000    0.2136784
426760.0000000    0.2179844
426800.0000000    0.2119426
426840.0000000    0.2113990
426880.0000000    0.2106298
426920.0000000    0.2120821
426960.0000000    0.1988486
427000.0000000    0.2242227
427040.0000000    0.2282691
427080.0000000    0.2141178
427120.0000000    0.2234434
427160.0000000    0.2256912
427200.0000000    0.2219631
427240.0000000    0.2294949
427280.0000000    0.2221774
427320.0000000    0.2183042
427360.0000000    0.2268827
427400.0000000    0.2169154
427440.0000000    0.2297695
427480.0000000    0.2310835
427520.0000000    0.2249158
427560.0000000    0.2273719
427600.0000000    0.2263971
427640.0000000    0.2113102
427680.0000000    0.2351049
427720.0000000    0.2229005
427760.0000000    0.2252406
427800.0000000    0.2120937
427840.0000000    0.2088538
427880.0000000    0.2318106
427920.0000000    0.2404341
427960.0000000    0.2167196
428000.0000000    0.2283530
428040.0000000    0.2282254
428080.0000000    0.2096503
428120.0000000    0.2202161
428160.0000000    0.2200971
428200.0000000    0.2222068
428240.0000000    0.2268629
428280.0000000    0.2214270
428320.0000000    0.2209589
428360.0000000    0.2341093
428400.0000000    0.2079780
428440.0000000    0.2361501
428480.0000000    0.2340284
428520.0000000    0.2189362
428560.0000000    0.2077607
428600.0000000    0.2148209
428640.0000000    0.2057721
428680.0000000    0.2081112
428720.0000000    0.2159835
428760.0000000    0.2314240
428800.0000000    0.2128828
428840.0000000    0.2183132
428880.0000000    0.2246874
428920.0000000    0.2299828
428960.0000000    0.2136046
429000.0000000    0.2240805
429040.0000000    0.2269280
429080.0000000    0.2203058
429120.0000000    0.2217100
429160.0000000    0.2345676
429200.0000000    0.2250497
429240.0000000    0.2115932
429280.0000000    0.2347326
429320.0000000    0.2402883
429360.0000000    0.2323467
429400.0000000    0.2354363
429440.0000000    0.2374793
429480.0000000    0.2351654
429520.0000000    0.2355426
429560.0000000    0.2368198
429600.0000000    0.2177587
429640.0000000    0.2260183
429680.0000000    0.2246450
429720.0000000    0.2153306
429760.0000000    0.2240598
429800.0000000    0.2183942
429840.0000000    0.2183940
429880.0000000    0.2059817
429920.0000000    0.2071134
429960.0000000    0.2047851
430000.0000000    0.2077112
430040.0000000    0.2224905
430080.0000000    0.2165067
430120.0000000    0.2237473
430160.0000000    0.2292587
430200.0000000    0.2202317
430240.0000000    0.2316470
430280.0000000    0.2101258
430320.0000000    0.2091136
430360.0000000    0.2067588
430400.0000000    0.2118322
430440.0000000    0.2130824
430480.0000000    0.2244929
430520.0000000    0.2160049
430560.0000000    0.2254938
430600.0000000    0.2249034
430640.0000000    0.2210158
430680.0000000    0.2405102
430720.0000000    0.2216887
430760.0000000    0.2245554
430800.0000000    0.2255320
430840.0000000    0.2207883
430880.0000000    0.2370722
430920.0000000    0.2104170
430960.0000000    0.2114851
431000.0000000    0.2244558
431040.0000000    0.2209581
431080.0000000    0.2110742
431120.0000000    0.2183439
431160.0000000    0.2350646
431200.0000000    0.2131455
431240.0000000    0.2239645
431280.0000000    0.2347727
431320.0000000    0.2266961
431360.0000000    0.2253559
431400.0000000    0.2130782
431440.0000000    0.2181871
431480.0000000    0.2187784
431520.0000000    0.2281604
431560.0000000    0.2250695
431600.0000000    0.2207742
431640.0000000    0.2068331
431680.0000000    0.2220399
431720.0000000    0.2026531
431760.0000000    0.2109244
431800.0000000    0.2160092
431840.0000000    0.2068027
431880.0000000    0.2109843
431920.0000000    0.2080931
431960.0000000    0.1991959
432000.0000000    0.1985105
432040.0000000    0.1950909
432080.0000000    0.1951561
432120.0000000    0.2119139
432160.0000000    0.2238605
432200.0000000    0.2181884
432240.0000000    0.2013732
432280.0000000    0.2110018
432320.0000000    0.2107051
432360.0000000    0.2066354
432400.0000000    0.2100097
432440.0000000    0.2176489
432480.0000000    0.2161953
432520.0000000    0.2265423
432560.0000000    0.2170816
432600.0000000    0.2241120
432640.0000000    0.2288334
432680.0000000    0.2422809
432720.0000000    0.2364251
432760.0000000    0.2222436
432800.0000000    0.2361427
432840.0000000    0.2306598
432880.0000000    0.2318486
432920.0000000    0.2256381
432960.0000000    0.2261149
433000.0000000    0.2134601
433040.0000000    0.2101325
433080.0000000    0.2075963
433120.0000000    0.2113801
433160.0000000    0.2260098
433200.0000000    0.2122329
433240.0000000    0.2219126
433280.0000000    0.2170247
433320.0000000    0.2198845
433360.0000000    0.2065509
433400.0000000    0.2072225
433440.0000000    0.2324028
433480.0000000    0.2155639
433520.0000000    0.2200284
433560.0000000    0.2096409
433600.0000000    0.1999696
433640.0000000    0.1984569
433680.0000000    0.2077272
433720.0000000    0.2125651
433760.0000000    0.2097643
433800.0000000    0.2149901
433840.0000000    0.2222463
433880.0000000    0.2195058
433920.0000000    0.2117584
433960.0000000    0.2252311
434000.0000000    0.2022876
434040.0000000    0.2184220
434080.0000000    0.2123055
434120.0000000    0.2109633
434160.0000000    0.1972285
434200.0000000    0.2157509
434240.0000000    0.2132618
434280.0000000    0.2233783
434320.0000000    0.2253220
434360.0000000    0.2264603
434400.0000000    0.2250411
434440.0000000    0.2362960
434480.0000000    0.2185500
434520.0000000    0.2414196
434560.0000000    0.2177849
434600.0000000    0.2141400
434640.0000000    0.2319957
434680.0000000    0.2402739
434720.0000000    0.2341630
434760.0000000    0.2266353
434800.0000000    0.2237849
434840.0000000    0.2301753
434880.0000000    0.2445531
434920.0000000    0.2418167
434960.0000000    0.2147280
435000.0000000    0.2266122
435040.0000000    0.2238980
435080.0000000    0.2286684
435120.0000000    0.2215662
435160.0000000    0.2224361
435200.0000000    0.2292257
435240.0000000    0.2310942
435280.0000000    0.2212794
435320.0000000    0.2094780
435360.0000000    0.2051866
435400.0000000    0.2262829
435440.0000000    0.2265435
435480.0000000    0.2362258
435520.0000000    0.2145943
435560.0000000    0.2254396
435600.0000000    0.2285387
435640.0000000    0.2341758
435680.0000000    0.2270216
435720.0000000    0.2189665
435760.0000000    0.2281259
435800.0000000    0.2308518
435840.0000000    0.2088092
435880.0000000    0.2291123
435920.0000000    0.2172411
435960.0000000    0.2300122
436000.0000000    0.2129503
436040.0000000    0.2221828
436080.0000000    0.2226018
436120.0000000    0.2189282
436160.0000000    0.2154548
436200.0000000    0.2120420
436240.0000000    0.2245069
436280.0000000    0.2196416
436320.0000000    0.2174695
436360.0000000    0.2330837
436400.0000000    0.2139241
436440.0000000    0.2189084
436480.0000000    0.2203800
436520.0000000    0.2114144
436560.0000000    0.2191947
436600.0000000    0.2197299
436640.0000000    0.2347401
436680.0000000    0.2295586
436720.0000000    0.2097077
436760.0000000    0.2132173
436800.0000000    0.2173125
436840.0000000    0.2272061
436880.0000000    0.2170345
436920.0000000    0.2295632
436960.0000000    0.2312199
437000.0000000    0.2194915
437040.0000000    0.2079845
437080.0000000    0.2322518
437120.0000000    0.2256417
437160.0000000    0.2221440
437200.0000000    0.2240393
437240.0000000    0.2077095
437280.0000000    0.2111728
437320.0000000    0.2255212
437360.0000000    0.2211951
437400.0000000    0.2032232
437440.0000000    0.2218425
437480.0000000    0.2130947
437520.0000000    0.2174835
437560.0000000    0.2175156
437600.0000000    0.2097466
437640.0000000    0.2314877
437680.0000000    0.2143982
437720.0000000    0.2125350
437760.0000000    0.2241455
437800.0000000    0.2282316
437840.0000000    0.2146557
437880.0000000    0.2424939
437920.0000000    0.2273254
437960.0000000    0.2421309
438000.0000000    0.2312007
438040.0000000    0.2419618
438080.0000000    0.2373321
438120.0000000    0.2282757
438160.0000000    0.2203944
438200.0000000    0.2285686
438240.0000000    0.2238750
438280.0000000    0.2186910
438320.0000000    0.2390075
438360.0000000    0.2180032
438400.0000000    0.2285585
438440.0000000    0.2194934
438480.0000000    0.2214341
438520.0000000    0.2154455
438560.0000000    0.2188933
438600.0000000    0.2183704
438640.0000000    0.2301595
438680.0000000    0.2259217
438720.0000000    0.2225213
438760.0000000    0.2219995
438800.0000000    0.2367260
438840.0000000    0.2202267
438880.0000000    0.2277226
438920.0000000    0.2151168
438960.0000000    0.2285085
439000.0000000    0.2377843
439040.0000000    0.2391625
439080.0000000    0.2186780
439120.0000000    0.2275377
439160.0000000    0.2194401
439200.0000000    0.2077170
439240.0000000    0.2085972
439280.0000000    0.2088949
439320.0000000    0.2088177
439360.0000000    0.2166523
439400.0000000    0.2330445
439440.0000000    0.2232397
439480.0000000    0.2333825
439520.0000000    0.2143749
439560.0000000    0.2225749
439600.0000000    0.2122035
439640.0000000    0.2123930
439680.0000000    0.2224224
439720.0000000    0.2184042
439760.0000000    0.2239757
439800.0000000    0.2270051
439840.0000000    0.2003211
439880.0000000    0.2079918
439920.0000000    0.2215777
439960.0000000    0.1951947
440000.0000000    0.1977109
440040.0000000    0.2216204
440080.0000000    0.2131122
440120.0000000    0.2008291
440160.0000000    0.2218864
440200.0000000    0.2158819
440240.0000000    0.2167780
440280.0000000    0.2055172
440320.0000000    0.2099695
440360.0000000    0.2168397
440400.0000000    0.2178501
440440.0000000    0.2249676
440480.0000000    0.2193869
440520.0000000    0.2229681
440560.0000000    0.2130169
440600.0000000    0.2171696
440640.0000000    0.2070864
440680.0000000    0.2142495
440720.0000000    0.2129942
440760.0000000    0.2137491
440800.0000000    0.2252715
440840.0000000    0.2242206
440880.0000000    0.2198825
440920.0000000    0.2244049
440960.0000000    0.2254500
441000.0000000    0.2212411
441040.0000000    0.2088959
441080.0000000    0.2252972
441120.0000000    0.2091936
441160.0000000    0.2009538
441200.0000000    0.2155670
441240.0000000    0.2142141
441280.0000000    0.2212252
441320.0000000    0.2133599
441360.0000000    0.2185178
441400.0000000    0.2247225
441440.0000000    0.2194567
441480.0000000    0.2260573
441520.0000000    0.2063273
441560.0000000    0.2191172
441600.0000000    0.2126349
441640.0000000    0.2235885
441680.0000000    0.2181895
441720.0000000    0.2165480
441760.0000000    0.2206482
441800.0000000    0.2387172
441840.0000000    0.2168209
441880.0000000    0.2155853
441920.0000000    0.2217700
441960.0000000    0.2263648
442000.0000000    0.2204934
442040.0000000    0.2304619
442080.0000000    0.2184488
442120.0000000    0.2202598
442160.0000000    0.2298063
442200.0000000    0.2402413
442240.0000000    0.2330036
442280.0000000    0.2235831
442320.0000000    0.2258399
442360.0000000    0.2166169
442400.0000000    0.2265399
442440.0000000    0.2211238
442480.0000000    0.2166057
442520.0000000    0.1923593
442560.0000000    0.2030232
442600.0000000    0.2145373
442640.0000000    0.2244816
442680.0000000    0.2252166
442720.0000000    0.2348152
442760.0000000    0.2076475
442800.0000000    0.2132439
442840.0000000    0.2251118
442880.0000000    0.2231369
442920.0000000    0.2197444
442960.0000000    0.2185433
443000.0000000    0.2323371
443040.0000000    0.2357469
443080.0000000    0.2242575
443120.0000000    0.2032833
443160.0000000    0.2209029
443200.0000000    0.2151170
443240.0000000    0.2155127
443280.0000000    0.2029444
443320.0000000    0.2056309
443360.0000000    0.2197962
443400.0000000    0.1978642
443440.0000000    0.2024938
443480.0000000    0.2019430
443520.0000000    0.2209234
443560.0000000    0.2126082
443600.0000000    0.2315282
443640.0000000    0.2384116
443680.0000000    0.2191493
443720.0000000    0.2187271
443760.0000000    0.2193448
443800.0000000    0.2098441
443840.0000000    0.2036252
443880.0000000    0.2104040
443920.0000000    0.2089521
443960.0000000    0.2059073
444000.0000000    0.2099238
444040.0000000    0.2222359
444080.0000000    0.2171742
444120.0000000    0.2228407
444160.0000000    0.2071838
444200.0000000    0.2105308
444240.0000000    0.2092671
444280.0000000    0.2190762
444320.0000000    0.2146390
444360.0000000    0.2019218
444400.0000000    0.2187833
444440.0000000    0.2201864
444480.0000000    0.2157712
444520.0000000    0.2134218
444560.0000000    0.2186303
444600.0000000    0.2089186
444640.0000000    0.2101464
444680.0000000    0.2037151
444720.0000000    0.2071015
444760.0000000    0.2038647
444800.0000000    0.2132084
444840.0000000    0.2036256
444880.0000000    0.2070842
444920.0000000    0.2133055
444960.0000000    0.2057968
445000.0000000    0.2100783
445040.0000000    0.2084498
445080.0000000    0.2004710
445120.0000000    0.2085350
445160.0000000    0.2166845
445200.0000000    0.2086321
445240.0000000    0.1986823
445280.0000000    0.2033564
445320.0000000    0.2066173
445360.0000000    0.2094673
445400.0000000    0.2078593
445440.0000000    0.2117991
445480.0000000    0.2030308
445520.0000000    0.2150671
445560.0000000    0.2046933
445600.0000000    0.2004278
445640.0000000    0.2026059
445680.0000000    0.1989427
445720.0000000    0.2147092
445760.0000000    0.2086389
445800.0000000    0.1985074
445840.0000000    0.1991955
445880.0000000    0.2083241
445920.0000000    0.1903052
445960.0000000    0.2029151
446000.0000000    0.2034321
446040.0000000    0.2112038
446080.0000000    0.2039095
446120.0000000    0.1890976
446160.0000000    0.1944793
446200.0000000    0.2016375
446240.0000000    0.2050683
446280.0000000    0.2084045
446320.0000000    0.2134376
446360.0000000    0.2138349
446400.0000000    0.2079836
446440.0000000    0.2222625
446480.0000000    0.2119264
446520.0000000    0.2116826
446560.0000000    0.2123124
446600.0000000    0.2222873
446640.0000000    0.2176985
446680.0000000    0.2152499
446720.0000000    0.2173017
446760.0000000    0.2028622
446800.0000000    0.2152737
446840.0000000    0.2153909
446880.0000000    0.2147091
446920.0000000    0.2191083
446960.0000000    0.2034354
447000.0000000    0.2036811
447040.0000000    0.2055937
447080.0000000    0.1996288
447120.0000000    0.2024844
447160.0000000    0.2126488
447200.0000000    0.2230583
447240.0000000    0.2212888
447280.0000000    0.2108250
447320.0000000    0.2069639
447360.0000000    0.2085435
447400.0000000    0.2043135
447440.0000000    0.1950699
447480.0000000    0.2132734
447520.0000000    0.2067444
447560.0000000    0.1990066
447600.0000000    0.2103911
447640.0000000    0.2112620
447680.0000000    0.2137245
447720.0000000    0.2122304
447760.0000000    0.2026514
447800.0000000    0.2059707
447840.0000000    0.2058449
447880.0000000    0.2153094
447920.0000000    0.2217550
447960.0000000    0.2085559
448000.0000000    0.2146598
448040.0000000    0.2160671
448080.0000000    0.2064187
448120.0000000    0.2117111
448160.0000000    0.2118746
448200.0000000    0.2121720
448240.0000000    0.1936055
448280.0000000    0.2013963
448320.0000000    0.1924468
448360.0000000    0.2016557
448400.0000000    0.2051084
448440.0000000    0.2027324
448480.0000000    0.1978988
448520.0000000    0.2159781
448560.0000000    0.2137464
448600.0000000    0.2246382
448640.0000000    0.2146439
448680.0000000    0.2235728
448720.0000000    0.2383611
448760.0000000    0.2284311
448800.0000000    0.2192835
448840.0000000    0.2371072
448880.0000000    0.2252035
448920.0000000    0.2322506
448960.0000000    0.2095793
449000.0000000    0.2249413
449040.0000000    0.2299707
449080.0000000    0.2136091
449120.0000000    0.2237494
449160.0000000    0.2181735
449200.0000000    0.2259530
449240.0000000    0.2296429
449280.0000000    0.2292730
449320.0000000    0.2114231
449360.0000000    0.2150606
449400.0000000    0.2205925
449440.0000000    0.2077420
449480.0000000    0.2145513
449520.0000000    0.2162093
449560.0000000    0.2101610
449600.0000000    0.2150721
449640.0000000    0.2064697
449680.0000000    0.2093630
449720.0000000    0.2183782
449760.0000000    0.2096349
449800.0000000    0.2047710
449840.0000000    0.2096099
449880.0000000    0.2036153
449920.0000000    0.1964428
449960.0000000    0.2303177
450000.0000000    0.2103259
450040.0000000    0.2226931
450080.0000000    0.2099086
450120.0000000    0.2089765
450160.0000000    0.2204680
450200.0000000    0.2159718
450240.0000000    0.2173385
450280.0000000    0.2144981
450320.0000000    0.2168907
450360.0000000    0.2297000
450400.0000000    0.2255426
450440.0000000    0.2317988
450480.0000000    0.2318185
450520.0000000    0.2291593
450560.0000000    0.2126841
450600.0000000    0.2194626
450640.0000000    0.2010650
450680.0000000    0.2175438
450720.0000000    0.2299837
450760.0000000    0.2173427
450800.0000000    0.2151342
450840.0000000    0.2336192
450880.0000000    0.2191983
450920.0000000    0.2236428
450960.0000000    0.2106213
451000.0000000    0.2272174
451040.0000000    0.2201523
451080.0000000    0.2124469
451120.0000000    0.2161651
451160.0000000    0.2233307
451200.0000000    0.2197611
451240.0000000    0.2321170
451280.0000000    0.2318320
451320.0000000    0.2306768
451360.0000000    0.2133264
451400.0000000    0.2308870
451440.0000000    0.2277762
451480.0000000    0.2301403
451520.0000000    0.2240070
451560.0000000    0.2176887
451600.0000000    0.2214129
451640.0000000    0.2177837
451680.0000000    0.2340418
451720.0000000    0.2368337
451760.0000000    0.2121709
451800.0000000    0.2216896
451840.0000000    0.2227779
451880.0000000    0.2318404
451920.0000000    0.2263175
451960.0000000    0.2306083
452000.0000000    0.2266560
452040.0000000    0.2264849
452080.0000000    0.2295948
452120.0000000    0.2272099
452160.0000000    0.2133252
452200.0000000    0.2290604
452240.0000000    0.2226850
452280.0000000    0.2220586
452320.0000000    0.2191209
452360.0000000    0.2291857
452400.0000000    0.2247371
452440.0000000    0.2292121
452480.0000000    0.2285883
452520.0000000    0.2206894
452560.0000000    0.2252429
452600.0000000    0.2265718
452640.0000000    0.2180999
452680.0000000    0.2198744
452720.0000000    0.2165793
452760.0000000    0.2206873
452800.0000000    0.2191530
452840.0000000    0.2201193
452880.0000000    0.2144813
452920.0000000    0.2342970
452960.0000000    0.2269387
453000.0000000    0.2281268
453040.0000000    0.2153519
453080.0000000    0.2263436
453120.0000000    0.2289485
453160.0000000    0.2263894
453200.0000000    0.2250504
453240.0000000    0.2281654
453280.0000000    0.2399688
453320.0000000    0.2342220
453360.0000000    0.2282761
453400.0000000    0.2250356
453440.0000000    0.2266724
453480.0000000    0.2139769
453520.0000000    0.2300622
453560.0000000    0.1866966
453600.0000000    0.2036851
453640.0000000    0.2209810
453680.0000000    0.2253915
453720.0000000    0.2260086
453760.0000000    0.2317957
453800.0000000    0.2296309
453840.0000000    0.2252579
453880.0000000    0.2214107
453920.0000000    0.2336289
453960.0000000    0.2280636
454000.0000000    0.2296889
454040.0000000    0.2295533
454080.0000000    0.2183826
454120.0000000    0.2341566
454160.0000000    0.2203091
454200.0000000    0.2221301
454240.0000000    0.2271586
454280.0000000    0.2223116
454320.0000000    0.2323748
454360.0000000    0.2261230
454400.0000000    0.2236356
454440.0000000    0.2315162
454480.0000000    0.2203419
454520.0000000    0.2253017
454560.0000000    0.2237032
454600.0000000    0.2187726
454640.0000000    0.1977036
454680.0000000    0.2239676
454720.0000000    0.2191503
454760.0000000    0.2155112
454800.0000000    0.2295574
454840.0000000    0.2237357
454880.0000000    0.2182587
454920.0000000    0.2166017
454960.0000000    0.2231437
455000.0000000    0.2107925
455040.0000000    0.2237496
455080.0000000    0.2149241
455120.0000000    0.2251643
455160.0000000    0.2322302
455200.0000000    0.2306992
455240.0000000    0.2152278
455280.0000000    0.2344667
455320.0000000    0.2315850
455360.0000000    0.2208307
455400.0000000    0.2272769
455440.0000000    0.2357972
455480.0000000    0.2104465
455520.0000000    0.2097518
455560.0000000    0.2335353
455600.0000000    0.2158088
455640.0000000    0.2221431
455680.0000000    0.2281823
455720.0000000    0.2162805
455760.0000000    0.2072940
455800.0000000    0.2131427
455840.0000000    0.2187793
455880.0000000    0.2158731
455920.0000000    0.2161255
455960.0000000    0.1936695
456000.0000000    0.2055023
456040.0000000    0.2099181
456080.0000000    0.2027270
456120.0000000    0.2315618
456160.0000000    0.2057132
456200.0000000    0.2136591
456240.0000000    0.2193317
456280.0000000    0.2096691
456320.0000000    0.2075597
456360.0000000    0.2065619
456400.0000000    0.2092419
456440.0000000    0.2158799
456480.0000000    0.2165892
456520.0000000    0.2034115
456560.0000000    0.2132092
456600.0000000    0.2156685
456640.0000000    0.2126599
456680.0000000    0.2067818
456720.0000000    0.2146176
456760.0000000    0.2084989
456800.0000000    0.2190694
456840.0000000    0.2133136
456880.0000000    0.2120061
456920.0000000    0.2288621
456960.0000000    0.2247084
457000.0000000    0.2186689
457040.0000000    0.2076249
457080.0000000    0.2111633
457120.0000000    0.2153016
457160.0000000    0.2182976
457200.0000000    0.2224689
457240.0000000    0.2224318
457280.0000000    0.2249759
457320.0000000    0.2188413
457360.0000000    0.2199095
457400.0000000    0.2315812
457440.0000000    0.2249919
457480.0000000    0.2337591
457520.0000000    0.2229910
457560.0000000    0.2320526
457600.0000000    0.2378402
457640.0000000    0.2379231
457680.0000000    0.2282455
457720.0000000    0.2312587
457760.0000000    0.2158962
457800.0000000    0.2225965
457840.0000000    0.2280039
457880.0000000    0.2235212
457920.0000000    0.2295095
457960.0000000    0.2373628
458000.0000000    0.2290984
458040.0000000    0.2233772
458080.0000000    0.2246431
458120.0000000    0.2176758
458160.0000000    0.2161783
458200.0000000    0.2218037
458240.0000000    0.2306406
458280.0000000    0.2231186
458320.0000000    0.2271619
458360.0000000    0.2248667
458400.0000000    0.2225173
458440.0000000    0.2257623
458480.0000000    0.2358414
458520.0000000    0.2330983
458560.0000000    0.2329782
458600.0000000    0.2258443
458640.0000000    0.2414309
458680.0000000    0.2231970
458720.0000000    0.2220933
458760.0000000    0.2233977
458800.0000000    0.2250624
458840.0000000    0.2141670
458880.0000000    0.2204530
458920.0000000    0.2109049
458960.0000000    0.2091765
459000.0000000    0.2039093
459040.0000000    0.2234108
459080.0000000    0.2207954
459120.0000000    0.2100426
459160.0000000    0.2175723
459200.0000000    0.2249376
459240.0000000    0.1984187
459280.0000000    0.2306548
459320.0000000    0.2269573
459360.0000000    0.2138167
459400.0000000    0.2258865
459440.0000000    0.2088103
459480.0000000    0.2067347
459520.0000000    0.2276037
459560.0000000    0.2349591
459600.0000000    0.2254809
459640.0000000    0.2325782
459680.0000000    0.2077847
459720.0000000    0.2116783
459760.0000000    0.2194427
459800.0000000    0.2072169
459840.0000000    0.2204022
459880.0000000    0.2128551
459920.0000000    0.2128206
459960.0000000    0.1898279
460000.0000000    0.2147797
460040.0000000    0.2137758
460080.0000000    0.2083130
460120.0000000    0.2034485
460160.0000000    0.2053638
460200.0000000    0.2060618
460240.0000000    0.2133537
460280.0000000    0.2072557
460320.0000000    0.2195190
460360.0000000    0.1997353
460400.0000000    0.2129553
460440.0000000    0.2104198
460480.0000000    0.2092722
460520.0000000    0.2165419
460560.0000000    0.2141418
460600.0000000    0.2049689
460640.0000000    0.2073440
460680.0000000    0.2085585
460720.0000000    0.2151922
460760.0000000    0.2135185
460800.0000000    0.2159578
460840.0000000    0.2077577
460880.0000000    0.2137413
460920.0000000    0.2104728
460960.0000000    0.2145920
461000.0000000    0.2026492
461040.0000000    0.2152621
461080.0000000    0.2095853
461120.0000000    0.2042223
461160.0000000    0.2193958
461200.0000000    0.2005171
461240.0000000    0.1994045
461280.0000000    0.2012777
461320.0000000    0.2022739
461360.0000000    0.2105961
461400.0000000    0.2034473
461440.0000000    0.2004911
461480.0000000    0.2080811
461520.0000000    0.2067518
461560.0000000    0.2006084
461600.0000000    0.2038459
461640.0000000    0.1959532
461680.0000000    0.1939185
461720.0000000    0.1969834
461760.0000000    0.2026104
461800.0000000    0.2089363
461840.0000000    0.1983018
461880.0000000    0.2050833
461920.0000000    0.2049037
461960.0000000    0.1941978
462000.0000000    0.2089113
462040.0000000    0.2088059
462080.0000000    0.2054454
462120.0000000    0.2172117
462160.0000000    0.2070379
462200.0000000    0.2166165
462240.0000000    0.2094324
462280.0000000    0.2143181
462320.0000000    0.2083899
462360.0000000    0.2105490
462400.0000000    0.2103591
462440.0000000    0.2059184
462480.0000000    0.2006062
462520.0000000    0.2122310
462560.0000000    0.2017385
462600.0000000    0.2129576
462640.0000000    0.2117284
462680.0000000    0.2084785
462720.0000000    0.1992809
462760.0000000    0.2194789
462800.0000000    0.2167485
462840.0000000    0.2269563
462880.0000000    0.2050856
462920.0000000    0.2020357
462960.0000000    0.2063635
463000.0000000    0.2098934
463040.0000000    0.2146974
463080.0000000    0.2101017
463120.0000000    0.2117266
463160.0000000    0.2148199
463200.0000000    0.2089162
463240.0000000    0.2202362
463280.0000000    0.2189291
463320.0000000    0.2087066
463360.0000000    0.2171912
463400.0000000    0.2096960
463440.0000000    0.2162345
463480.0000000    0.2149618
463520.0000000    0.2113058
463560.0000000    0.2113688
463600.0000000    0.2162445
463640.0000000    0.2128563
463680.0000000    0.2125796
463720.0000000    0.2125654
463760.0000000    0.2303604
463800.0000000    0.2142196
463840.0000000    0.2153409
463880.0000000    0.2192592
463920.0000000    0.2383048
463960.0000000    0.2293187
464000.0000000    0.2085744
464040.0000000    0.2109458
464080.0000000    0.2185188
464120.0000000    0.2067992
464160.0000000    0.2088520
464200.0000000    0.2020449
464240.0000000    0.2084066
464280.0000000    0.2038967
464320.0000000    0.2185526
464360.0000000    0.1984394
464400.0000000    0.2158018
464440.0000000    0.2155528
464480.0000000    0.2042509
464520.0000000    0.2005831
464560.0000000    0.1998171
464600.0000000    0.2015476
464640.0000000    0.1999015
464680.0000000    0.1978068
464720.0000000    0.1979975
464760.0000000    0.1980637
464800.0000000    0.2042896
464840.0000000    0.2048060
464880.0000000    0.2056793
464920.0000000    0.2106449
464960.0000000    0.2139652
465000.0000000    0.2042753
465040.0000000    0.2067767
465080.0000000    0.2093337
465120.0000000    0.2126153
465160.0000000    0.2170055
465200.0000000    0.2244002
465240.0000000    0.2199508
465280.0000000    0.2037661
465320.0000000    0.2081365
465360.0000000    0.2182620
465400.0000000    0.2152648
465440.0000000    0.2120647
465480.0000000    0.2056150
465520.0000000    0.2115499
465560.0000000    0.2054724
465600.0000000    0.2237609
465640.0000000    0.2039169
465680.0000000    0.2030056
465720.0000000    0.2069777
465760.0000000    0.2123902
465800.0000000    0.2122145
465840.0000000    0.2110869
465880.0000000    0.2186927
465920.0000000    0.2109404
465960.0000000    0.2284765
466000.0000000    0.2256176
466040.0000000    0.2202634
466080.0000000    0.2051629
466120.0000000    0.2123444
466160.0000000    0.2117021
466200.0000000    0.2168516
466240.0000000    0.2276195
466280.0000000    0.2231515
466320.0000000    0.2210082
466360.0000000    0.2216458
466400.0000000    0.2257694
466440.0000000    0.2104413
466480.0000000    0.2213545
466520.0000000    0.2208819
466560.0000000    0.1948603
466600.0000000    0.1962805
466640.0000000    0.1980364
466680.0000000    0.1942325
466720.0000000    0.2048615
466760.0000000    0.1964632
466800.0000000    0.2121789
466840.0000000    0.2147901
466880.0000000    0.2047780
466920.0000000    0.2058261
466960.0000000    0.2049192
467000.0000000    0.2176461
467040.0000000    0.2034660
467080.0000000    0.2004502
467120.0000000    0.1977162
467160.0000000    0.2024706
467200.0000000    0.2107053
467240.0000000    0.2021214
467280.0000000    0.2142580
467320.0000000    0.2016807
467360.0000000    0.2071409
467400.0000000    0.2056493
467440.0000000    0.2147017
467480.0000000    0.2101097
467520.0000000    0.2142435
467560.0000000    0.2202571
467600.0000000    0.2139353
467640.0000000    0.1915670
467680.0000000    0.2003044
467720.0000000    0.2137713
467760.0000000    0.2129248
467800.0000000    0.2030009
467840.0000000    0.2133218
467880.0000000    0.2138495
467920.0000000    0.2085329
467960.0000000    0.2087895
468000.0000000    0.2168760
468040.0000000    0.1972719
468080.0000000    0.2072495
468120.0000000    0.2075662
468160.0000000    0.2026452
468200.0000000    0.2040907
468240.0000000    0.2089664
468280.0000000    0.2092630
468320.0000000    0.2159563
468360.0000000    0.2238045
468400.0000000    0.2154604
468440.0000000    0.2185113
468480.0000000    0.2258800
468520.0000000    0.1984768
468560.0000000    0.2118442
468600.0000000    0.2197149
468640.0000000    0.2221887
468680.0000000    0.2252935
468720.0000000    0.2282482
468760.0000000    0.2387422
468800.0000000    0.2165408
468840.0000000    0.2291002
468880.0000000    0.2390244
468920.0000000    0.2338322
468960.0000000    0.2299283
469000.0000000    0.2251887
469040.0000000    0.2244929
469080.0000000    0.2263732
469120.0000000    0.2258056
469160.0000000    0.2349684
469200.0000000    0.2346662
469240.0000000    0.2450599
469280.0000000    0.2309717
469320.0000000    0.2276677
469360.0000000    0.2378234
469400.0000000    0.2379020
469440.0000000    0.2312994
469480.0000000    0.2410536
469520.0000000    0.2498365
469560.0000000    0.2319780
469600.0000000    0.2309213
469640.0000000    0.2200588
469680.0000000    0.2309489
469720.0000000    0.2241519
469760.0000000    0.2194131
469800.0000000    0.2265952
469840.0000000    0.2356331
469880.0000000    0.2183236
469920.0000000    0.2300574
469960.0000000    0.2337367
470000.0000000    0.2289230
470040.0000000    0.2244874
470080.0000000    0.2201902
470120.0000000    0.2145389
470160.0000000    0.2097348
470200.0000000    0.2143770
470240.0000000    0.2022638
470280.0000000    0.2121729
470320.0000000    0.2104400
470360.0000000    0.2199154
470400.0000000    0.2171038
470440.0000000    0.2059999
470480.0000000    0.2056166
470520.0000000    0.1947476
470560.0000000    0.2011476
470600.0000000    0.1996230
470640.0000000    0.2170730
470680.0000000    0.2176409
470720.0000000    0.2258347
470760.0000000    0.2022254
470800.0000000    0.2145547
470840.0000000    0.2142398
470880.0000000    0.2094556
470920.0000000    0.2028840
470960.0000000    0.2115687
471000.0000000    0.2276085
471040.0000000    0.2211607
471080.0000000    0.2218046
471120.0000000    0.2247218
471160.0000000    0.2294790
471200.0000000    0.2257567
471240.0000000    0.2276514
471280.0000000    0.2111058
471320.0000000    0.2178071
471360.0000000    0.2110298
471400.0000000    0.2190588
471440.0000000    0.2380524
471480.0000000    0.2163815
471520.0000000    0.2104173
471560.0000000    0.2197431
471600.0000000    0.2302177
471640.0000000    0.2395456
471680.0000000    0.2197813
471720.0000000    0.2358927
471760.0000000    0.2233797
471800.0000000    0.2318270
471840.0000000    0.2328994
471880.0000000    0.2486703
471920.0000000    0.2346684
471960.0000000    0.2438565
472000.0000000    0.2394594
472040.0000000    0.2394975
472080.0000000    0.2311070
472120.0000000    0.2310091
472160.0000000    0.2400301
472200.0000000    0.2357433
472240.0000000    0.2270800
472280.0000000    0.2291622
472320.0000000    0.2277658
472360.0000000    0.2324086
472400.0000000    0.2166345
472440.0000000    0.2268468
472480.0000000    0.2187749
472520.0000000    0.2240471
472560.0000000    0.2336868
472600.0000000    0.2295375
472640.0000000    0.2211325
472680.0000000    0.2294037
472720.0000000    0.2243532
472760.0000000    0.2355489
472800.0000000    0.2300655
472840.0000000    0.2229082
472880.0000000    0.2235998
472920.0000000    0.2191891
472960.0000000    0.2106425
473000.0000000    0.2122981
473040.0000000    0.2112689
473080.0000000    0.2179668
473120.0000000    0.2128671
473160.0000000    0.2155670
473200.0000000    0.1981365
473240.0000000    0.2167365
473280.0000000    0.2091373
473320.0000000    0.2128016
473360.0000000    0.2318185
473400.0000000    0.2260769
473440.0000000    0.2056061
473480.0000000    0.2023402
473520.0000000    0.1922579
473560.0000000    0.2074607
473600.0000000    0.2150508
473640.0000000    0.2118296
473680.0000000    0.2132925
473720.0000000    0.2166606
473760.0000000    0.2223197
473800.0000000    0.2165176
473840.0000000    0.2284625
473880.0000000    0.2347722
473920.0000000    0.2258350
473960.0000000    0.2334717
474000.0000000    0.2132440
474040.0000000    0.2190388
474080.0000000    0.2166334
474120.0000000    0.2201476
474160.0000000    0.2066741
474200.0000000    0.2145366
474240.0000000    0.2224598
474280.0000000    0.2193044
474320.0000000    0.2036579
474360.0000000    0.2072251
474400.0000000    0.2239202
474440.0000000    0.2196892
474480.0000000    0.2305824
474520.0000000    0.2288588
474560.0000000    0.2272492
474600.0000000    0.2360183
474640.0000000    0.2405707
474680.0000000    0.2330034
474720.0000000    0.2274121
474760.0000000    0.2342326
474800.0000000    0.2124104
474840.0000000    0.2124919
474880.0000000    0.2079905
474920.0000000    0.2110166
474960.0000000    0.2067813
475000.0000000    0.2094378
475040.0000000    0.2151059
475080.0000000    0.2084736
475120.0000000    0.2081790
475160.0000000    0.2308163
475200.0000000    0.2266929
475240.0000000    0.2187049
475280.0000000    0.2266215
475320.0000000    0.2156394
475360.0000000    0.2097023
475400.0000000    0.2019193
475440.0000000    0.2175887
475480.0000000    0.2117239
475520.0000000    0.2115998
475560.0000000    0.2178646
475600.0000000    0.2081430
475640.0000000    0.2198197
475680.0000000    0.2107972
475720.0000000    0.2090901
475760.0000000    0.2259386
475800.0000000    0.2236651
475840.0000000    0.2292081
475880.0000000    0.2310236
475920.0000000    0.2170594
475960.0000000    0.2196567
476000.0000000    0.2142407
476040.0000000    0.2158690
476080.0000000    0.2128304
476120.0000000    0.2172424
476160.0000000    0.2072202
476200.0000000    0.2090218
476240.0000000    0.2120947
476280.0000000    0.2149727
476320.0000000    0.2034553
476360.0000000    0.2027734
476400.0000000    0.2122843
476440.0000000    0.2301885
476480.0000000    0.2199487
476520.0000000    0.2289301
476560.0000000    0.2126509
476600.0000000    0.2204580
476640.0000000    0.2235851
476680.0000000    0.2281328
476720.0000000    0.2284443
476760.0000000    0.2305696
476800.0000000    0.2150202
476840.0000000    0.2048838
476880.0000000    0.2049099
476920.0000000    0.2169067
476960.0000000    0.2082176
477000.0000000    0.2197338
477040.0000000    0.2259280
477080.0000000    0.2301727
477120.0000000    0.2161100
477160.0000000    0.2130749
477200.0000000    0.2218994
477240.0000000    0.2191043
477280.0000000    0.2325073
477320.0000000    0.2368279
477360.0000000    0.2241504
477400.0000000    0.2156072
477440.0000000    0.2142360
477480.0000000    0.2154448
477520.0000000    0.2302775
477560.0000000    0.2359900
477600.0000000    0.2267203
477640.0000000    0.1980542
477680.0000000    0.2217588
477720.0000000    0.2138293
477760.0000000    0.2163050
477800.0000000    0.2139391
477840.0000000    0.2088375
477880.0000000    0.2167756
477920.0000000    0.2229238
477960.0000000    0.2299544
478000.0000000    0.2106652
478040.0000000    0.2184339
478080.0000000    0.2192769
478120.0000000    0.2268285
478160.0000000    0.2247943
478200.0000000    0.2155888
478240.0000000    0.2176725
478280.0000000    0.2119761
478320.0000000    0.2409557
478360.0000000    0.2382233
478400.0000000    0.2362694
478440.0000000    0.2367681
478480.0000000    0.2196340
478520.0000000    0.2221387
478560.0000000    0.2347983
478600.0000000    0.2156790
478640.0000000    0.2101432
478680.0000000    0.2142476
478720.0000000    0.2332643
478760.0000000    0.2273525
478800.0000000    0.2473217
478840.0000000    0.2347259
478880.0000000    0.2500643
478920.0000000    0.2213217
478960.0000000    0.2319864
479000.0000000    0.2188311
479040.0000000    0.2305044
479080.0000000    0.2315887
479120.0000000    0.2194287
479160.0000000    0.2185847
479200.0000000    0.2295634
479240.0000000    0.2298550
479280.0000000    0.2131046
479320.0000000    0.2263196
479360.0000000    0.2051688
479400.0000000    0.2131887
479440.0000000    0.2208065
479480.0000000    0.2076051
479520.0000000    0.2145563
479560.0000000    0.2119043
479600.0000000    0.2139944
479640.0000000    0.2110763
479680.0000000    0.2178583
479720.0000000    0.2206805
479760.0000000    0.2002142
479800.0000000    0.2086163
479840.0000000    0.2193178
479880.0000000    0.2218443
479920.0000000    0.2267609
479960.0000000    0.2000730
480000.0000000    0.2033369
480040.0000000    0.2274483
480080.0000000    0.2084222
480120.0000000    0.2196006
480160.0000000    0.2153144
480200.0000000    0.2132383
480240.0000000    0.2333894
480280.0000000    0.2212159
480320.0000000    0.2184716
480360.0000000    0.2081624
480400.0000000    0.2062674
480440.0000000    0.2088081
480480.0000000    0.2122776
480520.0000000    0.2088889
480560.0000000    0.2109584
480600.0000000    0.2130224
480640.0000000    0.2106124
480680.0000000    0.2142845
480720.0000000    0.2221940
480760.0000000    0.2150958
480800.0000000    0.2276502
480840.0000000    0.2285074
480880.0000000    0.2267853
480920.0000000    0.2159206
480960.0000000    0.2127667
481000.0000000    0.2186788
481040.0000000    0.2171832
481080.0000000    0.2103717
481120.0000000    0.2205757
481160.0000000    0.2040539
481200.0000000    0.2008577
481240.0000000    0.2127258
481280.0000000    0.2115477
481320.0000000    0.2220732
481360.0000000    0.2141138
481400.0000000    0.2178531
481440.0000000    0.2187372
481480.0000000    0.2082222
481520.0000000    0.2102881
481560.0000000    0.2091324
481600.0000000    0.2127462
481640.0000000    0.2159606
481680.0000000    0.2141403
481720.0000000    0.2239049
481760.0000000    0.2187707
481800.0000000    0.2169082
481840.0000000    0.2215385
481880.0000000    0.2160707
481920.0000000    0.2298816
481960.0000000    0.2339395
482000.0000000    0.2203906
482040.0000000    0.2203087
482080.0000000    0.2381997
482120.0000000    0.2225401
482160.0000000    0.2303031
482200.0000000    0.2096374
482240.0000000    0.2126267
482280.0000000    0.2059927
482320.0000000    0.2127488
482360.0000000    0.2132944
482400.0000000    0.2145160
482440.0000000    0.2125971
482480.0000000    0.2233229
482520.0000000    0.2330714
482560.0000000    0.2223314
482600.0000000    0.2082669
482640.0000000    0.2041900
482680.0000000    0.2133484
482720.0000000    0.2018026
482760.0000000    0.2161820
482800.0000000    0.2060707
482840.0000000    0.2117085
482880.0000000    0.2037086
482920.0000000    0.1985380
482960.0000000    0.2080045
483000.0000000    0.2051442
483040.0000000    0.2083225
483080.0000000    0.2199023
483120.0000000    0.2373441
483160.0000000    0.2230446
483200.0000000    0.2228898
483240.0000000    0.2235484
483280.0000000    0.2213366
483320.0000000    0.2292366
483360.0000000    0.2289665
483400.0000000    0.2274881
483440.0000000    0.2255462
483480.0000000    0.2272933
483520.0000000    0.2230225
483560.0000000    0.2225041
483600.0000000    0.2144747
483640.0000000    0.2114682
483680.0000000    0.2123158
483720.0000000    0.2120608
483760.0000000    0.2195285
483800.0000000    0.2262204
483840.0000000    0.2250381
483880.0000000    0.2216785
483920.0000000    0.2219169
483960.0000000    0.2126088
484000.0000000    0.2155502
484040.0000000    0.2328674
484080.0000000    0.2460148
484120.0000000    0.2297507
484160.0000000    0.2262653
484200.0000000    0.2174983
484240.0000000    0.2146211
484280.0000000    0.2103584
484320.0000000    0.2236690
484360.0000000    0.2361860
484400.0000000    0.2368970
484440.0000000    0.2287125
484480.0000000    0.2253433
484520.0000000    0.2326208
484560.0000000    0.2236262
484600.0000000    0.2160147
484640.0000000    0.2240362
484680.0000000    0.2325734
484720.0000000    0.2286342
484760.0000000    0.2275647
484800.0000000    0.2204520
484840.0000000    0.2324037
484880.0000000    0.2370073
484920.0000000    0.2170735
484960.0000000    0.2244778
485000.0000000    0.2173155
485040.0000000    0.2159320
485080.0000000    0.2162339
485120.0000000    0.1994425
485160.0000000    0.1976507
485200.0000000    0.2099209
485240.0000000    0.2186484
485280.0000000    0.1966717
485320.0000000    0.1995209
485360.0000000    0.2031481
485400.0000000    0.2067849
485440.0000000    0.2031918
485480.0000000    0.1978539
485520.0000000    0.2037861
485560.0000000    0.2020440
485600.0000000    0.2041754
485640.0000000    0.2035657
485680.0000000    0.2085872
485720.0000000    0.2017789
485760.0000000    0.2164270
485800.0000000    0.2013109
485840.0000000    0.2035906
485880.0000000    0.2031880
485920.0000000    0.2083270
485960.0000000    0.2151440
486000.0000000    0.2181298
486040.0000000    0.2191138
486080.0000000    0.2191894
486120.0000000    0.2131107
486160.0000000    0.2082900
486200.0000000    0.2105976
486240.0000000    0.2170722
486280.0000000    0.2154415
486320.0000000    0.2185000
486360.0000000    0.2095272
486400.0000000    0.2085681
486440.0000000    0.2074687
486480.0000000    0.2190456
486520.0000000    0.2093452
486560.0000000    0.2127235
486600.0000000    0.2143907
486640.0000000    0.2061908
486680.0000000    0.2092045
486720.0000000    0.2225816
486760.0000000    0.2248231
486800.0000000    0.2137143
486840.0000000    0.2220369
486880.0000000    0.2242443
486920.0000000    0.2226299
486960.0000000    0.2253313
487000.0000000    0.2210868
487040.0000000    0.2369988
487080.0000000    0.2293247
487120.0000000    0.2265458
487160.0000000    0.2207804
487200.0000000    0.2254770
487240.0000000    0.2198649
487280.0000000    0.2307161
487320.0000000    0.2234084
487360.0000000    0.2317934
487400.0000000    0.2284202
487440.0000000    0.2203505
487480.0000000    0.2225333
487520.0000000    0.2249587
487560.0000000    0.2255747
487600.0000000    0.2253011
487640.0000000    0.2365373
487680.0000000    0.2287857
487720.0000000    0.2298055
487760.0000000    0.2234425
487800.0000000    0.2204678
487840.0000000    0.2289387
487880.0000000    0.2357337
487920.0000000    0.2285831
487960.0000000    0.2249216
488000.0000000    0.2179000
488040.0000000    0.2180699
488080.0000000    0.2182960
488120.0000000    0.2167288
488160.0000000    0.2108939
488200.0000000    0.2001659
488240.0000000    0.2168865
488280.0000000    0.2133382
488320.0000000    0.2095543
488360.0000000    0.2144108
488400.0000000    0.2128759
488440.0000000    0.2174298
488480.0000000    0.2098909
488520.0000000    0.1998850
488560.0000000    0.1999754
488600.0000000    0.2083086
488640.0000000    0.2070337
488680.0000000    0.2206768
488720.0000000    0.2259475
488760.0000000    0.2235040
488800.0000000    0.2224955
488840.0000000    0.2140607
488880.0000000    0.2222997
488920.0000000    0.2331201
488960.0000000    0.2109368
489000.0000000    0.2152399
489040.0000000    0.2144199
489080.0000000    0.2229722
489120.0000000    0.2262419
489160.0000000    0.2119814
489200.0000000    0.2109103
489240.0000000    0.2156878
489280.0000000    0.1959132
489320.0000000    0.2117568
489360.0000000    0.2003602
489400.0000000    0.2130810
489440.0000000    0.2210954
489480.0000000    0.2038576
489520.0000000    0.2100234
489560.0000000    0.2138500
489600.0000000    0.2246021
489640.0000000    0.2186133
489680.0000000    0.1961919
489720.0000000    0.2128564
489760.0000000    0.2123720
489800.0000000    0.2169145
489840.0000000    0.2322445
489880.0000000    0.2309787
489920.0000000    0.2167926
489960.0000000    0.2270338
490000.0000000    0.2191361
490040.0000000    0.2234445
490080.0000000    0.2192823
490120.0000000    0.2146462
490160.0000000    0.1988122
490200.0000000    0.2018774
490240.0000000    0.2054473
490280.0000000    0.2077406
490320.0000000    0.2092829
490360.0000000    0.1950773
490400.0000000    0.2081337
490440.0000000    0.2057594
490480.0000000    0.2071022
490520.0000000    0.2189546
490560.0000000    0.2119500
490600.0000000    0.2142322
490640.0000000    0.2095103
490680.0000000    0.2127413
490720.0000000    0.2143332
490760.0000000    0.2201688
490800.0000000    0.2206705
490840.0000000    0.2341990
490880.0000000    0.2238132
490920.0000000    0.2304727
490960.0000000    0.2229961
491000.0000000    0.2323573
491040.0000000    0.2282936
491080.0000000    0.2135127
491120.0000000    0.2389259
491160.0000000    0.2289057
491200.0000000    0.2310217
491240.0000000    0.2415538
491280.0000000    0.2418662
491320.0000000    0.2357016
491360.0000000    0.2257361
491400.0000000    0.2296934
491440.0000000    0.2192792
491480.0000000    0.2018820
491520.0000000    0.2186313
491560.0000000    0.2093396
491600.0000000    0.2117558
491640.0000000    0.2056217
491680.0000000    0.2107785
491720.0000000    0.2168675
491760.0000000    0.2138776
491800.0000000    0.2125969
491840.0000000    0.1969118
491880.0000000    0.1981231
491920.0000000    0.2091652
491960.0000000    0.2169525
492000.0000000    0.2231380
492040.0000000    0.2253618
492080.0000000    0.2271556
492120.0000000    0.2132621
492160.0000000    0.2093566
492200.0000000    0.2156666
492240.0000000    0.2291425
492280.0000000    0.2176193
492320.0000000    0.2178576
492360.0000000    0.2057033
492400.0000000    0.2138910
492440.0000000    0.2173716
492480.0000000    0.1993276
492520.0000000    0.2027393
492560.0000000    0.2086229
492600.0000000    0.2186543
492640.0000000    0.2284313
492680.0000000    0.2245822
492720.0000000    0.2212800
492760.0000000    0.2272441
492800.0000000    0.2206161
492840.0000000    0.2205332
492880.0000000    0.2304067
492920.0000000    0.2212572
492960.0000000    0.2337153
493000.0000000    0.2506625
493040.0000000    0.2232634
493080.0000000    0.2138347
493120.0000000    0.2065319
493160.0000000    0.2130373
493200.0000000    0.2308061
493240.0000000    0.2322856
493280.0000000    0.2276708
493320.0000000    0.2326082
493360.0000000    0.2266604
493400.0000000    0.2217231
493440.0000000    0.2220236
493480.0000000    0.2172675
493520.0000000    0.2106719
493560.0000000    0.2089729
493600.0000000    0.2223815
493640.0000000    0.2234877
493680.0000000    0.2102901
493720.0000000    0.2224330
493760.0000000    0.2232556
493800.0000000    0.2300287
493840.0000000    0.2141549
493880.0000000    0.2234234
493920.0000000    0.2087188
493960.0000000    0.2177472
494000.0000000    0.2196083
494040.0000000    0.2059308
494080.0000000    0.2212497
494120.0000000    0.2075099
494160.0000000    0.2248965
494200.0000000    0.2223723
494240.0000000    0.2078248
494280.0000000    0.2219622
494320.0000000    0.2261185
494360.0000000    0.2125334
494400.0000000    0.2067156
494440.0000000    0.2282164
494480.0000000    0.2152508
494520.0000000    0.2335780
494560.0000000    0.2363651
494600.0000000    0.2089300
494640.0000000    0.2208858
494680.0000000    0.2278124
494720.0000000    0.2196746
494760.0000000    0.2325946
494800.0000000    0.2275932
494840.0000000    0.2317583
494880.0000000    0.2261051
494920.0000000    0.2276085
494960.0000000    0.2206606
495000.0000000    0.2304457
495040.0000000    0.2320358
495080.0000000    0.2177103
495120.0000000    0.2259395
495160.0000000    0.2269048
495200.0000000    0.2291720
495240.0000000    0.2310832
495280.0000000    0.2141322
495320.0000000    0.2220724
495360.0000000    0.2241031
495400.0000000    0.2376506
495440.0000000    0.2338878
495480.0000000    0.2271423
495520.0000000    0.2296182
495560.0000000    0.2447668
495600.0000000    0.2266887
495640.0000000    0.2303348
495680.0000000    0.2396267
495720.0000000    0.2233466
495760.0000000    0.2304564
495800.0000000    0.2200992
495840.0000000    0.2316501
495880.0000000    0.2225648
495920.0000000    0.2159114
495960.0000000    0.2247297
496000.0000000    0.2167675
496040.0000000    0.2228908
496080.0000000    0.2222226
496120.0000000    0.2297833
496160.0000000    0.2194397
496200.0000000    0.2341609
496240.0000000    0.2417636
496280.0000000    0.2164020
496320.0000000    0.2225874
496360.0000000    0.2191069
496400.0000000    0.2212044
496440.0000000    0.2241558
496480.0000000    0.2221215
496520.0000000    0.2263813
496560.0000000    0.2132163
496600.0000000    0.2341784
496640.0000000    0.2296574
496680.0000000    0.2184572
496720.0000000    0.2260701
496760.0000000    0.2214563
496800.0000000    0.2257321
496840.0000000    0.2239451
496880.0000000    0.2132201
496920.0000000    0.2340411
496960.0000000    0.2188251
497000.0000000    0.2299235
497040.0000000    0.2193150
497080.0000000    0.2466718
497120.0000000    0.2447221
497160.0000000    0.2378239
497200.0000000    0.2274929
497240.0000000    0.2345435
497280.0000000    0.2260309
497320.0000000    0.2280229
497360.0000000    0.2282233
497400.0000000    0.2290475
497440.0000000    0.2278697
497480.0000000    0.2196053
497520.0000000    0.2161840
497560.0000000    0.2140958
497600.0000000    0.2162173
497640.0000000    0.2246365
497680.0000000    0.2210071
497720.0000000    0.2269285
497760.0000000    0.2163184
497800.0000000    0.2078961
497840.0000000    0.2250972
497880.0000000    0.2316670
497920.0000000    0.2117119
497960.0000000    0.2296508
498000.0000000    0.2148764
498040.0000000    0.2200393
498080.0000000    0.2091588
498120.0000000    0.2310957
498160.0000000    0.2123007
498200.0000000    0.2204681
498240.0000000    0.2246092
498280.0000000    0.2215830
498320.0000000    0.2160332
498360.0000000    0.2180335
498400.0000000    0.2086936
498440.0000000    0.2164618
498480.0000000    0.2266058
498520.0000000    0.2156212
498560.0000000    0.2383029
498600.0000000    0.2153429
498640.0000000    0.2362810
498680.0000000    0.2246095
498720.0000000    0.2208643
498760.0000000    0.2345252
498800.0000000    0.2289791
498840.0000000    0.2152380
498880.0000000    0.2200227
498920.0000000    0.2192410
498960.0000000    0.2223964
499000.0000000    0.2199135
499040.0000000    0.2285874
499080.0000000    0.2360190
499120.0000000    0.2285576
499160.0000000    0.2389663
499200.0000000    0.2289833
499240.0000000    0.2282214
499280.0000000    0.2315052
499320.0000000    0.2281832
499360.0000000    0.2340452
499400.0000000    0.2406161
499440.0000000    0.2372814
499480.0000000    0.2368644
499520.0000000    0.2373836
499560.0000000    0.2240103
499600.0000000    0.2328818
499640.0000000    0.2266305
499680.0000000    0.2257898
499720.0000000    0.2240534
499760.0000000    0.2254435
499800.0000000    0.2403922
499840.0000000    0.2297314
499880.0000000    0.2398072
499920.0000000    0.2363692
499960.0000000    0.2350631
500000.0000000    0.2454615
500040.0000000    0.2458113
500080.0000000    0.2316853
500120.0000000    0.2291230
500160.0000000    0.2187948
500200.0000000    0.2295951
500240.0000000    0.2365389
500280.0000000    0.2243914
500320.0000000    0.2395149
500360.0000000    0.2287114
500400.0000000    0.2332010
500440.0000000    0.2299687
500480.0000000    0.2212992
500520.0000000    0.2260282
500560.0000000    0.2150669
500600.0000000    0.2170226
500640.0000000    0.2210533
500680.0000000    0.2120004
500720.0000000    0.2274348
500760.0000000    0.2199064
500800.0000000    0.2327295
500840.0000000    0.2242744
500880.0000000    0.2123000
500920.0000000    0.2257847
500960.0000000    0.2247911
501000.0000000    0.2221914
501040.0000000    0.2248298
501080.0000000    0.2151362
501120.0000000    0.2254394
501160.0000000    0.2274631
501200.0000000    0.2282243
501240.0000000    0.2260469
501280.0000000    0.2343274
501320.0000000    0.2221156
501360.0000000    0.2336420
501400.0000000    0.2373686
501440.0000000    0.2341080
501480.0000000    0.2358123
501520.0000000    0.2493130
501560.0000000    0.2281000
501600.0000000    0.2347843
501640.0000000    0.2405809
501680.0000000    0.2288647
501720.0000000    0.2265195
501760.0000000    0.2311952
501800.0000000    0.2212137
501840.0000000    0.2297502
501880.0000000    0.2199036
501920.0000000    0.2392115
501960.0000000    0.2300274
502000.0000000    0.2233804
502040.0000000    0.2140609
502080.0000000    0.2326239
502120.0000000    0.2246467
502160.0000000    0.2314134
502200.0000000    0.2366513
502240.0000000    0.2192372
502280.0000000    0.2362870
502320.0000000    0.2170479
502360.0000000    0.2204837
502400.0000000    0.2300741
502440.0000000    0.2279062
502480.0000000    0.2060711
502520.0000000    0.2237770
502560.0000000    0.2202239
502600.0000000    0.2174509
502640.0000000    0.2169378
502680.0000000    0.2301293
502720.0000000    0.2331273
502760.0000000    0.2289616
502800.0000000    0.2213154
502840.0000000    0.2252690
502880.0000000    0.2242728
502920.0000000    0.2143070
502960.0000000    0.2235466
503000.0000000    0.2228429
503040.0000000    0.2226873
503080.0000000    0.2054817
503120.0000000    0.2220418
503160.0000000    0.2090679
503200.0000000    0.2106217
503240.0000000    0.2100125
503280.0000000    0.2149125
503320.0000000    0.2180288
503360.0000000    0.2210156
503400.0000000    0.2148394
503440.0000000    0.2179489
503480.0000000    0.2249643
503520.0000000    0.2183975
503560.0000000    0.2289431
503600.0000000    0.2240794
503640.0000000    0.2253948
503680.0000000    0.2163859
503720.0000000    0.2100942
503760.0000000    0.2101260
503800.0000000    0.2248179
503840.0000000    0.2224164
503880.0000000    0.2146195
503920.0000000    0.2238176
503960.0000000    0.2202441
504000.0000000    0.2277261
504040.0000000    0.2277697
504080.0000000    0.2266341
504120.0000000    0.2349870
504160.0000000    0.2277185
504200.0000000    0.2300807
504240.0000000    0.2189749
504280.0000000    0.2194754
504320.0000000    0.2132493
504360.0000000    0.2328506
504400.0000000    0.2150383
504440.0000000    0.2207642
504480.0000000    0.2217800
504520.0000000    0.2312018
504560.0000000    0.2281889
504600.0000000    0.2155442
504640.0000000    0.2247337
504680.0000000    0.2169800
504720.0000000    0.2148284
504760.0000000    0.2285752
504800.0000000    0.2168728
504840.0000000    0.2272356
504880.0000000    0.2187783
504920.0000000    0.2329808
504960.0000000    0.2374833
505000.0000000    0.2428430
505040.0000000    0.2351077
505080.0000000    0.2332719
505120.0000000    0.2129588
505160.0000000    0.2307479
505200.0000000    0.2255225
505240.0000000    0.2271534
505280.0000000    0.2223913
505320.0000000    0.2200374
505360.0000000    0.2295879
505400.0000000    0.2141897
505440.0000000    0.2117828
505480.0000000    0.2282902
505520.0000000    0.2306041
505560.0000000    0.2124936
505600.0000000    0.2173208
505640.0000000    0.2205018
505680.0000000    0.2170835
505720.0000000    0.2150062
505760.0000000    0.2237355
505800.0000000    0.2297833
505840.0000000    0.2207097
505880.0000000    0.2321083
505920.0000000    0.2302110
505960.0000000    0.2325623
506000.0000000    0.2221206
506040.0000000    0.2210651
506080.0000000    0.2392217
506120.0000000    0.2248378
506160.0000000    0.2307859
506200.0000000    0.2361681
506240.0000000    0.2340652
506280.0000000    0.2287149
506320.0000000    0.2394035
506360.0000000    0.2318201
506400.0000000    0.2385091
506440.0000000    0.2317037
506480.0000000    0.2158972
506520.0000000    0.2276329
506560.0000000    0.2369120
506600.0000000    0.2289059
506640.0000000    0.2286867
506680.0000000    0.2206040
506720.0000000    0.2367157
506760.0000000    0.2165544
506800.0000000    0.2334190
506840.0000000    0.2366839
506880.0000000    0.2314666
506920.0000000    0.2272412
506960.0000000    0.2334777
507000.0000000    0.2180959
507040.0000000    0.2354027
507080.0000000    0.2112788
507120.0000000    0.2128194
507160.0000000    0.2225627
507200.0000000    0.2102143
507240.0000000    0.2216882
507280.0000000    0.2105044
507320.0000000    0.2137751
507360.0000000    0.2228658
507400.0000000    0.2228705
507440.0000000    0.2153804
507480.0000000    0.2202634
507520.0000000    0.2172073
507560.0000000    0.2170917
507600.0000000    0.2426072
507640.0000000    0.2399916
507680.0000000    0.2322734
507720.0000000    0.2359516
507760.0000000    0.2211207
507800.0000000    0.2330350
507840.0000000    0.2147940
507880.0000000    0.2305302
507920.0000000    0.2250366
507960.0000000    0.2251864
508000.0000000    0.2382146
508040.0000000    0.2281419
508080.0000000    0.2402291
508120.0000000    0.2268643
508160.0000000    0.2281348
508200.0000000    0.2445309
508240.0000000    0.2278029
508280.0000000    0.2228804
508320.0000000    0.2360780
508360.0000000    0.2306413
508400.0000000    0.2229632
508440.0000000    0.2204856
508480.0000000    0.2304027
508520.0000000    0.2355044
508560.0000000    0.2300822
508600.0000000    0.2290318
508640.0000000    0.2391960
508680.0000000    0.2594958
508720.0000000    0.2479032
508760.0000000    0.2300649
508800.0000000    0.2454029
508840.0000000    0.2430199
508880.0000000    0.2285332
508920.0000000    0.2331031
508960.0000000    0.2243248
509000.0000000    0.2152305
509040.0000000    0.2248568
509080.0000000    0.2126483
509120.0000000    0.2385934
509160.0000000    0.2201923
509200.0000000    0.2356715
509240.0000000    0.2124691
509280.0000000    0.2258396
509320.0000000    0.2326351
509360.0000000    0.2323143
509400.0000000    0.2288298
509440.0000000    0.2343482
509480.0000000    0.2341859
509520.0000000    0.2266028
509560.0000000    0.2263342
509600.0000000    0.2348788
509640.0000000    0.2246952
509680.0000000    0.2244503
509720.0000000    0.2370466
509760.0000000    0.2091611
509800.0000000    0.2301077
509840.0000000    0.2290248
509880.0000000    0.2369493
509920.0000000    0.2220764
509960.0000000    0.2371088
510000.0000000    0.2383742
510040.0000000    0.2366754
510080.0000000    0.2301565
510120.0000000    0.2278847
510160.0000000    0.2352013
510200.0000000    0.2291075
510240.0000000    0.2411449
510280.0000000    0.2403705
510320.0000000    0.2439608
510360.0000000    0.2390317
510400.0000000    0.2317127
510440.0000000    0.2308439
510480.0000000    0.2360243
510520.0000000    0.2285720
510560.0000000    0.2340157
510600.0000000    0.2328279
510640.0000000    0.2327394
510680.0000000    0.2367967
510720.0000000    0.2312097
510760.0000000    0.2332287
510800.0000000    0.2251637
510840.0000000    0.2305982
510880.0000000    0.2368460
510920.0000000    0.2254036
510960.0000000    0.2250877
511000.0000000    0.2198896
511040.0000000    0.2296287
511080.0000000    0.2155187
511120.0000000    0.2221937
511160.0000000    0.2320761
511200.0000000    0.2243804
511240.0000000    0.2302920
511280.0000000    0.2242228
511320.0000000    0.2308383
511360.0000000    0.2272931
511400.0000000    0.2234710
511440.0000000    0.2211965
511480.0000000    0.2268550
511520.0000000    0.2277866
511560.0000000    0.2199200
511600.0000000    0.2256081
511640.0000000    0.2275730
511680.0000000    0.2331236
511720.0000000    0.2307509
511760.0000000    0.2307570
511800.0000000    0.2334608
511840.0000000    0.2407691
511880.0000000    0.2384595
511920.0000000    0.2350566
511960.0000000    0.2268794
512000.0000000    0.2317584
512040.0000000    0.2334627
512080.0000000    0.2098452
512120.0000000    0.2214970
512160.0000000    0.2399436
512200.0000000    0.2304626
512240.0000000    0.2262491
512280.0000000    0.2331166
512320.0000000    0.2326550
512360.0000000    0.2395991
512400.0000000    0.2367550
512440.0000000    0.2283222
512480.0000000    0.2208949
512520.0000000    0.2362114
512560.0000000    0.2284635
512600.0000000    0.2289287
512640.0000000    0.2247162
512680.0000000    0.2256942
512720.0000000    0.2235121
512760.0000000    0.2217198
512800.0000000    0.2259926
512840.0000000    0.2181392
512880.0000000    0.2372661
512920.0000000    0.2256736
512960.0000000    0.2230278
513000.0000000    0.2250304
513040.0000000    0.2218804
513080.0000000    0.2281958
513120.0000000    0.2383159
513160.0000000    0.2272661
513200.0000000    0.2336275
513240.0000000    0.2099076
513280.0000000    0.2143211
513320.0000000    0.2157564
513360.0000000    0.2132312
513400.0000000    0.2138225
513440.0000000    0.2188427
513480.0000000    0.2297854
513520.0000000    0.2157618
513560.0000000    0.2211317
513600.0000000    0.2230962
513640.0000000    0.2107217
513680.0000000    0.2177637
513720.0000000    0.2234471
513760.0000000    0.2217191
513800.0000000    0.2238571
513840.0000000    0.2327821
513880.0000000    0.2199322
513920.0000000    0.2333889
513960.0000000    0.2137350
514000.0000000    0.2254523
514040.0000000    0.2320194
514080.0000000    0.2104186
514120.0000000    0.2278346
514160.0000000    0.2215455
514200.0000000    0.2267780
514240.0000000    0.2100895
514280.0000000    0.2259683
514320.0000000    0.2276371
514360.0000000    0.2254831
514400.0000000    0.2104446
514440.0000000    0.2192567
514480.0000000    0.2137343
514520.0000000    0.2147453
514560.0000000    0.2214875
514600.0000000    0.2240193
514640.0000000    0.2224128
514680.0000000    0.2345163
514720.0000000    0.2258035
514760.0000000    0.2276859
514800.0000000    0.2243622
514840.0000000    0.2204372
514880.0000000    0.2122608
514920.0000000    0.2149184
514960.0000000    0.2348927
515000.0000000    0.2249069
515040.0000000    0.2265708
515080.0000000    0.2256668
515120.0000000    0.2280565
515160.0000000    0.2245252
515200.0000000    0.2340219
515240.0000000    0.2283076
515280.0000000    0.2199291
515320.0000000    0.2234178
515360.0000000    0.2244594
515400.0000000    0.2223480
515440.0000000    0.2311172
515480.0000000    0.2195358
515520.0000000    0.2301974
515560.0000000    0.2313378
515600.0000000    0.2289501
515640.0000000    0.2169300
515680.0000000    0.2129377
515720.0000000    0.2199229
515760.0000000    0.2276546
515800.0000000    0.2359535
515840.0000000    0.2325395
515880.0000000    0.2294998
515920.0000000    0.2287261
515960.0000000    0.2323468
516000.0000000    0.2235083
516040.0000000    0.2117543
516080.0000000    0.2316428
516120.0000000    0.2314343
516160.0000000    0.2271374
516200.0000000    0.2152126
516240.0000000    0.2378363
516280.0000000    0.2318145
516320.0000000    0.2424620
516360.0000000    0.2342084
516400.0000000    0.2390222
516440.0000000    0.2275309
516480.0000000    0.2431871
516520.0000000    0.2398503
516560.0000000    0.2393017
516600.0000000    0.2225481
516640.0000000    0.2260921
516680.0000000    0.2328205
516720.0000000    0.2309139
516760.0000000    0.2274701
516800.0000000    0.2146409
516840.0000000    0.2261492
516880.0000000    0.2173471
516920.0000000    0.2135846
516960.0000000    0.2143610
517000.0000000    0.2060815
517040.0000000    0.2135371
517080.0000000    0.2166892
517120.0000000    0.2176573
517160.0000000    0.2177005
517200.0000000    0.2121855
517240.0000000    0.2039136
517280.0000000    0.2095433
517320.0000000    0.2149807
517360.0000000    0.1975211
517400.0000000    0.2119611
517440.0000000    0.2026870
517480.0000000    0.2127102
517520.0000000    0.2037312
517560.0000000    0.2188211
517600.0000000    0.2149360
517640.0000000    0.2277147
517680.0000000    0.2282640
517720.0000000    0.2132118
517760.0000000    0.2233585
517800.0000000    0.2147141
517840.0000000    0.2174145
517880.0000000    0.2207334
517920.0000000    0.2258113
517960.0000000    0.2264357
518000.0000000    0.2096927
518040.0000000    0.2170702
518080.0000000    0.2116354
518120.0000000    0.2200045
518160.0000000    0.2115794
518200.0000000    0.2082941
518240.0000000    0.2152886
518280.0000000    0.2163334
518320.0000000    0.2354434
518360.0000000    0.2143747
518400.0000000    0.2265197
518440.0000000    0.2128871
518480.0000000    0.2204876
518520.0000000    0.2187862
518560.0000000    0.2103114
518600.0000000    0.2081111
518640.0000000    0.2113494
518680.0000000    0.2144240
518720.0000000    0.2212994
518760.0000000    0.2174090
518800.0000000    0.2077273
518840.0000000    0.2132010
518880.0000000    0.2032452
518920.0000000    0.1993811
518960.0000000    0.2061000
519000.0000000    0.2189625
519040.0000000    0.2183221
519080.0000000    0.2215531
519120.0000000    0.2304886
519160.0000000    0.2328802
519200.0000000    0.2195997
519240.0000000    0.2149215
519280.0000000    0.2156743
519320.0000000    0.2172017
519360.0000000    0.2307190
519400.0000000    0.2259848
519440.0000000    0.2251965
519480.0000000    0.2355483
519520.0000000    0.2231909
519560.0000000    0.2184189
519600.0000000    0.2260095
519640.0000000    0.2201007
519680.0000000    0.2273179
519720.0000000    0.2224719
519760.0000000    0.2233047
519800.0000000    0.2172724
519840.0000000    0.2284492
519880.0000000    0.2338154
519920.0000000    0.2255708
519960.0000000    0.2215586
520000.0000000    0.2119464
520040.0000000    0.2230697
520080.0000000    0.2134300
520120.0000000    0.2313250
520160.0000000    0.2191805
520200.0000000    0.2202513
520240.0000000    0.2163363
520280.0000000    0.2129718
520320.0000000    0.2180317
520360.0000000    0.2234143
520400.0000000    0.2280521
520440.0000000    0.2246633
520480.0000000    0.2331736
520520.0000000    0.2161919
520560.0000000    0.2136963
520600.0000000    0.2351494
520640.0000000    0.2276402
520680.0000000    0.2316246
520720.0000000    0.2214350
520760.0000000    0.2235277
520800.0000000    0.2097221
520840.0000000    0.2142368
520880.0000000    0.2267586
520920.0000000    0.2198052
520960.0000000    0.2210234
521000.0000000    0.2198035
521040.0000000    0.2172277
521080.0000000    0.2394974
521120.0000000    0.2349110
521160.0000000    0.2335563
521200.0000000    0.2309279
521240.0000000    0.2242309
521280.0000000    0.2337932
521320.0000000    0.2428535
521360.0000000    0.2198276
521400.0000000    0.2294859
521440.0000000    0.2320934
521480.0000000    0.2339979
521520.0000000    0.2321861
521560.0000000    0.2304604
521600.0000000    0.2171891
521640.0000000    0.2211538
521680.0000000    0.2247980
521720.0000000    0.2276647
521760.0000000    0.2196743
521800.0000000    0.2171337
521840.0000000    0.2194046
521880.0000000    0.2126579
521920.0000000    0.2117029
521960.0000000    0.2194867
522000.0000000    0.2241774
522040.0000000    0.2180580
522080.0000000    0.2189416
522120.0000000    0.2160238
522160.0000000    0.2280456
522200.0000000    0.2175765
522240.0000000    0.2199422
522280.0000000    0.2201426
522320.0000000    0.2247412
522360.0000000    0.2152406
522400.0000000    0.2249643
522440.0000000    0.2116588
522480.0000000    0.2051667
522520.0000000    0.2013222
522560.0000000    0.2116186
522600.0000000    0.2087826
522640.0000000    0.2187834
522680.0000000    0.2165457
522720.0000000    0.2078487
522760.0000000    0.2161155
522800.0000000    0.2121999
522840.0000000    0.2160384
522880.0000000    0.2034823
522920.0000000    0.2174390
522960.0000000    0.2207990
523000.0000000    0.2283545
523040.0000000    0.2150933
523080.0000000    0.2243042
523120.0000000    0.2143462
523160.0000000    0.2269923
523200.0000000    0.2158716
523240.0000000    0.2059339
523280.0000000    0.2131100
523320.0000000    0.2109817
523360.0000000    0.2225790
523400.0000000    0.2310002
523440.0000000    0.2283905
523480.0000000    0.2190383
523520.0000000    0.2240918
523560.0000000    0.2281711
523600.0000000    0.2353828
523640.0000000    0.2392064
523680.0000000    0.2364772
523720.0000000    0.2410061
523760.0000000    0.2282071
523800.0000000    0.2392914
523840.0000000    0.2393684
523880.0000000    0.2158922
523920.0000000    0.2148801
523960.0000000    0.2180168
524000.0000000    0.2331407
524040.0000000    0.2180741
524080.0000000    0.1986173
524120.0000000    0.2098454
524160.0000000    0.2204125
524200.0000000    0.2228625
524240.0000000    0.2038739
524280.0000000    0.2114207
524320.0000000    0.2141973
524360.0000000    0.2110959
524400.0000000    0.2157582
524440.0000000    0.2162756
524480.0000000    0.2192335
524520.0000000    0.2062249
524560.0000000    0.2304570
524600.0000000    0.2217084
524640.0000000    0.2225577
524680.0000000    0.2112757
524720.0000000    0.1999136
524760.0000000    0.2210577
524800.0000000    0.2278342
524840.0000000    0.2131757
524880.0000000    0.2056836
524920.0000000    0.2080346
524960.0000000    0.2147996
525000.0000000    0.2164804
525040.0000000    0.2221198
525080.0000000    0.2306783
525120.0000000    0.2031366
525160.0000000    0.2099249
525200.0000000    0.2057845
525240.0000000    0.2233243
525280.0000000    0.2186437
525320.0000000    0.2112979
525360.0000000    0.2090837
525400.0000000    0.2200153
525440.0000000    0.2070711
525480.0000000    0.2200232
525520.0000000    0.2151466
525560.0000000    0.2154770
525600.0000000    0.2246209
525640.0000000    0.2176702
525680.0000000    0.2359901
525720.0000000    0.2258298
525760.0000000    0.2271976
525800.0000000    0.2190854
525840.0000000    0.2205089
525880.0000000    0.2211299
525920.0000000    0.2198003
525960.0000000    0.2163408
526000.0000000    0.2337767
526040.0000000    0.2131777
526080.0000000    0.2174046
526120.0000000    0.2139029
526160.0000000    0.2248882
526200.0000000    0.2202363
526240.0000000    0.2125882
526280.0000000    0.2234329
526320.0000000    0.2043836
526360.0000000    0.2238672
526400.0000000    0.2193271
526440.0000000    0.2179039
526480.0000000    0.2058608
526520.0000000    0.2105523
526560.0000000    0.2058442
526600.0000000    0.2137612
526640.0000000    0.2164935
526680.0000000    0.2170757
526720.0000000    0.2165662
526760.0000000    0.2077981
526800.0000000    0.2119845
526840.0000000    0.2133128
526880.0000000    0.2226814
526920.0000000    0.2096591
526960.0000000    0.2095900
527000.0000000    0.2186177
527040.0000000    0.2134198
527080.0000000    0.2132978
527120.0000000    0.2128102
527160.0000000    0.2048957
527200.0000000    0.2071428
527240.0000000    0.2192887
527280.0000000    0.2130163
527320.0000000    0.2124138
527360.0000000    0.2155535
527400.0000000    0.2221159
527440.0000000    0.2098498
527480.0000000    0.2173981
527520.0000000    0.2390964
527560.0000000    0.2240120
527600.0000000    0.2150636
527640.0000000    0.2126749
527680.0000000    0.2188167
527720.0000000    0.2209297
527760.0000000    0.2244390
527800.0000000    0.2187845
527840.0000000    0.2200089
527880.0000000    0.2197348
527920.0000000    0.2133270
527960.0000000    0.2122623
528000.0000000    0.2169092
528040.0000000    0.2269929
528080.0000000    0.2099664
528120.0000000    0.2329965
528160.0000000    0.2102098
528200.0000000    0.2178276
528240.0000000    0.2271085
528280.0000000    0.2230661
528320.0000000    0.2185865
528360.0000000    0.2008613
528400.0000000    0.2007069
528440.0000000    0.2059756
528480.0000000    0.2110656
528520.0000000    0.2063608
528560.0000000    0.2158860
528600.0000000    0.2105986
528640.0000000    0.2172009
528680.0000000    0.2288075
528720.0000000    0.2254159
528760.0000000    0.2178266
528800.0000000    0.2177240
528840.0000000    0.2203705
528880.0000000    0.2257405
528920.0000000    0.2290332
528960.0000000    0.2151638
529000.0000000    0.2103556
529040.0000000    0.2172471
529080.0000000    0.2144324
529120.0000000    0.2241086
529160.0000000    0.2264196
529200.0000000    0.2186296
529240.0000000    0.2222088
529280.0000000    0.2190984
529320.0000000    0.1975338
529360.0000000    0.2096727
529400.0000000    0.2126080
529440.0000000    0.1935410
529480.0000000    0.2056840
529520.0000000    0.2067719
529560.0000000    0.2128647
529600.0000000    0.2102413
529640.0000000    0.2140393
529680.0000000    0.2138487
529720.0000000    0.2199016
529760.0000000    0.2153693
529800.0000000    0.2095986
529840.0000000    0.2138948
529880.0000000    0.2075987
529920.0000000    0.2188811
529960.0000000    0.2031115
530000.0000000    0.2080927
530040.0000000    0.2105917
530080.0000000    0.2201596
530120.0000000    0.2138848
530160.0000000    0.2136989
530200.0000000    0.2145048
530240.0000000    0.2149480
530280.0000000    0.2110632
530320.0000000    0.2311691
530360.0000000    0.2193476
530400.0000000    0.2069759
530440.0000000    0.2132728
530480.0000000    0.2123126
530520.0000000    0.2031071
530560.0000000    0.2102629
530600.0000000    0.2266923
530640.0000000    0.2203285
530680.0000000    0.2050835
530720.0000000    0.2090240
530760.0000000    0.2047817
530800.0000000    0.2149057
530840.0000000    0.2022075
530880.0000000    0.2058083
530920.0000000    0.2038946
530960.0000000    0.2038716
531000.0000000    0.1936535
531040.0000000    0.2048990
531080.0000000    0.2070754
531120.0000000    0.2036920
531160.0000000    0.2193632
531200.0000000    0.1958539
531240.0000000    0.2218550
531280.0000000    0.2190527
531320.0000000    0.2057749
531360.0000000    0.2077107
531400.0000000    0.2219730
531440.0000000    0.2131763
531480.0000000    0.2233078
531520.0000000    0.2349945
531560.0000000    0.2264546
531600.0000000    0.2306015
531640.0000000    0.2262600
531680.0000000    0.2392823
531720.0000000    0.2243398
531760.0000000    0.2223685
531800.0000000    0.2195009
531840.0000000    0.2267986
531880.0000000    0.2134190
531920.0000000    0.2062231
531960.0000000    0.2163178
532000.0000000    0.2111986
532040.0000000    0.1937762
532080.0000000    0.2057053
532120.0000000    0.2060315
532160.0000000    0.2145001
532200.0000000    0.2033685
532240.0000000    0.2083884
532280.0000000    0.2221737
532320.0000000    0.2214550
532360.0000000    0.2205334
532400.0000000    0.2152833
532440.0000000    0.2172878
532480.0000000    0.2151058
532520.0000000    0.2195546
532560.0000000    0.2218413
532600.0000000    0.2073150
532640.0000000    0.2022645
532680.0000000    0.2119239
532720.0000000    0.2062040
532760.0000000    0.2228745
532800.0000000    0.2235531
532840.0000000    0.2047076
532880.0000000    0.2087115
532920.0000000    0.2166481
532960.0000000    0.2159269
533000.0000000    0.2178215
533040.0000000    0.2193435
533080.0000000    0.2011527
533120.0000000    0.2083011
533160.0000000    0.2126332
533200.0000000    0.2076352
533240.0000000    0.2147480
533280.0000000    0.2074775
533320.0000000    0.2146657
533360.0000000    0.2113090
533400.0000000    0.2111915
533440.0000000    0.2091649
533480.0000000    0.2140119
533520.0000000    0.2139421
533560.0000000    0.2062312
533600.0000000    0.2122336
533640.0000000    0.2247594
533680.0000000    0.2151797
533720.0000000    0.2063978
533760.0000000    0.2163626
533800.0000000    0.2268062
533840.0000000    0.2262718
533880.0000000    0.2189081
533920.0000000    0.2227493
533960.0000000    0.2271491
534000.0000000    0.2237022
534040.0000000    0.2211405
534080.0000000    0.2091613
534120.0000000    0.2147834
534160.0000000    0.2171699
534200.0000000    0.2185696
534240.0000000    0.2236650
534280.0000000    0.2172563
534320.0000000    0.2298895
534360.0000000    0.2185164
534400.0000000    0.2200956
534440.0000000    0.2157366
534480.0000000    0.2169658
534520.0000000    0.2125704
534560.0000000    0.2175736
534600.0000000    0.2219927
534640.0000000    0.2292888
534680.0000000    0.2256661
534720.0000000    0.2288470
534760.0000000    0.2130460
534800.0000000    0.2204688
534840.0000000    0.2267714
534880.0000000    0.2293209
534920.0000000    0.2294510
534960.0000000    0.2071625
535000.0000000    0.2179333
535040.0000000    0.2303932
535080.0000000    0.2164360
535120.0000000    0.2151497
535160.0000000    0.2105733
535200.0000000    0.2265624
535240.0000000    0.2235605
535280.0000000    0.2085799
535320.0000000    0.2163322
535360.0000000    0.2077230
535400.0000000    0.2253363
535440.0000000    0.2196259
535480.0000000    0.2156013
535520.0000000    0.2398407
535560.0000000    0.2181384
535600.0000000    0.2241136
535640.0000000    0.2239233
535680.0000000    0.2080407
535720.0000000    0.2180877
535760.0000000    0.2171134
535800.0000000    0.2141643
535840.0000000    0.2120904
535880.0000000    0.2150894
535920.0000000    0.2195629
535960.0000000    0.2148339
536000.0000000    0.2171924
536040.0000000    0.2089380
536080.0000000    0.2159478
536120.0000000    0.2109273
536160.0000000    0.2160456
536200.0000000    0.2125085
536240.0000000    0.2223199
536280.0000000    0.2153561
536320.0000000    0.2136375
536360.0000000    0.2118917
536400.0000000    0.2149277
536440.0000000    0.2054754
536480.0000000    0.2105623
536520.0000000    0.2113761
536560.0000000    0.2105629
536600.0000000    0.2124386
536640.0000000    0.2199029
536680.0000000    0.2086221
536720.0000000    0.2128863
536760.0000000    0.2128996
536800.0000000    0.2108291
536840.0000000    0.2072322
536880.0000000    0.2013719
536920.0000000    0.2140417
536960.0000000    0.2133612
537000.0000000    0.2193829
537040.0000000    0.2157699
537080.0000000    0.2291682
537120.0000000    0.2254161
537160.0000000    0.2194426
537200.0000000    0.2192346
537240.0000000    0.2201246
537280.0000000    0.2277199
537320.0000000    0.2055252
537360.0000000    0.2271982
537400.0000000    0.2285919
537440.0000000    0.2240430
537480.0000000    0.2363065
537520.0000000    0.2218674
537560.0000000    0.2279817
537600.0000000    0.2150537
537640.0000000    0.2305865
537680.0000000    0.2189161
537720.0000000    0.2135833
537760.0000000    0.2156377
537800.0000000    0.2284553
537840.0000000    0.2180284
537880.0000000    0.2236653
537920.0000000    0.2131480
537960.0000000    0.2246974
538000.0000000    0.2261856
538040.0000000    0.2193617
538080.0000000    0.2291209
538120.0000000    0.2233707
538160.0000000    0.2241492
538200.0000000    0.2145130
538240.0000000    0.2289403
538280.0000000    0.2250621
538320.0000000    0.2194812
538360.0000000    0.2196306
538400.0000000    0.2278809
538440.0000000    0.2390081
538480.0000000    0.2275855
538520.0000000    0.2368519
538560.0000000    0.2219685
538600.0000000    0.2262616
538640.0000000    0.2188508
538680.0000000    0.2234347
538720.0000000    0.2148936
538760.0000000    0.2212429
538800.0000000    0.2253465
538840.0000000    0.2294852
538880.0000000    0.2169643
538920.0000000    0.2271298
538960.0000000    0.2203525
539000.0000000    0.2278541
539040.0000000    0.2186672
539080.0000000    0.2287975
539120.0000000    0.2286353
539160.0000000    0.2254641
539200.0000000    0.2341024
539240.0000000    0.2278490
539280.0000000    0.2240787
539320.0000000    0.2376876
539360.0000000    0.2325922
539400.0000000    0.2358859
539440.0000000    0.2370491
539480.0000000    0.2205962
539520.0000000    0.2340427
539560.0000000    0.2305262
539600.0000000    0.2287971
539640.0000000    0.2190152
539680.0000000    0.2249224
539720.0000000    0.2290589
539760.0000000    0.2268384
539800.0000000    0.2258166
539840.0000000    0.2376050
539880.0000000    0.2318418
539920.0000000    0.2288400
539960.0000000    0.2313499
540000.0000000    0.2320330
540040.0000000    0.2338506
540080.0000000    0.2335591
540120.0000000    0.2291002
540160.0000000    0.2202186
540200.0000000    0.2185234
540240.0000000    0.2262368
540280.0000000    0.2219842
540320.0000000    0.2162560
540360.0000000    0.2284003
540400.0000000    0.2192043
540440.0000000    0.2230884
540480.0000000    0.2161980
540520.0000000    0.2196186
540560.0000000    0.2200696
540600.0000000    0.2283844
540640.0000000    0.2257252
540680.0000000    0.2255601
540720.0000000    0.2341214
540760.0000000    0.2276330
540800.0000000    0.2198847
540840.0000000    0.2314926
540880.0000000    0.2236357
540920.0000000    0.2204218
540960.0000000    0.2171765
541000.0000000    0.2314051
541040.0000000    0.2239181
541080.0000000    0.2247988
541120.0000000    0.2303867
541160.0000000    0.2315155
541200.0000000    0.2353375
541240.0000000    0.2171834
541280.0000000    0.2162934
541320.0000000    0.2174071
541360.0000000    0.2189341
541400.0000000    0.2187122
541440.0000000    0.2222104
541480.0000000    0.2270523
541520.0000000    0.2164254
541560.0000000    0.2228669
541600.0000000    0.2129871
541640.0000000    0.2152224
541680.0000000    0.2114349
541720.0000000    0.2109583
541760.0000000    0.2085404
541800.0000000    0.2141712
541840.0000000    0.2070764
541880.0000000    0.1986518
541920.0000000    0.1974888
541960.0000000    0.2186247
542000.0000000    0.2131557
542040.0000000    0.2163688
542080.0000000    0.2024742
542120.0000000    0.2107606
542160.0000000    0.1944596
542200.0000000    0.1992802
542240.0000000    0.2114094
542280.0000000    0.2118818
542320.0000000    0.2101135
542360.0000000    0.2186581
542400.0000000    0.2057628
542440.0000000    0.2217404
542480.0000000    0.2173449
542520.0000000    0.2166322
542560.0000000    0.2217307
542600.0000000    0.2216975
542640.0000000    0.2192329
542680.0000000    0.2080217
542720.0000000    0.2366741
542760.0000000    0.2156036
542800.0000000    0.2175442
542840.0000000    0.2119776
542880.0000000    0.2224090
542920.0000000    0.2099400
542960.0000000    0.2224809
543000.0000000    0.2192027
543040.0000000    0.2084948
543080.0000000    0.2173196
543120.0000000    0.2115104
543160.0000000    0.2095978
543200.0000000    0.2202818
543240.0000000    0.2160891
543280.0000000    0.2120200
543320.0000000    0.2012249
543360.0000000    0.2141599
543400.0000000    0.2168173
543440.0000000    0.2217750
543480.0000000    0.2292418
543520.0000000    0.2357955
543560.0000000    0.2044020
543600.0000000    0.2116615
543640.0000000    0.2225344
543680.0000000    0.2168006
543720.0000000    0.2157666
543760.0000000    0.2112281
543800.0000000    0.2238571
543840.0000000    0.2215856
543880.0000000    0.2263198
543920.0000000    0.2248892
543960.0000000    0.2204008
544000.0000000    0.2288004
544040.0000000    0.2248129
544080.0000000    0.2234135
544120.0000000    0.2217611
544160.0000000    0.2267554
544200.0000000    0.2165814
544240.0000000    0.2250870
544280.0000000    0.2316228
544320.0000000    0.2257287
544360.0000000    0.2168205
544400.0000000    0.2202850
544440.0000000    0.2102859
544480.0000000    0.2067007
544520.0000000    0.2111829
544560.0000000    0.2096520
544600.0000000    0.2166681
544640.0000000    0.2112790
544680.0000000    0.2202590
544720.0000000    0.2118249
544760.0000000    0.2108905
544800.0000000    0.2241137
544840.0000000    0.2284267
544880.0000000    0.2227208
544920.0000000    0.2132506
544960.0000000    0.1986219
545000.0000000    0.2120509
545040.0000000    0.2084058
545080.0000000    0.2127139
545120.0000000    0.2123207
545160.0000000    0.2122400
545200.0000000    0.2047434
545240.0000000    0.1995153
545280.0000000    0.1948617
545320.0000000    0.2075719
545360.0000000    0.2120678
545400.0000000    0.2016413
545440.0000000    0.2086481
545480.0000000    0.2060021
545520.0000000    0.2109435
545560.0000000    0.2113875
545600.0000000    0.2163455
545640.0000000    0.2164122
545680.0000000    0.2243967
545720.0000000    0.2118212
545760.0000000    0.2202615
545800.0000000    0.2044906
545840.0000000    0.2176957
545880.0000000    0.2175936
545920.0000000    0.2163625
545960.0000000    0.2072715
546000.0000000    0.2041386
546040.0000000    0.2035096
546080.0000000    0.2160529
546120.0000000    0.2110533
546160.0000000    0.2006125
546200.0000000    0.2063457
546240.0000000    0.2153411
546280.0000000    0.2068525
546320.0000000    0.2090409
546360.0000000    0.2212676
546400.0000000    0.2089506
546440.0000000    0.2090830
546480.0000000    0.2057448
546520.0000000    0.2069549
546560.0000000    0.2113719
546600.0000000    0.2176609
546640.0000000    0.2002102
546680.0000000    0.2055200
546720.0000000    0.2135424
546760.0000000    0.2019761
546800.0000000    0.2211812
546840.0000000    0.2297231
546880.0000000    0.2051355
546920.0000000    0.2066696
546960.0000000    0.1958015
547000.0000000    0.2032941
547040.0000000    0.2059899
547080.0000000    0.2136214
547120.0000000    0.1980060
547160.0000000    0.2064707
547200.0000000    0.2080962
547240.0000000    0.2176170
547280.0000000    0.2137542
547320.0000000    0.2157462
547360.0000000    0.2256448
547400.0000000    0.2277461
547440.0000000    0.2312608
547480.0000000    0.2322954
547520.0000000    0.2201851
547560.0000000    0.2435153
547600.0000000    0.2240174
547640.0000000    0.2205912
547680.0000000    0.2300852
547720.0000000    0.2262962
547760.0000000    0.2369452
547800.0000000    0.2348167
547840.0000000    0.2327919
547880.0000000    0.2203505
547920.0000000    0.2173522
547960.0000000    0.2102416
548000.0000000    0.2091858
548040.0000000    0.2186492
548080.0000000    0.2140628
548120.0000000    0.2165646
548160.0000000    0.2212799
548200.0000000    0.2141058
548240.0000000    0.2112131
548280.0000000    0.2197240
548320.0000000    0.2234006
548360.0000000    0.2233503
548400.0000000    0.2229578
548440.0000000    0.2247372
548480.0000000    0.2160197
548520.0000000    0.2256677
548560.0000000    0.2137013
548600.0000000    0.2107463
548640.0000000    0.2136768
548680.0000000    0.2267528
548720.0000000    0.2150885
548760.0000000    0.2240362
548800.0000000    0.2188649
548840.0000000    0.2121306
548880.0000000    0.2179809
548920.0000000    0.2240950
548960.0000000    0.2262534
549000.0000000    0.2200669
549040.0000000    0.2249193
549080.0000000    0.2162823
549120.0000000    0.2228625
549160.0000000    0.2394023
549200.0000000    0.2258767
549240.0000000    0.2136001
549280.0000000    0.2148453
549320.0000000    0.2183063
549360.0000000    0.2247690
549400.0000000    0.2305477
549440.0000000    0.2139886
549480.0000000    0.2153247
549520.0000000    0.2087618
549560.0000000    0.2130148
549600.0000000    0.2314901
549640.0000000    0.2119158
549680.0000000    0.2212376
549720.0000000    0.2190570
549760.0000000    0.2167283
549800.0000000    0.2227168
549840.0000000    0.2223657
549880.0000000    0.2164607
549920.0000000    0.2158387
549960.0000000    0.2125793
550000.0000000    0.2225492
550040.0000000    0.2159305
550080.0000000    0.2002899
550120.0000000    0.2106131
550160.0000000    0.2183527
550200.0000000    0.2036180
550240.0000000    0.2182207
550280.0000000    0.2164322
550320.0000000    0.2089785
550360.0000000    0.2088129
550400.0000000    0.2176930
550440.0000000    0.2016016
550480.0000000    0.2116722
550520.0000000    0.2256123
550560.0000000    0.2202558
550600.0000000    0.2151607
550640.0000000    0.2134672
550680.0000000    0.2243113
550720.0000000    0.2134829
550760.0000000    0.2316142
550800.0000000    0.2215380
550840.0000000    0.2127054
550880.0000000    0.2128170
550920.0000000    0.2036766
550960.0000000    0.2106024
551000.0000000    0.2117417
551040.0000000    0.2074238
551080.0000000    0.2069168
551120.0000000    0.2146576
551160.0000000    0.2075883
551200.0000000    0.1985421
551240.0000000    0.2000432
551280.0000000    0.2061609
551320.0000000    0.2125922
551360.0000000    0.2159974
551400.0000000    0.2191047
551440.0000000    0.2041152
551480.0000000    0.2148988
551520.0000000    0.2063848
551560.0000000    0.2013873
551600.0000000    0.2096677
551640.0000000    0.2000148
551680.0000000    0.2128054
551720.0000000    0.2091258
551760.0000000    0.2032608
551800.0000000    0.2049463
551840.0000000    0.1984917
551880.0000000    0.2078004
551920.0000000    0.2179607
551960.0000000    0.2214431
552000.0000000    0.2161306
552040.0000000    0.2220566
552080.0000000    0.2082793
552120.0000000    0.2132993
552160.0000000    0.2061156
552200.0000000    0.2093871
552240.0000000    0.2162154
552280.0000000    0.2113862
552320.0000000    0.1993435
552360.0000000    0.2030156
552400.0000000    0.2112839
552440.0000000    0.2063484
552480.0000000    0.2097419
552520.0000000    0.2143133
552560.0000000    0.2036341
552600.0000000    0.2161818
552640.0000000    0.2062553
552680.0000000    0.1997221
552720.0000000    0.2183857
552760.0000000    0.2021767
552800.0000000    0.1919447
552840.0000000    0.1879463
552880.0000000    0.1841511
552920.0000000    0.1893395
552960.0000000    0.1879232
553000.0000000    0.2036889
553040.0000000    0.2011562
553080.0000000    0.1879616
553120.0000000    0.1949397
553160.0000000    0.2004912
553200.0000000    0.1919630
553240.0000000    0.1946655
553280.0000000    0.1899937
553320.0000000    0.1879548
553360.0000000    0.1995837
553400.0000000    0.1907298
553440.0000000    0.1905323
553480.0000000    0.1871464
553520.0000000    0.1852033
553560.0000000    0.1868809
553600.0000000    0.1881735
553640.0000000    0.1927599
553680.0000000    0.2020390
553720.0000000    0.2035572
553760.0000000    0.1991608
553800.0000000    0.2033741
553840.0000000    0.1927852
553880.0000000    0.1940984
553920.0000000    0.2059893
553960.0000000    0.2034644
554000.0000000    0.1929777
554040.0000000    0.1935210
554080.0000000    0.1991179
554120.0000000    0.1934193
554160.0000000    0.1995025
554200.0000000    0.1960431
554240.0000000    0.1892126
554280.0000000    0.1898889
554320.0000000    0.1974405
554360.0000000    0.1822671
554400.0000000    0.1952794
554440.0000000    0.1938063
554480.0000000    0.1919054
554520.0000000    0.1983233
554560.0000000    0.2048824
554600.0000000    0.1942064
554640.0000000    0.1982950
554680.0000000    0.2024049
554720.0000000    0.2042299
554760.0000000    0.2096476
554800.0000000    0.2036175
554840.0000000    0.1933439
554880.0000000    0.1985716
554920.0000000    0.1977502
554960.0000000    0.1953842
555000.0000000    0.2026279
555040.0000000    0.2026235
555080.0000000    0.2060301
555120.0000000    0.2005774
555160.0000000    0.2082479
555200.0000000    0.2067864
555240.0000000    0.1904796
555280.0000000    0.1899550
555320.0000000    0.2056966
555360.0000000    0.2070442
555400.0000000    0.2152372
555440.0000000    0.2041385
555480.0000000    0.1984383
555520.0000000    0.1922689
555560.0000000    0.1928430
555600.0000000    0.2077596
555640.0000000    0.1997853
555680.0000000    0.2061160
555720.0000000    0.2052897
555760.0000000    0.2063626
555800.0000000    0.2124301
555840.0000000    0.2099820
555880.0000000    0.2084171
555920.0000000    0.2049592
555960.0000000    0.2065106
556000.0000000    0.1986008
556040.0000000    0.1926105
556080.0000000    0.2135905
556120.0000000    0.1861104
556160.0000000    0.2022460
556200.0000000    0.1974867
556240.0000000    0.2156771
556280.0000000    0.2028163
556320.0000000    0.2132790
556360.0000000    0.1983685
556400.0000000    0.1957266
556440.0000000    0.2051806
556480.0000000    0.1856494
556520.0000000    0.1891569
556560.0000000    0.1983908
556600.0000000    0.2088420
556640.0000000    0.2107920
556680.0000000    0.1978447
556720.0000000    0.1990811
556760.0000000    0.2079980
556800.0000000    0.1997985
556840.0000000    0.2063797
556880.0000000    0.2045095
556920.0000000    0.1935684
556960.0000000    0.2068552
557000.0000000    0.1874778
557040.0000000    0.1936701
557080.0000000    0.1909565
557120.0000000    0.2013639
557160.0000000    0.1930037
557200.0000000    0.2045150
557240.0000000    0.2007633
557280.0000000    0.1944221
557320.0000000    0.1973451
557360.0000000    0.2053174
557400.0000000    0.1883475
557440.0000000    0.2048178
557480.0000000    0.1971406
557520.0000000    0.2011946
557560.0000000    0.2104626
557600.0000000    0.1947995
557640.0000000    0.1996954
557680.0000000    0.2002893
557720.0000000    0.2156163
557760.0000000    0.2133473
557800.0000000    0.2072842
557840.0000000    0.2021758
557880.0000000    0.1966293
557920.0000000    0.1980420
557960.0000000    0.2096098
558000.0000000    0.1961636
558040.0000000    0.1989276
558080.0000000    0.1917959
558120.0000000    0.1920777
558160.0000000    0.1977568
558200.0000000    0.2011408
558240.0000000    0.1924290
558280.0000000    0.1952416
558320.0000000    0.1947144
558360.0000000    0.1966857
558400.0000000    0.2087934
558440.0000000    0.1996110
558480.0000000    0.2049120
558520.0000000    0.1971983
558560.0000000    0.2046533
558600.0000000    0.2080717
558640.0000000    0.2118350
558680.0000000    0.2015454
558720.0000000    0.2017410
558760.0000000    0.1965598
558800.0000000    0.2045175
558840.0000000    0.2050469
558880.0000000    0.2010659
558920.0000000    0.2001744
558960.0000000    0.2230767
559000.0000000    0.2120878
559040.0000000    0.2083158
559080.0000000    0.1968929
559120.0000000    0.2172244
559160.0000000    0.2073681
559200.0000000    0.1995974
559240.0000000    0.2196696
559280.0000000    0.2057666
559320.0000000    0.2142959
559360.0000000    0.2051220
559400.0000000    0.2066836
559440.0000000    0.2042311
559480.0000000    0.2202876
559520.0000000    0.2207008
559560.0000000    0.2147276
559600.0000000    0.2137466
559640.0000000    0.2116896
559680.0000000    0.2144108
559720.0000000    0.2023709
559760.0000000    0.2007585
559800.0000000    0.2001366
559840.0000000    0.2050651
559880.0000000    0.1957309
559920.0000000    0.2065198
559960.0000000    0.2033119
560000.0000000    0.2108754
560040.0000000    0.2012636
560080.0000000    0.1874360
560120.0000000    0.2052419
560160.0000000    0.2109296
560200.0000000    0.2032000
560240.0000000    0.2000854
560280.0000000    0.1994845
560320.0000000    0.2006217
560360.0000000    0.2127673
560400.0000000    0.1987884
560440.0000000    0.2017114
560480.0000000    0.2191874
560520.0000000    0.2149204
560560.0000000    0.2178539
560600.0000000    0.1958629
560640.0000000    0.1996786
560680.0000000    0.2086168
560720.0000000    0.2172810
560760.0000000    0.2141385
560800.0000000    0.2108689
560840.0000000    0.2051419
560880.0000000    0.1940221
560920.0000000    0.2034170
560960.0000000    0.2129201
561000.0000000    0.2114140
561040.0000000    0.2093984
561080.0000000    0.2161449
561120.0000000    0.1959063
561160.0000000    0.1953476
561200.0000000    0.1994666
561240.0000000    0.2152611
561280.0000000    0.1917730
561320.0000000    0.2011864
561360.0000000    0.2022392
561400.0000000    0.2041406
561440.0000000    0.1856824
561480.0000000    0.1898225
561520.0000000    0.1848597
561560.0000000    0.1969157
561600.0000000    0.2188890
561640.0000000    0.2001332
561680.0000000    0.2104404
561720.0000000    0.1965964
561760.0000000    0.1953512
561800.0000000    0.2127648
561840.0000000    0.1890180
561880.0000000    0.1972385
561920.0000000    0.1967627
561960.0000000    0.2005024
562000.0000000    0.1848006
562040.0000000    0.2056350
562080.0000000    0.2012953
562120.0000000    0.1904360
562160.0000000    0.1947091
562200.0000000    0.1956393
562240.0000000    0.1970518
562280.0000000    0.1953183
562320.0000000    0.1889416
562360.0000000    0.1851092
562400.0000000    0.2005423
562440.0000000    0.1980747
562480.0000000    0.1815810
562520.0000000    0.1945343
562560.0000000    0.1952432
562600.0000000    0.1994796
562640.0000000    0.1917422
562680.0000000    0.1932177
562720.0000000    0.2021081
562760.0000000    0.2017164
562800.0000000    0.2051793
562840.0000000    0.2005874
562880.0000000    0.1967330
562920.0000000    0.1945802
562960.0000000    0.2011719
563000.0000000    0.2033372
563040.0000000    0.1966413
563080.0000000    0.1932377
563120.0000000    0.2014172
563160.0000000    0.2137614
563200.0000000    0.1994536
563240.0000000    0.1999990
563280.0000000    0.2148484
563320.0000000    0.1956616
563360.0000000    0.1882483
563400.0000000    0.2066326
563440.0000000    0.2182376
563480.0000000    0.2041787
563520.0000000    0.2063002
563560.0000000    0.2074950
563600.0000000    0.2127412
563640.0000000    0.1918363
563680.0000000    0.2059102
563720.0000000    0.1987579
563760.0000000    0.1893778
563800.0000000    0.1855308
563840.0000000    0.1957358
563880.0000000    0.1959765
563920.0000000    0.1974238
563960.0000000    0.1845412
564000.0000000    0.2062975
564040.0000000    0.1948718
564080.0000000    0.1888342
564120.0000000    0.1974539
564160.0000000    0.1786846
564200.0000000    0.1871407
564240.0000000    0.1886710
564280.0000000    0.1934357
564320.0000000    0.2031116
564360.0000000    0.1914036
564400.0000000    0.1888732
564440.0000000    0.2071065
564480.0000000    0.1979650
564520.0000000    0.1859250
564560.0000000    0.2019523
564600.0000000    0.1989073
564640.0000000    0.1968557
564680.0000000    0.1891625
564720.0000000    0.2041139
564760.0000000    0.2029137
564800.0000000    0.2010509
564840.0000000    0.1801785
564880.0000000    0.1802301
564920.0000000    0.1889118
564960.0000000    0.1780362
565000.0000000    0.1861677
565040.0000000    0.1918320
565080.0000000    0.2055517
565120.0000000    0.1885937
565160.0000000    0.1871914
565200.0000000    0.1941568
565240.0000000    0.1989547
565280.0000000    0.1960477
565320.0000000    0.2027584
565360.0000000    0.1926616
565400.0000000    0.1763846
565440.0000000    0.1865788
565480.0000000    0.1946103
565520.0000000    0.1906437
565560.0000000    0.1895797
565600.0000000    0.1937193
565640.0000000    0.1891112
565680.0000000    0.1866200
565720.0000000    0.1855775
565760.0000000    0.1820122
565800.0000000    0.1818006
565840.0000000    0.1916266
565880.0000000    0.1888462
565920.0000000    0.1897249
565960.0000000    0.1895760
566000.0000000    0.1874497
566040.0000000    0.1844258
566080.0000000    0.1897050
566120.0000000    0.1935666
566160.0000000    0.1803582
566200.0000000    0.1860263
566240.0000000    0.1865413
566280.0000000    0.1918620
566320.0000000    0.1907602
566360.0000000    0.1830880
566400.0000000    0.1797787
566440.0000000    0.1771333
566480.0000000    0.1719886
566520.0000000    0.1875855
566560.0000000    0.1857143
566600.0000000    0.1872051
566640.0000000    0.1881961
566680.0000000    0.1874640
566720.0000000    0.1988347
566760.0000000    0.1939619
566800.0000000    0.1882685
566840.0000000    0.1923551
566880.0000000    0.1859561
566920.0000000    0.1894962
566960.0000000    0.1792210
567000.0000000    0.1834714
567040.0000000    0.1929082
567080.0000000    0.1878834
567120.0000000    0.1924234
567160.0000000    0.1823190
567200.0000000    0.1827598
567240.0000000    0.1951142
567280.0000000    0.1904722
567320.0000000    0.1834364
567360.0000000    0.1830947
567400.0000000    0.1839799
567440.0000000    0.1931225
567480.0000000    0.1933137
567520.0000000    0.1981064
567560.0000000    0.1951696
567600.0000000    0.1915623
567640.0000000    0.1996057
567680.0000000    0.1841788
567720.0000000    0.1861031
567760.0000000    0.1812954
567800.0000000    0.1820264
567840.0000000    0.1926215
567880.0000000    0.1848657
567920.0000000    0.1801734
567960.0000000    0.1958695
568000.0000000    0.1782904
568040.0000000    0.1785764
568080.0000000    0.1992402
568120.0000000    0.1919105
568160.0000000    0.1865625
568200.0000000    0.1960912
568240.0000000    0.1935346
568280.0000000    0.1911313
568320.0000000    0.1926865
568360.0000000    0.1862666
568400.0000000    0.1906959
568440.0000000    0.1821546
568480.0000000    0.1921487
568520.0000000    0.2014752
568560.0000000    0.1770045
568600.0000000    0.1817545
568640.0000000    0.1856202
568680.0000000    0.1849012
568720.0000000    0.1858548
568760.0000000    0.1978903
568800.0000000    0.1828858
568840.0000000    0.1830445
568880.0000000    0.1886014
568920.0000000    0.1830760
568960.0000000    0.1805764
569000.0000000    0.1875892
569040.0000000    0.1880527
569080.0000000    0.1919472
569120.0000000    0.1889573
569160.0000000    0.1753066
569200.0000000    0.1710290
569240.0000000    0.1808049
569280.0000000    0.1853203
569320.0000000    0.1845260
569360.0000000    0.1862989
569400.0000000    0.2017241
569440.0000000    0.1846558
569480.0000000    0.1855043
569520.0000000    0.1848004
569560.0000000    0.1822727
569600.0000000    0.1946114
569640.0000000    0.1843357
569680.0000000    0.1780404
569720.0000000    0.1841121
569760.0000000    0.1814872
569800.0000000    0.1886294
569840.0000000    0.1839521
569880.0000000    0.1975342
569920.0000000    0.2016187
569960.0000000    0.1902090
570000.0000000    0.1888313
570040.0000000    0.1849137
570080.0000000    0.1928309
570120.0000000    0.1797664
570160.0000000    0.1846042
570200.0000000    0.1993603
570240.0000000    0.1858918
570280.0000000    0.1823057
570320.0000000    0.1919652
570360.0000000    0.1903014
570400.0000000    0.1977664
570440.0000000    0.1818494
570480.0000000    0.1874530
570520.0000000    0.1937219
570560.0000000    0.2022669
570600.0000000    0.1975123
570640.0000000    0.2020352
570680.0000000    0.1937261
570720.0000000    0.1876550
570760.0000000    0.1897442
570800.0000000    0.1777827
570840.0000000    0.1961820
570880.0000000    0.1815122
570920.0000000    0.1798861
570960.0000000    0.1831096
571000.0000000    0.1842611
571040.0000000    0.1847294
571080.0000000    0.1794777
571120.0000000    0.1842852
571160.0000000    0.1966718
571200.0000000    0.1869918
571240.0000000    0.1885572
571280.0000000    0.1975416
571320.0000000    0.1908146
571360.0000000    0.2121471
571400.0000000    0.2097288
571440.0000000    0.1908409
571480.0000000    0.2015488
571520.0000000    0.2055722
571560.0000000    0.2009035
571600.0000000    0.2004755
571640.0000000    0.2041677
571680.0000000    0.2018587
571720.0000000    0.1904648
571760.0000000    0.1901828
571800.0000000    0.2100957
571840.0000000    0.1992318
571880.0000000    0.2062642
571920.0000000    0.2034602
571960.0000000    0.2101454
572000.0000000    0.1919137
572040.0000000    0.1890634
572080.0000000    0.1937951
572120.0000000    0.1832430
572160.0000000    0.1852714
572200.0000000    0.1891180
572240.0000000    0.1965784
572280.0000000    0.1901263
572320.0000000    0.1818024
572360.0000000    0.1862655
572400.0000000    0.1954161
572440.0000000    0.1954588
572480.0000000    0.1884475
572520.0000000    0.1911164
572560.0000000    0.1863271
572600.0000000    0.1775367
572640.0000000    0.1782240
572680.0000000    0.1917189
572720.0000000    0.1984012
572760.0000000    0.1844340
572800.0000000    0.1911794
572840.0000000    0.1929066
572880.0000000    0.1835778
572920.0000000    0.1911667
572960.0000000    0.1894204
573000.0000000    0.1973015
573040.0000000    0.1954494
573080.0000000    0.1957047
573120.0000000    0.1850701
573160.0000000    0.1860446
573200.0000000    0.1975687
573240.0000000    0.1845895
573280.0000000    0.1830554
573320.0000000    0.1948046
573360.0000000    0.1918947
573400.0000000    0.1950910
573440.0000000    0.1875300
573480.0000000    0.1985050
573520.0000000    0.1979131
573560.0000000    0.1804328
573600.0000000    0.1872179
573640.0000000    0.1880425
573680.0000000    0.1957666
573720.0000000    0.1891389
573760.0000000    0.1960965
573800.0000000    0.2038936
573840.0000000    0.2020572
573880.0000000    0.1978825
573920.0000000    0.1965726
573960.0000000    0.1913932
574000.0000000    0.1938496
574040.0000000    0.2126986
574080.0000000    0.2100569
574120.0000000    0.2012052
574160.0000000    0.2009077
574200.0000000    0.1944179
574240.0000000    0.2007363
574280.0000000    0.1972762
574320.0000000    0.1986604
574360.0000000    0.1981682
[truncated: 297,950 more chars]
