# Supplementary material for: Comment on 'Valid molecular dynamics simulations of human hemoglobin require a surprisingly large box size'
Source: eLife. 2019 Jun 20;8:e44718. doi: 10.7554/eLife.44718 (PMC6586461; doi:10.7554/eLife.44718)
Supplement: Figure 1—source data 1. — The zip archive contains a README file describing which source files correspond to the different panels. [file elife-44718-fig1-data1.zip › figure1/panels_AB/120A/2/rmsd_2dn2.xvg]

# This file was created Fri Dec 21 12:20:53 2018
# Created by:
#             :-) GROMACS - gmx rms, 2018.5-dev-20181129-d5972f7 (-:
# 
# Executable:   /usr/local/gromacs/2018/2018.4-impi2017-fftw337-gcc640-cuda91/bin/gmx
# Data prefix:  /usr/local/gromacs/2018/2018.4-impi2017-fftw337-gcc640-cuda91
# Working dir:  /home/degroot/hb/2dn2/Meuwly/120a-elife/2
# Command line:
#   gmx rms -s ../topol.tpr -f x.xtc -nice 0 -o rmsd_2dn2.xvg
# gmx rms is part of G R O M A C S:
#
# GRowing Old MAkes el Chrono Sweat
#
@    title "RMSD"
@    xaxis  label "Time (ps)"
@    yaxis  label "RMSD (nm)"
@TYPE xy
@ subtitle "Backbone after lsq fit to Backbone"
   0.0000000    0.0000009
  40.0000000    0.0823532
  80.0000000    0.0839149
 120.0000000    0.0981429
 160.0000000    0.0935399
 200.0000000    0.0883708
 240.0000000    0.0917913
 280.0000000    0.0982663
 320.0000000    0.0873008
 360.0000000    0.0928293
 400.0000000    0.0954710
 440.0000000    0.0946922
 480.0000000    0.0931883
 520.0000000    0.0847759
 560.0000000    0.0992103
 600.0000000    0.0943452
 640.0000000    0.0985474
 680.0000000    0.1012466
 720.0000000    0.1012074
 760.0000000    0.1076889
 800.0000000    0.1021812
 840.0000000    0.1126925
 880.0000000    0.0957486
 920.0000000    0.1084073
 960.0000000    0.1094883
1000.0000000    0.1034072
1040.0000000    0.1226729
1080.0000000    0.1042860
1120.0000000    0.0948221
1160.0000000    0.0999899
1200.0000000    0.0872637
1240.0000000    0.1042584
1280.0000000    0.0927820
1320.0000000    0.0975353
1360.0000000    0.1041036
1400.0000000    0.0992576
1440.0000000    0.0952617
1480.0000000    0.0991912
1520.0000000    0.0984282
1560.0000000    0.1020395
1600.0000000    0.0996188
1640.0000000    0.0980337
1680.0000000    0.0992174
1720.0000000    0.1121822
1760.0000000    0.1100208
1800.0000000    0.1061925
1840.0000000    0.1020768
1880.0000000    0.1142173
1920.0000000    0.1104773
1960.0000000    0.1052432
2000.0000000    0.0923866
2040.0000000    0.1019616
2080.0000000    0.1004423
2120.0000000    0.1015189
2160.0000000    0.1024823
2200.0000000    0.1182674
2240.0000000    0.1066053
2280.0000000    0.1099224
2320.0000000    0.1164662
2360.0000000    0.1155039
2400.0000000    0.1086774
2440.0000000    0.1120066
2480.0000000    0.1060661
2520.0000000    0.1030473
2560.0000000    0.1219446
2600.0000000    0.1209852
2640.0000000    0.1076396
2680.0000000    0.1096004
2720.0000000    0.1153240
2760.0000000    0.1048758
2800.0000000    0.1087575
2840.0000000    0.1031197
2880.0000000    0.1113174
2920.0000000    0.1129739
2960.0000000    0.1079012
3000.0000000    0.1111691
3040.0000000    0.0965853
3080.0000000    0.1061402
3120.0000000    0.1110369
3160.0000000    0.0970885
3200.0000000    0.1041906
3240.0000000    0.0992258
3280.0000000    0.1005227
3320.0000000    0.0952977
3360.0000000    0.0965752
3400.0000000    0.1001142
3440.0000000    0.1056132
3480.0000000    0.1051466
3520.0000000    0.0962721
3560.0000000    0.1060857
3600.0000000    0.1061962
3640.0000000    0.1040906
3680.0000000    0.1109522
3720.0000000    0.1173216
3760.0000000    0.1159235
3800.0000000    0.1023421
3840.0000000    0.1069471
3880.0000000    0.1045584
3920.0000000    0.1061642
3960.0000000    0.1040380
4000.0000000    0.1021195
4040.0000000    0.1094808
4080.0000000    0.1017973
4120.0000000    0.1130604
4160.0000000    0.1117384
4200.0000000    0.1070591
4240.0000000    0.0977506
4280.0000000    0.1035545
4320.0000000    0.0950531
4360.0000000    0.1047524
4400.0000000    0.1042659
4440.0000000    0.1055569
4480.0000000    0.0963156
4520.0000000    0.0994287
4560.0000000    0.0995410
4600.0000000    0.0971706
4640.0000000    0.1000923
4680.0000000    0.0933028
4720.0000000    0.1094137
4760.0000000    0.0985336
4800.0000000    0.1067143
4840.0000000    0.1002451
4880.0000000    0.0984008
4920.0000000    0.0930006
4960.0000000    0.0985753
5000.0000000    0.1006881
5040.0000000    0.1132522
5080.0000000    0.1000775
5120.0000000    0.1018875
5160.0000000    0.0931273
5200.0000000    0.0947255
5240.0000000    0.0971011
5280.0000000    0.1030789
5320.0000000    0.0835472
5360.0000000    0.0957923
5400.0000000    0.0978874
5440.0000000    0.0966589
5480.0000000    0.1011335
5520.0000000    0.0953674
5560.0000000    0.0987219
5600.0000000    0.0927325
5640.0000000    0.0925292
5680.0000000    0.0968944
5720.0000000    0.1034122
5760.0000000    0.0840131
5800.0000000    0.0850170
5840.0000000    0.0930465
5880.0000000    0.0885729
5920.0000000    0.0960457
5960.0000000    0.0932734
6000.0000000    0.0942173
6040.0000000    0.0987605
6080.0000000    0.0940464
6120.0000000    0.0896314
6160.0000000    0.0972697
6200.0000000    0.0871575
6240.0000000    0.0924593
6280.0000000    0.0945900
6320.0000000    0.0892299
6360.0000000    0.0950656
6400.0000000    0.1013786
6440.0000000    0.0946305
6480.0000000    0.0934184
6520.0000000    0.1005418
6560.0000000    0.0984775
6600.0000000    0.0944775
6640.0000000    0.1058074
6680.0000000    0.0965614
6720.0000000    0.0981928
6760.0000000    0.0937317
6800.0000000    0.0931442
6840.0000000    0.0957973
6880.0000000    0.1052228
6920.0000000    0.0956589
6960.0000000    0.1004535
7000.0000000    0.1000981
7040.0000000    0.0929200
7080.0000000    0.0989297
7120.0000000    0.0918139
7160.0000000    0.0852820
7200.0000000    0.0997369
7240.0000000    0.1034788
7280.0000000    0.0951884
7320.0000000    0.0928780
7360.0000000    0.0861455
7400.0000000    0.0870191
7440.0000000    0.0902676
7480.0000000    0.0968716
7520.0000000    0.1030490
7560.0000000    0.1033530
7600.0000000    0.0944224
7640.0000000    0.0887968
7680.0000000    0.0934081
7720.0000000    0.0930795
7760.0000000    0.0817490
7800.0000000    0.0936748
7840.0000000    0.0889144
7880.0000000    0.0962659
7920.0000000    0.1000453
7960.0000000    0.0971917
8000.0000000    0.0993153
8040.0000000    0.0930470
8080.0000000    0.0915556
8120.0000000    0.0842365
8160.0000000    0.0889426
8200.0000000    0.0953742
8240.0000000    0.1004492
8280.0000000    0.0965836
8320.0000000    0.0915143
8360.0000000    0.0897769
8400.0000000    0.0800908
8440.0000000    0.1047821
8480.0000000    0.0941770
8520.0000000    0.0922315
8560.0000000    0.0821173
8600.0000000    0.1034584
8640.0000000    0.0964765
8680.0000000    0.0896985
8720.0000000    0.0956727
8760.0000000    0.1008423
8800.0000000    0.0987476
8840.0000000    0.0978748
8880.0000000    0.0984574
8920.0000000    0.0971201
8960.0000000    0.0992214
9000.0000000    0.0991905
9040.0000000    0.1006641
9080.0000000    0.0945579
9120.0000000    0.0855716
9160.0000000    0.0958727
9200.0000000    0.1008218
9240.0000000    0.0964740
9280.0000000    0.1049963
9320.0000000    0.0982797
9360.0000000    0.1020830
9400.0000000    0.0929878
9440.0000000    0.1019116
9480.0000000    0.0947011
9520.0000000    0.0900194
9560.0000000    0.1004602
9600.0000000    0.1010564
9640.0000000    0.1028336
9680.0000000    0.1026797
9720.0000000    0.0895233
9760.0000000    0.0873549
9800.0000000    0.0993492
9840.0000000    0.0930896
9880.0000000    0.0913343
9920.0000000    0.0969672
9960.0000000    0.0909906
10000.0000000    0.1071070
10040.0000000    0.0983124
10080.0000000    0.0974074
10120.0000000    0.1005693
10160.0000000    0.0911523
10200.0000000    0.0848359
10240.0000000    0.1053045
10280.0000000    0.0974209
10320.0000000    0.0962210
10360.0000000    0.1015362
10400.0000000    0.0992642
10440.0000000    0.0984261
10480.0000000    0.0920990
10520.0000000    0.0900131
10560.0000000    0.0989689
10600.0000000    0.1084036
10640.0000000    0.0981356
10680.0000000    0.0990507
10720.0000000    0.0958672
10760.0000000    0.0990530
10800.0000000    0.0977690
10840.0000000    0.0960714
10880.0000000    0.1011283
10920.0000000    0.1024514
10960.0000000    0.1017706
11000.0000000    0.0974574
11040.0000000    0.0958933
11080.0000000    0.0984633
11120.0000000    0.1120429
11160.0000000    0.0999128
11200.0000000    0.1020871
11240.0000000    0.0899429
11280.0000000    0.0873960
11320.0000000    0.0908206
11360.0000000    0.1044239
11400.0000000    0.0984976
11440.0000000    0.0927899
11480.0000000    0.1047273
11520.0000000    0.0970987
11560.0000000    0.1010047
11600.0000000    0.0981065
11640.0000000    0.0899796
11680.0000000    0.0977127
11720.0000000    0.0986608
11760.0000000    0.0948445
11800.0000000    0.1067730
11840.0000000    0.0951728
11880.0000000    0.1001201
11920.0000000    0.1015264
11960.0000000    0.1018327
12000.0000000    0.1074927
12040.0000000    0.1079114
12080.0000000    0.0985680
12120.0000000    0.1070274
12160.0000000    0.1049907
12200.0000000    0.1015842
12240.0000000    0.1088048
12280.0000000    0.1036852
12320.0000000    0.1032406
12360.0000000    0.1081710
12400.0000000    0.1095401
12440.0000000    0.1008156
12480.0000000    0.1002097
12520.0000000    0.1106359
12560.0000000    0.1024286
12600.0000000    0.0939461
12640.0000000    0.0967665
12680.0000000    0.1029532
12720.0000000    0.0947240
12760.0000000    0.1008436
12800.0000000    0.1008357
12840.0000000    0.0989338
12880.0000000    0.0970277
12920.0000000    0.0941138
12960.0000000    0.0963255
13000.0000000    0.0992440
13040.0000000    0.0967718
13080.0000000    0.1072391
13120.0000000    0.1031326
13160.0000000    0.1129842
13200.0000000    0.1113247
13240.0000000    0.1014789
13280.0000000    0.1101354
13320.0000000    0.1002061
13360.0000000    0.1122850
13400.0000000    0.1034359
13440.0000000    0.0964575
13480.0000000    0.1061329
13520.0000000    0.1081834
13560.0000000    0.1053624
13600.0000000    0.1135589
13640.0000000    0.1132943
13680.0000000    0.1046665
13720.0000000    0.1025350
13760.0000000    0.0911265
13800.0000000    0.0960051
13840.0000000    0.1052958
13880.0000000    0.1045802
13920.0000000    0.0944883
13960.0000000    0.0995817
14000.0000000    0.0951245
14040.0000000    0.0952027
14080.0000000    0.0956047
14120.0000000    0.1024100
14160.0000000    0.1143521
14200.0000000    0.1045986
14240.0000000    0.1046592
14280.0000000    0.1092906
14320.0000000    0.1052778
14360.0000000    0.1010772
14400.0000000    0.1039596
14440.0000000    0.1080010
14480.0000000    0.1040261
14520.0000000    0.0976916
14560.0000000    0.1088353
14600.0000000    0.1000871
14640.0000000    0.0995745
14680.0000000    0.0993841
14720.0000000    0.0934063
14760.0000000    0.0993280
14800.0000000    0.1023347
14840.0000000    0.0956017
14880.0000000    0.0879257
14920.0000000    0.1049381
14960.0000000    0.0918194
15000.0000000    0.0981045
15040.0000000    0.0958539
15080.0000000    0.0987790
15120.0000000    0.0973207
15160.0000000    0.0896729
15200.0000000    0.1002176
15240.0000000    0.1036830
15280.0000000    0.0978828
15320.0000000    0.0979467
15360.0000000    0.1040724
15400.0000000    0.0970741
15440.0000000    0.1033944
15480.0000000    0.1094715
15520.0000000    0.1111110
15560.0000000    0.0880731
15600.0000000    0.0958178
15640.0000000    0.1072794
15680.0000000    0.0958247
15720.0000000    0.0849921
15760.0000000    0.0915651
15800.0000000    0.0970146
15840.0000000    0.0953640
15880.0000000    0.0886905
15920.0000000    0.0924149
15960.0000000    0.0962836
16000.0000000    0.1011007
16040.0000000    0.1043313
16080.0000000    0.1039665
16120.0000000    0.0994526
16160.0000000    0.0875862
16200.0000000    0.0848182
16240.0000000    0.0908880
16280.0000000    0.0954286
16320.0000000    0.0994001
16360.0000000    0.0954412
16400.0000000    0.1014589
16440.0000000    0.0947869
16480.0000000    0.1021056
16520.0000000    0.1003329
16560.0000000    0.0940142
16600.0000000    0.0988304
16640.0000000    0.1035630
16680.0000000    0.0995265
16720.0000000    0.1084587
16760.0000000    0.1116735
16800.0000000    0.1120936
16840.0000000    0.1025834
16880.0000000    0.1172729
16920.0000000    0.1093636
16960.0000000    0.1047603
17000.0000000    0.1049780
17040.0000000    0.1047398
17080.0000000    0.1012594
17120.0000000    0.1039025
17160.0000000    0.1066546
17200.0000000    0.1025618
17240.0000000    0.1018398
17280.0000000    0.1048599
17320.0000000    0.0979991
17360.0000000    0.0987072
17400.0000000    0.1036998
17440.0000000    0.0938212
17480.0000000    0.1138865
17520.0000000    0.0941799
17560.0000000    0.1000647
17600.0000000    0.1057766
17640.0000000    0.1024339
17680.0000000    0.0978247
17720.0000000    0.0891903
17760.0000000    0.0921591
17800.0000000    0.0971094
17840.0000000    0.0950618
17880.0000000    0.0855938
17920.0000000    0.0950466
17960.0000000    0.0889958
18000.0000000    0.0986730
18040.0000000    0.0973167
18080.0000000    0.0963395
18120.0000000    0.0929942
18160.0000000    0.1040355
18200.0000000    0.1000876
18240.0000000    0.0927403
18280.0000000    0.0907460
18320.0000000    0.0932440
18360.0000000    0.0996637
18400.0000000    0.0903535
18440.0000000    0.0980830
18480.0000000    0.0977780
18520.0000000    0.0990718
18560.0000000    0.0951834
18600.0000000    0.1087840
18640.0000000    0.1100097
18680.0000000    0.0910515
18720.0000000    0.1037593
18760.0000000    0.1006082
18800.0000000    0.0969564
18840.0000000    0.0939288
18880.0000000    0.0858288
18920.0000000    0.0930609
18960.0000000    0.0956366
19000.0000000    0.0996971
19040.0000000    0.0998803
19080.0000000    0.0993787
19120.0000000    0.0985543
19160.0000000    0.1038631
19200.0000000    0.1055671
19240.0000000    0.0952176
19280.0000000    0.0964476
19320.0000000    0.1034116
19360.0000000    0.1051626
19400.0000000    0.0894057
19440.0000000    0.0937080
19480.0000000    0.0971072
19520.0000000    0.1007859
19560.0000000    0.0921691
19600.0000000    0.0929850
19640.0000000    0.0948889
19680.0000000    0.0871023
19720.0000000    0.0980399
19760.0000000    0.0896091
19800.0000000    0.1035921
19840.0000000    0.0912001
19880.0000000    0.0984994
19920.0000000    0.0980483
19960.0000000    0.0940461
20000.0000000    0.1088071
20040.0000000    0.0956638
20080.0000000    0.1049739
20120.0000000    0.0954833
20160.0000000    0.0969621
20200.0000000    0.0961231
20240.0000000    0.0922228
20280.0000000    0.0990865
20320.0000000    0.0932552
20360.0000000    0.0946016
20400.0000000    0.1017847
20440.0000000    0.1049965
20480.0000000    0.1108262
20520.0000000    0.0995662
20560.0000000    0.0996205
20600.0000000    0.1082115
20640.0000000    0.1118809
20680.0000000    0.0974292
20720.0000000    0.1059464
20760.0000000    0.1254786
20800.0000000    0.1219596
20840.0000000    0.1016615
20880.0000000    0.0905688
20920.0000000    0.0854457
20960.0000000    0.0944344
21000.0000000    0.0958847
21040.0000000    0.0950435
21080.0000000    0.0973652
21120.0000000    0.0975978
21160.0000000    0.0922449
21200.0000000    0.0937119
21240.0000000    0.1043501
21280.0000000    0.1022285
21320.0000000    0.0926341
21360.0000000    0.1095826
21400.0000000    0.1058069
21440.0000000    0.0980202
21480.0000000    0.1030797
21520.0000000    0.1036941
21560.0000000    0.1075413
21600.0000000    0.0934268
21640.0000000    0.1029618
21680.0000000    0.1102301
21720.0000000    0.1032249
21760.0000000    0.1111420
21800.0000000    0.1004358
21840.0000000    0.1025500
21880.0000000    0.0969963
21920.0000000    0.0959808
21960.0000000    0.0925049
22000.0000000    0.1121697
22040.0000000    0.1110727
22080.0000000    0.1181879
22120.0000000    0.1077747
22160.0000000    0.1125927
22200.0000000    0.1119385
22240.0000000    0.1014163
22280.0000000    0.1055185
22320.0000000    0.1023374
22360.0000000    0.1106939
22400.0000000    0.1144309
22440.0000000    0.1054926
22480.0000000    0.1030077
22520.0000000    0.1228231
22560.0000000    0.1095921
22600.0000000    0.1178076
22640.0000000    0.1032505
22680.0000000    0.1193867
22720.0000000    0.1017427
22760.0000000    0.0980313
22800.0000000    0.1010320
22840.0000000    0.0976561
22880.0000000    0.1091952
22920.0000000    0.0962688
22960.0000000    0.1013826
23000.0000000    0.0915906
23040.0000000    0.1024196
23080.0000000    0.0988876
23120.0000000    0.0932164
23160.0000000    0.0879900
23200.0000000    0.1014452
23240.0000000    0.1097656
23280.0000000    0.0965249
23320.0000000    0.1020601
23360.0000000    0.1037908
23400.0000000    0.1044939
23440.0000000    0.1176271
23480.0000000    0.1032394
23520.0000000    0.0990052
23560.0000000    0.0979441
23600.0000000    0.1029808
23640.0000000    0.1074809
23680.0000000    0.1060185
23720.0000000    0.0996099
23760.0000000    0.0942233
23800.0000000    0.0896850
23840.0000000    0.0953438
23880.0000000    0.1022823
23920.0000000    0.0843162
23960.0000000    0.0986451
24000.0000000    0.0877637
24040.0000000    0.0893784
24080.0000000    0.0939963
24120.0000000    0.0905818
24160.0000000    0.1059412
24200.0000000    0.0835294
24240.0000000    0.0916931
24280.0000000    0.0966352
24320.0000000    0.0913580
24360.0000000    0.0973918
24400.0000000    0.0885446
24440.0000000    0.0975061
24480.0000000    0.0989640
24520.0000000    0.1021315
24560.0000000    0.1063380
24600.0000000    0.0954099
24640.0000000    0.1038878
24680.0000000    0.1072907
24720.0000000    0.0988132
24760.0000000    0.1051625
24800.0000000    0.0946387
24840.0000000    0.0962983
24880.0000000    0.1008626
24920.0000000    0.0917968
24960.0000000    0.0948995
25000.0000000    0.0890871
25040.0000000    0.1112509
25080.0000000    0.1065308
25120.0000000    0.0927887
25160.0000000    0.1038880
25200.0000000    0.1019156
25240.0000000    0.0998742
25280.0000000    0.0989237
25320.0000000    0.0846518
25360.0000000    0.0906659
25400.0000000    0.1007755
25440.0000000    0.0977507
25480.0000000    0.0899562
25520.0000000    0.0895569
25560.0000000    0.0934241
25600.0000000    0.0996642
25640.0000000    0.1017428
25680.0000000    0.0988131
25720.0000000    0.1020894
25760.0000000    0.0919862
25800.0000000    0.1037248
25840.0000000    0.1012935
25880.0000000    0.0949502
25920.0000000    0.0954677
25960.0000000    0.1040925
26000.0000000    0.1041766
26040.0000000    0.1032958
26080.0000000    0.1068962
26120.0000000    0.1038859
26160.0000000    0.1033266
26200.0000000    0.1061622
26240.0000000    0.1057893
26280.0000000    0.0879421
26320.0000000    0.0993585
26360.0000000    0.1033328
26400.0000000    0.0937866
26440.0000000    0.0892109
26480.0000000    0.0898902
26520.0000000    0.0956660
26560.0000000    0.0962751
26600.0000000    0.1016795
26640.0000000    0.0978394
26680.0000000    0.1045145
26720.0000000    0.1036467
26760.0000000    0.1065967
26800.0000000    0.1070098
26840.0000000    0.0967789
26880.0000000    0.1089077
26920.0000000    0.1083649
26960.0000000    0.0969112
27000.0000000    0.0930159
27040.0000000    0.1020095
27080.0000000    0.0988778
27120.0000000    0.0952173
27160.0000000    0.1054002
27200.0000000    0.1000041
27240.0000000    0.0953882
27280.0000000    0.0991587
27320.0000000    0.0902587
27360.0000000    0.0952493
27400.0000000    0.1127361
27440.0000000    0.1014793
27480.0000000    0.1066836
27520.0000000    0.1067764
27560.0000000    0.0940443
27600.0000000    0.1010906
27640.0000000    0.1028797
27680.0000000    0.1140293
27720.0000000    0.0997552
27760.0000000    0.1062707
27800.0000000    0.0988833
27840.0000000    0.1165592
27880.0000000    0.0991535
27920.0000000    0.1059953
27960.0000000    0.0988807
28000.0000000    0.0985562
28040.0000000    0.1114744
28080.0000000    0.1047479
28120.0000000    0.1015495
28160.0000000    0.1079825
28200.0000000    0.0968823
28240.0000000    0.0992141
28280.0000000    0.1053784
28320.0000000    0.1008654
28360.0000000    0.1086295
28400.0000000    0.1035339
28440.0000000    0.1062006
28480.0000000    0.1095839
28520.0000000    0.1065683
28560.0000000    0.1049981
28600.0000000    0.1017941
28640.0000000    0.1059845
28680.0000000    0.1081990
28720.0000000    0.1180964
28760.0000000    0.1086793
28800.0000000    0.1024677
28840.0000000    0.1136761
28880.0000000    0.1110421
28920.0000000    0.0975981
28960.0000000    0.0936951
29000.0000000    0.1122086
29040.0000000    0.1076508
29080.0000000    0.0952661
29120.0000000    0.1081325
29160.0000000    0.1108733
29200.0000000    0.1133033
29240.0000000    0.1127215
29280.0000000    0.1204956
29320.0000000    0.1055220
29360.0000000    0.1092337
29400.0000000    0.1129432
29440.0000000    0.1068575
29480.0000000    0.1039316
29520.0000000    0.1079642
29560.0000000    0.1041260
29600.0000000    0.1008814
29640.0000000    0.0968385
29680.0000000    0.1073837
29720.0000000    0.0932034
29760.0000000    0.0978897
29800.0000000    0.1013611
29840.0000000    0.1064282
29880.0000000    0.1131859
29920.0000000    0.1063001
29960.0000000    0.1030247
30000.0000000    0.1077913
30040.0000000    0.1004916
30080.0000000    0.1026111
30120.0000000    0.1028524
30160.0000000    0.1010527
30200.0000000    0.1074137
30240.0000000    0.1011872
30280.0000000    0.1029392
30320.0000000    0.0952430
30360.0000000    0.0938625
30400.0000000    0.0952400
30440.0000000    0.0967684
30480.0000000    0.1032789
30520.0000000    0.1000548
30560.0000000    0.1209892
30600.0000000    0.1120896
30640.0000000    0.1031408
30680.0000000    0.1053829
30720.0000000    0.1090397
30760.0000000    0.1078433
30800.0000000    0.0939570
30840.0000000    0.1020164
30880.0000000    0.1258267
30920.0000000    0.1172427
30960.0000000    0.1086569
31000.0000000    0.0904146
31040.0000000    0.0973021
31080.0000000    0.0935743
31120.0000000    0.1030793
31160.0000000    0.1023857
31200.0000000    0.0934051
31240.0000000    0.1006183
31280.0000000    0.1007327
31320.0000000    0.0906739
31360.0000000    0.0987312
31400.0000000    0.1005833
31440.0000000    0.1031753
31480.0000000    0.1120274
31520.0000000    0.1047541
31560.0000000    0.1170385
31600.0000000    0.1126879
31640.0000000    0.1154782
31680.0000000    0.1094303
31720.0000000    0.1021513
31760.0000000    0.1083454
31800.0000000    0.1087240
31840.0000000    0.1135109
31880.0000000    0.0946493
31920.0000000    0.0944760
31960.0000000    0.0955444
32000.0000000    0.1058279
32040.0000000    0.0995500
32080.0000000    0.0982918
32120.0000000    0.1038191
32160.0000000    0.1048242
32200.0000000    0.0970752
32240.0000000    0.1037699
32280.0000000    0.0979139
32320.0000000    0.1047547
32360.0000000    0.0954877
32400.0000000    0.0896442
32440.0000000    0.0953748
32480.0000000    0.0951331
32520.0000000    0.0929406
32560.0000000    0.1075206
32600.0000000    0.1103676
32640.0000000    0.0989121
32680.0000000    0.1084623
32720.0000000    0.0932397
32760.0000000    0.0993400
32800.0000000    0.0977386
32840.0000000    0.1026176
32880.0000000    0.1068976
32920.0000000    0.1100898
32960.0000000    0.1021405
33000.0000000    0.1030074
33040.0000000    0.0990671
33080.0000000    0.0930654
33120.0000000    0.0985984
33160.0000000    0.1037923
33200.0000000    0.0981112
33240.0000000    0.1000566
33280.0000000    0.1024408
33320.0000000    0.0989669
33360.0000000    0.0950048
33400.0000000    0.0994567
33440.0000000    0.0996248
33480.0000000    0.1000170
33520.0000000    0.0968276
33560.0000000    0.1004468
33600.0000000    0.0902714
33640.0000000    0.0976745
33680.0000000    0.1080766
33720.0000000    0.0968754
33760.0000000    0.1061515
33800.0000000    0.1131699
33840.0000000    0.1164898
33880.0000000    0.0946276
33920.0000000    0.1067650
33960.0000000    0.1014151
34000.0000000    0.1158466
34040.0000000    0.1143883
34080.0000000    0.1044754
34120.0000000    0.1165124
34160.0000000    0.1130578
34200.0000000    0.0976180
34240.0000000    0.1026156
34280.0000000    0.1014501
34320.0000000    0.1091144
34360.0000000    0.1066907
34400.0000000    0.1024834
34440.0000000    0.1055633
34480.0000000    0.1035986
34520.0000000    0.1006112
34560.0000000    0.1107503
34600.0000000    0.1044073
34640.0000000    0.0993284
34680.0000000    0.0857005
34720.0000000    0.1022782
34760.0000000    0.1215926
34800.0000000    0.1007043
34840.0000000    0.1012632
34880.0000000    0.1036538
34920.0000000    0.1062746
34960.0000000    0.0995262
35000.0000000    0.0990230
35040.0000000    0.1020676
35080.0000000    0.1057457
35120.0000000    0.1039846
35160.0000000    0.1010572
35200.0000000    0.0994080
35240.0000000    0.1092023
35280.0000000    0.0937000
35320.0000000    0.1046296
35360.0000000    0.1003396
35400.0000000    0.1024721
35440.0000000    0.1017421
35480.0000000    0.1054278
35520.0000000    0.1003957
35560.0000000    0.1022274
35600.0000000    0.1038908
35640.0000000    0.1061306
35680.0000000    0.1043679
35720.0000000    0.1045774
35760.0000000    0.1012390
35800.0000000    0.1068928
35840.0000000    0.0959444
35880.0000000    0.1040347
35920.0000000    0.1067601
35960.0000000    0.1035452
36000.0000000    0.1007822
36040.0000000    0.0904314
36080.0000000    0.1055567
36120.0000000    0.0922191
36160.0000000    0.1017467
36200.0000000    0.1080257
36240.0000000    0.1065079
36280.0000000    0.1049765
36320.0000000    0.0948680
36360.0000000    0.0951170
36400.0000000    0.1001799
36440.0000000    0.1173429
36480.0000000    0.1046186
36520.0000000    0.0953088
36560.0000000    0.1061389
36600.0000000    0.0872911
36640.0000000    0.1027158
36680.0000000    0.1049159
36720.0000000    0.0984559
36760.0000000    0.0989900
36800.0000000    0.1012811
36840.0000000    0.1051255
36880.0000000    0.0972643
36920.0000000    0.0984440
36960.0000000    0.1031630
37000.0000000    0.0956764
37040.0000000    0.0964911
37080.0000000    0.0999277
37120.0000000    0.0955734
37160.0000000    0.0955256
37200.0000000    0.0975000
37240.0000000    0.1030068
37280.0000000    0.0996910
37320.0000000    0.0917624
37360.0000000    0.0911124
37400.0000000    0.0980022
37440.0000000    0.1074220
37480.0000000    0.0827035
37520.0000000    0.0983098
37560.0000000    0.0994387
37600.0000000    0.1054481
37640.0000000    0.0988991
37680.0000000    0.0950895
37720.0000000    0.0970738
37760.0000000    0.1009168
37800.0000000    0.0961522
37840.0000000    0.0927162
37880.0000000    0.0899608
37920.0000000    0.0892430
37960.0000000    0.0909095
38000.0000000    0.1031140
38040.0000000    0.0960239
38080.0000000    0.0973500
38120.0000000    0.0857355
38160.0000000    0.0915298
38200.0000000    0.0945761
38240.0000000    0.0972182
38280.0000000    0.0958964
38320.0000000    0.0965259
38360.0000000    0.0906075
38400.0000000    0.0896644
38440.0000000    0.0918856
38480.0000000    0.0926523
38520.0000000    0.0911074
38560.0000000    0.0881562
38600.0000000    0.0858520
38640.0000000    0.0882749
38680.0000000    0.0846625
38720.0000000    0.0880745
38760.0000000    0.0994041
38800.0000000    0.0884800
38840.0000000    0.0919165
38880.0000000    0.0894542
38920.0000000    0.0994542
38960.0000000    0.1057016
39000.0000000    0.0916720
39040.0000000    0.0940786
39080.0000000    0.0957648
39120.0000000    0.1037165
39160.0000000    0.1076497
39200.0000000    0.1046785
39240.0000000    0.1122281
39280.0000000    0.1099978
39320.0000000    0.1068108
39360.0000000    0.1033572
39400.0000000    0.1005812
39440.0000000    0.1000305
39480.0000000    0.1017678
39520.0000000    0.0978956
39560.0000000    0.1098312
39600.0000000    0.0968209
39640.0000000    0.0976653
39680.0000000    0.1137687
39720.0000000    0.1026680
39760.0000000    0.1029853
39800.0000000    0.1039637
39840.0000000    0.1054457
39880.0000000    0.1074984
39920.0000000    0.1072526
39960.0000000    0.0998890
40000.0000000    0.1120193
40040.0000000    0.1017094
40080.0000000    0.1049159
40120.0000000    0.1133336
40160.0000000    0.0995015
40200.0000000    0.1083439
40240.0000000    0.1039685
40280.0000000    0.1039191
40320.0000000    0.1124230
40360.0000000    0.1084441
40400.0000000    0.1060785
40440.0000000    0.1131760
40480.0000000    0.1094849
40520.0000000    0.1162773
40560.0000000    0.1034870
40600.0000000    0.1063925
40640.0000000    0.1023397
40680.0000000    0.1035053
40720.0000000    0.1066471
40760.0000000    0.1085436
40800.0000000    0.1135368
40840.0000000    0.1103690
40880.0000000    0.1087916
40920.0000000    0.0995845
40960.0000000    0.0879906
41000.0000000    0.0876729
41040.0000000    0.0888121
41080.0000000    0.0916374
41120.0000000    0.0984047
41160.0000000    0.0965984
41200.0000000    0.0872835
41240.0000000    0.1013296
41280.0000000    0.0933612
41320.0000000    0.0931175
41360.0000000    0.0941647
41400.0000000    0.1020423
41440.0000000    0.0909765
41480.0000000    0.0937855
41520.0000000    0.0951630
41560.0000000    0.0973521
41600.0000000    0.1013579
41640.0000000    0.0926287
41680.0000000    0.0949650
41720.0000000    0.1053492
41760.0000000    0.0993028
41800.0000000    0.0939255
41840.0000000    0.0987742
41880.0000000    0.1035695
41920.0000000    0.0967542
41960.0000000    0.0930726
42000.0000000    0.0994624
42040.0000000    0.0951320
42080.0000000    0.0902803
42120.0000000    0.0893200
42160.0000000    0.0969708
42200.0000000    0.0918443
42240.0000000    0.1028717
42280.0000000    0.0945683
42320.0000000    0.0959656
42360.0000000    0.0911264
42400.0000000    0.1060921
42440.0000000    0.0904938
42480.0000000    0.1060749
42520.0000000    0.0999749
42560.0000000    0.0909271
42600.0000000    0.0933327
42640.0000000    0.1017076
42680.0000000    0.0995105
42720.0000000    0.1081612
42760.0000000    0.1100805
42800.0000000    0.1065780
42840.0000000    0.0978557
42880.0000000    0.0942516
42920.0000000    0.1027807
42960.0000000    0.1158472
43000.0000000    0.0995149
43040.0000000    0.1065388
43080.0000000    0.1075352
43120.0000000    0.1016816
43160.0000000    0.0982592
43200.0000000    0.1053556
43240.0000000    0.1052763
43280.0000000    0.1035354
43320.0000000    0.1086862
43360.0000000    0.0943903
43400.0000000    0.0914214
43440.0000000    0.0898690
43480.0000000    0.0882226
43520.0000000    0.0921954
43560.0000000    0.1001356
43600.0000000    0.1032249
43640.0000000    0.1099222
43680.0000000    0.0966855
43720.0000000    0.0961581
43760.0000000    0.1004024
43800.0000000    0.0993077
43840.0000000    0.0943936
43880.0000000    0.1006025
43920.0000000    0.1080391
43960.0000000    0.1011928
44000.0000000    0.0980431
44040.0000000    0.0948991
44080.0000000    0.0993053
44120.0000000    0.1014780
44160.0000000    0.0946090
44200.0000000    0.0984997
44240.0000000    0.0929963
44280.0000000    0.0992808
44320.0000000    0.0968179
44360.0000000    0.0898808
44400.0000000    0.0861289
44440.0000000    0.0974616
44480.0000000    0.0869185
44520.0000000    0.0854300
44560.0000000    0.0873837
44600.0000000    0.0804242
44640.0000000    0.0950702
44680.0000000    0.0919965
44720.0000000    0.1009611
44760.0000000    0.0850666
44800.0000000    0.0879349
44840.0000000    0.1029151
44880.0000000    0.0987329
44920.0000000    0.1075817
44960.0000000    0.0990773
45000.0000000    0.0939616
45040.0000000    0.1007958
45080.0000000    0.0929898
45120.0000000    0.0850977
45160.0000000    0.0914485
45200.0000000    0.0917178
45240.0000000    0.0926990
45280.0000000    0.0906942
45320.0000000    0.0944820
45360.0000000    0.0902337
45400.0000000    0.0918036
45440.0000000    0.0889376
45480.0000000    0.0916452
45520.0000000    0.0970447
45560.0000000    0.0976115
45600.0000000    0.0989832
45640.0000000    0.0891197
45680.0000000    0.0911594
45720.0000000    0.0944097
45760.0000000    0.0954042
45800.0000000    0.0903118
45840.0000000    0.1046521
45880.0000000    0.0908910
45920.0000000    0.0858744
45960.0000000    0.0967495
46000.0000000    0.0943943
46040.0000000    0.0873296
46080.0000000    0.1019748
46120.0000000    0.0870504
46160.0000000    0.0990543
46200.0000000    0.0913561
46240.0000000    0.0995060
46280.0000000    0.1014285
46320.0000000    0.0991450
46360.0000000    0.1009497
46400.0000000    0.0925301
46440.0000000    0.0971140
46480.0000000    0.0948308
46520.0000000    0.0868120
46560.0000000    0.0833805
46600.0000000    0.0891336
46640.0000000    0.0947358
46680.0000000    0.0836934
46720.0000000    0.0818200
46760.0000000    0.0894935
46800.0000000    0.0910071
46840.0000000    0.0857831
46880.0000000    0.0888646
46920.0000000    0.0925001
46960.0000000    0.1018563
47000.0000000    0.0980715
47040.0000000    0.0910469
47080.0000000    0.1023249
47120.0000000    0.0896317
47160.0000000    0.0967502
47200.0000000    0.0873623
47240.0000000    0.0913576
47280.0000000    0.0847801
47320.0000000    0.0890727
47360.0000000    0.0916580
47400.0000000    0.0917892
47440.0000000    0.0829335
47480.0000000    0.0930118
47520.0000000    0.0970709
47560.0000000    0.0902331
47600.0000000    0.0990557
47640.0000000    0.0930572
47680.0000000    0.0984843
47720.0000000    0.1002951
47760.0000000    0.0955397
47800.0000000    0.0935848
47840.0000000    0.0934549
47880.0000000    0.0894873
47920.0000000    0.0899067
47960.0000000    0.1067855
48000.0000000    0.0943712
48040.0000000    0.0928325
48080.0000000    0.0931218
48120.0000000    0.1030667
48160.0000000    0.0892067
48200.0000000    0.0912196
48240.0000000    0.0923688
48280.0000000    0.0883698
48320.0000000    0.0865438
48360.0000000    0.0920809
48400.0000000    0.0866272
48440.0000000    0.0917652
48480.0000000    0.0907040
48520.0000000    0.0947482
48560.0000000    0.0966130
48600.0000000    0.0908333
48640.0000000    0.0872788
48680.0000000    0.0891957
48720.0000000    0.0899554
48760.0000000    0.0897232
48800.0000000    0.0898630
48840.0000000    0.1028345
48880.0000000    0.1018424
48920.0000000    0.1034321
48960.0000000    0.0937174
49000.0000000    0.1038890
49040.0000000    0.0974652
49080.0000000    0.0888339
49120.0000000    0.0931463
49160.0000000    0.0930980
49200.0000000    0.1094870
49240.0000000    0.0951101
49280.0000000    0.0987959
49320.0000000    0.1105020
49360.0000000    0.1010771
49400.0000000    0.1015034
49440.0000000    0.0957133
49480.0000000    0.1093958
49520.0000000    0.1027769
49560.0000000    0.0965035
49600.0000000    0.1021639
49640.0000000    0.1122445
49680.0000000    0.1000050
49720.0000000    0.1115969
49760.0000000    0.1066260
49800.0000000    0.1089325
49840.0000000    0.0980666
49880.0000000    0.1042961
49920.0000000    0.1120341
49960.0000000    0.1045350
50000.0000000    0.1045496
50040.0000000    0.1056907
50080.0000000    0.1085945
50120.0000000    0.0956789
50160.0000000    0.0951493
50200.0000000    0.0970213
50240.0000000    0.1064462
50280.0000000    0.0977233
50320.0000000    0.1150363
50360.0000000    0.1003940
50400.0000000    0.1018191
50440.0000000    0.1030157
50480.0000000    0.1010387
50520.0000000    0.0980682
50560.0000000    0.1070094
50600.0000000    0.0955144
50640.0000000    0.0970068
50680.0000000    0.1027532
50720.0000000    0.1013927
50760.0000000    0.1034573
50800.0000000    0.0998713
50840.0000000    0.1002493
50880.0000000    0.1164715
50920.0000000    0.1190928
50960.0000000    0.1090980
51000.0000000    0.1172533
51040.0000000    0.1070838
51080.0000000    0.1005654
51120.0000000    0.1120271
51160.0000000    0.1080642
51200.0000000    0.1131886
51240.0000000    0.1099937
51280.0000000    0.1138836
51320.0000000    0.1141786
51360.0000000    0.1058158
51400.0000000    0.1056680
51440.0000000    0.1013589
51480.0000000    0.0978031
51520.0000000    0.1077643
51560.0000000    0.1116664
51600.0000000    0.1102978
51640.0000000    0.0988163
51680.0000000    0.1069116
51720.0000000    0.0995258
51760.0000000    0.1143018
51800.0000000    0.1180447
51840.0000000    0.1083561
51880.0000000    0.1003622
51920.0000000    0.1077376
51960.0000000    0.0941744
52000.0000000    0.1062933
52040.0000000    0.1077974
52080.0000000    0.1046330
52120.0000000    0.1040244
52160.0000000    0.0955342
52200.0000000    0.0972682
52240.0000000    0.1040046
52280.0000000    0.1147860
52320.0000000    0.0952458
52360.0000000    0.1073024
52400.0000000    0.1066643
52440.0000000    0.1024548
52480.0000000    0.1102189
52520.0000000    0.1072323
52560.0000000    0.0955227
52600.0000000    0.1029936
52640.0000000    0.0916838
52680.0000000    0.0925293
52720.0000000    0.1020359
52760.0000000    0.0990249
52800.0000000    0.1043562
52840.0000000    0.0951641
52880.0000000    0.0995373
52920.0000000    0.0953588
52960.0000000    0.0932088
53000.0000000    0.1035952
53040.0000000    0.1041208
53080.0000000    0.0908594
53120.0000000    0.1133411
53160.0000000    0.1100010
53200.0000000    0.1108515
53240.0000000    0.1120241
53280.0000000    0.1212267
53320.0000000    0.1068146
53360.0000000    0.1077523
53400.0000000    0.1089023
53440.0000000    0.1205135
53480.0000000    0.1048721
53520.0000000    0.1003264
53560.0000000    0.0989320
53600.0000000    0.0928104
53640.0000000    0.0963927
53680.0000000    0.1010259
53720.0000000    0.1097573
53760.0000000    0.1206078
53800.0000000    0.1103449
53840.0000000    0.0991589
53880.0000000    0.1009894
53920.0000000    0.0949736
53960.0000000    0.1036811
54000.0000000    0.0950311
54040.0000000    0.1013627
54080.0000000    0.0969692
54120.0000000    0.1005259
54160.0000000    0.0946421
54200.0000000    0.0946480
54240.0000000    0.0996450
54280.0000000    0.0998472
54320.0000000    0.0947553
54360.0000000    0.0948279
54400.0000000    0.1005359
54440.0000000    0.0943572
54480.0000000    0.1002547
54520.0000000    0.0931463
54560.0000000    0.0979430
54600.0000000    0.0984672
54640.0000000    0.0978859
54680.0000000    0.1011678
54720.0000000    0.0973840
54760.0000000    0.0889168
54800.0000000    0.1005839
54840.0000000    0.0942201
54880.0000000    0.0852142
54920.0000000    0.0973097
54960.0000000    0.0900478
55000.0000000    0.0987688
55040.0000000    0.0864169
55080.0000000    0.0929637
55120.0000000    0.0925444
55160.0000000    0.0884916
55200.0000000    0.0949159
55240.0000000    0.0975782
55280.0000000    0.0946699
55320.0000000    0.0921720
55360.0000000    0.0881024
55400.0000000    0.0952331
55440.0000000    0.0864025
55480.0000000    0.0835734
55520.0000000    0.0963134
55560.0000000    0.0947735
55600.0000000    0.0953680
55640.0000000    0.0950417
55680.0000000    0.0867452
55720.0000000    0.0842076
55760.0000000    0.0933468
55800.0000000    0.0838268
55840.0000000    0.0858739
55880.0000000    0.0882915
55920.0000000    0.0937110
55960.0000000    0.0976305
56000.0000000    0.0929410
56040.0000000    0.0920898
56080.0000000    0.0958096
56120.0000000    0.0851442
56160.0000000    0.0871285
56200.0000000    0.0910430
56240.0000000    0.0911733
56280.0000000    0.0794327
56320.0000000    0.0915086
56360.0000000    0.0866782
56400.0000000    0.0963748
56440.0000000    0.0840150
56480.0000000    0.0869914
56520.0000000    0.0834116
56560.0000000    0.0790383
56600.0000000    0.0864143
56640.0000000    0.0950483
56680.0000000    0.0887725
56720.0000000    0.0902125
56760.0000000    0.0879947
56800.0000000    0.0789553
56840.0000000    0.0944628
56880.0000000    0.0937259
56920.0000000    0.0901775
56960.0000000    0.0856520
57000.0000000    0.0941130
57040.0000000    0.1036360
57080.0000000    0.1023222
57120.0000000    0.1025596
57160.0000000    0.1019856
57200.0000000    0.1117004
57240.0000000    0.0983913
57280.0000000    0.0998379
57320.0000000    0.0907130
57360.0000000    0.0930683
57400.0000000    0.0979651
57440.0000000    0.1004703
57480.0000000    0.0981280
57520.0000000    0.0941951
57560.0000000    0.1028973
57600.0000000    0.1080205
57640.0000000    0.0910101
57680.0000000    0.0832836
57720.0000000    0.0893274
57760.0000000    0.1010712
57800.0000000    0.1039361
57840.0000000    0.0975036
57880.0000000    0.0953254
57920.0000000    0.1018292
57960.0000000    0.1073160
58000.0000000    0.0988568
58040.0000000    0.1044588
58080.0000000    0.1041312
58120.0000000    0.1081938
58160.0000000    0.0967153
58200.0000000    0.1038810
58240.0000000    0.0923823
58280.0000000    0.1086818
58320.0000000    0.1072486
58360.0000000    0.1124674
58400.0000000    0.1063869
58440.0000000    0.1115324
58480.0000000    0.1074631
58520.0000000    0.1176765
58560.0000000    0.0980508
58600.0000000    0.1165939
58640.0000000    0.0969695
58680.0000000    0.0921872
58720.0000000    0.0938390
58760.0000000    0.0978827
58800.0000000    0.0932990
58840.0000000    0.0937621
58880.0000000    0.0920235
58920.0000000    0.0989525
58960.0000000    0.1000954
59000.0000000    0.1116637
59040.0000000    0.0974487
59080.0000000    0.0917689
59120.0000000    0.1051697
59160.0000000    0.0962881
59200.0000000    0.0981967
59240.0000000    0.0958875
59280.0000000    0.0867627
59320.0000000    0.1004275
59360.0000000    0.0984762
59400.0000000    0.0964028
59440.0000000    0.0858359
59480.0000000    0.0994359
59520.0000000    0.1001490
59560.0000000    0.1012578
59600.0000000    0.0965130
59640.0000000    0.0926258
59680.0000000    0.0987526
59720.0000000    0.1020363
59760.0000000    0.0984154
59800.0000000    0.0965634
59840.0000000    0.0965585
59880.0000000    0.0926576
59920.0000000    0.1011088
59960.0000000    0.1050232
60000.0000000    0.0982191
60040.0000000    0.1104725
60080.0000000    0.0943642
60120.0000000    0.0968234
60160.0000000    0.1066108
60200.0000000    0.0940669
60240.0000000    0.0986533
60280.0000000    0.0982360
60320.0000000    0.1081710
60360.0000000    0.1061217
60400.0000000    0.1039938
60440.0000000    0.1069776
60480.0000000    0.0949775
60520.0000000    0.1022841
60560.0000000    0.1000507
60600.0000000    0.0997505
60640.0000000    0.1111433
60680.0000000    0.1085899
60720.0000000    0.1082453
60760.0000000    0.1036403
60800.0000000    0.0994061
60840.0000000    0.0989593
60880.0000000    0.1057778
60920.0000000    0.0993061
60960.0000000    0.1028025
61000.0000000    0.1019454
61040.0000000    0.1068336
61080.0000000    0.1040822
61120.0000000    0.0968366
61160.0000000    0.1070998
61200.0000000    0.1117709
61240.0000000    0.1086183
61280.0000000    0.1105020
61320.0000000    0.0976490
61360.0000000    0.0924959
61400.0000000    0.0884736
61440.0000000    0.0920050
61480.0000000    0.0855519
61520.0000000    0.0803407
61560.0000000    0.0872623
61600.0000000    0.0952161
61640.0000000    0.1001087
61680.0000000    0.0959272
61720.0000000    0.0928718
61760.0000000    0.0925502
61800.0000000    0.0986708
61840.0000000    0.0971177
61880.0000000    0.0929335
61920.0000000    0.1044257
61960.0000000    0.1004279
62000.0000000    0.0986126
62040.0000000    0.1056973
62080.0000000    0.1024673
62120.0000000    0.1028633
62160.0000000    0.0943955
62200.0000000    0.0998534
62240.0000000    0.0982506
62280.0000000    0.1054897
62320.0000000    0.0965918
62360.0000000    0.0916225
62400.0000000    0.0915619
62440.0000000    0.0976526
62480.0000000    0.0998346
62520.0000000    0.1089177
62560.0000000    0.1027789
62600.0000000    0.1035401
62640.0000000    0.1027223
62680.0000000    0.0957643
62720.0000000    0.1133973
62760.0000000    0.1009774
62800.0000000    0.0912948
62840.0000000    0.0929631
62880.0000000    0.0899374
62920.0000000    0.0949771
62960.0000000    0.0951570
63000.0000000    0.0979371
63040.0000000    0.1021799
63080.0000000    0.1015565
63120.0000000    0.0943340
63160.0000000    0.0887022
63200.0000000    0.0884379
63240.0000000    0.0920430
63280.0000000    0.1000885
63320.0000000    0.1073289
63360.0000000    0.1149858
63400.0000000    0.1075106
63440.0000000    0.0957725
63480.0000000    0.1071879
63520.0000000    0.0947023
63560.0000000    0.0924847
63600.0000000    0.0984948
63640.0000000    0.1077078
63680.0000000    0.1039193
63720.0000000    0.1173320
63760.0000000    0.0965671
63800.0000000    0.1035642
63840.0000000    0.1015419
63880.0000000    0.1057295
63920.0000000    0.1060751
63960.0000000    0.1221840
64000.0000000    0.0959484
64040.0000000    0.1011280
64080.0000000    0.1009901
64120.0000000    0.1014571
64160.0000000    0.1090564
64200.0000000    0.1117427
64240.0000000    0.1183103
64280.0000000    0.1159686
64320.0000000    0.1140003
64360.0000000    0.1056379
64400.0000000    0.1087197
64440.0000000    0.1033298
64480.0000000    0.1096879
64520.0000000    0.1087118
64560.0000000    0.1105584
64600.0000000    0.1071509
64640.0000000    0.1159434
64680.0000000    0.1210117
64720.0000000    0.1161496
64760.0000000    0.0974054
64800.0000000    0.1025416
64840.0000000    0.1119768
64880.0000000    0.1187234
64920.0000000    0.1098153
64960.0000000    0.1057875
65000.0000000    0.1184291
65040.0000000    0.1158054
65080.0000000    0.1173687
65120.0000000    0.1123062
65160.0000000    0.1200421
65200.0000000    0.1151997
65240.0000000    0.1109360
65280.0000000    0.1203945
65320.0000000    0.1192423
65360.0000000    0.1068005
65400.0000000    0.1110234
65440.0000000    0.0908481
65480.0000000    0.1058093
65520.0000000    0.0895452
65560.0000000    0.0904301
65600.0000000    0.0927576
65640.0000000    0.0913548
65680.0000000    0.1102984
65720.0000000    0.0947061
65760.0000000    0.1056816
65800.0000000    0.1087103
65840.0000000    0.0970545
65880.0000000    0.1031186
65920.0000000    0.1077056
65960.0000000    0.1052747
66000.0000000    0.1077763
66040.0000000    0.1216715
66080.0000000    0.1228604
66120.0000000    0.1287202
66160.0000000    0.1122963
66200.0000000    0.0964535
66240.0000000    0.0999487
66280.0000000    0.0999502
66320.0000000    0.1112181
66360.0000000    0.0887419
66400.0000000    0.0934621
66440.0000000    0.0883712
66480.0000000    0.0940295
66520.0000000    0.0856546
66560.0000000    0.0948426
66600.0000000    0.1001083
66640.0000000    0.0817189
66680.0000000    0.0906653
66720.0000000    0.0938992
66760.0000000    0.0961528
66800.0000000    0.0910239
66840.0000000    0.0880444
66880.0000000    0.0924991
66920.0000000    0.1033303
66960.0000000    0.0983094
67000.0000000    0.0904106
67040.0000000    0.0859945
67080.0000000    0.0958276
67120.0000000    0.0878271
67160.0000000    0.1013363
67200.0000000    0.0926853
67240.0000000    0.0906768
67280.0000000    0.0902218
67320.0000000    0.0834200
67360.0000000    0.0897364
67400.0000000    0.0960076
67440.0000000    0.0885063
67480.0000000    0.1006835
67520.0000000    0.0928250
67560.0000000    0.0883711
67600.0000000    0.0997131
67640.0000000    0.0979440
67680.0000000    0.0919573
67720.0000000    0.1017878
67760.0000000    0.1288522
67800.0000000    0.1142733
67840.0000000    0.0934587
67880.0000000    0.0922708
67920.0000000    0.0981609
67960.0000000    0.0957374
68000.0000000    0.0983578
68040.0000000    0.0970416
68080.0000000    0.0988437
68120.0000000    0.0920756
68160.0000000    0.0896792
68200.0000000    0.0984985
68240.0000000    0.0883698
68280.0000000    0.1073689
68320.0000000    0.1095522
68360.0000000    0.1004939
68400.0000000    0.1084600
68440.0000000    0.1201997
68480.0000000    0.1217761
68520.0000000    0.1174644
68560.0000000    0.1104544
68600.0000000    0.1142359
68640.0000000    0.1076837
68680.0000000    0.1089572
68720.0000000    0.1129844
68760.0000000    0.1135300
68800.0000000    0.1121605
68840.0000000    0.1160609
68880.0000000    0.1007197
68920.0000000    0.0913047
68960.0000000    0.1014679
69000.0000000    0.1066307
69040.0000000    0.1052492
69080.0000000    0.0970425
69120.0000000    0.0900143
69160.0000000    0.0990489
69200.0000000    0.0952014
69240.0000000    0.0980639
69280.0000000    0.1019111
69320.0000000    0.0906717
69360.0000000    0.1046396
69400.0000000    0.0897565
69440.0000000    0.0885848
69480.0000000    0.0933524
69520.0000000    0.1023147
69560.0000000    0.0967557
69600.0000000    0.0886010
69640.0000000    0.1054774
69680.0000000    0.1077095
69720.0000000    0.1115776
69760.0000000    0.0996602
69800.0000000    0.1154590
69840.0000000    0.0943306
69880.0000000    0.1007724
69920.0000000    0.1089738
69960.0000000    0.0962331
70000.0000000    0.0980019
70040.0000000    0.1007580
70080.0000000    0.0992125
70120.0000000    0.0993348
70160.0000000    0.0953990
70200.0000000    0.1013603
70240.0000000    0.0965837
70280.0000000    0.0918822
70320.0000000    0.0910268
70360.0000000    0.0870065
70400.0000000    0.1006522
70440.0000000    0.0949002
70480.0000000    0.0893524
70520.0000000    0.0987803
70560.0000000    0.0885947
70600.0000000    0.0877415
70640.0000000    0.0935823
70680.0000000    0.0927373
70720.0000000    0.0981724
70760.0000000    0.0811128
70800.0000000    0.0986298
70840.0000000    0.0971867
70880.0000000    0.1015760
70920.0000000    0.0973890
70960.0000000    0.0958815
71000.0000000    0.0938975
71040.0000000    0.0894691
71080.0000000    0.0916191
71120.0000000    0.1049044
71160.0000000    0.0896447
71200.0000000    0.0956388
71240.0000000    0.0947188
71280.0000000    0.0930196
71320.0000000    0.0995119
71360.0000000    0.0975811
71400.0000000    0.0966659
71440.0000000    0.0926995
71480.0000000    0.0811106
71520.0000000    0.0809175
71560.0000000    0.0904931
71600.0000000    0.0859391
71640.0000000    0.0912115
71680.0000000    0.1027898
71720.0000000    0.0971780
71760.0000000    0.0979359
71800.0000000    0.0956453
71840.0000000    0.0843559
71880.0000000    0.0922049
71920.0000000    0.0810947
71960.0000000    0.0905456
72000.0000000    0.0773146
72040.0000000    0.0779807
72080.0000000    0.0958029
72120.0000000    0.0908157
72160.0000000    0.0887190
72200.0000000    0.0899463
72240.0000000    0.0931996
72280.0000000    0.0910357
72320.0000000    0.0963961
72360.0000000    0.0958492
72400.0000000    0.0891262
72440.0000000    0.0918406
72480.0000000    0.0747905
72520.0000000    0.0846139
72560.0000000    0.0875460
72600.0000000    0.0941251
72640.0000000    0.0861655
72680.0000000    0.0811085
72720.0000000    0.0918751
72760.0000000    0.1067198
72800.0000000    0.0951727
72840.0000000    0.0867727
72880.0000000    0.0900922
72920.0000000    0.0845973
72960.0000000    0.0903227
73000.0000000    0.0850638
73040.0000000    0.0991401
73080.0000000    0.0843372
73120.0000000    0.0980900
73160.0000000    0.0977300
73200.0000000    0.0900488
73240.0000000    0.0861763
73280.0000000    0.0809841
73320.0000000    0.0938491
73360.0000000    0.0882517
73400.0000000    0.0962233
73440.0000000    0.0949631
73480.0000000    0.0830390
73520.0000000    0.0889905
73560.0000000    0.0858197
73600.0000000    0.1086417
73640.0000000    0.0930828
73680.0000000    0.0973771
73720.0000000    0.1007341
73760.0000000    0.0945491
73800.0000000    0.0948752
73840.0000000    0.1151843
73880.0000000    0.0977252
73920.0000000    0.1012036
73960.0000000    0.0847839
74000.0000000    0.0990380
74040.0000000    0.0967891
74080.0000000    0.0992396
74120.0000000    0.0914380
74160.0000000    0.0988212
74200.0000000    0.0890460
74240.0000000    0.0945267
74280.0000000    0.0952379
74320.0000000    0.1026171
74360.0000000    0.0971069
74400.0000000    0.0903090
74440.0000000    0.0953649
74480.0000000    0.0913336
74520.0000000    0.1009391
74560.0000000    0.1031526
74600.0000000    0.0972149
74640.0000000    0.0997069
74680.0000000    0.0934771
74720.0000000    0.0927117
74760.0000000    0.0934321
74800.0000000    0.0885214
74840.0000000    0.1007282
74880.0000000    0.0949837
74920.0000000    0.1030957
74960.0000000    0.0880065
75000.0000000    0.0912670
75040.0000000    0.0831749
75080.0000000    0.0900008
75120.0000000    0.0861205
75160.0000000    0.0981074
75200.0000000    0.0904421
75240.0000000    0.0916759
75280.0000000    0.0914836
75320.0000000    0.0895156
75360.0000000    0.0968752
75400.0000000    0.0991450
75440.0000000    0.0958839
75480.0000000    0.0932727
75520.0000000    0.0914857
75560.0000000    0.0914882
75600.0000000    0.0909221
75640.0000000    0.0860536
75680.0000000    0.0907281
75720.0000000    0.0888340
75760.0000000    0.0856142
75800.0000000    0.0854827
75840.0000000    0.0854715
75880.0000000    0.0950720
75920.0000000    0.0878449
75960.0000000    0.0938848
76000.0000000    0.0987011
76040.0000000    0.0882782
76080.0000000    0.0824230
76120.0000000    0.0892675
76160.0000000    0.0991991
76200.0000000    0.1008506
76240.0000000    0.0947438
76280.0000000    0.0956882
76320.0000000    0.0878357
76360.0000000    0.0973729
76400.0000000    0.0933580
76440.0000000    0.1075530
76480.0000000    0.0958023
76520.0000000    0.0936159
76560.0000000    0.0891971
76600.0000000    0.1044902
76640.0000000    0.0830239
76680.0000000    0.0849437
76720.0000000    0.0849143
76760.0000000    0.0848008
76800.0000000    0.0908087
76840.0000000    0.0978166
76880.0000000    0.0878146
76920.0000000    0.0940800
76960.0000000    0.0781589
77000.0000000    0.0794827
77040.0000000    0.0907045
77080.0000000    0.0801921
77120.0000000    0.0956196
77160.0000000    0.0871599
77200.0000000    0.0863901
77240.0000000    0.0991668
77280.0000000    0.0952073
77320.0000000    0.0961161
77360.0000000    0.0976969
77400.0000000    0.1020129
77440.0000000    0.1073231
77480.0000000    0.0979469
77520.0000000    0.1037391
77560.0000000    0.1052683
77600.0000000    0.1016673
77640.0000000    0.1132005
77680.0000000    0.0996180
77720.0000000    0.1032119
77760.0000000    0.0951810
77800.0000000    0.1035294
77840.0000000    0.1010461
77880.0000000    0.1002935
77920.0000000    0.1000721
77960.0000000    0.1141436
78000.0000000    0.1133144
78040.0000000    0.1027997
78080.0000000    0.0999722
78120.0000000    0.1038136
78160.0000000    0.1081947
78200.0000000    0.1003564
78240.0000000    0.0948075
78280.0000000    0.1072976
78320.0000000    0.0956043
78360.0000000    0.1003666
78400.0000000    0.1021692
78440.0000000    0.1037629
78480.0000000    0.1019238
78520.0000000    0.0926472
78560.0000000    0.0993949
78600.0000000    0.1087445
78640.0000000    0.0998161
78680.0000000    0.0921868
78720.0000000    0.1000939
78760.0000000    0.1019435
78800.0000000    0.1082681
78840.0000000    0.1182944
78880.0000000    0.1024037
78920.0000000    0.1074366
78960.0000000    0.0979182
79000.0000000    0.1032577
79040.0000000    0.1041151
79080.0000000    0.1022262
79120.0000000    0.0919125
79160.0000000    0.0915466
79200.0000000    0.1044139
79240.0000000    0.0824213
79280.0000000    0.0898484
79320.0000000    0.1054728
79360.0000000    0.0960965
79400.0000000    0.0928252
79440.0000000    0.0983625
79480.0000000    0.0977161
79520.0000000    0.0976166
79560.0000000    0.0913275
79600.0000000    0.1081900
79640.0000000    0.0945614
79680.0000000    0.0947641
79720.0000000    0.0973426
79760.0000000    0.1013120
79800.0000000    0.0912034
79840.0000000    0.1046288
79880.0000000    0.0972928
79920.0000000    0.1019538
79960.0000000    0.1053608
80000.0000000    0.0835438
80040.0000000    0.0802037
80080.0000000    0.1111985
80120.0000000    0.1094249
80160.0000000    0.1074147
80200.0000000    0.0955689
80240.0000000    0.1031727
80280.0000000    0.1146023
80320.0000000    0.1131198
80360.0000000    0.0920520
80400.0000000    0.0877602
80440.0000000    0.1016267
80480.0000000    0.0930473
80520.0000000    0.0958341
80560.0000000    0.1000825
80600.0000000    0.1012693
80640.0000000    0.1015950
80680.0000000    0.0922904
80720.0000000    0.1034101
80760.0000000    0.0898268
80800.0000000    0.0917062
80840.0000000    0.0836725
80880.0000000    0.0895403
80920.0000000    0.0992474
80960.0000000    0.0906171
81000.0000000    0.0919776
81040.0000000    0.1060563
81080.0000000    0.1101732
81120.0000000    0.0953786
81160.0000000    0.0944795
81200.0000000    0.0999867
81240.0000000    0.0905104
81280.0000000    0.1023752
81320.0000000    0.0964161
81360.0000000    0.1048459
81400.0000000    0.0915412
81440.0000000    0.0918395
81480.0000000    0.1021745
81520.0000000    0.0954873
81560.0000000    0.1033994
81600.0000000    0.0910309
81640.0000000    0.1094517
81680.0000000    0.1018160
81720.0000000    0.0929712
81760.0000000    0.0954240
81800.0000000    0.1007828
81840.0000000    0.0948528
81880.0000000    0.0975479
81920.0000000    0.1064663
81960.0000000    0.0976887
82000.0000000    0.0936294
82040.0000000    0.1028187
82080.0000000    0.0969238
82120.0000000    0.1000098
82160.0000000    0.1059817
82200.0000000    0.1054953
82240.0000000    0.1009088
82280.0000000    0.1056090
82320.0000000    0.1158029
82360.0000000    0.1057515
82400.0000000    0.0961959
82440.0000000    0.0988570
82480.0000000    0.1027345
82520.0000000    0.1033255
82560.0000000    0.0978056
82600.0000000    0.1012246
82640.0000000    0.0969504
82680.0000000    0.0879512
82720.0000000    0.0914775
82760.0000000    0.0859551
82800.0000000    0.0950090
82840.0000000    0.0902817
82880.0000000    0.0869403
82920.0000000    0.0994238
82960.0000000    0.0901652
83000.0000000    0.0982262
83040.0000000    0.0897063
83080.0000000    0.0798156
83120.0000000    0.0852340
83160.0000000    0.0858651
83200.0000000    0.0882607
83240.0000000    0.0929391
83280.0000000    0.0965925
83320.0000000    0.0978967
83360.0000000    0.0982608
83400.0000000    0.0904372
83440.0000000    0.1001920
83480.0000000    0.0966842
83520.0000000    0.0987783
83560.0000000    0.0920376
83600.0000000    0.1064273
83640.0000000    0.1155030
83680.0000000    0.0968578
83720.0000000    0.1036527
83760.0000000    0.1123713
83800.0000000    0.1084333
83840.0000000    0.1077114
83880.0000000    0.1087034
83920.0000000    0.1077221
83960.0000000    0.1025183
84000.0000000    0.1069945
84040.0000000    0.0926986
84080.0000000    0.0988899
84120.0000000    0.1001380
84160.0000000    0.0915616
84200.0000000    0.1007115
84240.0000000    0.1133539
84280.0000000    0.1018751
84320.0000000    0.0931223
84360.0000000    0.1108957
84400.0000000    0.0988455
84440.0000000    0.0951265
84480.0000000    0.0863459
84520.0000000    0.0997337
84560.0000000    0.1013998
84600.0000000    0.1035980
84640.0000000    0.0949114
84680.0000000    0.0947043
84720.0000000    0.0877734
84760.0000000    0.0943824
84800.0000000    0.0904303
84840.0000000    0.0992585
84880.0000000    0.0922511
84920.0000000    0.1007455
84960.0000000    0.0939228
85000.0000000    0.0926905
85040.0000000    0.0941440
85080.0000000    0.1055655
85120.0000000    0.0974530
85160.0000000    0.1078483
85200.0000000    0.1085023
85240.0000000    0.1027763
85280.0000000    0.0930716
85320.0000000    0.0986927
85360.0000000    0.0999385
85400.0000000    0.1055103
85440.0000000    0.1011875
85480.0000000    0.1003232
85520.0000000    0.1041019
85560.0000000    0.1009691
85600.0000000    0.0987463
85640.0000000    0.1028443
85680.0000000    0.1052251
85720.0000000    0.0936561
85760.0000000    0.0917846
85800.0000000    0.1051626
85840.0000000    0.0993106
85880.0000000    0.0886546
85920.0000000    0.1047739
85960.0000000    0.1002869
86000.0000000    0.0996014
86040.0000000    0.0971171
86080.0000000    0.0901812
86120.0000000    0.1031547
86160.0000000    0.1092060
86200.0000000    0.0995392
86240.0000000    0.0915919
86280.0000000    0.1120894
86320.0000000    0.1211164
86360.0000000    0.0987890
86400.0000000    0.0978531
86440.0000000    0.0919697
86480.0000000    0.1001248
86520.0000000    0.0844193
86560.0000000    0.1048379
86600.0000000    0.1107434
86640.0000000    0.1058987
86680.0000000    0.1008682
86720.0000000    0.0906186
86760.0000000    0.1033326
86800.0000000    0.1023588
86840.0000000    0.1050166
86880.0000000    0.1081266
86920.0000000    0.1076697
86960.0000000    0.1076879
87000.0000000    0.0933200
87040.0000000    0.1090476
87080.0000000    0.1037025
87120.0000000    0.1006392
87160.0000000    0.0985114
87200.0000000    0.1012492
87240.0000000    0.1040314
87280.0000000    0.1085191
87320.0000000    0.1029780
87360.0000000    0.1243967
87400.0000000    0.1029107
87440.0000000    0.1128712
87480.0000000    0.0991443
87520.0000000    0.0992017
87560.0000000    0.1047952
87600.0000000    0.1052161
87640.0000000    0.1065055
87680.0000000    0.0990514
87720.0000000    0.1035356
87760.0000000    0.0941238
87800.0000000    0.0954915
87840.0000000    0.0951455
87880.0000000    0.1051267
87920.0000000    0.1024583
87960.0000000    0.0947398
88000.0000000    0.1096663
88040.0000000    0.0991564
88080.0000000    0.0978457
88120.0000000    0.0932124
88160.0000000    0.0911456
88200.0000000    0.1117997
88240.0000000    0.0973073
88280.0000000    0.0949021
88320.0000000    0.1025514
88360.0000000    0.0982229
88400.0000000    0.0989367
88440.0000000    0.1040559
88480.0000000    0.1031085
88520.0000000    0.1027897
88560.0000000    0.0999649
88600.0000000    0.1026694
88640.0000000    0.1075483
88680.0000000    0.1104251
88720.0000000    0.1215568
88760.0000000    0.1068910
88800.0000000    0.0991994
88840.0000000    0.1050725
88880.0000000    0.1035582
88920.0000000    0.1156769
88960.0000000    0.1105757
89000.0000000    0.0987924
89040.0000000    0.0992779
89080.0000000    0.1004430
89120.0000000    0.1072348
89160.0000000    0.1020893
89200.0000000    0.1049966
89240.0000000    0.1009876
89280.0000000    0.1044376
89320.0000000    0.0996676
89360.0000000    0.0938122
89400.0000000    0.0925933
89440.0000000    0.1052015
89480.0000000    0.1021951
89520.0000000    0.1079948
89560.0000000    0.0965476
89600.0000000    0.0981620
89640.0000000    0.0918640
89680.0000000    0.0938407
89720.0000000    0.0980321
89760.0000000    0.0962091
89800.0000000    0.1017498
89840.0000000    0.0955631
89880.0000000    0.0938041
89920.0000000    0.0859715
89960.0000000    0.0871665
90000.0000000    0.0917486
90040.0000000    0.0964586
90080.0000000    0.1082498
90120.0000000    0.1106267
90160.0000000    0.1098915
90200.0000000    0.1081102
90240.0000000    0.1016983
90280.0000000    0.1023244
90320.0000000    0.0975638
90360.0000000    0.1183530
90400.0000000    0.1115324
90440.0000000    0.1010444
90480.0000000    0.0988935
90520.0000000    0.0972960
90560.0000000    0.1090275
90600.0000000    0.0993172
90640.0000000    0.0974302
90680.0000000    0.0965465
90720.0000000    0.0956047
90760.0000000    0.1015491
90800.0000000    0.0995924
90840.0000000    0.0992064
90880.0000000    0.0994005
90920.0000000    0.1108831
90960.0000000    0.1037505
91000.0000000    0.1017436
91040.0000000    0.1098449
91080.0000000    0.0996481
91120.0000000    0.1124046
91160.0000000    0.1108468
91200.0000000    0.1036287
91240.0000000    0.1056324
91280.0000000    0.1106626
91320.0000000    0.1000584
91360.0000000    0.1006779
91400.0000000    0.0954056
91440.0000000    0.1116355
91480.0000000    0.1066029
91520.0000000    0.1120162
91560.0000000    0.0989912
91600.0000000    0.1120855
91640.0000000    0.1158552
91680.0000000    0.1030572
91720.0000000    0.1115563
91760.0000000    0.1158118
91800.0000000    0.1009685
91840.0000000    0.1041339
91880.0000000    0.1055888
91920.0000000    0.1132091
91960.0000000    0.1096823
92000.0000000    0.1070289
92040.0000000    0.1120737
92080.0000000    0.1248110
92120.0000000    0.1191736
92160.0000000    0.1118283
92200.0000000    0.1034231
92240.0000000    0.1123940
92280.0000000    0.1017932
92320.0000000    0.1075756
92360.0000000    0.1174818
92400.0000000    0.1084430
92440.0000000    0.1097704
92480.0000000    0.1186568
92520.0000000    0.1122840
92560.0000000    0.1165014
92600.0000000    0.1184454
92640.0000000    0.1178890
92680.0000000    0.1027458
92720.0000000    0.1109012
92760.0000000    0.1075983
92800.0000000    0.1165439
92840.0000000    0.1144573
92880.0000000    0.1153818
92920.0000000    0.1005563
92960.0000000    0.1145422
93000.0000000    0.1063890
93040.0000000    0.0972996
93080.0000000    0.0987490
93120.0000000    0.1093347
93160.0000000    0.1090699
93200.0000000    0.0970121
93240.0000000    0.0994009
93280.0000000    0.1021260
93320.0000000    0.0969371
93360.0000000    0.1108568
93400.0000000    0.0990189
93440.0000000    0.0957830
93480.0000000    0.1046627
93520.0000000    0.1058299
93560.0000000    0.1000771
93600.0000000    0.1019186
93640.0000000    0.1029809
93680.0000000    0.1001851
93720.0000000    0.1102055
93760.0000000    0.1062007
93800.0000000    0.1041632
93840.0000000    0.1064334
93880.0000000    0.1016518
93920.0000000    0.1036159
93960.0000000    0.1112384
94000.0000000    0.1008570
94040.0000000    0.1012666
94080.0000000    0.1108674
94120.0000000    0.1105512
94160.0000000    0.1058784
94200.0000000    0.1099275
94240.0000000    0.1008463
94280.0000000    0.0960405
94320.0000000    0.1002275
94360.0000000    0.1031310
94400.0000000    0.1048620
94440.0000000    0.1027961
94480.0000000    0.1122843
94520.0000000    0.1026642
94560.0000000    0.1028638
94600.0000000    0.1023049
94640.0000000    0.1051732
94680.0000000    0.1074892
94720.0000000    0.1046809
94760.0000000    0.1156808
94800.0000000    0.1104914
94840.0000000    0.1090338
94880.0000000    0.1155507
94920.0000000    0.1116460
94960.0000000    0.1117429
95000.0000000    0.1133281
95040.0000000    0.1059361
95080.0000000    0.1077873
95120.0000000    0.1136722
95160.0000000    0.1028638
95200.0000000    0.0917099
95240.0000000    0.1011459
95280.0000000    0.1058346
95320.0000000    0.1059676
95360.0000000    0.1012748
95400.0000000    0.0919247
95440.0000000    0.1097164
95480.0000000    0.1083671
95520.0000000    0.1015842
95560.0000000    0.1033993
95600.0000000    0.1219726
95640.0000000    0.1016071
95680.0000000    0.0966272
95720.0000000    0.1029451
95760.0000000    0.0947452
95800.0000000    0.0865880
95840.0000000    0.0957226
95880.0000000    0.1045300
95920.0000000    0.0968558
95960.0000000    0.0934430
96000.0000000    0.0914607
96040.0000000    0.1018159
96080.0000000    0.1025734
96120.0000000    0.1086818
96160.0000000    0.1026998
96200.0000000    0.0948435
96240.0000000    0.1033232
96280.0000000    0.1107753
96320.0000000    0.1053511
96360.0000000    0.1016282
96400.0000000    0.1102855
96440.0000000    0.1017082
96480.0000000    0.1144635
96520.0000000    0.0960044
96560.0000000    0.0972101
96600.0000000    0.0981271
96640.0000000    0.1022177
96680.0000000    0.1001210
96720.0000000    0.0908910
96760.0000000    0.1083687
96800.0000000    0.1077780
96840.0000000    0.0997225
96880.0000000    0.0971150
96920.0000000    0.1104078
96960.0000000    0.1000253
97000.0000000    0.1038719
97040.0000000    0.1019176
97080.0000000    0.0936242
97120.0000000    0.0965476
97160.0000000    0.1015952
97200.0000000    0.0971377
97240.0000000    0.0997372
97280.0000000    0.1027167
97320.0000000    0.0991822
97360.0000000    0.1055111
97400.0000000    0.0991557
97440.0000000    0.1088965
97480.0000000    0.0983564
97520.0000000    0.0943585
97560.0000000    0.1009134
97600.0000000    0.1054778
97640.0000000    0.1049036
97680.0000000    0.1159834
97720.0000000    0.1118128
97760.0000000    0.1091228
97800.0000000    0.1295700
97840.0000000    0.1121037
97880.0000000    0.1076605
97920.0000000    0.1116044
97960.0000000    0.1068835
98000.0000000    0.1037787
98040.0000000    0.1153443
98080.0000000    0.0980478
98120.0000000    0.1026642
98160.0000000    0.0976680
98200.0000000    0.1086683
98240.0000000    0.1051893
98280.0000000    0.1017300
98320.0000000    0.1012410
98360.0000000    0.1139944
98400.0000000    0.1103518
98440.0000000    0.1058237
98480.0000000    0.1056902
98520.0000000    0.1030386
98560.0000000    0.1095598
98600.0000000    0.0996415
98640.0000000    0.1044779
98680.0000000    0.1045693
98720.0000000    0.1127739
98760.0000000    0.1210461
98800.0000000    0.1086432
98840.0000000    0.1050411
98880.0000000    0.0996595
98920.0000000    0.0972082
98960.0000000    0.1063403
99000.0000000    0.0980356
99040.0000000    0.0919508
99080.0000000    0.0998954
99120.0000000    0.1080804
99160.0000000    0.1168388
99200.0000000    0.1158440
99240.0000000    0.1086871
99280.0000000    0.1085716
99320.0000000    0.1100438
99360.0000000    0.1088593
99400.0000000    0.1121838
99440.0000000    0.1050925
99480.0000000    0.1042671
99520.0000000    0.1058985
99560.0000000    0.1150189
99600.0000000    0.1048842
99640.0000000    0.1096813
99680.0000000    0.1101885
99720.0000000    0.1051050
99760.0000000    0.0953708
99800.0000000    0.1080123
99840.0000000    0.0944126
99880.0000000    0.1027436
99920.0000000    0.0983390
99960.0000000    0.1048903
100000.0000000    0.1065724
100040.0000000    0.1046690
100080.0000000    0.1068362
100120.0000000    0.0953625
100160.0000000    0.1040723
100200.0000000    0.1148607
100240.0000000    0.1151565
100280.0000000    0.1071013
100320.0000000    0.1039961
100360.0000000    0.1015675
100400.0000000    0.1027727
100440.0000000    0.1021578
100480.0000000    0.1012999
100520.0000000    0.1051522
100560.0000000    0.1029849
100600.0000000    0.1085943
100640.0000000    0.1062228
100680.0000000    0.0967166
100720.0000000    0.0956603
100760.0000000    0.0959978
100800.0000000    0.1076500
100840.0000000    0.1041673
100880.0000000    0.1016378
100920.0000000    0.0998900
100960.0000000    0.1110596
101000.0000000    0.1018839
101040.0000000    0.0990518
101080.0000000    0.0974717
101120.0000000    0.1012958
101160.0000000    0.1088743
101200.0000000    0.1045123
101240.0000000    0.1029334
101280.0000000    0.1074294
101320.0000000    0.0995574
101360.0000000    0.0988188
101400.0000000    0.0933565
101440.0000000    0.1115382
101480.0000000    0.0849434
101520.0000000    0.1108877
101560.0000000    0.1060242
101600.0000000    0.1099809
101640.0000000    0.0991954
101680.0000000    0.0939244
101720.0000000    0.0927239
101760.0000000    0.0910830
101800.0000000    0.1013747
101840.0000000    0.1078461
101880.0000000    0.1126271
101920.0000000    0.1106740
101960.0000000    0.1085945
102000.0000000    0.0919461
102040.0000000    0.0925946
102080.0000000    0.0835304
102120.0000000    0.0972795
102160.0000000    0.1079492
102200.0000000    0.0913934
102240.0000000    0.0824930
102280.0000000    0.0936823
102320.0000000    0.0952980
102360.0000000    0.0901057
102400.0000000    0.0861679
102440.0000000    0.0921667
102480.0000000    0.0986449
102520.0000000    0.0868903
102560.0000000    0.0958825
102600.0000000    0.0875637
102640.0000000    0.0920918
102680.0000000    0.0939536
102720.0000000    0.1001599
102760.0000000    0.0897821
102800.0000000    0.0900073
102840.0000000    0.0897660
102880.0000000    0.1024357
102920.0000000    0.0897784
102960.0000000    0.0968317
103000.0000000    0.0998073
103040.0000000    0.1006003
103080.0000000    0.1107338
103120.0000000    0.1252477
103160.0000000    0.1028602
103200.0000000    0.0988459
103240.0000000    0.0935206
103280.0000000    0.1069533
103320.0000000    0.1055368
103360.0000000    0.0910239
103400.0000000    0.0993078
103440.0000000    0.1031254
103480.0000000    0.1109772
103520.0000000    0.0965385
103560.0000000    0.0967225
103600.0000000    0.0961904
103640.0000000    0.1033509
103680.0000000    0.1010104
103720.0000000    0.1016815
103760.0000000    0.1049780
103800.0000000    0.1038535
103840.0000000    0.1075555
103880.0000000    0.1092062
103920.0000000    0.1053555
103960.0000000    0.1004590
104000.0000000    0.0885616
104040.0000000    0.0867960
104080.0000000    0.0971963
104120.0000000    0.0846876
104160.0000000    0.0941127
104200.0000000    0.1016147
104240.0000000    0.0933655
104280.0000000    0.0893267
104320.0000000    0.0913229
104360.0000000    0.1009625
104400.0000000    0.1035855
104440.0000000    0.0968802
104480.0000000    0.0916298
104520.0000000    0.0964247
104560.0000000    0.1041382
104600.0000000    0.0957382
104640.0000000    0.1023643
104680.0000000    0.1006358
104720.0000000    0.1027216
104760.0000000    0.0901751
104800.0000000    0.0897178
104840.0000000    0.0949750
104880.0000000    0.0897673
104920.0000000    0.0901253
104960.0000000    0.0960534
105000.0000000    0.1021259
105040.0000000    0.0975005
105080.0000000    0.0910314
105120.0000000    0.0981327
105160.0000000    0.1090837
105200.0000000    0.0895050
105240.0000000    0.0826339
105280.0000000    0.0924973
105320.0000000    0.0975725
105360.0000000    0.1005289
105400.0000000    0.0926696
105440.0000000    0.0995800
105480.0000000    0.1022657
105520.0000000    0.0941692
105560.0000000    0.0992724
105600.0000000    0.1207709
105640.0000000    0.1013049
105680.0000000    0.0965024
105720.0000000    0.1100959
105760.0000000    0.1139270
105800.0000000    0.1029993
105840.0000000    0.1138348
105880.0000000    0.0909437
105920.0000000    0.1018806
105960.0000000    0.1068510
106000.0000000    0.0928510
106040.0000000    0.1019975
106080.0000000    0.0943884
106120.0000000    0.1011419
106160.0000000    0.0943992
106200.0000000    0.0873526
106240.0000000    0.1097402
106280.0000000    0.1023960
106320.0000000    0.0970265
106360.0000000    0.1001661
106400.0000000    0.1124747
106440.0000000    0.1082787
106480.0000000    0.1007960
106520.0000000    0.0910505
106560.0000000    0.0927339
106600.0000000    0.1151543
106640.0000000    0.0992536
106680.0000000    0.0985742
106720.0000000    0.1085539
106760.0000000    0.1014898
106800.0000000    0.1032799
106840.0000000    0.1185206
106880.0000000    0.1072418
106920.0000000    0.0968222
106960.0000000    0.0998594
107000.0000000    0.0993234
107040.0000000    0.0951914
107080.0000000    0.1008735
107120.0000000    0.0942254
107160.0000000    0.0998589
107200.0000000    0.1001872
107240.0000000    0.0942780
107280.0000000    0.1009107
107320.0000000    0.0932307
107360.0000000    0.0951092
107400.0000000    0.0912800
107440.0000000    0.0903354
107480.0000000    0.0968071
107520.0000000    0.0972599
107560.0000000    0.0887310
107600.0000000    0.0874061
107640.0000000    0.0991138
107680.0000000    0.1032748
107720.0000000    0.0991298
107760.0000000    0.1132133
107800.0000000    0.0991812
107840.0000000    0.0944195
107880.0000000    0.0896176
107920.0000000    0.0771922
107960.0000000    0.1084497
108000.0000000    0.1042083
108040.0000000    0.0862457
108080.0000000    0.0928929
108120.0000000    0.1006944
108160.0000000    0.1123602
108200.0000000    0.1002595
108240.0000000    0.0927646
108280.0000000    0.1039607
108320.0000000    0.0995057
108360.0000000    0.0987843
108400.0000000    0.0957519
108440.0000000    0.0958454
108480.0000000    0.0999452
108520.0000000    0.0996783
108560.0000000    0.1004953
108600.0000000    0.0942685
108640.0000000    0.0977494
108680.0000000    0.0863574
108720.0000000    0.0857036
108760.0000000    0.0847415
108800.0000000    0.0939065
108840.0000000    0.0983709
108880.0000000    0.1040234
108920.0000000    0.0952004
108960.0000000    0.0893152
109000.0000000    0.1032613
109040.0000000    0.0935248
109080.0000000    0.0932391
109120.0000000    0.1009193
109160.0000000    0.0977255
109200.0000000    0.0903695
109240.0000000    0.1019155
109280.0000000    0.0972229
109320.0000000    0.1019519
109360.0000000    0.0952838
109400.0000000    0.1050071
109440.0000000    0.0990744
109480.0000000    0.1072386
109520.0000000    0.0925815
109560.0000000    0.0947835
109600.0000000    0.1072164
109640.0000000    0.1000957
109680.0000000    0.1091576
109720.0000000    0.0983499
109760.0000000    0.0938563
109800.0000000    0.0961697
109840.0000000    0.0928164
109880.0000000    0.0903531
109920.0000000    0.0914919
109960.0000000    0.0973858
110000.0000000    0.1102989
110040.0000000    0.0995618
110080.0000000    0.0927069
110120.0000000    0.0951462
110160.0000000    0.0938072
110200.0000000    0.0972123
110240.0000000    0.0985945
110280.0000000    0.0922646
110320.0000000    0.0959347
110360.0000000    0.0943729
110400.0000000    0.1005893
110440.0000000    0.0925841
110480.0000000    0.1055845
110520.0000000    0.0975334
110560.0000000    0.1090956
110600.0000000    0.1001198
110640.0000000    0.0957625
110680.0000000    0.0955123
110720.0000000    0.0990128
110760.0000000    0.0996115
110800.0000000    0.0920966
110840.0000000    0.0939419
110880.0000000    0.0957420
110920.0000000    0.0960972
110960.0000000    0.1018613
111000.0000000    0.1065130
111040.0000000    0.0986801
111080.0000000    0.1028393
111120.0000000    0.1030373
111160.0000000    0.1055277
111200.0000000    0.0991220
111240.0000000    0.1116686
111280.0000000    0.1007897
111320.0000000    0.0979319
111360.0000000    0.1034521
111400.0000000    0.1053796
111440.0000000    0.1004276
111480.0000000    0.1079314
111520.0000000    0.0982069
111560.0000000    0.0902021
111600.0000000    0.1038065
111640.0000000    0.1004342
111680.0000000    0.0883560
111720.0000000    0.1039755
111760.0000000    0.1020075
111800.0000000    0.0999001
111840.0000000    0.1003201
111880.0000000    0.0967631
111920.0000000    0.1240360
111960.0000000    0.1124145
112000.0000000    0.0972483
112040.0000000    0.1251750
112080.0000000    0.1195907
112120.0000000    0.1048526
112160.0000000    0.1020586
112200.0000000    0.1087470
112240.0000000    0.1137434
112280.0000000    0.1025732
112320.0000000    0.1033600
112360.0000000    0.1104824
112400.0000000    0.1056341
112440.0000000    0.1024452
112480.0000000    0.1032354
112520.0000000    0.1113726
112560.0000000    0.1015974
112600.0000000    0.1098915
112640.0000000    0.0968545
112680.0000000    0.0891274
112720.0000000    0.0902656
112760.0000000    0.1014163
112800.0000000    0.0999384
112840.0000000    0.0975238
112880.0000000    0.0980053
112920.0000000    0.0931341
112960.0000000    0.1003550
113000.0000000    0.0949111
113040.0000000    0.0962686
113080.0000000    0.0965119
113120.0000000    0.1022670
113160.0000000    0.1010861
113200.0000000    0.0910407
113240.0000000    0.1047189
113280.0000000    0.1041866
113320.0000000    0.1011388
113360.0000000    0.0966427
113400.0000000    0.0965343
113440.0000000    0.0957085
113480.0000000    0.1001108
113520.0000000    0.1199498
113560.0000000    0.0945020
113600.0000000    0.0968297
113640.0000000    0.0916188
113680.0000000    0.1000827
113720.0000000    0.0894256
113760.0000000    0.0902181
113800.0000000    0.0976563
113840.0000000    0.1042869
113880.0000000    0.0953638
113920.0000000    0.0968450
113960.0000000    0.0999546
114000.0000000    0.1021862
114040.0000000    0.0986495
114080.0000000    0.0997654
114120.0000000    0.1013600
114160.0000000    0.1036110
114200.0000000    0.1007529
114240.0000000    0.0934728
114280.0000000    0.0900850
114320.0000000    0.1037592
114360.0000000    0.1037516
114400.0000000    0.0931352
114440.0000000    0.0992291
114480.0000000    0.0955326
114520.0000000    0.0988406
114560.0000000    0.0863937
114600.0000000    0.0978179
114640.0000000    0.1157770
114680.0000000    0.1019778
114720.0000000    0.0991237
114760.0000000    0.0942245
114800.0000000    0.0981148
114840.0000000    0.1011460
114880.0000000    0.1017700
114920.0000000    0.0948957
114960.0000000    0.1000737
115000.0000000    0.1014377
115040.0000000    0.1032267
115080.0000000    0.0989934
115120.0000000    0.1011320
115160.0000000    0.1042055
115200.0000000    0.1015774
115240.0000000    0.0960832
115280.0000000    0.0930038
115320.0000000    0.1086336
115360.0000000    0.1090640
115400.0000000    0.0922621
115440.0000000    0.1000629
115480.0000000    0.1004464
115520.0000000    0.0906717
115560.0000000    0.0943312
115600.0000000    0.0981379
115640.0000000    0.0985310
115680.0000000    0.0934641
115720.0000000    0.0969905
115760.0000000    0.0948020
115800.0000000    0.0827388
115840.0000000    0.0876102
115880.0000000    0.0942276
115920.0000000    0.0986451
115960.0000000    0.0979798
116000.0000000    0.0925270
116040.0000000    0.1059055
116080.0000000    0.1134355
116120.0000000    0.1028786
116160.0000000    0.1133430
116200.0000000    0.1106064
116240.0000000    0.1130881
116280.0000000    0.0923488
116320.0000000    0.1004461
116360.0000000    0.1011533
116400.0000000    0.1018423
116440.0000000    0.1003436
116480.0000000    0.1185799
116520.0000000    0.1125511
116560.0000000    0.1103161
116600.0000000    0.1043623
116640.0000000    0.1072593
116680.0000000    0.1086179
116720.0000000    0.1129875
116760.0000000    0.1269723
116800.0000000    0.1043511
116840.0000000    0.0964717
116880.0000000    0.1017905
116920.0000000    0.1076761
116960.0000000    0.1094622
117000.0000000    0.1099324
117040.0000000    0.0956794
117080.0000000    0.0971928
117120.0000000    0.0983580
117160.0000000    0.1015589
117200.0000000    0.0965864
117240.0000000    0.1142329
117280.0000000    0.0992073
117320.0000000    0.0942721
117360.0000000    0.0975805
117400.0000000    0.0894861
117440.0000000    0.0944231
117480.0000000    0.0930560
117520.0000000    0.0974433
117560.0000000    0.1063149
117600.0000000    0.1020963
117640.0000000    0.0920999
117680.0000000    0.0962820
117720.0000000    0.0961818
117760.0000000    0.1000316
117800.0000000    0.0990330
117840.0000000    0.0984077
117880.0000000    0.1035549
117920.0000000    0.0926977
117960.0000000    0.0973155
118000.0000000    0.1012547
118040.0000000    0.0933569
118080.0000000    0.1000715
118120.0000000    0.1142528
118160.0000000    0.1045726
118200.0000000    0.1058487
118240.0000000    0.1006913
118280.0000000    0.1112890
118320.0000000    0.0890221
118360.0000000    0.1045944
118400.0000000    0.0995754
118440.0000000    0.0926263
118480.0000000    0.0980243
118520.0000000    0.1018717
118560.0000000    0.0951191
118600.0000000    0.0974338
118640.0000000    0.0936247
118680.0000000    0.0898103
118720.0000000    0.0927799
118760.0000000    0.0836440
118800.0000000    0.0934919
118840.0000000    0.0885061
118880.0000000    0.0967994
118920.0000000    0.0883743
118960.0000000    0.0903395
119000.0000000    0.0924229
119040.0000000    0.0908825
119080.0000000    0.1020147
119120.0000000    0.0939974
119160.0000000    0.0955476
119200.0000000    0.1038653
119240.0000000    0.1013746
119280.0000000    0.0903530
119320.0000000    0.0931351
119360.0000000    0.1052758
119400.0000000    0.1017724
119440.0000000    0.0996670
119480.0000000    0.0853037
119520.0000000    0.0896072
119560.0000000    0.1082769
119600.0000000    0.1020095
119640.0000000    0.1040310
119680.0000000    0.1030824
119720.0000000    0.0978027
119760.0000000    0.1001091
119800.0000000    0.0997029
119840.0000000    0.0953987
119880.0000000    0.0985890
119920.0000000    0.1116324
119960.0000000    0.1102272
120000.0000000    0.1094724
120040.0000000    0.1105043
120080.0000000    0.1090524
120120.0000000    0.1032524
120160.0000000    0.0960273
120200.0000000    0.1090268
120240.0000000    0.1023129
120280.0000000    0.1150354
120320.0000000    0.1007723
120360.0000000    0.1070892
120400.0000000    0.1039947
120440.0000000    0.1003324
120480.0000000    0.0944328
120520.0000000    0.0983186
120560.0000000    0.1042970
120600.0000000    0.1174461
120640.0000000    0.1058011
120680.0000000    0.1108491
120720.0000000    0.1012285
120760.0000000    0.1087890
120800.0000000    0.1142984
120840.0000000    0.1114278
120880.0000000    0.1080194
120920.0000000    0.1094398
120960.0000000    0.1115661
121000.0000000    0.1073736
121040.0000000    0.1054539
121080.0000000    0.1137517
121120.0000000    0.1157978
121160.0000000    0.1101829
121200.0000000    0.1062415
121240.0000000    0.1101990
121280.0000000    0.1109912
121320.0000000    0.1218490
121360.0000000    0.1147740
121400.0000000    0.1169038
121440.0000000    0.1066586
121480.0000000    0.1034951
121520.0000000    0.1026652
121560.0000000    0.1133497
121600.0000000    0.1168749
121640.0000000    0.1112882
121680.0000000    0.1107893
121720.0000000    0.1025803
121760.0000000    0.1049058
121800.0000000    0.1106049
121840.0000000    0.1068362
121880.0000000    0.0999910
121920.0000000    0.1045682
121960.0000000    0.1036574
122000.0000000    0.1080656
122040.0000000    0.1000302
122080.0000000    0.1111722
122120.0000000    0.1099201
122160.0000000    0.1237742
122200.0000000    0.1226761
122240.0000000    0.1358706
122280.0000000    0.1246394
122320.0000000    0.1199253
122360.0000000    0.1125186
122400.0000000    0.1156422
122440.0000000    0.1237781
122480.0000000    0.1171294
122520.0000000    0.1204368
122560.0000000    0.1143589
122600.0000000    0.1231140
122640.0000000    0.1227224
122680.0000000    0.1113928
122720.0000000    0.1065999
122760.0000000    0.1082396
122800.0000000    0.1002498
122840.0000000    0.1063129
122880.0000000    0.1056705
122920.0000000    0.1069962
122960.0000000    0.0966072
123000.0000000    0.0987458
123040.0000000    0.1003382
123080.0000000    0.0964504
123120.0000000    0.1043448
123160.0000000    0.1006777
123200.0000000    0.1122317
123240.0000000    0.1090185
123280.0000000    0.1278799
123320.0000000    0.0962829
123360.0000000    0.1112288
123400.0000000    0.1008226
123440.0000000    0.1023927
123480.0000000    0.1034530
123520.0000000    0.0964864
123560.0000000    0.0951794
123600.0000000    0.0988574
123640.0000000    0.1058528
123680.0000000    0.1011271
123720.0000000    0.0931873
123760.0000000    0.1153743
123800.0000000    0.1073454
123840.0000000    0.1024723
123880.0000000    0.1041363
123920.0000000    0.0973267
123960.0000000    0.1062719
124000.0000000    0.1043754
124040.0000000    0.1002206
124080.0000000    0.0967976
124120.0000000    0.0924133
124160.0000000    0.0949968
124200.0000000    0.0842416
124240.0000000    0.0966114
124280.0000000    0.1024293
124320.0000000    0.0977603
124360.0000000    0.0829587
124400.0000000    0.0953759
124440.0000000    0.0962360
124480.0000000    0.0994769
124520.0000000    0.1002494
124560.0000000    0.1104711
124600.0000000    0.1097477
124640.0000000    0.0938654
124680.0000000    0.0876628
124720.0000000    0.0974283
124760.0000000    0.1016930
124800.0000000    0.0996691
124840.0000000    0.0986594
124880.0000000    0.0950316
124920.0000000    0.1015592
124960.0000000    0.1090621
125000.0000000    0.0987720
125040.0000000    0.0998536
125080.0000000    0.0899806
125120.0000000    0.0859291
125160.0000000    0.0973386
125200.0000000    0.1046279
125240.0000000    0.0884934
125280.0000000    0.1006680
125320.0000000    0.0916984
125360.0000000    0.1047673
125400.0000000    0.1042753
125440.0000000    0.1027955
125480.0000000    0.0963340
125520.0000000    0.1029036
125560.0000000    0.0935290
125600.0000000    0.0914934
125640.0000000    0.0938658
125680.0000000    0.1033304
125720.0000000    0.0921312
125760.0000000    0.1071721
125800.0000000    0.0960369
125840.0000000    0.0965708
125880.0000000    0.0920961
125920.0000000    0.0922952
125960.0000000    0.0921158
126000.0000000    0.1042130
126040.0000000    0.0965739
126080.0000000    0.1072718
126120.0000000    0.0984205
126160.0000000    0.0955195
126200.0000000    0.1001153
126240.0000000    0.1021217
126280.0000000    0.1116197
126320.0000000    0.0926381
126360.0000000    0.0990161
126400.0000000    0.1083953
126440.0000000    0.0942075
126480.0000000    0.0949309
126520.0000000    0.1007466
126560.0000000    0.0938764
126600.0000000    0.1019138
126640.0000000    0.1148981
126680.0000000    0.1048477
126720.0000000    0.1019547
126760.0000000    0.1003045
126800.0000000    0.1203368
126840.0000000    0.1010960
126880.0000000    0.1096885
126920.0000000    0.1007799
126960.0000000    0.1041519
127000.0000000    0.0994349
127040.0000000    0.1030973
127080.0000000    0.1043059
127120.0000000    0.0993125
127160.0000000    0.1066822
127200.0000000    0.1067841
127240.0000000    0.0990434
127280.0000000    0.1131120
127320.0000000    0.1135247
127360.0000000    0.1024107
127400.0000000    0.1065074
127440.0000000    0.1149002
127480.0000000    0.1082514
127520.0000000    0.1115252
127560.0000000    0.1045870
127600.0000000    0.1007598
127640.0000000    0.1037347
127680.0000000    0.1167400
127720.0000000    0.1150594
127760.0000000    0.1157024
127800.0000000    0.1081044
127840.0000000    0.1038607
127880.0000000    0.1080444
127920.0000000    0.1083514
127960.0000000    0.1029788
128000.0000000    0.0917602
128040.0000000    0.0986451
128080.0000000    0.1077065
128120.0000000    0.1049263
128160.0000000    0.0998641
128200.0000000    0.0980911
128240.0000000    0.1049577
128280.0000000    0.1097519
128320.0000000    0.0929993
128360.0000000    0.0959979
128400.0000000    0.0972453
128440.0000000    0.1039790
128480.0000000    0.0968017
128520.0000000    0.1052691
128560.0000000    0.1014158
128600.0000000    0.1215980
128640.0000000    0.1059274
128680.0000000    0.0960999
128720.0000000    0.1032807
128760.0000000    0.0901485
128800.0000000    0.0914285
128840.0000000    0.0985440
128880.0000000    0.0959060
128920.0000000    0.1038147
128960.0000000    0.1061005
129000.0000000    0.1186636
129040.0000000    0.1049447
129080.0000000    0.1064886
129120.0000000    0.1102067
129160.0000000    0.1201442
129200.0000000    0.1146688
129240.0000000    0.1023154
129280.0000000    0.1110819
129320.0000000    0.1142928
129360.0000000    0.1014824
129400.0000000    0.0958545
129440.0000000    0.1065039
129480.0000000    0.0988158
129520.0000000    0.0980432
129560.0000000    0.0958104
129600.0000000    0.1015712
129640.0000000    0.1084811
129680.0000000    0.0933453
129720.0000000    0.1107452
129760.0000000    0.0999699
129800.0000000    0.1077091
129840.0000000    0.0964183
129880.0000000    0.0999053
129920.0000000    0.1049161
129960.0000000    0.0958524
130000.0000000    0.1054758
130040.0000000    0.1008197
130080.0000000    0.1067310
130120.0000000    0.0912158
130160.0000000    0.0975504
130200.0000000    0.0958760
130240.0000000    0.0933969
130280.0000000    0.0945021
130320.0000000    0.0959171
130360.0000000    0.0989034
130400.0000000    0.1028037
130440.0000000    0.0993411
130480.0000000    0.0923343
130520.0000000    0.1032731
130560.0000000    0.1047741
130600.0000000    0.1006299
130640.0000000    0.1041438
130680.0000000    0.1009246
130720.0000000    0.1046343
130760.0000000    0.0991075
130800.0000000    0.0961062
130840.0000000    0.1011353
130880.0000000    0.0916494
130920.0000000    0.0953101
130960.0000000    0.1053172
131000.0000000    0.0971821
131040.0000000    0.1064990
131080.0000000    0.1002992
131120.0000000    0.1040045
131160.0000000    0.1209002
131200.0000000    0.1074535
131240.0000000    0.1081964
131280.0000000    0.0988095
131320.0000000    0.1097685
131360.0000000    0.1080427
131400.0000000    0.1056250
131440.0000000    0.1066492
131480.0000000    0.1088217
131520.0000000    0.1160557
131560.0000000    0.0970744
131600.0000000    0.1059917
131640.0000000    0.1015215
131680.0000000    0.0976590
131720.0000000    0.1040557
131760.0000000    0.0983437
131800.0000000    0.1005748
131840.0000000    0.0922565
131880.0000000    0.0927751
131920.0000000    0.1017281
131960.0000000    0.1011160
132000.0000000    0.1046431
132040.0000000    0.1008765
132080.0000000    0.1024868
132120.0000000    0.1008296
132160.0000000    0.0958097
132200.0000000    0.1099059
132240.0000000    0.1018689
132280.0000000    0.1023554
132320.0000000    0.1109495
132360.0000000    0.1060462
132400.0000000    0.0963740
132440.0000000    0.1090300
132480.0000000    0.1065455
132520.0000000    0.1133500
132560.0000000    0.1007290
132600.0000000    0.1094890
132640.0000000    0.1011996
132680.0000000    0.1050167
132720.0000000    0.1053115
132760.0000000    0.0966110
132800.0000000    0.1087401
132840.0000000    0.1107573
132880.0000000    0.1073457
132920.0000000    0.1049088
132960.0000000    0.1070749
133000.0000000    0.1046845
133040.0000000    0.1029660
133080.0000000    0.0998456
133120.0000000    0.1104597
133160.0000000    0.1045056
133200.0000000    0.1105166
133240.0000000    0.1011041
133280.0000000    0.1099958
133320.0000000    0.0997119
133360.0000000    0.1052658
133400.0000000    0.0855769
133440.0000000    0.1037916
133480.0000000    0.0984204
133520.0000000    0.0882228
133560.0000000    0.1039386
133600.0000000    0.1047195
133640.0000000    0.1055577
133680.0000000    0.1044401
133720.0000000    0.1136394
133760.0000000    0.1042797
133800.0000000    0.1066918
133840.0000000    0.1042976
133880.0000000    0.1070663
133920.0000000    0.1054107
133960.0000000    0.1045324
134000.0000000    0.1010669
134040.0000000    0.0994450
134080.0000000    0.1062416
134120.0000000    0.0933840
134160.0000000    0.1003082
134200.0000000    0.1000353
134240.0000000    0.0911625
134280.0000000    0.0982773
134320.0000000    0.1059704
134360.0000000    0.1009583
134400.0000000    0.0976942
134440.0000000    0.1108420
134480.0000000    0.1058576
134520.0000000    0.1071383
134560.0000000    0.1053800
134600.0000000    0.0967630
134640.0000000    0.0984211
134680.0000000    0.1095613
134720.0000000    0.0971002
134760.0000000    0.0943637
134800.0000000    0.1046003
134840.0000000    0.1012578
134880.0000000    0.1008995
134920.0000000    0.0869048
134960.0000000    0.0984317
135000.0000000    0.1014461
135040.0000000    0.1070433
135080.0000000    0.1015639
135120.0000000    0.1067580
135160.0000000    0.0990953
135200.0000000    0.1077068
135240.0000000    0.1025736
135280.0000000    0.0998958
135320.0000000    0.0973658
135360.0000000    0.0993351
135400.0000000    0.1020832
135440.0000000    0.1025309
135480.0000000    0.1030367
135520.0000000    0.0950418
135560.0000000    0.0911689
135600.0000000    0.1037401
135640.0000000    0.1035461
135680.0000000    0.1035486
135720.0000000    0.0991106
135760.0000000    0.0990255
135800.0000000    0.0997665
135840.0000000    0.0934007
135880.0000000    0.1002326
135920.0000000    0.0980801
135960.0000000    0.1051986
136000.0000000    0.0999208
136040.0000000    0.0939238
136080.0000000    0.0937900
136120.0000000    0.0916148
136160.0000000    0.0938485
136200.0000000    0.0940191
136240.0000000    0.0901694
136280.0000000    0.1088033
136320.0000000    0.1032774
136360.0000000    0.0930203
136400.0000000    0.0971364
136440.0000000    0.1052488
136480.0000000    0.0952175
136520.0000000    0.0938813
136560.0000000    0.0966462
136600.0000000    0.0971064
136640.0000000    0.1042357
136680.0000000    0.0962512
136720.0000000    0.1004229
136760.0000000    0.0983391
136800.0000000    0.0958765
136840.0000000    0.0990466
136880.0000000    0.1088434
136920.0000000    0.1043193
136960.0000000    0.0978108
137000.0000000    0.1011600
137040.0000000    0.1037164
137080.0000000    0.1013952
137120.0000000    0.1026807
137160.0000000    0.1091897
137200.0000000    0.1030647
137240.0000000    0.1020202
137280.0000000    0.1002337
137320.0000000    0.1038772
137360.0000000    0.1065854
137400.0000000    0.0951418
137440.0000000    0.1068346
137480.0000000    0.0960301
137520.0000000    0.0946697
137560.0000000    0.1041411
137600.0000000    0.1133283
137640.0000000    0.1031610
137680.0000000    0.1023017
137720.0000000    0.1001985
137760.0000000    0.0998596
137800.0000000    0.0905023
137840.0000000    0.0952001
137880.0000000    0.0978583
137920.0000000    0.0962282
137960.0000000    0.1000841
138000.0000000    0.0894152
138040.0000000    0.0944641
138080.0000000    0.0970188
138120.0000000    0.1023924
138160.0000000    0.1094252
138200.0000000    0.0998601
138240.0000000    0.0981799
138280.0000000    0.1065709
138320.0000000    0.0950353
138360.0000000    0.0966368
138400.0000000    0.0985307
138440.0000000    0.0900584
138480.0000000    0.0911573
138520.0000000    0.0959659
138560.0000000    0.0936397
138600.0000000    0.0892259
138640.0000000    0.0968334
138680.0000000    0.0962709
138720.0000000    0.0976401
138760.0000000    0.0982306
138800.0000000    0.0966053
138840.0000000    0.0939021
138880.0000000    0.0859301
138920.0000000    0.0978754
138960.0000000    0.1145831
139000.0000000    0.0965492
139040.0000000    0.1035450
139080.0000000    0.0949835
139120.0000000    0.0947017
139160.0000000    0.1089569
139200.0000000    0.1044859
139240.0000000    0.1035467
139280.0000000    0.1111709
139320.0000000    0.0954154
139360.0000000    0.1055767
139400.0000000    0.1037285
139440.0000000    0.0986228
139480.0000000    0.1045550
139520.0000000    0.0999012
139560.0000000    0.0973181
139600.0000000    0.1028307
139640.0000000    0.0926616
139680.0000000    0.1036496
139720.0000000    0.0995712
139760.0000000    0.0984047
139800.0000000    0.0950450
139840.0000000    0.0935985
139880.0000000    0.1034030
139920.0000000    0.1140951
139960.0000000    0.0964746
140000.0000000    0.0953803
140040.0000000    0.1026263
140080.0000000    0.1030848
140120.0000000    0.0998322
140160.0000000    0.1086390
140200.0000000    0.1017524
140240.0000000    0.1058793
140280.0000000    0.0949980
140320.0000000    0.1115279
140360.0000000    0.1021714
140400.0000000    0.1049376
140440.0000000    0.1027754
140480.0000000    0.1004907
140520.0000000    0.1022866
140560.0000000    0.1000080
140600.0000000    0.1094310
140640.0000000    0.1164833
140680.0000000    0.0965676
140720.0000000    0.1036394
140760.0000000    0.1010438
140800.0000000    0.1022487
140840.0000000    0.1141277
140880.0000000    0.1030045
140920.0000000    0.1000901
140960.0000000    0.1008663
141000.0000000    0.0974136
141040.0000000    0.1032686
141080.0000000    0.1069687
141120.0000000    0.0927660
141160.0000000    0.0939887
141200.0000000    0.1001592
141240.0000000    0.0922033
141280.0000000    0.0993394
141320.0000000    0.1036989
141360.0000000    0.1071669
141400.0000000    0.1014189
141440.0000000    0.0994606
141480.0000000    0.1127093
141520.0000000    0.1075225
141560.0000000    0.0960163
141600.0000000    0.0965615
141640.0000000    0.0927727
141680.0000000    0.1047151
141720.0000000    0.0972000
141760.0000000    0.0927927
141800.0000000    0.1037901
141840.0000000    0.0971752
141880.0000000    0.1123019
141920.0000000    0.1053999
141960.0000000    0.1001610
142000.0000000    0.1008984
142040.0000000    0.0967607
142080.0000000    0.0902739
142120.0000000    0.1060964
142160.0000000    0.1044661
142200.0000000    0.1050279
142240.0000000    0.1027417
142280.0000000    0.1133036
142320.0000000    0.1039525
142360.0000000    0.1045237
142400.0000000    0.0952157
142440.0000000    0.0995023
142480.0000000    0.1029268
142520.0000000    0.1123125
142560.0000000    0.0973603
142600.0000000    0.1082980
142640.0000000    0.1120680
142680.0000000    0.0996643
142720.0000000    0.1060628
142760.0000000    0.1087240
142800.0000000    0.0996590
142840.0000000    0.0990219
142880.0000000    0.0993948
142920.0000000    0.0958868
142960.0000000    0.0968603
143000.0000000    0.1000391
143040.0000000    0.0967612
143080.0000000    0.0951770
143120.0000000    0.1008050
143160.0000000    0.1014511
143200.0000000    0.0863970
143240.0000000    0.0910489
143280.0000000    0.0985018
143320.0000000    0.1004846
143360.0000000    0.1017894
143400.0000000    0.0969827
143440.0000000    0.0931622
143480.0000000    0.1009990
143520.0000000    0.0904420
143560.0000000    0.0961815
143600.0000000    0.0957716
143640.0000000    0.0972012
143680.0000000    0.0974597
143720.0000000    0.0928702
143760.0000000    0.0971640
143800.0000000    0.0918188
143840.0000000    0.0872462
143880.0000000    0.0984137
143920.0000000    0.1041378
143960.0000000    0.0976945
144000.0000000    0.0953251
144040.0000000    0.0930383
144080.0000000    0.1094705
144120.0000000    0.0977057
144160.0000000    0.0924077
144200.0000000    0.0913542
144240.0000000    0.0881881
144280.0000000    0.0886169
144320.0000000    0.0962567
144360.0000000    0.0955230
144400.0000000    0.1007185
144440.0000000    0.1063312
144480.0000000    0.0901008
144520.0000000    0.0999803
144560.0000000    0.1101612
144600.0000000    0.1006422
144640.0000000    0.1030236
144680.0000000    0.0895466
144720.0000000    0.1006389
144760.0000000    0.0935742
144800.0000000    0.0892170
144840.0000000    0.0905839
144880.0000000    0.0888743
144920.0000000    0.0932658
144960.0000000    0.0966835
145000.0000000    0.0948399
145040.0000000    0.1014882
145080.0000000    0.0924459
145120.0000000    0.0999586
145160.0000000    0.0925624
145200.0000000    0.0916924
145240.0000000    0.0948716
145280.0000000    0.1085644
145320.0000000    0.1083179
145360.0000000    0.0940440
145400.0000000    0.1187519
145440.0000000    0.1077488
145480.0000000    0.0998755
145520.0000000    0.0989807
145560.0000000    0.0986252
145600.0000000    0.0946218
145640.0000000    0.0970433
145680.0000000    0.1026227
145720.0000000    0.1009551
145760.0000000    0.0887975
145800.0000000    0.0984787
145840.0000000    0.0993696
145880.0000000    0.0953899
145920.0000000    0.1034884
145960.0000000    0.0947095
146000.0000000    0.0934482
146040.0000000    0.0991130
146080.0000000    0.1072138
146120.0000000    0.0984198
146160.0000000    0.0946429
146200.0000000    0.0980177
146240.0000000    0.0980753
146280.0000000    0.0930755
146320.0000000    0.0980734
146360.0000000    0.1067057
146400.0000000    0.1086573
146440.0000000    0.0938233
146480.0000000    0.1087780
146520.0000000    0.1022721
146560.0000000    0.1061055
146600.0000000    0.1156203
146640.0000000    0.1081273
146680.0000000    0.1148491
146720.0000000    0.1102263
146760.0000000    0.1077443
146800.0000000    0.1069841
146840.0000000    0.1100673
146880.0000000    0.1012333
146920.0000000    0.1056609
146960.0000000    0.0964617
147000.0000000    0.0995151
147040.0000000    0.0891274
147080.0000000    0.0862855
147120.0000000    0.0924010
147160.0000000    0.0850886
147200.0000000    0.0998059
147240.0000000    0.1035748
147280.0000000    0.0919948
147320.0000000    0.1114829
147360.0000000    0.1009245
147400.0000000    0.0999257
147440.0000000    0.1071380
147480.0000000    0.1015937
147520.0000000    0.0899288
147560.0000000    0.0993746
147600.0000000    0.1034239
147640.0000000    0.1069615
147680.0000000    0.1065964
147720.0000000    0.1204473
147760.0000000    0.1029401
147800.0000000    0.1113810
147840.0000000    0.1015258
147880.0000000    0.1045769
147920.0000000    0.1063535
147960.0000000    0.1082065
148000.0000000    0.1114765
148040.0000000    0.1067160
148080.0000000    0.1059112
148120.0000000    0.1021902
148160.0000000    0.1036284
148200.0000000    0.1065025
148240.0000000    0.1036279
148280.0000000    0.1057736
148320.0000000    0.1086757
148360.0000000    0.0997882
148400.0000000    0.1098766
148440.0000000    0.1144046
148480.0000000    0.1075310
148520.0000000    0.1135470
148560.0000000    0.1035162
148600.0000000    0.0973565
148640.0000000    0.1021705
148680.0000000    0.1005356
148720.0000000    0.1013602
148760.0000000    0.1098941
148800.0000000    0.0975627
148840.0000000    0.0925221
148880.0000000    0.1047463
148920.0000000    0.1004172
148960.0000000    0.1027265
149000.0000000    0.0908622
149040.0000000    0.0997861
149080.0000000    0.0980461
149120.0000000    0.0929366
149160.0000000    0.0995179
149200.0000000    0.0988449
149240.0000000    0.0930099
149280.0000000    0.0945665
149320.0000000    0.0910384
149360.0000000    0.0982445
149400.0000000    0.0926524
149440.0000000    0.0909343
149480.0000000    0.0964326
149520.0000000    0.0973428
149560.0000000    0.0976391
149600.0000000    0.0968091
149640.0000000    0.0942845
149680.0000000    0.1015880
149720.0000000    0.0906042
149760.0000000    0.1046937
149800.0000000    0.1116425
149840.0000000    0.0990526
149880.0000000    0.1051676
149920.0000000    0.0948050
149960.0000000    0.0966374
150000.0000000    0.0933781
150040.0000000    0.0882996
150080.0000000    0.0965042
150120.0000000    0.0963807
150160.0000000    0.0980310
150200.0000000    0.0943471
150240.0000000    0.0995545
150280.0000000    0.0914486
150320.0000000    0.0989076
150360.0000000    0.0998508
150400.0000000    0.1002401
150440.0000000    0.1067390
150480.0000000    0.1021360
150520.0000000    0.1049678
150560.0000000    0.1082310
150600.0000000    0.1051508
150640.0000000    0.0997962
150680.0000000    0.1035506
150720.0000000    0.1011784
150760.0000000    0.1025836
150800.0000000    0.1099413
150840.0000000    0.0990706
150880.0000000    0.1011271
150920.0000000    0.1060906
150960.0000000    0.0991919
151000.0000000    0.0997294
151040.0000000    0.1119191
151080.0000000    0.0997113
151120.0000000    0.1017905
151160.0000000    0.0999176
151200.0000000    0.0959539
151240.0000000    0.0956204
151280.0000000    0.1069290
151320.0000000    0.0883735
151360.0000000    0.0983758
151400.0000000    0.0979495
151440.0000000    0.0951993
151480.0000000    0.1009248
151520.0000000    0.0914819
151560.0000000    0.0986241
151600.0000000    0.0927432
151640.0000000    0.1040429
151680.0000000    0.0947175
151720.0000000    0.1000965
151760.0000000    0.0974664
151800.0000000    0.1059111
151840.0000000    0.1024060
151880.0000000    0.1132998
151920.0000000    0.1026320
151960.0000000    0.1035211
152000.0000000    0.1031598
152040.0000000    0.1085385
152080.0000000    0.1109428
152120.0000000    0.0961356
152160.0000000    0.0997972
152200.0000000    0.1017017
152240.0000000    0.0940740
152280.0000000    0.1086353
152320.0000000    0.1004728
152360.0000000    0.1013004
152400.0000000    0.0943595
152440.0000000    0.1019295
152480.0000000    0.0985866
152520.0000000    0.1050830
152560.0000000    0.0986756
152600.0000000    0.1061871
152640.0000000    0.1001859
152680.0000000    0.1094820
152720.0000000    0.1037306
152760.0000000    0.1174135
152800.0000000    0.1090182
152840.0000000    0.0973626
152880.0000000    0.1031042
152920.0000000    0.1094314
152960.0000000    0.1173907
153000.0000000    0.1224085
153040.0000000    0.1039783
153080.0000000    0.1035259
153120.0000000    0.1018144
153160.0000000    0.1044592
153200.0000000    0.0971281
153240.0000000    0.1041290
153280.0000000    0.1041574
153320.0000000    0.1088035
153360.0000000    0.1145551
153400.0000000    0.1079281
153440.0000000    0.1105958
153480.0000000    0.1113907
153520.0000000    0.1180493
153560.0000000    0.1171066
153600.0000000    0.1198118
153640.0000000    0.1168587
153680.0000000    0.1209040
153720.0000000    0.1086795
153760.0000000    0.1011519
153800.0000000    0.1019227
153840.0000000    0.1096991
153880.0000000    0.1099849
153920.0000000    0.1028460
153960.0000000    0.1067600
154000.0000000    0.1052340
154040.0000000    0.1050276
154080.0000000    0.1054391
154120.0000000    0.0995623
154160.0000000    0.1054987
154200.0000000    0.1018588
154240.0000000    0.0954237
154280.0000000    0.0969970
154320.0000000    0.1023206
154360.0000000    0.0958242
154400.0000000    0.1023731
154440.0000000    0.0978803
154480.0000000    0.0907663
154520.0000000    0.0981102
154560.0000000    0.1004683
154600.0000000    0.1013854
154640.0000000    0.1009408
154680.0000000    0.0947411
154720.0000000    0.1055055
154760.0000000    0.0961379
154800.0000000    0.0985293
154840.0000000    0.0945266
154880.0000000    0.0908712
154920.0000000    0.0929570
154960.0000000    0.0941564
155000.0000000    0.1029643
155040.0000000    0.1008503
155080.0000000    0.0901670
155120.0000000    0.1049308
155160.0000000    0.0983677
155200.0000000    0.1020024
155240.0000000    0.1108937
155280.0000000    0.0961875
155320.0000000    0.0954558
155360.0000000    0.0889160
155400.0000000    0.0971205
155440.0000000    0.0998135
155480.0000000    0.1000457
155520.0000000    0.0951173
155560.0000000    0.0952636
155600.0000000    0.1086141
155640.0000000    0.1052798
155680.0000000    0.1012342
155720.0000000    0.1148432
155760.0000000    0.1171545
155800.0000000    0.1062231
155840.0000000    0.1048327
155880.0000000    0.1054268
155920.0000000    0.1005511
155960.0000000    0.0983777
156000.0000000    0.1090264
156040.0000000    0.0990943
156080.0000000    0.1056077
156120.0000000    0.1045359
156160.0000000    0.0995523
156200.0000000    0.1048703
156240.0000000    0.1058026
156280.0000000    0.1153773
156320.0000000    0.1066912
156360.0000000    0.1075759
156400.0000000    0.1072800
156440.0000000    0.1128618
156480.0000000    0.1161758
156520.0000000    0.1184986
156560.0000000    0.1086388
156600.0000000    0.1033708
156640.0000000    0.1064095
156680.0000000    0.1073315
156720.0000000    0.1216439
156760.0000000    0.1119735
156800.0000000    0.1101503
156840.0000000    0.1119719
156880.0000000    0.1180598
156920.0000000    0.0993991
156960.0000000    0.1070864
157000.0000000    0.1145355
157040.0000000    0.1062971
157080.0000000    0.1113236
157120.0000000    0.0905725
157160.0000000    0.0875274
157200.0000000    0.0979126
157240.0000000    0.0925272
157280.0000000    0.0899938
157320.0000000    0.0968152
157360.0000000    0.0986791
157400.0000000    0.0947364
157440.0000000    0.0961168
157480.0000000    0.0904347
157520.0000000    0.0865471
157560.0000000    0.1021121
157600.0000000    0.0922988
157640.0000000    0.1005742
157680.0000000    0.1065618
157720.0000000    0.0903928
157760.0000000    0.1002902
157800.0000000    0.1066034
157840.0000000    0.1076988
157880.0000000    0.0966145
157920.0000000    0.1074977
157960.0000000    0.1085987
158000.0000000    0.1064607
158040.0000000    0.0993513
158080.0000000    0.1046954
158120.0000000    0.1045525
158160.0000000    0.1111230
158200.0000000    0.1013225
158240.0000000    0.1046802
158280.0000000    0.1098047
158320.0000000    0.1052754
158360.0000000    0.0969976
158400.0000000    0.1024350
158440.0000000    0.0977503
158480.0000000    0.1153472
158520.0000000    0.1091339
158560.0000000    0.1140625
158600.0000000    0.1101310
158640.0000000    0.1177799
158680.0000000    0.1106863
158720.0000000    0.0954412
158760.0000000    0.1105167
158800.0000000    0.0941865
158840.0000000    0.1024653
158880.0000000    0.0976020
158920.0000000    0.1030953
158960.0000000    0.0998804
159000.0000000    0.1015486
159040.0000000    0.0945838
159080.0000000    0.0950896
159120.0000000    0.1036945
159160.0000000    0.1016655
159200.0000000    0.0980700
159240.0000000    0.0998078
159280.0000000    0.0902535
159320.0000000    0.0946263
159360.0000000    0.1042186
159400.0000000    0.1013154
159440.0000000    0.1010156
159480.0000000    0.1051801
159520.0000000    0.1051491
159560.0000000    0.1056167
159600.0000000    0.1078038
159640.0000000    0.1172286
159680.0000000    0.1126840
159720.0000000    0.0956689
159760.0000000    0.1067726
159800.0000000    0.1064632
159840.0000000    0.0974391
159880.0000000    0.1005634
159920.0000000    0.0889404
159960.0000000    0.0967753
160000.0000000    0.0922858
160040.0000000    0.1044238
160080.0000000    0.0944938
160120.0000000    0.0932588
160160.0000000    0.0927154
160200.0000000    0.1012836
160240.0000000    0.0946882
160280.0000000    0.0935249
160320.0000000    0.0937184
160360.0000000    0.0982467
160400.0000000    0.0993067
160440.0000000    0.1222624
160480.0000000    0.0998479
160520.0000000    0.1048855
160560.0000000    0.0962396
160600.0000000    0.1091661
160640.0000000    0.1041934
160680.0000000    0.1038423
160720.0000000    0.1018552
160760.0000000    0.0938011
160800.0000000    0.1024788
160840.0000000    0.0938803
160880.0000000    0.0905769
160920.0000000    0.1075302
160960.0000000    0.0922130
161000.0000000    0.1110524
161040.0000000    0.1077879
161080.0000000    0.1021870
161120.0000000    0.0936320
161160.0000000    0.1012031
161200.0000000    0.1153800
161240.0000000    0.1078006
161280.0000000    0.0974533
161320.0000000    0.0995729
161360.0000000    0.0933177
161400.0000000    0.1057013
161440.0000000    0.1124678
161480.0000000    0.0967075
161520.0000000    0.0900473
161560.0000000    0.0970175
161600.0000000    0.1141767
161640.0000000    0.0969671
161680.0000000    0.0995712
161720.0000000    0.0923229
161760.0000000    0.1016512
161800.0000000    0.0974175
161840.0000000    0.0996665
161880.0000000    0.0967022
161920.0000000    0.0988068
161960.0000000    0.0948828
162000.0000000    0.0983425
162040.0000000    0.0974303
162080.0000000    0.1024014
162120.0000000    0.1057794
162160.0000000    0.1076160
162200.0000000    0.1084735
162240.0000000    0.0991713
162280.0000000    0.1028420
162320.0000000    0.1011113
162360.0000000    0.0970826
162400.0000000    0.0915291
162440.0000000    0.1084715
162480.0000000    0.0943499
162520.0000000    0.0995332
162560.0000000    0.1002272
162600.0000000    0.1206774
162640.0000000    0.1118571
162680.0000000    0.0968227
162720.0000000    0.0965134
162760.0000000    0.1063979
162800.0000000    0.1133607
162840.0000000    0.1050082
162880.0000000    0.1179474
162920.0000000    0.1116729
162960.0000000    0.1123635
163000.0000000    0.1036575
163040.0000000    0.0970107
163080.0000000    0.1050988
163120.0000000    0.1174854
163160.0000000    0.0977393
163200.0000000    0.0935457
163240.0000000    0.0953732
163280.0000000    0.0935701
163320.0000000    0.0969845
163360.0000000    0.1018964
163400.0000000    0.1066059
163440.0000000    0.0989773
163480.0000000    0.0918249
163520.0000000    0.0962650
163560.0000000    0.1111867
163600.0000000    0.1142283
163640.0000000    0.1055997
163680.0000000    0.1064069
163720.0000000    0.1139842
163760.0000000    0.1031589
163800.0000000    0.1072596
163840.0000000    0.1225838
163880.0000000    0.1053610
163920.0000000    0.1129752
163960.0000000    0.1063248
164000.0000000    0.1077577
164040.0000000    0.1184606
164080.0000000    0.1169151
164120.0000000    0.1160110
164160.0000000    0.1162684
164200.0000000    0.1023759
164240.0000000    0.0967796
164280.0000000    0.0968574
164320.0000000    0.1001190
164360.0000000    0.1009899
164400.0000000    0.0984446
164440.0000000    0.0964440
164480.0000000    0.0991655
164520.0000000    0.1042832
164560.0000000    0.1033369
164600.0000000    0.0995087
164640.0000000    0.0934043
164680.0000000    0.0950941
164720.0000000    0.0975537
164760.0000000    0.1006292
164800.0000000    0.0957592
164840.0000000    0.0880793
164880.0000000    0.0915713
164920.0000000    0.0976688
164960.0000000    0.0998520
165000.0000000    0.0937766
165040.0000000    0.1051350
165080.0000000    0.0964370
165120.0000000    0.1028735
165160.0000000    0.0937708
165200.0000000    0.0948361
165240.0000000    0.1014682
165280.0000000    0.0972676
165320.0000000    0.0977819
165360.0000000    0.1051616
165400.0000000    0.1031161
165440.0000000    0.1086421
165480.0000000    0.0996293
165520.0000000    0.1002007
165560.0000000    0.0987541
165600.0000000    0.1007111
165640.0000000    0.1102978
165680.0000000    0.0977296
165720.0000000    0.1052892
165760.0000000    0.0955782
165800.0000000    0.0946070
165840.0000000    0.0947410
165880.0000000    0.0941022
165920.0000000    0.0948904
165960.0000000    0.1066980
166000.0000000    0.0998797
166040.0000000    0.0937026
166080.0000000    0.1088933
166120.0000000    0.1202819
166160.0000000    0.1048084
166200.0000000    0.1061457
166240.0000000    0.1207780
166280.0000000    0.1204414
166320.0000000    0.1069195
166360.0000000    0.1122280
166400.0000000    0.1136657
166440.0000000    0.1004836
166480.0000000    0.0965977
166520.0000000    0.1049875
166560.0000000    0.0995218
166600.0000000    0.1038205
166640.0000000    0.1019711
166680.0000000    0.1050874
166720.0000000    0.1029996
166760.0000000    0.1094765
166800.0000000    0.0945183
166840.0000000    0.0994300
166880.0000000    0.1075734
166920.0000000    0.1049397
166960.0000000    0.1213860
167000.0000000    0.1188829
167040.0000000    0.1079712
167080.0000000    0.1047579
167120.0000000    0.1112021
167160.0000000    0.1125688
167200.0000000    0.0997370
167240.0000000    0.0950656
167280.0000000    0.1039686
167320.0000000    0.0989868
167360.0000000    0.1028446
167400.0000000    0.0944773
167440.0000000    0.0976668
167480.0000000    0.1002555
167520.0000000    0.1011180
167560.0000000    0.1023677
167600.0000000    0.0923988
167640.0000000    0.0964383
167680.0000000    0.0905219
167720.0000000    0.1070482
167760.0000000    0.0997805
167800.0000000    0.0939119
167840.0000000    0.0912265
167880.0000000    0.0995271
167920.0000000    0.1013928
167960.0000000    0.1006968
168000.0000000    0.1016967
168040.0000000    0.0966939
168080.0000000    0.1060025
168120.0000000    0.1092854
168160.0000000    0.1114491
168200.0000000    0.0982601
168240.0000000    0.1026075
168280.0000000    0.0893333
168320.0000000    0.1024991
168360.0000000    0.0933052
168400.0000000    0.1065187
168440.0000000    0.0951717
168480.0000000    0.1028778
168520.0000000    0.1116869
168560.0000000    0.0955974
168600.0000000    0.0991038
168640.0000000    0.0990183
168680.0000000    0.0887648
168720.0000000    0.1036642
168760.0000000    0.0945383
168800.0000000    0.0983163
168840.0000000    0.1049328
168880.0000000    0.0878843
168920.0000000    0.0865598
168960.0000000    0.0902917
169000.0000000    0.0863405
169040.0000000    0.0894138
169080.0000000    0.0940866
169120.0000000    0.0995317
169160.0000000    0.0900581
169200.0000000    0.0870935
169240.0000000    0.0973220
169280.0000000    0.0813168
169320.0000000    0.0854348
169360.0000000    0.0940195
169400.0000000    0.0862766
169440.0000000    0.0964585
169480.0000000    0.0943386
169520.0000000    0.0930447
169560.0000000    0.1086329
169600.0000000    0.1159149
169640.0000000    0.0960099
169680.0000000    0.0937243
169720.0000000    0.0979910
169760.0000000    0.1000886
169800.0000000    0.1015937
169840.0000000    0.0991237
169880.0000000    0.1015567
169920.0000000    0.1053860
169960.0000000    0.0930399
170000.0000000    0.0994588
170040.0000000    0.0992219
170080.0000000    0.0985901
170120.0000000    0.0996755
170160.0000000    0.0951205
170200.0000000    0.0966803
170240.0000000    0.0886146
170280.0000000    0.0945984
170320.0000000    0.0948590
170360.0000000    0.0916426
170400.0000000    0.0895085
170440.0000000    0.0974378
170480.0000000    0.1034714
170520.0000000    0.1099483
170560.0000000    0.0973563
170600.0000000    0.1004450
170640.0000000    0.0992436
170680.0000000    0.0881708
170720.0000000    0.0971347
170760.0000000    0.0856292
170800.0000000    0.0869507
170840.0000000    0.0927133
170880.0000000    0.0930381
170920.0000000    0.0936463
170960.0000000    0.0845407
171000.0000000    0.0904950
171040.0000000    0.0959255
171080.0000000    0.0929713
171120.0000000    0.1001077
171160.0000000    0.0939639
171200.0000000    0.0925872
171240.0000000    0.0959894
171280.0000000    0.0941776
171320.0000000    0.0949348
171360.0000000    0.0999846
171400.0000000    0.1053159
171440.0000000    0.0925487
171480.0000000    0.0948030
171520.0000000    0.0938230
171560.0000000    0.1005611
171600.0000000    0.0939271
171640.0000000    0.0868016
171680.0000000    0.0964433
171720.0000000    0.1023151
171760.0000000    0.1022372
171800.0000000    0.0964475
171840.0000000    0.0958243
171880.0000000    0.0920497
171920.0000000    0.1057923
171960.0000000    0.1021514
172000.0000000    0.0919097
172040.0000000    0.0944552
172080.0000000    0.0930276
172120.0000000    0.0943428
172160.0000000    0.0974421
172200.0000000    0.0988309
172240.0000000    0.0900479
172280.0000000    0.0991872
172320.0000000    0.0930756
172360.0000000    0.0947528
172400.0000000    0.0906250
172440.0000000    0.0918137
172480.0000000    0.0872032
172520.0000000    0.0987620
172560.0000000    0.0962368
172600.0000000    0.1037347
172640.0000000    0.1057482
172680.0000000    0.1023794
172720.0000000    0.1110414
172760.0000000    0.0996289
172800.0000000    0.1145790
172840.0000000    0.1083211
172880.0000000    0.1046090
172920.0000000    0.1055799
172960.0000000    0.1063036
173000.0000000    0.1121005
173040.0000000    0.1169432
173080.0000000    0.1153151
173120.0000000    0.1153779
173160.0000000    0.1050846
173200.0000000    0.1149850
173240.0000000    0.1109816
173280.0000000    0.1107443
173320.0000000    0.1211041
173360.0000000    0.1115655
173400.0000000    0.1001205
173440.0000000    0.1058806
173480.0000000    0.1172527
173520.0000000    0.1053226
173560.0000000    0.1094899
173600.0000000    0.1101707
173640.0000000    0.1073888
173680.0000000    0.1065387
173720.0000000    0.0981999
173760.0000000    0.1001490
173800.0000000    0.1080530
173840.0000000    0.1044339
173880.0000000    0.1059076
173920.0000000    0.1108578
173960.0000000    0.1039361
174000.0000000    0.0998892
174040.0000000    0.1069995
174080.0000000    0.0981888
174120.0000000    0.1078658
174160.0000000    0.1087920
174200.0000000    0.1082187
174240.0000000    0.0969321
174280.0000000    0.1025715
174320.0000000    0.1060639
174360.0000000    0.0998539
174400.0000000    0.0987236
174440.0000000    0.0995406
174480.0000000    0.0969462
174520.0000000    0.1062693
174560.0000000    0.1086824
174600.0000000    0.1004821
174640.0000000    0.1039334
174680.0000000    0.1173078
174720.0000000    0.1011961
174760.0000000    0.1018923
174800.0000000    0.1068141
174840.0000000    0.1009305
174880.0000000    0.0999794
174920.0000000    0.1037791
174960.0000000    0.1022754
175000.0000000    0.1008169
175040.0000000    0.1142004
175080.0000000    0.1014663
175120.0000000    0.0976118
175160.0000000    0.1156019
175200.0000000    0.1044306
175240.0000000    0.1088122
175280.0000000    0.1009757
175320.0000000    0.0995441
175360.0000000    0.1037799
175400.0000000    0.1044424
175440.0000000    0.1124787
175480.0000000    0.1041294
175520.0000000    0.1086961
175560.0000000    0.1060489
175600.0000000    0.1008080
175640.0000000    0.1058304
175680.0000000    0.1052635
175720.0000000    0.1053466
175760.0000000    0.1059804
175800.0000000    0.0955277
175840.0000000    0.0982587
175880.0000000    0.1021395
175920.0000000    0.0981930
175960.0000000    0.1171774
176000.0000000    0.1008045
176040.0000000    0.0994633
176080.0000000    0.0967011
176120.0000000    0.0999915
176160.0000000    0.1128912
176200.0000000    0.0994955
176240.0000000    0.1080508
176280.0000000    0.1020225
176320.0000000    0.1054498
176360.0000000    0.0915919
176400.0000000    0.1032695
176440.0000000    0.1021976
176480.0000000    0.1014599
176520.0000000    0.0988475
176560.0000000    0.1031451
176600.0000000    0.1050287
176640.0000000    0.1051602
176680.0000000    0.0967418
176720.0000000    0.0987907
176760.0000000    0.0984627
176800.0000000    0.0977960
176840.0000000    0.1051497
176880.0000000    0.1035476
176920.0000000    0.1074516
176960.0000000    0.1001570
177000.0000000    0.1004426
177040.0000000    0.1076914
177080.0000000    0.1124660
177120.0000000    0.1086087
177160.0000000    0.1260692
177200.0000000    0.1181550
177240.0000000    0.1177787
177280.0000000    0.1069983
177320.0000000    0.1153172
177360.0000000    0.1173355
177400.0000000    0.1072053
177440.0000000    0.1143221
177480.0000000    0.1101331
177520.0000000    0.1084644
177560.0000000    0.1180179
177600.0000000    0.1170001
177640.0000000    0.1046438
177680.0000000    0.1113040
177720.0000000    0.1125681
177760.0000000    0.1162946
177800.0000000    0.1211125
177840.0000000    0.1156563
177880.0000000    0.1160367
177920.0000000    0.1145386
177960.0000000    0.1044476
178000.0000000    0.1059877
178040.0000000    0.1090136
178080.0000000    0.1086876
178120.0000000    0.1088450
178160.0000000    0.1189939
178200.0000000    0.1067131
178240.0000000    0.1064137
178280.0000000    0.1112683
178320.0000000    0.1054891
178360.0000000    0.1172765
178400.0000000    0.1088855
178440.0000000    0.1128680
178480.0000000    0.1206085
178520.0000000    0.1021517
178560.0000000    0.1058512
178600.0000000    0.1131157
178640.0000000    0.1117059
178680.0000000    0.1042174
178720.0000000    0.1176973
178760.0000000    0.1078333
178800.0000000    0.1067550
178840.0000000    0.1075755
178880.0000000    0.1151395
178920.0000000    0.1097220
178960.0000000    0.0997854
179000.0000000    0.1008422
179040.0000000    0.1016894
179080.0000000    0.1018921
179120.0000000    0.1013021
179160.0000000    0.0981833
179200.0000000    0.1038401
179240.0000000    0.1067331
179280.0000000    0.0995050
179320.0000000    0.1030912
179360.0000000    0.1000374
179400.0000000    0.1047075
179440.0000000    0.0955670
179480.0000000    0.0903211
179520.0000000    0.0834445
179560.0000000    0.0995926
179600.0000000    0.1061949
179640.0000000    0.0924747
179680.0000000    0.0860958
179720.0000000    0.1010630
179760.0000000    0.0924585
179800.0000000    0.1036287
179840.0000000    0.0965205
179880.0000000    0.0949067
179920.0000000    0.1034878
179960.0000000    0.0964834
180000.0000000    0.0966520
180040.0000000    0.0983387
180080.0000000    0.0941645
180120.0000000    0.0882425
180160.0000000    0.0988687
180200.0000000    0.0991468
180240.0000000    0.0940188
180280.0000000    0.1052351
180320.0000000    0.1031915
180360.0000000    0.1041671
180400.0000000    0.1042636
180440.0000000    0.1068961
180480.0000000    0.1032316
180520.0000000    0.1074980
180560.0000000    0.1010900
180600.0000000    0.1101497
180640.0000000    0.1052293
180680.0000000    0.1060752
180720.0000000    0.1127535
180760.0000000    0.1039345
180800.0000000    0.1108594
180840.0000000    0.1020480
180880.0000000    0.1039080
180920.0000000    0.0982357
180960.0000000    0.0994768
181000.0000000    0.1058679
181040.0000000    0.1083832
181080.0000000    0.1033099
181120.0000000    0.1129717
181160.0000000    0.1016416
181200.0000000    0.1017332
181240.0000000    0.1054058
181280.0000000    0.1079505
181320.0000000    0.1095754
181360.0000000    0.1053944
181400.0000000    0.1033215
181440.0000000    0.1042104
181480.0000000    0.1006104
181520.0000000    0.1033276
181560.0000000    0.1149036
181600.0000000    0.1066646
181640.0000000    0.1050422
181680.0000000    0.1029879
181720.0000000    0.1073560
181760.0000000    0.0958203
181800.0000000    0.1010103
181840.0000000    0.1032782
181880.0000000    0.0932605
181920.0000000    0.1058500
181960.0000000    0.1036269
182000.0000000    0.1037088
182040.0000000    0.0956968
182080.0000000    0.1043212
182120.0000000    0.0968589
182160.0000000    0.0953861
182200.0000000    0.0994707
182240.0000000    0.0974919
182280.0000000    0.1062349
182320.0000000    0.1030288
182360.0000000    0.1017101
182400.0000000    0.1045494
182440.0000000    0.1017755
182480.0000000    0.1072549
182520.0000000    0.0981344
182560.0000000    0.1075939
182600.0000000    0.1131252
182640.0000000    0.1025980
182680.0000000    0.1001937
182720.0000000    0.1028003
182760.0000000    0.1017497
182800.0000000    0.0973172
182840.0000000    0.1004569
182880.0000000    0.1039503
182920.0000000    0.1059341
182960.0000000    0.0930641
183000.0000000    0.0968157
183040.0000000    0.1118045
183080.0000000    0.1074300
183120.0000000    0.1106483
183160.0000000    0.1014039
183200.0000000    0.0996081
183240.0000000    0.0938437
183280.0000000    0.0949747
183320.0000000    0.0968259
183360.0000000    0.0921682
183400.0000000    0.0955714
183440.0000000    0.0992473
183480.0000000    0.0949028
183520.0000000    0.1013144
183560.0000000    0.0937026
183600.0000000    0.0961257
183640.0000000    0.1010755
183680.0000000    0.1055425
183720.0000000    0.1092734
183760.0000000    0.1006763
183800.0000000    0.1071789
183840.0000000    0.1003367
183880.0000000    0.0978995
183920.0000000    0.0997609
183960.0000000    0.1057191
184000.0000000    0.1009005
184040.0000000    0.1035241
184080.0000000    0.1060816
184120.0000000    0.0969545
184160.0000000    0.0992733
184200.0000000    0.1000438
184240.0000000    0.0930810
184280.0000000    0.1061701
184320.0000000    0.0993411
184360.0000000    0.1020232
184400.0000000    0.1038680
184440.0000000    0.1042879
184480.0000000    0.1020495
184520.0000000    0.1004971
184560.0000000    0.0983474
184600.0000000    0.0960447
184640.0000000    0.1087469
184680.0000000    0.1113103
184720.0000000    0.1065998
184760.0000000    0.1033134
184800.0000000    0.1028721
184840.0000000    0.0971243
184880.0000000    0.0997502
184920.0000000    0.1050323
184960.0000000    0.1087665
185000.0000000    0.0974168
185040.0000000    0.1038880
185080.0000000    0.1082615
185120.0000000    0.1028911
185160.0000000    0.1091276
185200.0000000    0.1029764
185240.0000000    0.0973169
185280.0000000    0.1004025
185320.0000000    0.1002131
185360.0000000    0.1022634
185400.0000000    0.1025335
185440.0000000    0.1018313
185480.0000000    0.1036983
185520.0000000    0.1029040
185560.0000000    0.0916636
185600.0000000    0.1077766
185640.0000000    0.1024668
185680.0000000    0.1017420
185720.0000000    0.0955461
185760.0000000    0.0967308
185800.0000000    0.1012112
185840.0000000    0.0979369
185880.0000000    0.0948636
185920.0000000    0.1027328
185960.0000000    0.1053683
186000.0000000    0.1069748
186040.0000000    0.1133180
186080.0000000    0.1020818
186120.0000000    0.0899174
186160.0000000    0.1005252
186200.0000000    0.1074314
186240.0000000    0.1171626
186280.0000000    0.1028144
186320.0000000    0.0984854
186360.0000000    0.0943675
186400.0000000    0.1010145
186440.0000000    0.1020099
186480.0000000    0.1125282
186520.0000000    0.1048190
186560.0000000    0.1131712
186600.0000000    0.1017200
186640.0000000    0.1064151
186680.0000000    0.0995002
186720.0000000    0.1035705
186760.0000000    0.0931598
186800.0000000    0.1186619
186840.0000000    0.1046749
186880.0000000    0.1077985
186920.0000000    0.1003844
186960.0000000    0.0959132
187000.0000000    0.0965285
187040.0000000    0.0954419
187080.0000000    0.0918484
187120.0000000    0.0905757
187160.0000000    0.0919299
187200.0000000    0.0938945
187240.0000000    0.0910460
187280.0000000    0.0946876
187320.0000000    0.0969385
187360.0000000    0.0909585
187400.0000000    0.0859148
187440.0000000    0.0993876
187480.0000000    0.0995451
187520.0000000    0.0961789
187560.0000000    0.0945986
187600.0000000    0.1041390
187640.0000000    0.1149156
187680.0000000    0.1042280
187720.0000000    0.0974563
187760.0000000    0.0964646
187800.0000000    0.1086580
187840.0000000    0.1176191
187880.0000000    0.1138132
187920.0000000    0.1141936
187960.0000000    0.0975209
188000.0000000    0.1115709
188040.0000000    0.1009282
188080.0000000    0.1107045
188120.0000000    0.1082790
188160.0000000    0.0964392
188200.0000000    0.1066915
188240.0000000    0.1053193
188280.0000000    0.1055157
188320.0000000    0.1108552
188360.0000000    0.0956284
188400.0000000    0.0985355
188440.0000000    0.1073774
188480.0000000    0.1080772
188520.0000000    0.1090855
188560.0000000    0.1124841
188600.0000000    0.0994714
188640.0000000    0.1043821
188680.0000000    0.0984681
188720.0000000    0.1003653
188760.0000000    0.0910333
188800.0000000    0.0986588
188840.0000000    0.0959179
188880.0000000    0.0881096
188920.0000000    0.0900909
188960.0000000    0.0962427
189000.0000000    0.0952524
189040.0000000    0.0895732
189080.0000000    0.0950009
189120.0000000    0.1002143
189160.0000000    0.0883640
189200.0000000    0.0948728
189240.0000000    0.1053116
189280.0000000    0.0934392
189320.0000000    0.1090102
189360.0000000    0.1027582
189400.0000000    0.1063268
189440.0000000    0.1022750
189480.0000000    0.1016738
189520.0000000    0.1022066
189560.0000000    0.1129493
189600.0000000    0.1078393
189640.0000000    0.0993588
189680.0000000    0.1075621
189720.0000000    0.0994563
189760.0000000    0.1142409
189800.0000000    0.1102800
189840.0000000    0.0930453
189880.0000000    0.1184343
189920.0000000    0.1067747
189960.0000000    0.0964043
190000.0000000    0.1074479
190040.0000000    0.0847429
190080.0000000    0.1090359
190120.0000000    0.0978951
190160.0000000    0.0989545
190200.0000000    0.1042694
190240.0000000    0.1041494
190280.0000000    0.0944063
190320.0000000    0.0958537
190360.0000000    0.1002376
190400.0000000    0.0818183
190440.0000000    0.0889554
190480.0000000    0.0924070
190520.0000000    0.0922319
190560.0000000    0.0920733
190600.0000000    0.1083641
190640.0000000    0.1003471
190680.0000000    0.1001529
190720.0000000    0.0896031
190760.0000000    0.0992678
190800.0000000    0.0901458
190840.0000000    0.1053813
190880.0000000    0.1033846
190920.0000000    0.0894141
190960.0000000    0.0901141
191000.0000000    0.0940927
191040.0000000    0.0965524
191080.0000000    0.0974180
191120.0000000    0.0901131
191160.0000000    0.0910720
191200.0000000    0.1007537
191240.0000000    0.1032503
191280.0000000    0.0969288
191320.0000000    0.1157968
191360.0000000    0.1093563
191400.0000000    0.0890620
191440.0000000    0.1061259
191480.0000000    0.0993243
191520.0000000    0.1069465
191560.0000000    0.1044355
191600.0000000    0.1029030
191640.0000000    0.1045558
191680.0000000    0.0977435
191720.0000000    0.0936009
191760.0000000    0.0933964
191800.0000000    0.0978217
191840.0000000    0.0833667
191880.0000000    0.0961504
191920.0000000    0.0995245
191960.0000000    0.1127411
192000.0000000    0.1069242
192040.0000000    0.1030170
192080.0000000    0.0980902
192120.0000000    0.1137918
192160.0000000    0.1059836
192200.0000000    0.1046860
192240.0000000    0.1050384
192280.0000000    0.1035964
192320.0000000    0.1032214
192360.0000000    0.1057436
192400.0000000    0.1039486
192440.0000000    0.1026734
192480.0000000    0.1015275
192520.0000000    0.0987637
192560.0000000    0.0951468
192600.0000000    0.1061638
192640.0000000    0.1010802
192680.0000000    0.0983200
192720.0000000    0.1088323
192760.0000000    0.0949457
192800.0000000    0.1008254
192840.0000000    0.1140709
192880.0000000    0.1166733
192920.0000000    0.1085908
192960.0000000    0.1037690
193000.0000000    0.0951656
193040.0000000    0.1086549
193080.0000000    0.1107809
193120.0000000    0.1058695
193160.0000000    0.0988479
193200.0000000    0.1114811
193240.0000000    0.1053694
193280.0000000    0.1116511
193320.0000000    0.1008909
193360.0000000    0.0902801
193400.0000000    0.1111535
193440.0000000    0.1053666
193480.0000000    0.1093102
193520.0000000    0.1038007
193560.0000000    0.1132019
193600.0000000    0.0967813
193640.0000000    0.1054858
193680.0000000    0.1062760
193720.0000000    0.1083582
193760.0000000    0.1030430
193800.0000000    0.1044663
193840.0000000    0.1042501
193880.0000000    0.1035014
193920.0000000    0.1218770
193960.0000000    0.1077570
194000.0000000    0.1032860
194040.0000000    0.1144101
194080.0000000    0.1150166
194120.0000000    0.1071803
194160.0000000    0.0979846
194200.0000000    0.1066342
194240.0000000    0.1099209
194280.0000000    0.1068084
194320.0000000    0.1170260
194360.0000000    0.1128857
194400.0000000    0.1121493
194440.0000000    0.1007487
194480.0000000    0.1012761
194520.0000000    0.1046249
194560.0000000    0.0985946
194600.0000000    0.1090945
194640.0000000    0.1092174
194680.0000000    0.0955190
194720.0000000    0.0870009
194760.0000000    0.1102903
194800.0000000    0.0976387
194840.0000000    0.1021700
194880.0000000    0.0962431
194920.0000000    0.1146911
194960.0000000    0.1058590
195000.0000000    0.1044807
195040.0000000    0.1020254
195080.0000000    0.0955104
195120.0000000    0.1016783
195160.0000000    0.1005849
195200.0000000    0.1031378
195240.0000000    0.1142854
195280.0000000    0.1106591
195320.0000000    0.0978806
195360.0000000    0.0997971
195400.0000000    0.0986219
195440.0000000    0.1065342
195480.0000000    0.1001002
195520.0000000    0.1049593
195560.0000000    0.1113508
195600.0000000    0.0949909
195640.0000000    0.0996315
195680.0000000    0.0937910
195720.0000000    0.0970724
195760.0000000    0.1024544
195800.0000000    0.1030874
195840.0000000    0.0978054
195880.0000000    0.0965447
195920.0000000    0.1014983
195960.0000000    0.1017553
196000.0000000    0.1073937
196040.0000000    0.0985983
196080.0000000    0.1097934
196120.0000000    0.1003401
196160.0000000    0.1133732
196200.0000000    0.0959769
196240.0000000    0.1063304
196280.0000000    0.0976806
196320.0000000    0.0970954
196360.0000000    0.0995232
196400.0000000    0.1021394
196440.0000000    0.0952895
196480.0000000    0.1018848
196520.0000000    0.0997087
196560.0000000    0.1034788
196600.0000000    0.0972483
196640.0000000    0.0993925
196680.0000000    0.0969707
196720.0000000    0.0989332
196760.0000000    0.1016293
196800.0000000    0.1045071
196840.0000000    0.1055174
196880.0000000    0.0981226
196920.0000000    0.0948030
196960.0000000    0.1068941
197000.0000000    0.1074116
197040.0000000    0.1040507
197080.0000000    0.1000652
197120.0000000    0.0974181
197160.0000000    0.1116252
197200.0000000    0.0995170
197240.0000000    0.1083289
197280.0000000    0.0955829
197320.0000000    0.0999606
197360.0000000    0.1025670
197400.0000000    0.1012996
197440.0000000    0.1107908
197480.0000000    0.1010117
197520.0000000    0.1103706
197560.0000000    0.1084276
197600.0000000    0.1007678
197640.0000000    0.1047040
197680.0000000    0.1113060
197720.0000000    0.1124125
197760.0000000    0.1164442
197800.0000000    0.1119050
197840.0000000    0.1167092
197880.0000000    0.1039067
197920.0000000    0.1081784
197960.0000000    0.1031258
198000.0000000    0.1132571
198040.0000000    0.1024618
198080.0000000    0.1101342
198120.0000000    0.0983712
198160.0000000    0.1022654
198200.0000000    0.1018545
198240.0000000    0.1006118
198280.0000000    0.0988619
198320.0000000    0.1085744
198360.0000000    0.1145523
198400.0000000    0.1069316
198440.0000000    0.1039367
198480.0000000    0.1032906
198520.0000000    0.1130788
198560.0000000    0.0948170
198600.0000000    0.0968434
198640.0000000    0.1002674
198680.0000000    0.1048754
198720.0000000    0.1049754
198760.0000000    0.1008844
198800.0000000    0.0949795
198840.0000000    0.0982241
198880.0000000    0.1040051
198920.0000000    0.0981662
198960.0000000    0.0948096
199000.0000000    0.1000853
199040.0000000    0.0976318
199080.0000000    0.1224256
199120.0000000    0.1127337
199160.0000000    0.1133112
199200.0000000    0.1058467
199240.0000000    0.0950346
199280.0000000    0.1054676
199320.0000000    0.0960178
199360.0000000    0.1140776
199400.0000000    0.1019986
199440.0000000    0.1037530
199480.0000000    0.1051080
199520.0000000    0.1102462
199560.0000000    0.1147320
199600.0000000    0.1038916
199640.0000000    0.0965901
199680.0000000    0.1089819
199720.0000000    0.1109417
199760.0000000    0.1156461
199800.0000000    0.1050589
199840.0000000    0.1003604
199880.0000000    0.0988478
199920.0000000    0.0932250
199960.0000000    0.0907662
200000.0000000    0.1160910
200040.0000000    0.1135486
200080.0000000    0.1006446
200120.0000000    0.0970224
200160.0000000    0.1014797
200200.0000000    0.1044867
200240.0000000    0.1047066
200280.0000000    0.0938613
200320.0000000    0.1021225
200360.0000000    0.0986859
200400.0000000    0.0987893
200440.0000000    0.0962385
200480.0000000    0.0965737
200520.0000000    0.1043852
200560.0000000    0.1020011
200600.0000000    0.1015894
200640.0000000    0.1106207
200680.0000000    0.1078205
200720.0000000    0.1033613
200760.0000000    0.1150765
200800.0000000    0.1222677
200840.0000000    0.1081780
200880.0000000    0.1159120
200920.0000000    0.1167605
200960.0000000    0.1160090
201000.0000000    0.1124001
201040.0000000    0.1088387
201080.0000000    0.1090724
201120.0000000    0.1058308
201160.0000000    0.0989090
201200.0000000    0.1023495
201240.0000000    0.1010736
201280.0000000    0.0969414
201320.0000000    0.1076399
201360.0000000    0.0982304
201400.0000000    0.0926686
201440.0000000    0.1013291
201480.0000000    0.0952521
201520.0000000    0.0994198
201560.0000000    0.1028938
201600.0000000    0.0957664
201640.0000000    0.1042195
201680.0000000    0.1017147
201720.0000000    0.0996406
201760.0000000    0.1135436
201800.0000000    0.1087200
201840.0000000    0.1097048
201880.0000000    0.0959891
201920.0000000    0.1067477
201960.0000000    0.1037965
202000.0000000    0.0986572
202040.0000000    0.1032573
202080.0000000    0.1026216
202120.0000000    0.1072454
202160.0000000    0.1026018
202200.0000000    0.1008205
202240.0000000    0.1225651
202280.0000000    0.1138622
202320.0000000    0.1114646
202360.0000000    0.1194022
202400.0000000    0.1208000
202440.0000000    0.1052009
202480.0000000    0.1100961
202520.0000000    0.1189309
202560.0000000    0.1163659
202600.0000000    0.1101164
202640.0000000    0.1132650
202680.0000000    0.1045590
202720.0000000    0.1080838
202760.0000000    0.1115741
202800.0000000    0.1117157
202840.0000000    0.1134023
202880.0000000    0.1103314
202920.0000000    0.1061398
202960.0000000    0.1044546
203000.0000000    0.0964885
203040.0000000    0.1030577
203080.0000000    0.1098287
203120.0000000    0.0999273
203160.0000000    0.0922409
203200.0000000    0.0992138
203240.0000000    0.0998782
203280.0000000    0.1010607
203320.0000000    0.0963905
203360.0000000    0.1053951
203400.0000000    0.1128330
203440.0000000    0.1149650
203480.0000000    0.0968012
203520.0000000    0.0991104
203560.0000000    0.0978973
203600.0000000    0.0970484
203640.0000000    0.0953917
203680.0000000    0.0890256
203720.0000000    0.0930063
203760.0000000    0.0999188
203800.0000000    0.1059660
203840.0000000    0.1004065
203880.0000000    0.0948099
203920.0000000    0.1056428
203960.0000000    0.0958756
204000.0000000    0.1014602
204040.0000000    0.0963032
204080.0000000    0.1025969
204120.0000000    0.1008254
204160.0000000    0.1022706
204200.0000000    0.0999409
204240.0000000    0.1058239
204280.0000000    0.0936210
204320.0000000    0.0993399
204360.0000000    0.0959413
204400.0000000    0.1007715
204440.0000000    0.1032429
204480.0000000    0.1016461
204520.0000000    0.1002105
204560.0000000    0.0987074
204600.0000000    0.1086652
204640.0000000    0.1067795
204680.0000000    0.0962373
204720.0000000    0.1074838
204760.0000000    0.1038656
204800.0000000    0.0975939
204840.0000000    0.0951576
204880.0000000    0.0875275
204920.0000000    0.0979774
204960.0000000    0.1088024
205000.0000000    0.1025538
205040.0000000    0.0932140
205080.0000000    0.0961385
205120.0000000    0.0886478
205160.0000000    0.0944663
205200.0000000    0.0961428
205240.0000000    0.0899145
205280.0000000    0.0909672
205320.0000000    0.0976114
205360.0000000    0.0918614
205400.0000000    0.0874742
205440.0000000    0.0860289
205480.0000000    0.0899873
205520.0000000    0.0908947
205560.0000000    0.0991654
205600.0000000    0.0826870
205640.0000000    0.0890106
205680.0000000    0.0870664
205720.0000000    0.0921035
205760.0000000    0.0965342
205800.0000000    0.0927200
205840.0000000    0.0979162
205880.0000000    0.1005229
205920.0000000    0.0895410
205960.0000000    0.0956864
206000.0000000    0.0936284
206040.0000000    0.0981179
206080.0000000    0.0956514
206120.0000000    0.0957714
206160.0000000    0.1013635
206200.0000000    0.1017889
206240.0000000    0.0939397
206280.0000000    0.0965747
206320.0000000    0.0963366
206360.0000000    0.0909494
206400.0000000    0.1024451
206440.0000000    0.1062017
206480.0000000    0.0999644
206520.0000000    0.1050329
206560.0000000    0.0960163
206600.0000000    0.0990123
206640.0000000    0.0986539
206680.0000000    0.0961836
206720.0000000    0.0962882
206760.0000000    0.0988301
206800.0000000    0.1021635
206840.0000000    0.0937958
206880.0000000    0.1000578
206920.0000000    0.0942530
206960.0000000    0.0989680
207000.0000000    0.1059076
207040.0000000    0.0983436
207080.0000000    0.0949832
207120.0000000    0.1015838
207160.0000000    0.1102809
207200.0000000    0.0956749
207240.0000000    0.0962690
207280.0000000    0.1045626
207320.0000000    0.1080494
207360.0000000    0.0950538
207400.0000000    0.1031141
207440.0000000    0.0984868
207480.0000000    0.0907113
207520.0000000    0.1012134
207560.0000000    0.0938668
207600.0000000    0.0974066
207640.0000000    0.0927684
207680.0000000    0.0921038
207720.0000000    0.0905341
207760.0000000    0.0892648
207800.0000000    0.1049930
207840.0000000    0.1055958
207880.0000000    0.0956429
207920.0000000    0.0933280
207960.0000000    0.0970161
208000.0000000    0.0980518
208040.0000000    0.0975856
208080.0000000    0.0961893
208120.0000000    0.1027160
208160.0000000    0.1009204
208200.0000000    0.0963762
208240.0000000    0.1047848
208280.0000000    0.0968924
208320.0000000    0.0987276
208360.0000000    0.1004176
208400.0000000    0.1029897
208440.0000000    0.1033598
208480.0000000    0.0955438
208520.0000000    0.1020339
208560.0000000    0.0986187
208600.0000000    0.1016013
208640.0000000    0.0928221
208680.0000000    0.0955598
208720.0000000    0.0909486
208760.0000000    0.0966831
208800.0000000    0.0886478
208840.0000000    0.0901570
208880.0000000    0.0847221
208920.0000000    0.0970112
208960.0000000    0.0994322
209000.0000000    0.1000099
209040.0000000    0.0933062
209080.0000000    0.0965677
209120.0000000    0.0988093
209160.0000000    0.0945365
209200.0000000    0.0951949
209240.0000000    0.0952940
209280.0000000    0.0939646
209320.0000000    0.0949625
209360.0000000    0.0949643
209400.0000000    0.0916382
209440.0000000    0.0988611
209480.0000000    0.0922769
209520.0000000    0.0947803
209560.0000000    0.0958448
209600.0000000    0.0877990
209640.0000000    0.0924442
209680.0000000    0.1040145
209720.0000000    0.1029413
209760.0000000    0.0858828
209800.0000000    0.0889321
209840.0000000    0.1011157
209880.0000000    0.0955843
209920.0000000    0.0804908
209960.0000000    0.0956737
210000.0000000    0.0946021
210040.0000000    0.0951902
210080.0000000    0.0995216
210120.0000000    0.1023552
210160.0000000    0.0972692
210200.0000000    0.0950231
210240.0000000    0.0948079
210280.0000000    0.0987696
210320.0000000    0.0962900
210360.0000000    0.0989281
210400.0000000    0.1071788
210440.0000000    0.0920393
210480.0000000    0.1091245
210520.0000000    0.1023348
210560.0000000    0.0980766
210600.0000000    0.0982089
210640.0000000    0.0948890
210680.0000000    0.0994202
210720.0000000    0.0940534
210760.0000000    0.1040896
210800.0000000    0.0977372
210840.0000000    0.0920858
210880.0000000    0.0975806
210920.0000000    0.1011832
210960.0000000    0.1010325
211000.0000000    0.0948746
211040.0000000    0.0943876
211080.0000000    0.1003046
211120.0000000    0.1035386
211160.0000000    0.1172886
211200.0000000    0.1034625
211240.0000000    0.1126319
211280.0000000    0.0990620
211320.0000000    0.0898338
211360.0000000    0.0955530
211400.0000000    0.0922692
211440.0000000    0.0894118
211480.0000000    0.1034732
211520.0000000    0.0943268
211560.0000000    0.0999537
211600.0000000    0.0918361
211640.0000000    0.0898764
211680.0000000    0.0806764
211720.0000000    0.0978172
211760.0000000    0.0900277
211800.0000000    0.0965088
211840.0000000    0.1010556
211880.0000000    0.0981984
211920.0000000    0.1014487
211960.0000000    0.1008794
212000.0000000    0.1050341
212040.0000000    0.1067949
212080.0000000    0.0957796
212120.0000000    0.0984859
212160.0000000    0.1013379
212200.0000000    0.0999063
212240.0000000    0.0983885
212280.0000000    0.1081028
212320.0000000    0.1013468
212360.0000000    0.0970242
212400.0000000    0.1038026
212440.0000000    0.0960760
212480.0000000    0.1030149
212520.0000000    0.1030653
212560.0000000    0.1038145
212600.0000000    0.1004077
212640.0000000    0.0995531
212680.0000000    0.0895853
212720.0000000    0.0962081
212760.0000000    0.0910408
212800.0000000    0.1050530
212840.0000000    0.0944984
212880.0000000    0.0999170
212920.0000000    0.0994792
212960.0000000    0.1028510
213000.0000000    0.0941064
213040.0000000    0.1048527
213080.0000000    0.0994038
213120.0000000    0.0965967
213160.0000000    0.1019771
213200.0000000    0.1019129
213240.0000000    0.0937344
213280.0000000    0.0995803
213320.0000000    0.1108753
213360.0000000    0.1024777
213400.0000000    0.0999217
213440.0000000    0.1017322
213480.0000000    0.0974266
213520.0000000    0.1021456
213560.0000000    0.0986745
213600.0000000    0.0957538
213640.0000000    0.1008313
213680.0000000    0.0989942
213720.0000000    0.1078027
213760.0000000    0.0993619
213800.0000000    0.1009908
213840.0000000    0.1005295
213880.0000000    0.1062146
213920.0000000    0.1093881
213960.0000000    0.1108939
214000.0000000    0.1113535
214040.0000000    0.1028706
214080.0000000    0.1107794
214120.0000000    0.1030575
214160.0000000    0.1044026
214200.0000000    0.0969397
214240.0000000    0.0913401
214280.0000000    0.0995746
214320.0000000    0.0972808
214360.0000000    0.1037259
214400.0000000    0.0980191
214440.0000000    0.1071258
214480.0000000    0.1023702
214520.0000000    0.0993499
214560.0000000    0.0998533
214600.0000000    0.0914280
214640.0000000    0.1127164
214680.0000000    0.1021572
214720.0000000    0.1064038
214760.0000000    0.1014833
214800.0000000    0.1110790
214840.0000000    0.1094740
214880.0000000    0.1051694
214920.0000000    0.0995066
214960.0000000    0.1079002
215000.0000000    0.1017769
215040.0000000    0.1077687
215080.0000000    0.1073997
215120.0000000    0.1032220
215160.0000000    0.0990017
215200.0000000    0.0911572
215240.0000000    0.1070783
215280.0000000    0.1038171
215320.0000000    0.1068274
215360.0000000    0.1060218
215400.0000000    0.1048426
215440.0000000    0.1003404
215480.0000000    0.0969443
215520.0000000    0.0980279
215560.0000000    0.1028240
215600.0000000    0.1050997
215640.0000000    0.0952020
215680.0000000    0.0982005
215720.0000000    0.1053989
215760.0000000    0.1070048
215800.0000000    0.1059372
215840.0000000    0.1079597
215880.0000000    0.0983840
215920.0000000    0.0979591
215960.0000000    0.0975182
216000.0000000    0.0984451
216040.0000000    0.0882507
216080.0000000    0.1025777
216120.0000000    0.0966517
216160.0000000    0.0993216
216200.0000000    0.1042825
216240.0000000    0.1002359
216280.0000000    0.0952708
216320.0000000    0.1000908
216360.0000000    0.0998300
216400.0000000    0.0975605
216440.0000000    0.0961064
216480.0000000    0.0907224
216520.0000000    0.0984962
216560.0000000    0.0910693
216600.0000000    0.1038634
216640.0000000    0.0982877
216680.0000000    0.1030848
216720.0000000    0.1040395
216760.0000000    0.0995775
216800.0000000    0.1023648
216840.0000000    0.1057424
216880.0000000    0.0995463
216920.0000000    0.0979868
216960.0000000    0.1042923
217000.0000000    0.0944189
217040.0000000    0.1004033
217080.0000000    0.0998456
217120.0000000    0.0960315
217160.0000000    0.0928597
217200.0000000    0.1068287
217240.0000000    0.1035507
217280.0000000    0.1074254
217320.0000000    0.0996154
217360.0000000    0.0994656
217400.0000000    0.1117470
217440.0000000    0.0978511
217480.0000000    0.0946425
217520.0000000    0.1011272
217560.0000000    0.1039350
217600.0000000    0.1076418
217640.0000000    0.1007473
217680.0000000    0.1067252
217720.0000000    0.1035853
217760.0000000    0.0950992
217800.0000000    0.1035439
217840.0000000    0.1055677
217880.0000000    0.1080408
217920.0000000    0.1000760
217960.0000000    0.1027838
218000.0000000    0.1069972
218040.0000000    0.0993579
218080.0000000    0.1074442
218120.0000000    0.1056084
218160.0000000    0.1150745
218200.0000000    0.1047076
218240.0000000    0.1048712
218280.0000000    0.1166021
218320.0000000    0.1045120
218360.0000000    0.1120323
218400.0000000    0.1053832
218440.0000000    0.1045021
218480.0000000    0.1055225
218520.0000000    0.1121412
218560.0000000    0.1125437
218600.0000000    0.0972639
218640.0000000    0.1025464
218680.0000000    0.1106168
218720.0000000    0.0989635
218760.0000000    0.1028940
218800.0000000    0.1022709
218840.0000000    0.1076015
218880.0000000    0.1058508
218920.0000000    0.1007125
218960.0000000    0.1034585
219000.0000000    0.1135793
219040.0000000    0.1049238
219080.0000000    0.0929283
219120.0000000    0.0950381
219160.0000000    0.0920044
219200.0000000    0.0980098
219240.0000000    0.1068029
219280.0000000    0.1008216
219320.0000000    0.1008747
219360.0000000    0.0883752
219400.0000000    0.0917755
219440.0000000    0.0945605
219480.0000000    0.0969155
219520.0000000    0.1052861
219560.0000000    0.1000798
219600.0000000    0.0999955
219640.0000000    0.0961490
219680.0000000    0.1064909
219720.0000000    0.1044095
219760.0000000    0.0966415
219800.0000000    0.0984349
219840.0000000    0.0940264
219880.0000000    0.1090386
219920.0000000    0.1060318
219960.0000000    0.1029725
220000.0000000    0.1012762
220040.0000000    0.1086725
220080.0000000    0.1108455
220120.0000000    0.1064064
220160.0000000    0.0892531
220200.0000000    0.1025803
220240.0000000    0.0999211
220280.0000000    0.1013568
220320.0000000    0.1002119
220360.0000000    0.1140246
220400.0000000    0.1097208
220440.0000000    0.1091157
220480.0000000    0.1069208
220520.0000000    0.0989698
220560.0000000    0.1026936
220600.0000000    0.1108666
220640.0000000    0.1032155
220680.0000000    0.1028503
220720.0000000    0.1035610
220760.0000000    0.0968772
220800.0000000    0.0929013
220840.0000000    0.0910268
220880.0000000    0.0983371
220920.0000000    0.0915947
220960.0000000    0.0940802
221000.0000000    0.0975027
221040.0000000    0.0987319
221080.0000000    0.1039989
221120.0000000    0.1054215
221160.0000000    0.1033141
221200.0000000    0.1016008
221240.0000000    0.1101706
221280.0000000    0.1029499
221320.0000000    0.1014131
221360.0000000    0.0997738
221400.0000000    0.1050210
221440.0000000    0.1080832
221480.0000000    0.1011487
221520.0000000    0.1122747
221560.0000000    0.1037890
221600.0000000    0.1111457
221640.0000000    0.1073225
221680.0000000    0.1045202
221720.0000000    0.1074414
221760.0000000    0.1010987
221800.0000000    0.0997911
221840.0000000    0.1099705
221880.0000000    0.0967023
221920.0000000    0.0968924
221960.0000000    0.0991465
222000.0000000    0.1070822
222040.0000000    0.1039293
222080.0000000    0.1024314
222120.0000000    0.1001999
222160.0000000    0.0972654
222200.0000000    0.1170067
222240.0000000    0.1066936
222280.0000000    0.1012922
222320.0000000    0.0960285
222360.0000000    0.0908374
222400.0000000    0.0982859
222440.0000000    0.1043163
222480.0000000    0.1076613
222520.0000000    0.1014142
222560.0000000    0.0987072
222600.0000000    0.0983299
222640.0000000    0.0942248
222680.0000000    0.1089242
222720.0000000    0.1045920
222760.0000000    0.1078782
222800.0000000    0.0991659
222840.0000000    0.1035511
222880.0000000    0.1015756
222920.0000000    0.1019695
222960.0000000    0.1009705
223000.0000000    0.1042339
223040.0000000    0.1007933
223080.0000000    0.0988385
223120.0000000    0.0997170
223160.0000000    0.1044850
223200.0000000    0.1028254
223240.0000000    0.1011569
223280.0000000    0.1207059
223320.0000000    0.1068977
223360.0000000    0.1002129
223400.0000000    0.1112877
223440.0000000    0.1181740
223480.0000000    0.1087713
223520.0000000    0.0989898
223560.0000000    0.1038730
223600.0000000    0.1066957
223640.0000000    0.1060526
223680.0000000    0.1105449
223720.0000000    0.1048235
223760.0000000    0.1161518
223800.0000000    0.1095778
223840.0000000    0.1084356
223880.0000000    0.1091278
223920.0000000    0.1004344
223960.0000000    0.1084620
224000.0000000    0.1033340
224040.0000000    0.1046988
224080.0000000    0.1032225
224120.0000000    0.1004787
224160.0000000    0.1077680
224200.0000000    0.1093622
224240.0000000    0.1102112
224280.0000000    0.1053486
224320.0000000    0.1145772
224360.0000000    0.1062579
224400.0000000    0.1012105
224440.0000000    0.1043608
224480.0000000    0.0975014
224520.0000000    0.1048511
224560.0000000    0.1100330
224600.0000000    0.1002991
224640.0000000    0.1014471
224680.0000000    0.1016691
224720.0000000    0.1094040
224760.0000000    0.1217594
224800.0000000    0.1097817
224840.0000000    0.1056278
224880.0000000    0.1066283
224920.0000000    0.1041595
224960.0000000    0.1257416
225000.0000000    0.1097980
225040.0000000    0.1064270
225080.0000000    0.1105528
225120.0000000    0.1066235
225160.0000000    0.1127333
225200.0000000    0.1000720
225240.0000000    0.1050415
225280.0000000    0.1099979
225320.0000000    0.1047089
225360.0000000    0.1106421
225400.0000000    0.1032560
225440.0000000    0.1050972
225480.0000000    0.0956383
225520.0000000    0.1042028
225560.0000000    0.0973576
225600.0000000    0.1037438
225640.0000000    0.1082894
225680.0000000    0.1057395
225720.0000000    0.1019337
225760.0000000    0.0996089
225800.0000000    0.1071891
225840.0000000    0.1106796
225880.0000000    0.0982096
225920.0000000    0.0988506
225960.0000000    0.0973906
226000.0000000    0.0972824
226040.0000000    0.1008786
226080.0000000    0.0901122
226120.0000000    0.0965594
226160.0000000    0.0976790
226200.0000000    0.1010454
226240.0000000    0.0983088
226280.0000000    0.1008718
226320.0000000    0.0993162
226360.0000000    0.1046269
226400.0000000    0.1015385
226440.0000000    0.1125130
226480.0000000    0.1027099
226520.0000000    0.1055169
226560.0000000    0.0994328
226600.0000000    0.0990421
226640.0000000    0.1033937
226680.0000000    0.1006391
226720.0000000    0.1043072
226760.0000000    0.1126127
226800.0000000    0.1076729
226840.0000000    0.1060537
226880.0000000    0.1062488
226920.0000000    0.0932629
226960.0000000    0.0939716
227000.0000000    0.1155683
227040.0000000    0.0980930
227080.0000000    0.1035061
227120.0000000    0.1000723
227160.0000000    0.1053421
227200.0000000    0.0985135
227240.0000000    0.1086793
227280.0000000    0.1008091
227320.0000000    0.1064755
227360.0000000    0.1179638
227400.0000000    0.1035789
227440.0000000    0.1134590
227480.0000000    0.0996485
227520.0000000    0.0985711
227560.0000000    0.0972529
227600.0000000    0.1080272
227640.0000000    0.1056305
227680.0000000    0.1039609
227720.0000000    0.0978772
227760.0000000    0.0980557
227800.0000000    0.0986113
227840.0000000    0.1097607
227880.0000000    0.1049974
227920.0000000    0.1015967
227960.0000000    0.1124283
228000.0000000    0.1005427
228040.0000000    0.1002835
228080.0000000    0.0998215
228120.0000000    0.1066964
228160.0000000    0.0971146
228200.0000000    0.1005860
228240.0000000    0.0989345
228280.0000000    0.1061020
228320.0000000    0.1067182
228360.0000000    0.1093296
228400.0000000    0.0950389
228440.0000000    0.1054940
228480.0000000    0.1022956
228520.0000000    0.1016038
228560.0000000    0.0967489
228600.0000000    0.0931517
228640.0000000    0.0989579
228680.0000000    0.0946412
228720.0000000    0.0913839
228760.0000000    0.0960981
228800.0000000    0.0987219
228840.0000000    0.1040988
228880.0000000    0.1090614
228920.0000000    0.0987959
228960.0000000    0.1044594
229000.0000000    0.1013267
229040.0000000    0.0950086
229080.0000000    0.0947325
229120.0000000    0.1001026
229160.0000000    0.0949440
229200.0000000    0.1133123
229240.0000000    0.1021525
229280.0000000    0.1006437
229320.0000000    0.1032282
229360.0000000    0.1043361
229400.0000000    0.1120646
229440.0000000    0.1100687
229480.0000000    0.1075743
229520.0000000    0.1077774
229560.0000000    0.0965610
229600.0000000    0.0975592
229640.0000000    0.0948207
229680.0000000    0.1047092
229720.0000000    0.1033471
229760.0000000    0.0961686
229800.0000000    0.1006301
229840.0000000    0.0980871
229880.0000000    0.0969176
229920.0000000    0.0952204
229960.0000000    0.1013692
230000.0000000    0.0980747
230040.0000000    0.0993699
230080.0000000    0.1039642
230120.0000000    0.0947628
230160.0000000    0.1071817
230200.0000000    0.1083644
230240.0000000    0.1002092
230280.0000000    0.0978558
230320.0000000    0.1038398
230360.0000000    0.0996616
230400.0000000    0.1033498
230440.0000000    0.1115792
230480.0000000    0.1069490
230520.0000000    0.0951823
230560.0000000    0.1049390
230600.0000000    0.0989911
230640.0000000    0.1093123
230680.0000000    0.0970440
230720.0000000    0.1083587
230760.0000000    0.1050888
230800.0000000    0.0958646
230840.0000000    0.0987203
230880.0000000    0.1112321
230920.0000000    0.1067951
230960.0000000    0.1056013
231000.0000000    0.1094417
231040.0000000    0.1078690
231080.0000000    0.1064254
231120.0000000    0.0992467
231160.0000000    0.1017936
231200.0000000    0.1046324
231240.0000000    0.0965403
231280.0000000    0.1057834
231320.0000000    0.1085100
231360.0000000    0.1051802
231400.0000000    0.1057712
231440.0000000    0.1032780
231480.0000000    0.0955731
231520.0000000    0.1043413
231560.0000000    0.0957782
231600.0000000    0.0988150
231640.0000000    0.1042735
231680.0000000    0.0970174
231720.0000000    0.0989123
231760.0000000    0.1056779
231800.0000000    0.1002428
231840.0000000    0.1053209
231880.0000000    0.1025908
231920.0000000    0.0969953
231960.0000000    0.1091400
232000.0000000    0.1032446
232040.0000000    0.1047450
232080.0000000    0.1056141
232120.0000000    0.1014933
232160.0000000    0.1078739
232200.0000000    0.1035305
232240.0000000    0.1091619
232280.0000000    0.1116605
232320.0000000    0.1192008
232360.0000000    0.1114628
232400.0000000    0.1086529
232440.0000000    0.0990509
232480.0000000    0.1032862
232520.0000000    0.1021928
232560.0000000    0.1057042
232600.0000000    0.1031901
232640.0000000    0.0964042
232680.0000000    0.0950447
232720.0000000    0.0940582
232760.0000000    0.0955206
232800.0000000    0.1019661
232840.0000000    0.0973847
232880.0000000    0.1026207
232920.0000000    0.1058635
232960.0000000    0.0942727
233000.0000000    0.1036016
233040.0000000    0.1016047
233080.0000000    0.0975081
233120.0000000    0.1006839
233160.0000000    0.1126107
233200.0000000    0.1028532
233240.0000000    0.1076929
233280.0000000    0.1101292
233320.0000000    0.1028097
233360.0000000    0.0940875
233400.0000000    0.0953669
233440.0000000    0.1059775
233480.0000000    0.1145776
233520.0000000    0.1028773
233560.0000000    0.1037398
233600.0000000    0.1019571
233640.0000000    0.1058941
233680.0000000    0.1024662
233720.0000000    0.0987749
233760.0000000    0.1135294
233800.0000000    0.1052057
233840.0000000    0.1132556
233880.0000000    0.1032319
233920.0000000    0.0991704
233960.0000000    0.0925054
234000.0000000    0.0982033
234040.0000000    0.1074278
234080.0000000    0.1023695
234120.0000000    0.1140744
234160.0000000    0.1319921
234200.0000000    0.1104950
234240.0000000    0.1081345
234280.0000000    0.1076002
234320.0000000    0.1026225
234360.0000000    0.0992942
234400.0000000    0.1074848
234440.0000000    0.1116401
234480.0000000    0.1005343
234520.0000000    0.0992018
234560.0000000    0.0984145
234600.0000000    0.1030303
234640.0000000    0.1100236
234680.0000000    0.1053851
234720.0000000    0.1122432
234760.0000000    0.0963527
234800.0000000    0.0996379
234840.0000000    0.1096175
234880.0000000    0.1011369
234920.0000000    0.0965031
234960.0000000    0.1008731
235000.0000000    0.1005678
235040.0000000    0.1079354
235080.0000000    0.1040526
235120.0000000    0.1105411
235160.0000000    0.0994067
235200.0000000    0.0983015
235240.0000000    0.0992447
235280.0000000    0.1014324
235320.0000000    0.0930697
235360.0000000    0.1006467
235400.0000000    0.0984002
235440.0000000    0.0984312
235480.0000000    0.0994550
235520.0000000    0.1015585
235560.0000000    0.0926240
235600.0000000    0.1018995
235640.0000000    0.1062678
235680.0000000    0.0998635
235720.0000000    0.1040862
235760.0000000    0.1202134
235800.0000000    0.1130109
235840.0000000    0.1064151
235880.0000000    0.1107126
235920.0000000    0.1111346
235960.0000000    0.1019414
236000.0000000    0.0966064
236040.0000000    0.1166037
236080.0000000    0.0966306
236120.0000000    0.0961964
236160.0000000    0.1089396
236200.0000000    0.1126175
236240.0000000    0.1004510
236280.0000000    0.0995116
236320.0000000    0.0950192
236360.0000000    0.0978589
236400.0000000    0.1003120
236440.0000000    0.1058027
236480.0000000    0.1161422
236520.0000000    0.0969223
236560.0000000    0.0999810
236600.0000000    0.0910255
236640.0000000    0.1006590
236680.0000000    0.1127477
236720.0000000    0.0976972
236760.0000000    0.0968769
236800.0000000    0.1025579
236840.0000000    0.0993758
236880.0000000    0.0983170
236920.0000000    0.1051162
236960.0000000    0.1056163
237000.0000000    0.1035060
237040.0000000    0.1044507
237080.0000000    0.1040710
237120.0000000    0.1046666
237160.0000000    0.0983830
237200.0000000    0.1070280
237240.0000000    0.1101300
237280.0000000    0.1084224
237320.0000000    0.0954113
237360.0000000    0.0958356
237400.0000000    0.1078064
237440.0000000    0.0985550
237480.0000000    0.0983462
237520.0000000    0.0995074
237560.0000000    0.1073759
237600.0000000    0.1077465
237640.0000000    0.1074428
237680.0000000    0.1047493
237720.0000000    0.1110061
237760.0000000    0.1068877
237800.0000000    0.1076587
237840.0000000    0.1076000
237880.0000000    0.1127916
237920.0000000    0.1119343
237960.0000000    0.1132901
238000.0000000    0.1169361
238040.0000000    0.1101588
238080.0000000    0.1156395
238120.0000000    0.1083437
238160.0000000    0.1277049
238200.0000000    0.1181189
238240.0000000    0.1094527
238280.0000000    0.1152157
238320.0000000    0.1134939
238360.0000000    0.1194964
238400.0000000    0.1109761
238440.0000000    0.1056790
238480.0000000    0.1119990
238520.0000000    0.1286676
238560.0000000    0.1176636
238600.0000000    0.1114758
238640.0000000    0.1170012
238680.0000000    0.1119110
238720.0000000    0.1088343
238760.0000000    0.1110963
238800.0000000    0.1058163
238840.0000000    0.1209454
238880.0000000    0.1182884
238920.0000000    0.1197220
238960.0000000    0.1066945
239000.0000000    0.1108519
239040.0000000    0.1101905
239080.0000000    0.1170748
239120.0000000    0.1060668
239160.0000000    0.1167230
239200.0000000    0.1126972
239240.0000000    0.1111717
239280.0000000    0.1127766
239320.0000000    0.1083172
239360.0000000    0.1067534
239400.0000000    0.1153612
239440.0000000    0.1185025
239480.0000000    0.1181830
239520.0000000    0.1131651
239560.0000000    0.1153948
239600.0000000    0.1170171
239640.0000000    0.1062732
239680.0000000    0.1047573
239720.0000000    0.1121257
239760.0000000    0.1086159
239800.0000000    0.1112175
239840.0000000    0.1235772
239880.0000000    0.1090176
239920.0000000    0.1215747
239960.0000000    0.1118867
240000.0000000    0.1115459
240040.0000000    0.1145186
240080.0000000    0.1237505
240120.0000000    0.1406561
240160.0000000    0.1225673
240200.0000000    0.1209224
240240.0000000    0.1164624
240280.0000000    0.1104962
240320.0000000    0.1153046
240360.0000000    0.1045475
240400.0000000    0.1103233
240440.0000000    0.1103395
240480.0000000    0.1073160
240520.0000000    0.1147717
240560.0000000    0.1219600
240600.0000000    0.1162174
240640.0000000    0.1255562
240680.0000000    0.1139844
240720.0000000    0.1139109
240760.0000000    0.1337325
240800.0000000    0.1076857
240840.0000000    0.1115984
240880.0000000    0.1302655
240920.0000000    0.1159015
240960.0000000    0.1113588
241000.0000000    0.1176308
241040.0000000    0.1111860
241080.0000000    0.1129617
241120.0000000    0.1142293
241160.0000000    0.1268660
241200.0000000    0.1170624
241240.0000000    0.1185778
241280.0000000    0.1182007
241320.0000000    0.1153438
241360.0000000    0.1137201
241400.0000000    0.1105556
241440.0000000    0.0990120
241480.0000000    0.1134966
241520.0000000    0.1159691
241560.0000000    0.1118833
241600.0000000    0.1150289
241640.0000000    0.1103444
241680.0000000    0.1032081
241720.0000000    0.1058614
241760.0000000    0.1136777
241800.0000000    0.1082709
241840.0000000    0.1086621
241880.0000000    0.1246533
241920.0000000    0.1073073
241960.0000000    0.1152897
242000.0000000    0.1301895
242040.0000000    0.1240490
242080.0000000    0.1227881
242120.0000000    0.1052051
242160.0000000    0.1053299
242200.0000000    0.1097484
242240.0000000    0.1117147
242280.0000000    0.1170116
242320.0000000    0.1129303
242360.0000000    0.1112318
242400.0000000    0.1056766
242440.0000000    0.1172208
242480.0000000    0.1204231
242520.0000000    0.1182659
242560.0000000    0.1108348
242600.0000000    0.1139525
242640.0000000    0.1072631
242680.0000000    0.1111115
242720.0000000    0.1090822
242760.0000000    0.1096640
242800.0000000    0.1112420
242840.0000000    0.1168588
242880.0000000    0.1140844
242920.0000000    0.1039496
242960.0000000    0.1037882
243000.0000000    0.1126118
243040.0000000    0.1043027
243080.0000000    0.1046367
243120.0000000    0.1124357
243160.0000000    0.1109395
243200.0000000    0.1048622
243240.0000000    0.1050941
243280.0000000    0.1020645
243320.0000000    0.1077886
243360.0000000    0.1090003
243400.0000000    0.1225966
243440.0000000    0.1041801
243480.0000000    0.0981734
243520.0000000    0.1113461
243560.0000000    0.1203498
243600.0000000    0.1107033
243640.0000000    0.1021190
243680.0000000    0.1124457
243720.0000000    0.1067092
243760.0000000    0.1130461
243800.0000000    0.1083498
243840.0000000    0.1102854
243880.0000000    0.1114718
243920.0000000    0.1036650
243960.0000000    0.1031951
244000.0000000    0.1142161
244040.0000000    0.0946567
244080.0000000    0.1079194
244120.0000000    0.1027854
244160.0000000    0.1105439
244200.0000000    0.1081170
244240.0000000    0.1051840
244280.0000000    0.1041689
244320.0000000    0.1125250
244360.0000000    0.1089414
244400.0000000    0.1043634
244440.0000000    0.1186151
244480.0000000    0.1091252
244520.0000000    0.1027531
244560.0000000    0.1165812
244600.0000000    0.1114764
244640.0000000    0.1140391
244680.0000000    0.1077924
244720.0000000    0.1024870
244760.0000000    0.1165492
244800.0000000    0.1017205
244840.0000000    0.1178529
244880.0000000    0.1108295
244920.0000000    0.1051472
244960.0000000    0.1182659
245000.0000000    0.1053567
245040.0000000    0.1150522
245080.0000000    0.1116929
245120.0000000    0.1173017
245160.0000000    0.1081163
245200.0000000    0.1085000
245240.0000000    0.1065952
245280.0000000    0.1166990
245320.0000000    0.1149258
245360.0000000    0.1180846
245400.0000000    0.1227069
245440.0000000    0.1001606
245480.0000000    0.1142959
245520.0000000    0.1181882
245560.0000000    0.1105419
245600.0000000    0.1037360
245640.0000000    0.1082549
245680.0000000    0.1093740
245720.0000000    0.1076943
245760.0000000    0.1109913
245800.0000000    0.1156460
245840.0000000    0.1117390
245880.0000000    0.1053978
245920.0000000    0.1145301
245960.0000000    0.1145532
246000.0000000    0.1090462
246040.0000000    0.1136443
246080.0000000    0.1190092
246120.0000000    0.1162175
246160.0000000    0.1170022
246200.0000000    0.1143159
246240.0000000    0.1109231
246280.0000000    0.1072428
246320.0000000    0.1194106
246360.0000000    0.1112109
246400.0000000    0.1185208
246440.0000000    0.1100334
246480.0000000    0.1083540
246520.0000000    0.1028333
246560.0000000    0.1019630
246600.0000000    0.1154742
246640.0000000    0.1155883
246680.0000000    0.1103336
246720.0000000    0.1156285
246760.0000000    0.1230758
246800.0000000    0.1185771
246840.0000000    0.1189091
246880.0000000    0.1309669
246920.0000000    0.1304954
246960.0000000    0.1269499
247000.0000000    0.1278607
247040.0000000    0.1244525
247080.0000000    0.1196501
247120.0000000    0.1163047
247160.0000000    0.1143981
247200.0000000    0.1243459
247240.0000000    0.1182384
247280.0000000    0.1153072
247320.0000000    0.1233624
247360.0000000    0.1180145
247400.0000000    0.1177162
247440.0000000    0.1200675
247480.0000000    0.1122094
247520.0000000    0.1105851
247560.0000000    0.1105735
247600.0000000    0.1147564
247640.0000000    0.1042290
247680.0000000    0.1103400
247720.0000000    0.1082234
247760.0000000    0.1094173
247800.0000000    0.1138302
247840.0000000    0.1218578
247880.0000000    0.1152196
247920.0000000    0.1064850
247960.0000000    0.1151830
248000.0000000    0.1101409
248040.0000000    0.1134119
248080.0000000    0.1135793
248120.0000000    0.1143455
248160.0000000    0.1034274
248200.0000000    0.1176687
248240.0000000    0.1147305
248280.0000000    0.1013151
248320.0000000    0.0992609
248360.0000000    0.0978924
248400.0000000    0.0979070
248440.0000000    0.1070262
248480.0000000    0.1004913
248520.0000000    0.1045409
248560.0000000    0.1102682
248600.0000000    0.1193156
248640.0000000    0.1176318
248680.0000000    0.1046301
248720.0000000    0.1090365
248760.0000000    0.1107118
248800.0000000    0.1122681
248840.0000000    0.1046714
248880.0000000    0.1032578
248920.0000000    0.1064189
248960.0000000    0.1023581
249000.0000000    0.0988059
249040.0000000    0.0927059
249080.0000000    0.0974544
249120.0000000    0.1013230
249160.0000000    0.1124516
249200.0000000    0.1054573
249240.0000000    0.1076695
249280.0000000    0.1013743
249320.0000000    0.1009661
249360.0000000    0.1016088
249400.0000000    0.1135883
249440.0000000    0.1059091
249480.0000000    0.1047778
249520.0000000    0.1071362
249560.0000000    0.1104990
249600.0000000    0.1048619
249640.0000000    0.1006066
249680.0000000    0.1100015
249720.0000000    0.1022867
249760.0000000    0.1068625
249800.0000000    0.1107459
249840.0000000    0.1073544
249880.0000000    0.1016738
249920.0000000    0.1152890
249960.0000000    0.1105023
250000.0000000    0.1030656
250040.0000000    0.1165332
250080.0000000    0.1080534
250120.0000000    0.1068722
250160.0000000    0.1043740
250200.0000000    0.1030643
250240.0000000    0.1057609
250280.0000000    0.1022723
250320.0000000    0.1039385
250360.0000000    0.1151153
250400.0000000    0.1126454
250440.0000000    0.1040372
250480.0000000    0.1035421
250520.0000000    0.0976944
250560.0000000    0.0977571
250600.0000000    0.0990954
250640.0000000    0.1089074
250680.0000000    0.1030481
250720.0000000    0.1110786
250760.0000000    0.1130791
250800.0000000    0.1164757
250840.0000000    0.1131825
250880.0000000    0.1078709
250920.0000000    0.1039006
250960.0000000    0.1075128
251000.0000000    0.1063136
251040.0000000    0.1061985
251080.0000000    0.1026745
251120.0000000    0.0964553
251160.0000000    0.1047337
251200.0000000    0.1099754
251240.0000000    0.1038789
251280.0000000    0.0997814
251320.0000000    0.0994985
251360.0000000    0.0973904
251400.0000000    0.1140339
251440.0000000    0.1108555
251480.0000000    0.1022404
251520.0000000    0.1143860
251560.0000000    0.1013856
251600.0000000    0.1134139
251640.0000000    0.1090876
251680.0000000    0.1099797
251720.0000000    0.1103010
251760.0000000    0.1069736
251800.0000000    0.1021298
251840.0000000    0.1076691
251880.0000000    0.1098979
251920.0000000    0.1034388
251960.0000000    0.1125392
252000.0000000    0.1179409
252040.0000000    0.1137464
252080.0000000    0.1142193
252120.0000000    0.1093330
252160.0000000    0.1017294
252200.0000000    0.1144632
252240.0000000    0.1060346
252280.0000000    0.1107971
252320.0000000    0.1235753
252360.0000000    0.1216681
252400.0000000    0.1109436
252440.0000000    0.1081172
252480.0000000    0.1088818
252520.0000000    0.1023006
252560.0000000    0.1092693
252600.0000000    0.1055715
252640.0000000    0.1096407
252680.0000000    0.1150098
252720.0000000    0.1140196
252760.0000000    0.1153660
252800.0000000    0.1068456
252840.0000000    0.1100557
252880.0000000    0.1098095
252920.0000000    0.1118296
252960.0000000    0.1041080
253000.0000000    0.1060253
253040.0000000    0.1129294
253080.0000000    0.1069920
253120.0000000    0.1071501
253160.0000000    0.1070508
253200.0000000    0.1063552
253240.0000000    0.1147648
253280.0000000    0.1033606
253320.0000000    0.1110787
253360.0000000    0.1122747
253400.0000000    0.1095112
253440.0000000    0.1104161
253480.0000000    0.1140600
253520.0000000    0.1073794
253560.0000000    0.1136703
253600.0000000    0.1054084
253640.0000000    0.1058894
253680.0000000    0.1166941
253720.0000000    0.1119807
253760.0000000    0.1117412
253800.0000000    0.1085508
253840.0000000    0.1033588
253880.0000000    0.1087417
253920.0000000    0.1046896
253960.0000000    0.1103966
254000.0000000    0.1127607
254040.0000000    0.1128874
254080.0000000    0.1068112
254120.0000000    0.1116101
254160.0000000    0.1040814
254200.0000000    0.1098960
254240.0000000    0.1056399
254280.0000000    0.1092723
254320.0000000    0.1192360
254360.0000000    0.1062119
254400.0000000    0.1037865
254440.0000000    0.1066415
254480.0000000    0.1073051
254520.0000000    0.1098741
254560.0000000    0.1043090
254600.0000000    0.1093581
254640.0000000    0.1020097
254680.0000000    0.1146626
254720.0000000    0.1056842
254760.0000000    0.1054136
254800.0000000    0.1108855
254840.0000000    0.1088699
254880.0000000    0.1069714
254920.0000000    0.1156031
254960.0000000    0.1088547
255000.0000000    0.1041656
255040.0000000    0.1025289
255080.0000000    0.1015307
255120.0000000    0.1123130
255160.0000000    0.1169524
255200.0000000    0.1123630
255240.0000000    0.1106541
255280.0000000    0.1209625
255320.0000000    0.1243293
255360.0000000    0.1053877
255400.0000000    0.1104687
255440.0000000    0.1104234
255480.0000000    0.1094918
255520.0000000    0.1115308
255560.0000000    0.0994872
255600.0000000    0.1150968
255640.0000000    0.1087366
255680.0000000    0.0987993
255720.0000000    0.0954070
255760.0000000    0.1073369
255800.0000000    0.1098017
255840.0000000    0.1064697
255880.0000000    0.1053649
255920.0000000    0.1142317
255960.0000000    0.1078241
256000.0000000    0.1117342
256040.0000000    0.1082817
256080.0000000    0.1098331
256120.0000000    0.1146924
256160.0000000    0.1067790
256200.0000000    0.0960152
256240.0000000    0.0976796
256280.0000000    0.1052690
256320.0000000    0.1115989
256360.0000000    0.1033309
256400.0000000    0.1047441
256440.0000000    0.1005436
256480.0000000    0.0990370
256520.0000000    0.1051475
256560.0000000    0.1095778
256600.0000000    0.1129240
256640.0000000    0.1136900
256680.0000000    0.1131279
256720.0000000    0.1205066
256760.0000000    0.1126912
256800.0000000    0.1218426
256840.0000000    0.1145697
256880.0000000    0.1120005
256920.0000000    0.1137193
256960.0000000    0.1121594
257000.0000000    0.1156570
257040.0000000    0.1139035
257080.0000000    0.1072891
257120.0000000    0.1096582
257160.0000000    0.1099070
257200.0000000    0.1112914
257240.0000000    0.1077055
257280.0000000    0.1062082
257320.0000000    0.1066875
257360.0000000    0.1065182
257400.0000000    0.1090178
257440.0000000    0.1119756
257480.0000000    0.1104785
257520.0000000    0.1042713
257560.0000000    0.1116751
257600.0000000    0.1124701
257640.0000000    0.1167557
257680.0000000    0.1196016
257720.0000000    0.1016181
257760.0000000    0.1130423
257800.0000000    0.1146893
257840.0000000    0.1167321
257880.0000000    0.1079019
257920.0000000    0.1190560
257960.0000000    0.1144444
258000.0000000    0.1205627
258040.0000000    0.1227929
258080.0000000    0.1190948
258120.0000000    0.1207965
258160.0000000    0.1176678
258200.0000000    0.1170903
258240.0000000    0.1136627
258280.0000000    0.1185067
258320.0000000    0.1123694
258360.0000000    0.1240905
258400.0000000    0.1208338
258440.0000000    0.1127350
258480.0000000    0.1165150
258520.0000000    0.1042623
258560.0000000    0.1158192
258600.0000000    0.1107852
258640.0000000    0.1191610
258680.0000000    0.1209328
258720.0000000    0.1171447
258760.0000000    0.1157886
258800.0000000    0.1145023
258840.0000000    0.1122919
258880.0000000    0.1150822
258920.0000000    0.1146381
258960.0000000    0.1063537
259000.0000000    0.1094536
259040.0000000    0.1226688
259080.0000000    0.1103816
259120.0000000    0.1124793
259160.0000000    0.1096959
259200.0000000    0.1144342
259240.0000000    0.1194086
259280.0000000    0.1130269
259320.0000000    0.1048732
259360.0000000    0.1100978
259400.0000000    0.1062540
259440.0000000    0.1125720
259480.0000000    0.1164185
259520.0000000    0.1119291
259560.0000000    0.1146174
259600.0000000    0.1133554
259640.0000000    0.1117790
259680.0000000    0.1156786
259720.0000000    0.1097477
259760.0000000    0.1065710
259800.0000000    0.1100145
259840.0000000    0.1084110
259880.0000000    0.1024563
259920.0000000    0.1088749
259960.0000000    0.1094635
260000.0000000    0.1143366
260040.0000000    0.1209581
260080.0000000    0.1094193
260120.0000000    0.1174712
260160.0000000    0.1098900
260200.0000000    0.1133534
260240.0000000    0.1178585
260280.0000000    0.1098518
260320.0000000    0.1145234
260360.0000000    0.1110498
260400.0000000    0.1096046
260440.0000000    0.1056177
260480.0000000    0.1125639
260520.0000000    0.1213207
260560.0000000    0.1149343
260600.0000000    0.1190408
260640.0000000    0.1126302
260680.0000000    0.1170698
260720.0000000    0.1143485
260760.0000000    0.1111347
260800.0000000    0.1211968
260840.0000000    0.1116785
260880.0000000    0.1076966
260920.0000000    0.1038686
260960.0000000    0.1097692
261000.0000000    0.0997859
261040.0000000    0.1005991
261080.0000000    0.1094704
261120.0000000    0.1058822
261160.0000000    0.0965634
261200.0000000    0.1075963
261240.0000000    0.1020936
261280.0000000    0.1015325
261320.0000000    0.0996357
261360.0000000    0.1032811
261400.0000000    0.1030918
261440.0000000    0.1144099
261480.0000000    0.0991609
261520.0000000    0.1080702
261560.0000000    0.1138969
261600.0000000    0.1127310
261640.0000000    0.1136304
261680.0000000    0.1081379
261720.0000000    0.1081382
261760.0000000    0.1055202
261800.0000000    0.1072956
261840.0000000    0.1181859
261880.0000000    0.1131878
261920.0000000    0.1056059
261960.0000000    0.1157376
262000.0000000    0.1142651
262040.0000000    0.1109472
262080.0000000    0.1120945
262120.0000000    0.1247732
262160.0000000    0.1145226
262200.0000000    0.1021938
262240.0000000    0.1161641
262280.0000000    0.1066194
262320.0000000    0.1179876
262360.0000000    0.1108919
262400.0000000    0.1147847
262440.0000000    0.1181535
262480.0000000    0.1096864
262520.0000000    0.1150492
262560.0000000    0.1108437
262600.0000000    0.1111954
262640.0000000    0.1105053
262680.0000000    0.1070695
262720.0000000    0.1104165
262760.0000000    0.1130252
262800.0000000    0.1156671
262840.0000000    0.1194135
262880.0000000    0.1200593
262920.0000000    0.1216833
262960.0000000    0.1266647
263000.0000000    0.1254440
263040.0000000    0.1265741
263080.0000000    0.1191998
263120.0000000    0.1209365
263160.0000000    0.1209299
263200.0000000    0.1231976
263240.0000000    0.1185232
263280.0000000    0.1156084
263320.0000000    0.1107578
263360.0000000    0.1141326
263400.0000000    0.1099963
263440.0000000    0.1088884
263480.0000000    0.1200035
263520.0000000    0.1179580
263560.0000000    0.1162589
263600.0000000    0.1104960
263640.0000000    0.1172320
263680.0000000    0.1120233
263720.0000000    0.1121853
263760.0000000    0.1175495
263800.0000000    0.1142741
263840.0000000    0.1238703
263880.0000000    0.1163271
263920.0000000    0.1201749
263960.0000000    0.1210560
264000.0000000    0.1195623
264040.0000000    0.1129019
264080.0000000    0.1202819
264120.0000000    0.1134779
264160.0000000    0.1170921
264200.0000000    0.1216106
264240.0000000    0.1257834
264280.0000000    0.1194453
264320.0000000    0.1200337
264360.0000000    0.1224457
264400.0000000    0.1193640
264440.0000000    0.1209070
264480.0000000    0.1128740
264520.0000000    0.1174498
264560.0000000    0.1227614
264600.0000000    0.1211582
264640.0000000    0.1182791
264680.0000000    0.1122070
264720.0000000    0.1122043
264760.0000000    0.1238937
264800.0000000    0.1143110
264840.0000000    0.1201949
264880.0000000    0.1205476
264920.0000000    0.1142490
264960.0000000    0.1227185
265000.0000000    0.1202780
265040.0000000    0.1253170
265080.0000000    0.1155781
265120.0000000    0.1189317
265160.0000000    0.1181342
265200.0000000    0.1273401
265240.0000000    0.1153032
265280.0000000    0.1158653
265320.0000000    0.1222254
265360.0000000    0.1213344
265400.0000000    0.1196269
265440.0000000    0.1292944
265480.0000000    0.1247169
265520.0000000    0.1317308
265560.0000000    0.1190788
265600.0000000    0.1169460
265640.0000000    0.1212933
265680.0000000    0.1266395
265720.0000000    0.1325545
265760.0000000    0.1265235
265800.0000000    0.1338118
265840.0000000    0.1252660
265880.0000000    0.1227212
265920.0000000    0.1209544
265960.0000000    0.1208047
266000.0000000    0.1247874
266040.0000000    0.1186437
266080.0000000    0.1133531
266120.0000000    0.1109052
266160.0000000    0.1114509
266200.0000000    0.1242949
266240.0000000    0.1181072
266280.0000000    0.1188789
266320.0000000    0.1114901
266360.0000000    0.1108765
266400.0000000    0.1038295
266440.0000000    0.1185372
266480.0000000    0.1166606
266520.0000000    0.1207449
266560.0000000    0.1168891
266600.0000000    0.1188566
266640.0000000    0.1185236
266680.0000000    0.1155741
266720.0000000    0.1143652
266760.0000000    0.1199560
266800.0000000    0.1229904
266840.0000000    0.1296359
266880.0000000    0.1386102
266920.0000000    0.1302717
266960.0000000    0.1143296
267000.0000000    0.1300480
267040.0000000    0.1281316
267080.0000000    0.1257737
267120.0000000    0.1091221
267160.0000000    0.1207597
267200.0000000    0.1272377
267240.0000000    0.1327786
267280.0000000    0.1127891
267320.0000000    0.1176810
267360.0000000    0.1249721
267400.0000000    0.1083246
267440.0000000    0.1138131
267480.0000000    0.1105490
267520.0000000    0.1146681
267560.0000000    0.1199268
267600.0000000    0.1266301
267640.0000000    0.1173190
267680.0000000    0.1216764
267720.0000000    0.1249930
267760.0000000    0.1207732
267800.0000000    0.1240600
267840.0000000    0.1201591
267880.0000000    0.1213587
267920.0000000    0.1168680
267960.0000000    0.1252200
268000.0000000    0.1257358
268040.0000000    0.1212773
268080.0000000    0.1233713
268120.0000000    0.1258406
268160.0000000    0.1114773
268200.0000000    0.1152647
268240.0000000    0.1082693
268280.0000000    0.1151060
268320.0000000    0.1167930
268360.0000000    0.1242055
268400.0000000    0.1134044
268440.0000000    0.1207522
268480.0000000    0.1064059
268520.0000000    0.1077715
268560.0000000    0.1091416
268600.0000000    0.1164380
268640.0000000    0.1169891
268680.0000000    0.1207458
268720.0000000    0.1089103
268760.0000000    0.1076809
268800.0000000    0.1027192
268840.0000000    0.1077319
268880.0000000    0.1131683
268920.0000000    0.1306622
268960.0000000    0.1128481
269000.0000000    0.1184513
269040.0000000    0.1162115
269080.0000000    0.1176346
269120.0000000    0.1175068
269160.0000000    0.1167326
269200.0000000    0.1141126
269240.0000000    0.1060623
269280.0000000    0.1192449
269320.0000000    0.1203479
269360.0000000    0.1154794
269400.0000000    0.1105181
269440.0000000    0.1059074
269480.0000000    0.1073926
269520.0000000    0.1075411
269560.0000000    0.1049060
269600.0000000    0.1152111
269640.0000000    0.1072653
269680.0000000    0.1042706
269720.0000000    0.1086871
269760.0000000    0.1034303
269800.0000000    0.1084688
269840.0000000    0.1057264
269880.0000000    0.1043565
269920.0000000    0.1019332
269960.0000000    0.1091877
270000.0000000    0.1142793
270040.0000000    0.1046053
270080.0000000    0.1062403
270120.0000000    0.1104731
270160.0000000    0.1182653
270200.0000000    0.0971023
270240.0000000    0.1112708
270280.0000000    0.1059562
270320.0000000    0.1101520
270360.0000000    0.0985438
270400.0000000    0.1136218
270440.0000000    0.1089912
270480.0000000    0.1118276
270520.0000000    0.1065953
270560.0000000    0.1065193
270600.0000000    0.1036648
270640.0000000    0.1048516
270680.0000000    0.1032359
270720.0000000    0.0999253
270760.0000000    0.1012362
270800.0000000    0.0982814
270840.0000000    0.1053894
270880.0000000    0.0986800
270920.0000000    0.1047097
270960.0000000    0.1026877
271000.0000000    0.1011277
271040.0000000    0.1020269
271080.0000000    0.0976951
271120.0000000    0.1006227
271160.0000000    0.1005633
271200.0000000    0.0955855
271240.0000000    0.0981055
271280.0000000    0.1023562
271320.0000000    0.1046045
271360.0000000    0.0964518
271400.0000000    0.0998162
271440.0000000    0.1083037
271480.0000000    0.1132439
271520.0000000    0.1061985
271560.0000000    0.1076924
271600.0000000    0.1135224
271640.0000000    0.1154552
271680.0000000    0.1082588
271720.0000000    0.1094219
271760.0000000    0.1064125
271800.0000000    0.1207717
271840.0000000    0.1102941
271880.0000000    0.1010869
271920.0000000    0.1056292
271960.0000000    0.1027614
272000.0000000    0.1098913
272040.0000000    0.1080014
272080.0000000    0.1037202
272120.0000000    0.1054202
272160.0000000    0.1054623
272200.0000000    0.1068172
272240.0000000    0.1080704
272280.0000000    0.1032008
272320.0000000    0.1011541
272360.0000000    0.1013669
272400.0000000    0.1052975
272440.0000000    0.1075371
272480.0000000    0.0981323
272520.0000000    0.1046679
272560.0000000    0.0987511
272600.0000000    0.0978080
272640.0000000    0.1050489
272680.0000000    0.0981777
272720.0000000    0.1041751
272760.0000000    0.1124461
272800.0000000    0.0980442
272840.0000000    0.1070774
272880.0000000    0.1001075
272920.0000000    0.1010598
272960.0000000    0.1058555
273000.0000000    0.0999311
273040.0000000    0.1107979
273080.0000000    0.1021433
273120.0000000    0.1181691
273160.0000000    0.1028814
273200.0000000    0.1099392
273240.0000000    0.1002478
273280.0000000    0.1113083
273320.0000000    0.1012114
273360.0000000    0.1168478
273400.0000000    0.1034741
273440.0000000    0.1122283
273480.0000000    0.1092761
273520.0000000    0.1110883
273560.0000000    0.1087277
273600.0000000    0.1094304
273640.0000000    0.1082137
273680.0000000    0.1110672
273720.0000000    0.1058865
273760.0000000    0.0998776
273800.0000000    0.0989699
273840.0000000    0.0967905
273880.0000000    0.1032167
273920.0000000    0.1083366
273960.0000000    0.1044960
274000.0000000    0.0996026
274040.0000000    0.1006283
274080.0000000    0.1161712
274120.0000000    0.1099055
274160.0000000    0.1052617
274200.0000000    0.1104819
274240.0000000    0.1053085
274280.0000000    0.1096382
274320.0000000    0.1079111
274360.0000000    0.1017970
274400.0000000    0.1099969
274440.0000000    0.1011286
274480.0000000    0.1062659
274520.0000000    0.1056748
274560.0000000    0.1108576
274600.0000000    0.1074460
274640.0000000    0.1128764
274680.0000000    0.1079630
274720.0000000    0.1088286
274760.0000000    0.1107456
274800.0000000    0.1029906
274840.0000000    0.1077291
274880.0000000    0.1181516
274920.0000000    0.1221603
274960.0000000    0.1071110
275000.0000000    0.1151128
275040.0000000    0.1129567
275080.0000000    0.1119221
275120.0000000    0.1057368
275160.0000000    0.1159806
275200.0000000    0.1091343
275240.0000000    0.1245261
275280.0000000    0.1131042
275320.0000000    0.0935177
275360.0000000    0.1022463
275400.0000000    0.1027797
275440.0000000    0.1057129
275480.0000000    0.1061078
275520.0000000    0.1163191
275560.0000000    0.1004261
275600.0000000    0.1088066
275640.0000000    0.1032621
275680.0000000    0.1100579
275720.0000000    0.1027541
275760.0000000    0.1006844
275800.0000000    0.1124943
275840.0000000    0.1027286
275880.0000000    0.0966351
275920.0000000    0.1053118
275960.0000000    0.1095447
276000.0000000    0.1040549
276040.0000000    0.1138856
276080.0000000    0.1137267
276120.0000000    0.0986058
276160.0000000    0.1122586
276200.0000000    0.1114525
276240.0000000    0.1140576
276280.0000000    0.1080041
276320.0000000    0.1100942
276360.0000000    0.1056977
276400.0000000    0.1110792
276440.0000000    0.1117409
276480.0000000    0.1111177
276520.0000000    0.1172805
276560.0000000    0.1154469
276600.0000000    0.1207664
276640.0000000    0.1116450
276680.0000000    0.1203141
276720.0000000    0.1310420
276760.0000000    0.1092382
276800.0000000    0.1290979
276840.0000000    0.1179554
276880.0000000    0.1106637
276920.0000000    0.1039892
276960.0000000    0.1140533
277000.0000000    0.1162608
277040.0000000    0.1205595
277080.0000000    0.1130209
277120.0000000    0.1070993
277160.0000000    0.1096230
277200.0000000    0.1220872
277240.0000000    0.1220424
277280.0000000    0.1051613
277320.0000000    0.1193216
277360.0000000    0.1033947
277400.0000000    0.1062181
277440.0000000    0.1151268
277480.0000000    0.1133746
277520.0000000    0.1271252
277560.0000000    0.1154632
277600.0000000    0.1148310
277640.0000000    0.1181205
277680.0000000    0.1122539
277720.0000000    0.1129938
277760.0000000    0.1042985
277800.0000000    0.1055308
277840.0000000    0.1240977
277880.0000000    0.1086946
277920.0000000    0.1117127
277960.0000000    0.1143137
278000.0000000    0.1119339
278040.0000000    0.1226604
278080.0000000    0.1209606
278120.0000000    0.1192050
278160.0000000    0.1227958
278200.0000000    0.1134477
278240.0000000    0.1158577
278280.0000000    0.1137801
278320.0000000    0.1085376
278360.0000000    0.1064111
278400.0000000    0.1071434
278440.0000000    0.1029876
278480.0000000    0.1103797
278520.0000000    0.1088000
278560.0000000    0.1100163
278600.0000000    0.1112817
278640.0000000    0.1175085
278680.0000000    0.1118529
278720.0000000    0.1121643
278760.0000000    0.1128056
278800.0000000    0.1081752
278840.0000000    0.1222442
278880.0000000    0.1065709
278920.0000000    0.1052131
278960.0000000    0.1042434
279000.0000000    0.1030744
279040.0000000    0.0990156
279080.0000000    0.0964695
279120.0000000    0.1063240
279160.0000000    0.1060641
279200.0000000    0.1071141
279240.0000000    0.1051563
279280.0000000    0.1079833
279320.0000000    0.1070056
279360.0000000    0.1129912
279400.0000000    0.1097777
279440.0000000    0.1077270
279480.0000000    0.1034287
279520.0000000    0.1151573
279560.0000000    0.1134163
279600.0000000    0.1068743
279640.0000000    0.1058863
279680.0000000    0.1078518
279720.0000000    0.1063151
279760.0000000    0.1118158
279800.0000000    0.1052579
279840.0000000    0.1072380
279880.0000000    0.1065687
279920.0000000    0.1111524
279960.0000000    0.1046111
280000.0000000    0.1033930
280040.0000000    0.1149208
280080.0000000    0.1101197
280120.0000000    0.1129595
280160.0000000    0.1037968
280200.0000000    0.1084071
280240.0000000    0.1098901
280280.0000000    0.1150518
280320.0000000    0.1115540
280360.0000000    0.1079992
280400.0000000    0.1028927
280440.0000000    0.0986274
280480.0000000    0.1067609
280520.0000000    0.1035198
280560.0000000    0.1141065
280600.0000000    0.1035623
280640.0000000    0.1027704
280680.0000000    0.1162822
280720.0000000    0.1120089
280760.0000000    0.1139717
280800.0000000    0.1090513
280840.0000000    0.1127859
280880.0000000    0.1039268
280920.0000000    0.1081730
280960.0000000    0.1139025
281000.0000000    0.1196065
281040.0000000    0.1176127
281080.0000000    0.1211615
281120.0000000    0.1229613
281160.0000000    0.1213320
281200.0000000    0.1204179
281240.0000000    0.1258326
281280.0000000    0.1249127
281320.0000000    0.1214515
281360.0000000    0.1107395
281400.0000000    0.1181714
281440.0000000    0.1148329
281480.0000000    0.1123830
281520.0000000    0.1246240
281560.0000000    0.1145076
281600.0000000    0.1133490
281640.0000000    0.1214016
281680.0000000    0.1097694
281720.0000000    0.1151346
281760.0000000    0.1146725
281800.0000000    0.1140698
281840.0000000    0.1191306
281880.0000000    0.1207774
281920.0000000    0.1282368
281960.0000000    0.1075804
282000.0000000    0.1116922
282040.0000000    0.1089868
282080.0000000    0.1127424
282120.0000000    0.1106932
282160.0000000    0.1113402
282200.0000000    0.1076402
282240.0000000    0.1119592
282280.0000000    0.1158901
282320.0000000    0.1098902
282360.0000000    0.1194164
282400.0000000    0.1096274
282440.0000000    0.1030613
282480.0000000    0.1098607
282520.0000000    0.1147508
282560.0000000    0.1111798
282600.0000000    0.1131685
282640.0000000    0.1054886
282680.0000000    0.1137419
282720.0000000    0.1079855
282760.0000000    0.1194795
282800.0000000    0.0999956
282840.0000000    0.1044665
282880.0000000    0.1124451
282920.0000000    0.1050901
282960.0000000    0.1090102
283000.0000000    0.1069620
283040.0000000    0.1065780
283080.0000000    0.1033461
283120.0000000    0.1146484
283160.0000000    0.1092562
283200.0000000    0.1163501
283240.0000000    0.1060562
283280.0000000    0.1158688
283320.0000000    0.1020804
283360.0000000    0.1036605
283400.0000000    0.1106524
283440.0000000    0.1106819
283480.0000000    0.1062017
283520.0000000    0.1125492
283560.0000000    0.1046507
283600.0000000    0.1129022
283640.0000000    0.1026536
283680.0000000    0.1115341
283720.0000000    0.1114257
283760.0000000    0.1079018
283800.0000000    0.1111046
283840.0000000    0.1211146
283880.0000000    0.1091475
283920.0000000    0.1116252
283960.0000000    0.1119755
284000.0000000    0.1113405
284040.0000000    0.1075745
284080.0000000    0.1236739
284120.0000000    0.1067670
284160.0000000    0.1120303
284200.0000000    0.1034873
284240.0000000    0.1144611
284280.0000000    0.1117314
284320.0000000    0.1111567
284360.0000000    0.1107488
284400.0000000    0.1145816
284440.0000000    0.1114191
284480.0000000    0.1116416
284520.0000000    0.1198414
284560.0000000    0.1100209
284600.0000000    0.1111920
284640.0000000    0.1168085
284680.0000000    0.1058348
284720.0000000    0.1089757
284760.0000000    0.1077704
284800.0000000    0.1074890
284840.0000000    0.1106471
284880.0000000    0.1074775
284920.0000000    0.1176929
284960.0000000    0.1155256
285000.0000000    0.1362944
285040.0000000    0.1154885
285080.0000000    0.1100323
285120.0000000    0.1124247
285160.0000000    0.1076955
285200.0000000    0.1059586
285240.0000000    0.1008860
285280.0000000    0.1198711
285320.0000000    0.1130902
285360.0000000    0.1095336
285400.0000000    0.1126657
285440.0000000    0.1116281
285480.0000000    0.1131378
285520.0000000    0.1135421
285560.0000000    0.1121022
285600.0000000    0.1122350
285640.0000000    0.1094390
285680.0000000    0.1015008
285720.0000000    0.1159423
285760.0000000    0.1230133
285800.0000000    0.1159507
285840.0000000    0.1089896
285880.0000000    0.1197313
285920.0000000    0.1221599
285960.0000000    0.1093920
286000.0000000    0.1074851
286040.0000000    0.1036898
286080.0000000    0.1146429
286120.0000000    0.1066291
286160.0000000    0.1150135
286200.0000000    0.1171127
286240.0000000    0.1078327
286280.0000000    0.1091825
286320.0000000    0.0982152
286360.0000000    0.1062676
286400.0000000    0.1147060
286440.0000000    0.1116072
286480.0000000    0.1129286
286520.0000000    0.1080419
286560.0000000    0.1054814
286600.0000000    0.1120597
286640.0000000    0.1095549
286680.0000000    0.1056960
286720.0000000    0.1098757
286760.0000000    0.1138648
286800.0000000    0.1125660
286840.0000000    0.1122425
286880.0000000    0.1070807
286920.0000000    0.1067941
286960.0000000    0.1172417
287000.0000000    0.1084093
287040.0000000    0.1087442
287080.0000000    0.1140955
287120.0000000    0.1207886
287160.0000000    0.1116761
287200.0000000    0.1117031
287240.0000000    0.1171184
287280.0000000    0.1174120
287320.0000000    0.1097625
287360.0000000    0.1077304
287400.0000000    0.1210264
287440.0000000    0.1109770
287480.0000000    0.1184372
287520.0000000    0.1142332
287560.0000000    0.1238390
287600.0000000    0.1185686
287640.0000000    0.1226383
287680.0000000    0.1085589
287720.0000000    0.1132082
287760.0000000    0.1257902
287800.0000000    0.1139650
287840.0000000    0.1112575
287880.0000000    0.1268075
287920.0000000    0.1111665
287960.0000000    0.1172574
288000.0000000    0.1092826
288040.0000000    0.1134814
288080.0000000    0.1129149
288120.0000000    0.1183957
288160.0000000    0.1145711
288200.0000000    0.1119513
288240.0000000    0.1085241
288280.0000000    0.1113550
288320.0000000    0.1104530
288360.0000000    0.1154950
288400.0000000    0.1147961
288440.0000000    0.1184856
288480.0000000    0.1068372
288520.0000000    0.1150166
288560.0000000    0.1084142
288600.0000000    0.1102446
288640.0000000    0.1064425
288680.0000000    0.1050600
288720.0000000    0.1116470
288760.0000000    0.1148974
288800.0000000    0.1151119
288840.0000000    0.1138825
288880.0000000    0.1130424
288920.0000000    0.1109115
288960.0000000    0.1086415
289000.0000000    0.1131666
289040.0000000    0.1123607
289080.0000000    0.1102576
289120.0000000    0.1095628
289160.0000000    0.1160907
289200.0000000    0.1167639
289240.0000000    0.1107648
289280.0000000    0.1135069
289320.0000000    0.1126243
289360.0000000    0.1188038
289400.0000000    0.1133750
289440.0000000    0.1160259
289480.0000000    0.1340438
289520.0000000    0.1224313
289560.0000000    0.1184276
289600.0000000    0.1108616
289640.0000000    0.1118713
289680.0000000    0.1040737
289720.0000000    0.1094125
289760.0000000    0.1155404
289800.0000000    0.1109923
289840.0000000    0.1095410
289880.0000000    0.1151050
289920.0000000    0.1104749
289960.0000000    0.1093462
290000.0000000    0.1020043
290040.0000000    0.1086596
290080.0000000    0.1085770
290120.0000000    0.1061606
290160.0000000    0.1182702
290200.0000000    0.1234642
290240.0000000    0.1116431
290280.0000000    0.1108147
290320.0000000    0.1152258
290360.0000000    0.1184368
290400.0000000    0.1249109
290440.0000000    0.1202079
290480.0000000    0.1102857
290520.0000000    0.1136735
290560.0000000    0.1092238
290600.0000000    0.1249738
290640.0000000    0.1231079
290680.0000000    0.1263318
290720.0000000    0.1272340
290760.0000000    0.1135476
290800.0000000    0.1150620
290840.0000000    0.1196285
290880.0000000    0.1181304
290920.0000000    0.1140581
290960.0000000    0.1208516
291000.0000000    0.1252666
291040.0000000    0.1271850
291080.0000000    0.1257926
291120.0000000    0.1320310
291160.0000000    0.1284876
291200.0000000    0.1185082
291240.0000000    0.1160802
291280.0000000    0.1222278
291320.0000000    0.1225128
291360.0000000    0.1083736
291400.0000000    0.1249948
291440.0000000    0.1278832
291480.0000000    0.1303266
291520.0000000    0.1303467
291560.0000000    0.1365073
291600.0000000    0.1235672
291640.0000000    0.1187994
291680.0000000    0.1220515
291720.0000000    0.1168774
291760.0000000    0.1265504
291800.0000000    0.1214581
291840.0000000    0.1142936
291880.0000000    0.1225108
291920.0000000    0.1274722
291960.0000000    0.1257515
292000.0000000    0.1260977
292040.0000000    0.1143979
292080.0000000    0.1228930
292120.0000000    0.1186964
292160.0000000    0.1182180
292200.0000000    0.1262104
292240.0000000    0.1252122
292280.0000000    0.1188061
292320.0000000    0.1257064
292360.0000000    0.1324987
292400.0000000    0.1144099
292440.0000000    0.1171002
292480.0000000    0.1197430
292520.0000000    0.1176233
292560.0000000    0.1164677
292600.0000000    0.1173737
292640.0000000    0.1128191
292680.0000000    0.1301594
292720.0000000    0.1143924
292760.0000000    0.1198995
292800.0000000    0.1192341
292840.0000000    0.1059556
292880.0000000    0.1145301
292920.0000000    0.1148335
292960.0000000    0.1187495
293000.0000000    0.1118597
293040.0000000    0.1181316
293080.0000000    0.1283352
293120.0000000    0.1220226
293160.0000000    0.1200465
293200.0000000    0.1249705
293240.0000000    0.1201058
293280.0000000    0.1272928
293320.0000000    0.1291409
293360.0000000    0.1353206
293400.0000000    0.1446306
293440.0000000    0.1338290
293480.0000000    0.1223415
293520.0000000    0.1249906
293560.0000000    0.1214545
293600.0000000    0.1260929
293640.0000000    0.1270622
293680.0000000    0.1274247
293720.0000000    0.1208589
293760.0000000    0.1417532
293800.0000000    0.1350211
293840.0000000    0.1373348
293880.0000000    0.1246227
293920.0000000    0.1283164
293960.0000000    0.1119462
294000.0000000    0.1252665
294040.0000000    0.1267148
294080.0000000    0.1269834
294120.0000000    0.1207244
294160.0000000    0.1228143
294200.0000000    0.1297545
294240.0000000    0.1343421
294280.0000000    0.1247939
294320.0000000    0.1147048
294360.0000000    0.1153077
294400.0000000    0.1205225
294440.0000000    0.1124985
294480.0000000    0.1087855
294520.0000000    0.1086949
294560.0000000    0.1050582
294600.0000000    0.1068410
294640.0000000    0.1104178
294680.0000000    0.1060175
294720.0000000    0.1144515
294760.0000000    0.1064149
294800.0000000    0.1154821
294840.0000000    0.1136231
294880.0000000    0.1139908
294920.0000000    0.1124698
294960.0000000    0.1137424
295000.0000000    0.1013412
295040.0000000    0.1280779
295080.0000000    0.1196123
295120.0000000    0.1146206
295160.0000000    0.1154763
295200.0000000    0.1114541
295240.0000000    0.1146917
295280.0000000    0.1091664
295320.0000000    0.1202548
295360.0000000    0.1143896
295400.0000000    0.1202279
295440.0000000    0.1083371
295480.0000000    0.1128404
295520.0000000    0.1171468
295560.0000000    0.1159806
295600.0000000    0.1231553
295640.0000000    0.1222672
295680.0000000    0.1207219
295720.0000000    0.1139198
295760.0000000    0.1274689
295800.0000000    0.1270013
295840.0000000    0.1239335
295880.0000000    0.1247525
295920.0000000    0.1259375
295960.0000000    0.1178176
296000.0000000    0.1190588
296040.0000000    0.1189497
296080.0000000    0.1245551
296120.0000000    0.1235530
296160.0000000    0.1094768
296200.0000000    0.1202428
296240.0000000    0.1102020
296280.0000000    0.1170067
296320.0000000    0.1110020
296360.0000000    0.1150697
296400.0000000    0.1179901
296440.0000000    0.1153012
296480.0000000    0.1217842
296520.0000000    0.1090823
296560.0000000    0.1136821
296600.0000000    0.1047380
296640.0000000    0.1076167
296680.0000000    0.1223959
296720.0000000    0.1259851
296760.0000000    0.1199686
296800.0000000    0.1214306
296840.0000000    0.1117548
296880.0000000    0.1170120
296920.0000000    0.1142112
296960.0000000    0.1268018
297000.0000000    0.1254837
297040.0000000    0.1247624
297080.0000000    0.1227190
297120.0000000    0.1175615
297160.0000000    0.1223263
297200.0000000    0.1159413
297240.0000000    0.1285409
297280.0000000    0.1223217
297320.0000000    0.1302755
297360.0000000    0.1177447
297400.0000000    0.1225452
297440.0000000    0.1316516
297480.0000000    0.1334437
297520.0000000    0.1219833
297560.0000000    0.1164273
297600.0000000    0.1271728
297640.0000000    0.1266777
297680.0000000    0.1187378
297720.0000000    0.1173554
297760.0000000    0.1223440
297800.0000000    0.1157490
297840.0000000    0.1315321
297880.0000000    0.1295249
297920.0000000    0.1250273
297960.0000000    0.1269734
298000.0000000    0.1255815
298040.0000000    0.1253856
298080.0000000    0.1247704
298120.0000000    0.1200405
298160.0000000    0.1251532
298200.0000000    0.1151090
298240.0000000    0.1202747
298280.0000000    0.1148017
298320.0000000    0.1125668
298360.0000000    0.1259657
298400.0000000    0.1206531
298440.0000000    0.1238672
298480.0000000    0.1062265
298520.0000000    0.1178134
298560.0000000    0.1169509
298600.0000000    0.1141688
298640.0000000    0.1071632
298680.0000000    0.1176994
298720.0000000    0.1236597
298760.0000000    0.1122840
298800.0000000    0.1113867
298840.0000000    0.1112724
298880.0000000    0.1128476
298920.0000000    0.1156302
298960.0000000    0.1105806
299000.0000000    0.1131423
299040.0000000    0.1192800
299080.0000000    0.1201003
299120.0000000    0.1135865
299160.0000000    0.1114675
299200.0000000    0.1194029
299240.0000000    0.1173039
299280.0000000    0.1167814
299320.0000000    0.1176373
299360.0000000    0.1143041
299400.0000000    0.1239896
299440.0000000    0.1151341
299480.0000000    0.1110284
299520.0000000    0.1099523
299560.0000000    0.1092613
299600.0000000    0.1175033
299640.0000000    0.1204841
299680.0000000    0.1198951
299720.0000000    0.1357996
299760.0000000    0.1326485
299800.0000000    0.1169015
299840.0000000    0.1168140
299880.0000000    0.1105136
299920.0000000    0.1168058
299960.0000000    0.1204508
300000.0000000    0.1282291
300040.0000000    0.1202375
300080.0000000    0.1211115
300120.0000000    0.1138877
300160.0000000    0.1187643
300200.0000000    0.1208148
300240.0000000    0.1159968
300280.0000000    0.1112591
300320.0000000    0.1156995
300360.0000000    0.1152539
300400.0000000    0.1147509
300440.0000000    0.1158203
300480.0000000    0.1155181
300520.0000000    0.1190369
300560.0000000    0.1146831
300600.0000000    0.1131015
300640.0000000    0.1137595
300680.0000000    0.1103649
300720.0000000    0.1208891
300760.0000000    0.1186226
300800.0000000    0.1106334
300840.0000000    0.1137789
300880.0000000    0.1240675
300920.0000000    0.1123616
300960.0000000    0.1122269
301000.0000000    0.1088529
301040.0000000    0.1147315
301080.0000000    0.1202860
301120.0000000    0.1127226
301160.0000000    0.1070603
301200.0000000    0.1148365
301240.0000000    0.1075019
301280.0000000    0.1123193
301320.0000000    0.1136097
301360.0000000    0.1079275
301400.0000000    0.1051058
301440.0000000    0.1132492
301480.0000000    0.1142667
301520.0000000    0.1200982
301560.0000000    0.1149108
301600.0000000    0.1090554
301640.0000000    0.1111404
301680.0000000    0.1189119
301720.0000000    0.1056887
301760.0000000    0.1141976
301800.0000000    0.1165081
301840.0000000    0.1184339
301880.0000000    0.1107118
301920.0000000    0.1079976
301960.0000000    0.1062382
302000.0000000    0.1133942
302040.0000000    0.1116339
302080.0000000    0.1062629
302120.0000000    0.1035968
302160.0000000    0.1081232
302200.0000000    0.1028645
302240.0000000    0.1055853
302280.0000000    0.1112820
302320.0000000    0.1104239
302360.0000000    0.1209831
302400.0000000    0.1000038
302440.0000000    0.1055014
302480.0000000    0.1112851
302520.0000000    0.1035747
302560.0000000    0.1123331
302600.0000000    0.1166587
302640.0000000    0.1108032
302680.0000000    0.1090667
302720.0000000    0.1056183
302760.0000000    0.0993110
302800.0000000    0.1022609
302840.0000000    0.1051506
302880.0000000    0.1045445
302920.0000000    0.1211478
302960.0000000    0.1079775
303000.0000000    0.1160931
303040.0000000    0.1040473
303080.0000000    0.1105792
303120.0000000    0.1057976
303160.0000000    0.1182259
303200.0000000    0.1285880
303240.0000000    0.1326545
303280.0000000    0.1172757
303320.0000000    0.1198293
303360.0000000    0.1116778
303400.0000000    0.1181115
303440.0000000    0.1096663
303480.0000000    0.1118261
303520.0000000    0.1061724
303560.0000000    0.1123125
303600.0000000    0.1169556
303640.0000000    0.1051342
303680.0000000    0.1095397
303720.0000000    0.1226721
303760.0000000    0.1072072
303800.0000000    0.1086254
303840.0000000    0.1162535
303880.0000000    0.1109742
303920.0000000    0.1122360
303960.0000000    0.1145355
304000.0000000    0.1182893
304040.0000000    0.1120921
304080.0000000    0.1230302
304120.0000000    0.1168674
304160.0000000    0.1117156
304200.0000000    0.1137039
304240.0000000    0.1180907
304280.0000000    0.1163769
304320.0000000    0.1154195
304360.0000000    0.1195688
304400.0000000    0.1194093
304440.0000000    0.1113640
304480.0000000    0.1003680
304520.0000000    0.1025005
304560.0000000    0.1099642
304600.0000000    0.1053042
304640.0000000    0.1106479
304680.0000000    0.1085957
304720.0000000    0.1109830
304760.0000000    0.1146978
304800.0000000    0.1074453
304840.0000000    0.0989694
304880.0000000    0.1003704
304920.0000000    0.1018303
304960.0000000    0.1123183
305000.0000000    0.1028835
305040.0000000    0.1141492
305080.0000000    0.1098419
305120.0000000    0.1046169
305160.0000000    0.1178587
305200.0000000    0.1134354
305240.0000000    0.1070652
305280.0000000    0.1131324
305320.0000000    0.1042501
305360.0000000    0.1145745
305400.0000000    0.1064801
305440.0000000    0.1077336
305480.0000000    0.0991994
305520.0000000    0.1087499
305560.0000000    0.1082137
305600.0000000    0.1127645
305640.0000000    0.1079090
305680.0000000    0.1159875
305720.0000000    0.1087598
305760.0000000    0.1092930
305800.0000000    0.1073620
305840.0000000    0.1077348
305880.0000000    0.1176642
305920.0000000    0.1119925
305960.0000000    0.1201194
306000.0000000    0.1104429
306040.0000000    0.1111506
306080.0000000    0.1171864
306120.0000000    0.1157542
306160.0000000    0.1229455
306200.0000000    0.1311288
306240.0000000    0.1159774
306280.0000000    0.1216423
306320.0000000    0.1060451
306360.0000000    0.1162881
306400.0000000    0.1149070
306440.0000000    0.1125368
306480.0000000    0.1079950
306520.0000000    0.1094847
306560.0000000    0.1067425
306600.0000000    0.1119736
306640.0000000    0.1134125
306680.0000000    0.1153525
306720.0000000    0.1188903
306760.0000000    0.1169972
306800.0000000    0.1299713
306840.0000000    0.1207303
306880.0000000    0.1178642
306920.0000000    0.1124794
306960.0000000    0.1123514
307000.0000000    0.1193381
307040.0000000    0.1186636
307080.0000000    0.1187942
307120.0000000    0.1064596
307160.0000000    0.1211082
307200.0000000    0.1159839
307240.0000000    0.1240199
307280.0000000    0.1230030
307320.0000000    0.1170033
307360.0000000    0.1138797
307400.0000000    0.1136843
307440.0000000    0.1178517
307480.0000000    0.1197088
307520.0000000    0.1286905
307560.0000000    0.1277123
307600.0000000    0.1153554
307640.0000000    0.1220162
307680.0000000    0.1235578
307720.0000000    0.1115925
307760.0000000    0.1151336
307800.0000000    0.1168850
307840.0000000    0.1130628
307880.0000000    0.1109515
307920.0000000    0.1050053
307960.0000000    0.1088880
308000.0000000    0.1131441
308040.0000000    0.1085517
308080.0000000    0.1292032
308120.0000000    0.1198092
308160.0000000    0.1086319
308200.0000000    0.1110212
308240.0000000    0.1140331
308280.0000000    0.1251466
308320.0000000    0.1261996
308360.0000000    0.1123957
308400.0000000    0.1227809
308440.0000000    0.1119699
308480.0000000    0.1114334
308520.0000000    0.1148819
308560.0000000    0.1080164
308600.0000000    0.1236695
308640.0000000    0.1248207
308680.0000000    0.1189857
308720.0000000    0.1230296
308760.0000000    0.1142915
308800.0000000    0.1212994
308840.0000000    0.1230273
308880.0000000    0.1181735
308920.0000000    0.1157127
308960.0000000    0.1165618
309000.0000000    0.1139321
309040.0000000    0.1147389
309080.0000000    0.1137232
309120.0000000    0.1079015
309160.0000000    0.1166884
309200.0000000    0.1171045
309240.0000000    0.1180618
309280.0000000    0.1179424
309320.0000000    0.1155558
309360.0000000    0.1158915
309400.0000000    0.1216217
309440.0000000    0.1228569
309480.0000000    0.1183840
309520.0000000    0.1209789
309560.0000000    0.1154244
309600.0000000    0.1103451
309640.0000000    0.1118325
309680.0000000    0.1130892
309720.0000000    0.1098527
309760.0000000    0.1212218
309800.0000000    0.1176411
309840.0000000    0.1123299
309880.0000000    0.1127149
309920.0000000    0.1202490
309960.0000000    0.1130992
310000.0000000    0.1124705
310040.0000000    0.1127125
310080.0000000    0.1168196
310120.0000000    0.1177732
310160.0000000    0.1120205
310200.0000000    0.1036276
310240.0000000    0.1112835
310280.0000000    0.1048363
310320.0000000    0.1137085
310360.0000000    0.1046552
310400.0000000    0.1035414
310440.0000000    0.1069898
310480.0000000    0.1102811
310520.0000000    0.1122838
310560.0000000    0.1086230
310600.0000000    0.1082132
310640.0000000    0.1097319
310680.0000000    0.1247001
310720.0000000    0.1072466
310760.0000000    0.1141940
310800.0000000    0.1047328
310840.0000000    0.1138690
310880.0000000    0.1147953
310920.0000000    0.1093152
310960.0000000    0.1235694
311000.0000000    0.1203232
311040.0000000    0.1134941
311080.0000000    0.1088078
311120.0000000    0.1147465
311160.0000000    0.1151403
311200.0000000    0.1219949
311240.0000000    0.1241960
311280.0000000    0.1174551
311320.0000000    0.1093711
311360.0000000    0.1132760
311400.0000000    0.1093332
311440.0000000    0.1178801
311480.0000000    0.1098063
311520.0000000    0.1194253
311560.0000000    0.1095701
311600.0000000    0.1202990
311640.0000000    0.1213595
311680.0000000    0.1189181
311720.0000000    0.1174069
311760.0000000    0.1109176
311800.0000000    0.1084497
311840.0000000    0.1101799
311880.0000000    0.1119362
311920.0000000    0.1244579
311960.0000000    0.1228918
312000.0000000    0.1165230
312040.0000000    0.1151999
312080.0000000    0.1158563
312120.0000000    0.1111255
312160.0000000    0.1043597
312200.0000000    0.1065218
312240.0000000    0.1122587
312280.0000000    0.1065353
312320.0000000    0.1073425
312360.0000000    0.1309438
312400.0000000    0.1197015
312440.0000000    0.1161909
312480.0000000    0.1149053
312520.0000000    0.1013465
312560.0000000    0.1020268
312600.0000000    0.1084391
312640.0000000    0.1122839
312680.0000000    0.1032675
312720.0000000    0.1106326
312760.0000000    0.1124510
312800.0000000    0.1105805
312840.0000000    0.1185438
312880.0000000    0.1100765
312920.0000000    0.1075514
312960.0000000    0.1112289
313000.0000000    0.1080014
313040.0000000    0.1168469
313080.0000000    0.1175994
313120.0000000    0.1056136
313160.0000000    0.1086156
313200.0000000    0.1074434
313240.0000000    0.1093132
313280.0000000    0.1070154
313320.0000000    0.1114009
313360.0000000    0.1075384
313400.0000000    0.1105000
313440.0000000    0.1047454
313480.0000000    0.1076350
313520.0000000    0.1021645
313560.0000000    0.1092790
313600.0000000    0.0997617
313640.0000000    0.1006912
313680.0000000    0.1005402
313720.0000000    0.1080971
313760.0000000    0.0992177
313800.0000000    0.1179308
313840.0000000    0.1070638
313880.0000000    0.1102035
313920.0000000    0.1108271
313960.0000000    0.1047795
314000.0000000    0.1100460
314040.0000000    0.1038430
314080.0000000    0.1055406
314120.0000000    0.1030753
314160.0000000    0.1131077
314200.0000000    0.1021879
314240.0000000    0.1040985
314280.0000000    0.1123948
314320.0000000    0.1150338
314360.0000000    0.1148159
314400.0000000    0.1222160
314440.0000000    0.1100710
314480.0000000    0.1128195
314520.0000000    0.1104774
314560.0000000    0.1131435
314600.0000000    0.1150077
314640.0000000    0.1119822
314680.0000000    0.1170260
314720.0000000    0.1143194
314760.0000000    0.1122497
314800.0000000    0.1153164
314840.0000000    0.1198258
314880.0000000    0.1130098
314920.0000000    0.1153327
314960.0000000    0.1084829
315000.0000000    0.1113637
315040.0000000    0.1122369
315080.0000000    0.1180701
315120.0000000    0.1130411
315160.0000000    0.1055884
315200.0000000    0.1101507
315240.0000000    0.1108797
315280.0000000    0.1048171
315320.0000000    0.1163735
315360.0000000    0.1128034
315400.0000000    0.1045154
315440.0000000    0.1049134
315480.0000000    0.1001480
315520.0000000    0.1064420
315560.0000000    0.1069665
315600.0000000    0.1025329
315640.0000000    0.1032385
315680.0000000    0.1083236
315720.0000000    0.1101895
315760.0000000    0.1230263
315800.0000000    0.1104112
315840.0000000    0.1103211
315880.0000000    0.1047115
315920.0000000    0.1195859
315960.0000000    0.1069181
316000.0000000    0.1170565
316040.0000000    0.1147551
316080.0000000    0.1158825
316120.0000000    0.1131952
316160.0000000    0.1126385
316200.0000000    0.1168535
316240.0000000    0.1050173
316280.0000000    0.1090418
316320.0000000    0.1249267
316360.0000000    0.1297602
316400.0000000    0.1078358
316440.0000000    0.1097317
316480.0000000    0.1076327
316520.0000000    0.1129198
316560.0000000    0.1095146
316600.0000000    0.1170192
316640.0000000    0.1152381
316680.0000000    0.1120275
316720.0000000    0.1090097
316760.0000000    0.1056941
316800.0000000    0.1213856
316840.0000000    0.1166332
316880.0000000    0.1210666
316920.0000000    0.1158654
316960.0000000    0.1174712
317000.0000000    0.1050362
317040.0000000    0.1157988
317080.0000000    0.1212895
317120.0000000    0.1051828
317160.0000000    0.1047655
317200.0000000    0.1084558
317240.0000000    0.1080083
317280.0000000    0.0951506
317320.0000000    0.1125056
317360.0000000    0.1092813
317400.0000000    0.1051660
317440.0000000    0.1079786
317480.0000000    0.1101520
317520.0000000    0.1115622
317560.0000000    0.1079982
317600.0000000    0.1094125
317640.0000000    0.1108479
317680.0000000    0.1164953
317720.0000000    0.1113568
317760.0000000    0.1109838
317800.0000000    0.1108475
317840.0000000    0.1070391
317880.0000000    0.1034674
317920.0000000    0.1013322
317960.0000000    0.1080815
318000.0000000    0.1011327
318040.0000000    0.1058525
318080.0000000    0.1111972
318120.0000000    0.1189349
318160.0000000    0.1154154
318200.0000000    0.1164308
318240.0000000    0.1249170
318280.0000000    0.1100602
318320.0000000    0.1115013
318360.0000000    0.1212936
318400.0000000    0.1189263
318440.0000000    0.1147951
318480.0000000    0.1237306
318520.0000000    0.1153767
318560.0000000    0.1114013
318600.0000000    0.1076941
318640.0000000    0.1054019
318680.0000000    0.1026346
318720.0000000    0.1050883
318760.0000000    0.1070882
318800.0000000    0.0923757
318840.0000000    0.1112566
318880.0000000    0.1110826
318920.0000000    0.1071016
318960.0000000    0.1059842
319000.0000000    0.0968950
319040.0000000    0.1016102
319080.0000000    0.0988852
319120.0000000    0.0972710
319160.0000000    0.1096319
319200.0000000    0.1096344
319240.0000000    0.1057975
319280.0000000    0.1051315
319320.0000000    0.0997059
319360.0000000    0.1082714
319400.0000000    0.1064413
319440.0000000    0.1078142
319480.0000000    0.1063753
319520.0000000    0.1076200
319560.0000000    0.1098056
319600.0000000    0.0981712
319640.0000000    0.1059102
319680.0000000    0.0994543
319720.0000000    0.0981560
319760.0000000    0.1006406
319800.0000000    0.0977237
319840.0000000    0.1093456
319880.0000000    0.0955307
319920.0000000    0.0994473
319960.0000000    0.1048814
320000.0000000    0.1048433
320040.0000000    0.1101697
320080.0000000    0.1029766
320120.0000000    0.1140603
320160.0000000    0.1092933
320200.0000000    0.1017887
320240.0000000    0.1167557
320280.0000000    0.1002946
320320.0000000    0.1067583
320360.0000000    0.1201126
320400.0000000    0.1078916
320440.0000000    0.1038496
320480.0000000    0.1153209
320520.0000000    0.1096252
320560.0000000    0.1049901
320600.0000000    0.1059344
320640.0000000    0.1083473
320680.0000000    0.1013466
320720.0000000    0.1120467
320760.0000000    0.0993639
320800.0000000    0.1053091
320840.0000000    0.1199159
320880.0000000    0.1081285
320920.0000000    0.1124523
320960.0000000    0.1054125
321000.0000000    0.1074151
321040.0000000    0.1064032
321080.0000000    0.1141417
321120.0000000    0.1039047
321160.0000000    0.1123005
321200.0000000    0.1129655
321240.0000000    0.1113856
321280.0000000    0.1099668
321320.0000000    0.1097187
321360.0000000    0.1054950
321400.0000000    0.1110314
321440.0000000    0.1073127
321480.0000000    0.1128741
321520.0000000    0.1107484
321560.0000000    0.1181590
321600.0000000    0.1151474
321640.0000000    0.1116571
321680.0000000    0.1110472
321720.0000000    0.1109425
321760.0000000    0.1190134
321800.0000000    0.1095984
321840.0000000    0.1122436
321880.0000000    0.1051781
321920.0000000    0.1044588
321960.0000000    0.1127021
322000.0000000    0.1159435
322040.0000000    0.1093934
322080.0000000    0.1096996
322120.0000000    0.1146321
322160.0000000    0.1197100
322200.0000000    0.1163628
322240.0000000    0.1112429
322280.0000000    0.1099511
322320.0000000    0.1124273
322360.0000000    0.1193835
322400.0000000    0.1219801
322440.0000000    0.1124214
322480.0000000    0.1122024
322520.0000000    0.1143050
322560.0000000    0.1052666
322600.0000000    0.1039594
322640.0000000    0.1107325
322680.0000000    0.1175469
322720.0000000    0.1178308
322760.0000000    0.1129984
322800.0000000    0.1029288
322840.0000000    0.1092202
322880.0000000    0.1092475
322920.0000000    0.1006909
322960.0000000    0.0953469
323000.0000000    0.1075910
323040.0000000    0.1092523
323080.0000000    0.1041006
323120.0000000    0.1147304
323160.0000000    0.1013054
323200.0000000    0.1039724
323240.0000000    0.1130021
323280.0000000    0.1061865
323320.0000000    0.1139659
323360.0000000    0.1101250
323400.0000000    0.1082287
323440.0000000    0.1063320
323480.0000000    0.1052157
323520.0000000    0.1088702
323560.0000000    0.1134861
323600.0000000    0.1112959
323640.0000000    0.1061085
323680.0000000    0.1089710
323720.0000000    0.1087426
323760.0000000    0.1205778
323800.0000000    0.1108721
323840.0000000    0.1050563
323880.0000000    0.1028413
323920.0000000    0.1160378
323960.0000000    0.1141056
324000.0000000    0.1109629
324040.0000000    0.1143608
324080.0000000    0.1201278
324120.0000000    0.1160931
324160.0000000    0.1118199
324200.0000000    0.1135688
324240.0000000    0.1106504
324280.0000000    0.1174468
324320.0000000    0.1118140
324360.0000000    0.1095474
324400.0000000    0.1303469
324440.0000000    0.1119062
324480.0000000    0.1167831
324520.0000000    0.1160324
324560.0000000    0.1200942
324600.0000000    0.1129881
324640.0000000    0.1022454
324680.0000000    0.1213190
324720.0000000    0.1220699
324760.0000000    0.1117566
324800.0000000    0.1220228
324840.0000000    0.1251549
324880.0000000    0.1102415
324920.0000000    0.1033268
324960.0000000    0.1081187
325000.0000000    0.1065674
325040.0000000    0.1012128
325080.0000000    0.1098716
325120.0000000    0.1082594
325160.0000000    0.1151254
325200.0000000    0.1127625
325240.0000000    0.1067685
325280.0000000    0.1134725
325320.0000000    0.1130347
325360.0000000    0.1143640
325400.0000000    0.1123087
325440.0000000    0.1060415
325480.0000000    0.1140893
325520.0000000    0.1195085
325560.0000000    0.1220853
325600.0000000    0.1175369
325640.0000000    0.1278534
325680.0000000    0.1128086
325720.0000000    0.1107362
325760.0000000    0.1157687
325800.0000000    0.1295024
325840.0000000    0.1174864
325880.0000000    0.1230246
325920.0000000    0.1115944
325960.0000000    0.1162431
326000.0000000    0.1190285
326040.0000000    0.1164456
326080.0000000    0.1081516
326120.0000000    0.1165032
326160.0000000    0.1296126
326200.0000000    0.1164388
326240.0000000    0.1182818
326280.0000000    0.1043088
326320.0000000    0.1028483
326360.0000000    0.1152502
326400.0000000    0.1133884
326440.0000000    0.1077448
326480.0000000    0.1110579
326520.0000000    0.1080357
326560.0000000    0.1093767
326600.0000000    0.1296466
326640.0000000    0.1207057
326680.0000000    0.1082793
326720.0000000    0.1135145
326760.0000000    0.1213480
326800.0000000    0.1189910
326840.0000000    0.1168212
326880.0000000    0.1161532
326920.0000000    0.1129636
326960.0000000    0.1235248
327000.0000000    0.1164478
327040.0000000    0.1143708
327080.0000000    0.1171176
327120.0000000    0.1221627
327160.0000000    0.1274595
327200.0000000    0.1273917
327240.0000000    0.1298808
327280.0000000    0.1229297
327320.0000000    0.1191463
327360.0000000    0.1146097
327400.0000000    0.1113987
327440.0000000    0.1188190
327480.0000000    0.1161679
327520.0000000    0.1094888
327560.0000000    0.1092719
327600.0000000    0.1107060
327640.0000000    0.1107787
327680.0000000    0.1177649
327720.0000000    0.1157311
327760.0000000    0.1223584
327800.0000000    0.1200004
327840.0000000    0.1162839
327880.0000000    0.1227588
327920.0000000    0.1170307
327960.0000000    0.1105906
328000.0000000    0.1128856
328040.0000000    0.1240983
328080.0000000    0.1208021
328120.0000000    0.1305472
328160.0000000    0.1264748
328200.0000000    0.1198367
328240.0000000    0.1177711
328280.0000000    0.1196831
328320.0000000    0.1180421
328360.0000000    0.1196146
328400.0000000    0.1086244
328440.0000000    0.1231399
328480.0000000    0.1214843
328520.0000000    0.1171870
328560.0000000    0.1092322
328600.0000000    0.1192916
328640.0000000    0.1130200
328680.0000000    0.1161014
328720.0000000    0.1130940
328760.0000000    0.1131021
328800.0000000    0.1085820
328840.0000000    0.1037595
328880.0000000    0.1102444
328920.0000000    0.1080542
328960.0000000    0.1079869
329000.0000000    0.1089904
329040.0000000    0.1059286
329080.0000000    0.1051199
329120.0000000    0.1087184
329160.0000000    0.1089576
329200.0000000    0.1041029
329240.0000000    0.1147316
329280.0000000    0.1194200
329320.0000000    0.1228292
329360.0000000    0.1125156
329400.0000000    0.1331598
329440.0000000    0.1235277
329480.0000000    0.1274124
329520.0000000    0.1244536
329560.0000000    0.1236136
329600.0000000    0.1217599
329640.0000000    0.1184622
329680.0000000    0.1233533
329720.0000000    0.1210004
329760.0000000    0.1275080
329800.0000000    0.1240426
329840.0000000    0.1289857
329880.0000000    0.1241198
329920.0000000    0.1230225
329960.0000000    0.1296652
330000.0000000    0.1101005
330040.0000000    0.1077941
330080.0000000    0.1132828
330120.0000000    0.1203446
330160.0000000    0.1164317
330200.0000000    0.1214843
330240.0000000    0.1106645
330280.0000000    0.1039698
330320.0000000    0.1165298
330360.0000000    0.1171703
330400.0000000    0.1171474
330440.0000000    0.1202212
330480.0000000    0.1181487
330520.0000000    0.1248736
330560.0000000    0.1172239
330600.0000000    0.1198647
330640.0000000    0.1179046
330680.0000000    0.1111946
330720.0000000    0.1116321
330760.0000000    0.1100633
330800.0000000    0.1054090
330840.0000000    0.1098427
330880.0000000    0.1217076
330920.0000000    0.0990096
330960.0000000    0.1114649
331000.0000000    0.1116712
331040.0000000    0.1066877
331080.0000000    0.1242507
331120.0000000    0.1138858
331160.0000000    0.1000638
331200.0000000    0.1097284
331240.0000000    0.1097827
331280.0000000    0.1109374
331320.0000000    0.1035082
331360.0000000    0.1166034
331400.0000000    0.1139204
331440.0000000    0.1148490
331480.0000000    0.1106035
331520.0000000    0.1141253
331560.0000000    0.1186271
331600.0000000    0.1194967
331640.0000000    0.1096355
331680.0000000    0.1067246
331720.0000000    0.1116824
331760.0000000    0.1131752
331800.0000000    0.1158898
331840.0000000    0.1238828
331880.0000000    0.1203241
331920.0000000    0.1093834
331960.0000000    0.1103508
332000.0000000    0.1211695
332040.0000000    0.1187620
332080.0000000    0.1093165
332120.0000000    0.1138834
332160.0000000    0.1282947
332200.0000000    0.1062404
332240.0000000    0.1200978
332280.0000000    0.1210205
332320.0000000    0.1188024
332360.0000000    0.1213373
332400.0000000    0.1062892
332440.0000000    0.1100290
332480.0000000    0.1077238
332520.0000000    0.1141676
332560.0000000    0.1080864
332600.0000000    0.1133151
332640.0000000    0.1109513
332680.0000000    0.1071617
332720.0000000    0.1041615
332760.0000000    0.1028858
332800.0000000    0.1149068
332840.0000000    0.1196949
332880.0000000    0.1304621
332920.0000000    0.1164265
332960.0000000    0.1330638
333000.0000000    0.1253798
333040.0000000    0.1165624
333080.0000000    0.1279499
333120.0000000    0.1319115
333160.0000000    0.1268080
333200.0000000    0.1263654
333240.0000000    0.1233573
333280.0000000    0.1171523
333320.0000000    0.1173457
333360.0000000    0.1247833
333400.0000000    0.1215433
333440.0000000    0.1295455
333480.0000000    0.1240718
333520.0000000    0.1287959
333560.0000000    0.1218560
333600.0000000    0.1275737
333640.0000000    0.1180081
333680.0000000    0.1216914
333720.0000000    0.1350931
333760.0000000    0.1287865
333800.0000000    0.1192097
333840.0000000    0.1171174
333880.0000000    0.1292984
333920.0000000    0.1213342
333960.0000000    0.1320059
334000.0000000    0.1293417
334040.0000000    0.1194132
334080.0000000    0.1267207
334120.0000000    0.1245334
334160.0000000    0.1278278
334200.0000000    0.1223206
334240.0000000    0.1196228
334280.0000000    0.1179411
334320.0000000    0.1181482
334360.0000000    0.1347056
334400.0000000    0.1232586
334440.0000000    0.1204625
334480.0000000    0.1216068
334520.0000000    0.1270185
334560.0000000    0.1292568
334600.0000000    0.1224336
334640.0000000    0.1251939
334680.0000000    0.1171437
334720.0000000    0.1264649
334760.0000000    0.1267777
334800.0000000    0.1247869
334840.0000000    0.1287465
334880.0000000    0.1134708
334920.0000000    0.1105016
334960.0000000    0.1074116
335000.0000000    0.1293597
335040.0000000    0.1277268
335080.0000000    0.1039574
335120.0000000    0.1059154
335160.0000000    0.1103986
335200.0000000    0.1226765
335240.0000000    0.1190895
335280.0000000    0.1201693
335320.0000000    0.1086691
335360.0000000    0.1084580
335400.0000000    0.1171006
335440.0000000    0.1120685
335480.0000000    0.1178545
335520.0000000    0.1119592
335560.0000000    0.1036498
335600.0000000    0.1296156
335640.0000000    0.1219352
335680.0000000    0.1216399
335720.0000000    0.1107479
335760.0000000    0.1260435
335800.0000000    0.1086202
335840.0000000    0.1061551
335880.0000000    0.1101940
335920.0000000    0.1126133
335960.0000000    0.1164092
336000.0000000    0.1253139
336040.0000000    0.1118676
336080.0000000    0.1135359
336120.0000000    0.1190011
336160.0000000    0.1153531
336200.0000000    0.1095403
336240.0000000    0.1116249
336280.0000000    0.1093681
336320.0000000    0.1167159
336360.0000000    0.1123860
336400.0000000    0.1044596
336440.0000000    0.1126897
336480.0000000    0.1102647
336520.0000000    0.1041730
336560.0000000    0.1068598
336600.0000000    0.1049175
336640.0000000    0.1051800
336680.0000000    0.1080008
336720.0000000    0.1343053
336760.0000000    0.1241814
336800.0000000    0.1116139
336840.0000000    0.1189982
336880.0000000    0.1333718
336920.0000000    0.1256829
336960.0000000    0.1117835
337000.0000000    0.1173186
337040.0000000    0.1125185
337080.0000000    0.1237160
337120.0000000    0.1145560
337160.0000000    0.1094486
337200.0000000    0.1109069
337240.0000000    0.1144619
337280.0000000    0.1156594
337320.0000000    0.1158736
337360.0000000    0.1143373
337400.0000000    0.1091011
337440.0000000    0.1195142
337480.0000000    0.1216297
337520.0000000    0.1168383
337560.0000000    0.1148289
337600.0000000    0.1224922
337640.0000000    0.1100616
337680.0000000    0.1148079
337720.0000000    0.1184614
337760.0000000    0.1205043
337800.0000000    0.1128974
337840.0000000    0.1268300
337880.0000000    0.1145757
337920.0000000    0.1098879
337960.0000000    0.1167827
338000.0000000    0.1219306
338040.0000000    0.1174113
338080.0000000    0.1134651
338120.0000000    0.1157906
338160.0000000    0.1034262
338200.0000000    0.1199172
338240.0000000    0.1104047
338280.0000000    0.1112950
338320.0000000    0.1073585
338360.0000000    0.1090153
338400.0000000    0.1128726
338440.0000000    0.1068748
338480.0000000    0.1087712
338520.0000000    0.1120518
338560.0000000    0.1158953
338600.0000000    0.1127838
338640.0000000    0.1201214
338680.0000000    0.1142078
338720.0000000    0.1229225
338760.0000000    0.1135463
338800.0000000    0.1020918
338840.0000000    0.1123479
338880.0000000    0.1067156
338920.0000000    0.1214492
338960.0000000    0.1188202
339000.0000000    0.1185277
339040.0000000    0.1096274
339080.0000000    0.1160199
339120.0000000    0.1205063
339160.0000000    0.1395092
339200.0000000    0.1159064
339240.0000000    0.1100996
339280.0000000    0.1081051
339320.0000000    0.1176121
339360.0000000    0.1209828
339400.0000000    0.1231638
339440.0000000    0.1181437
339480.0000000    0.1166260
339520.0000000    0.1240258
339560.0000000    0.1086171
339600.0000000    0.1105415
339640.0000000    0.1148307
339680.0000000    0.1037362
339720.0000000    0.1022096
339760.0000000    0.1037428
339800.0000000    0.1154816
339840.0000000    0.1055281
339880.0000000    0.1100345
339920.0000000    0.1104325
339960.0000000    0.1099570
340000.0000000    0.1196387
340040.0000000    0.1280104
340080.0000000    0.1211560
340120.0000000    0.1160237
340160.0000000    0.1176532
340200.0000000    0.1151316
340240.0000000    0.1157585
340280.0000000    0.1097044
340320.0000000    0.1129110
340360.0000000    0.1128220
340400.0000000    0.1112340
340440.0000000    0.1013098
340480.0000000    0.1229181
340520.0000000    0.1099956
340560.0000000    0.1092989
340600.0000000    0.1138370
340640.0000000    0.1089318
340680.0000000    0.1044069
340720.0000000    0.1107165
340760.0000000    0.1134032
340800.0000000    0.1215331
340840.0000000    0.1047195
340880.0000000    0.1044816
340920.0000000    0.1043740
340960.0000000    0.1064357
341000.0000000    0.1085245
341040.0000000    0.1127363
341080.0000000    0.1108502
341120.0000000    0.1038377
341160.0000000    0.1078897
341200.0000000    0.1151463
341240.0000000    0.1147103
341280.0000000    0.1143283
341320.0000000    0.1124630
341360.0000000    0.1113417
341400.0000000    0.1180774
341440.0000000    0.1154177
341480.0000000    0.1150343
341520.0000000    0.1117606
341560.0000000    0.1067619
341600.0000000    0.1039290
341640.0000000    0.1040647
341680.0000000    0.1047511
341720.0000000    0.1057469
341760.0000000    0.1016131
341800.0000000    0.1118969
341840.0000000    0.0989234
341880.0000000    0.1065399
341920.0000000    0.1057801
341960.0000000    0.1117104
342000.0000000    0.1151962
342040.0000000    0.1123978
342080.0000000    0.1074870
342120.0000000    0.1125159
342160.0000000    0.1080771
342200.0000000    0.1134326
342240.0000000    0.1106407
342280.0000000    0.1164710
342320.0000000    0.1135366
342360.0000000    0.1038695
342400.0000000    0.1093389
342440.0000000    0.1171383
342480.0000000    0.1053190
342520.0000000    0.1227018
342560.0000000    0.1197433
342600.0000000    0.1239070
342640.0000000    0.1172089
342680.0000000    0.1244057
342720.0000000    0.1168619
342760.0000000    0.1117161
342800.0000000    0.1232480
342840.0000000    0.1089475
342880.0000000    0.1170026
342920.0000000    0.1219007
342960.0000000    0.1160705
343000.0000000    0.1153302
343040.0000000    0.1059074
343080.0000000    0.1095762
343120.0000000    0.1149875
343160.0000000    0.1127012
343200.0000000    0.1177111
343240.0000000    0.1175303
343280.0000000    0.1099393
343320.0000000    0.1145238
343360.0000000    0.1173035
343400.0000000    0.1160144
343440.0000000    0.1130147
343480.0000000    0.1111418
343520.0000000    0.1095540
343560.0000000    0.1160011
343600.0000000    0.1121016
343640.0000000    0.1077988
343680.0000000    0.1209318
343720.0000000    0.1148249
343760.0000000    0.1174410
343800.0000000    0.1133458
343840.0000000    0.1109129
343880.0000000    0.1167328
343920.0000000    0.1211835
343960.0000000    0.1128014
344000.0000000    0.1139691
344040.0000000    0.1102711
344080.0000000    0.1156931
344120.0000000    0.1060955
344160.0000000    0.1144335
344200.0000000    0.1102107
344240.0000000    0.1226985
344280.0000000    0.1166136
344320.0000000    0.1194322
344360.0000000    0.1254845
344400.0000000    0.1143501
344440.0000000    0.1266350
344480.0000000    0.1213434
344520.0000000    0.1238384
344560.0000000    0.1132900
344600.0000000    0.1155963
344640.0000000    0.1125365
344680.0000000    0.1165651
344720.0000000    0.1113080
344760.0000000    0.1196721
344800.0000000    0.1128403
344840.0000000    0.1220199
344880.0000000    0.1210119
344920.0000000    0.1208756
344960.0000000    0.1145326
345000.0000000    0.1091171
345040.0000000    0.1126770
345080.0000000    0.1069085
345120.0000000    0.1163392
345160.0000000    0.1180054
345200.0000000    0.1255199
345240.0000000    0.1161506
345280.0000000    0.1168173
345320.0000000    0.1133433
345360.0000000    0.1217428
345400.0000000    0.1102761
345440.0000000    0.1076008
345480.0000000    0.1193091
345520.0000000    0.1177570
345560.0000000    0.1226290
345600.0000000    0.1197047
345640.0000000    0.1233448
345680.0000000    0.1200534
345720.0000000    0.1178768
345760.0000000    0.1102004
345800.0000000    0.1133563
345840.0000000    0.1136585
345880.0000000    0.1103945
345920.0000000    0.1211133
345960.0000000    0.1191956
346000.0000000    0.1135096
346040.0000000    0.1146404
346080.0000000    0.1120109
346120.0000000    0.1139108
346160.0000000    0.1207305
346200.0000000    0.1149978
346240.0000000    0.1113041
346280.0000000    0.1175544
346320.0000000    0.1148992
346360.0000000    0.1147808
346400.0000000    0.1132475
346440.0000000    0.1079909
346480.0000000    0.1063732
346520.0000000    0.1157630
346560.0000000    0.1173309
346600.0000000    0.1141509
346640.0000000    0.1165044
346680.0000000    0.1112142
346720.0000000    0.1066508
346760.0000000    0.1153216
346800.0000000    0.1159630
346840.0000000    0.1164180
346880.0000000    0.1173537
346920.0000000    0.1153318
346960.0000000    0.1119421
347000.0000000    0.1101481
347040.0000000    0.1138647
347080.0000000    0.1102702
347120.0000000    0.1165839
347160.0000000    0.1142743
347200.0000000    0.1093870
347240.0000000    0.1156861
347280.0000000    0.1093844
347320.0000000    0.1012798
347360.0000000    0.1099859
347400.0000000    0.1110597
347440.0000000    0.0978004
347480.0000000    0.1143606
347520.0000000    0.1141384
347560.0000000    0.1096326
347600.0000000    0.1141480
347640.0000000    0.1123362
347680.0000000    0.1237145
347720.0000000    0.1125280
347760.0000000    0.1189181
347800.0000000    0.1103473
347840.0000000    0.1244969
347880.0000000    0.1260520
347920.0000000    0.1209038
347960.0000000    0.1298334
348000.0000000    0.1142562
348040.0000000    0.1221331
348080.0000000    0.1147502
348120.0000000    0.1240819
348160.0000000    0.1146133
348200.0000000    0.1184037
348240.0000000    0.1137073
348280.0000000    0.1117996
348320.0000000    0.1204396
348360.0000000    0.1156149
348400.0000000    0.1099306
348440.0000000    0.1110682
348480.0000000    0.1133843
348520.0000000    0.1165431
348560.0000000    0.1190825
348600.0000000    0.1149756
348640.0000000    0.1185575
348680.0000000    0.1207907
348720.0000000    0.1122646
348760.0000000    0.1228751
348800.0000000    0.1140855
348840.0000000    0.1168891
348880.0000000    0.1215639
348920.0000000    0.1186095
348960.0000000    0.1237069
349000.0000000    0.1044767
349040.0000000    0.1081165
349080.0000000    0.1140119
349120.0000000    0.1083198
349160.0000000    0.1061690
349200.0000000    0.1127899
349240.0000000    0.1050373
349280.0000000    0.1057350
349320.0000000    0.1094202
349360.0000000    0.1124354
349400.0000000    0.1145536
349440.0000000    0.1170375
349480.0000000    0.1091707
349520.0000000    0.1056104
349560.0000000    0.1023086
349600.0000000    0.1070212
349640.0000000    0.1059446
349680.0000000    0.1023892
349720.0000000    0.1079963
349760.0000000    0.1047845
349800.0000000    0.1023861
349840.0000000    0.1033538
349880.0000000    0.1062691
349920.0000000    0.1007167
349960.0000000    0.1052952
350000.0000000    0.1015175
350040.0000000    0.1031349
350080.0000000    0.1100424
350120.0000000    0.1028023
350160.0000000    0.1122933
350200.0000000    0.1033562
350240.0000000    0.1113342
350280.0000000    0.1121011
350320.0000000    0.1127967
350360.0000000    0.1117101
350400.0000000    0.1173944
350440.0000000    0.1047860
350480.0000000    0.1045331
350520.0000000    0.1032345
350560.0000000    0.1053680
350600.0000000    0.1051892
350640.0000000    0.1052186
350680.0000000    0.1041323
350720.0000000    0.1125649
350760.0000000    0.1041033
350800.0000000    0.1040793
350840.0000000    0.1112478
350880.0000000    0.1046936
350920.0000000    0.1117528
350960.0000000    0.1056341
351000.0000000    0.1122262
351040.0000000    0.1086992
351080.0000000    0.1184055
351120.0000000    0.1085249
351160.0000000    0.1179097
351200.0000000    0.1161376
351240.0000000    0.1159005
351280.0000000    0.1266681
351320.0000000    0.1214399
351360.0000000    0.1202401
351400.0000000    0.1336171
351440.0000000    0.1174196
351480.0000000    0.1155489
351520.0000000    0.1192298
351560.0000000    0.1290618
351600.0000000    0.1213740
351640.0000000    0.1347144
351680.0000000    0.1273679
351720.0000000    0.1197997
351760.0000000    0.1111759
351800.0000000    0.1160764
351840.0000000    0.1100953
351880.0000000    0.1148461
351920.0000000    0.1182165
351960.0000000    0.1129581
352000.0000000    0.1129755
352040.0000000    0.1147993
352080.0000000    0.1182700
352120.0000000    0.1137066
352160.0000000    0.1195999
352200.0000000    0.1157322
352240.0000000    0.1144040
352280.0000000    0.1271644
352320.0000000    0.1106292
352360.0000000    0.1113991
352400.0000000    0.1304417
352440.0000000    0.1173081
352480.0000000    0.1217889
352520.0000000    0.1219374
352560.0000000    0.1163034
352600.0000000    0.1086335
352640.0000000    0.1197494
352680.0000000    0.1133460
352720.0000000    0.1139417
352760.0000000    0.1268844
352800.0000000    0.1252158
352840.0000000    0.1301560
352880.0000000    0.1211746
352920.0000000    0.1153881
352960.0000000    0.1366087
353000.0000000    0.1352615
353040.0000000    0.1320002
353080.0000000    0.1257871
353120.0000000    0.1399419
353160.0000000    0.1236809
353200.0000000    0.1149547
353240.0000000    0.1151909
353280.0000000    0.1126259
353320.0000000    0.1271891
353360.0000000    0.1304185
353400.0000000    0.1205099
353440.0000000    0.1160276
353480.0000000    0.1086752
353520.0000000    0.1185357
353560.0000000    0.1274314
353600.0000000    0.1232614
353640.0000000    0.1129063
353680.0000000    0.1236940
353720.0000000    0.1168943
353760.0000000    0.1190588
353800.0000000    0.1195811
353840.0000000    0.1203216
353880.0000000    0.1196697
353920.0000000    0.1168471
353960.0000000    0.1135430
354000.0000000    0.1127774
354040.0000000    0.1112123
354080.0000000    0.1116811
354120.0000000    0.1097680
354160.0000000    0.1174121
354200.0000000    0.1188176
354240.0000000    0.1116945
354280.0000000    0.1091761
354320.0000000    0.1144311
354360.0000000    0.1116341
354400.0000000    0.1274540
354440.0000000    0.1179704
354480.0000000    0.1194107
354520.0000000    0.1399990
354560.0000000    0.1260193
354600.0000000    0.1218739
354640.0000000    0.1302425
354680.0000000    0.1292419
354720.0000000    0.1278946
354760.0000000    0.1356033
354800.0000000    0.1189699
354840.0000000    0.1288064
354880.0000000    0.1209664
354920.0000000    0.1178079
354960.0000000    0.1162182
355000.0000000    0.1141302
355040.0000000    0.1184909
355080.0000000    0.1246474
355120.0000000    0.1263088
355160.0000000    0.1379962
355200.0000000    0.1360479
355240.0000000    0.1129714
355280.0000000    0.1209065
355320.0000000    0.1128578
355360.0000000    0.1169849
355400.0000000    0.1175883
355440.0000000    0.1177417
355480.0000000    0.1156473
355520.0000000    0.1211532
355560.0000000    0.1157627
355600.0000000    0.1129351
355640.0000000    0.1179389
355680.0000000    0.1196023
355720.0000000    0.1272836
355760.0000000    0.1216150
355800.0000000    0.1187540
355840.0000000    0.1193940
355880.0000000    0.1219756
355920.0000000    0.1271102
355960.0000000    0.1261493
356000.0000000    0.1314072
356040.0000000    0.1182312
356080.0000000    0.1210034
356120.0000000    0.1220560
356160.0000000    0.1216162
356200.0000000    0.1253510
356240.0000000    0.1289534
356280.0000000    0.1288688
356320.0000000    0.1190819
356360.0000000    0.1286036
356400.0000000    0.1309069
356440.0000000    0.1238272
356480.0000000    0.1297870
356520.0000000    0.1230814
356560.0000000    0.1210388
356600.0000000    0.1133494
356640.0000000    0.1221092
356680.0000000    0.1194383
356720.0000000    0.1216364
356760.0000000    0.1156823
356800.0000000    0.1280658
356840.0000000    0.1206375
356880.0000000    0.1164733
356920.0000000    0.1165178
356960.0000000    0.1222055
357000.0000000    0.1188257
357040.0000000    0.1120291
357080.0000000    0.1150336
357120.0000000    0.1105808
357160.0000000    0.1235172
357200.0000000    0.1200095
357240.0000000    0.1215055
357280.0000000    0.1244003
357320.0000000    0.1225263
357360.0000000    0.1214557
357400.0000000    0.1224330
357440.0000000    0.1113229
357480.0000000    0.1114958
357520.0000000    0.1200445
357560.0000000    0.1117229
357600.0000000    0.1196653
357640.0000000    0.1135203
357680.0000000    0.1160913
357720.0000000    0.1138189
357760.0000000    0.1092920
357800.0000000    0.1114007
357840.0000000    0.1087533
357880.0000000    0.1180158
357920.0000000    0.1131872
357960.0000000    0.1162373
358000.0000000    0.1168082
358040.0000000    0.1123743
358080.0000000    0.1110520
358120.0000000    0.1186269
358160.0000000    0.1264677
358200.0000000    0.1199583
358240.0000000    0.1231820
358280.0000000    0.1095206
358320.0000000    0.1239407
358360.0000000    0.1402714
358400.0000000    0.1091184
358440.0000000    0.1247433
358480.0000000    0.1176080
358520.0000000    0.1179263
358560.0000000    0.1144511
358600.0000000    0.1141999
358640.0000000    0.1188551
358680.0000000    0.1133969
358720.0000000    0.1196581
358760.0000000    0.1142921
358800.0000000    0.1159867
358840.0000000    0.1204886
358880.0000000    0.1120530
358920.0000000    0.1224649
358960.0000000    0.1140387
359000.0000000    0.1216853
359040.0000000    0.1168197
359080.0000000    0.1143572
359120.0000000    0.1106008
359160.0000000    0.1043265
359200.0000000    0.1044048
359240.0000000    0.1115197
359280.0000000    0.1212419
359320.0000000    0.1106202
359360.0000000    0.1082874
359400.0000000    0.1197705
359440.0000000    0.1088304
359480.0000000    0.1178272
359520.0000000    0.1095274
359560.0000000    0.1144936
359600.0000000    0.1121652
359640.0000000    0.1130018
359680.0000000    0.1080626
359720.0000000    0.1120425
359760.0000000    0.1105965
359800.0000000    0.1072924
359840.0000000    0.1099967
359880.0000000    0.1129632
359920.0000000    0.1162886
359960.0000000    0.1072078
360000.0000000    0.1088856
360040.0000000    0.1131995
360080.0000000    0.1085786
360120.0000000    0.1156132
360160.0000000    0.1102388
360200.0000000    0.1136122
360240.0000000    0.1173293
360280.0000000    0.1187096
360320.0000000    0.1231163
360360.0000000    0.1145119
360400.0000000    0.1176280
360440.0000000    0.1194560
360480.0000000    0.1253486
360520.0000000    0.1271768
360560.0000000    0.1220789
360600.0000000    0.1221115
360640.0000000    0.1272251
360680.0000000    0.1267980
360720.0000000    0.1280776
360760.0000000    0.1268372
360800.0000000    0.1229866
360840.0000000    0.1198241
360880.0000000    0.1132949
360920.0000000    0.1202695
360960.0000000    0.1259101
361000.0000000    0.1191490
361040.0000000    0.1139118
361080.0000000    0.1170581
361120.0000000    0.1233915
361160.0000000    0.1119095
361200.0000000    0.1126444
361240.0000000    0.1098084
361280.0000000    0.1149148
361320.0000000    0.1165088
361360.0000000    0.1084240
361400.0000000    0.1123464
361440.0000000    0.1141447
361480.0000000    0.1084106
361520.0000000    0.1148733
361560.0000000    0.1181680
361600.0000000    0.1166350
361640.0000000    0.1230903
361680.0000000    0.1204914
361720.0000000    0.1136093
361760.0000000    0.1060756
361800.0000000    0.1108391
361840.0000000    0.1270052
361880.0000000    0.1120086
361920.0000000    0.1113435
361960.0000000    0.1109992
362000.0000000    0.1138024
362040.0000000    0.1194404
362080.0000000    0.1276744
362120.0000000    0.1137180
362160.0000000    0.1215752
362200.0000000    0.1151827
362240.0000000    0.1194222
362280.0000000    0.1390218
362320.0000000    0.1306371
362360.0000000    0.1357936
362400.0000000    0.1340147
362440.0000000    0.1270896
362480.0000000    0.1238088
362520.0000000    0.1198586
362560.0000000    0.1263668
362600.0000000    0.1170029
362640.0000000    0.1336056
362680.0000000    0.1274665
362720.0000000    0.1332012
362760.0000000    0.1279221
362800.0000000    0.1211515
362840.0000000    0.1173419
362880.0000000    0.1232158
362920.0000000    0.1237220
362960.0000000    0.1310114
363000.0000000    0.1258283
363040.0000000    0.1263365
363080.0000000    0.1204594
363120.0000000    0.1291772
363160.0000000    0.1220824
363200.0000000    0.1156948
363240.0000000    0.1226143
363280.0000000    0.1205147
363320.0000000    0.1190141
363360.0000000    0.1240835
363400.0000000    0.1102043
363440.0000000    0.1159975
363480.0000000    0.1129307
363520.0000000    0.1134791
363560.0000000    0.1347522
363600.0000000    0.1205109
363640.0000000    0.1186150
363680.0000000    0.1128734
363720.0000000    0.1141305
363760.0000000    0.1108425
363800.0000000    0.1097377
363840.0000000    0.1088903
363880.0000000    0.1083398
363920.0000000    0.1156156
363960.0000000    0.1227289
364000.0000000    0.1153579
364040.0000000    0.1090229
364080.0000000    0.1124938
364120.0000000    0.1125753
364160.0000000    0.1182463
364200.0000000    0.1095144
364240.0000000    0.1121572
364280.0000000    0.1204867
364320.0000000    0.1116993
364360.0000000    0.1197368
364400.0000000    0.1060927
364440.0000000    0.1134511
364480.0000000    0.1096898
364520.0000000    0.1050084
364560.0000000    0.1084604
364600.0000000    0.1175957
364640.0000000    0.1139117
364680.0000000    0.1143419
364720.0000000    0.1133249
364760.0000000    0.1137296
364800.0000000    0.1178780
364840.0000000    0.1139901
364880.0000000    0.1174912
364920.0000000    0.1169611
364960.0000000    0.1131284
365000.0000000    0.1153630
365040.0000000    0.1273448
365080.0000000    0.1130957
365120.0000000    0.1080217
365160.0000000    0.1111000
365200.0000000    0.1069234
365240.0000000    0.1119173
365280.0000000    0.1105527
365320.0000000    0.1191924
365360.0000000    0.1168046
365400.0000000    0.1126769
365440.0000000    0.1216899
365480.0000000    0.1109435
365520.0000000    0.0992133
365560.0000000    0.1188022
365600.0000000    0.1159430
365640.0000000    0.1175133
365680.0000000    0.1167254
365720.0000000    0.1152515
365760.0000000    0.1158518
365800.0000000    0.1215742
365840.0000000    0.1065608
365880.0000000    0.1152569
365920.0000000    0.1118475
365960.0000000    0.1174790
366000.0000000    0.1166435
366040.0000000    0.1113129
366080.0000000    0.1163289
366120.0000000    0.1177216
366160.0000000    0.1100257
366200.0000000    0.1099143
366240.0000000    0.1144866
366280.0000000    0.1187596
366320.0000000    0.1241777
366360.0000000    0.1221206
366400.0000000    0.1214283
366440.0000000    0.1168695
366480.0000000    0.1123161
366520.0000000    0.1066596
366560.0000000    0.1123808
366600.0000000    0.1134016
366640.0000000    0.1095463
366680.0000000    0.1113329
366720.0000000    0.1090920
366760.0000000    0.1079902
366800.0000000    0.1131573
366840.0000000    0.1050003
366880.0000000    0.1121129
366920.0000000    0.1119528
366960.0000000    0.1056931
367000.0000000    0.1161681
367040.0000000    0.1147281
367080.0000000    0.1077396
367120.0000000    0.1025399
367160.0000000    0.1313171
367200.0000000    0.1124850
367240.0000000    0.1062832
367280.0000000    0.1195068
367320.0000000    0.1152692
367360.0000000    0.1061428
367400.0000000    0.1053296
367440.0000000    0.1087094
367480.0000000    0.1034224
367520.0000000    0.1090561
367560.0000000    0.1061189
367600.0000000    0.1204556
367640.0000000    0.1095996
367680.0000000    0.1029888
367720.0000000    0.1083349
367760.0000000    0.1045835
367800.0000000    0.1121185
367840.0000000    0.0949531
367880.0000000    0.1054394
367920.0000000    0.1060439
367960.0000000    0.1087622
368000.0000000    0.1109263
368040.0000000    0.1024113
368080.0000000    0.1007700
368120.0000000    0.1048442
368160.0000000    0.1138466
368200.0000000    0.1155295
368240.0000000    0.1048721
368280.0000000    0.1051420
368320.0000000    0.1095073
368360.0000000    0.1053112
368400.0000000    0.1113408
368440.0000000    0.1106541
368480.0000000    0.1077598
368520.0000000    0.0999989
368560.0000000    0.1081386
368600.0000000    0.1146075
368640.0000000    0.1075802
368680.0000000    0.1156296
368720.0000000    0.1065383
368760.0000000    0.1090160
368800.0000000    0.1043210
368840.0000000    0.1187555
368880.0000000    0.1095951
368920.0000000    0.1061611
368960.0000000    0.1019998
369000.0000000    0.1098180
369040.0000000    0.1150474
369080.0000000    0.1158618
369120.0000000    0.1124438
369160.0000000    0.1233397
369200.0000000    0.1282733
369240.0000000    0.1251620
369280.0000000    0.1091538
369320.0000000    0.1154774
369360.0000000    0.1068567
369400.0000000    0.1055393
369440.0000000    0.1173471
369480.0000000    0.1095974
369520.0000000    0.1053185
369560.0000000    0.1056411
369600.0000000    0.1129554
369640.0000000    0.1131271
369680.0000000    0.1156468
369720.0000000    0.1141649
369760.0000000    0.1097648
369800.0000000    0.1149455
369840.0000000    0.1082382
369880.0000000    0.1204969
369920.0000000    0.1303266
369960.0000000    0.1358823
370000.0000000    0.1286474
370040.0000000    0.1193766
370080.0000000    0.1096870
370120.0000000    0.1242754
370160.0000000    0.1146373
370200.0000000    0.1187845
370240.0000000    0.1174765
370280.0000000    0.1189491
370320.0000000    0.1279227
370360.0000000    0.1167449
370400.0000000    0.1313359
370440.0000000    0.1307099
370480.0000000    0.1243893
370520.0000000    0.1234663
370560.0000000    0.1228110
370600.0000000    0.1300894
370640.0000000    0.1307075
370680.0000000    0.1388872
370720.0000000    0.1320695
370760.0000000    0.1291331
370800.0000000    0.1270847
370840.0000000    0.1421860
370880.0000000    0.1347715
370920.0000000    0.1269876
370960.0000000    0.1210075
371000.0000000    0.1297246
371040.0000000    0.1265838
371080.0000000    0.1208591
371120.0000000    0.1396102
371160.0000000    0.1348151
371200.0000000    0.1253830
371240.0000000    0.1342847
371280.0000000    0.1356649
371320.0000000    0.1269896
371360.0000000    0.1360949
371400.0000000    0.1286729
371440.0000000    0.1400079
371480.0000000    0.1407429
371520.0000000    0.1336586
371560.0000000    0.1275329
371600.0000000    0.1442040
371640.0000000    0.1448033
371680.0000000    0.1414463
371720.0000000    0.1375836
371760.0000000    0.1387100
371800.0000000    0.1316574
371840.0000000    0.1387473
371880.0000000    0.1430068
371920.0000000    0.1421836
371960.0000000    0.1320136
372000.0000000    0.1518079
372040.0000000    0.1438260
372080.0000000    0.1425246
372120.0000000    0.1457483
372160.0000000    0.1423442
372200.0000000    0.1425963
372240.0000000    0.1490785
372280.0000000    0.1474261
372320.0000000    0.1540524
372360.0000000    0.1444417
372400.0000000    0.1455233
372440.0000000    0.1458410
372480.0000000    0.1506673
372520.0000000    0.1545190
372560.0000000    0.1460783
372600.0000000    0.1463860
372640.0000000    0.1314064
372680.0000000    0.1348200
372720.0000000    0.1414588
372760.0000000    0.1432491
372800.0000000    0.1471886
372840.0000000    0.1394172
372880.0000000    0.1374615
372920.0000000    0.1289683
372960.0000000    0.1484928
373000.0000000    0.1538330
373040.0000000    0.1526747
373080.0000000    0.1351715
373120.0000000    0.1491879
373160.0000000    0.1425202
373200.0000000    0.1419649
373240.0000000    0.1414611
373280.0000000    0.1348622
373320.0000000    0.1320760
373360.0000000    0.1406958
373400.0000000    0.1560647
373440.0000000    0.1420653
373480.0000000    0.1392818
373520.0000000    0.1445965
373560.0000000    0.1560862
373600.0000000    0.1431033
373640.0000000    0.1369227
373680.0000000    0.1430518
373720.0000000    0.1504880
373760.0000000    0.1441105
373800.0000000    0.1432702
373840.0000000    0.1425514
373880.0000000    0.1367999
373920.0000000    0.1337438
373960.0000000    0.1344007
374000.0000000    0.1351521
374040.0000000    0.1500565
374080.0000000    0.1397806
374120.0000000    0.1422100
374160.0000000    0.1412386
374200.0000000    0.1295248
374240.0000000    0.1322032
374280.0000000    0.1297649
374320.0000000    0.1436479
374360.0000000    0.1330172
374400.0000000    0.1335644
374440.0000000    0.1412172
374480.0000000    0.1416261
374520.0000000    0.1425534
374560.0000000    0.1390279
374600.0000000    0.1252847
374640.0000000    0.1354611
374680.0000000    0.1257858
374720.0000000    0.1179684
374760.0000000    0.1213999
374800.0000000    0.1279687
374840.0000000    0.1391983
374880.0000000    0.1361195
374920.0000000    0.1362302
374960.0000000    0.1434289
375000.0000000    0.1485042
375040.0000000    0.1314960
375080.0000000    0.1201621
375120.0000000    0.1238076
375160.0000000    0.1332694
375200.0000000    0.1296984
375240.0000000    0.1259072
375280.0000000    0.1427947
375320.0000000    0.1293152
375360.0000000    0.1440700
375400.0000000    0.1330884
375440.0000000    0.1380399
375480.0000000    0.1343340
375520.0000000    0.1290982
375560.0000000    0.1270503
375600.0000000    0.1306588
375640.0000000    0.1266425
375680.0000000    0.1212793
375720.0000000    0.1201111
375760.0000000    0.1244289
375800.0000000    0.1302931
375840.0000000    0.1250846
375880.0000000    0.1301752
375920.0000000    0.1297115
375960.0000000    0.1325066
376000.0000000    0.1281203
376040.0000000    0.1223281
376080.0000000    0.1282760
376120.0000000    0.1292508
376160.0000000    0.1303345
376200.0000000    0.1200928
376240.0000000    0.1289563
376280.0000000    0.1226165
376320.0000000    0.1261046
376360.0000000    0.1260059
376400.0000000    0.1156749
376440.0000000    0.1225283
376480.0000000    0.1275295
376520.0000000    0.1162254
376560.0000000    0.1174056
376600.0000000    0.1185326
376640.0000000    0.1119210
376680.0000000    0.1222192
376720.0000000    0.1246043
376760.0000000    0.1206464
376800.0000000    0.1220061
376840.0000000    0.1355104
376880.0000000    0.1212448
376920.0000000    0.1187134
376960.0000000    0.1273524
377000.0000000    0.1195315
377040.0000000    0.1241202
377080.0000000    0.1213120
377120.0000000    0.1238339
377160.0000000    0.1288588
377200.0000000    0.1355686
377240.0000000    0.1305896
377280.0000000    0.1143431
377320.0000000    0.1147834
377360.0000000    0.1150089
377400.0000000    0.1296226
377440.0000000    0.1261448
377480.0000000    0.1215778
377520.0000000    0.1203995
377560.0000000    0.1264797
377600.0000000    0.1124576
377640.0000000    0.1193984
377680.0000000    0.1153358
377720.0000000    0.1162486
377760.0000000    0.1153472
377800.0000000    0.1162037
377840.0000000    0.1184410
377880.0000000    0.1208532
377920.0000000    0.1144296
377960.0000000    0.1203821
378000.0000000    0.1327857
378040.0000000    0.1184662
378080.0000000    0.1157558
378120.0000000    0.1177634
378160.0000000    0.1407398
378200.0000000    0.1251577
378240.0000000    0.1209653
378280.0000000    0.1142900
378320.0000000    0.1192548
378360.0000000    0.1246470
378400.0000000    0.1281349
378440.0000000    0.1249427
378480.0000000    0.1288076
378520.0000000    0.1174151
378560.0000000    0.1210839
378600.0000000    0.1266917
378640.0000000    0.1324732
378680.0000000    0.1151634
378720.0000000    0.1248888
378760.0000000    0.1363774
378800.0000000    0.1194726
378840.0000000    0.1148717
378880.0000000    0.1242877
378920.0000000    0.1110763
378960.0000000    0.1128254
379000.0000000    0.1273853
379040.0000000    0.1172815
379080.0000000    0.1208528
379120.0000000    0.1184452
379160.0000000    0.1211255
379200.0000000    0.1187065
379240.0000000    0.1225295
379280.0000000    0.1209466
379320.0000000    0.1226024
379360.0000000    0.1174972
379400.0000000    0.1293410
379440.0000000    0.1244060
379480.0000000    0.1179450
379520.0000000    0.1302586
379560.0000000    0.1236872
379600.0000000    0.1154394
379640.0000000    0.1345378
379680.0000000    0.1230544
379720.0000000    0.1240206
379760.0000000    0.1185331
379800.0000000    0.1223150
379840.0000000    0.1179940
379880.0000000    0.1151970
379920.0000000    0.1157757
379960.0000000    0.1177435
380000.0000000    0.1138905
380040.0000000    0.1180635
380080.0000000    0.1160494
380120.0000000    0.1258682
380160.0000000    0.1237071
380200.0000000    0.1268103
380240.0000000    0.1248623
380280.0000000    0.1260059
380320.0000000    0.1187325
380360.0000000    0.1261313
380400.0000000    0.1336395
380440.0000000    0.1351593
380480.0000000    0.1239851
380520.0000000    0.1251511
380560.0000000    0.1308216
380600.0000000    0.1328006
380640.0000000    0.1274651
380680.0000000    0.1173764
380720.0000000    0.1212506
380760.0000000    0.1276258
380800.0000000    0.1193005
380840.0000000    0.1244770
380880.0000000    0.1175112
380920.0000000    0.1131223
380960.0000000    0.1167965
381000.0000000    0.1180880
381040.0000000    0.1191648
381080.0000000    0.1175675
381120.0000000    0.1131011
381160.0000000    0.1179420
381200.0000000    0.1170746
381240.0000000    0.1128746
381280.0000000    0.1202228
381320.0000000    0.1230478
381360.0000000    0.1190979
381400.0000000    0.1272230
381440.0000000    0.1233675
381480.0000000    0.1232160
381520.0000000    0.1203523
381560.0000000    0.1105812
381600.0000000    0.1326098
381640.0000000    0.1267974
381680.0000000    0.1150787
381720.0000000    0.1212881
381760.0000000    0.1194715
381800.0000000    0.1220728
381840.0000000    0.1263400
381880.0000000    0.1259253
381920.0000000    0.1343111
381960.0000000    0.1353684
382000.0000000    0.1371924
382040.0000000    0.1413970
382080.0000000    0.1291330
382120.0000000    0.1389435
382160.0000000    0.1427162
382200.0000000    0.1230848
382240.0000000    0.1285541
382280.0000000    0.1252896
382320.0000000    0.1264837
382360.0000000    0.1237482
382400.0000000    0.1237275
382440.0000000    0.1211958
382480.0000000    0.1178013
382520.0000000    0.1205853
382560.0000000    0.1158942
382600.0000000    0.1217126
382640.0000000    0.1239398
382680.0000000    0.1165253
382720.0000000    0.1380867
382760.0000000    0.1297994
382800.0000000    0.1180501
382840.0000000    0.1181105
382880.0000000    0.1193187
382920.0000000    0.1258132
382960.0000000    0.1100512
383000.0000000    0.1156181
383040.0000000    0.1126335
383080.0000000    0.1145179
383120.0000000    0.1194958
383160.0000000    0.1085505
383200.0000000    0.1102176
383240.0000000    0.1214607
383280.0000000    0.1169201
383320.0000000    0.1125034
383360.0000000    0.1107595
383400.0000000    0.1105970
383440.0000000    0.1236238
383480.0000000    0.1246886
383520.0000000    0.1202687
383560.0000000    0.1150772
383600.0000000    0.1165431
383640.0000000    0.1192791
383680.0000000    0.1123269
383720.0000000    0.1152752
383760.0000000    0.1187490
383800.0000000    0.1158665
383840.0000000    0.1073895
383880.0000000    0.1222551
383920.0000000    0.1158815
383960.0000000    0.1145822
384000.0000000    0.1290882
384040.0000000    0.1084353
384080.0000000    0.1201596
384120.0000000    0.1121361
384160.0000000    0.1164779
384200.0000000    0.1109253
384240.0000000    0.1166102
384280.0000000    0.1290042
384320.0000000    0.1204757
384360.0000000    0.1217115
384400.0000000    0.1207317
384440.0000000    0.1145681
384480.0000000    0.1100851
384520.0000000    0.1157339
384560.0000000    0.1179367
384600.0000000    0.1166479
384640.0000000    0.1167885
384680.0000000    0.1126863
384720.0000000    0.1177707
384760.0000000    0.1156698
384800.0000000    0.1226601
384840.0000000    0.1204044
384880.0000000    0.1283613
384920.0000000    0.1277725
384960.0000000    0.1230107
385000.0000000    0.1163417
385040.0000000    0.1183902
385080.0000000    0.1205663
385120.0000000    0.1168881
385160.0000000    0.1243672
385200.0000000    0.1255833
385240.0000000    0.1336273
385280.0000000    0.1208988
385320.0000000    0.1305866
385360.0000000    0.1223311
385400.0000000    0.1260747
385440.0000000    0.1100672
385480.0000000    0.1111506
385520.0000000    0.1174434
385560.0000000    0.1099630
385600.0000000    0.1150647
385640.0000000    0.1294772
385680.0000000    0.1197059
385720.0000000    0.1223985
385760.0000000    0.1320090
385800.0000000    0.1323235
385840.0000000    0.1220606
385880.0000000    0.1253475
385920.0000000    0.1158014
385960.0000000    0.1251161
386000.0000000    0.1302536
386040.0000000    0.1257648
386080.0000000    0.1218021
386120.0000000    0.1241418
386160.0000000    0.1306637
386200.0000000    0.1159763
386240.0000000    0.1175428
386280.0000000    0.1249919
386320.0000000    0.1267136
386360.0000000    0.1276553
386400.0000000    0.1284783
386440.0000000    0.1197466
386480.0000000    0.1281887
386520.0000000    0.1307336
386560.0000000    0.1269857
386600.0000000    0.1174988
386640.0000000    0.1239714
386680.0000000    0.1250002
386720.0000000    0.1316579
386760.0000000    0.1308036
386800.0000000    0.1248042
386840.0000000    0.1251393
386880.0000000    0.1197968
386920.0000000    0.1217538
386960.0000000    0.1247417
387000.0000000    0.1364999
387040.0000000    0.1253670
387080.0000000    0.1331800
387120.0000000    0.1290955
387160.0000000    0.1212562
387200.0000000    0.1144017
387240.0000000    0.1177849
387280.0000000    0.1202224
387320.0000000    0.1298190
387360.0000000    0.1281694
387400.0000000    0.1239228
387440.0000000    0.1251794
387480.0000000    0.1226090
387520.0000000    0.1214312
387560.0000000    0.1290546
387600.0000000    0.1286445
387640.0000000    0.1287125
387680.0000000    0.1323670
387720.0000000    0.1191133
387760.0000000    0.1165208
387800.0000000    0.1306990
387840.0000000    0.1328370
387880.0000000    0.1089042
387920.0000000    0.1219824
387960.0000000    0.1280058
388000.0000000    0.1321687
388040.0000000    0.1343960
388080.0000000    0.1225888
388120.0000000    0.1263979
388160.0000000    0.1290569
388200.0000000    0.1255190
388240.0000000    0.1193768
388280.0000000    0.1308759
388320.0000000    0.1331185
388360.0000000    0.1181228
388400.0000000    0.1224180
388440.0000000    0.1250071
388480.0000000    0.1356881
388520.0000000    0.1385279
388560.0000000    0.1371588
388600.0000000    0.1408525
388640.0000000    0.1251716
388680.0000000    0.1347240
388720.0000000    0.1234702
388760.0000000    0.1302797
388800.0000000    0.1220530
388840.0000000    0.1187127
388880.0000000    0.1287081
388920.0000000    0.1425788
388960.0000000    0.1347183
389000.0000000    0.1291324
389040.0000000    0.1204821
389080.0000000    0.1397357
389120.0000000    0.1214190
389160.0000000    0.1169844
389200.0000000    0.1217116
389240.0000000    0.1326925
389280.0000000    0.1183058
389320.0000000    0.1323358
389360.0000000    0.1316516
389400.0000000    0.1201212
389440.0000000    0.1294845
389480.0000000    0.1291591
389520.0000000    0.1364813
389560.0000000    0.1147889
389600.0000000    0.1282795
389640.0000000    0.1280318
389680.0000000    0.1357451
389720.0000000    0.1294614
389760.0000000    0.1236663
389800.0000000    0.1300416
389840.0000000    0.1401442
389880.0000000    0.1366818
389920.0000000    0.1360963
389960.0000000    0.1336307
390000.0000000    0.1296180
390040.0000000    0.1306690
390080.0000000    0.1274169
390120.0000000    0.1193807
390160.0000000    0.1207107
390200.0000000    0.1275160
390240.0000000    0.1284743
390280.0000000    0.1147117
390320.0000000    0.1209008
390360.0000000    0.1165332
390400.0000000    0.1189747
390440.0000000    0.1243057
390480.0000000    0.1186145
390520.0000000    0.1149433
390560.0000000    0.1251852
390600.0000000    0.1240571
390640.0000000    0.1275401
390680.0000000    0.1247459
390720.0000000    0.1251789
390760.0000000    0.1269396
390800.0000000    0.1177586
390840.0000000    0.1178192
390880.0000000    0.1291794
390920.0000000    0.1209669
390960.0000000    0.1253758
391000.0000000    0.1186784
391040.0000000    0.1125090
391080.0000000    0.1202867
391120.0000000    0.1238656
391160.0000000    0.1231560
391200.0000000    0.1125723
391240.0000000    0.1109436
391280.0000000    0.1091804
391320.0000000    0.1109386
391360.0000000    0.1148295
391400.0000000    0.1109491
391440.0000000    0.1297249
391480.0000000    0.1167152
391520.0000000    0.1184859
391560.0000000    0.1198406
391600.0000000    0.1186242
391640.0000000    0.1246073
391680.0000000    0.1189089
391720.0000000    0.1259589
391760.0000000    0.1199096
391800.0000000    0.1128551
391840.0000000    0.1233405
391880.0000000    0.1123462
391920.0000000    0.1152258
391960.0000000    0.1155768
392000.0000000    0.1214335
392040.0000000    0.1229418
392080.0000000    0.1215315
392120.0000000    0.1169106
392160.0000000    0.1108525
392200.0000000    0.1119098
392240.0000000    0.1067213
392280.0000000    0.1082709
392320.0000000    0.1066758
392360.0000000    0.1089279
392400.0000000    0.1129204
392440.0000000    0.1188366
392480.0000000    0.1075050
392520.0000000    0.1091580
392560.0000000    0.1090178
392600.0000000    0.1128513
392640.0000000    0.1138396
392680.0000000    0.1089974
392720.0000000    0.1321680
392760.0000000    0.1144380
392800.0000000    0.1128423
392840.0000000    0.1153509
392880.0000000    0.1152418
392920.0000000    0.1217623
392960.0000000    0.1212760
393000.0000000    0.1172059
393040.0000000    0.1138463
393080.0000000    0.1178130
393120.0000000    0.1117511
393160.0000000    0.1196399
393200.0000000    0.1133000
393240.0000000    0.1160816
393280.0000000    0.1194324
393320.0000000    0.1152893
393360.0000000    0.1097701
393400.0000000    0.1137475
393440.0000000    0.1087352
393480.0000000    0.1086881
393520.0000000    0.1183069
393560.0000000    0.1140123
393600.0000000    0.1138554
393640.0000000    0.1134499
393680.0000000    0.1077992
393720.0000000    0.1030906
393760.0000000    0.1100258
393800.0000000    0.1111794
393840.0000000    0.1009617
393880.0000000    0.1034809
393920.0000000    0.0952751
393960.0000000    0.0976606
394000.0000000    0.0967101
394040.0000000    0.0990493
394080.0000000    0.1058519
394120.0000000    0.1115057
394160.0000000    0.1049521
394200.0000000    0.1021324
394240.0000000    0.1031712
394280.0000000    0.0959780
394320.0000000    0.1007499
394360.0000000    0.1065523
394400.0000000    0.1029389
394440.0000000    0.1085520
394480.0000000    0.1164321
394520.0000000    0.1106302
394560.0000000    0.0994527
394600.0000000    0.1030854
394640.0000000    0.0970331
394680.0000000    0.0999824
394720.0000000    0.1017138
394760.0000000    0.1099359
394800.0000000    0.1061531
394840.0000000    0.0933663
394880.0000000    0.0942792
394920.0000000    0.0979596
394960.0000000    0.1090200
395000.0000000    0.1033873
395040.0000000    0.1053914
395080.0000000    0.0951848
395120.0000000    0.1054107
395160.0000000    0.0952208
395200.0000000    0.0959392
395240.0000000    0.0965933
395280.0000000    0.1043937
395320.0000000    0.1043934
395360.0000000    0.1011886
395400.0000000    0.0988345
395440.0000000    0.0993679
395480.0000000    0.0957776
395520.0000000    0.1090726
395560.0000000    0.1009322
395600.0000000    0.1025980
395640.0000000    0.1048308
395680.0000000    0.1086073
395720.0000000    0.1004497
395760.0000000    0.0990847
395800.0000000    0.0922728
395840.0000000    0.1058284
395880.0000000    0.1068195
395920.0000000    0.1040334
395960.0000000    0.1068908
396000.0000000    0.1080263
396040.0000000    0.1049552
396080.0000000    0.1021710
396120.0000000    0.1059529
396160.0000000    0.1064126
396200.0000000    0.0991831
396240.0000000    0.0988916
396280.0000000    0.0950260
396320.0000000    0.1001690
396360.0000000    0.0960047
396400.0000000    0.1085706
396440.0000000    0.1168911
396480.0000000    0.1082889
396520.0000000    0.1039250
396560.0000000    0.0935894
396600.0000000    0.0933289
396640.0000000    0.0967659
396680.0000000    0.0999770
396720.0000000    0.0920197
396760.0000000    0.0876673
396800.0000000    0.0967339
396840.0000000    0.0846422
396880.0000000    0.0966554
396920.0000000    0.0974576
396960.0000000    0.0902808
397000.0000000    0.0960126
397040.0000000    0.0901805
397080.0000000    0.1006757
397120.0000000    0.0960640
397160.0000000    0.0970480
397200.0000000    0.1052665
397240.0000000    0.1000304
397280.0000000    0.1068403
397320.0000000    0.0972646
397360.0000000    0.0970577
397400.0000000    0.0983083
397440.0000000    0.1029471
397480.0000000    0.1001700
397520.0000000    0.0949015
397560.0000000    0.0953922
397600.0000000    0.1002727
397640.0000000    0.0988412
397680.0000000    0.0969374
397720.0000000    0.0991715
397760.0000000    0.0950060
397800.0000000    0.0998628
397840.0000000    0.1028818
397880.0000000    0.1001474
397920.0000000    0.1041050
397960.0000000    0.0939750
398000.0000000    0.1006165
398040.0000000    0.0997703
398080.0000000    0.0999876
398120.0000000    0.1045708
398160.0000000    0.1098453
398200.0000000    0.1040890
398240.0000000    0.1093517
398280.0000000    0.1115833
398320.0000000    0.1060707
398360.0000000    0.1093422
398400.0000000    0.1043029
398440.0000000    0.1099871
398480.0000000    0.1084614
398520.0000000    0.1133578
398560.0000000    0.1102512
398600.0000000    0.1029794
398640.0000000    0.1085289
398680.0000000    0.1050308
398720.0000000    0.1113067
398760.0000000    0.1102178
398800.0000000    0.1072199
398840.0000000    0.1061486
398880.0000000    0.1100137
398920.0000000    0.1067105
398960.0000000    0.1076216
399000.0000000    0.1092792
399040.0000000    0.1034106
399080.0000000    0.1075737
399120.0000000    0.1066181
399160.0000000    0.0984767
399200.0000000    0.1026178
399240.0000000    0.0988429
399280.0000000    0.0962680
399320.0000000    0.1180913
399360.0000000    0.1097527
399400.0000000    0.1094932
399440.0000000    0.1125575
399480.0000000    0.1120084
399520.0000000    0.1043931
399560.0000000    0.1015204
399600.0000000    0.1072552
399640.0000000    0.1158908
399680.0000000    0.1177640
399720.0000000    0.1174503
399760.0000000    0.1067370
399800.0000000    0.1067993
399840.0000000    0.1105329
399880.0000000    0.1144239
399920.0000000    0.0993850
399960.0000000    0.1058415
400000.0000000    0.1079345
400040.0000000    0.1090138
400080.0000000    0.1155525
400120.0000000    0.1158618
400160.0000000    0.1023277
400200.0000000    0.1058071
400240.0000000    0.0986836
400280.0000000    0.1092400
400320.0000000    0.1107863
400360.0000000    0.1032462
400400.0000000    0.1060707
400440.0000000    0.1079640
400480.0000000    0.1109292
400520.0000000    0.1217624
400560.0000000    0.1180565
400600.0000000    0.1123238
400640.0000000    0.1148181
400680.0000000    0.1051667
400720.0000000    0.0988983
400760.0000000    0.1085580
400800.0000000    0.1128533
400840.0000000    0.1004953
400880.0000000    0.1087784
400920.0000000    0.1050489
400960.0000000    0.1020658
401000.0000000    0.1118576
401040.0000000    0.1017190
401080.0000000    0.1049710
401120.0000000    0.1033090
401160.0000000    0.1023218
401200.0000000    0.0949912
401240.0000000    0.1017395
401280.0000000    0.0962367
401320.0000000    0.0993382
401360.0000000    0.0925565
401400.0000000    0.0998206
401440.0000000    0.0982350
401480.0000000    0.1040297
401520.0000000    0.1091210
401560.0000000    0.1043261
401600.0000000    0.1033124
401640.0000000    0.1065740
401680.0000000    0.0977025
401720.0000000    0.1082669
401760.0000000    0.1023204
401800.0000000    0.1055069
401840.0000000    0.1047762
401880.0000000    0.0924949
401920.0000000    0.1084161
401960.0000000    0.1074532
402000.0000000    0.1057279
402040.0000000    0.1073742
402080.0000000    0.1050237
402120.0000000    0.1006261
402160.0000000    0.1059619
402200.0000000    0.0982357
402240.0000000    0.0968501
402280.0000000    0.0995242
402320.0000000    0.1090074
402360.0000000    0.1022867
402400.0000000    0.1002596
402440.0000000    0.1015552
402480.0000000    0.1073405
402520.0000000    0.0994093
402560.0000000    0.0997868
402600.0000000    0.0979413
402640.0000000    0.1014105
402680.0000000    0.1099703
402720.0000000    0.1024058
402760.0000000    0.1099831
402800.0000000    0.0942536
402840.0000000    0.0963036
402880.0000000    0.1074406
402920.0000000    0.0997022
402960.0000000    0.1047623
403000.0000000    0.1086372
403040.0000000    0.1084001
403080.0000000    0.0978376
403120.0000000    0.1036730
403160.0000000    0.1115548
403200.0000000    0.1037755
403240.0000000    0.1030294
403280.0000000    0.1032398
403320.0000000    0.1031899
403360.0000000    0.1045358
403400.0000000    0.1040075
403440.0000000    0.1037414
403480.0000000    0.1082345
403520.0000000    0.1047492
403560.0000000    0.1020479
403600.0000000    0.1076820
403640.0000000    0.1052153
403680.0000000    0.1065835
403720.0000000    0.1004036
403760.0000000    0.1064108
403800.0000000    0.1041929
403840.0000000    0.1032571
403880.0000000    0.0984586
403920.0000000    0.1058692
403960.0000000    0.0992882
404000.0000000    0.1106206
404040.0000000    0.1088761
404080.0000000    0.0996035
404120.0000000    0.1046739
404160.0000000    0.1034100
404200.0000000    0.1006847
404240.0000000    0.1028315
404280.0000000    0.1013228
404320.0000000    0.1040164
404360.0000000    0.1087287
404400.0000000    0.1018927
404440.0000000    0.1112275
404480.0000000    0.1091590
404520.0000000    0.1048255
404560.0000000    0.1020504
404600.0000000    0.0946974
404640.0000000    0.1045260
404680.0000000    0.1093883
404720.0000000    0.1092257
404760.0000000    0.1093550
404800.0000000    0.0956747
404840.0000000    0.0993615
404880.0000000    0.1075563
404920.0000000    0.1088941
404960.0000000    0.1108655
405000.0000000    0.0947931
405040.0000000    0.0979742
405080.0000000    0.0985456
405120.0000000    0.1002749
405160.0000000    0.1120772
405200.0000000    0.1143545
405240.0000000    0.0980449
405280.0000000    0.0981636
405320.0000000    0.1006145
405360.0000000    0.0962192
405400.0000000    0.0971279
405440.0000000    0.0945859
405480.0000000    0.1039009
405520.0000000    0.1062021
405560.0000000    0.1032260
405600.0000000    0.0971052
405640.0000000    0.1046215
405680.0000000    0.1031409
405720.0000000    0.0991835
405760.0000000    0.1047201
405800.0000000    0.0987542
405840.0000000    0.0955064
405880.0000000    0.0983893
405920.0000000    0.1099042
405960.0000000    0.0936514
406000.0000000    0.0963646
406040.0000000    0.0978672
406080.0000000    0.0930975
406120.0000000    0.0940955
406160.0000000    0.0962287
406200.0000000    0.1008238
406240.0000000    0.1039733
406280.0000000    0.0989366
406320.0000000    0.1039075
406360.0000000    0.0993629
406400.0000000    0.0949934
406440.0000000    0.0943904
406480.0000000    0.0975488
406520.0000000    0.0945389
406560.0000000    0.0950045
406600.0000000    0.0929929
406640.0000000    0.0915317
406680.0000000    0.0944873
406720.0000000    0.0972375
406760.0000000    0.0935677
406800.0000000    0.0936592
406840.0000000    0.0887754
406880.0000000    0.0999562
406920.0000000    0.0901140
406960.0000000    0.0996121
407000.0000000    0.1047840
407040.0000000    0.0937586
407080.0000000    0.0963728
407120.0000000    0.0929001
407160.0000000    0.0896563
407200.0000000    0.0936474
407240.0000000    0.1023759
407280.0000000    0.1004248
407320.0000000    0.0983720
407360.0000000    0.0898252
407400.0000000    0.0874353
407440.0000000    0.0893035
407480.0000000    0.0853902
407520.0000000    0.0935244
407560.0000000    0.0967890
407600.0000000    0.0931183
407640.0000000    0.0943122
407680.0000000    0.0909913
407720.0000000    0.0972627
407760.0000000    0.0909229
407800.0000000    0.0936792
407840.0000000    0.0918085
407880.0000000    0.0996474
407920.0000000    0.0952211
407960.0000000    0.0845070
408000.0000000    0.0894883
408040.0000000    0.0985008
408080.0000000    0.0874437
408120.0000000    0.0945931
408160.0000000    0.0883688
408200.0000000    0.0985408
408240.0000000    0.0999399
408280.0000000    0.0999872
408320.0000000    0.0918929
408360.0000000    0.1023443
408400.0000000    0.0902453
408440.0000000    0.1004252
408480.0000000    0.1008675
408520.0000000    0.0845398
408560.0000000    0.1027856
408600.0000000    0.0919524
408640.0000000    0.0861187
408680.0000000    0.0905116
408720.0000000    0.0915186
408760.0000000    0.0880608
408800.0000000    0.0996822
408840.0000000    0.0999595
408880.0000000    0.1015974
408920.0000000    0.0869964
408960.0000000    0.1030510
409000.0000000    0.0914091
409040.0000000    0.0892607
409080.0000000    0.0946052
409120.0000000    0.0951479
409160.0000000    0.0890907
409200.0000000    0.0916325
409240.0000000    0.0903300
409280.0000000    0.1064073
409320.0000000    0.0922911
409360.0000000    0.0969095
409400.0000000    0.0906820
409440.0000000    0.0964379
409480.0000000    0.0948363
409520.0000000    0.1053838
409560.0000000    0.1103193
409600.0000000    0.1103264
409640.0000000    0.1146375
409680.0000000    0.1138183
409720.0000000    0.1202069
409760.0000000    0.1007292
409800.0000000    0.1075281
409840.0000000    0.1013730
409880.0000000    0.1037278
409920.0000000    0.0925447
409960.0000000    0.0928130
410000.0000000    0.0947920
410040.0000000    0.0962817
410080.0000000    0.0887205
410120.0000000    0.0885698
410160.0000000    0.0842455
410200.0000000    0.0879973
410240.0000000    0.0926488
410280.0000000    0.0823281
410320.0000000    0.0906186
410360.0000000    0.0946953
410400.0000000    0.0851525
410440.0000000    0.0878720
410480.0000000    0.0952043
410520.0000000    0.0907093
410560.0000000    0.0929429
410600.0000000    0.0997841
410640.0000000    0.0916920
410680.0000000    0.0898424
410720.0000000    0.0912100
410760.0000000    0.0939013
410800.0000000    0.0921722
410840.0000000    0.0839714
410880.0000000    0.0939551
410920.0000000    0.0897298
410960.0000000    0.0857550
411000.0000000    0.0909725
411040.0000000    0.0920371
411080.0000000    0.0986018
411120.0000000    0.0987191
411160.0000000    0.0964113
411200.0000000    0.0920189
411240.0000000    0.0915821
411280.0000000    0.0970630
411320.0000000    0.0982396
411360.0000000    0.0940995
411400.0000000    0.1060049
411440.0000000    0.0844182
411480.0000000    0.0979407
411520.0000000    0.0955263
411560.0000000    0.0887611
411600.0000000    0.0912205
411640.0000000    0.1092760
411680.0000000    0.0921663
411720.0000000    0.0883162
411760.0000000    0.0889652
411800.0000000    0.0893246
411840.0000000    0.0907618
411880.0000000    0.0909046
411920.0000000    0.0903395
411960.0000000    0.0942746
412000.0000000    0.0903376
412040.0000000    0.0917060
412080.0000000    0.1039754
412120.0000000    0.1022581
412160.0000000    0.1108175
412200.0000000    0.1087225
412240.0000000    0.0950778
412280.0000000    0.1031029
412320.0000000    0.1067774
412360.0000000    0.0998521
412400.0000000    0.1007707
412440.0000000    0.0983694
412480.0000000    0.0988844
412520.0000000    0.0963240
412560.0000000    0.0952192
412600.0000000    0.0989225
412640.0000000    0.0950594
412680.0000000    0.0824110
412720.0000000    0.0907098
412760.0000000    0.0959875
412800.0000000    0.0878243
412840.0000000    0.0966459
412880.0000000    0.0946283
412920.0000000    0.0952898
412960.0000000    0.0792379
413000.0000000    0.0899331
413040.0000000    0.0837569
413080.0000000    0.0909233
413120.0000000    0.0843292
413160.0000000    0.0920900
413200.0000000    0.0982837
413240.0000000    0.0865955
413280.0000000    0.0840398
413320.0000000    0.0983510
413360.0000000    0.0897950
413400.0000000    0.0960335
413440.0000000    0.0921529
413480.0000000    0.1022439
413520.0000000    0.0869572
413560.0000000    0.1009259
413600.0000000    0.0903648
413640.0000000    0.0849504
413680.0000000    0.0870146
413720.0000000    0.0938250
413760.0000000    0.0910064
413800.0000000    0.0887392
413840.0000000    0.0947128
413880.0000000    0.0858592
413920.0000000    0.0856023
413960.0000000    0.0855764
414000.0000000    0.0977312
414040.0000000    0.0887253
414080.0000000    0.0816822
414120.0000000    0.0868464
414160.0000000    0.0946759
414200.0000000    0.1002519
414240.0000000    0.0952185
414280.0000000    0.0996401
414320.0000000    0.0989178
414360.0000000    0.1011727
414400.0000000    0.0985796
414440.0000000    0.0885825
414480.0000000    0.0962149
414520.0000000    0.0940948
414560.0000000    0.0944288
414600.0000000    0.0840262
414640.0000000    0.0923779
414680.0000000    0.0918210
414720.0000000    0.0895917
414760.0000000    0.1037568
414800.0000000    0.0924657
414840.0000000    0.0908156
414880.0000000    0.0929084
414920.0000000    0.1009233
414960.0000000    0.0951490
415000.0000000    0.0960660
415040.0000000    0.0897857
415080.0000000    0.0980043
415120.0000000    0.1050899
415160.0000000    0.0940895
415200.0000000    0.0918843
415240.0000000    0.1015269
415280.0000000    0.0955573
415320.0000000    0.1004638
415360.0000000    0.1013126
415400.0000000    0.1000966
415440.0000000    0.1045742
415480.0000000    0.1101591
415520.0000000    0.1053050
415560.0000000    0.1127303
415600.0000000    0.1034036
415640.0000000    0.1114509
415680.0000000    0.1127474
415720.0000000    0.1124131
415760.0000000    0.1134223
415800.0000000    0.1166780
415840.0000000    0.1092659
415880.0000000    0.1044251
415920.0000000    0.1116113
415960.0000000    0.1083850
416000.0000000    0.1084418
416040.0000000    0.1056171
416080.0000000    0.1043394
416120.0000000    0.0950064
416160.0000000    0.1034267
416200.0000000    0.1010189
416240.0000000    0.0988765
416280.0000000    0.0879120
416320.0000000    0.0924651
416360.0000000    0.0901751
416400.0000000    0.0916336
416440.0000000    0.0872572
416480.0000000    0.0966734
416520.0000000    0.0891408
416560.0000000    0.0962883
416600.0000000    0.1010783
416640.0000000    0.0963940
416680.0000000    0.1013391
416720.0000000    0.0928977
416760.0000000    0.0975303
416800.0000000    0.0934180
416840.0000000    0.0933554
416880.0000000    0.0938749
416920.0000000    0.0902915
416960.0000000    0.1057451
417000.0000000    0.0997768
417040.0000000    0.0933404
417080.0000000    0.0972605
417120.0000000    0.0925937
417160.0000000    0.1039839
417200.0000000    0.0992430
417240.0000000    0.0933953
417280.0000000    0.1023045
417320.0000000    0.0988917
417360.0000000    0.1020911
417400.0000000    0.0980273
417440.0000000    0.0996517
417480.0000000    0.1097964
417520.0000000    0.1017143
417560.0000000    0.1077472
417600.0000000    0.1051099
417640.0000000    0.1065459
417680.0000000    0.0974727
417720.0000000    0.0984180
417760.0000000    0.1076665
417800.0000000    0.1041076
417840.0000000    0.1027334
417880.0000000    0.0991444
417920.0000000    0.1055006
417960.0000000    0.1041131
418000.0000000    0.1067797
418040.0000000    0.1093345
418080.0000000    0.1048211
418120.0000000    0.1024368
418160.0000000    0.0953467
418200.0000000    0.0957831
418240.0000000    0.1074487
418280.0000000    0.1088766
418320.0000000    0.0991345
418360.0000000    0.1068757
418400.0000000    0.1079804
418440.0000000    0.1083253
418480.0000000    0.1019818
418520.0000000    0.1095534
418560.0000000    0.1052133
418600.0000000    0.1019264
418640.0000000    0.1044034
418680.0000000    0.1087722
418720.0000000    0.1088444
418760.0000000    0.1132966
418800.0000000    0.1037700
418840.0000000    0.1046745
418880.0000000    0.1100947
418920.0000000    0.1110053
418960.0000000    0.1058197
419000.0000000    0.1055921
419040.0000000    0.1025121
419080.0000000    0.1042494
419120.0000000    0.1046856
419160.0000000    0.1202951
419200.0000000    0.1080838
419240.0000000    0.1132760
419280.0000000    0.1011403
419320.0000000    0.1083644
419360.0000000    0.1060232
419400.0000000    0.1060686
419440.0000000    0.1106056
419480.0000000    0.1037828
419520.0000000    0.0893050
419560.0000000    0.0950402
419600.0000000    0.0995187
419640.0000000    0.0974202
419680.0000000    0.1083299
419720.0000000    0.1058073
419760.0000000    0.1020022
419800.0000000    0.1032414
419840.0000000    0.0962944
419880.0000000    0.0989151
419920.0000000    0.0900858
419960.0000000    0.0975093
420000.0000000    0.0853178
420040.0000000    0.0935800
420080.0000000    0.0947922
420120.0000000    0.1040051
420160.0000000    0.0984047
420200.0000000    0.0975585
420240.0000000    0.0960332
420280.0000000    0.0990100
420320.0000000    0.0962831
420360.0000000    0.0959232
420400.0000000    0.0902897
420440.0000000    0.0974275
420480.0000000    0.0925945
420520.0000000    0.0947339
420560.0000000    0.0933796
420600.0000000    0.0900909
420640.0000000    0.0926641
420680.0000000    0.0899716
420720.0000000    0.0970680
420760.0000000    0.0944224
420800.0000000    0.0986188
420840.0000000    0.0905816
420880.0000000    0.1026539
420920.0000000    0.0925700
420960.0000000    0.0904163
421000.0000000    0.0862995
421040.0000000    0.0931576
421080.0000000    0.0921025
421120.0000000    0.0942491
421160.0000000    0.1024511
421200.0000000    0.0926445
421240.0000000    0.0923658
421280.0000000    0.0899525
421320.0000000    0.0869236
421360.0000000    0.0873424
421400.0000000    0.0940840
421440.0000000    0.0886857
421480.0000000    0.0863626
421520.0000000    0.0868580
421560.0000000    0.0924670
421600.0000000    0.0890466
421640.0000000    0.1008521
421680.0000000    0.0847961
421720.0000000    0.0920326
421760.0000000    0.0970132
421800.0000000    0.0929853
421840.0000000    0.0901620
421880.0000000    0.0919904
421920.0000000    0.0887756
421960.0000000    0.0862150
422000.0000000    0.0910263
422040.0000000    0.0887044
422080.0000000    0.0880897
422120.0000000    0.1014238
422160.0000000    0.0985178
422200.0000000    0.1074774
422240.0000000    0.1084853
422280.0000000    0.0896873
422320.0000000    0.0966535
422360.0000000    0.0998039
422400.0000000    0.0967262
422440.0000000    0.0908287
422480.0000000    0.0952172
422520.0000000    0.0949961
422560.0000000    0.0996286
422600.0000000    0.0965486
422640.0000000    0.0881679
422680.0000000    0.0915510
422720.0000000    0.0903990
422760.0000000    0.1017324
422800.0000000    0.1000922
422840.0000000    0.0970338
422880.0000000    0.0998677
422920.0000000    0.1015451
422960.0000000    0.1051880
423000.0000000    0.0890366
423040.0000000    0.0889187
423080.0000000    0.0881143
423120.0000000    0.0896769
423160.0000000    0.0960500
423200.0000000    0.0927787
423240.0000000    0.0877384
423280.0000000    0.0901195
423320.0000000    0.1053653
423360.0000000    0.0914682
423400.0000000    0.0929090
423440.0000000    0.0930982
423480.0000000    0.0916658
423520.0000000    0.0995813
423560.0000000    0.0831182
423600.0000000    0.0979958
423640.0000000    0.0888901
423680.0000000    0.0936831
423720.0000000    0.0879713
423760.0000000    0.0914584
423800.0000000    0.0907797
423840.0000000    0.0966787
423880.0000000    0.0892884
423920.0000000    0.0904732
423960.0000000    0.0935867
424000.0000000    0.0935408
424040.0000000    0.0894075
424080.0000000    0.0964922
424120.0000000    0.0960820
424160.0000000    0.0852313
424200.0000000    0.0865316
424240.0000000    0.0903736
424280.0000000    0.0954570
424320.0000000    0.0898508
424360.0000000    0.0909331
424400.0000000    0.0906626
424440.0000000    0.0916621
424480.0000000    0.0969607
424520.0000000    0.0885160
424560.0000000    0.0962824
424600.0000000    0.0866621
424640.0000000    0.0988195
424680.0000000    0.0925318
424720.0000000    0.0867761
424760.0000000    0.0931988
424800.0000000    0.0881442
424840.0000000    0.0976415
424880.0000000    0.1000185
424920.0000000    0.0992957
424960.0000000    0.0935441
425000.0000000    0.0931948
425040.0000000    0.0917112
425080.0000000    0.0961923
425120.0000000    0.0863232
425160.0000000    0.0922125
425200.0000000    0.0957911
425240.0000000    0.0954997
425280.0000000    0.0926486
425320.0000000    0.0991434
425360.0000000    0.0962310
425400.0000000    0.0953813
425440.0000000    0.0971381
425480.0000000    0.0955306
425520.0000000    0.0977939
425560.0000000    0.0938888
425600.0000000    0.0961200
425640.0000000    0.0893804
425680.0000000    0.0922224
425720.0000000    0.0914289
425760.0000000    0.0971011
425800.0000000    0.0907143
425840.0000000    0.0924934
425880.0000000    0.0943054
425920.0000000    0.0966282
425960.0000000    0.0967092
426000.0000000    0.0926677
426040.0000000    0.0921020
426080.0000000    0.0844809
426120.0000000    0.1012477
426160.0000000    0.0926012
426200.0000000    0.1028319
426240.0000000    0.0901925
426280.0000000    0.0932343
426320.0000000    0.0915034
426360.0000000    0.1067660
426400.0000000    0.0987734
426440.0000000    0.1023764
426480.0000000    0.1053840
426520.0000000    0.0955535
426560.0000000    0.0978781
426600.0000000    0.0958210
426640.0000000    0.0978694
426680.0000000    0.0964613
426720.0000000    0.1035188
426760.0000000    0.1045624
426800.0000000    0.0968034
426840.0000000    0.0953109
426880.0000000    0.1090239
426920.0000000    0.0926543
426960.0000000    0.0881387
427000.0000000    0.0974613
427040.0000000    0.0951997
427080.0000000    0.0908261
427120.0000000    0.0979368
427160.0000000    0.0972250
427200.0000000    0.0923500
427240.0000000    0.1016695
427280.0000000    0.0955200
427320.0000000    0.0971169
427360.0000000    0.0841254
427400.0000000    0.0871105
427440.0000000    0.0937261
427480.0000000    0.0921521
427520.0000000    0.0925096
427560.0000000    0.0879667
427600.0000000    0.0905343
427640.0000000    0.0963560
427680.0000000    0.0958398
427720.0000000    0.0919655
427760.0000000    0.0977617
427800.0000000    0.1094712
427840.0000000    0.0939294
427880.0000000    0.0925737
427920.0000000    0.0956328
427960.0000000    0.0948695
428000.0000000    0.0949632
428040.0000000    0.0937943
428080.0000000    0.0964597
428120.0000000    0.0912409
428160.0000000    0.0963358
428200.0000000    0.0934014
428240.0000000    0.0933165
428280.0000000    0.0892241
428320.0000000    0.0930138
428360.0000000    0.0863086
428400.0000000    0.0966140
428440.0000000    0.1030380
428480.0000000    0.1046846
428520.0000000    0.0885038
428560.0000000    0.1019386
428600.0000000    0.0909601
428640.0000000    0.0946089
428680.0000000    0.0944962
428720.0000000    0.0920411
428760.0000000    0.0943544
428800.0000000    0.0997449
428840.0000000    0.1053091
428880.0000000    0.0926667
428920.0000000    0.0983361
428960.0000000    0.0944399
429000.0000000    0.1062002
429040.0000000    0.1203040
429080.0000000    0.1116777
429120.0000000    0.1161851
429160.0000000    0.1087202
429200.0000000    0.1045099
429240.0000000    0.0966497
429280.0000000    0.0956839
429320.0000000    0.1073628
429360.0000000    0.0951510
429400.0000000    0.1024340
429440.0000000    0.1041764
429480.0000000    0.1006978
429520.0000000    0.0968570
429560.0000000    0.0983586
429600.0000000    0.0952411
429640.0000000    0.1009651
429680.0000000    0.0918045
429720.0000000    0.0886696
429760.0000000    0.0960088
429800.0000000    0.0951221
429840.0000000    0.1005433
429880.0000000    0.1041333
429920.0000000    0.1021657
429960.0000000    0.1047960
430000.0000000    0.1013694
430040.0000000    0.1005752
430080.0000000    0.0994839
430120.0000000    0.0977233
430160.0000000    0.1028200
430200.0000000    0.1043752
430240.0000000    0.0902145
430280.0000000    0.1051987
430320.0000000    0.0929109
430360.0000000    0.0923236
430400.0000000    0.0941992
430440.0000000    0.0982981
430480.0000000    0.1008326
430520.0000000    0.1071754
430560.0000000    0.1057337
430600.0000000    0.1047697
430640.0000000    0.1141400
430680.0000000    0.1057546
430720.0000000    0.1066632
430760.0000000    0.1150028
430800.0000000    0.1187624
430840.0000000    0.1141701
430880.0000000    0.1005108
430920.0000000    0.1031471
430960.0000000    0.1006757
431000.0000000    0.1007596
431040.0000000    0.1050720
431080.0000000    0.1042299
431120.0000000    0.1120058
431160.0000000    0.1135669
431200.0000000    0.1099894
431240.0000000    0.1111763
431280.0000000    0.1120945
431320.0000000    0.1153036
431360.0000000    0.1169832
431400.0000000    0.1098229
431440.0000000    0.1018638
431480.0000000    0.1098016
431520.0000000    0.1046246
431560.0000000    0.1089899
431600.0000000    0.0993298
431640.0000000    0.1027608
431680.0000000    0.0966235
431720.0000000    0.0973456
431760.0000000    0.0991176
431800.0000000    0.1024090
431840.0000000    0.1009110
431880.0000000    0.1164701
431920.0000000    0.1050686
431960.0000000    0.1005032
432000.0000000    0.1010849
432040.0000000    0.0955080
432080.0000000    0.1006247
432120.0000000    0.0985425
432160.0000000    0.0968578
432200.0000000    0.1045227
432240.0000000    0.1041338
432280.0000000    0.1028984
432320.0000000    0.0975412
432360.0000000    0.0934858
432400.0000000    0.1030503
432440.0000000    0.0951909
432480.0000000    0.0912346
432520.0000000    0.0967480
432560.0000000    0.0963060
432600.0000000    0.0970309
432640.0000000    0.0909908
432680.0000000    0.0931933
432720.0000000    0.0955292
432760.0000000    0.0949968
432800.0000000    0.1012814
432840.0000000    0.0939435
432880.0000000    0.1002302
432920.0000000    0.1021197
432960.0000000    0.1044299
433000.0000000    0.0986877
433040.0000000    0.0935219
433080.0000000    0.0954230
433120.0000000    0.0975177
433160.0000000    0.0924714
433200.0000000    0.0890629
433240.0000000    0.0957767
433280.0000000    0.0916977
433320.0000000    0.0959308
433360.0000000    0.0988688
433400.0000000    0.0908871
433440.0000000    0.0931728
433480.0000000    0.0994145
433520.0000000    0.0942820
433560.0000000    0.0872341
433600.0000000    0.0970357
433640.0000000    0.0913702
433680.0000000    0.0918688
433720.0000000    0.1022344
433760.0000000    0.0909477
433800.0000000    0.0896309
433840.0000000    0.0945888
433880.0000000    0.0984313
433920.0000000    0.0942820
433960.0000000    0.1001291
434000.0000000    0.0927598
434040.0000000    0.0959256
434080.0000000    0.1066014
434120.0000000    0.1018699
434160.0000000    0.0925978
434200.0000000    0.0959812
434240.0000000    0.0995891
434280.0000000    0.1038302
434320.0000000    0.1014315
434360.0000000    0.0959982
434400.0000000    0.0891906
434440.0000000    0.0936629
434480.0000000    0.0955186
434520.0000000    0.0948772
434560.0000000    0.0983503
434600.0000000    0.0926176
434640.0000000    0.0931202
434680.0000000    0.0933836
434720.0000000    0.0944308
434760.0000000    0.0948913
434800.0000000    0.0936068
434840.0000000    0.0901174
434880.0000000    0.0977754
434920.0000000    0.0950723
434960.0000000    0.0992891
435000.0000000    0.1000247
435040.0000000    0.0985318
435080.0000000    0.1030342
435120.0000000    0.0957232
435160.0000000    0.0947971
435200.0000000    0.0984896
435240.0000000    0.0965820
435280.0000000    0.0971096
435320.0000000    0.0961435
435360.0000000    0.0936372
435400.0000000    0.0966959
435440.0000000    0.1048332
435480.0000000    0.0925043
435520.0000000    0.0936231
435560.0000000    0.0997842
435600.0000000    0.0895930
435640.0000000    0.1060710
435680.0000000    0.0976136
435720.0000000    0.0925716
435760.0000000    0.0972584
435800.0000000    0.1023501
435840.0000000    0.1048228
435880.0000000    0.1031063
435920.0000000    0.1112581
435960.0000000    0.1043406
436000.0000000    0.0925529
436040.0000000    0.0977756
436080.0000000    0.0992920
436120.0000000    0.0959777
436160.0000000    0.1078596
436200.0000000    0.0936817
436240.0000000    0.0885345
436280.0000000    0.1019398
436320.0000000    0.0963002
436360.0000000    0.0972324
436400.0000000    0.0935473
436440.0000000    0.1098989
436480.0000000    0.1016006
436520.0000000    0.1036461
436560.0000000    0.1033710
436600.0000000    0.1097140
436640.0000000    0.1143501
436680.0000000    0.1025670
436720.0000000    0.0895964
436760.0000000    0.1016242
436800.0000000    0.1073609
436840.0000000    0.0947106
436880.0000000    0.0976123
436920.0000000    0.1041446
436960.0000000    0.0997048
437000.0000000    0.1002404
437040.0000000    0.1148998
437080.0000000    0.1022697
437120.0000000    0.1122640
437160.0000000    0.1053046
437200.0000000    0.0995654
437240.0000000    0.0929559
437280.0000000    0.0921788
437320.0000000    0.0994053
437360.0000000    0.0927853
437400.0000000    0.0897623
437440.0000000    0.1049314
437480.0000000    0.0972289
437520.0000000    0.0986543
437560.0000000    0.1024277
437600.0000000    0.0907654
437640.0000000    0.0950995
437680.0000000    0.0970750
437720.0000000    0.0997691
437760.0000000    0.0961579
437800.0000000    0.1013923
437840.0000000    0.1134542
437880.0000000    0.1113995
437920.0000000    0.0947832
437960.0000000    0.0896193
438000.0000000    0.0883381
438040.0000000    0.0890737
438080.0000000    0.0948936
438120.0000000    0.1038006
438160.0000000    0.0866869
438200.0000000    0.0945387
438240.0000000    0.1005754
438280.0000000    0.0944670
438320.0000000    0.0931961
438360.0000000    0.0974267
438400.0000000    0.0967844
438440.0000000    0.0914661
438480.0000000    0.0906385
438520.0000000    0.0859023
438560.0000000    0.0961229
438600.0000000    0.1024185
438640.0000000    0.0936539
438680.0000000    0.1038748
438720.0000000    0.1035564
438760.0000000    0.1038407
438800.0000000    0.0971380
438840.0000000    0.0906007
438880.0000000    0.0969301
438920.0000000    0.1019685
438960.0000000    0.0980173
439000.0000000    0.1110545
439040.0000000    0.1016544
439080.0000000    0.1169802
439120.0000000    0.1013554
439160.0000000    0.1020146
439200.0000000    0.1083320
439240.0000000    0.0997451
439280.0000000    0.0948697
439320.0000000    0.1031327
439360.0000000    0.0916593
439400.0000000    0.0973640
439440.0000000    0.0942773
439480.0000000    0.1074823
439520.0000000    0.1088805
439560.0000000    0.0947045
439600.0000000    0.1081415
439640.0000000    0.1017272
439680.0000000    0.1186380
439720.0000000    0.1141675
439760.0000000    0.1037656
439800.0000000    0.0977099
439840.0000000    0.1047397
439880.0000000    0.1054681
439920.0000000    0.0998747
439960.0000000    0.1046858
440000.0000000    0.1125654
440040.0000000    0.1007039
440080.0000000    0.1043646
440120.0000000    0.1009250
440160.0000000    0.1055241
440200.0000000    0.1061154
440240.0000000    0.1080411
440280.0000000    0.1103404
440320.0000000    0.1091514
440360.0000000    0.1084284
440400.0000000    0.1101070
440440.0000000    0.1142147
440480.0000000    0.1003167
440520.0000000    0.1026757
440560.0000000    0.1101266
440600.0000000    0.1153975
440640.0000000    0.1119804
440680.0000000    0.1072009
440720.0000000    0.1079551
440760.0000000    0.0990990
440800.0000000    0.1131684
440840.0000000    0.1113043
440880.0000000    0.1043287
440920.0000000    0.1117283
440960.0000000    0.1026733
441000.0000000    0.1080441
441040.0000000    0.0983426
441080.0000000    0.1033991
441120.0000000    0.1057367
441160.0000000    0.0967509
441200.0000000    0.0953871
441240.0000000    0.0982030
441280.0000000    0.0976617
441320.0000000    0.0985176
441360.0000000    0.0971794
441400.0000000    0.0964384
441440.0000000    0.1039760
441480.0000000    0.1033998
441520.0000000    0.0992741
441560.0000000    0.0993908
441600.0000000    0.0985631
441640.0000000    0.1000733
441680.0000000    0.1151245
441720.0000000    0.0995870
441760.0000000    0.0977039
441800.0000000    0.1008426
441840.0000000    0.1020928
441880.0000000    0.1012059
441920.0000000    0.0969407
441960.0000000    0.1036974
442000.0000000    0.1022798
442040.0000000    0.1005127
442080.0000000    0.1058173
442120.0000000    0.1062442
442160.0000000    0.1057357
442200.0000000    0.1166795
442240.0000000    0.1053743
442280.0000000    0.0916532
442320.0000000    0.1020151
442360.0000000    0.1068168
442400.0000000    0.0965728
442440.0000000    0.1023250
442480.0000000    0.1037508
442520.0000000    0.1057765
442560.0000000    0.1063129
442600.0000000    0.1033179
442640.0000000    0.0995361
442680.0000000    0.0987420
442720.0000000    0.1000290
442760.0000000    0.0964819
442800.0000000    0.1008602
442840.0000000    0.0949245
442880.0000000    0.0945368
442920.0000000    0.0951795
442960.0000000    0.0981056
443000.0000000    0.1043291
443040.0000000    0.0978548
443080.0000000    0.0973010
443120.0000000    0.1089054
443160.0000000    0.0934373
443200.0000000    0.0982780
443240.0000000    0.0988045
443280.0000000    0.0955585
443320.0000000    0.1022622
443360.0000000    0.0937386
443400.0000000    0.0945883
443440.0000000    0.0972971
443480.0000000    0.1028945
443520.0000000    0.0979484
443560.0000000    0.0919550
443600.0000000    0.0981428
443640.0000000    0.1035576
443680.0000000    0.1017350
443720.0000000    0.1033896
443760.0000000    0.0907442
443800.0000000    0.0951852
443840.0000000    0.1114679
443880.0000000    0.1063627
443920.0000000    0.1066919
443960.0000000    0.1014276
444000.0000000    0.0981430
444040.0000000    0.0956069
444080.0000000    0.0958183
444120.0000000    0.0952660
444160.0000000    0.0961023
444200.0000000    0.1015441
444240.0000000    0.0943088
444280.0000000    0.0859605
444320.0000000    0.0923432
444360.0000000    0.1002408
444400.0000000    0.0877009
444440.0000000    0.0941568
444480.0000000    0.0954832
444520.0000000    0.0927646
444560.0000000    0.0938179
444600.0000000    0.0980413
444640.0000000    0.0979431
444680.0000000    0.0901842
444720.0000000    0.0954649
444760.0000000    0.1019335
444800.0000000    0.0907731
444840.0000000    0.0937803
444880.0000000    0.0959144
444920.0000000    0.0935070
444960.0000000    0.1029277
445000.0000000    0.1145210
445040.0000000    0.1011039
445080.0000000    0.0919162
445120.0000000    0.1126830
445160.0000000    0.1155112
445200.0000000    0.1030634
445240.0000000    0.1002128
445280.0000000    0.1038748
445320.0000000    0.1022442
445360.0000000    0.1062495
445400.0000000    0.1010559
445440.0000000    0.0970210
445480.0000000    0.1104214
445520.0000000    0.1009278
445560.0000000    0.0980575
445600.0000000    0.1024288
445640.0000000    0.1049743
445680.0000000    0.0991709
445720.0000000    0.1004899
445760.0000000    0.1118741
445800.0000000    0.1079848
445840.0000000    0.1020351
445880.0000000    0.0975853
445920.0000000    0.1006080
445960.0000000    0.1029179
446000.0000000    0.1031653
446040.0000000    0.1147299
446080.0000000    0.1177475
446120.0000000    0.1077072
446160.0000000    0.1103547
446200.0000000    0.1000287
446240.0000000    0.1004075
446280.0000000    0.0963416
446320.0000000    0.1005503
446360.0000000    0.1040207
446400.0000000    0.1004750
446440.0000000    0.1031077
446480.0000000    0.1009426
446520.0000000    0.0993196
446560.0000000    0.0994971
446600.0000000    0.1058788
446640.0000000    0.1046966
446680.0000000    0.1009341
446720.0000000    0.1139130
446760.0000000    0.1051052
446800.0000000    0.0972193
446840.0000000    0.1073124
446880.0000000    0.1008782
446920.0000000    0.1040123
446960.0000000    0.1020378
447000.0000000    0.1058957
447040.0000000    0.0959396
447080.0000000    0.0986551
447120.0000000    0.0996535
447160.0000000    0.0979734
447200.0000000    0.0950759
447240.0000000    0.1042729
447280.0000000    0.1033206
447320.0000000    0.1099654
447360.0000000    0.1065392
447400.0000000    0.1010893
447440.0000000    0.1000952
447480.0000000    0.1023561
447520.0000000    0.0948679
447560.0000000    0.1081713
447600.0000000    0.1087654
447640.0000000    0.1020488
447680.0000000    0.1037517
447720.0000000    0.1048007
447760.0000000    0.1068204
447800.0000000    0.1107650
447840.0000000    0.1145255
447880.0000000    0.1079884
447920.0000000    0.0978506
447960.0000000    0.1127632
448000.0000000    0.0961832
448040.0000000    0.1144762
448080.0000000    0.1146239
448120.0000000    0.1182552
448160.0000000    0.1033991
448200.0000000    0.1022660
448240.0000000    0.1111720
448280.0000000    0.0974763
448320.0000000    0.1048430
448360.0000000    0.1077584
448400.0000000    0.1044469
448440.0000000    0.1021146
448480.0000000    0.0982492
448520.0000000    0.1063927
448560.0000000    0.1008565
448600.0000000    0.0997166
448640.0000000    0.0950252
448680.0000000    0.1055884
448720.0000000    0.0992519
448760.0000000    0.1026854
448800.0000000    0.1004711
448840.0000000    0.1065439
448880.0000000    0.1085730
448920.0000000    0.0934756
448960.0000000    0.1028616
449000.0000000    0.1103157
449040.0000000    0.1068137
449080.0000000    0.1133309
449120.0000000    0.1106743
449160.0000000    0.1115614
449200.0000000    0.1050395
449240.0000000    0.1044980
449280.0000000    0.1060724
449320.0000000    0.1030587
449360.0000000    0.1003638
449400.0000000    0.1021767
449440.0000000    0.1056888
449480.0000000    0.1017116
449520.0000000    0.1127494
449560.0000000    0.1057876
449600.0000000    0.1050153
449640.0000000    0.1088022
449680.0000000    0.1177863
449720.0000000    0.1051981
449760.0000000    0.1060081
449800.0000000    0.1031756
449840.0000000    0.1103456
449880.0000000    0.1099528
449920.0000000    0.1057919
449960.0000000    0.1022099
450000.0000000    0.1091236
450040.0000000    0.1029454
450080.0000000    0.1042076
450120.0000000    0.1165882
450160.0000000    0.1110369
450200.0000000    0.1112003
450240.0000000    0.0963037
450280.0000000    0.0958251
450320.0000000    0.1097340
450360.0000000    0.0967201
450400.0000000    0.1015084
450440.0000000    0.1128224
450480.0000000    0.1120248
450520.0000000    0.1272957
450560.0000000    0.1130757
450600.0000000    0.1130473
450640.0000000    0.1061102
450680.0000000    0.1071400
450720.0000000    0.1125984
450760.0000000    0.1085798
450800.0000000    0.1091463
450840.0000000    0.1060109
450880.0000000    0.0992626
450920.0000000    0.1115511
450960.0000000    0.1032578
451000.0000000    0.1012007
451040.0000000    0.1063725
451080.0000000    0.1062094
451120.0000000    0.1097560
451160.0000000    0.1263648
451200.0000000    0.1178749
451240.0000000    0.1236115
451280.0000000    0.1244583
451320.0000000    0.1182620
451360.0000000    0.1123410
451400.0000000    0.1280503
451440.0000000    0.1290216
451480.0000000    0.1114094
451520.0000000    0.1338226
451560.0000000    0.1351535
451600.0000000    0.1261443
451640.0000000    0.1221935
451680.0000000    0.1214337
451720.0000000    0.1269806
451760.0000000    0.1181144
451800.0000000    0.1125376
451840.0000000    0.1097497
451880.0000000    0.1068225
451920.0000000    0.1054499
451960.0000000    0.1065515
452000.0000000    0.1084960
452040.0000000    0.1115779
452080.0000000    0.1078355
452120.0000000    0.1138994
452160.0000000    0.1106480
452200.0000000    0.1130031
452240.0000000    0.1104437
452280.0000000    0.1042270
452320.0000000    0.1110812
452360.0000000    0.1105333
452400.0000000    0.1194145
452440.0000000    0.1113127
452480.0000000    0.1122472
452520.0000000    0.1230382
452560.0000000    0.1055198
452600.0000000    0.1033547
452640.0000000    0.1157086
452680.0000000    0.1018375
452720.0000000    0.1023557
452760.0000000    0.0988626
452800.0000000    0.1104104
452840.0000000    0.1023846
452880.0000000    0.1029364
452920.0000000    0.1133777
452960.0000000    0.0954815
453000.0000000    0.1063679
453040.0000000    0.1036271
453080.0000000    0.1089393
453120.0000000    0.1031867
453160.0000000    0.1054659
453200.0000000    0.1029641
453240.0000000    0.1044165
453280.0000000    0.1096770
453320.0000000    0.1195192
453360.0000000    0.1001609
453400.0000000    0.1041705
453440.0000000    0.1086379
453480.0000000    0.1006627
453520.0000000    0.1132897
453560.0000000    0.1059683
453600.0000000    0.1051834
453640.0000000    0.1094709
453680.0000000    0.1081451
453720.0000000    0.0993162
453760.0000000    0.1035889
453800.0000000    0.1063506
453840.0000000    0.1022031
453880.0000000    0.1029897
453920.0000000    0.1052956
453960.0000000    0.1001645
454000.0000000    0.1028923
454040.0000000    0.1025777
454080.0000000    0.1017731
454120.0000000    0.1047574
454160.0000000    0.1029158
454200.0000000    0.1040315
454240.0000000    0.1058860
454280.0000000    0.1030489
454320.0000000    0.1012915
454360.0000000    0.0985861
454400.0000000    0.0991049
454440.0000000    0.1082050
454480.0000000    0.1014794
454520.0000000    0.1066970
454560.0000000    0.1089112
454600.0000000    0.1025105
454640.0000000    0.1061529
454680.0000000    0.1051383
454720.0000000    0.1043356
454760.0000000    0.1063501
454800.0000000    0.1068108
454840.0000000    0.1056414
454880.0000000    0.1143061
454920.0000000    0.1155625
454960.0000000    0.1095160
455000.0000000    0.1083599
455040.0000000    0.0957619
455080.0000000    0.0982085
455120.0000000    0.0940007
455160.0000000    0.0998873
455200.0000000    0.0975168
455240.0000000    0.0947700
455280.0000000    0.1012400
455320.0000000    0.0980644
455360.0000000    0.0959075
455400.0000000    0.0854685
455440.0000000    0.0989377
455480.0000000    0.0894746
455520.0000000    0.1028790
455560.0000000    0.1128068
455600.0000000    0.0963925
455640.0000000    0.1034232
455680.0000000    0.1036318
455720.0000000    0.1034460
455760.0000000    0.1059788
455800.0000000    0.1078168
455840.0000000    0.1097018
455880.0000000    0.1143267
455920.0000000    0.1126258
455960.0000000    0.1080976
456000.0000000    0.1182904
456040.0000000    0.1257838
456080.0000000    0.1172375
456120.0000000    0.1092561
456160.0000000    0.1118857
456200.0000000    0.1137762
456240.0000000    0.1156350
456280.0000000    0.1155818
456320.0000000    0.1213509
456360.0000000    0.1000194
456400.0000000    0.1126957
456440.0000000    0.1007605
456480.0000000    0.1155808
456520.0000000    0.1086864
456560.0000000    0.1087258
456600.0000000    0.1001101
456640.0000000    0.0966279
456680.0000000    0.1118453
456720.0000000    0.1105180
456760.0000000    0.0981664
456800.0000000    0.0970939
456840.0000000    0.1064513
456880.0000000    0.1014139
456920.0000000    0.0898969
456960.0000000    0.1023546
457000.0000000    0.0938702
457040.0000000    0.0958526
457080.0000000    0.0968180
457120.0000000    0.0905501
457160.0000000    0.0870861
457200.0000000    0.0967130
457240.0000000    0.0968259
457280.0000000    0.0916884
457320.0000000    0.0869140
457360.0000000    0.0938147
457400.0000000    0.0895621
457440.0000000    0.0990631
457480.0000000    0.0974491
457520.0000000    0.0947898
457560.0000000    0.0915084
457600.0000000    0.0930835
457640.0000000    0.0932316
457680.0000000    0.0874411
457720.0000000    0.0910524
457760.0000000    0.0907196
457800.0000000    0.1028449
457840.0000000    0.0953829
457880.0000000    0.0958046
457920.0000000    0.0984780
457960.0000000    0.0977443
458000.0000000    0.0962067
458040.0000000    0.0914797
458080.0000000    0.0949110
458120.0000000    0.0843452
458160.0000000    0.0951699
458200.0000000    0.0951771
458240.0000000    0.0935213
458280.0000000    0.0890289
458320.0000000    0.0913917
458360.0000000    0.0927083
458400.0000000    0.0991257
458440.0000000    0.0938926
458480.0000000    0.0961857
458520.0000000    0.0918491
458560.0000000    0.0935618
458600.0000000    0.1002559
458640.0000000    0.0917285
458680.0000000    0.0981609
458720.0000000    0.0936649
458760.0000000    0.0993505
458800.0000000    0.1008877
458840.0000000    0.0999961
458880.0000000    0.1011888
458920.0000000    0.0942321
458960.0000000    0.0874662
459000.0000000    0.0898540
459040.0000000    0.0949998
459080.0000000    0.0925080
459120.0000000    0.1051368
459160.0000000    0.0983755
459200.0000000    0.0992636
459240.0000000    0.0963619
459280.0000000    0.0883816
459320.0000000    0.0993870
459360.0000000    0.0892965
459400.0000000    0.0918078
459440.0000000    0.0902144
459480.0000000    0.0902133
459520.0000000    0.0907201
459560.0000000    0.0980869
459600.0000000    0.1035528
459640.0000000    0.0940904
459680.0000000    0.0969857
459720.0000000    0.0895272
459760.0000000    0.0951099
459800.0000000    0.0888606
459840.0000000    0.0952305
459880.0000000    0.1059018
459920.0000000    0.0984378
459960.0000000    0.0867971
460000.0000000    0.0845926
460040.0000000    0.0897496
460080.0000000    0.0862592
460120.0000000    0.1047163
460160.0000000    0.0984478
460200.0000000    0.0989377
460240.0000000    0.0934725
460280.0000000    0.1007493
460320.0000000    0.1037687
460360.0000000    0.0897677
460400.0000000    0.0868378
460440.0000000    0.0960587
460480.0000000    0.1002369
460520.0000000    0.1102445
460560.0000000    0.0945618
460600.0000000    0.0930479
460640.0000000    0.1107286
460680.0000000    0.0888165
460720.0000000    0.0866322
460760.0000000    0.0909746
460800.0000000    0.0917356
460840.0000000    0.0867769
460880.0000000    0.1001871
460920.0000000    0.0948535
460960.0000000    0.0984578
461000.0000000    0.0875606
461040.0000000    0.0943665
461080.0000000    0.0874844
461120.0000000    0.0986606
461160.0000000    0.0978763
461200.0000000    0.1044954
461240.0000000    0.1090107
461280.0000000    0.0889489
461320.0000000    0.0978936
461360.0000000    0.0977527
461400.0000000    0.0979674
461440.0000000    0.0925309
461480.0000000    0.1159846
461520.0000000    0.0937610
461560.0000000    0.0995155
461600.0000000    0.0884033
461640.0000000    0.0918048
461680.0000000    0.1082159
461720.0000000    0.0952747
461760.0000000    0.1123703
461800.0000000    0.1110356
461840.0000000    0.1042959
461880.0000000    0.1024304
461920.0000000    0.0933409
461960.0000000    0.1014654
462000.0000000    0.0962381
462040.0000000    0.1076192
462080.0000000    0.1091461
462120.0000000    0.1028419
462160.0000000    0.1114063
462200.0000000    0.1000207
462240.0000000    0.1028035
462280.0000000    0.0969395
462320.0000000    0.1001389
462360.0000000    0.0955273
462400.0000000    0.0961817
462440.0000000    0.0939909
462480.0000000    0.0921029
462520.0000000    0.0921812
462560.0000000    0.0964442
462600.0000000    0.1017606
462640.0000000    0.0984785
462680.0000000    0.1098340
462720.0000000    0.0872691
462760.0000000    0.0969418
462800.0000000    0.1050661
462840.0000000    0.0979918
462880.0000000    0.1000340
462920.0000000    0.1033129
462960.0000000    0.0875991
463000.0000000    0.0929295
463040.0000000    0.0973222
463080.0000000    0.1015264
463120.0000000    0.1131464
463160.0000000    0.1003722
463200.0000000    0.0980066
463240.0000000    0.0967415
463280.0000000    0.0903138
463320.0000000    0.0979010
463360.0000000    0.1061422
463400.0000000    0.0920661
463440.0000000    0.0927535
463480.0000000    0.0920511
463520.0000000    0.1011431
463560.0000000    0.0947593
463600.0000000    0.1024712
463640.0000000    0.1059213
463680.0000000    0.1084149
463720.0000000    0.1105923
463760.0000000    0.0940490
463800.0000000    0.0966270
463840.0000000    0.1105496
463880.0000000    0.1040827
463920.0000000    0.1034284
463960.0000000    0.1181458
464000.0000000    0.1092940
464040.0000000    0.1118097
464080.0000000    0.0984096
464120.0000000    0.1081291
464160.0000000    0.1060596
464200.0000000    0.1169126
464240.0000000    0.0959782
464280.0000000    0.0976348
464320.0000000    0.1035196
464360.0000000    0.0976974
464400.0000000    0.0944143
464440.0000000    0.0946622
464480.0000000    0.0880422
464520.0000000    0.0932403
464560.0000000    0.1040618
464600.0000000    0.1029574
464640.0000000    0.0980377
464680.0000000    0.1000683
464720.0000000    0.1047461
464760.0000000    0.1006805
464800.0000000    0.1087034
464840.0000000    0.1004776
464880.0000000    0.1027702
464920.0000000    0.1012190
464960.0000000    0.0989965
465000.0000000    0.0993092
465040.0000000    0.0965242
465080.0000000    0.0944466
465120.0000000    0.0893243
465160.0000000    0.0965082
465200.0000000    0.0994789
465240.0000000    0.0920381
465280.0000000    0.1062934
465320.0000000    0.1096752
465360.0000000    0.1044420
465400.0000000    0.1065458
465440.0000000    0.1012811
465480.0000000    0.1153539
465520.0000000    0.1017401
465560.0000000    0.0892099
465600.0000000    0.1067340
465640.0000000    0.0998094
465680.0000000    0.1094780
465720.0000000    0.1007311
465760.0000000    0.0942400
465800.0000000    0.1148355
465840.0000000    0.1010413
465880.0000000    0.0897494
465920.0000000    0.1020533
465960.0000000    0.1034375
466000.0000000    0.1023230
466040.0000000    0.0959681
466080.0000000    0.0960044
466120.0000000    0.0934887
466160.0000000    0.0973944
466200.0000000    0.0901444
466240.0000000    0.0971226
466280.0000000    0.0870415
466320.0000000    0.0881537
466360.0000000    0.0889920
466400.0000000    0.0983024
466440.0000000    0.0968846
466480.0000000    0.0950877
466520.0000000    0.0930486
466560.0000000    0.0814556
466600.0000000    0.1001699
466640.0000000    0.0940604
466680.0000000    0.1013653
466720.0000000    0.0932667
466760.0000000    0.0993884
466800.0000000    0.0972759
466840.0000000    0.1019742
466880.0000000    0.1077901
466920.0000000    0.0935231
466960.0000000    0.1158329
467000.0000000    0.0987401
467040.0000000    0.0955014
467080.0000000    0.0889065
467120.0000000    0.0890124
467160.0000000    0.0848580
467200.0000000    0.0830824
467240.0000000    0.0998372
467280.0000000    0.0956162
467320.0000000    0.0870911
467360.0000000    0.0876192
467400.0000000    0.0955446
467440.0000000    0.0981655
467480.0000000    0.0982781
467520.0000000    0.0975055
467560.0000000    0.0922922
467600.0000000    0.0884010
467640.0000000    0.0995631
467680.0000000    0.0847385
467720.0000000    0.0898747
467760.0000000    0.0872356
467800.0000000    0.0865683
467840.0000000    0.0894088
467880.0000000    0.1032982
467920.0000000    0.0946022
467960.0000000    0.1016959
468000.0000000    0.0964748
468040.0000000    0.1027634
468080.0000000    0.0923790
468120.0000000    0.0913528
468160.0000000    0.0942552
468200.0000000    0.0950494
468240.0000000    0.0889889
468280.0000000    0.0941094
468320.0000000    0.0975757
468360.0000000    0.1093402
468400.0000000    0.0966765
468440.0000000    0.0959807
468480.0000000    0.0974371
468520.0000000    0.1031545
468560.0000000    0.0881055
468600.0000000    0.0877139
468640.0000000    0.0934464
468680.0000000    0.0898433
468720.0000000    0.1024845
468760.0000000    0.0958987
468800.0000000    0.0918351
468840.0000000    0.0965132
468880.0000000    0.0924688
468920.0000000    0.0975815
468960.0000000    0.0977739
469000.0000000    0.0895297
469040.0000000    0.1010614
469080.0000000    0.0957988
469120.0000000    0.0955843
469160.0000000    0.0902997
469200.0000000    0.0996207
469240.0000000    0.0957912
469280.0000000    0.0960340
469320.0000000    0.0860726
469360.0000000    0.0904553
469400.0000000    0.0819511
469440.0000000    0.0877514
469480.0000000    0.0877812
469520.0000000    0.1032133
469560.0000000    0.0968564
469600.0000000    0.0950208
469640.0000000    0.0979992
469680.0000000    0.0937124
469720.0000000    0.0945934
469760.0000000    0.1069709
469800.0000000    0.1060348
469840.0000000    0.0874428
469880.0000000    0.0965756
469920.0000000    0.0962253
469960.0000000    0.0976807
470000.0000000    0.0934532
470040.0000000    0.0915497
470080.0000000    0.0775433
470120.0000000    0.0980968
470160.0000000    0.0816841
470200.0000000    0.0956933
470240.0000000    0.0920387
470280.0000000    0.0971067
470320.0000000    0.1004747
470360.0000000    0.0999578
470400.0000000    0.1041279
470440.0000000    0.1056546
470480.0000000    0.1101059
470520.0000000    0.1095212
470560.0000000    0.0889563
470600.0000000    0.0972090
470640.0000000    0.0882764
470680.0000000    0.0867728
470720.0000000    0.1023802
470760.0000000    0.0912403
470800.0000000    0.0895174
470840.0000000    0.0976033
470880.0000000    0.1138460
470920.0000000    0.1018436
470960.0000000    0.0930712
471000.0000000    0.0891659
471040.0000000    0.0909652
471080.0000000    0.0850462
471120.0000000    0.1021804
471160.0000000    0.1024588
471200.0000000    0.0921018
471240.0000000    0.0965106
471280.0000000    0.0912886
471320.0000000    0.0946632
471360.0000000    0.1152370
471400.0000000    0.1162143
471440.0000000    0.1016584
471480.0000000    0.1080582
471520.0000000    0.1074553
471560.0000000    0.1090661
471600.0000000    0.1000457
471640.0000000    0.1111081
471680.0000000    0.1110117
471720.0000000    0.1136977
471760.0000000    0.1051204
471800.0000000    0.1152888
471840.0000000    0.1199953
471880.0000000    0.1142447
471920.0000000    0.1176284
471960.0000000    0.1050701
472000.0000000    0.1023922
472040.0000000    0.1109715
472080.0000000    0.1025779
472120.0000000    0.1093746
472160.0000000    0.0966679
472200.0000000    0.1121292
472240.0000000    0.1022535
472280.0000000    0.0913681
472320.0000000    0.1000817
472360.0000000    0.1032298
472400.0000000    0.1018169
472440.0000000    0.0986958
472480.0000000    0.1104867
472520.0000000    0.1061902
472560.0000000    0.1072157
472600.0000000    0.1145641
472640.0000000    0.1028968
472680.0000000    0.1013434
472720.0000000    0.1076209
472760.0000000    0.1067155
472800.0000000    0.0984529
472840.0000000    0.1001737
472880.0000000    0.1082731
472920.0000000    0.1054302
472960.0000000    0.1138989
473000.0000000    0.0976681
473040.0000000    0.1081714
473080.0000000    0.1118715
473120.0000000    0.1055064
473160.0000000    0.1064622
473200.0000000    0.1018496
473240.0000000    0.1060705
473280.0000000    0.0962358
473320.0000000    0.1022293
473360.0000000    0.0892889
473400.0000000    0.0907448
473440.0000000    0.0943744
473480.0000000    0.0997525
473520.0000000    0.1097959
473560.0000000    0.1085084
473600.0000000    0.1002386
473640.0000000    0.1106252
473680.0000000    0.1146633
473720.0000000    0.1044574
473760.0000000    0.1047487
473800.0000000    0.1110454
473840.0000000    0.1025235
473880.0000000    0.1026830
473920.0000000    0.1003553
473960.0000000    0.1072793
474000.0000000    0.1018478
474040.0000000    0.1002477
474080.0000000    0.1079005
474120.0000000    0.1053378
474160.0000000    0.0957719
474200.0000000    0.1040542
474240.0000000    0.0969188
474280.0000000    0.1018878
474320.0000000    0.1050762
474360.0000000    0.0999841
474400.0000000    0.0983845
474440.0000000    0.0950303
474480.0000000    0.0941126
474520.0000000    0.0941034
474560.0000000    0.0970785
474600.0000000    0.0885413
474640.0000000    0.1130721
474680.0000000    0.1092168
474720.0000000    0.1022468
474760.0000000    0.1108326
474800.0000000    0.1152715
474840.0000000    0.1006531
474880.0000000    0.1069355
474920.0000000    0.0991350
474960.0000000    0.1087026
475000.0000000    0.1033617
475040.0000000    0.1233146
475080.0000000    0.1029461
475120.0000000    0.0994183
475160.0000000    0.0955244
475200.0000000    0.0986559
475240.0000000    0.0994002
475280.0000000    0.0945759
475320.0000000    0.1067373
475360.0000000    0.1074284
475400.0000000    0.1124018
475440.0000000    0.0981415
475480.0000000    0.0970711
475520.0000000    0.0975407
475560.0000000    0.0964262
475600.0000000    0.0952605
475640.0000000    0.0913421
475680.0000000    0.0898617
475720.0000000    0.0863729
475760.0000000    0.0928665
475800.0000000    0.0984097
475840.0000000    0.0938181
475880.0000000    0.0957872
475920.0000000    0.0972629
475960.0000000    0.0942436
476000.0000000    0.1024931
476040.0000000    0.0983850
476080.0000000    0.1016359
476120.0000000    0.0980997
476160.0000000    0.1013613
476200.0000000    0.1056641
476240.0000000    0.1031971
476280.0000000    0.0963916
476320.0000000    0.1099341
476360.0000000    0.0971864
476400.0000000    0.1033441
476440.0000000    0.1007617
476480.0000000    0.1038516
476520.0000000    0.1092967
476560.0000000    0.0987762
476600.0000000    0.0933942
476640.0000000    0.1007767
476680.0000000    0.1078291
476720.0000000    0.1148729
476760.0000000    0.1022065
476800.0000000    0.1011113
476840.0000000    0.1034479
476880.0000000    0.0953903
476920.0000000    0.1001469
476960.0000000    0.0939959
477000.0000000    0.0979555
477040.0000000    0.1021278
477080.0000000    0.0960547
477120.0000000    0.1073344
477160.0000000    0.0987848
477200.0000000    0.0976457
477240.0000000    0.0940326
477280.0000000    0.1111663
477320.0000000    0.1013082
477360.0000000    0.1020416
477400.0000000    0.1068693
477440.0000000    0.1019063
477480.0000000    0.0994843
477520.0000000    0.0928824
477560.0000000    0.0977637
477600.0000000    0.0996679
477640.0000000    0.1017798
477680.0000000    0.0988294
477720.0000000    0.1074683
477760.0000000    0.1139238
477800.0000000    0.0986103
477840.0000000    0.0949579
477880.0000000    0.0916594
477920.0000000    0.1127237
477960.0000000    0.1065522
478000.0000000    0.1123137
478040.0000000    0.1192982
478080.0000000    0.1109855
478120.0000000    0.0993422
478160.0000000    0.1191828
478200.0000000    0.1063677
478240.0000000    0.0983914
478280.0000000    0.0989361
478320.0000000    0.0953538
478360.0000000    0.0994050
478400.0000000    0.0960743
478440.0000000    0.0945057
478480.0000000    0.0910023
478520.0000000    0.0969654
478560.0000000    0.1088645
478600.0000000    0.1061858
478640.0000000    0.1033761
478680.0000000    0.1081832
478720.0000000    0.0993431
478760.0000000    0.0931935
478800.0000000    0.1100966
478840.0000000    0.0997533
478880.0000000    0.0909438
478920.0000000    0.0950884
478960.0000000    0.0895291
479000.0000000    0.1058078
479040.0000000    0.1161983
479080.0000000    0.1017275
479120.0000000    0.0949127
479160.0000000    0.0970150
479200.0000000    0.1027084
479240.0000000    0.0966981
479280.0000000    0.0925313
479320.0000000    0.0937318
479360.0000000    0.0966771
479400.0000000    0.1166674
479440.0000000    0.0905794
479480.0000000    0.1001737
479520.0000000    0.0922468
479560.0000000    0.1011916
479600.0000000    0.1014105
479640.0000000    0.0940271
479680.0000000    0.1000036
479720.0000000    0.0987883
479760.0000000    0.0914504
479800.0000000    0.0976306
479840.0000000    0.1005555
479880.0000000    0.1153839
479920.0000000    0.1052269
479960.0000000    0.1068958
480000.0000000    0.1125501
480040.0000000    0.1132038
480080.0000000    0.1119440
480120.0000000    0.1080992
480160.0000000    0.1120717
480200.0000000    0.1091954
480240.0000000    0.1025687
480280.0000000    0.0954715
480320.0000000    0.1013364
480360.0000000    0.1120231
480400.0000000    0.1071226
480440.0000000    0.1014312
480480.0000000    0.0977125
480520.0000000    0.0973324
480560.0000000    0.0937411
480600.0000000    0.0935634
480640.0000000    0.1121802
480680.0000000    0.1017515
480720.0000000    0.1119407
480760.0000000    0.0999514
480800.0000000    0.1083322
480840.0000000    0.1110865
480880.0000000    0.1107498
480920.0000000    0.1079550
480960.0000000    0.1188279
481000.0000000    0.1022782
481040.0000000    0.1089760
481080.0000000    0.1029595
481120.0000000    0.1215914
481160.0000000    0.1092426
481200.0000000    0.1075408
481240.0000000    0.1047832
481280.0000000    0.1289749
481320.0000000    0.1132044
481360.0000000    0.1048366
481400.0000000    0.1060590
481440.0000000    0.1056423
481480.0000000    0.1081194
481520.0000000    0.1282155
481560.0000000    0.1197506
481600.0000000    0.1137066
481640.0000000    0.1184738
481680.0000000    0.1072683
481720.0000000    0.1146805
481760.0000000    0.1032112
481800.0000000    0.1084337
481840.0000000    0.1059478
481880.0000000    0.1038192
481920.0000000    0.0984518
481960.0000000    0.1016964
482000.0000000    0.1093665
482040.0000000    0.1011248
482080.0000000    0.1032048
482120.0000000    0.1105859
482160.0000000    0.0984250
482200.0000000    0.0929656
482240.0000000    0.0928800
482280.0000000    0.0970466
482320.0000000    0.1059878
482360.0000000    0.1106864
482400.0000000    0.1022693
482440.0000000    0.1009604
482480.0000000    0.1089264
482520.0000000    0.1128939
482560.0000000    0.1202951
482600.0000000    0.1028408
482640.0000000    0.1048179
482680.0000000    0.1050137
482720.0000000    0.0960500
482760.0000000    0.1053404
482800.0000000    0.1155176
482840.0000000    0.1038718
482880.0000000    0.1019221
482920.0000000    0.1015046
482960.0000000    0.1002094
483000.0000000    0.0992249
483040.0000000    0.0990597
483080.0000000    0.0993553
483120.0000000    0.1009532
483160.0000000    0.0989056
483200.0000000    0.0972203
483240.0000000    0.1010256
483280.0000000    0.0988489
483320.0000000    0.1141869
483360.0000000    0.1146253
483400.0000000    0.1144089
483440.0000000    0.1181818
483480.0000000    0.1077788
483520.0000000    0.1096209
483560.0000000    0.0983355
483600.0000000    0.1056316
483640.0000000    0.0999652
483680.0000000    0.1053906
483720.0000000    0.0996386
483760.0000000    0.1101044
483800.0000000    0.1064091
483840.0000000    0.1135766
483880.0000000    0.1150608
483920.0000000    0.1039243
483960.0000000    0.1074941
484000.0000000    0.1108359
484040.0000000    0.1089354
484080.0000000    0.1063156
484120.0000000    0.0957418
484160.0000000    0.1071199
484200.0000000    0.0931504
484240.0000000    0.0961558
484280.0000000    0.1008946
484320.0000000    0.0991945
484360.0000000    0.1096935
484400.0000000    0.0991985
484440.0000000    0.1060918
484480.0000000    0.0964005
484520.0000000    0.0997670
484560.0000000    0.0991250
484600.0000000    0.0944962
484640.0000000    0.1040832
484680.0000000    0.1107418
484720.0000000    0.1000687
484760.0000000    0.1037603
484800.0000000    0.0983361
484840.0000000    0.1102458
484880.0000000    0.1096656
484920.0000000    0.1149933
484960.0000000    0.1111968
485000.0000000    0.1042533
485040.0000000    0.0907086
485080.0000000    0.0950904
485120.0000000    0.1038747
485160.0000000    0.1042683
485200.0000000    0.1070602
485240.0000000    0.0968153
485280.0000000    0.1097570
485320.0000000    0.1047590
485360.0000000    0.1005127
485400.0000000    0.1026595
485440.0000000    0.0982550
485480.0000000    0.1015597
485520.0000000    0.0930458
485560.0000000    0.0985931
485600.0000000    0.1011733
485640.0000000    0.1102234
485680.0000000    0.1014045
485720.0000000    0.0939402
485760.0000000    0.1019310
485800.0000000    0.0946572
485840.0000000    0.0842706
485880.0000000    0.0881852
485920.0000000    0.0893610
485960.0000000    0.0964740
486000.0000000    0.0918197
486040.0000000    0.1038347
486080.0000000    0.1013241
486120.0000000    0.0969182
486160.0000000    0.0948532
486200.0000000    0.0926965
486240.0000000    0.0954119
486280.0000000    0.1070003
486320.0000000    0.0966348
486360.0000000    0.1117821
486400.0000000    0.0948048
486440.0000000    0.0972085
486480.0000000    0.0945081
486520.0000000    0.1044467
486560.0000000    0.1132245
486600.0000000    0.1043295
486640.0000000    0.0957009
486680.0000000    0.0973657
486720.0000000    0.0988525
486760.0000000    0.1031602
486800.0000000    0.1005495
486840.0000000    0.1067145
486880.0000000    0.1055020
486920.0000000    0.0969764
486960.0000000    0.0962825
487000.0000000    0.0876547
487040.0000000    0.0974750
487080.0000000    0.1006992
487120.0000000    0.0976633
487160.0000000    0.0901651
487200.0000000    0.0956130
487240.0000000    0.0913453
487280.0000000    0.0929814
487320.0000000    0.1040137
487360.0000000    0.1011830
487400.0000000    0.1003217
487440.0000000    0.1022768
487480.0000000    0.0995118
487520.0000000    0.0944796
487560.0000000    0.1019487
487600.0000000    0.1010414
487640.0000000    0.0902275
487680.0000000    0.1011773
487720.0000000    0.0922381
487760.0000000    0.0912682
487800.0000000    0.1012622
487840.0000000    0.0985809
487880.0000000    0.0947108
487920.0000000    0.0944059
487960.0000000    0.0901338
488000.0000000    0.0938564
488040.0000000    0.0989808
488080.0000000    0.0973094
488120.0000000    0.0926441
488160.0000000    0.0981176
488200.0000000    0.1024170
488240.0000000    0.1042306
488280.0000000    0.0926979
488320.0000000    0.1068534
488360.0000000    0.0921751
488400.0000000    0.1051906
488440.0000000    0.1064750
488480.0000000    0.1057975
488520.0000000    0.1068075
488560.0000000    0.1023060
488600.0000000    0.0981615
488640.0000000    0.0925883
488680.0000000    0.0953146
488720.0000000    0.1029266
488760.0000000    0.0986459
488800.0000000    0.1015485
488840.0000000    0.1090420
488880.0000000    0.1092954
488920.0000000    0.0954738
488960.0000000    0.1004754
489000.0000000    0.0914292
489040.0000000    0.0966884
489080.0000000    0.0933969
489120.0000000    0.1003968
489160.0000000    0.0962176
489200.0000000    0.0980982
489240.0000000    0.0948916
489280.0000000    0.0917345
489320.0000000    0.0883267
489360.0000000    0.0928173
489400.0000000    0.0877037
489440.0000000    0.0888340
489480.0000000    0.0907387
489520.0000000    0.0930394
489560.0000000    0.0945447
489600.0000000    0.1127942
489640.0000000    0.0917369
489680.0000000    0.0937734
489720.0000000    0.1005502
489760.0000000    0.0978516
489800.0000000    0.1036493
489840.0000000    0.0954839
489880.0000000    0.0954301
489920.0000000    0.1036117
489960.0000000    0.0916709
490000.0000000    0.0948365
490040.0000000    0.1059169
490080.0000000    0.1145085
490120.0000000    0.0890296
490160.0000000    0.1048637
490200.0000000    0.0963833
490240.0000000    0.1029522
490280.0000000    0.1022839
490320.0000000    0.0975871
490360.0000000    0.0966832
490400.0000000    0.0907456
490440.0000000    0.1007160
490480.0000000    0.0990802
490520.0000000    0.1047910
490560.0000000    0.0971978
490600.0000000    0.1058625
490640.0000000    0.1017206
490680.0000000    0.0965898
490720.0000000    0.0887128
490760.0000000    0.0947238
490800.0000000    0.0878987
490840.0000000    0.1003690
490880.0000000    0.0986089
490920.0000000    0.1010699
490960.0000000    0.1004033
491000.0000000    0.1061295
491040.0000000    0.0997425
491080.0000000    0.0998366
491120.0000000    0.0942989
491160.0000000    0.0881296
491200.0000000    0.0958528
491240.0000000    0.0902274
491280.0000000    0.0843010
491320.0000000    0.0900740
491360.0000000    0.0973220
491400.0000000    0.1017724
491440.0000000    0.1044997
491480.0000000    0.0853463
491520.0000000    0.0883105
491560.0000000    0.0872759
491600.0000000    0.0859711
491640.0000000    0.0876958
491680.0000000    0.0931288
491720.0000000    0.0877402
491760.0000000    0.0857152
491800.0000000    0.0896555
491840.0000000    0.0900672
491880.0000000    0.0934806
491920.0000000    0.0907159
491960.0000000    0.0884505
492000.0000000    0.0929526
492040.0000000    0.0924170
492080.0000000    0.0960587
492120.0000000    0.0913064
492160.0000000    0.0918847
492200.0000000    0.0850746
492240.0000000    0.0853689
492280.0000000    0.0889348
492320.0000000    0.0945524
492360.0000000    0.0848318
492400.0000000    0.0833282
492440.0000000    0.0863707
492480.0000000    0.0866441
492520.0000000    0.0878469
492560.0000000    0.0932686
492600.0000000    0.0841562
492640.0000000    0.0866754
492680.0000000    0.0796603
492720.0000000    0.1009483
492760.0000000    0.0925247
492800.0000000    0.0885996
492840.0000000    0.0839731
492880.0000000    0.0921423
492920.0000000    0.0899823
492960.0000000    0.0883491
493000.0000000    0.0833276
493040.0000000    0.0875235
493080.0000000    0.0873774
493120.0000000    0.0851422
493160.0000000    0.0906383
493200.0000000    0.0910754
493240.0000000    0.0870012
493280.0000000    0.0904908
493320.0000000    0.0851150
493360.0000000    0.0912687
493400.0000000    0.0972188
493440.0000000    0.0971321
493480.0000000    0.1060456
493520.0000000    0.0908293
493560.0000000    0.0910514
493600.0000000    0.0941140
493640.0000000    0.0956478
493680.0000000    0.0921237
493720.0000000    0.0905270
493760.0000000    0.0839183
493800.0000000    0.0849528
493840.0000000    0.0851535
493880.0000000    0.0822678
493920.0000000    0.0797039
493960.0000000    0.0854514
494000.0000000    0.0988043
494040.0000000    0.0935511
494080.0000000    0.0806710
494120.0000000    0.0890953
494160.0000000    0.0832981
494200.0000000    0.0851165
494240.0000000    0.0854791
494280.0000000    0.0845604
494320.0000000    0.0913473
494360.0000000    0.1015115
494400.0000000    0.0897983
494440.0000000    0.0893959
494480.0000000    0.0947362
494520.0000000    0.0946714
494560.0000000    0.0865440
494600.0000000    0.0897031
494640.0000000    0.0940601
494680.0000000    0.1037933
494720.0000000    0.0990685
494760.0000000    0.1010514
494800.0000000    0.1028297
494840.0000000    0.0887939
494880.0000000    0.0870904
494920.0000000    0.0907676
494960.0000000    0.0901372
495000.0000000    0.0930829
495040.0000000    0.1019548
495080.0000000    0.0837371
495120.0000000    0.1024381
495160.0000000    0.1015721
495200.0000000    0.0862110
495240.0000000    0.1001010
495280.0000000    0.0918240
495320.0000000    0.0890151
495360.0000000    0.0848080
495400.0000000    0.0886932
495440.0000000    0.0940008
495480.0000000    0.0942486
495520.0000000    0.0843942
495560.0000000    0.0877219
495600.0000000    0.0892795
495640.0000000    0.0895082
495680.0000000    0.0934194
495720.0000000    0.0975179
495760.0000000    0.0890917
495800.0000000    0.0994452
495840.0000000    0.0814202
495880.0000000    0.0896014
495920.0000000    0.0951448
495960.0000000    0.0825319
496000.0000000    0.0893639
496040.0000000    0.0899580
496080.0000000    0.0865883
496120.0000000    0.0892425
496160.0000000    0.0858351
496200.0000000    0.0814928
496240.0000000    0.0950642
496280.0000000    0.0964114
496320.0000000    0.0933009
496360.0000000    0.0849417
496400.0000000    0.0954973
496440.0000000    0.0821193
496480.0000000    0.0859735
496520.0000000    0.0890437
496560.0000000    0.0846616
496600.0000000    0.0958871
496640.0000000    0.0914571
496680.0000000    0.0871976
496720.0000000    0.0941816
496760.0000000    0.0989078
496800.0000000    0.0973348
496840.0000000    0.0859318
496880.0000000    0.0996615
496920.0000000    0.0940786
496960.0000000    0.0967944
497000.0000000    0.0999489
497040.0000000    0.0963159
497080.0000000    0.1037172
497120.0000000    0.0920856
497160.0000000    0.1013999
497200.0000000    0.1077539
497240.0000000    0.1130020
497280.0000000    0.1005272
497320.0000000    0.0956793
497360.0000000    0.0986320
497400.0000000    0.1038515
497440.0000000    0.1044004
497480.0000000    0.0958401
497520.0000000    0.0972507
497560.0000000    0.0902647
497600.0000000    0.0882800
497640.0000000    0.0930089
497680.0000000    0.0898140
497720.0000000    0.0848480
497760.0000000    0.0965453
497800.0000000    0.0900086
497840.0000000    0.0833616
497880.0000000    0.0913526
497920.0000000    0.0807029
497960.0000000    0.0921636
498000.0000000    0.0848067
498040.0000000    0.1064892
498080.0000000    0.0934287
498120.0000000    0.0933061
498160.0000000    0.0970804
498200.0000000    0.0867884
498240.0000000    0.0940001
498280.0000000    0.0903799
498320.0000000    0.0859611
498360.0000000    0.0901804
498400.0000000    0.0903385
498440.0000000    0.0918709
498480.0000000    0.0930364
498520.0000000    0.0942845
498560.0000000    0.0897752
498600.0000000    0.0936938
498640.0000000    0.0893343
498680.0000000    0.0856387
498720.0000000    0.0887755
498760.0000000    0.0907695
498800.0000000    0.0936750
498840.0000000    0.0994499
498880.0000000    0.0914382
498920.0000000    0.0935656
498960.0000000    0.0855609
499000.0000000    0.0893979
499040.0000000    0.0849547
499080.0000000    0.0937982
499120.0000000    0.0878546
499160.0000000    0.0877355
499200.0000000    0.0880896
499240.0000000    0.0860192
499280.0000000    0.0879615
499320.0000000    0.0826377
499360.0000000    0.0937281
499400.0000000    0.0945682
499440.0000000    0.0862124
499480.0000000    0.0829170
499520.0000000    0.0945508
499560.0000000    0.0893914
499600.0000000    0.0888923
499640.0000000    0.0927003
499680.0000000    0.0896252
499720.0000000    0.0915327
499760.0000000    0.0920441
499800.0000000    0.0893641
499840.0000000    0.0884833
499880.0000000    0.1039457
499920.0000000    0.0910315
499960.0000000    0.0915830
500000.0000000    0.0926519
500040.0000000    0.0949942
500080.0000000    0.1036277
500120.0000000    0.0890042
500160.0000000    0.0989412
500200.0000000    0.0973707
500240.0000000    0.0953498
500280.0000000    0.0935397
500320.0000000    0.1043700
500360.0000000    0.0980498
500400.0000000    0.0953818
500440.0000000    0.0926715
500480.0000000    0.0842356
500520.0000000    0.0900664
500560.0000000    0.0949406
500600.0000000    0.0878966
500640.0000000    0.0962447
500680.0000000    0.0977700
500720.0000000    0.1054846
500760.0000000    0.0862992
500800.0000000    0.0866324
500840.0000000    0.0934470
500880.0000000    0.0947554
500920.0000000    0.0939175
500960.0000000    0.0891127
501000.0000000    0.0963889
501040.0000000    0.0939329
501080.0000000    0.0906765
501120.0000000    0.0875648
501160.0000000    0.0848097
501200.0000000    0.0947968
501240.0000000    0.0867849
501280.0000000    0.1063319
501320.0000000    0.1036824
501360.0000000    0.0974207
501400.0000000    0.1074216
501440.0000000    0.0994723
501480.0000000    0.0918702
501520.0000000    0.0926637
501560.0000000    0.0879612
501600.0000000    0.1008480
501640.0000000    0.0918769
501680.0000000    0.0980728
501720.0000000    0.1010753
501760.0000000    0.1062994
501800.0000000    0.1048828
501840.0000000    0.1036621
501880.0000000    0.1027864
501920.0000000    0.0813803
501960.0000000    0.0921279
502000.0000000    0.0957769
502040.0000000    0.0964947
502080.0000000    0.0919238
502120.0000000    0.0947015
502160.0000000    0.0896811
502200.0000000    0.1014293
502240.0000000    0.0956626
502280.0000000    0.0943435
502320.0000000    0.1015613
502360.0000000    0.1003609
502400.0000000    0.0975280
502440.0000000    0.0983723
502480.0000000    0.0911292
502520.0000000    0.0961591
502560.0000000    0.0858487
502600.0000000    0.0828216
502640.0000000    0.0893948
502680.0000000    0.0859713
502720.0000000    0.0943594
502760.0000000    0.0898543
502800.0000000    0.0953926
502840.0000000    0.0951926
502880.0000000    0.0839149
502920.0000000    0.0812775
502960.0000000    0.0889759
503000.0000000    0.0867072
503040.0000000    0.0892003
503080.0000000    0.0801799
503120.0000000    0.0873876
503160.0000000    0.0785239
503200.0000000    0.0909118
503240.0000000    0.1028421
503280.0000000    0.0853427
503320.0000000    0.0876509
503360.0000000    0.0921626
503400.0000000    0.0851697
503440.0000000    0.0874581
503480.0000000    0.0869481
503520.0000000    0.0887493
503560.0000000    0.0811314
503600.0000000    0.0852652
503640.0000000    0.0862957
503680.0000000    0.0881526
503720.0000000    0.0919121
503760.0000000    0.0896398
503800.0000000    0.0852436
503840.0000000    0.0889138
503880.0000000    0.0892651
503920.0000000    0.0811177
503960.0000000    0.0809733
504000.0000000    0.0855877
504040.0000000    0.0798352
504080.0000000    0.0801838
504120.0000000    0.0867266
504160.0000000    0.0845280
504200.0000000    0.0909941
504240.0000000    0.0865931
504280.0000000    0.0794702
504320.0000000    0.0848535
504360.0000000    0.0835761
504400.0000000    0.0888072
504440.0000000    0.0826114
504480.0000000    0.0895510
504520.0000000    0.0913771
504560.0000000    0.0966677
504600.0000000    0.0892796
504640.0000000    0.0867053
504680.0000000    0.1012744
504720.0000000    0.0877272
504760.0000000    0.0794340
504800.0000000    0.0938479
504840.0000000    0.0923888
504880.0000000    0.0929461
504920.0000000    0.0978743
504960.0000000    0.0944407
505000.0000000    0.1000293
505040.0000000    0.1089147
505080.0000000    0.1055501
505120.0000000    0.1034627
505160.0000000    0.1041022
505200.0000000    0.0953408
505240.0000000    0.1022735
505280.0000000    0.0995247
505320.0000000    0.1072730
505360.0000000    0.1009730
505400.0000000    0.1067301
505440.0000000    0.1070510
505480.0000000    0.1115146
505520.0000000    0.0963974
505560.0000000    0.0988845
505600.0000000    0.1084624
505640.0000000    0.1065867
505680.0000000    0.0912726
505720.0000000    0.0985030
505760.0000000    0.0921401
505800.0000000    0.0993020
505840.0000000    0.0980757
505880.0000000    0.0912906
505920.0000000    0.0913453
505960.0000000    0.0979080
506000.0000000    0.1057859
506040.0000000    0.0976466
506080.0000000    0.1039417
506120.0000000    0.0999729
506160.0000000    0.1039070
506200.0000000    0.0939116
506240.0000000    0.0919212
506280.0000000    0.0982225
506320.0000000    0.0958761
506360.0000000    0.1031875
506400.0000000    0.1013820
506440.0000000    0.0955048
506480.0000000    0.0894920
506520.0000000    0.1013828
506560.0000000    0.1002301
506600.0000000    0.0997295
506640.0000000    0.0914937
506680.0000000    0.0986937
506720.0000000    0.1016605
506760.0000000    0.0956291
506800.0000000    0.0915363
506840.0000000    0.0905512
506880.0000000    0.0938917
506920.0000000    0.0956246
506960.0000000    0.0949756
507000.0000000    0.1032700
507040.0000000    0.1070074
507080.0000000    0.0982574
507120.0000000    0.0969074
507160.0000000    0.0959984
507200.0000000    0.1034170
507240.0000000    0.0885540
507280.0000000    0.0987582
507320.0000000    0.0996692
507360.0000000    0.0992963
507400.0000000    0.1017239
507440.0000000    0.1043124
507480.0000000    0.1036886
507520.0000000    0.0938697
507560.0000000    0.0893404
507600.0000000    0.0971594
507640.0000000    0.0964411
507680.0000000    0.0903001
507720.0000000    0.0927375
507760.0000000    0.1011257
507800.0000000    0.0922813
507840.0000000    0.0915778
507880.0000000    0.0927524
507920.0000000    0.0902699
507960.0000000    0.0999447
508000.0000000    0.0992189
508040.0000000    0.0924777
508080.0000000    0.0954120
508120.0000000    0.0967342
508160.0000000    0.0981274
508200.0000000    0.1003574
508240.0000000    0.0994113
508280.0000000    0.0937599
508320.0000000    0.0972768
508360.0000000    0.1038260
508400.0000000    0.1064729
508440.0000000    0.0984124
508480.0000000    0.1022143
508520.0000000    0.1090550
508560.0000000    0.1026935
508600.0000000    0.0969413
508640.0000000    0.1052877
508680.0000000    0.1012323
508720.0000000    0.1047187
508760.0000000    0.0981211
508800.0000000    0.0963778
508840.0000000    0.0930732
508880.0000000    0.0956637
508920.0000000    0.0963166
508960.0000000    0.0983435
509000.0000000    0.0955974
509040.0000000    0.0931159
509080.0000000    0.0966316
509120.0000000    0.0924164
509160.0000000    0.0905067
509200.0000000    0.0895547
509240.0000000    0.0943818
509280.0000000    0.0945218
509320.0000000    0.1001001
509360.0000000    0.0920793
509400.0000000    0.0912070
509440.0000000    0.0931936
509480.0000000    0.0964187
509520.0000000    0.0929446
509560.0000000    0.0937906
509600.0000000    0.0901215
509640.0000000    0.0992921
509680.0000000    0.0952889
509720.0000000    0.0977556
509760.0000000    0.0980490
509800.0000000    0.0901662
509840.0000000    0.0941397
509880.0000000    0.1037287
509920.0000000    0.0943408
509960.0000000    0.0988378
510000.0000000    0.0966318
510040.0000000    0.0922964
510080.0000000    0.0873401
510120.0000000    0.0953863
510160.0000000    0.1074472
510200.0000000    0.0985212
510240.0000000    0.0942356
510280.0000000    0.0976027
510320.0000000    0.0936235
510360.0000000    0.0958236
510400.0000000    0.0929714
510440.0000000    0.0890482
510480.0000000    0.0967984
510520.0000000    0.0981136
510560.0000000    0.0945762
510600.0000000    0.0944329
510640.0000000    0.0982922
510680.0000000    0.1076490
510720.0000000    0.1001206
510760.0000000    0.0906442
510800.0000000    0.0970794
510840.0000000    0.0948672
510880.0000000    0.0972348
510920.0000000    0.1056450
510960.0000000    0.1032220
511000.0000000    0.1073860
511040.0000000    0.1048536
511080.0000000    0.1095747
511120.0000000    0.1098505
511160.0000000    0.1003018
511200.0000000    0.1129737
511240.0000000    0.1205228
511280.0000000    0.1167200
511320.0000000    0.1149327
511360.0000000    0.1067360
511400.0000000    0.0975298
511440.0000000    0.1017238
511480.0000000    0.0978040
511520.0000000    0.0993974
511560.0000000    0.1038916
511600.0000000    0.0913123
511640.0000000    0.0961366
511680.0000000    0.1032004
511720.0000000    0.0940067
511760.0000000    0.0836530
511800.0000000    0.1028466
511840.0000000    0.0979794
511880.0000000    0.1058101
511920.0000000    0.0974572
511960.0000000    0.0966092
512000.0000000    0.1136889
512040.0000000    0.1130882
512080.0000000    0.0962649
512120.0000000    0.0945759
512160.0000000    0.0973375
512200.0000000    0.0974003
512240.0000000    0.0989006
512280.0000000    0.0962949
512320.0000000    0.1018077
512360.0000000    0.0927086
512400.0000000    0.0828109
512440.0000000    0.0991800
512480.0000000    0.1018721
512520.0000000    0.0956414
512560.0000000    0.1130811
512600.0000000    0.0961120
512640.0000000    0.1007489
512680.0000000    0.0992171
512720.0000000    0.1041106
512760.0000000    0.0998573
512800.0000000    0.0993721
512840.0000000    0.1079262
512880.0000000    0.1020274
512920.0000000    0.1148762
512960.0000000    0.0990657
513000.0000000    0.1092780
513040.0000000    0.1157239
513080.0000000    0.1012246
513120.0000000    0.1009379
513160.0000000    0.1023878
513200.0000000    0.1028301
513240.0000000    0.1090335
513280.0000000    0.0998202
513320.0000000    0.0943907
513360.0000000    0.0976379
513400.0000000    0.1081150
513440.0000000    0.0972337
513480.0000000    0.0972089
513520.0000000    0.0976687
513560.0000000    0.0900642
513600.0000000    0.0964956
513640.0000000    0.1014046
513680.0000000    0.1028968
513720.0000000    0.1040152
513760.0000000    0.0869099
513800.0000000    0.0903931
513840.0000000    0.1015366
513880.0000000    0.0921216
513920.0000000    0.0865387
513960.0000000    0.0886852
514000.0000000    0.0895099
514040.0000000    0.0947003
514080.0000000    0.0898219
514120.0000000    0.0847958
514160.0000000    0.0945071
514200.0000000    0.0949844
514240.0000000    0.0937189
514280.0000000    0.0916376
514320.0000000    0.0941746
514360.0000000    0.0922219
514400.0000000    0.1054722
514440.0000000    0.0963134
514480.0000000    0.0862394
514520.0000000    0.0878321
514560.0000000    0.0933478
514600.0000000    0.0882960
514640.0000000    0.0908178
514680.0000000    0.1034826
514720.0000000    0.0956407
514760.0000000    0.0998864
514800.0000000    0.0986734
514840.0000000    0.1112806
514880.0000000    0.1047001
514920.0000000    0.1051682
514960.0000000    0.0966550
515000.0000000    0.1061477
515040.0000000    0.1119992
515080.0000000    0.1082100
515120.0000000    0.1091460
515160.0000000    0.1002157
515200.0000000    0.1183204
515240.0000000    0.1015115
515280.0000000    0.1156078
515320.0000000    0.1057523
515360.0000000    0.1034853
515400.0000000    0.1098542
515440.0000000    0.1077078
515480.0000000    0.1042439
515520.0000000    0.1052333
515560.0000000    0.1145701
515600.0000000    0.1039981
515640.0000000    0.1085339
515680.0000000    0.1119007
515720.0000000    0.1028602
515760.0000000    0.1059818
515800.0000000    0.1133936
515840.0000000    0.1061838
515880.0000000    0.0922086
515920.0000000    0.1040396
515960.0000000    0.1037092
516000.0000000    0.1014876
516040.0000000    0.1050441
516080.0000000    0.1029469
516120.0000000    0.1040071
516160.0000000    0.1002746
516200.0000000    0.1073169
516240.0000000    0.1040259
516280.0000000    0.1026892
516320.0000000    0.1021866
516360.0000000    0.1070073
516400.0000000    0.0974173
516440.0000000    0.1002744
516480.0000000    0.1017181
516520.0000000    0.0993945
516560.0000000    0.1068925
516600.0000000    0.1080987
516640.0000000    0.1070650
516680.0000000    0.1107223
516720.0000000    0.1060582
516760.0000000    0.1026391
516800.0000000    0.1001056
516840.0000000    0.0881775
516880.0000000    0.1001471
516920.0000000    0.1139301
516960.0000000    0.1072363
517000.0000000    0.1132171
517040.0000000    0.1252164
517080.0000000    0.1255576
517120.0000000    0.1142558
517160.0000000    0.1077108
517200.0000000    0.0976391
517240.0000000    0.0972782
517280.0000000    0.1133185
517320.0000000    0.1081462
517360.0000000    0.1076860
517400.0000000    0.0973016
517440.0000000    0.0972750
517480.0000000    0.1011108
517520.0000000    0.0903303
517560.0000000    0.0995446
517600.0000000    0.0962508
517640.0000000    0.0988787
517680.0000000    0.1009136
517720.0000000    0.1022785
517760.0000000    0.0989339
517800.0000000    0.0981264
517840.0000000    0.0968845
517880.0000000    0.0895694
517920.0000000    0.0946671
517960.0000000    0.0949093
518000.0000000    0.0935009
518040.0000000    0.0920484
518080.0000000    0.0951753
518120.0000000    0.0993754
518160.0000000    0.1030112
518200.0000000    0.0968336
518240.0000000    0.1007824
518280.0000000    0.1027881
518320.0000000    0.0938916
518360.0000000    0.1035936
518400.0000000    0.0956025
518440.0000000    0.0954470
518480.0000000    0.0968037
518520.0000000    0.0825784
518560.0000000    0.0896282
518600.0000000    0.0937164
518640.0000000    0.1004499
518680.0000000    0.0995479
518720.0000000    0.0942689
518760.0000000    0.0932633
518800.0000000    0.0990136
518840.0000000    0.0947773
518880.0000000    0.0823063
518920.0000000    0.0950767
518960.0000000    0.0864344
519000.0000000    0.0939281
519040.0000000    0.1030562
519080.0000000    0.0931393
519120.0000000    0.1028084
519160.0000000    0.1037154
519200.0000000    0.0979173
519240.0000000    0.0970883
519280.0000000    0.1052127
519320.0000000    0.1046626
519360.0000000    0.1075939
519400.0000000    0.0990820
519440.0000000    0.0970798
519480.0000000    0.1073638
519520.0000000    0.0927371
519560.0000000    0.0949828
519600.0000000    0.1060268
519640.0000000    0.0981117
519680.0000000    0.0948532
519720.0000000    0.0966570
519760.0000000    0.0940934
519800.0000000    0.0971404
519840.0000000    0.0985634
519880.0000000    0.0973050
519920.0000000    0.1012469
519960.0000000    0.1042845
520000.0000000    0.0997139
520040.0000000    0.0980119
520080.0000000    0.1084392
520120.0000000    0.1052577
520160.0000000    0.1062177
520200.0000000    0.1153688
520240.0000000    0.0999535
520280.0000000    0.1027106
520320.0000000    0.0976265
520360.0000000    0.1041617
520400.0000000    0.0997390
520440.0000000    0.0958010
520480.0000000    0.0981934
520520.0000000    0.1008325
520560.0000000    0.1014581
520600.0000000    0.1006291
520640.0000000    0.1020347
520680.0000000    0.0973024
520720.0000000    0.1104405
520760.0000000    0.0996684
520800.0000000    0.0959560
520840.0000000    0.1164652
520880.0000000    0.1081867
520920.0000000    0.0981185
520960.0000000    0.1106391
521000.0000000    0.1142203
521040.0000000    0.1002598
521080.0000000    0.0949729
521120.0000000    0.0976717
521160.0000000    0.1045189
521200.0000000    0.1077038
521240.0000000    0.0983156
521280.0000000    0.0949733
521320.0000000    0.0997180
521360.0000000    0.0997811
521400.0000000    0.0932132
521440.0000000    0.0969398
521480.0000000    0.0924784
521520.0000000    0.1066084
521560.0000000    0.0928353
521600.0000000    0.0998791
521640.0000000    0.0979261
521680.0000000    0.0979086
521720.0000000    0.0938902
521760.0000000    0.0869551
521800.0000000    0.0889438
521840.0000000    0.0892406
521880.0000000    0.0878153
521920.0000000    0.0872007
521960.0000000    0.0996540
522000.0000000    0.0829840
522040.0000000    0.0883852
522080.0000000    0.0859298
522120.0000000    0.0989309
522160.0000000    0.0904190
522200.0000000    0.1000584
522240.0000000    0.0978674
522280.0000000    0.0910574
522320.0000000    0.0974199
522360.0000000    0.0959922
522400.0000000    0.0979897
522440.0000000    0.1040273
522480.0000000    0.1045532
522520.0000000    0.0951518
522560.0000000    0.0917233
522600.0000000    0.1074451
522640.0000000    0.1012778
522680.0000000    0.0979920
522720.0000000    0.0984322
522760.0000000    0.1074774
522800.0000000    0.1056117
522840.0000000    0.1129760
522880.0000000    0.1022254
522920.0000000    0.1201359
522960.0000000    0.1074442
523000.0000000    0.1007803
523040.0000000    0.0970766
523080.0000000    0.0970552
523120.0000000    0.1024198
523160.0000000    0.1101538
523200.0000000    0.1117597
523240.0000000    0.1150302
523280.0000000    0.0980625
523320.0000000    0.1097398
523360.0000000    0.1106196
523400.0000000    0.1137696
523440.0000000    0.1081459
523480.0000000    0.1064792
523520.0000000    0.1190039
523560.0000000    0.1009219
523600.0000000    0.0997489
523640.0000000    0.0915037
523680.0000000    0.0970157
523720.0000000    0.1073887
523760.0000000    0.0866346
523800.0000000    0.0959804
523840.0000000    0.1025596
523880.0000000    0.1045240
523920.0000000    0.0945612
523960.0000000    0.0949021
524000.0000000    0.0977235
524040.0000000    0.0916279
524080.0000000    0.1014889
524120.0000000    0.0948864
524160.0000000    0.0963993
524200.0000000    0.0886347
524240.0000000    0.0946985
524280.0000000    0.1023799
524320.0000000    0.1021455
524360.0000000    0.1061998
524400.0000000    0.1070290
524440.0000000    0.1049879
524480.0000000    0.1071906
524520.0000000    0.0888386
524560.0000000    0.0960009
524600.0000000    0.0910672
524640.0000000    0.0907077
524680.0000000    0.0924518
524720.0000000    0.0845546
524760.0000000    0.0949292
524800.0000000    0.0904343
524840.0000000    0.0796990
524880.0000000    0.0982028
524920.0000000    0.0930804
524960.0000000    0.1042556
525000.0000000    0.0927205
525040.0000000    0.0923059
525080.0000000    0.0941498
525120.0000000    0.0934406
525160.0000000    0.0845524
525200.0000000    0.1139055
525240.0000000    0.1025911
525280.0000000    0.0992316
525320.0000000    0.0969619
525360.0000000    0.0931114
525400.0000000    0.0951834
525440.0000000    0.0898359
525480.0000000    0.0989341
525520.0000000    0.0962593
525560.0000000    0.0979114
525600.0000000    0.0940692
525640.0000000    0.0971783
525680.0000000    0.0812682
525720.0000000    0.0868365
525760.0000000    0.0873204
525800.0000000    0.0846254
525840.0000000    0.0946654
525880.0000000    0.0982840
525920.0000000    0.0964127
525960.0000000    0.0852053
526000.0000000    0.0940793
526040.0000000    0.0908410
526080.0000000    0.0925407
526120.0000000    0.0925596
526160.0000000    0.0944658
526200.0000000    0.0925298
526240.0000000    0.0961859
526280.0000000    0.0996740
526320.0000000    0.0897606
526360.0000000    0.0964804
526400.0000000    0.0898932
526440.0000000    0.1025820
526480.0000000    0.0929151
526520.0000000    0.0845786
526560.0000000    0.0875022
526600.0000000    0.0916852
526640.0000000    0.0888875
526680.0000000    0.0962851
526720.0000000    0.0956567
526760.0000000    0.1015986
526800.0000000    0.0914481
526840.0000000    0.0919804
526880.0000000    0.0979814
526920.0000000    0.0854406
526960.0000000    0.0859543
527000.0000000    0.0882255
527040.0000000    0.1049639
527080.0000000    0.0967780
527120.0000000    0.0892565
527160.0000000    0.0914979
527200.0000000    0.0835044
527240.0000000    0.0892938
527280.0000000    0.0894350
527320.0000000    0.0905768
527360.0000000    0.0945751
527400.0000000    0.0985331
527440.0000000    0.0920912
527480.0000000    0.0944533
527520.0000000    0.0840273
527560.0000000    0.0943993
527600.0000000    0.0900450
527640.0000000    0.0972638
527680.0000000    0.0923826
527720.0000000    0.0893645
527760.0000000    0.0895684
527800.0000000    0.0928189
527840.0000000    0.1002214
527880.0000000    0.0885231
527920.0000000    0.0943838
527960.0000000    0.0914186
528000.0000000    0.0894973
528040.0000000    0.0911044
528080.0000000    0.0941484
528120.0000000    0.0896044
528160.0000000    0.0983491
528200.0000000    0.0904656
528240.0000000    0.0903140
528280.0000000    0.0865810
528320.0000000    0.0902695
528360.0000000    0.0933004
528400.0000000    0.0886803
528440.0000000    0.0979471
528480.0000000    0.0947257
528520.0000000    0.0980089
528560.0000000    0.0951472
528600.0000000    0.0963124
528640.0000000    0.0918368
528680.0000000    0.1023646
528720.0000000    0.0941541
528760.0000000    0.1011859
528800.0000000    0.0940727
528840.0000000    0.0994077
528880.0000000    0.0938544
528920.0000000    0.0866379
528960.0000000    0.0887010
529000.0000000    0.0903128
529040.0000000    0.0972778
529080.0000000    0.1007061
529120.0000000    0.0999077
529160.0000000    0.1073501
529200.0000000    0.0976145
529240.0000000    0.0980471
529280.0000000    0.1041199
529320.0000000    0.0962705
529360.0000000    0.0944684
529400.0000000    0.0899425
529440.0000000    0.0918227
529480.0000000    0.1030511
529520.0000000    0.0922879
529560.0000000    0.0947952
529600.0000000    0.0947073
529640.0000000    0.0991601
529680.0000000    0.0953937
529720.0000000    0.0882237
529760.0000000    0.0940303
529800.0000000    0.1002768
529840.0000000    0.0946207
529880.0000000    0.1049212
529920.0000000    0.0977954
529960.0000000    0.0985495
530000.0000000    0.0923619
530040.0000000    0.0972752
530080.0000000    0.1010908
530120.0000000    0.0999881
530160.0000000    0.0975232
530200.0000000    0.0873853
530240.0000000    0.0938700
530280.0000000    0.0966073
530320.0000000    0.0974679
530360.0000000    0.0909171
530400.0000000    0.0897577
530440.0000000    0.1011150
530480.0000000    0.0920531
530520.0000000    0.1109746
530560.0000000    0.0950114
530600.0000000    0.0990927
530640.0000000    0.0935605
530680.0000000    0.0944524
530720.0000000    0.1047295
530760.0000000    0.1014771
530800.0000000    0.0946638
530840.0000000    0.0951487
530880.0000000    0.0956323
530920.0000000    0.0913101
530960.0000000    0.1011712
531000.0000000    0.1016082
531040.0000000    0.0942649
531080.0000000    0.0932626
531120.0000000    0.1024877
531160.0000000    0.0963162
531200.0000000    0.1009008
531240.0000000    0.1022737
531280.0000000    0.0974006
531320.0000000    0.1014207
531360.0000000    0.1001212
531400.0000000    0.1130647
531440.0000000    0.0981453
531480.0000000    0.0900574
531520.0000000    0.0963761
531560.0000000    0.0919907
531600.0000000    0.0962031
531640.0000000    0.0907918
531680.0000000    0.0894197
531720.0000000    0.0924297
531760.0000000    0.0885848
531800.0000000    0.0918086
531840.0000000    0.0864764
531880.0000000    0.0910276
531920.0000000    0.0822710
531960.0000000    0.0857041
532000.0000000    0.0837972
532040.0000000    0.0928932
532080.0000000    0.1009049
532120.0000000    0.0961738
532160.0000000    0.0908385
532200.0000000    0.1003607
532240.0000000    0.1022988
532280.0000000    0.0898763
532320.0000000    0.0939224
532360.0000000    0.0888504
532400.0000000    0.0979255
532440.0000000    0.1044676
532480.0000000    0.0964195
532520.0000000    0.0831846
532560.0000000    0.0891480
532600.0000000    0.0810824
532640.0000000    0.0849773
532680.0000000    0.0956537
532720.0000000    0.0882121
532760.0000000    0.1021687
532800.0000000    0.0862999
532840.0000000    0.0885982
532880.0000000    0.0979178
532920.0000000    0.0972874
532960.0000000    0.0920234
533000.0000000    0.0866233
533040.0000000    0.0876692
533080.0000000    0.0922110
533120.0000000    0.0924552
533160.0000000    0.0921344
533200.0000000    0.0896589
533240.0000000    0.0948980
533280.0000000    0.0889014
533320.0000000    0.1035889
533360.0000000    0.1008175
533400.0000000    0.0966617
533440.0000000    0.0907345
533480.0000000    0.0966898
533520.0000000    0.0839220
533560.0000000    0.0956466
533600.0000000    0.0953621
533640.0000000    0.0972538
533680.0000000    0.0994931
533720.0000000    0.0958623
533760.0000000    0.0867388
533800.0000000    0.0946204
533840.0000000    0.1000231
533880.0000000    0.0975867
533920.0000000    0.0951186
533960.0000000    0.0945598
534000.0000000    0.0965656
534040.0000000    0.1020022
534080.0000000    0.0849028
534120.0000000    0.0967651
534160.0000000    0.1035773
534200.0000000    0.0986645
534240.0000000    0.0873689
534280.0000000    0.0934227
534320.0000000    0.0986133
534360.0000000    0.1049241
534400.0000000    0.1077084
534440.0000000    0.0956478
534480.0000000    0.0990445
534520.0000000    0.0953150
534560.0000000    0.1003716
534600.0000000    0.0991161
534640.0000000    0.1158272
534680.0000000    0.1047980
534720.0000000    0.1013270
534760.0000000    0.1023159
534800.0000000    0.1145438
534840.0000000    0.1061453
534880.0000000    0.1038495
534920.0000000    0.0987639
534960.0000000    0.1043917
535000.0000000    0.0952157
535040.0000000    0.0989655
535080.0000000    0.1140301
535120.0000000    0.1070490
535160.0000000    0.0972215
535200.0000000    0.1052442
535240.0000000    0.1078461
535280.0000000    0.0991195
535320.0000000    0.1057583
535360.0000000    0.0984144
535400.0000000    0.1041286
535440.0000000    0.0999641
535480.0000000    0.1030810
535520.0000000    0.1073225
535560.0000000    0.0992808
535600.0000000    0.0956292
535640.0000000    0.0998702
535680.0000000    0.1001875
535720.0000000    0.1032251
535760.0000000    0.1021118
535800.0000000    0.1074294
535840.0000000    0.1057531
535880.0000000    0.1099137
535920.0000000    0.1031431
535960.0000000    0.0993203
536000.0000000    0.1043132
536040.0000000    0.1048829
536080.0000000    0.0982405
536120.0000000    0.0957485
536160.0000000    0.0953218
536200.0000000    0.0967808
536240.0000000    0.0879214
536280.0000000    0.0973954
536320.0000000    0.1047862
536360.0000000    0.1001635
536400.0000000    0.0955342
536440.0000000    0.0973926
536480.0000000    0.0946459
536520.0000000    0.0952755
536560.0000000    0.0888689
536600.0000000    0.1129341
536640.0000000    0.1086695
536680.0000000    0.0990334
536720.0000000    0.0964164
536760.0000000    0.1105409
536800.0000000    0.1047236
536840.0000000    0.1057374
536880.0000000    0.0915800
536920.0000000    0.1000315
536960.0000000    0.1073742
537000.0000000    0.1062062
537040.0000000    0.0936730
537080.0000000    0.1013357
537120.0000000    0.1035986
537160.0000000    0.0990778
537200.0000000    0.1150483
537240.0000000    0.1125564
537280.0000000    0.1205388
537320.0000000    0.1138402
537360.0000000    0.0951519
537400.0000000    0.1048606
537440.0000000    0.1072159
537480.0000000    0.1034636
537520.0000000    0.1076248
537560.0000000    0.1008010
537600.0000000    0.1036153
537640.0000000    0.0980099
537680.0000000    0.1084341
537720.0000000    0.1064324
537760.0000000    0.1130067
537800.0000000    0.1122961
537840.0000000    0.1114454
537880.0000000    0.1058888
537920.0000000    0.1127182
537960.0000000    0.1008672
538000.0000000    0.0983904
538040.0000000    0.0963413
538080.0000000    0.1132662
538120.0000000    0.1006602
538160.0000000    0.1053621
538200.0000000    0.1034419
538240.0000000    0.1088712
538280.0000000    0.0958749
538320.0000000    0.0996239
538360.0000000    0.1049581
538400.0000000    0.0972764
538440.0000000    0.0991480
538480.0000000    0.1006508
538520.0000000    0.0923906
538560.0000000    0.0983896
538600.0000000    0.0905578
538640.0000000    0.0872496
538680.0000000    0.1056603
538720.0000000    0.0888080
538760.0000000    0.1041645
538800.0000000    0.0950579
538840.0000000    0.0927717
538880.0000000    0.0966642
538920.0000000    0.1013683
538960.0000000    0.1023052
539000.0000000    0.0950209
539040.0000000    0.0898956
539080.0000000    0.0907353
539120.0000000    0.1093857
539160.0000000    0.1100273
539200.0000000    0.1000212
539240.0000000    0.0956703
539280.0000000    0.1056664
539320.0000000    0.0956994
539360.0000000    0.0979036
539400.0000000    0.0980726
539440.0000000    0.0910145
539480.0000000    0.0970769
539520.0000000    0.0936874
539560.0000000    0.1021803
539600.0000000    0.1012512
539640.0000000    0.1092814
539680.0000000    0.1000917
539720.0000000    0.1014869
539760.0000000    0.1157551
539800.0000000    0.1102970
539840.0000000    0.1037569
539880.0000000    0.1059130
539920.0000000    0.1016231
539960.0000000    0.1116115
540000.0000000    0.1010420
540040.0000000    0.1071745
540080.0000000    0.0970106
540120.0000000    0.1063401
540160.0000000    0.0999583
540200.0000000    0.1114967
540240.0000000    0.1053964
540280.0000000    0.1112881
540320.0000000    0.1052123
540360.0000000    0.1037332
540400.0000000    0.1077919
540440.0000000    0.0926365
540480.0000000    0.0900738
540520.0000000    0.0917897
540560.0000000    0.1149983
540600.0000000    0.1031750
540640.0000000    0.0943510
540680.0000000    0.1001286
540720.0000000    0.1041090
540760.0000000    0.0927097
540800.0000000    0.0945986
540840.0000000    0.0862824
540880.0000000    0.0878456
540920.0000000    0.0896233
540960.0000000    0.0841557
541000.0000000    0.0906471
541040.0000000    0.0937785
541080.0000000    0.0945332
541120.0000000    0.0964080
541160.0000000    0.0890606
541200.0000000    0.0875567
541240.0000000    0.0970261
541280.0000000    0.1004020
541320.0000000    0.0900024
541360.0000000    0.0981790
541400.0000000    0.1004771
541440.0000000    0.0970566
541480.0000000    0.0977787
541520.0000000    0.0961102
541560.0000000    0.0972390
541600.0000000    0.0955361
541640.0000000    0.0991802
541680.0000000    0.1059892
541720.0000000    0.1058048
541760.0000000    0.1010696
541800.0000000    0.0969376
541840.0000000    0.0952372
541880.0000000    0.0980339
541920.0000000    0.1131217
541960.0000000    0.1076139
542000.0000000    0.1071499
542040.0000000    0.1025486
542080.0000000    0.1024336
542120.0000000    0.1007032
542160.0000000    0.0887185
542200.0000000    0.1011321
542240.0000000    0.0958850
542280.0000000    0.0985059
542320.0000000    0.0854559
542360.0000000    0.0981522
542400.0000000    0.0923121
542440.0000000    0.0915795
542480.0000000    0.0978479
542520.0000000    0.0903231
542560.0000000    0.0952660
542600.0000000    0.1055360
542640.0000000    0.1038512
542680.0000000    0.1138547
542720.0000000    0.1013567
542760.0000000    0.0944958
542800.0000000    0.0838820
542840.0000000    0.0955057
542880.0000000    0.1037757
542920.0000000    0.0854779
542960.0000000    0.1086878
543000.0000000    0.0947671
543040.0000000    0.0965736
543080.0000000    0.0907120
543120.0000000    0.1010816
543160.0000000    0.0962522
543200.0000000    0.0906457
543240.0000000    0.0904228
543280.0000000    0.0924215
543320.0000000    0.0920266
543360.0000000    0.1048626
543400.0000000    0.0990916
543440.0000000    0.0950662
543480.0000000    0.0920119
543520.0000000    0.0967952
543560.0000000    0.1017715
543600.0000000    0.1012971
543640.0000000    0.1142937
543680.0000000    0.1002764
543720.0000000    0.0968970
543760.0000000    0.0985729
543800.0000000    0.0934714
543840.0000000    0.1016862
543880.0000000    0.0955836
543920.0000000    0.0903761
543960.0000000    0.1044994
544000.0000000    0.1024604
544040.0000000    0.0998476
544080.0000000    0.1028906
544120.0000000    0.1026209
544160.0000000    0.0963905
544200.0000000    0.0912427
544240.0000000    0.0908865
544280.0000000    0.0966243
544320.0000000    0.0966869
544360.0000000    0.0903857
544400.0000000    0.1058493
544440.0000000    0.0932396
544480.0000000    0.1007262
544520.0000000    0.1064098
544560.0000000    0.0930228
544600.0000000    0.0900439
544640.0000000    0.0895602
544680.0000000    0.1016249
544720.0000000    0.0929251
544760.0000000    0.0925437
544800.0000000    0.0961165
544840.0000000    0.1035223
544880.0000000    0.1044739
544920.0000000    0.0980465
544960.0000000    0.0908693
545000.0000000    0.0958405
545040.0000000    0.1052443
545080.0000000    0.0944149
545120.0000000    0.0910861
545160.0000000    0.0926663
545200.0000000    0.0977137
545240.0000000    0.0987522
545280.0000000    0.0967988
545320.0000000    0.0894271
545360.0000000    0.0974758
545400.0000000    0.0975803
545440.0000000    0.0902042
545480.0000000    0.1042853
545520.0000000    0.0905388
545560.0000000    0.0986197
545600.0000000    0.1003180
545640.0000000    0.0992548
545680.0000000    0.0990911
545720.0000000    0.1041003
545760.0000000    0.0944520
545800.0000000    0.1062118
545840.0000000    0.1004957
545880.0000000    0.0975130
545920.0000000    0.0858320
545960.0000000    0.0941423
546000.0000000    0.0932293
546040.0000000    0.1009587
546080.0000000    0.0981648
546120.0000000    0.0947829
546160.0000000    0.1004274
546200.0000000    0.0927432
546240.0000000    0.0994620
546280.0000000    0.0938391
546320.0000000    0.0997628
546360.0000000    0.0986157
546400.0000000    0.1137002
546440.0000000    0.0999073
546480.0000000    0.0991152
546520.0000000    0.0943565
546560.0000000    0.1081840
546600.0000000    0.0972042
546640.0000000    0.0975199
546680.0000000    0.0929086
546720.0000000    0.1009065
546760.0000000    0.1058182
546800.0000000    0.1012758
546840.0000000    0.0943406
546880.0000000    0.0943215
546920.0000000    0.0937406
546960.0000000    0.0981034
547000.0000000    0.0933178
547040.0000000    0.0969216
547080.0000000    0.1030142
547120.0000000    0.0959728
547160.0000000    0.0927307
547200.0000000    0.1110579
547240.0000000    0.0922590
547280.0000000    0.0905010
547320.0000000    0.0982396
547360.0000000    0.0873562
547400.0000000    0.0992616
547440.0000000    0.0891155
547480.0000000    0.0927473
547520.0000000    0.0835749
547560.0000000    0.0956955
547600.0000000    0.0918824
547640.0000000    0.0896410
547680.0000000    0.1038663
547720.0000000    0.0981770
547760.0000000    0.0969305
547800.0000000    0.0967402
547840.0000000    0.1067202
547880.0000000    0.0975938
547920.0000000    0.0967363
547960.0000000    0.1021201
548000.0000000    0.1022740
548040.0000000    0.1022253
548080.0000000    0.1052489
548120.0000000    0.1052219
548160.0000000    0.0991725
548200.0000000    0.1059255
548240.0000000    0.0978649
548280.0000000    0.0987981
548320.0000000    0.0962805
548360.0000000    0.0983915
548400.0000000    0.0982856
548440.0000000    0.0968445
548480.0000000    0.1078338
548520.0000000    0.1110150
548560.0000000    0.1055590
548600.0000000    0.1020580
548640.0000000    0.0909125
548680.0000000    0.0934404
548720.0000000    0.1033820
548760.0000000    0.1026097
548800.0000000    0.1019152
548840.0000000    0.1146316
548880.0000000    0.1136169
548920.0000000    0.0985877
548960.0000000    0.1019733
549000.0000000    0.1005235
549040.0000000    0.0976259
549080.0000000    0.1012965
549120.0000000    0.0997901
549160.0000000    0.1041268
549200.0000000    0.1045008
549240.0000000    0.1062662
549280.0000000    0.1089367
549320.0000000    0.1021082
549360.0000000    0.1013328
549400.0000000    0.1055819
549440.0000000    0.1151081
549480.0000000    0.0939075
549520.0000000    0.0984317
549560.0000000    0.0982986
549600.0000000    0.1025169
549640.0000000    0.0943556
549680.0000000    0.1021369
549720.0000000    0.0937133
549760.0000000    0.0947412
549800.0000000    0.0961852
549840.0000000    0.0993348
549880.0000000    0.0954437
549920.0000000    0.1075695
549960.0000000    0.1058710
550000.0000000    0.1062192
550040.0000000    0.0996891
550080.0000000    0.1115485
550120.0000000    0.1159182
550160.0000000    0.1089422
550200.0000000    0.1111029
550240.0000000    0.0959624
550280.0000000    0.1025086
550320.0000000    0.0948204
550360.0000000    0.1020934
550400.0000000    0.0996028
550440.0000000    0.1013127
550480.0000000    0.0945500
550520.0000000    0.0984745
550560.0000000    0.0919723
550600.0000000    0.1017837
550640.0000000    0.0968129
550680.0000000    0.0956144
550720.0000000    0.0981786
550760.0000000    0.1089241
550800.0000000    0.1146435
550840.0000000    0.1015505
550880.0000000    0.0885111
550920.0000000    0.0916036
550960.0000000    0.1077545
551000.0000000    0.1098788
551040.0000000    0.0931768
551080.0000000    0.0981979
551120.0000000    0.1057753
551160.0000000    0.1043307
551200.0000000    0.1003799
551240.0000000    0.0954068
551280.0000000    0.0985963
551320.0000000    0.0998057
551360.0000000    0.1011752
551400.0000000    0.0990997
551440.0000000    0.1077970
551480.0000000    0.1026023
551520.0000000    0.0958474
551560.0000000    0.1010417
551600.0000000    0.1056052
551640.0000000    0.1048656
551680.0000000    0.1078203
551720.0000000    0.1049286
551760.0000000    0.1150906
551800.0000000    0.1076853
551840.0000000    0.1093862
551880.0000000    0.1025670
551920.0000000    0.1024117
551960.0000000    0.1161311
552000.0000000    0.1132890
552040.0000000    0.1078240
552080.0000000    0.1134953
552120.0000000    0.1094811
552160.0000000    0.1135462
552200.0000000    0.1143029
552240.0000000    0.1060770
552280.0000000    0.1168780
552320.0000000    0.1102998
552360.0000000    0.1078138
552400.0000000    0.1134303
552440.0000000    0.1218554
552480.0000000    0.1147682
552520.0000000    0.1131811
552560.0000000    0.1113039
552600.0000000    0.1093965
552640.0000000    0.1152857
552680.0000000    0.1104536
552720.0000000    0.1037768
552760.0000000    0.1140831
552800.0000000    0.1102925
552840.0000000    0.1122962
552880.0000000    0.1152649
552920.0000000    0.1048503
552960.0000000    0.1081858
553000.0000000    0.1151477
553040.0000000    0.1310487
553080.0000000    0.1129064
553120.0000000    0.1125286
553160.0000000    0.1116714
553200.0000000    0.1073285
553240.0000000    0.1071129
553280.0000000    0.1035997
553320.0000000    0.1012557
553360.0000000    0.1081467
553400.0000000    0.1097476
553440.0000000    0.1090425
553480.0000000    0.1170345
553520.0000000    0.1133196
553560.0000000    0.1130052
553600.0000000    0.1066723
553640.0000000    0.1176236
553680.0000000    0.1120886
553720.0000000    0.1235813
553760.0000000    0.1149113
553800.0000000    0.1155364
553840.0000000    0.1204960
553880.0000000    0.1169451
553920.0000000    0.1110697
553960.0000000    0.1140177
554000.0000000    0.1091973
554040.0000000    0.1088569
554080.0000000    0.1179000
554120.0000000    0.1304353
554160.0000000    0.1096363
554200.0000000    0.1212175
554240.0000000    0.1113531
554280.0000000    0.1133769
554320.0000000    0.1230338
554360.0000000    0.1238648
554400.0000000    0.1234152
554440.0000000    0.1295026
554480.0000000    0.1179237
554520.0000000    0.1113009
554560.0000000    0.1185777
554600.0000000    0.1099105
554640.0000000    0.1209499
554680.0000000    0.1178889
554720.0000000    0.1155658
554760.0000000    0.1106785
554800.0000000    0.1103270
554840.0000000    0.1112871
554880.0000000    0.1083820
554920.0000000    0.1015952
554960.0000000    0.1100086
555000.0000000    0.1114379
555040.0000000    0.1082321
555080.0000000    0.1089934
555120.0000000    0.1129109
555160.0000000    0.1134153
555200.0000000    0.1164693
555240.0000000    0.1285453
555280.0000000    0.1114437
555320.0000000    0.1182049
555360.0000000    0.1161598
555400.0000000    0.1112300
555440.0000000    0.1036079
555480.0000000    0.1131731
555520.0000000    0.1024984
555560.0000000    0.1066126
555600.0000000    0.1163031
555640.0000000    0.0973393
555680.0000000    0.1112003
555720.0000000    0.1075418
555760.0000000    0.0962871
555800.0000000    0.1107434
555840.0000000    0.1011049
555880.0000000    0.1033934
555920.0000000    0.1008149
555960.0000000    0.1153462
556000.0000000    0.1044643
556040.0000000    0.1099257
556080.0000000    0.1069368
556120.0000000    0.0978450
556160.0000000    0.0912735
556200.0000000    0.0916979
556240.0000000    0.1019367
556280.0000000    0.1162346
556320.0000000    0.0986670
556360.0000000    0.1062711
556400.0000000    0.1022070
556440.0000000    0.1008773
556480.0000000    0.1160552
556520.0000000    0.0987676
556560.0000000    0.1044267
556600.0000000    0.1039895
556640.0000000    0.1063648
556680.0000000    0.0999546
556720.0000000    0.1011549
556760.0000000    0.1043082
556800.0000000    0.1044372
556840.0000000    0.1036435
556880.0000000    0.1101959
556920.0000000    0.1077457
556960.0000000    0.1092611
557000.0000000    0.1016586
557040.0000000    0.1043270
557080.0000000    0.1135624
557120.0000000    0.1062508
557160.0000000    0.1042029
557200.0000000    0.1160552
557240.0000000    0.1135082
557280.0000000    0.1036069
557320.0000000    0.1199401
557360.0000000    0.1102012
557400.0000000    0.1008055
557440.0000000    0.0988115
557480.0000000    0.1077966
557520.0000000    0.1060290
557560.0000000    0.0988853
557600.0000000    0.0993048
557640.0000000    0.0981032
557680.0000000    0.1104355
557720.0000000    0.0991508
557760.0000000    0.1088643
557800.0000000    0.1064608
557840.0000000    0.0939839
557880.0000000    0.0975062
557920.0000000    0.1008882
557960.0000000    0.1015177
558000.0000000    0.1000539
558040.0000000    0.0967518
558080.0000000    0.1060771
558120.0000000    0.0986122
558160.0000000    0.1009141
558200.0000000    0.0945700
558240.0000000    0.0998648
558280.0000000    0.1023685
558320.0000000    0.1112711
558360.0000000    0.1100314
558400.0000000    0.1079307
558440.0000000    0.1108016
558480.0000000    0.1185981
558520.0000000    0.1133401
558560.0000000    0.1091101
558600.0000000    0.1020710
558640.0000000    0.1048630
558680.0000000    0.1147905
558720.0000000    0.1133595
558760.0000000    0.1100553
558800.0000000    0.1075201
558840.0000000    0.1068358
558880.0000000    0.1084740
558920.0000000    0.1110674
558960.0000000    0.1130535
559000.0000000    0.1077559
559040.0000000    0.1115001
559080.0000000    0.1083281
559120.0000000    0.1107753
559160.0000000    0.1100357
559200.0000000    0.1122770
559240.0000000    0.1096595
559280.0000000    0.0977483
559320.0000000    0.1023424
559360.0000000    0.0954491
559400.0000000    0.0986475
559440.0000000    0.1099096
559480.0000000    0.1129071
559520.0000000    0.0914396
559560.0000000    0.0983823
559600.0000000    0.0997470
559640.0000000    0.1024894
559680.0000000    0.0920525
559720.0000000    0.0982331
559760.0000000    0.0995710
559800.0000000    0.1008737
559840.0000000    0.0988806
559880.0000000    0.1036255
559920.0000000    0.0929936
559960.0000000    0.1036253
560000.0000000    0.0995523
560040.0000000    0.1028484
560080.0000000    0.1121917
560120.0000000    0.0988168
560160.0000000    0.1038330
560200.0000000    0.1001784
560240.0000000    0.1037398
560280.0000000    0.1039441
560320.0000000    0.1047819
560360.0000000    0.1104996
560400.0000000    0.0982157
560440.0000000    0.1106670
560480.0000000    0.1137343
560520.0000000    0.1069055
560560.0000000    0.1056080
560600.0000000    0.0975793
560640.0000000    0.0972310
560680.0000000    0.1040432
560720.0000000    0.1080822
560760.0000000    0.1013132
560800.0000000    0.0981482
560840.0000000    0.1026035
560880.0000000    0.1116786
560920.0000000    0.1104711
560960.0000000    0.1027630
561000.0000000    0.0957507
561040.0000000    0.0975320
561080.0000000    0.1064616
561120.0000000    0.0961177
561160.0000000    0.1034846
561200.0000000    0.1014616
561240.0000000    0.1151219
561280.0000000    0.1093750
561320.0000000    0.1017106
561360.0000000    0.1081358
561400.0000000    0.1104106
561440.0000000    0.0997691
561480.0000000    0.1062147
561520.0000000    0.1074596
561560.0000000    0.1046225
561600.0000000    0.1178209
561640.0000000    0.1068523
561680.0000000    0.1109587
561720.0000000    0.1143093
561760.0000000    0.1062404
561800.0000000    0.1059271
561840.0000000    0.1081355
561880.0000000    0.1051508
561920.0000000    0.1081606
561960.0000000    0.1102697
562000.0000000    0.0956888
562040.0000000    0.1029558
562080.0000000    0.1029544
562120.0000000    0.1018830
562160.0000000    0.1097018
562200.0000000    0.1042321
562240.0000000    0.1113315
562280.0000000    0.1045318
562320.0000000    0.1000000
562360.0000000    0.1060941
562400.0000000    0.0990497
562440.0000000    0.1038993
562480.0000000    0.0979833
562520.0000000    0.0973848
562560.0000000    0.1056762
562600.0000000    0.1024758
562640.0000000    0.1060312
562680.0000000    0.1124860
562720.0000000    0.0985594
562760.0000000    0.1094181
562800.0000000    0.1096209
562840.0000000    0.1013282
562880.0000000    0.1002862
562920.0000000    0.0953389
562960.0000000    0.1072072
563000.0000000    0.0939332
563040.0000000    0.1008298
563080.0000000    0.1100715
563120.0000000    0.0971764
563160.0000000    0.0989345
563200.0000000    0.0965953
563240.0000000    0.0924445
563280.0000000    0.1200074
563320.0000000    0.0978889
563360.0000000    0.1100283
563400.0000000    0.0952930
563440.0000000    0.0968957
563480.0000000    0.1039717
563520.0000000    0.1042668
563560.0000000    0.0999573
563600.0000000    0.1016091
563640.0000000    0.0946979
563680.0000000    0.1011898
563720.0000000    0.0955631
563760.0000000    0.0920751
563800.0000000    0.1038267
563840.0000000    0.0996517
563880.0000000    0.1000143
563920.0000000    0.0971488
563960.0000000    0.1015721
564000.0000000    0.1015354
564040.0000000    0.0978571
564080.0000000    0.0937596
564120.0000000    0.0976772
564160.0000000    0.0999704
564200.0000000    0.0986059
564240.0000000    0.1045159
564280.0000000    0.1061181
564320.0000000    0.1045560
564360.0000000    0.0936899
564400.0000000    0.1107716
564440.0000000    0.1055775
564480.0000000    0.1098617
564520.0000000    0.1026688
564560.0000000    0.1115384
564600.0000000    0.1103445
564640.0000000    0.1046558
564680.0000000    0.0951337
564720.0000000    0.0985330
564760.0000000    0.0957792
564800.0000000    0.1014310
564840.0000000    0.1067970
564880.0000000    0.1100581
564920.0000000    0.1015905
564960.0000000    0.1051546
565000.0000000    0.0994510
565040.0000000    0.1001997
565080.0000000    0.1115124
565120.0000000    0.1170656
565160.0000000    0.1068097
565200.0000000    0.1053582
565240.0000000    0.1128409
565280.0000000    0.1042798
565320.0000000    0.0957538
565360.0000000    0.1085309
565400.0000000    0.1094690
565440.0000000    0.1071723
565480.0000000    0.1047756
565520.0000000    0.1042189
565560.0000000    0.1170334
565600.0000000    0.1026908
565640.0000000    0.1085292
565680.0000000    0.1213545
565720.0000000    0.1138343
565760.0000000    0.1092546
565800.0000000    0.1167736
565840.0000000    0.1126201
565880.0000000    0.0990801
565920.0000000    0.1107093
565960.0000000    0.0990057
566000.0000000    0.1020190
566040.0000000    0.1024386
566080.0000000    0.1023695
566120.0000000    0.1053077
566160.0000000    0.1055716
566200.0000000    0.1048868
566240.0000000    0.1061761
566280.0000000    0.1051306
566320.0000000    0.1030227
566360.0000000    0.1012102
566400.0000000    0.1022744
566440.0000000    0.0962554
566480.0000000    0.1031512
566520.0000000    0.0996831
566560.0000000    0.0979439
566600.0000000    0.1000414
566640.0000000    0.0937815
566680.0000000    0.0968653
566720.0000000    0.0980227
566760.0000000    0.1082537
566800.0000000    0.1085070
566840.0000000    0.1047797
566880.0000000    0.0984485
566920.0000000    0.0978470
566960.0000000    0.0990442
567000.0000000    0.1017858
567040.0000000    0.1082095
567080.0000000    0.1090760
567120.0000000    0.1062183
567160.0000000    0.1037118
567200.0000000    0.1068912
567240.0000000    0.1166369
567280.0000000    0.1137388
567320.0000000    0.1235613
567360.0000000    0.1210582
567400.0000000    0.1098313
567440.0000000    0.1222825
567480.0000000    0.1274800
567520.0000000    0.1181445
567560.0000000    0.1210299
567600.0000000    0.1264396
567640.0000000    0.1124242
567680.0000000    0.1200865
567720.0000000    0.1032885
567760.0000000    0.1087535
567800.0000000    0.1004582
567840.0000000    0.1132903
567880.0000000    0.1071659
567920.0000000    0.0956812
567960.0000000    0.1175046
568000.0000000    0.0948690
568040.0000000    0.1125629
568080.0000000    0.1048517
568120.0000000    0.1001784
568160.0000000    0.0905865
568200.0000000    0.0971775
568240.0000000    0.0889017
568280.0000000    0.1072920
568320.0000000    0.1040564
568360.0000000    0.0994507
568400.0000000    0.0908408
568440.0000000    0.1015487
568480.0000000    0.0983197
568520.0000000    0.1043632
568560.0000000    0.1018034
568600.0000000    0.0932074
568640.0000000    0.1040212
568680.0000000    0.0956266
568720.0000000    0.1010142
568760.0000000    0.0935354
568800.0000000    0.1031287
568840.0000000    0.0983741
568880.0000000    0.0926308
568920.0000000    0.0937317
568960.0000000    0.1076281
569000.0000000    0.0868920
569040.0000000    0.0882695
569080.0000000    0.1036136
569120.0000000    0.1065874
569160.0000000    0.0987887
569200.0000000    0.0984855
569240.0000000    0.1033289
569280.0000000    0.0884960
569320.0000000    0.1056670
569360.0000000    0.1018914
569400.0000000    0.0979286
569440.0000000    0.1057090
569480.0000000    0.1064989
569520.0000000    0.1033558
569560.0000000    0.1045430
569600.0000000    0.1224655
569640.0000000    0.1211347
569680.0000000    0.1185947
569720.0000000    0.1091752
569760.0000000    0.1124345
569800.0000000    0.1046158
569840.0000000    0.1209180
569880.0000000    0.0989171
569920.0000000    0.1107014
569960.0000000    0.1079754
570000.0000000    0.1153365
570040.0000000    0.1336397
570080.0000000    0.1251508
570120.0000000    0.1237561
570160.0000000    0.1216935
570200.0000000    0.1234329
570240.0000000    0.1309880
570280.0000000    0.1152165
570320.0000000    0.1107902
570360.0000000    0.1024351
570400.0000000    0.1112427
570440.0000000    0.1066917
570480.0000000    0.1013760
570520.0000000    0.1016426
570560.0000000    0.1063150
570600.0000000    0.0968516
570640.0000000    0.0994034
570680.0000000    0.0995636
570720.0000000    0.1041477
570760.0000000    0.1014174
570800.0000000    0.1008424
570840.0000000    0.1070200
570880.0000000    0.1056641
570920.0000000    0.1055406
570960.0000000    0.1052959
571000.0000000    0.0961284
571040.0000000    0.0934655
571080.0000000    0.1024931
571120.0000000    0.1031365
571160.0000000    0.1094057
571200.0000000    0.1020212
571240.0000000    0.1026221
571280.0000000    0.1005580
571320.0000000    0.0897438
571360.0000000    0.0960922
571400.0000000    0.0924611
571440.0000000    0.0958560
571480.0000000    0.1124983
571520.0000000    0.1021745
571560.0000000    0.0988306
571600.0000000    0.0895106
571640.0000000    0.1016082
571680.0000000    0.0981916
571720.0000000    0.0954193
571760.0000000    0.0966799
571800.0000000    0.0971134
571840.0000000    0.0963849
571880.0000000    0.0950772
571920.0000000    0.0957807
571960.0000000    0.0996376
572000.0000000    0.1046182
572040.0000000    0.1042876
572080.0000000    0.0970570
572120.0000000    0.1099916
572160.0000000    0.1020408
572200.0000000    0.1001756
572240.0000000    0.1091211
572280.0000000    0.1115014
572320.0000000    0.1002783
572360.0000000    0.1016686
572400.0000000    0.0968622
572440.0000000    0.1072210
572480.0000000    0.1125558
572520.0000000    0.1089741
572560.0000000    0.1087951
572600.0000000    0.1132838
572640.0000000    0.1059305
572680.0000000    0.1042580
572720.0000000    0.1191426
572760.0000000    0.1051240
572800.0000000    0.1025756
572840.0000000    0.0960771
572880.0000000    0.1042320
572920.0000000    0.1101664
572960.0000000    0.1088827
573000.0000000    0.1028606
573040.0000000    0.0931707
573080.0000000    0.0963625
573120.0000000    0.1058535
573160.0000000    0.0972356
573200.0000000    0.0928232
573240.0000000    0.0985906
573280.0000000    0.1009408
573320.0000000    0.0924269
573360.0000000    0.1013295
573400.0000000    0.1053388
573440.0000000    0.1034602
573480.0000000    0.1096360
573520.0000000    0.1069904
573560.0000000    0.0965391
573600.0000000    0.0989642
573640.0000000    0.1074212
573680.0000000    0.1002722
573720.0000000    0.1081130
573760.0000000    0.1093003
573800.0000000    0.1042436
573840.0000000    0.1044791
573880.0000000    0.1087735
573920.0000000    0.1058221
573960.0000000    0.1132227
574000.0000000    0.1039766
574040.0000000    0.1016565
574080.0000000    0.1018736
574120.0000000    0.1005029
574160.0000000    0.0978876
574200.0000000    0.1090168
574240.0000000    0.1160891
574280.0000000    0.1051063
574320.0000000    0.1011362
574360.0000000    0.0986892
[truncated: 297,950 more chars]
