# Supplementary material for: Comment on 'Valid molecular dynamics simulations of human hemoglobin require a surprisingly large box size'
Source: eLife. 2019 Jun 20;8:e44718. doi: 10.7554/eLife.44718 (PMC6586461; doi:10.7554/eLife.44718)
Supplement: Figure 1—source data 1. — The zip archive contains a README file describing which source files correspond to the different panels. [file elife-44718-fig1-data1.zip › figure1/panels_AB/120A/2/rmsd_2dn3.xvg]

# This file was created Fri Dec 21 12:20:32 2018
# Created by:
#             :-) GROMACS - gmx rms, 2018.5-dev-20181129-d5972f7 (-:
# 
# Executable:   /usr/local/gromacs/2018/2018.4-impi2017-fftw337-gcc640-cuda91/bin/gmx
# Data prefix:  /usr/local/gromacs/2018/2018.4-impi2017-fftw337-gcc640-cuda91
# Working dir:  /home/degroot/hb/2dn2/Meuwly/120a-elife/2
# Command line:
#   gmx rms -s ../../../2dn3/conf.pdb -f xx.xtc -o rmsd_2dn3.xvg -nice 0
# gmx rms is part of G R O M A C S:
#
# Gromacs Runs One Microsecond At Cannonball Speeds
#
@    title "RMSD"
@    xaxis  label "Time (ps)"
@    yaxis  label "RMSD (nm)"
@TYPE xy
@ subtitle "Backbone after lsq fit to Backbone"
   0.0000000    0.2444177
  40.0000000    0.2564660
  80.0000000    0.2573089
 120.0000000    0.2889949
 160.0000000    0.2801443
 200.0000000    0.2750134
 240.0000000    0.2652394
 280.0000000    0.2753589
 320.0000000    0.2680990
 360.0000000    0.2766777
 400.0000000    0.2612053
 440.0000000    0.2739818
 480.0000000    0.2642453
 520.0000000    0.2465796
 560.0000000    0.2665686
 600.0000000    0.2489112
 640.0000000    0.2591635
 680.0000000    0.2417576
 720.0000000    0.2865528
 760.0000000    0.2761967
 800.0000000    0.2611920
 840.0000000    0.2459453
 880.0000000    0.2639830
 920.0000000    0.2641473
 960.0000000    0.2556674
1000.0000000    0.2589267
1040.0000000    0.2307678
1080.0000000    0.2676553
1120.0000000    0.2689084
1160.0000000    0.2706295
1200.0000000    0.2531231
1240.0000000    0.2402195
1280.0000000    0.2635205
1320.0000000    0.2333327
1360.0000000    0.2620056
1400.0000000    0.2397235
1440.0000000    0.2387421
1480.0000000    0.2290006
1520.0000000    0.2321035
1560.0000000    0.2161835
1600.0000000    0.2255535
1640.0000000    0.2512410
1680.0000000    0.2634246
1720.0000000    0.2870924
1760.0000000    0.2658569
1800.0000000    0.2696790
1840.0000000    0.2648628
1880.0000000    0.2847543
1920.0000000    0.2694579
1960.0000000    0.2765167
2000.0000000    0.2646487
2040.0000000    0.2801364
2080.0000000    0.2759098
2120.0000000    0.2706629
2160.0000000    0.2896087
2200.0000000    0.2994275
2240.0000000    0.2657435
2280.0000000    0.2462539
2320.0000000    0.2684851
2360.0000000    0.2724904
2400.0000000    0.2895764
2440.0000000    0.2481456
2480.0000000    0.2764869
2520.0000000    0.2589812
2560.0000000    0.2579384
2600.0000000    0.2570779
2640.0000000    0.2661853
2680.0000000    0.2758266
2720.0000000    0.2421214
2760.0000000    0.2601859
2800.0000000    0.2606134
2840.0000000    0.2585102
2880.0000000    0.2767670
2920.0000000    0.2717850
2960.0000000    0.2762465
3000.0000000    0.2566291
3040.0000000    0.2623906
3080.0000000    0.2672409
3120.0000000    0.2573910
3160.0000000    0.2661174
3200.0000000    0.2752200
3240.0000000    0.2782260
3280.0000000    0.2848688
3320.0000000    0.2584090
3360.0000000    0.2553020
3400.0000000    0.2611126
3440.0000000    0.2482321
3480.0000000    0.2480204
3520.0000000    0.2587099
3560.0000000    0.2389657
3600.0000000    0.2475042
3640.0000000    0.2500581
3680.0000000    0.2518685
3720.0000000    0.2388479
3760.0000000    0.2416963
3800.0000000    0.2467517
3840.0000000    0.2345530
3880.0000000    0.2347248
3920.0000000    0.2571168
3960.0000000    0.2675205
4000.0000000    0.2485965
4040.0000000    0.2632457
4080.0000000    0.2396713
4120.0000000    0.2471782
4160.0000000    0.2364561
4200.0000000    0.2494566
4240.0000000    0.2516869
4280.0000000    0.2407617
4320.0000000    0.2308552
4360.0000000    0.2314660
4400.0000000    0.2476598
4440.0000000    0.2352507
4480.0000000    0.2407636
4520.0000000    0.2689400
4560.0000000    0.2771313
4600.0000000    0.2514969
4640.0000000    0.2646924
4680.0000000    0.2677029
4720.0000000    0.2840549
4760.0000000    0.2616509
4800.0000000    0.2876869
4840.0000000    0.2695104
4880.0000000    0.2854297
4920.0000000    0.2506852
4960.0000000    0.2579466
5000.0000000    0.2812380
5040.0000000    0.3009508
5080.0000000    0.2786999
5120.0000000    0.2666497
5160.0000000    0.2571277
5200.0000000    0.2541377
5240.0000000    0.2432378
5280.0000000    0.2475341
5320.0000000    0.2469037
5360.0000000    0.2674309
5400.0000000    0.2680525
5440.0000000    0.2531828
5480.0000000    0.2607511
5520.0000000    0.2427424
5560.0000000    0.2565070
5600.0000000    0.2543723
5640.0000000    0.2516951
5680.0000000    0.2388428
5720.0000000    0.2320171
5760.0000000    0.2510663
5800.0000000    0.2356623
5840.0000000    0.2302897
5880.0000000    0.2458468
5920.0000000    0.2440639
5960.0000000    0.2441277
6000.0000000    0.2633124
6040.0000000    0.2798092
6080.0000000    0.2649538
6120.0000000    0.2609819
6160.0000000    0.2754126
6200.0000000    0.2630545
6240.0000000    0.2608023
6280.0000000    0.2695399
6320.0000000    0.2607988
6360.0000000    0.2576033
6400.0000000    0.2717542
6440.0000000    0.2628184
6480.0000000    0.2534136
6520.0000000    0.2739532
6560.0000000    0.2809960
6600.0000000    0.2712364
6640.0000000    0.2629408
6680.0000000    0.2752131
6720.0000000    0.2541403
6760.0000000    0.2602805
6800.0000000    0.2392559
6840.0000000    0.2466941
6880.0000000    0.2259926
6920.0000000    0.2640599
6960.0000000    0.2566526
7000.0000000    0.2516692
7040.0000000    0.2597994
7080.0000000    0.2522146
7120.0000000    0.2505606
7160.0000000    0.2581874
7200.0000000    0.2708419
7240.0000000    0.2580063
7280.0000000    0.2634502
7320.0000000    0.2672082
7360.0000000    0.2466433
7400.0000000    0.2558387
7440.0000000    0.2432816
7480.0000000    0.2593945
7520.0000000    0.2574082
7560.0000000    0.2768101
7600.0000000    0.2552950
7640.0000000    0.2582567
7680.0000000    0.2629951
7720.0000000    0.2736858
7760.0000000    0.2537713
7800.0000000    0.2558853
7840.0000000    0.2625867
7880.0000000    0.2598229
7920.0000000    0.2742892
7960.0000000    0.2641344
8000.0000000    0.2683162
8040.0000000    0.2599430
8080.0000000    0.2790294
8120.0000000    0.2621835
8160.0000000    0.2610826
8200.0000000    0.2513030
8240.0000000    0.2718408
8280.0000000    0.2725403
8320.0000000    0.2615177
8360.0000000    0.2546643
8400.0000000    0.2531318
8440.0000000    0.2905782
8480.0000000    0.2614775
8520.0000000    0.2765906
8560.0000000    0.2615209
8600.0000000    0.2892587
8640.0000000    0.2672859
8680.0000000    0.2466152
8720.0000000    0.2579340
8760.0000000    0.2379213
8800.0000000    0.2470290
8840.0000000    0.2467550
8880.0000000    0.2689525
8920.0000000    0.2672325
8960.0000000    0.2432649
9000.0000000    0.2622592
9040.0000000    0.2534990
9080.0000000    0.2603830
9120.0000000    0.2495921
9160.0000000    0.2429634
9200.0000000    0.2621448
9240.0000000    0.2538869
9280.0000000    0.2643035
9320.0000000    0.2605503
9360.0000000    0.2648180
9400.0000000    0.2579553
9440.0000000    0.2847611
9480.0000000    0.2540148
9520.0000000    0.2596294
9560.0000000    0.2691270
9600.0000000    0.2752818
9640.0000000    0.2628987
9680.0000000    0.2696857
9720.0000000    0.2623726
9760.0000000    0.2486589
9800.0000000    0.2734937
9840.0000000    0.2728268
9880.0000000    0.2603693
9920.0000000    0.2608897
9960.0000000    0.2537434
10000.0000000    0.2604445
10040.0000000    0.2583692
10080.0000000    0.2529339
10120.0000000    0.2341091
10160.0000000    0.2550331
10200.0000000    0.2656855
10240.0000000    0.2880060
10280.0000000    0.2659064
10320.0000000    0.2599761
10360.0000000    0.2708822
10400.0000000    0.2768009
10440.0000000    0.2732081
10480.0000000    0.2658834
10520.0000000    0.2647525
10560.0000000    0.2623721
10600.0000000    0.2764860
10640.0000000    0.2695881
10680.0000000    0.2715944
10720.0000000    0.2515353
10760.0000000    0.2665844
10800.0000000    0.2769160
10840.0000000    0.2763380
10880.0000000    0.2707922
10920.0000000    0.2725610
10960.0000000    0.2722514
11000.0000000    0.2738333
11040.0000000    0.2721987
11080.0000000    0.2797967
11120.0000000    0.2782240
11160.0000000    0.2815374
11200.0000000    0.2844724
11240.0000000    0.2585979
11280.0000000    0.2529826
11320.0000000    0.2581910
11360.0000000    0.2532639
11400.0000000    0.2500043
11440.0000000    0.2448565
11480.0000000    0.2714876
11520.0000000    0.2592482
11560.0000000    0.2607694
11600.0000000    0.2739240
11640.0000000    0.2590697
11680.0000000    0.2672639
11720.0000000    0.2796574
11760.0000000    0.2747661
11800.0000000    0.2543426
11840.0000000    0.2507889
11880.0000000    0.2671359
11920.0000000    0.2496513
11960.0000000    0.2426724
12000.0000000    0.2689601
12040.0000000    0.2651441
12080.0000000    0.2594461
12120.0000000    0.2678853
12160.0000000    0.2595090
12200.0000000    0.2368964
12240.0000000    0.2559693
12280.0000000    0.2421923
12320.0000000    0.2491850
12360.0000000    0.2569012
12400.0000000    0.2720327
12440.0000000    0.2574735
12480.0000000    0.2519248
12520.0000000    0.2554631
12560.0000000    0.2532621
12600.0000000    0.2548357
12640.0000000    0.2549090
12680.0000000    0.2564957
12720.0000000    0.2415827
12760.0000000    0.2512399
12800.0000000    0.2604905
12840.0000000    0.2436588
12880.0000000    0.2475060
12920.0000000    0.2614057
12960.0000000    0.2502745
13000.0000000    0.2603317
13040.0000000    0.2490065
13080.0000000    0.2569419
13120.0000000    0.2726797
13160.0000000    0.2773582
13200.0000000    0.2560600
13240.0000000    0.2613690
13280.0000000    0.2623364
13320.0000000    0.2658842
13360.0000000    0.2848363
13400.0000000    0.2761317
13440.0000000    0.2629511
13480.0000000    0.2693259
13520.0000000    0.2678205
13560.0000000    0.2427256
13600.0000000    0.2626735
13640.0000000    0.2358679
13680.0000000    0.2505604
13720.0000000    0.2808250
13760.0000000    0.2683087
13800.0000000    0.2667624
13840.0000000    0.2589078
13880.0000000    0.2592125
13920.0000000    0.2582967
13960.0000000    0.2674245
14000.0000000    0.2592191
14040.0000000    0.2664564
14080.0000000    0.2718731
14120.0000000    0.2828736
14160.0000000    0.2955385
14200.0000000    0.2842038
14240.0000000    0.2584858
14280.0000000    0.2826744
14320.0000000    0.2978832
14360.0000000    0.2907521
14400.0000000    0.2859888
14440.0000000    0.2740448
14480.0000000    0.2769339
14520.0000000    0.2864072
14560.0000000    0.2780154
14600.0000000    0.2735162
14640.0000000    0.2819352
14680.0000000    0.2602532
14720.0000000    0.2606947
14760.0000000    0.2653163
14800.0000000    0.2755680
14840.0000000    0.2631993
14880.0000000    0.2607577
14920.0000000    0.2547452
14960.0000000    0.2602538
15000.0000000    0.2689013
15040.0000000    0.2588611
15080.0000000    0.2867845
15120.0000000    0.2886676
15160.0000000    0.2791838
15200.0000000    0.2782245
15240.0000000    0.2831852
15280.0000000    0.2723914
15320.0000000    0.2676186
15360.0000000    0.2667316
15400.0000000    0.2473714
15440.0000000    0.2712699
15480.0000000    0.3059185
15520.0000000    0.3137751
15560.0000000    0.2708104
15600.0000000    0.2739796
15640.0000000    0.2914163
15680.0000000    0.2791333
15720.0000000    0.2767162
15760.0000000    0.2786953
15800.0000000    0.2798475
15840.0000000    0.2799026
15880.0000000    0.2691987
15920.0000000    0.2786444
15960.0000000    0.2602928
16000.0000000    0.2965664
16040.0000000    0.2717246
16080.0000000    0.2796673
16120.0000000    0.2897369
16160.0000000    0.2698900
16200.0000000    0.2602214
16240.0000000    0.2712016
16280.0000000    0.2754261
16320.0000000    0.2752265
16360.0000000    0.2791158
16400.0000000    0.2853096
16440.0000000    0.2666072
16480.0000000    0.2925989
16520.0000000    0.2815938
16560.0000000    0.2708147
16600.0000000    0.2859622
16640.0000000    0.2749382
16680.0000000    0.2863667
16720.0000000    0.2868221
16760.0000000    0.2892150
16800.0000000    0.2922556
16840.0000000    0.2777411
16880.0000000    0.2838203
16920.0000000    0.2900410
16960.0000000    0.2836258
17000.0000000    0.2969898
17040.0000000    0.2885983
17080.0000000    0.2807062
17120.0000000    0.2758468
17160.0000000    0.2871853
17200.0000000    0.2682835
17240.0000000    0.2828894
17280.0000000    0.2777952
17320.0000000    0.2840053
17360.0000000    0.2884915
17400.0000000    0.2960460
17440.0000000    0.2751449
17480.0000000    0.2880003
17520.0000000    0.2667063
17560.0000000    0.2662591
17600.0000000    0.2538935
17640.0000000    0.2797312
17680.0000000    0.2848178
17720.0000000    0.2692938
17760.0000000    0.2721042
17800.0000000    0.2588930
17840.0000000    0.2661507
17880.0000000    0.2562421
17920.0000000    0.2642253
17960.0000000    0.2619531
18000.0000000    0.2872323
18040.0000000    0.2806354
18080.0000000    0.2688234
18120.0000000    0.2617497
18160.0000000    0.2802828
18200.0000000    0.2799763
18240.0000000    0.2761852
18280.0000000    0.2587686
18320.0000000    0.2580860
18360.0000000    0.2568312
18400.0000000    0.2680052
18440.0000000    0.2686284
18480.0000000    0.2712598
18520.0000000    0.2709755
18560.0000000    0.2779220
18600.0000000    0.2858815
18640.0000000    0.2965430
18680.0000000    0.2649969
18720.0000000    0.2691164
18760.0000000    0.2591173
18800.0000000    0.2538434
18840.0000000    0.2704580
18880.0000000    0.2633510
18920.0000000    0.2484920
18960.0000000    0.2731817
19000.0000000    0.2859558
19040.0000000    0.2924716
19080.0000000    0.2753390
19120.0000000    0.2835840
19160.0000000    0.2670268
19200.0000000    0.3014827
19240.0000000    0.2775262
19280.0000000    0.2812948
19320.0000000    0.2927903
19360.0000000    0.2772399
19400.0000000    0.2765046
19440.0000000    0.2607316
19480.0000000    0.2611211
19520.0000000    0.2868012
19560.0000000    0.2635228
19600.0000000    0.2835582
19640.0000000    0.2655407
19680.0000000    0.2740423
19720.0000000    0.2922255
19760.0000000    0.2697861
19800.0000000    0.2691728
19840.0000000    0.2519109
19880.0000000    0.2734804
19920.0000000    0.2788702
19960.0000000    0.2844946
20000.0000000    0.3083713
20040.0000000    0.2811204
20080.0000000    0.2733990
20120.0000000    0.2588494
20160.0000000    0.2827610
20200.0000000    0.2685327
20240.0000000    0.2744902
20280.0000000    0.2716011
20320.0000000    0.2673003
20360.0000000    0.2795811
20400.0000000    0.2939894
20440.0000000    0.2808097
20480.0000000    0.2800005
20520.0000000    0.2830241
20560.0000000    0.2637367
20600.0000000    0.2969843
20640.0000000    0.3003623
20680.0000000    0.2825851
20720.0000000    0.2834021
20760.0000000    0.3222804
20800.0000000    0.3100154
20840.0000000    0.2827655
20880.0000000    0.2625875
20920.0000000    0.2571670
20960.0000000    0.2642594
21000.0000000    0.2844802
21040.0000000    0.2834164
21080.0000000    0.2780976
21120.0000000    0.2927013
21160.0000000    0.2726632
21200.0000000    0.2648439
21240.0000000    0.2960227
21280.0000000    0.2947382
21320.0000000    0.2782831
21360.0000000    0.3025429
21400.0000000    0.2788572
21440.0000000    0.2927426
21480.0000000    0.2852184
21520.0000000    0.2936950
21560.0000000    0.2867727
21600.0000000    0.2739718
21640.0000000    0.2868119
21680.0000000    0.2904820
21720.0000000    0.2826864
21760.0000000    0.2945860
21800.0000000    0.2863395
21840.0000000    0.2967275
21880.0000000    0.2886327
21920.0000000    0.2831746
21960.0000000    0.2737116
22000.0000000    0.3069418
22040.0000000    0.3035959
22080.0000000    0.3031872
22120.0000000    0.2943749
22160.0000000    0.3032822
22200.0000000    0.3001111
22240.0000000    0.2941503
22280.0000000    0.2939998
22320.0000000    0.2910099
22360.0000000    0.3050175
22400.0000000    0.3019775
22440.0000000    0.2834040
22480.0000000    0.2880536
22520.0000000    0.3270688
22560.0000000    0.2995022
22600.0000000    0.3049535
22640.0000000    0.2966036
22680.0000000    0.3168093
22720.0000000    0.2991230
22760.0000000    0.2812499
22800.0000000    0.2926179
22840.0000000    0.2911832
22880.0000000    0.2832971
22920.0000000    0.2720878
22960.0000000    0.2688434
23000.0000000    0.2626641
23040.0000000    0.2846573
23080.0000000    0.2713072
23120.0000000    0.2718698
23160.0000000    0.2728009
23200.0000000    0.2581536
23240.0000000    0.2769627
23280.0000000    0.2563635
23320.0000000    0.2696165
23360.0000000    0.2708544
23400.0000000    0.2699917
23440.0000000    0.2551230
23480.0000000    0.2666575
23520.0000000    0.2666775
23560.0000000    0.2606608
23600.0000000    0.2706959
23640.0000000    0.2740387
23680.0000000    0.2703699
23720.0000000    0.2876014
23760.0000000    0.2617057
23800.0000000    0.2611770
23840.0000000    0.2801158
23880.0000000    0.2756954
23920.0000000    0.2574681
23960.0000000    0.2765235
24000.0000000    0.2583928
24040.0000000    0.2592441
24080.0000000    0.2664964
24120.0000000    0.2714357
24160.0000000    0.3022856
24200.0000000    0.2618603
24240.0000000    0.2682546
24280.0000000    0.2653968
24320.0000000    0.2434741
24360.0000000    0.2840582
24400.0000000    0.2635767
24440.0000000    0.2867600
24480.0000000    0.2706836
24520.0000000    0.2879078
24560.0000000    0.2848723
24600.0000000    0.2819386
24640.0000000    0.2743145
24680.0000000    0.2910847
24720.0000000    0.2704523
24760.0000000    0.2974417
24800.0000000    0.2716516
24840.0000000    0.2802863
24880.0000000    0.2844619
24920.0000000    0.2840258
24960.0000000    0.2761706
25000.0000000    0.2760816
25040.0000000    0.3021389
25080.0000000    0.2898665
25120.0000000    0.2728643
25160.0000000    0.2947851
25200.0000000    0.2910424
25240.0000000    0.2821231
25280.0000000    0.2762781
25320.0000000    0.2696350
25360.0000000    0.2682872
25400.0000000    0.2590415
25440.0000000    0.2628967
25480.0000000    0.2569159
25520.0000000    0.2598648
25560.0000000    0.2659696
25600.0000000    0.2860194
25640.0000000    0.2964398
25680.0000000    0.2869601
25720.0000000    0.2985584
25760.0000000    0.2806625
25800.0000000    0.2849433
25840.0000000    0.2532366
25880.0000000    0.2712661
25920.0000000    0.2741168
25960.0000000    0.2794415
26000.0000000    0.2829269
26040.0000000    0.2629190
26080.0000000    0.2642037
26120.0000000    0.2684624
26160.0000000    0.2824105
26200.0000000    0.2777116
26240.0000000    0.2825819
26280.0000000    0.2610889
26320.0000000    0.2732762
26360.0000000    0.2511927
26400.0000000    0.2669114
26440.0000000    0.2720569
26480.0000000    0.2658730
26520.0000000    0.2694785
26560.0000000    0.2686886
26600.0000000    0.2855303
26640.0000000    0.2622834
26680.0000000    0.2624938
26720.0000000    0.2590697
26760.0000000    0.2690278
26800.0000000    0.2808286
26840.0000000    0.2567307
26880.0000000    0.2776161
26920.0000000    0.2862289
26960.0000000    0.2727274
27000.0000000    0.2733143
27040.0000000    0.2681027
27080.0000000    0.2769633
27120.0000000    0.2669233
27160.0000000    0.2976028
27200.0000000    0.2844474
27240.0000000    0.2793821
27280.0000000    0.2588331
27320.0000000    0.2544025
27360.0000000    0.2709802
27400.0000000    0.2894964
27440.0000000    0.2860714
27480.0000000    0.2910431
27520.0000000    0.2931492
27560.0000000    0.2725831
27600.0000000    0.2586906
27640.0000000    0.2745464
27680.0000000    0.2622702
27720.0000000    0.2537194
27760.0000000    0.2840382
27800.0000000    0.2740965
27840.0000000    0.3012405
27880.0000000    0.2709600
27920.0000000    0.2811890
27960.0000000    0.2771451
28000.0000000    0.2828288
28040.0000000    0.3075824
28080.0000000    0.2964639
28120.0000000    0.2853459
28160.0000000    0.2893916
28200.0000000    0.2755871
28240.0000000    0.2670577
28280.0000000    0.2809639
28320.0000000    0.2628789
28360.0000000    0.2667236
28400.0000000    0.2750517
28440.0000000    0.2830184
28480.0000000    0.2703751
28520.0000000    0.2700597
28560.0000000    0.2671449
28600.0000000    0.2852450
28640.0000000    0.2670479
28680.0000000    0.2785436
28720.0000000    0.2897491
28760.0000000    0.2838451
28800.0000000    0.2605892
28840.0000000    0.3049910
28880.0000000    0.2957416
28920.0000000    0.2853959
28960.0000000    0.2769077
29000.0000000    0.2950933
29040.0000000    0.2960471
29080.0000000    0.2715621
29120.0000000    0.2972867
29160.0000000    0.2953098
29200.0000000    0.3029932
29240.0000000    0.2983105
29280.0000000    0.3230854
29320.0000000    0.2881752
29360.0000000    0.3022655
29400.0000000    0.2985704
29440.0000000    0.2798753
29480.0000000    0.2891150
29520.0000000    0.2742630
29560.0000000    0.2802674
29600.0000000    0.2754962
29640.0000000    0.2781642
29680.0000000    0.2941912
29720.0000000    0.2863892
29760.0000000    0.2892736
29800.0000000    0.2924833
29840.0000000    0.2978306
29880.0000000    0.2963746
29920.0000000    0.2799567
29960.0000000    0.2957847
30000.0000000    0.2852247
30040.0000000    0.2850847
30080.0000000    0.2957010
30120.0000000    0.2819416
30160.0000000    0.2796968
30200.0000000    0.2929727
30240.0000000    0.2677513
30280.0000000    0.2733475
30320.0000000    0.2722321
30360.0000000    0.2666456
30400.0000000    0.2708793
30440.0000000    0.2718005
30480.0000000    0.2710467
30520.0000000    0.2817253
30560.0000000    0.3108209
30600.0000000    0.3033580
30640.0000000    0.2750172
30680.0000000    0.2814848
30720.0000000    0.2820460
30760.0000000    0.2848982
30800.0000000    0.2799094
30840.0000000    0.2826751
30880.0000000    0.3088967
30920.0000000    0.3143123
30960.0000000    0.2920707
31000.0000000    0.2758461
31040.0000000    0.2839262
31080.0000000    0.2721730
31120.0000000    0.2761894
31160.0000000    0.2706936
31200.0000000    0.2644882
31240.0000000    0.2720261
31280.0000000    0.2915173
31320.0000000    0.2489029
31360.0000000    0.2779671
31400.0000000    0.2950950
31440.0000000    0.2746145
31480.0000000    0.2883069
31520.0000000    0.2787799
31560.0000000    0.2759205
31600.0000000    0.2740167
31640.0000000    0.2742114
31680.0000000    0.2843351
31720.0000000    0.2581831
31760.0000000    0.2744068
31800.0000000    0.2834224
31840.0000000    0.2851054
31880.0000000    0.2686656
31920.0000000    0.2626321
31960.0000000    0.2604430
32000.0000000    0.2747864
32040.0000000    0.2627954
32080.0000000    0.2631885
32120.0000000    0.2738712
32160.0000000    0.2818069
32200.0000000    0.2518250
32240.0000000    0.2743036
32280.0000000    0.2681500
32320.0000000    0.2810508
32360.0000000    0.2816037
32400.0000000    0.2687383
32440.0000000    0.2584459
32480.0000000    0.2465615
32520.0000000    0.2616161
32560.0000000    0.2713160
32600.0000000    0.2600746
32640.0000000    0.2483676
32680.0000000    0.2658197
32720.0000000    0.2574976
32760.0000000    0.2624991
32800.0000000    0.2734643
32840.0000000    0.2809674
32880.0000000    0.2844574
32920.0000000    0.2706809
32960.0000000    0.2663223
33000.0000000    0.2736071
33040.0000000    0.2719575
33080.0000000    0.2727578
33120.0000000    0.2581911
33160.0000000    0.2651077
33200.0000000    0.2635630
33240.0000000    0.2611127
33280.0000000    0.2702541
33320.0000000    0.2678345
33360.0000000    0.2624916
33400.0000000    0.2573886
33440.0000000    0.2571422
33480.0000000    0.2720661
33520.0000000    0.2661398
33560.0000000    0.2780249
33600.0000000    0.2624114
33640.0000000    0.2616919
33680.0000000    0.2742150
33720.0000000    0.2694338
33760.0000000    0.2563705
33800.0000000    0.2618994
33840.0000000    0.2676759
33880.0000000    0.2639009
33920.0000000    0.2651086
33960.0000000    0.2698649
34000.0000000    0.2757073
34040.0000000    0.2586811
34080.0000000    0.2431674
34120.0000000    0.2629532
34160.0000000    0.2682928
34200.0000000    0.2715175
34240.0000000    0.2706715
34280.0000000    0.2773840
34320.0000000    0.2647424
34360.0000000    0.2671417
34400.0000000    0.2630057
34440.0000000    0.2646611
34480.0000000    0.2811581
34520.0000000    0.2972973
34560.0000000    0.2843353
34600.0000000    0.2865838
34640.0000000    0.2653524
34680.0000000    0.2494838
34720.0000000    0.2723657
34760.0000000    0.2979294
34800.0000000    0.2627756
34840.0000000    0.2604324
34880.0000000    0.2772660
34920.0000000    0.2644999
34960.0000000    0.2709669
35000.0000000    0.2738986
35040.0000000    0.2780767
35080.0000000    0.2761703
35120.0000000    0.2885886
35160.0000000    0.2653156
35200.0000000    0.2767213
35240.0000000    0.2699300
35280.0000000    0.2662570
35320.0000000    0.2547737
35360.0000000    0.2659119
35400.0000000    0.2618099
35440.0000000    0.2609663
35480.0000000    0.2609060
35520.0000000    0.2729312
35560.0000000    0.2470730
35600.0000000    0.2624901
35640.0000000    0.2705673
35680.0000000    0.2714248
35720.0000000    0.2767636
35760.0000000    0.2560021
35800.0000000    0.2771800
35840.0000000    0.2530725
35880.0000000    0.2824399
35920.0000000    0.2864603
35960.0000000    0.2721102
36000.0000000    0.2570224
36040.0000000    0.2520104
36080.0000000    0.2741639
36120.0000000    0.2624837
36160.0000000    0.2656391
36200.0000000    0.2709821
36240.0000000    0.2476060
36280.0000000    0.2620264
36320.0000000    0.2610420
36360.0000000    0.2705506
36400.0000000    0.2843859
36440.0000000    0.2706361
36480.0000000    0.2527438
36520.0000000    0.2684025
36560.0000000    0.2672054
36600.0000000    0.2536629
36640.0000000    0.2603996
36680.0000000    0.2806469
36720.0000000    0.2597525
36760.0000000    0.2567647
36800.0000000    0.2858355
36840.0000000    0.2778953
36880.0000000    0.2453789
36920.0000000    0.2782572
36960.0000000    0.2777689
37000.0000000    0.2708549
37040.0000000    0.2789188
37080.0000000    0.2878923
37120.0000000    0.2740065
37160.0000000    0.2615931
37200.0000000    0.2802865
37240.0000000    0.2757606
37280.0000000    0.2588841
37320.0000000    0.2670846
37360.0000000    0.2794464
37400.0000000    0.2692282
37440.0000000    0.2929569
37480.0000000    0.2580105
37520.0000000    0.2780108
37560.0000000    0.2747633
37600.0000000    0.2667879
37640.0000000    0.2631345
37680.0000000    0.2621653
37720.0000000    0.2644409
37760.0000000    0.2778938
37800.0000000    0.2716849
37840.0000000    0.2567001
37880.0000000    0.2393081
37920.0000000    0.2749568
37960.0000000    0.2643580
38000.0000000    0.2856153
38040.0000000    0.2777007
38080.0000000    0.2511491
38120.0000000    0.2658776
38160.0000000    0.2720746
38200.0000000    0.2641931
38240.0000000    0.2700559
38280.0000000    0.2556474
38320.0000000    0.2382480
38360.0000000    0.2506029
38400.0000000    0.2567131
38440.0000000    0.2704467
38480.0000000    0.2549545
38520.0000000    0.2436475
38560.0000000    0.2468457
38600.0000000    0.2541491
38640.0000000    0.2680782
38680.0000000    0.2556740
38720.0000000    0.2693549
38760.0000000    0.2641041
38800.0000000    0.2484928
38840.0000000    0.2664662
38880.0000000    0.2660926
38920.0000000    0.2691481
38960.0000000    0.2652873
39000.0000000    0.2709320
39040.0000000    0.2548326
39080.0000000    0.2838388
39120.0000000    0.2760538
39160.0000000    0.2636087
39200.0000000    0.2859364
39240.0000000    0.2868175
39280.0000000    0.2839356
39320.0000000    0.2840603
39360.0000000    0.2808520
39400.0000000    0.2677523
39440.0000000    0.2497948
39480.0000000    0.2518248
39520.0000000    0.2844311
39560.0000000    0.2945644
39600.0000000    0.2504564
39640.0000000    0.2494428
39680.0000000    0.2806099
39720.0000000    0.2626403
39760.0000000    0.2779724
39800.0000000    0.2682685
39840.0000000    0.2732402
39880.0000000    0.2757395
39920.0000000    0.2814969
39960.0000000    0.2565691
40000.0000000    0.2826182
40040.0000000    0.2834031
40080.0000000    0.2696192
40120.0000000    0.2922733
40160.0000000    0.2796477
40200.0000000    0.2745090
40240.0000000    0.2684867
40280.0000000    0.2808970
40320.0000000    0.2934771
40360.0000000    0.2980792
40400.0000000    0.2836469
40440.0000000    0.2852811
40480.0000000    0.2981537
40520.0000000    0.3093135
40560.0000000    0.2934383
40600.0000000    0.2828761
40640.0000000    0.2768696
40680.0000000    0.2704913
40720.0000000    0.2746319
40760.0000000    0.2554152
40800.0000000    0.2823073
40840.0000000    0.2775619
40880.0000000    0.2912758
40920.0000000    0.2810983
40960.0000000    0.2583807
41000.0000000    0.2662013
41040.0000000    0.2666756
41080.0000000    0.2711173
41120.0000000    0.2689919
41160.0000000    0.2486358
41200.0000000    0.2552233
41240.0000000    0.2600010
41280.0000000    0.2687370
41320.0000000    0.2648835
41360.0000000    0.2746390
41400.0000000    0.2645046
41440.0000000    0.2799886
41480.0000000    0.2665958
41520.0000000    0.2741944
41560.0000000    0.2860400
41600.0000000    0.2835754
41640.0000000    0.2735284
41680.0000000    0.2838891
41720.0000000    0.2788955
41760.0000000    0.2825591
41800.0000000    0.2850464
41840.0000000    0.2831943
41880.0000000    0.2911404
41920.0000000    0.2883254
41960.0000000    0.2627431
42000.0000000    0.2794752
42040.0000000    0.2713640
42080.0000000    0.2728423
42120.0000000    0.2695161
42160.0000000    0.2825776
42200.0000000    0.2734431
42240.0000000    0.2879766
42280.0000000    0.2877488
42320.0000000    0.2892478
42360.0000000    0.2680127
42400.0000000    0.2994166
42440.0000000    0.2716511
42480.0000000    0.2890989
42520.0000000    0.2812014
42560.0000000    0.2675955
42600.0000000    0.2715146
42640.0000000    0.2857091
42680.0000000    0.2804254
42720.0000000    0.2669932
42760.0000000    0.2726629
42800.0000000    0.2756729
42840.0000000    0.2654849
42880.0000000    0.2757896
42920.0000000    0.2735589
42960.0000000    0.2898139
43000.0000000    0.2704942
43040.0000000    0.2819761
43080.0000000    0.2821326
43120.0000000    0.2682747
43160.0000000    0.2672912
43200.0000000    0.2786514
43240.0000000    0.2828543
43280.0000000    0.2865880
43320.0000000    0.3029629
43360.0000000    0.2704128
43400.0000000    0.2720789
43440.0000000    0.2692516
43480.0000000    0.2660256
43520.0000000    0.2622441
43560.0000000    0.2783197
43600.0000000    0.2913956
43640.0000000    0.3021780
43680.0000000    0.2822018
43720.0000000    0.2739961
43760.0000000    0.2797161
43800.0000000    0.2883336
43840.0000000    0.2853869
43880.0000000    0.2824107
43920.0000000    0.2937999
43960.0000000    0.2795578
44000.0000000    0.2596184
44040.0000000    0.2658980
44080.0000000    0.2956433
44120.0000000    0.2948570
44160.0000000    0.2885686
44200.0000000    0.2838027
44240.0000000    0.2917698
44280.0000000    0.3050607
44320.0000000    0.2860112
44360.0000000    0.2767965
44400.0000000    0.2744156
44440.0000000    0.2840627
44480.0000000    0.2571393
44520.0000000    0.2490766
44560.0000000    0.2713876
44600.0000000    0.2672735
44640.0000000    0.2690418
44680.0000000    0.2698316
44720.0000000    0.2824996
44760.0000000    0.2716725
44800.0000000    0.2825558
44840.0000000    0.2865146
44880.0000000    0.2643097
44920.0000000    0.2703400
44960.0000000    0.2774574
45000.0000000    0.2536825
45040.0000000    0.2606280
45080.0000000    0.2499499
45120.0000000    0.2492903
45160.0000000    0.2480272
45200.0000000    0.2693779
45240.0000000    0.2682267
45280.0000000    0.2533437
45320.0000000    0.2778367
45360.0000000    0.2558401
45400.0000000    0.2685277
45440.0000000    0.2639363
45480.0000000    0.2588658
45520.0000000    0.2772788
45560.0000000    0.2718163
45600.0000000    0.2799158
45640.0000000    0.2522563
45680.0000000    0.2626263
45720.0000000    0.2429380
45760.0000000    0.2646100
45800.0000000    0.2697561
45840.0000000    0.2873502
45880.0000000    0.2767249
45920.0000000    0.2614752
45960.0000000    0.2712616
46000.0000000    0.2738423
46040.0000000    0.2673528
46080.0000000    0.2937485
46120.0000000    0.2829546
46160.0000000    0.2755257
46200.0000000    0.2806360
46240.0000000    0.2858755
46280.0000000    0.3008605
46320.0000000    0.2824458
46360.0000000    0.2966404
46400.0000000    0.2759141
46440.0000000    0.2849854
46480.0000000    0.2681690
46520.0000000    0.2477902
46560.0000000    0.2575787
46600.0000000    0.2475138
46640.0000000    0.2613922
46680.0000000    0.2525873
46720.0000000    0.2626251
46760.0000000    0.2400629
46800.0000000    0.2605467
46840.0000000    0.2487159
46880.0000000    0.2626094
46920.0000000    0.2620678
46960.0000000    0.2875420
47000.0000000    0.2698022
47040.0000000    0.2731424
47080.0000000    0.2509016
47120.0000000    0.2735533
47160.0000000    0.2533056
47200.0000000    0.2489404
47240.0000000    0.2613074
47280.0000000    0.2570658
47320.0000000    0.2658575
47360.0000000    0.2651036
47400.0000000    0.2784578
47440.0000000    0.2586708
47480.0000000    0.2578205
47520.0000000    0.2651273
47560.0000000    0.2717617
47600.0000000    0.2422774
47640.0000000    0.2579999
47680.0000000    0.2681811
47720.0000000    0.2695905
47760.0000000    0.2416724
47800.0000000    0.2760033
47840.0000000    0.2501914
47880.0000000    0.2605630
47920.0000000    0.2871848
47960.0000000    0.2968144
48000.0000000    0.2841747
48040.0000000    0.2624447
48080.0000000    0.2600688
48120.0000000    0.2610970
48160.0000000    0.2500257
48200.0000000    0.2577147
48240.0000000    0.2580116
48280.0000000    0.2552663
48320.0000000    0.2517849
48360.0000000    0.2651367
48400.0000000    0.2500119
48440.0000000    0.2522338
48480.0000000    0.2549015
48520.0000000    0.2694377
48560.0000000    0.2783034
48600.0000000    0.2586101
48640.0000000    0.2623422
48680.0000000    0.2606544
48720.0000000    0.2640004
48760.0000000    0.2555286
48800.0000000    0.2586250
48840.0000000    0.2709913
48880.0000000    0.2495710
48920.0000000    0.2464983
48960.0000000    0.2598865
49000.0000000    0.2592416
49040.0000000    0.2729912
49080.0000000    0.2487972
49120.0000000    0.2579168
49160.0000000    0.2629598
49200.0000000    0.2457864
49240.0000000    0.2435150
49280.0000000    0.2457296
49320.0000000    0.2389331
49360.0000000    0.2461325
49400.0000000    0.2647656
49440.0000000    0.2651338
49480.0000000    0.2697447
49520.0000000    0.2783407
49560.0000000    0.2650254
49600.0000000    0.2715319
49640.0000000    0.2829319
49680.0000000    0.2600687
49720.0000000    0.2708837
49760.0000000    0.2638297
49800.0000000    0.2689676
49840.0000000    0.2558432
49880.0000000    0.2558987
49920.0000000    0.2386621
49960.0000000    0.2463386
50000.0000000    0.2645403
50040.0000000    0.2705236
50080.0000000    0.2751881
50120.0000000    0.2620760
50160.0000000    0.2617247
50200.0000000    0.2611335
50240.0000000    0.2812248
50280.0000000    0.2589509
50320.0000000    0.2853553
50360.0000000    0.2777329
50400.0000000    0.2834930
50440.0000000    0.2456537
50480.0000000    0.2734189
50520.0000000    0.2558456
50560.0000000    0.2693902
50600.0000000    0.2626894
50640.0000000    0.2513880
50680.0000000    0.2773777
50720.0000000    0.2647470
50760.0000000    0.2705470
50800.0000000    0.2608632
50840.0000000    0.2787962
50880.0000000    0.2824524
50920.0000000    0.2914078
50960.0000000    0.2706755
51000.0000000    0.2687314
51040.0000000    0.2487602
51080.0000000    0.2601292
51120.0000000    0.2767451
51160.0000000    0.2825443
51200.0000000    0.2851888
51240.0000000    0.2666005
51280.0000000    0.2461830
51320.0000000    0.2802849
51360.0000000    0.2543825
51400.0000000    0.2733712
51440.0000000    0.2749425
51480.0000000    0.2644323
51520.0000000    0.2791129
51560.0000000    0.2747713
51600.0000000    0.2823386
51640.0000000    0.2659170
51680.0000000    0.2855375
51720.0000000    0.2778480
51760.0000000    0.2779204
51800.0000000    0.3009500
51840.0000000    0.2542180
51880.0000000    0.2769645
51920.0000000    0.2644665
51960.0000000    0.2559540
52000.0000000    0.2712892
52040.0000000    0.2797309
52080.0000000    0.2718223
52120.0000000    0.2581303
52160.0000000    0.2707930
52200.0000000    0.2608096
52240.0000000    0.2606816
52280.0000000    0.2781626
52320.0000000    0.2669271
52360.0000000    0.2831494
52400.0000000    0.2830004
52440.0000000    0.2608187
52480.0000000    0.2647440
52520.0000000    0.2862705
52560.0000000    0.2689731
52600.0000000    0.2699063
52640.0000000    0.2712311
52680.0000000    0.2621378
52720.0000000    0.2729837
52760.0000000    0.2540607
52800.0000000    0.2723992
52840.0000000    0.2545284
52880.0000000    0.2614668
52920.0000000    0.2699452
52960.0000000    0.2636037
53000.0000000    0.2765032
53040.0000000    0.2883707
53080.0000000    0.2542272
53120.0000000    0.2621536
53160.0000000    0.2634463
53200.0000000    0.2381306
53240.0000000    0.2631972
53280.0000000    0.2864806
53320.0000000    0.2690664
53360.0000000    0.2691727
53400.0000000    0.2772506
53440.0000000    0.2980233
53480.0000000    0.2848666
53520.0000000    0.2767206
53560.0000000    0.2724161
53600.0000000    0.2800509
53640.0000000    0.2606568
53680.0000000    0.2693601
53720.0000000    0.2763042
53760.0000000    0.2923751
53800.0000000    0.2917598
53840.0000000    0.2659632
53880.0000000    0.2590064
53920.0000000    0.2745893
53960.0000000    0.2784480
54000.0000000    0.2696440
54040.0000000    0.2820872
54080.0000000    0.2773493
54120.0000000    0.2765531
54160.0000000    0.2708007
54200.0000000    0.2768284
54240.0000000    0.2826411
54280.0000000    0.2837166
54320.0000000    0.2826824
54360.0000000    0.2684706
54400.0000000    0.2818654
54440.0000000    0.2812655
54480.0000000    0.2824572
54520.0000000    0.2697251
54560.0000000    0.2724972
54600.0000000    0.2593108
54640.0000000    0.2586820
54680.0000000    0.2731546
54720.0000000    0.2701657
54760.0000000    0.2727641
54800.0000000    0.2933709
54840.0000000    0.2677755
54880.0000000    0.2596728
54920.0000000    0.2829283
54960.0000000    0.2664453
55000.0000000    0.2972282
55040.0000000    0.2815929
55080.0000000    0.2929393
55120.0000000    0.2916216
55160.0000000    0.2826976
55200.0000000    0.2835917
55240.0000000    0.2852841
55280.0000000    0.2788070
55320.0000000    0.2666902
55360.0000000    0.2644250
55400.0000000    0.2625959
55440.0000000    0.2609837
55480.0000000    0.2687382
55520.0000000    0.2543463
55560.0000000    0.2783870
55600.0000000    0.2616799
55640.0000000    0.2720728
55680.0000000    0.2536659
55720.0000000    0.2678873
55760.0000000    0.2716014
55800.0000000    0.2692521
55840.0000000    0.2682758
55880.0000000    0.2607031
55920.0000000    0.2763928
55960.0000000    0.2892870
56000.0000000    0.2618892
56040.0000000    0.2716638
56080.0000000    0.2656384
56120.0000000    0.2629096
56160.0000000    0.2642452
56200.0000000    0.2685741
56240.0000000    0.2529909
56280.0000000    0.2574488
56320.0000000    0.2790316
56360.0000000    0.2616594
56400.0000000    0.2763216
56440.0000000    0.2573754
56480.0000000    0.2599303
56520.0000000    0.2534584
56560.0000000    0.2507933
56600.0000000    0.2661505
56640.0000000    0.2506969
56680.0000000    0.2710060
56720.0000000    0.2648945
56760.0000000    0.2578211
56800.0000000    0.2579794
56840.0000000    0.2636771
56880.0000000    0.2434093
56920.0000000    0.2647489
56960.0000000    0.2664938
57000.0000000    0.2735908
57040.0000000    0.2771527
57080.0000000    0.2582765
57120.0000000    0.2746958
57160.0000000    0.2839670
57200.0000000    0.3056813
57240.0000000    0.2878863
57280.0000000    0.2955829
57320.0000000    0.2515501
57360.0000000    0.2801079
57400.0000000    0.2731104
57440.0000000    0.2790257
57480.0000000    0.2740206
57520.0000000    0.2699631
57560.0000000    0.2905852
57600.0000000    0.3042315
57640.0000000    0.2796116
57680.0000000    0.2681333
57720.0000000    0.2719931
57760.0000000    0.2883463
57800.0000000    0.2964277
57840.0000000    0.2738127
57880.0000000    0.2745910
57920.0000000    0.2820252
57960.0000000    0.2800350
58000.0000000    0.2879673
58040.0000000    0.2964268
58080.0000000    0.2998616
58120.0000000    0.3045816
58160.0000000    0.2858382
58200.0000000    0.2751144
58240.0000000    0.2632360
58280.0000000    0.2970503
58320.0000000    0.2958815
58360.0000000    0.2975961
58400.0000000    0.3006221
58440.0000000    0.2982794
58480.0000000    0.2886251
58520.0000000    0.2924795
58560.0000000    0.2713965
58600.0000000    0.2924818
58640.0000000    0.2847706
58680.0000000    0.2652119
58720.0000000    0.2556727
58760.0000000    0.2802738
58800.0000000    0.2810424
58840.0000000    0.2749810
58880.0000000    0.2528334
58920.0000000    0.2664890
58960.0000000    0.2865679
59000.0000000    0.2890543
59040.0000000    0.2581984
59080.0000000    0.2581165
59120.0000000    0.2810831
59160.0000000    0.2782777
59200.0000000    0.2511730
59240.0000000    0.2776232
59280.0000000    0.2679375
59320.0000000    0.2904596
59360.0000000    0.2679833
59400.0000000    0.2647678
59440.0000000    0.2751313
59480.0000000    0.2824871
59520.0000000    0.2801435
59560.0000000    0.2855206
59600.0000000    0.2590215
59640.0000000    0.2507582
59680.0000000    0.2647731
59720.0000000    0.2407787
59760.0000000    0.2564407
59800.0000000    0.2640704
59840.0000000    0.2634151
59880.0000000    0.2636811
59920.0000000    0.2594431
59960.0000000    0.2565032
60000.0000000    0.2723630
60040.0000000    0.2697222
60080.0000000    0.2769386
60120.0000000    0.2573518
60160.0000000    0.2631708
60200.0000000    0.2296487
60240.0000000    0.2471225
60280.0000000    0.2371455
60320.0000000    0.2480036
60360.0000000    0.2547415
60400.0000000    0.2567259
60440.0000000    0.2752989
60480.0000000    0.2575513
60520.0000000    0.2737760
60560.0000000    0.2648628
60600.0000000    0.2588706
60640.0000000    0.2664553
60680.0000000    0.2710272
60720.0000000    0.2425927
60760.0000000    0.2596711
60800.0000000    0.2719342
60840.0000000    0.2633553
60880.0000000    0.2749439
60920.0000000    0.2757847
60960.0000000    0.2725041
61000.0000000    0.2587424
61040.0000000    0.2710013
61080.0000000    0.2476889
61120.0000000    0.2426735
61160.0000000    0.2551063
61200.0000000    0.2577868
61240.0000000    0.2365327
61280.0000000    0.2702656
61320.0000000    0.2633715
61360.0000000    0.2542963
61400.0000000    0.2610505
61440.0000000    0.2627044
61480.0000000    0.2545955
61520.0000000    0.2463232
61560.0000000    0.2507248
61600.0000000    0.2625655
61640.0000000    0.2419241
61680.0000000    0.2727544
61720.0000000    0.2628881
61760.0000000    0.2667746
61800.0000000    0.2662307
61840.0000000    0.2609932
61880.0000000    0.2558579
61920.0000000    0.2883015
61960.0000000    0.2776742
62000.0000000    0.2695133
62040.0000000    0.2932464
62080.0000000    0.2764624
62120.0000000    0.2691109
62160.0000000    0.2681119
62200.0000000    0.2734088
62240.0000000    0.2689085
62280.0000000    0.2849394
62320.0000000    0.2735764
62360.0000000    0.2632605
62400.0000000    0.2692974
62440.0000000    0.2633039
62480.0000000    0.2521964
62520.0000000    0.2703533
62560.0000000    0.2798240
62600.0000000    0.2859936
62640.0000000    0.2743500
62680.0000000    0.2584370
62720.0000000    0.3009294
62760.0000000    0.2609118
62800.0000000    0.2733171
62840.0000000    0.2616352
62880.0000000    0.2753778
62920.0000000    0.2699462
62960.0000000    0.2625432
63000.0000000    0.2827588
63040.0000000    0.2896076
63080.0000000    0.2795632
63120.0000000    0.2798742
63160.0000000    0.2837830
63200.0000000    0.2588445
63240.0000000    0.2781320
63280.0000000    0.2802545
63320.0000000    0.2966993
63360.0000000    0.3157606
63400.0000000    0.3027783
63440.0000000    0.2792507
63480.0000000    0.2944847
63520.0000000    0.2632261
63560.0000000    0.2775242
63600.0000000    0.2841638
63640.0000000    0.3001834
63680.0000000    0.2909746
63720.0000000    0.3058596
63760.0000000    0.2767719
63800.0000000    0.2967303
63840.0000000    0.2880268
63880.0000000    0.2933074
63920.0000000    0.2990727
63960.0000000    0.3212679
64000.0000000    0.2731131
64040.0000000    0.2825439
64080.0000000    0.2853716
64120.0000000    0.2881445
64160.0000000    0.2924458
64200.0000000    0.3098474
64240.0000000    0.3108155
64280.0000000    0.3028446
64320.0000000    0.2998515
64360.0000000    0.2916724
64400.0000000    0.2884877
64440.0000000    0.2820435
64480.0000000    0.2895490
64520.0000000    0.2980805
64560.0000000    0.2986011
64600.0000000    0.2952664
64640.0000000    0.3105820
64680.0000000    0.3174128
64720.0000000    0.2967674
64760.0000000    0.2755350
64800.0000000    0.2858676
64840.0000000    0.3078668
64880.0000000    0.3012509
64920.0000000    0.2965074
64960.0000000    0.2933561
65000.0000000    0.3050327
65040.0000000    0.3045322
65080.0000000    0.3063165
65120.0000000    0.2915621
65160.0000000    0.3156112
65200.0000000    0.3154680
65240.0000000    0.2945723
65280.0000000    0.3135054
65320.0000000    0.3136409
65360.0000000    0.2974551
65400.0000000    0.3027304
65440.0000000    0.2741677
65480.0000000    0.2970347
65520.0000000    0.2665984
65560.0000000    0.2733535
65600.0000000    0.2799301
65640.0000000    0.2773240
65680.0000000    0.2837508
65720.0000000    0.2862403
65760.0000000    0.2991474
65800.0000000    0.2975081
65840.0000000    0.2863575
65880.0000000    0.2936106
65920.0000000    0.3114583
65960.0000000    0.2916417
66000.0000000    0.2987629
66040.0000000    0.3124211
66080.0000000    0.3194638
66120.0000000    0.3195170
66160.0000000    0.3056749
66200.0000000    0.2850616
66240.0000000    0.2868925
66280.0000000    0.2977949
66320.0000000    0.2992667
66360.0000000    0.2680878
66400.0000000    0.2836944
66440.0000000    0.2793661
66480.0000000    0.2676909
66520.0000000    0.2599822
66560.0000000    0.2469280
66600.0000000    0.2478996
66640.0000000    0.2653453
66680.0000000    0.2670505
66720.0000000    0.2809838
66760.0000000    0.2623535
66800.0000000    0.2563536
66840.0000000    0.2716155
66880.0000000    0.2588224
66920.0000000    0.2835524
66960.0000000    0.2583872
67000.0000000    0.2711945
67040.0000000    0.2649817
67080.0000000    0.2870068
67120.0000000    0.2728858
67160.0000000    0.2926685
67200.0000000    0.2564284
67240.0000000    0.2498676
67280.0000000    0.2603457
67320.0000000    0.2544681
67360.0000000    0.2710240
67400.0000000    0.2820530
67440.0000000    0.2765417
67480.0000000    0.2931783
67520.0000000    0.2828390
67560.0000000    0.2685419
67600.0000000    0.2839112
67640.0000000    0.2832965
67680.0000000    0.2699577
67720.0000000    0.2974435
67760.0000000    0.3221664
67800.0000000    0.3080821
67840.0000000    0.2872489
67880.0000000    0.2701263
67920.0000000    0.2867894
67960.0000000    0.2996827
68000.0000000    0.2912641
68040.0000000    0.2951684
68080.0000000    0.2897300
68120.0000000    0.2631985
68160.0000000    0.2669092
68200.0000000    0.2746866
68240.0000000    0.2603646
68280.0000000    0.2855079
68320.0000000    0.2712065
68360.0000000    0.2751747
68400.0000000    0.2779618
68440.0000000    0.2885610
68480.0000000    0.2927052
68520.0000000    0.3046225
68560.0000000    0.2938963
68600.0000000    0.2984907
68640.0000000    0.2945086
68680.0000000    0.2961986
68720.0000000    0.3087372
68760.0000000    0.3085356
68800.0000000    0.2968546
68840.0000000    0.3114886
68880.0000000    0.2957376
68920.0000000    0.2690658
68960.0000000    0.2955207
69000.0000000    0.2963731
69040.0000000    0.2946199
69080.0000000    0.2699351
69120.0000000    0.2644874
69160.0000000    0.2645722
69200.0000000    0.2680317
69240.0000000    0.2811202
69280.0000000    0.2810252
69320.0000000    0.2653118
69360.0000000    0.2957049
69400.0000000    0.2845234
69440.0000000    0.2753835
69480.0000000    0.2844682
69520.0000000    0.2920120
69560.0000000    0.2730974
69600.0000000    0.2796933
69640.0000000    0.2851475
69680.0000000    0.3034476
69720.0000000    0.3176762
69760.0000000    0.2933517
69800.0000000    0.2988489
69840.0000000    0.2869153
69880.0000000    0.2753702
69920.0000000    0.2856310
69960.0000000    0.2848100
70000.0000000    0.2770069
70040.0000000    0.2899543
70080.0000000    0.2792640
70120.0000000    0.2933624
70160.0000000    0.2835244
70200.0000000    0.2719541
70240.0000000    0.2854109
70280.0000000    0.2765787
70320.0000000    0.2877336
70360.0000000    0.2677964
70400.0000000    0.2888577
70440.0000000    0.2746578
70480.0000000    0.2713180
70520.0000000    0.2673065
70560.0000000    0.2741281
70600.0000000    0.2616474
70640.0000000    0.2687024
70680.0000000    0.2743518
70720.0000000    0.2838127
70760.0000000    0.2525766
70800.0000000    0.2880470
70840.0000000    0.2814991
70880.0000000    0.2799976
70920.0000000    0.2673267
70960.0000000    0.2467698
71000.0000000    0.2699337
71040.0000000    0.2479214
71080.0000000    0.2727847
71120.0000000    0.3016805
71160.0000000    0.2709985
71200.0000000    0.2796124
71240.0000000    0.2474750
71280.0000000    0.2808293
71320.0000000    0.2886817
71360.0000000    0.2834734
71400.0000000    0.2936744
71440.0000000    0.2786607
71480.0000000    0.2553277
71520.0000000    0.2576656
71560.0000000    0.2518862
71600.0000000    0.2722028
71640.0000000    0.2719969
71680.0000000    0.2643706
71720.0000000    0.2795922
71760.0000000    0.2834729
71800.0000000    0.2578487
71840.0000000    0.2633991
71880.0000000    0.2625952
71920.0000000    0.2608671
71960.0000000    0.2704847
72000.0000000    0.2618076
72040.0000000    0.2575518
72080.0000000    0.2770177
72120.0000000    0.2514376
72160.0000000    0.2634371
72200.0000000    0.2641218
72240.0000000    0.2720859
72280.0000000    0.2872639
72320.0000000    0.2868361
72360.0000000    0.2886357
72400.0000000    0.2756656
72440.0000000    0.2699352
72480.0000000    0.2490810
72520.0000000    0.2532694
72560.0000000    0.2696144
72600.0000000    0.2654571
72640.0000000    0.2718521
72680.0000000    0.2622275
72720.0000000    0.2699213
72760.0000000    0.3078645
72800.0000000    0.2918377
72840.0000000    0.2768771
72880.0000000    0.2741008
72920.0000000    0.2646689
72960.0000000    0.2850710
73000.0000000    0.2788399
73040.0000000    0.2873459
73080.0000000    0.2747917
73120.0000000    0.2854842
73160.0000000    0.2937795
73200.0000000    0.2657841
73240.0000000    0.2850680
73280.0000000    0.2675447
73320.0000000    0.2831797
73360.0000000    0.2772138
73400.0000000    0.2910650
73440.0000000    0.2869246
73480.0000000    0.2805717
73520.0000000    0.2803515
73560.0000000    0.2824309
73600.0000000    0.3127404
73640.0000000    0.2876256
73680.0000000    0.2833583
73720.0000000    0.3006087
73760.0000000    0.2755407
73800.0000000    0.2921245
73840.0000000    0.3115855
73880.0000000    0.2925797
73920.0000000    0.2993049
73960.0000000    0.2769807
74000.0000000    0.2796976
74040.0000000    0.2898274
74080.0000000    0.2941645
74120.0000000    0.2815655
74160.0000000    0.2683484
74200.0000000    0.2683992
74240.0000000    0.2404408
74280.0000000    0.2660561
74320.0000000    0.2642883
74360.0000000    0.2695509
74400.0000000    0.2631435
74440.0000000    0.2762060
74480.0000000    0.2767927
74520.0000000    0.2832756
74560.0000000    0.2816317
74600.0000000    0.2639649
74640.0000000    0.2725704
74680.0000000    0.2734329
74720.0000000    0.2605969
74760.0000000    0.2657141
74800.0000000    0.2790681
74840.0000000    0.2859147
74880.0000000    0.2554820
74920.0000000    0.2418924
74960.0000000    0.2569997
75000.0000000    0.2709722
75040.0000000    0.2639606
75080.0000000    0.2605697
75120.0000000    0.2688773
75160.0000000    0.2895418
75200.0000000    0.2711384
75240.0000000    0.2754141
75280.0000000    0.2865400
75320.0000000    0.2824764
75360.0000000    0.2888803
75400.0000000    0.2652768
75440.0000000    0.2591921
75480.0000000    0.2678617
75520.0000000    0.2597975
75560.0000000    0.2648624
75600.0000000    0.2803682
75640.0000000    0.2696378
75680.0000000    0.2727496
75720.0000000    0.2622130
75760.0000000    0.2661229
75800.0000000    0.2649897
75840.0000000    0.2672566
75880.0000000    0.2795919
75920.0000000    0.2683514
75960.0000000    0.2840044
76000.0000000    0.2932230
76040.0000000    0.2591633
76080.0000000    0.2649220
76120.0000000    0.2759458
76160.0000000    0.2706283
76200.0000000    0.2917069
76240.0000000    0.2746315
76280.0000000    0.2838819
76320.0000000    0.2702105
76360.0000000    0.2864934
76400.0000000    0.2913424
76440.0000000    0.2885924
76480.0000000    0.2691195
76520.0000000    0.2778966
76560.0000000    0.2572111
76600.0000000    0.2912340
76640.0000000    0.2524113
76680.0000000    0.2615339
76720.0000000    0.2562442
76760.0000000    0.2637256
76800.0000000    0.2760601
76840.0000000    0.2761821
76880.0000000    0.2529121
76920.0000000    0.2680581
76960.0000000    0.2605435
77000.0000000    0.2645622
77040.0000000    0.2688518
77080.0000000    0.2414675
77120.0000000    0.2727604
77160.0000000    0.2652509
77200.0000000    0.2657930
77240.0000000    0.2685609
77280.0000000    0.2770088
77320.0000000    0.2736857
77360.0000000    0.2609687
77400.0000000    0.2721778
77440.0000000    0.2819024
77480.0000000    0.2583371
77520.0000000    0.2794843
77560.0000000    0.2540478
77600.0000000    0.2407756
77640.0000000    0.2471702
77680.0000000    0.2548619
77720.0000000    0.2600244
77760.0000000    0.2517036
77800.0000000    0.2688040
77840.0000000    0.2424549
77880.0000000    0.2276143
77920.0000000    0.2532793
77960.0000000    0.2553264
78000.0000000    0.2565208
78040.0000000    0.2518577
78080.0000000    0.2378597
78120.0000000    0.2381434
78160.0000000    0.2427037
78200.0000000    0.2571551
78240.0000000    0.2608093
78280.0000000    0.2988578
78320.0000000    0.2742947
78360.0000000    0.2824138
78400.0000000    0.2825613
78440.0000000    0.2833098
78480.0000000    0.2780993
78520.0000000    0.2547435
78560.0000000    0.2764497
78600.0000000    0.3000848
78640.0000000    0.2745386
78680.0000000    0.2688977
78720.0000000    0.2740338
78760.0000000    0.2770853
78800.0000000    0.2912448
78840.0000000    0.3104482
78880.0000000    0.2870412
78920.0000000    0.2963184
78960.0000000    0.2752309
79000.0000000    0.2912396
79040.0000000    0.2934031
79080.0000000    0.2928723
79120.0000000    0.2695975
79160.0000000    0.2768561
79200.0000000    0.2823308
79240.0000000    0.2605997
79280.0000000    0.2666820
79320.0000000    0.2998199
79360.0000000    0.2763370
79400.0000000    0.2727484
79440.0000000    0.2913092
79480.0000000    0.2868693
79520.0000000    0.2788944
79560.0000000    0.2772240
79600.0000000    0.2916868
79640.0000000    0.2778531
79680.0000000    0.2803463
79720.0000000    0.2655607
79760.0000000    0.2916952
79800.0000000    0.2871768
79840.0000000    0.2930980
79880.0000000    0.2837633
79920.0000000    0.2994313
79960.0000000    0.3001365
80000.0000000    0.2747309
80040.0000000    0.2645007
80080.0000000    0.3059391
80120.0000000    0.3128968
80160.0000000    0.2868361
80200.0000000    0.2784591
80240.0000000    0.2866277
80280.0000000    0.2913076
80320.0000000    0.3055650
80360.0000000    0.2843195
80400.0000000    0.2768373
80440.0000000    0.2768012
80480.0000000    0.2686594
80520.0000000    0.2841667
80560.0000000    0.2525840
80600.0000000    0.2814447
80640.0000000    0.2663141
80680.0000000    0.2673596
80720.0000000    0.2780623
80760.0000000    0.2756240
80800.0000000    0.2612193
80840.0000000    0.2429832
80880.0000000    0.2679794
80920.0000000    0.2713737
80960.0000000    0.2608404
81000.0000000    0.2775614
81040.0000000    0.2850828
81080.0000000    0.2980908
81120.0000000    0.2832305
81160.0000000    0.2569640
81200.0000000    0.2886385
81240.0000000    0.2621122
81280.0000000    0.2986377
81320.0000000    0.2858090
81360.0000000    0.2972995
81400.0000000    0.2829297
81440.0000000    0.2823051
81480.0000000    0.2921806
81520.0000000    0.2783670
81560.0000000    0.3012521
81600.0000000    0.2703117
81640.0000000    0.2944708
81680.0000000    0.2907939
81720.0000000    0.2727506
81760.0000000    0.2831407
81800.0000000    0.2825609
81840.0000000    0.2906126
81880.0000000    0.2957114
81920.0000000    0.3016613
81960.0000000    0.2864314
82000.0000000    0.2791170
82040.0000000    0.2908594
82080.0000000    0.2773401
82120.0000000    0.2874638
82160.0000000    0.2948596
82200.0000000    0.2788549
82240.0000000    0.2808831
82280.0000000    0.2921923
82320.0000000    0.3027908
82360.0000000    0.2864323
82400.0000000    0.2734683
82440.0000000    0.2603770
82480.0000000    0.2485792
82520.0000000    0.2655230
82560.0000000    0.2731579
82600.0000000    0.2841185
82640.0000000    0.2714688
82680.0000000    0.2687016
82720.0000000    0.2516241
82760.0000000    0.2641978
82800.0000000    0.2637058
82840.0000000    0.2623955
82880.0000000    0.2674841
82920.0000000    0.2845774
82960.0000000    0.2674493
83000.0000000    0.2921371
83040.0000000    0.2582501
83080.0000000    0.2571803
83120.0000000    0.2609483
83160.0000000    0.2562979
83200.0000000    0.2669110
83240.0000000    0.2855524
83280.0000000    0.2819906
83320.0000000    0.2894919
83360.0000000    0.2752484
83400.0000000    0.2772244
83440.0000000    0.2929112
83480.0000000    0.2877593
83520.0000000    0.2888724
83560.0000000    0.2724835
83600.0000000    0.2556351
83640.0000000    0.3040172
83680.0000000    0.2837473
83720.0000000    0.2813240
83760.0000000    0.3118386
83800.0000000    0.3040812
83840.0000000    0.2943370
83880.0000000    0.3073044
83920.0000000    0.2978835
83960.0000000    0.2765721
84000.0000000    0.3108621
84040.0000000    0.2881863
84080.0000000    0.2888298
84120.0000000    0.2829071
84160.0000000    0.2569178
84200.0000000    0.2942688
84240.0000000    0.3035936
84280.0000000    0.2854396
84320.0000000    0.2744890
84360.0000000    0.3088514
84400.0000000    0.2907596
84440.0000000    0.2822747
84480.0000000    0.2708947
84520.0000000    0.2763343
84560.0000000    0.2881827
84600.0000000    0.2958171
84640.0000000    0.2768539
84680.0000000    0.2458129
84720.0000000    0.2659051
84760.0000000    0.2833033
84800.0000000    0.2810528
84840.0000000    0.2661535
84880.0000000    0.2608110
84920.0000000    0.2520784
84960.0000000    0.2493941
85000.0000000    0.2622232
85040.0000000    0.2814201
85080.0000000    0.2960908
85120.0000000    0.2796734
85160.0000000    0.2986668
85200.0000000    0.2826907
85240.0000000    0.2721664
85280.0000000    0.2727827
85320.0000000    0.2850460
85360.0000000    0.2865668
85400.0000000    0.2913192
85440.0000000    0.2832458
85480.0000000    0.2827023
85520.0000000    0.2833371
85560.0000000    0.2861823
85600.0000000    0.2918666
85640.0000000    0.2957824
85680.0000000    0.2933671
85720.0000000    0.2800472
85760.0000000    0.2717834
85800.0000000    0.3063384
85840.0000000    0.2908148
85880.0000000    0.2659116
85920.0000000    0.2853024
85960.0000000    0.2907002
86000.0000000    0.2921878
86040.0000000    0.2719711
86080.0000000    0.2658063
86120.0000000    0.2874023
86160.0000000    0.3050396
86200.0000000    0.2965359
86240.0000000    0.2792629
86280.0000000    0.3056741
86320.0000000    0.3154500
86360.0000000    0.2900831
86400.0000000    0.2859532
86440.0000000    0.2746991
86480.0000000    0.2881889
86520.0000000    0.2766100
86560.0000000    0.2923930
86600.0000000    0.3029879
86640.0000000    0.2850691
86680.0000000    0.2824333
86720.0000000    0.2585198
86760.0000000    0.2829251
86800.0000000    0.2837879
86840.0000000    0.2899939
86880.0000000    0.2941104
86920.0000000    0.2901830
86960.0000000    0.2987280
87000.0000000    0.2723210
87040.0000000    0.2982595
87080.0000000    0.2869744
87120.0000000    0.2810794
87160.0000000    0.2860747
87200.0000000    0.2770049
87240.0000000    0.2685878
87280.0000000    0.2950458
87320.0000000    0.2846788
87360.0000000    0.3098963
87400.0000000    0.2836189
87440.0000000    0.2995892
87480.0000000    0.2707700
87520.0000000    0.2635889
87560.0000000    0.2752472
87600.0000000    0.2772433
87640.0000000    0.2977749
87680.0000000    0.2800581
87720.0000000    0.2828204
87760.0000000    0.2603205
87800.0000000    0.2735932
87840.0000000    0.2734265
87880.0000000    0.2731946
87920.0000000    0.2873265
87960.0000000    0.2867002
88000.0000000    0.2980367
88040.0000000    0.2849512
88080.0000000    0.2843502
88120.0000000    0.2831549
88160.0000000    0.2661676
88200.0000000    0.3054254
88240.0000000    0.2832184
88280.0000000    0.2919162
88320.0000000    0.2920353
88360.0000000    0.2837080
88400.0000000    0.2863923
88440.0000000    0.2816634
88480.0000000    0.2856491
88520.0000000    0.2900161
88560.0000000    0.2800377
88600.0000000    0.2847103
88640.0000000    0.2801934
88680.0000000    0.2964300
88720.0000000    0.3024499
88760.0000000    0.2923037
88800.0000000    0.2741106
88840.0000000    0.2814874
88880.0000000    0.2762564
88920.0000000    0.2991599
88960.0000000    0.2867144
89000.0000000    0.2832007
89040.0000000    0.2703720
89080.0000000    0.2792820
89120.0000000    0.2806903
89160.0000000    0.2798533
89200.0000000    0.2969536
89240.0000000    0.2828864
89280.0000000    0.2851903
89320.0000000    0.2865843
89360.0000000    0.2721596
89400.0000000    0.2629905
89440.0000000    0.3018870
89480.0000000    0.2816589
89520.0000000    0.2836944
89560.0000000    0.2801117
89600.0000000    0.2849750
89640.0000000    0.2668815
89680.0000000    0.2822728
89720.0000000    0.3028830
89760.0000000    0.2876017
89800.0000000    0.2948083
89840.0000000    0.2903886
89880.0000000    0.2889964
89920.0000000    0.2585957
89960.0000000    0.2531016
90000.0000000    0.2767412
90040.0000000    0.2757589
90080.0000000    0.2906013
90120.0000000    0.2881947
90160.0000000    0.2653911
90200.0000000    0.2888755
90240.0000000    0.2681323
90280.0000000    0.2686252
90320.0000000    0.2725392
90360.0000000    0.2914937
90400.0000000    0.2863942
90440.0000000    0.2707271
90480.0000000    0.2715273
90520.0000000    0.2654724
90560.0000000    0.2792194
90600.0000000    0.2774334
90640.0000000    0.2633341
90680.0000000    0.2647186
90720.0000000    0.2748840
90760.0000000    0.2802353
90800.0000000    0.2742650
90840.0000000    0.2743647
90880.0000000    0.2911087
90920.0000000    0.2998956
90960.0000000    0.2770157
91000.0000000    0.2839618
91040.0000000    0.2897040
91080.0000000    0.2741710
91120.0000000    0.2993553
91160.0000000    0.2977467
91200.0000000    0.2955918
91240.0000000    0.2907030
91280.0000000    0.2877690
91320.0000000    0.2761742
91360.0000000    0.2746807
91400.0000000    0.2670431
91440.0000000    0.2794358
91480.0000000    0.2873554
91520.0000000    0.2750653
91560.0000000    0.2720135
91600.0000000    0.2904109
91640.0000000    0.2738886
91680.0000000    0.2736406
91720.0000000    0.2964097
91760.0000000    0.2949177
91800.0000000    0.2776813
91840.0000000    0.2851389
91880.0000000    0.2586776
91920.0000000    0.2660728
91960.0000000    0.2712164
92000.0000000    0.2615086
92040.0000000    0.2754182
92080.0000000    0.3012285
92120.0000000    0.2820786
92160.0000000    0.2813374
92200.0000000    0.2627734
92240.0000000    0.2868393
92280.0000000    0.2827517
92320.0000000    0.2768574
92360.0000000    0.2881326
92400.0000000    0.2732963
92440.0000000    0.2831796
92480.0000000    0.2891284
92520.0000000    0.2803759
92560.0000000    0.2852082
92600.0000000    0.2854236
92640.0000000    0.2803932
92680.0000000    0.2524517
92720.0000000    0.2756212
92760.0000000    0.2651101
92800.0000000    0.2736134
92840.0000000    0.2724545
92880.0000000    0.2840475
92920.0000000    0.2715223
92960.0000000    0.2914650
93000.0000000    0.2903562
93040.0000000    0.2552771
93080.0000000    0.2679807
93120.0000000    0.2706949
93160.0000000    0.2720205
93200.0000000    0.2686018
93240.0000000    0.2592822
93280.0000000    0.2600284
93320.0000000    0.2641400
93360.0000000    0.2757735
93400.0000000    0.2607553
93440.0000000    0.2722188
93480.0000000    0.2769803
93520.0000000    0.2775852
93560.0000000    0.2832165
93600.0000000    0.2937198
93640.0000000    0.2879853
93680.0000000    0.2811959
93720.0000000    0.3038166
93760.0000000    0.2611084
93800.0000000    0.2649422
93840.0000000    0.2884749
93880.0000000    0.2767764
93920.0000000    0.2799193
93960.0000000    0.3022691
94000.0000000    0.2607233
94040.0000000    0.2773684
94080.0000000    0.2736001
94120.0000000    0.2838448
94160.0000000    0.2739170
94200.0000000    0.2740244
94240.0000000    0.2821210
94280.0000000    0.2675542
94320.0000000    0.2697195
94360.0000000    0.2837365
94400.0000000    0.2828261
94440.0000000    0.2801988
94480.0000000    0.2946988
94520.0000000    0.2594858
94560.0000000    0.2765756
94600.0000000    0.2728366
94640.0000000    0.2731142
94680.0000000    0.2740846
94720.0000000    0.2709166
94760.0000000    0.3009395
94800.0000000    0.2932338
94840.0000000    0.2954789
94880.0000000    0.3010948
94920.0000000    0.2901886
94960.0000000    0.2695250
95000.0000000    0.2900198
95040.0000000    0.2582616
95080.0000000    0.2827848
95120.0000000    0.2950145
95160.0000000    0.2863401
95200.0000000    0.2612693
95240.0000000    0.2857055
95280.0000000    0.2899897
95320.0000000    0.2813851
95360.0000000    0.2715691
95400.0000000    0.2753233
95440.0000000    0.2942273
95480.0000000    0.2692048
95520.0000000    0.2716981
95560.0000000    0.2772242
95600.0000000    0.3115203
95640.0000000    0.2760005
95680.0000000    0.2688542
95720.0000000    0.2691774
95760.0000000    0.2612154
95800.0000000    0.2659438
95840.0000000    0.2738071
95880.0000000    0.2889830
95920.0000000    0.2710121
95960.0000000    0.2568912
96000.0000000    0.2628787
96040.0000000    0.2516358
96080.0000000    0.2695535
96120.0000000    0.2677313
96160.0000000    0.2860350
96200.0000000    0.2650768
96240.0000000    0.2709894
96280.0000000    0.2886578
96320.0000000    0.2757528
96360.0000000    0.2769652
96400.0000000    0.2815309
96440.0000000    0.2641268
96480.0000000    0.2898036
96520.0000000    0.2594524
96560.0000000    0.2719677
96600.0000000    0.2833501
96640.0000000    0.2740911
96680.0000000    0.2717097
96720.0000000    0.2495320
96760.0000000    0.2803165
96800.0000000    0.2915006
96840.0000000    0.2758737
96880.0000000    0.2639482
96920.0000000    0.2973837
96960.0000000    0.2799593
97000.0000000    0.2813750
97040.0000000    0.2622578
97080.0000000    0.2561972
97120.0000000    0.2647710
97160.0000000    0.2635376
97200.0000000    0.2515495
97240.0000000    0.2668816
97280.0000000    0.2687574
97320.0000000    0.2718027
97360.0000000    0.2695400
97400.0000000    0.2655858
97440.0000000    0.2697906
97480.0000000    0.2542406
97520.0000000    0.2526138
97560.0000000    0.2490219
97600.0000000    0.2632299
97640.0000000    0.2698242
97680.0000000    0.2589808
97720.0000000    0.2663110
97760.0000000    0.2568386
97800.0000000    0.2658733
97840.0000000    0.2710231
97880.0000000    0.2370694
97920.0000000    0.2527110
97960.0000000    0.2484248
98000.0000000    0.2675744
98040.0000000    0.2878801
98080.0000000    0.2768105
98120.0000000    0.2822201
98160.0000000    0.2650919
98200.0000000    0.2787554
98240.0000000    0.2726153
98280.0000000    0.2720461
98320.0000000    0.2690037
98360.0000000    0.2508926
98400.0000000    0.2624543
98440.0000000    0.2645658
98480.0000000    0.2679268
98520.0000000    0.2541968
98560.0000000    0.2588731
98600.0000000    0.2625363
98640.0000000    0.2516893
98680.0000000    0.2484456
98720.0000000    0.2342435
98760.0000000    0.2543060
98800.0000000    0.2366222
98840.0000000    0.2424677
98880.0000000    0.2489925
98920.0000000    0.2462763
98960.0000000    0.2646811
99000.0000000    0.2520345
99040.0000000    0.2463711
99080.0000000    0.2504881
99120.0000000    0.2456279
99160.0000000    0.2498832
99200.0000000    0.2668615
99240.0000000    0.2515816
99280.0000000    0.2706337
99320.0000000    0.2784829
99360.0000000    0.2615274
99400.0000000    0.2762034
99440.0000000    0.2472844
99480.0000000    0.2573970
99520.0000000    0.2469346
99560.0000000    0.2837960
99600.0000000    0.2560335
99640.0000000    0.2816944
99680.0000000    0.2919316
99720.0000000    0.2743116
99760.0000000    0.2573246
99800.0000000    0.2848328
99840.0000000    0.2607578
99880.0000000    0.2439562
99920.0000000    0.2557479
99960.0000000    0.2483910
100000.0000000    0.2509868
100040.0000000    0.2594616
100080.0000000    0.2509963
100120.0000000    0.2563313
100160.0000000    0.2640100
100200.0000000    0.2677574
100240.0000000    0.2703698
100280.0000000    0.2432487
100320.0000000    0.2308804
100360.0000000    0.2375755
100400.0000000    0.2441990
100440.0000000    0.2547792
100480.0000000    0.2697726
100520.0000000    0.2559521
100560.0000000    0.2699933
100600.0000000    0.2544022
100640.0000000    0.2367254
100680.0000000    0.2455371
100720.0000000    0.2444425
100760.0000000    0.2653483
100800.0000000    0.2467025
100840.0000000    0.2622125
100880.0000000    0.2454568
100920.0000000    0.2619182
100960.0000000    0.2664570
101000.0000000    0.2696193
101040.0000000    0.2529645
101080.0000000    0.2637431
101120.0000000    0.2715412
101160.0000000    0.2562641
101200.0000000    0.2549850
101240.0000000    0.2713385
101280.0000000    0.2613035
101320.0000000    0.2557881
101360.0000000    0.2641852
101400.0000000    0.2777147
101440.0000000    0.2951361
101480.0000000    0.2661934
101520.0000000    0.2735191
101560.0000000    0.2558132
101600.0000000    0.2641353
101640.0000000    0.2537835
101680.0000000    0.2662388
101720.0000000    0.2740537
101760.0000000    0.2559585
101800.0000000    0.2386410
101840.0000000    0.2624964
101880.0000000    0.2719294
101920.0000000    0.2649299
101960.0000000    0.2872199
102000.0000000    0.2723707
102040.0000000    0.2754623
102080.0000000    0.2551470
102120.0000000    0.2669785
102160.0000000    0.2994893
102200.0000000    0.2747476
102240.0000000    0.2665874
102280.0000000    0.2673464
102320.0000000    0.2853000
102360.0000000    0.2772665
102400.0000000    0.2593615
102440.0000000    0.2768391
102480.0000000    0.2469986
102520.0000000    0.2593113
102560.0000000    0.2529228
102600.0000000    0.2668530
102640.0000000    0.2763895
102680.0000000    0.2784960
102720.0000000    0.2736320
102760.0000000    0.2573577
102800.0000000    0.2723134
102840.0000000    0.2513405
102880.0000000    0.2632470
102920.0000000    0.2321012
102960.0000000    0.2514611
103000.0000000    0.2551751
103040.0000000    0.2587535
103080.0000000    0.2503704
103120.0000000    0.2728941
103160.0000000    0.2612978
103200.0000000    0.2645173
103240.0000000    0.2678296
103280.0000000    0.2836691
103320.0000000    0.2549601
103360.0000000    0.2662766
103400.0000000    0.2732567
103440.0000000    0.2902445
103480.0000000    0.2947659
103520.0000000    0.2761442
103560.0000000    0.2838540
103600.0000000    0.2773966
103640.0000000    0.2847032
103680.0000000    0.2967282
103720.0000000    0.2809502
103760.0000000    0.2727508
103800.0000000    0.2784681
103840.0000000    0.2932320
103880.0000000    0.2652336
103920.0000000    0.2696466
103960.0000000    0.2835629
104000.0000000    0.2676556
104040.0000000    0.2543128
104080.0000000    0.2793163
104120.0000000    0.2565778
104160.0000000    0.2436013
104200.0000000    0.2735170
104240.0000000    0.2644825
104280.0000000    0.2671951
104320.0000000    0.2670841
104360.0000000    0.2634112
104400.0000000    0.2783958
104440.0000000    0.2765809
104480.0000000    0.2585750
104520.0000000    0.2652227
104560.0000000    0.2603724
104600.0000000    0.2585017
104640.0000000    0.2707636
104680.0000000    0.2689190
104720.0000000    0.2543781
104760.0000000    0.2414179
104800.0000000    0.2540578
104840.0000000    0.2465767
104880.0000000    0.2436764
104920.0000000    0.2537653
104960.0000000    0.2549559
105000.0000000    0.2928691
105040.0000000    0.2765734
105080.0000000    0.2685388
105120.0000000    0.2791021
105160.0000000    0.3025965
105200.0000000    0.2650001
105240.0000000    0.2545761
105280.0000000    0.2837739
105320.0000000    0.2830119
105360.0000000    0.2844561
105400.0000000    0.2662122
105440.0000000    0.2602123
105480.0000000    0.2651509
105520.0000000    0.2789829
105560.0000000    0.2753175
105600.0000000    0.3079306
105640.0000000    0.2754557
105680.0000000    0.2660811
105720.0000000    0.2782735
105760.0000000    0.2836970
105800.0000000    0.2679653
105840.0000000    0.2873698
105880.0000000    0.2573694
105920.0000000    0.2842962
105960.0000000    0.2861359
106000.0000000    0.2670872
106040.0000000    0.2914137
106080.0000000    0.2693952
106120.0000000    0.2651536
106160.0000000    0.2645184
106200.0000000    0.2697945
106240.0000000    0.2796351
106280.0000000    0.2733998
106320.0000000    0.2542774
106360.0000000    0.2590817
106400.0000000    0.2877077
106440.0000000    0.2958235
106480.0000000    0.2788134
106520.0000000    0.2628303
106560.0000000    0.2827621
106600.0000000    0.2798034
106640.0000000    0.2570320
106680.0000000    0.2695023
106720.0000000    0.2789013
106760.0000000    0.2649321
106800.0000000    0.2581020
106840.0000000    0.2627193
106880.0000000    0.2534569
106920.0000000    0.2459962
106960.0000000    0.2582608
107000.0000000    0.2670735
107040.0000000    0.2629931
107080.0000000    0.2533657
107120.0000000    0.2623492
107160.0000000    0.2556252
107200.0000000    0.2770786
107240.0000000    0.2847332
107280.0000000    0.2931291
107320.0000000    0.2742392
107360.0000000    0.2760780
107400.0000000    0.2732657
107440.0000000    0.2700038
107480.0000000    0.2731597
107520.0000000    0.2842322
107560.0000000    0.2627983
107600.0000000    0.2607830
107640.0000000    0.2941540
107680.0000000    0.2927105
107720.0000000    0.2848286
107760.0000000    0.2907797
107800.0000000    0.2846084
107840.0000000    0.2666723
107880.0000000    0.2576205
107920.0000000    0.2497493
107960.0000000    0.2927323
108000.0000000    0.2952736
108040.0000000    0.2555450
108080.0000000    0.2662835
108120.0000000    0.2480485
108160.0000000    0.2464602
108200.0000000    0.2509984
108240.0000000    0.2672832
108280.0000000    0.2762230
108320.0000000    0.2567617
108360.0000000    0.2580330
108400.0000000    0.2676558
108440.0000000    0.2570046
108480.0000000    0.2560376
108520.0000000    0.2615025
108560.0000000    0.2799572
108600.0000000    0.2692492
108640.0000000    0.2533602
108680.0000000    0.2633417
108720.0000000    0.2633158
108760.0000000    0.2699782
108800.0000000    0.2703559
108840.0000000    0.2835945
108880.0000000    0.3018704
108920.0000000    0.2710733
108960.0000000    0.2659815
109000.0000000    0.2685678
109040.0000000    0.2656785
109080.0000000    0.2661195
109120.0000000    0.2589744
109160.0000000    0.2603764
109200.0000000    0.2603124
109240.0000000    0.2415366
109280.0000000    0.2589568
109320.0000000    0.2451720
109360.0000000    0.2660308
109400.0000000    0.2595491
109440.0000000    0.2523033
109480.0000000    0.2444238
109520.0000000    0.2450226
109560.0000000    0.2690628
109600.0000000    0.2676842
109640.0000000    0.2612029
109680.0000000    0.2776065
109720.0000000    0.2701117
109760.0000000    0.2496939
109800.0000000    0.2688898
109840.0000000    0.2802882
109880.0000000    0.2545124
109920.0000000    0.2588069
109960.0000000    0.2613754
110000.0000000    0.2808189
110040.0000000    0.2651674
110080.0000000    0.2605021
110120.0000000    0.2699762
110160.0000000    0.2569332
110200.0000000    0.2728229
110240.0000000    0.2770891
110280.0000000    0.2704954
110320.0000000    0.2778031
110360.0000000    0.2509915
110400.0000000    0.2718739
110440.0000000    0.2732879
110480.0000000    0.2695318
110520.0000000    0.2637017
110560.0000000    0.2701561
110600.0000000    0.2707717
110640.0000000    0.2753391
110680.0000000    0.2786527
110720.0000000    0.2727791
110760.0000000    0.2738859
110800.0000000    0.2683105
110840.0000000    0.2738628
110880.0000000    0.2803614
110920.0000000    0.2727302
110960.0000000    0.2826828
111000.0000000    0.2945803
111040.0000000    0.2803664
111080.0000000    0.2854407
111120.0000000    0.2695814
111160.0000000    0.2809936
111200.0000000    0.2627893
111240.0000000    0.2600686
111280.0000000    0.2497667
111320.0000000    0.2626428
111360.0000000    0.2594435
111400.0000000    0.2623296
111440.0000000    0.2702403
111480.0000000    0.2676860
111520.0000000    0.2687767
111560.0000000    0.2666915
111600.0000000    0.2830841
111640.0000000    0.2838924
111680.0000000    0.2686132
111720.0000000    0.2819130
111760.0000000    0.2853135
111800.0000000    0.2730160
111840.0000000    0.2666400
111880.0000000    0.2735971
111920.0000000    0.2995637
111960.0000000    0.2815741
112000.0000000    0.2784850
112040.0000000    0.3115948
112080.0000000    0.2926599
112120.0000000    0.2814256
112160.0000000    0.2774534
112200.0000000    0.2876193
112240.0000000    0.2925331
112280.0000000    0.2690042
112320.0000000    0.2675817
112360.0000000    0.2702418
112400.0000000    0.2759361
112440.0000000    0.2699853
112480.0000000    0.2561240
112520.0000000    0.2882669
112560.0000000    0.2672133
112600.0000000    0.2770505
112640.0000000    0.2551946
112680.0000000    0.2523220
112720.0000000    0.2826048
112760.0000000    0.2759768
112800.0000000    0.2619135
112840.0000000    0.2734792
112880.0000000    0.2793710
112920.0000000    0.2718984
112960.0000000    0.2885490
113000.0000000    0.2676183
113040.0000000    0.2586129
113080.0000000    0.2643373
113120.0000000    0.2764356
113160.0000000    0.2535736
113200.0000000    0.2678287
113240.0000000    0.2768312
113280.0000000    0.2705423
113320.0000000    0.2503483
113360.0000000    0.2574998
113400.0000000    0.2696199
113440.0000000    0.2744488
113480.0000000    0.2890468
113520.0000000    0.3149287
113560.0000000    0.2713196
113600.0000000    0.2748250
113640.0000000    0.2841349
113680.0000000    0.2832209
113720.0000000    0.2714438
113760.0000000    0.2723015
113800.0000000    0.2800064
113840.0000000    0.2975656
113880.0000000    0.2794859
113920.0000000    0.2748235
113960.0000000    0.2828269
114000.0000000    0.2739746
114040.0000000    0.2777913
114080.0000000    0.2796700
114120.0000000    0.2943270
114160.0000000    0.2833301
114200.0000000    0.2684166
114240.0000000    0.2806950
114280.0000000    0.2813752
114320.0000000    0.2688703
114360.0000000    0.2762155
114400.0000000    0.2766462
114440.0000000    0.2794667
114480.0000000    0.2870027
114520.0000000    0.2894114
114560.0000000    0.2610906
114600.0000000    0.2809807
114640.0000000    0.3137224
114680.0000000    0.2797385
114720.0000000    0.2681179
114760.0000000    0.2811594
114800.0000000    0.2838517
114840.0000000    0.2725144
114880.0000000    0.2707226
114920.0000000    0.2794715
114960.0000000    0.2815123
115000.0000000    0.2711617
115040.0000000    0.2778203
115080.0000000    0.2623297
115120.0000000    0.2785168
115160.0000000    0.2791038
115200.0000000    0.2780108
115240.0000000    0.2693981
115280.0000000    0.2696387
115320.0000000    0.3013375
115360.0000000    0.2996385
115400.0000000    0.2832001
115440.0000000    0.2772611
115480.0000000    0.2907366
115520.0000000    0.2616022
115560.0000000    0.2745954
115600.0000000    0.2860800
115640.0000000    0.2817523
115680.0000000    0.2664590
115720.0000000    0.2856719
115760.0000000    0.2639683
115800.0000000    0.2671930
115840.0000000    0.2759212
115880.0000000    0.2750600
115920.0000000    0.2653658
115960.0000000    0.2717465
116000.0000000    0.2685706
116040.0000000    0.2763831
116080.0000000    0.2949056
116120.0000000    0.2881012
116160.0000000    0.2947274
116200.0000000    0.2969404
116240.0000000    0.2844648
116280.0000000    0.2713619
116320.0000000    0.2783470
116360.0000000    0.2794913
116400.0000000    0.2975685
116440.0000000    0.2863052
116480.0000000    0.3002816
116520.0000000    0.2988220
116560.0000000    0.2981018
116600.0000000    0.2867484
116640.0000000    0.2809918
116680.0000000    0.2825335
116720.0000000    0.2771859
116760.0000000    0.3049186
116800.0000000    0.2874170
116840.0000000    0.2792755
116880.0000000    0.2835234
116920.0000000    0.3038139
116960.0000000    0.3076674
117000.0000000    0.3038712
117040.0000000    0.2835868
117080.0000000    0.2746789
117120.0000000    0.2958097
117160.0000000    0.3002976
117200.0000000    0.2944441
117240.0000000    0.3145777
117280.0000000    0.2890760
117320.0000000    0.2842239
117360.0000000    0.2831596
117400.0000000    0.2756326
117440.0000000    0.2727053
117480.0000000    0.2765475
117520.0000000    0.2710145
117560.0000000    0.2864758
117600.0000000    0.2536306
117640.0000000    0.2580449
117680.0000000    0.2848267
117720.0000000    0.2815982
117760.0000000    0.2770380
117800.0000000    0.2839107
117840.0000000    0.2753763
117880.0000000    0.2966398
117920.0000000    0.2713520
117960.0000000    0.2788804
118000.0000000    0.2838315
118040.0000000    0.2674592
118080.0000000    0.2741450
118120.0000000    0.3060190
118160.0000000    0.2928425
118200.0000000    0.2937051
118240.0000000    0.2693017
118280.0000000    0.2982294
118320.0000000    0.2570875
118360.0000000    0.2574048
118400.0000000    0.2823460
118440.0000000    0.2636621
118480.0000000    0.2831110
118520.0000000    0.2908249
118560.0000000    0.2885477
118600.0000000    0.2822909
118640.0000000    0.2826431
118680.0000000    0.2750522
118720.0000000    0.2454114
118760.0000000    0.2703679
118800.0000000    0.2835592
118840.0000000    0.2559315
118880.0000000    0.2746108
118920.0000000    0.2604987
118960.0000000    0.2702537
119000.0000000    0.2721505
119040.0000000    0.2676389
119080.0000000    0.2664862
119120.0000000    0.2807295
119160.0000000    0.2722092
119200.0000000    0.2577061
119240.0000000    0.2623019
119280.0000000    0.2565641
119320.0000000    0.2480210
119360.0000000    0.2520360
119400.0000000    0.2592755
119440.0000000    0.2513595
119480.0000000    0.2676645
119520.0000000    0.2594932
119560.0000000    0.3006203
119600.0000000    0.2925697
119640.0000000    0.2793634
119680.0000000    0.2852279
119720.0000000    0.2718818
119760.0000000    0.2677772
119800.0000000    0.2698123
119840.0000000    0.2683528
119880.0000000    0.2635048
119920.0000000    0.2854967
119960.0000000    0.2792175
120000.0000000    0.2632405
120040.0000000    0.2631082
120080.0000000    0.2516863
120120.0000000    0.2536913
120160.0000000    0.2528604
120200.0000000    0.2845587
120240.0000000    0.2695810
120280.0000000    0.2962372
120320.0000000    0.2816055
120360.0000000    0.2751882
120400.0000000    0.2785663
120440.0000000    0.2621103
120480.0000000    0.2608388
120520.0000000    0.2357687
120560.0000000    0.2659903
120600.0000000    0.2876445
120640.0000000    0.2837044
120680.0000000    0.2883308
120720.0000000    0.2613456
120760.0000000    0.2751075
120800.0000000    0.2905274
120840.0000000    0.2731136
120880.0000000    0.2789947
120920.0000000    0.2764093
120960.0000000    0.2879160
121000.0000000    0.2694798
121040.0000000    0.2560544
121080.0000000    0.2689778
121120.0000000    0.2618456
121160.0000000    0.2768846
121200.0000000    0.2445223
121240.0000000    0.2666546
121280.0000000    0.2459272
121320.0000000    0.2670313
121360.0000000    0.2604282
121400.0000000    0.2436325
121440.0000000    0.2440386
121480.0000000    0.2501423
121520.0000000    0.2567178
121560.0000000    0.2802034
121600.0000000    0.2518891
121640.0000000    0.2388125
121680.0000000    0.2625379
121720.0000000    0.2772596
121760.0000000    0.2651322
121800.0000000    0.2628858
121840.0000000    0.2642728
121880.0000000    0.2761580
121920.0000000    0.2825322
121960.0000000    0.2764474
122000.0000000    0.2564272
122040.0000000    0.2509680
122080.0000000    0.2684207
122120.0000000    0.2730589
122160.0000000    0.2861255
122200.0000000    0.2790179
122240.0000000    0.3146505
122280.0000000    0.2889271
122320.0000000    0.2911491
122360.0000000    0.2909139
122400.0000000    0.2772889
122440.0000000    0.2765304
122480.0000000    0.2755602
122520.0000000    0.2838461
122560.0000000    0.2759610
122600.0000000    0.2760118
122640.0000000    0.2860479
122680.0000000    0.2751498
122720.0000000    0.2687683
122760.0000000    0.2851898
122800.0000000    0.2814499
122840.0000000    0.2804134
122880.0000000    0.2570085
122920.0000000    0.2927380
122960.0000000    0.2681998
123000.0000000    0.2661201
123040.0000000    0.2634600
123080.0000000    0.2608460
123120.0000000    0.2846280
123160.0000000    0.2709118
123200.0000000    0.2971993
123240.0000000    0.2827400
123280.0000000    0.3180269
123320.0000000    0.2697663
123360.0000000    0.2739994
123400.0000000    0.2844834
123440.0000000    0.2801962
123480.0000000    0.2748651
123520.0000000    0.2563083
123560.0000000    0.2512550
123600.0000000    0.2715731
123640.0000000    0.2827348
123680.0000000    0.2756194
123720.0000000    0.2784310
123760.0000000    0.3097546
123800.0000000    0.3001059
123840.0000000    0.2789569
123880.0000000    0.2835114
123920.0000000    0.2802737
123960.0000000    0.2945453
124000.0000000    0.2909733
124040.0000000    0.2687248
124080.0000000    0.2780341
124120.0000000    0.2628025
124160.0000000    0.2729556
124200.0000000    0.2718293
124240.0000000    0.2766262
124280.0000000    0.2589357
124320.0000000    0.2460246
124360.0000000    0.2550918
124400.0000000    0.2553890
124440.0000000    0.2627734
124480.0000000    0.2657229
124520.0000000    0.2708285
124560.0000000    0.2810321
124600.0000000    0.2548768
124640.0000000    0.2601568
124680.0000000    0.2624997
124720.0000000    0.2566143
124760.0000000    0.2658288
124800.0000000    0.2676192
124840.0000000    0.2636944
124880.0000000    0.2688062
124920.0000000    0.2861258
124960.0000000    0.2958294
125000.0000000    0.2788577
125040.0000000    0.2811560
125080.0000000    0.2348939
125120.0000000    0.2583880
125160.0000000    0.2454846
125200.0000000    0.2486916
125240.0000000    0.2723331
125280.0000000    0.2936755
125320.0000000    0.2697324
125360.0000000    0.2730439
125400.0000000    0.2716022
125440.0000000    0.2645856
125480.0000000    0.2655739
125520.0000000    0.2484088
125560.0000000    0.2695236
125600.0000000    0.2646663
125640.0000000    0.2735136
125680.0000000    0.2792886
125720.0000000    0.2650531
125760.0000000    0.2808101
125800.0000000    0.2655160
125840.0000000    0.2654282
125880.0000000    0.2680068
125920.0000000    0.2529338
125960.0000000    0.2812829
126000.0000000    0.2624727
126040.0000000    0.2810028
126080.0000000    0.2741958
126120.0000000    0.2787022
126160.0000000    0.2708249
126200.0000000    0.2866304
126240.0000000    0.2883753
126280.0000000    0.3055287
126320.0000000    0.2709533
126360.0000000    0.2763957
126400.0000000    0.2838636
126440.0000000    0.2772462
126480.0000000    0.2712739
126520.0000000    0.2671263
126560.0000000    0.2632986
126600.0000000    0.2797586
126640.0000000    0.2803127
126680.0000000    0.2806016
126720.0000000    0.2806553
126760.0000000    0.2674050
126800.0000000    0.3035618
126840.0000000    0.2610536
126880.0000000    0.2817311
126920.0000000    0.2714817
126960.0000000    0.2886780
127000.0000000    0.2758352
127040.0000000    0.2931939
127080.0000000    0.2904510
127120.0000000    0.2781853
127160.0000000    0.2745929
127200.0000000    0.2902086
127240.0000000    0.2711655
127280.0000000    0.2614853
127320.0000000    0.2549685
127360.0000000    0.2496279
127400.0000000    0.2853732
127440.0000000    0.2910618
127480.0000000    0.2752807
127520.0000000    0.2945586
127560.0000000    0.2837355
127600.0000000    0.2861497
127640.0000000    0.2638768
127680.0000000    0.2816719
127720.0000000    0.2512358
127760.0000000    0.2774905
127800.0000000    0.2744448
127840.0000000    0.2649015
127880.0000000    0.2651387
127920.0000000    0.2850780
127960.0000000    0.2616578
128000.0000000    0.2784427
128040.0000000    0.2664772
128080.0000000    0.3013231
128120.0000000    0.2968309
128160.0000000    0.2826656
128200.0000000    0.2811931
128240.0000000    0.2873995
128280.0000000    0.2903864
128320.0000000    0.2601165
128360.0000000    0.2852806
128400.0000000    0.2632777
128440.0000000    0.2817930
128480.0000000    0.2571575
128520.0000000    0.2817483
128560.0000000    0.2650669
128600.0000000    0.2691172
128640.0000000    0.2487399
128680.0000000    0.2666464
128720.0000000    0.2629856
128760.0000000    0.2623284
128800.0000000    0.2606953
128840.0000000    0.2684117
128880.0000000    0.2667748
128920.0000000    0.2847854
128960.0000000    0.2702133
129000.0000000    0.2652541
129040.0000000    0.2626038
129080.0000000    0.2557715
129120.0000000    0.2561263
129160.0000000    0.2615024
129200.0000000    0.2563772
129240.0000000    0.2686225
129280.0000000    0.2522031
129320.0000000    0.2812505
129360.0000000    0.2657163
129400.0000000    0.2662092
129440.0000000    0.2625006
129480.0000000    0.2648665
129520.0000000    0.2751758
129560.0000000    0.2837866
129600.0000000    0.2907477
129640.0000000    0.2831545
129680.0000000    0.2675652
129720.0000000    0.3096267
129760.0000000    0.2823970
129800.0000000    0.3027569
129840.0000000    0.2838736
129880.0000000    0.2948303
129920.0000000    0.2753609
129960.0000000    0.2696682
130000.0000000    0.2691087
130040.0000000    0.2853502
130080.0000000    0.2778643
130120.0000000    0.2691015
130160.0000000    0.2675455
130200.0000000    0.2733163
130240.0000000    0.2664624
130280.0000000    0.2557922
130320.0000000    0.2649836
130360.0000000    0.2622981
130400.0000000    0.2876332
130440.0000000    0.2802056
130480.0000000    0.2656762
130520.0000000    0.2483854
130560.0000000    0.2764702
130600.0000000    0.2803877
130640.0000000    0.2807887
130680.0000000    0.2737094
130720.0000000    0.2990170
130760.0000000    0.2867611
130800.0000000    0.2671809
130840.0000000    0.2828589
130880.0000000    0.2676100
130920.0000000    0.2717335
130960.0000000    0.2937617
131000.0000000    0.2739986
131040.0000000    0.2825907
131080.0000000    0.2678055
131120.0000000    0.2853921
131160.0000000    0.2950237
131200.0000000    0.2921149
131240.0000000    0.2889796
131280.0000000    0.2784665
131320.0000000    0.3015255
131360.0000000    0.3026170
131400.0000000    0.2961963
131440.0000000    0.2838883
131480.0000000    0.2846982
131520.0000000    0.2875879
131560.0000000    0.2569430
131600.0000000    0.2763799
131640.0000000    0.2750451
131680.0000000    0.2853721
131720.0000000    0.2638136
131760.0000000    0.2746382
131800.0000000    0.2698331
131840.0000000    0.2652249
131880.0000000    0.2687697
131920.0000000    0.2706073
131960.0000000    0.2773569
132000.0000000    0.2623577
132040.0000000    0.2643697
132080.0000000    0.2570410
132120.0000000    0.2649331
132160.0000000    0.2657637
132200.0000000    0.2813906
132240.0000000    0.2740438
132280.0000000    0.2594886
132320.0000000    0.2673054
132360.0000000    0.2800749
132400.0000000    0.2693100
132440.0000000    0.2767148
132480.0000000    0.2797455
132520.0000000    0.2763743
132560.0000000    0.2754412
132600.0000000    0.2718295
132640.0000000    0.2621889
132680.0000000    0.2645557
132720.0000000    0.2707631
132760.0000000    0.2660944
132800.0000000    0.2589795
132840.0000000    0.2758944
132880.0000000    0.2599905
132920.0000000    0.2576957
132960.0000000    0.2852374
133000.0000000    0.2773181
133040.0000000    0.2785177
133080.0000000    0.2774720
133120.0000000    0.2750610
133160.0000000    0.2788805
133200.0000000    0.2792928
133240.0000000    0.2668677
133280.0000000    0.2703758
133320.0000000    0.2715859
133360.0000000    0.2690384
133400.0000000    0.2705780
133440.0000000    0.2788700
133480.0000000    0.2650065
133520.0000000    0.2695253
133560.0000000    0.2865105
133600.0000000    0.2765599
133640.0000000    0.2781337
133680.0000000    0.2748557
133720.0000000    0.2825349
133760.0000000    0.2765382
133800.0000000    0.2765931
133840.0000000    0.2768134
133880.0000000    0.2720078
133920.0000000    0.2674223
133960.0000000    0.2880826
134000.0000000    0.2600473
134040.0000000    0.2803215
134080.0000000    0.2848718
134120.0000000    0.2681764
134160.0000000    0.2829520
134200.0000000    0.2655044
134240.0000000    0.2664524
134280.0000000    0.2711017
134320.0000000    0.2674862
134360.0000000    0.2752601
134400.0000000    0.2624384
134440.0000000    0.2817568
134480.0000000    0.2773671
134520.0000000    0.2709420
134560.0000000    0.2659288
134600.0000000    0.2571366
134640.0000000    0.2749951
134680.0000000    0.2652045
134720.0000000    0.2711994
134760.0000000    0.2686721
134800.0000000    0.2883760
134840.0000000    0.2800294
134880.0000000    0.2743478
134920.0000000    0.2682960
134960.0000000    0.2671090
135000.0000000    0.2788284
135040.0000000    0.2859848
135080.0000000    0.2805804
135120.0000000    0.2785258
135160.0000000    0.2606583
135200.0000000    0.2840827
135240.0000000    0.2846110
135280.0000000    0.2569612
135320.0000000    0.2503321
135360.0000000    0.2564053
135400.0000000    0.2761773
135440.0000000    0.2606763
135480.0000000    0.2625382
135520.0000000    0.2542061
135560.0000000    0.2556663
135600.0000000    0.2575750
135640.0000000    0.2714270
135680.0000000    0.2672150
135720.0000000    0.2600550
135760.0000000    0.2684931
135800.0000000    0.2783226
135840.0000000    0.2678392
135880.0000000    0.2627627
135920.0000000    0.2671205
135960.0000000    0.2887744
136000.0000000    0.2706571
136040.0000000    0.2599721
136080.0000000    0.2462081
136120.0000000    0.2604676
136160.0000000    0.2656465
136200.0000000    0.2664023
136240.0000000    0.2533446
136280.0000000    0.2672015
136320.0000000    0.2785603
136360.0000000    0.2721138
136400.0000000    0.2492506
136440.0000000    0.2601208
136480.0000000    0.2597249
136520.0000000    0.2681318
136560.0000000    0.2682712
136600.0000000    0.2756084
136640.0000000    0.2837763
136680.0000000    0.2555223
136720.0000000    0.2455550
136760.0000000    0.2613086
136800.0000000    0.2688165
136840.0000000    0.2857232
136880.0000000    0.2786964
136920.0000000    0.2851783
136960.0000000    0.2798223
137000.0000000    0.2745526
137040.0000000    0.2763233
137080.0000000    0.2843445
137120.0000000    0.2792355
137160.0000000    0.2751747
137200.0000000    0.2642298
137240.0000000    0.2532465
137280.0000000    0.2755406
137320.0000000    0.2687971
137360.0000000    0.2868437
137400.0000000    0.2680246
137440.0000000    0.2934320
137480.0000000    0.2718663
137520.0000000    0.2712165
137560.0000000    0.2998360
137600.0000000    0.3064176
137640.0000000    0.2853819
137680.0000000    0.2907514
137720.0000000    0.2846726
137760.0000000    0.2719142
137800.0000000    0.2731023
137840.0000000    0.2816458
137880.0000000    0.2836525
137920.0000000    0.2669094
137960.0000000    0.2846971
138000.0000000    0.2619287
138040.0000000    0.2657013
138080.0000000    0.2679565
138120.0000000    0.2719417
138160.0000000    0.2840432
138200.0000000    0.2818877
138240.0000000    0.2658324
138280.0000000    0.2907259
138320.0000000    0.2540339
138360.0000000    0.2656036
138400.0000000    0.2799732
138440.0000000    0.2675403
138480.0000000    0.2720306
138520.0000000    0.2734694
138560.0000000    0.2751209
138600.0000000    0.2706800
138640.0000000    0.2783733
138680.0000000    0.2515395
138720.0000000    0.2717549
138760.0000000    0.2638325
138800.0000000    0.2660252
138840.0000000    0.2653407
138880.0000000    0.2683738
138920.0000000    0.2669582
138960.0000000    0.2883324
139000.0000000    0.2782453
139040.0000000    0.2844965
139080.0000000    0.2686855
139120.0000000    0.2821753
139160.0000000    0.2751683
139200.0000000    0.2868805
139240.0000000    0.2842667
139280.0000000    0.2926495
139320.0000000    0.2633235
139360.0000000    0.2878669
139400.0000000    0.2884305
139440.0000000    0.2736640
139480.0000000    0.2815198
139520.0000000    0.2561651
139560.0000000    0.2651561
139600.0000000    0.2701927
139640.0000000    0.2653523
139680.0000000    0.2480425
139720.0000000    0.2549987
139760.0000000    0.2663572
139800.0000000    0.2649932
139840.0000000    0.2590072
139880.0000000    0.2747891
139920.0000000    0.2653631
139960.0000000    0.2608403
140000.0000000    0.2714420
140040.0000000    0.2682473
140080.0000000    0.2625172
140120.0000000    0.2819878
140160.0000000    0.2855858
140200.0000000    0.2795991
140240.0000000    0.2889208
140280.0000000    0.2623571
140320.0000000    0.2888204
140360.0000000    0.2723965
140400.0000000    0.2953072
140440.0000000    0.2800231
140480.0000000    0.2832200
140520.0000000    0.2784620
140560.0000000    0.2839756
140600.0000000    0.2996428
140640.0000000    0.3062140
140680.0000000    0.2762113
140720.0000000    0.2729223
140760.0000000    0.2801310
140800.0000000    0.2806643
140840.0000000    0.2868098
140880.0000000    0.2587303
140920.0000000    0.2590845
140960.0000000    0.2825857
141000.0000000    0.2808305
141040.0000000    0.2747558
141080.0000000    0.2816447
141120.0000000    0.2560628
141160.0000000    0.2671037
141200.0000000    0.2855488
141240.0000000    0.2732781
141280.0000000    0.2691369
141320.0000000    0.2801073
141360.0000000    0.2825242
141400.0000000    0.2872886
141440.0000000    0.2838299
141480.0000000    0.2918488
141520.0000000    0.2804559
141560.0000000    0.2668241
141600.0000000    0.2776810
141640.0000000    0.2791135
141680.0000000    0.2919291
141720.0000000    0.2900670
141760.0000000    0.2735707
141800.0000000    0.2859597
141840.0000000    0.2671019
141880.0000000    0.3065813
141920.0000000    0.2911125
141960.0000000    0.2855045
142000.0000000    0.2726125
142040.0000000    0.2600430
142080.0000000    0.2704619
142120.0000000    0.2838007
142160.0000000    0.2829027
142200.0000000    0.2826678
142240.0000000    0.2772790
142280.0000000    0.2784653
142320.0000000    0.2683614
142360.0000000    0.2756545
142400.0000000    0.2602400
142440.0000000    0.2729127
142480.0000000    0.2887081
142520.0000000    0.2942265
142560.0000000    0.2490755
142600.0000000    0.2806230
142640.0000000    0.2725869
142680.0000000    0.2723969
142720.0000000    0.2836381
142760.0000000    0.2754378
142800.0000000    0.2677149
142840.0000000    0.2787046
142880.0000000    0.2664620
142920.0000000    0.2589904
142960.0000000    0.2858264
143000.0000000    0.2705536
143040.0000000    0.2779136
143080.0000000    0.2783981
143120.0000000    0.2712633
143160.0000000    0.2783833
143200.0000000    0.2677377
143240.0000000    0.2601565
143280.0000000    0.2896769
143320.0000000    0.2843611
143360.0000000    0.2996768
143400.0000000    0.2831270
143440.0000000    0.2750876
143480.0000000    0.3005943
143520.0000000    0.2856782
143560.0000000    0.2866741
143600.0000000    0.2787876
143640.0000000    0.2856929
143680.0000000    0.2684551
143720.0000000    0.2725521
143760.0000000    0.2789134
143800.0000000    0.2788645
143840.0000000    0.2727417
143880.0000000    0.2753319
143920.0000000    0.2992247
143960.0000000    0.2683097
144000.0000000    0.2661110
144040.0000000    0.2710646
144080.0000000    0.2879019
144120.0000000    0.2705796
144160.0000000    0.2707435
144200.0000000    0.2546871
144240.0000000    0.2776296
144280.0000000    0.2722336
144320.0000000    0.2606117
144360.0000000    0.2636211
144400.0000000    0.2392123
144440.0000000    0.2740973
144480.0000000    0.2681652
144520.0000000    0.2835414
144560.0000000    0.2889356
144600.0000000    0.2797075
144640.0000000    0.2877417
144680.0000000    0.2541260
144720.0000000    0.2609478
144760.0000000    0.2558012
144800.0000000    0.2463779
144840.0000000    0.2598549
144880.0000000    0.2674872
144920.0000000    0.2598930
144960.0000000    0.2568561
145000.0000000    0.2792164
145040.0000000    0.2848572
145080.0000000    0.2762546
145120.0000000    0.2736698
145160.0000000    0.2577593
145200.0000000    0.2625771
145240.0000000    0.2697138
145280.0000000    0.2639382
145320.0000000    0.2642449
145360.0000000    0.2675249
145400.0000000    0.2971322
145440.0000000    0.2608861
145480.0000000    0.2642358
145520.0000000    0.2719478
145560.0000000    0.2807526
145600.0000000    0.2840575
145640.0000000    0.2757689
145680.0000000    0.2824004
145720.0000000    0.2890792
145760.0000000    0.2720639
145800.0000000    0.2526158
145840.0000000    0.2718074
145880.0000000    0.2456334
145920.0000000    0.2687918
145960.0000000    0.2599746
146000.0000000    0.2798471
146040.0000000    0.2811264
146080.0000000    0.2970871
146120.0000000    0.2855726
146160.0000000    0.2825647
146200.0000000    0.2744679
146240.0000000    0.2743501
146280.0000000    0.2714686
146320.0000000    0.2774840
146360.0000000    0.2760711
146400.0000000    0.2748331
146440.0000000    0.2730570
146480.0000000    0.2903970
146520.0000000    0.2757362
146560.0000000    0.2843039
146600.0000000    0.2697692
146640.0000000    0.2692260
146680.0000000    0.2832048
146720.0000000    0.2713534
146760.0000000    0.2775042
146800.0000000    0.2679489
146840.0000000    0.2779449
146880.0000000    0.2530410
146920.0000000    0.2500980
146960.0000000    0.2718294
147000.0000000    0.2565291
147040.0000000    0.2469237
147080.0000000    0.2519224
147120.0000000    0.2607956
147160.0000000    0.2621544
147200.0000000    0.2617274
147240.0000000    0.2673537
147280.0000000    0.2642381
147320.0000000    0.2807505
147360.0000000    0.2545110
147400.0000000    0.2694796
147440.0000000    0.2832901
147480.0000000    0.2848192
147520.0000000    0.2721857
147560.0000000    0.2655493
147600.0000000    0.2893651
147640.0000000    0.2811608
147680.0000000    0.2662433
147720.0000000    0.2911998
147760.0000000    0.2809767
147800.0000000    0.2823382
147840.0000000    0.2749689
147880.0000000    0.2723300
147920.0000000    0.2613411
147960.0000000    0.2694402
148000.0000000    0.2563246
148040.0000000    0.2685380
148080.0000000    0.2676620
148120.0000000    0.2716207
148160.0000000    0.2732104
148200.0000000    0.2690067
148240.0000000    0.2761760
148280.0000000    0.2533908
148320.0000000    0.2643941
148360.0000000    0.2624794
148400.0000000    0.2926374
148440.0000000    0.2975406
148480.0000000    0.2746568
148520.0000000    0.2832891
148560.0000000    0.2776841
148600.0000000    0.2647088
148640.0000000    0.2671013
148680.0000000    0.2758387
148720.0000000    0.2488200
148760.0000000    0.2669971
148800.0000000    0.2562305
148840.0000000    0.2598087
148880.0000000    0.2891853
148920.0000000    0.2802969
148960.0000000    0.2757176
149000.0000000    0.2629797
149040.0000000    0.2813275
149080.0000000    0.2663537
149120.0000000    0.2749294
149160.0000000    0.2810604
149200.0000000    0.2946600
149240.0000000    0.2792732
149280.0000000    0.2708089
149320.0000000    0.2684870
149360.0000000    0.2815446
149400.0000000    0.2790325
149440.0000000    0.2654426
149480.0000000    0.2761258
149520.0000000    0.2862097
149560.0000000    0.2819540
149600.0000000    0.2732684
149640.0000000    0.2834955
149680.0000000    0.2856120
149720.0000000    0.2618608
149760.0000000    0.2811559
149800.0000000    0.3005752
149840.0000000    0.2777963
149880.0000000    0.2805142
149920.0000000    0.2796210
149960.0000000    0.2888806
150000.0000000    0.2702860
150040.0000000    0.2546366
150080.0000000    0.2777545
150120.0000000    0.2877656
150160.0000000    0.2940481
150200.0000000    0.2817392
150240.0000000    0.2929680
150280.0000000    0.2715978
150320.0000000    0.2690751
150360.0000000    0.2853773
150400.0000000    0.2812767
150440.0000000    0.2992362
150480.0000000    0.2963046
150520.0000000    0.2874951
150560.0000000    0.2772015
150600.0000000    0.2748529
150640.0000000    0.2710689
150680.0000000    0.2794031
150720.0000000    0.2717233
150760.0000000    0.2731314
150800.0000000    0.2762071
150840.0000000    0.2670690
150880.0000000    0.2772466
150920.0000000    0.2882282
150960.0000000    0.2774782
151000.0000000    0.2668685
151040.0000000    0.2954909
151080.0000000    0.2820880
151120.0000000    0.2746428
151160.0000000    0.2705373
151200.0000000    0.2696816
151240.0000000    0.2715949
151280.0000000    0.2909855
151320.0000000    0.2535325
151360.0000000    0.2644805
151400.0000000    0.2516606
151440.0000000    0.2547403
151480.0000000    0.2558489
151520.0000000    0.2693623
151560.0000000    0.2703839
151600.0000000    0.2653564
151640.0000000    0.2809691
151680.0000000    0.2725087
151720.0000000    0.2741192
151760.0000000    0.2658733
151800.0000000    0.2643132
151840.0000000    0.2778573
151880.0000000    0.2760775
151920.0000000    0.2598417
151960.0000000    0.2640608
152000.0000000    0.2584260
152040.0000000    0.2818227
152080.0000000    0.2934896
152120.0000000    0.2569556
152160.0000000    0.2939858
152200.0000000    0.2743793
152240.0000000    0.2720477
152280.0000000    0.2783906
152320.0000000    0.2843356
152360.0000000    0.2766717
152400.0000000    0.2706107
152440.0000000    0.2735889
152480.0000000    0.2599062
152520.0000000    0.2524118
152560.0000000    0.2703266
152600.0000000    0.2862276
152640.0000000    0.2820963
152680.0000000    0.2983973
152720.0000000    0.2915306
152760.0000000    0.3095390
152800.0000000    0.2912894
152840.0000000    0.2844284
152880.0000000    0.2891198
152920.0000000    0.2976040
152960.0000000    0.3075405
153000.0000000    0.3133687
153040.0000000    0.2902619
153080.0000000    0.2811747
153120.0000000    0.2846058
153160.0000000    0.2891737
153200.0000000    0.2637614
153240.0000000    0.2630616
153280.0000000    0.2583088
153320.0000000    0.2644652
153360.0000000    0.2846059
153400.0000000    0.2692810
153440.0000000    0.2636639
153480.0000000    0.2570707
153520.0000000    0.2573661
153560.0000000    0.2697165
153600.0000000    0.2697748
153640.0000000    0.2572792
153680.0000000    0.2658879
153720.0000000    0.2611298
153760.0000000    0.2537144
153800.0000000    0.2754850
153840.0000000    0.2920299
153880.0000000    0.2677756
153920.0000000    0.2805687
153960.0000000    0.2842632
154000.0000000    0.2879099
154040.0000000    0.2723740
154080.0000000    0.2723332
154120.0000000    0.2700385
154160.0000000    0.2925092
154200.0000000    0.2671149
154240.0000000    0.2717878
154280.0000000    0.2514878
154320.0000000    0.2697079
154360.0000000    0.2693299
154400.0000000    0.2639805
154440.0000000    0.2834346
154480.0000000    0.2614969
154520.0000000    0.2630823
154560.0000000    0.2623089
154600.0000000    0.2559735
154640.0000000    0.2610626
154680.0000000    0.2597151
154720.0000000    0.2669505
154760.0000000    0.2744851
154800.0000000    0.2533532
154840.0000000    0.2564714
154880.0000000    0.2664197
154920.0000000    0.2646251
154960.0000000    0.2536220
155000.0000000    0.2433000
155040.0000000    0.2426398
155080.0000000    0.2506391
155120.0000000    0.2419801
155160.0000000    0.2632837
155200.0000000    0.2529041
155240.0000000    0.2519881
155280.0000000    0.2716041
155320.0000000    0.2549987
155360.0000000    0.2531823
155400.0000000    0.2675487
155440.0000000    0.2761073
155480.0000000    0.2848157
155520.0000000    0.2610006
155560.0000000    0.2587486
155600.0000000    0.2448058
155640.0000000    0.2692860
155680.0000000    0.2677088
155720.0000000    0.2467618
155760.0000000    0.2568323
155800.0000000    0.2449585
155840.0000000    0.2588639
155880.0000000    0.2454232
155920.0000000    0.2541344
155960.0000000    0.2519726
156000.0000000    0.2638192
156040.0000000    0.2428180
156080.0000000    0.2541041
156120.0000000    0.2681401
156160.0000000    0.2737125
156200.0000000    0.2729928
156240.0000000    0.2661271
156280.0000000    0.2874435
156320.0000000    0.2696464
156360.0000000    0.2773594
156400.0000000    0.2693155
156440.0000000    0.2567866
156480.0000000    0.2531987
156520.0000000    0.2681126
156560.0000000    0.2679255
156600.0000000    0.2710744
156640.0000000    0.2773615
156680.0000000    0.2692638
156720.0000000    0.2946675
156760.0000000    0.2601807
156800.0000000    0.2663666
156840.0000000    0.2688080
156880.0000000    0.2968622
156920.0000000    0.2821027
156960.0000000    0.2782566
157000.0000000    0.2714671
157040.0000000    0.2433269
157080.0000000    0.2687023
157120.0000000    0.2706919
157160.0000000    0.2543887
157200.0000000    0.2717995
157240.0000000    0.2600608
157280.0000000    0.2671511
157320.0000000    0.2661447
157360.0000000    0.2702826
157400.0000000    0.2735409
157440.0000000    0.2639118
157480.0000000    0.2559684
157520.0000000    0.2566625
157560.0000000    0.2861203
157600.0000000    0.2792414
157640.0000000    0.2765863
157680.0000000    0.3019862
157720.0000000    0.2646884
157760.0000000    0.2548593
157800.0000000    0.2843654
157840.0000000    0.2820911
157880.0000000    0.2794882
157920.0000000    0.2861614
157960.0000000    0.3054020
158000.0000000    0.2940280
158040.0000000    0.2733507
158080.0000000    0.2720744
158120.0000000    0.2647412
158160.0000000    0.2893732
158200.0000000    0.2714632
158240.0000000    0.2768680
158280.0000000    0.2813400
158320.0000000    0.2511102
158360.0000000    0.2637723
158400.0000000    0.2877282
158440.0000000    0.2858468
158480.0000000    0.3021402
158520.0000000    0.2975415
158560.0000000    0.2971640
158600.0000000    0.2861933
158640.0000000    0.2914284
158680.0000000    0.2979462
158720.0000000    0.2876632
158760.0000000    0.3094255
158800.0000000    0.2678598
158840.0000000    0.2903260
158880.0000000    0.2893392
158920.0000000    0.2851027
158960.0000000    0.2702340
159000.0000000    0.2697074
159040.0000000    0.2654356
159080.0000000    0.2772800
159120.0000000    0.2703877
159160.0000000    0.2637510
159200.0000000    0.2786370
159240.0000000    0.2864486
159280.0000000    0.2657188
159320.0000000    0.2822186
159360.0000000    0.2845286
159400.0000000    0.2740375
159440.0000000    0.2844867
159480.0000000    0.2947455
159520.0000000    0.2991986
159560.0000000    0.3020266
159600.0000000    0.2954915
159640.0000000    0.3125990
159680.0000000    0.3084927
159720.0000000    0.2856371
159760.0000000    0.2908272
159800.0000000    0.2934893
159840.0000000    0.2870687
159880.0000000    0.2716223
159920.0000000    0.2654684
159960.0000000    0.2790344
160000.0000000    0.2790051
160040.0000000    0.2834552
160080.0000000    0.2796473
160120.0000000    0.2601924
160160.0000000    0.2746458
160200.0000000    0.2856454
160240.0000000    0.2758243
160280.0000000    0.2811235
160320.0000000    0.2727079
160360.0000000    0.2773677
160400.0000000    0.2812589
160440.0000000    0.3062889
160480.0000000    0.2851205
160520.0000000    0.2875265
160560.0000000    0.2709029
160600.0000000    0.2975957
160640.0000000    0.2696387
160680.0000000    0.2746787
160720.0000000    0.2774919
160760.0000000    0.2675852
160800.0000000    0.2686186
160840.0000000    0.2596535
160880.0000000    0.2783056
160920.0000000    0.2877854
160960.0000000    0.2747420
161000.0000000    0.3051753
161040.0000000    0.2931895
161080.0000000    0.2787496
161120.0000000    0.2742037
161160.0000000    0.2567744
161200.0000000    0.2777353
161240.0000000    0.2520118
161280.0000000    0.2552275
161320.0000000    0.2782636
161360.0000000    0.2711652
161400.0000000    0.2873656
161440.0000000    0.2762396
161480.0000000    0.2862145
161520.0000000    0.2619173
161560.0000000    0.2725376
161600.0000000    0.3030387
161640.0000000    0.2740125
161680.0000000    0.2773434
161720.0000000    0.2748593
161760.0000000    0.2899958
161800.0000000    0.2809002
161840.0000000    0.2877047
161880.0000000    0.2754932
161920.0000000    0.2824492
161960.0000000    0.2842345
162000.0000000    0.2732276
162040.0000000    0.2684662
162080.0000000    0.2829861
162120.0000000    0.2966515
162160.0000000    0.2898834
162200.0000000    0.2906787
162240.0000000    0.2796134
162280.0000000    0.2885744
162320.0000000    0.2897046
162360.0000000    0.2877491
162400.0000000    0.2674027
162440.0000000    0.2978369
162480.0000000    0.2823566
162520.0000000    0.2942466
162560.0000000    0.2956057
162600.0000000    0.3141573
162640.0000000    0.3060419
162680.0000000    0.2898034
162720.0000000    0.2780369
162760.0000000    0.2894652
162800.0000000    0.2962449
162840.0000000    0.2973134
162880.0000000    0.3200738
162920.0000000    0.3122041
162960.0000000    0.2944535
163000.0000000    0.3013701
163040.0000000    0.2824803
163080.0000000    0.2926522
163120.0000000    0.3163681
163160.0000000    0.2824261
163200.0000000    0.2708870
163240.0000000    0.2728133
163280.0000000    0.2711649
163320.0000000    0.2684682
163360.0000000    0.2513919
163400.0000000    0.2620786
163440.0000000    0.2732711
163480.0000000    0.2647405
163520.0000000    0.2658191
163560.0000000    0.2706489
163600.0000000    0.2736743
163640.0000000    0.2817232
163680.0000000    0.2818188
163720.0000000    0.2901178
163760.0000000    0.2635156
163800.0000000    0.2553067
163840.0000000    0.3024481
163880.0000000    0.2700756
163920.0000000    0.2723869
163960.0000000    0.2683571
164000.0000000    0.2605047
164040.0000000    0.2605380
164080.0000000    0.2661303
164120.0000000    0.2809891
164160.0000000    0.2861156
164200.0000000    0.2815543
164240.0000000    0.2653730
164280.0000000    0.2662605
164320.0000000    0.2666299
164360.0000000    0.2846019
164400.0000000    0.2773332
164440.0000000    0.2618634
164480.0000000    0.2464480
164520.0000000    0.2668068
164560.0000000    0.2819351
164600.0000000    0.2797838
164640.0000000    0.2786831
164680.0000000    0.2800396
164720.0000000    0.2803939
164760.0000000    0.2854931
164800.0000000    0.2866049
164840.0000000    0.2652797
164880.0000000    0.2637426
164920.0000000    0.2557001
164960.0000000    0.2669739
165000.0000000    0.2592449
165040.0000000    0.2791886
165080.0000000    0.2601069
165120.0000000    0.2797865
165160.0000000    0.2740497
165200.0000000    0.2592732
165240.0000000    0.2742351
165280.0000000    0.2654683
165320.0000000    0.2654484
165360.0000000    0.2664565
165400.0000000    0.2457252
165440.0000000    0.2442149
165480.0000000    0.2643931
165520.0000000    0.2662223
165560.0000000    0.2681029
165600.0000000    0.2290588
165640.0000000    0.2507833
165680.0000000    0.2584437
165720.0000000    0.2617584
165760.0000000    0.2592083
165800.0000000    0.2807030
165840.0000000    0.2616653
165880.0000000    0.2491664
165920.0000000    0.2466544
165960.0000000    0.2706530
166000.0000000    0.2492290
166040.0000000    0.2605855
166080.0000000    0.2805022
166120.0000000    0.2782261
166160.0000000    0.2729085
166200.0000000    0.2709366
166240.0000000    0.2956910
166280.0000000    0.2892775
166320.0000000    0.2874083
166360.0000000    0.2879058
166400.0000000    0.2686420
166440.0000000    0.2714379
166480.0000000    0.2589727
166520.0000000    0.2694339
166560.0000000    0.2568533
166600.0000000    0.2673112
166640.0000000    0.2661836
166680.0000000    0.2561178
166720.0000000    0.2531673
166760.0000000    0.2746062
166800.0000000    0.2598866
166840.0000000    0.2712893
166880.0000000    0.2776474
166920.0000000    0.2717752
166960.0000000    0.2937116
167000.0000000    0.2974713
167040.0000000    0.2789299
167080.0000000    0.2773704
167120.0000000    0.2804238
167160.0000000    0.2796831
167200.0000000    0.2657952
167240.0000000    0.2521591
167280.0000000    0.2548889
167320.0000000    0.2665677
167360.0000000    0.2830452
167400.0000000    0.2606902
167440.0000000    0.2759172
167480.0000000    0.2745617
167520.0000000    0.2801339
167560.0000000    0.2875228
167600.0000000    0.2718010
167640.0000000    0.2733153
167680.0000000    0.2626420
167720.0000000    0.2862880
167760.0000000    0.2726469
167800.0000000    0.2641144
167840.0000000    0.2719485
167880.0000000    0.2677071
167920.0000000    0.2622390
167960.0000000    0.2771514
168000.0000000    0.2799680
168040.0000000    0.2643737
168080.0000000    0.2705941
168120.0000000    0.2871132
168160.0000000    0.2793246
168200.0000000    0.2653097
168240.0000000    0.2762080
168280.0000000    0.2612702
168320.0000000    0.2772427
168360.0000000    0.2675556
168400.0000000    0.2972241
168440.0000000    0.2800712
168480.0000000    0.2756458
168520.0000000    0.2959660
168560.0000000    0.2794026
168600.0000000    0.2833345
168640.0000000    0.2894722
168680.0000000    0.2665757
168720.0000000    0.2786137
168760.0000000    0.2425293
168800.0000000    0.2709075
168840.0000000    0.2633693
168880.0000000    0.2678405
168920.0000000    0.2650792
168960.0000000    0.2638918
169000.0000000    0.2472257
169040.0000000    0.2765496
169080.0000000    0.2789932
169120.0000000    0.2934422
169160.0000000    0.2527935
169200.0000000    0.2574089
169240.0000000    0.2324820
169280.0000000    0.2576755
169320.0000000    0.2657171
169360.0000000    0.2892952
169400.0000000    0.2684587
169440.0000000    0.2859528
169480.0000000    0.2622139
169520.0000000    0.2622296
169560.0000000    0.2638898
169600.0000000    0.2951908
169640.0000000    0.2648747
169680.0000000    0.2701642
169720.0000000    0.2719725
169760.0000000    0.2591106
169800.0000000    0.2639183
169840.0000000    0.2789935
169880.0000000    0.2733737
169920.0000000    0.2733123
169960.0000000    0.2588241
170000.0000000    0.2710715
170040.0000000    0.2470346
170080.0000000    0.2426100
170120.0000000    0.2458888
170160.0000000    0.2548162
170200.0000000    0.2732948
170240.0000000    0.2522731
170280.0000000    0.2351344
170320.0000000    0.2506308
170360.0000000    0.2713672
170400.0000000    0.2572740
170440.0000000    0.2580461
170480.0000000    0.2822762
170520.0000000    0.2653468
170560.0000000    0.2731821
170600.0000000    0.2764930
170640.0000000    0.2833537
170680.0000000    0.2540921
170720.0000000    0.2562969
170760.0000000    0.2603433
170800.0000000    0.2605786
170840.0000000    0.2461846
170880.0000000    0.2614075
170920.0000000    0.2582940
170960.0000000    0.2570733
171000.0000000    0.2655262
171040.0000000    0.2566779
171080.0000000    0.2706818
171120.0000000    0.2611005
171160.0000000    0.2736431
171200.0000000    0.2710940
171240.0000000    0.2875634
171280.0000000    0.2583227
171320.0000000    0.2717964
171360.0000000    0.2589655
171400.0000000    0.2774026
171440.0000000    0.2625500
171480.0000000    0.2767257
171520.0000000    0.2717357
171560.0000000    0.2909026
171600.0000000    0.2848762
171640.0000000    0.2712354
171680.0000000    0.2704351
171720.0000000    0.2769447
171760.0000000    0.2976851
171800.0000000    0.2884855
171840.0000000    0.2599991
171880.0000000    0.2502994
171920.0000000    0.2426224
171960.0000000    0.2624222
172000.0000000    0.2561246
172040.0000000    0.2650420
172080.0000000    0.2621066
172120.0000000    0.2662959
172160.0000000    0.2703787
172200.0000000    0.2884938
172240.0000000    0.2784838
172280.0000000    0.2948121
172320.0000000    0.2822190
172360.0000000    0.2775917
172400.0000000    0.2657472
172440.0000000    0.2664931
172480.0000000    0.2603779
172520.0000000    0.2914547
172560.0000000    0.2775510
172600.0000000    0.2865262
172640.0000000    0.2668205
172680.0000000    0.2555677
172720.0000000    0.2405112
172760.0000000    0.2503297
172800.0000000    0.2550868
172840.0000000    0.2615999
172880.0000000    0.2534472
172920.0000000    0.2491226
172960.0000000    0.2522447
173000.0000000    0.2715496
173040.0000000    0.2691731
173080.0000000    0.2686471
173120.0000000    0.2757478
173160.0000000    0.2564377
173200.0000000    0.2764077
173240.0000000    0.2668738
173280.0000000    0.2540099
173320.0000000    0.2748025
173360.0000000    0.2778432
173400.0000000    0.2589950
173440.0000000    0.2784899
173480.0000000    0.2849275
173520.0000000    0.2565350
173560.0000000    0.2666470
173600.0000000    0.2784108
173640.0000000    0.2595339
173680.0000000    0.2692659
173720.0000000    0.2530428
173760.0000000    0.2633057
173800.0000000    0.2770834
173840.0000000    0.2684159
173880.0000000    0.2463914
173920.0000000    0.2672864
173960.0000000    0.2541171
174000.0000000    0.2463728
174040.0000000    0.2763605
174080.0000000    0.2622383
174120.0000000    0.2524375
174160.0000000    0.2509767
174200.0000000    0.2645648
174240.0000000    0.2741551
174280.0000000    0.2686834
174320.0000000    0.2518699
174360.0000000    0.2542992
174400.0000000    0.2501498
174440.0000000    0.2726872
174480.0000000    0.2507108
174520.0000000    0.2513895
174560.0000000    0.2629577
174600.0000000    0.2507069
174640.0000000    0.2471034
174680.0000000    0.2600536
174720.0000000    0.2549489
174760.0000000    0.2792700
174800.0000000    0.2920763
174840.0000000    0.2659003
174880.0000000    0.2663798
174920.0000000    0.2653965
174960.0000000    0.2469978
175000.0000000    0.2623088
175040.0000000    0.2690320
175080.0000000    0.2554979
175120.0000000    0.2628847
175160.0000000    0.2923728
175200.0000000    0.2744887
175240.0000000    0.2814732
175280.0000000    0.2709316
175320.0000000    0.2711321
175360.0000000    0.2642263
175400.0000000    0.2579839
175440.0000000    0.2807244
175480.0000000    0.2498771
175520.0000000    0.2581145
175560.0000000    0.2816109
175600.0000000    0.2482141
175640.0000000    0.2589507
175680.0000000    0.2762864
175720.0000000    0.2826627
175760.0000000    0.2833832
175800.0000000    0.2772313
175840.0000000    0.2651384
175880.0000000    0.2708663
175920.0000000    0.2534132
175960.0000000    0.2932020
176000.0000000    0.2749187
176040.0000000    0.2661721
176080.0000000    0.2586009
176120.0000000    0.2527824
176160.0000000    0.2587917
176200.0000000    0.2467696
176240.0000000    0.2834655
176280.0000000    0.2702728
176320.0000000    0.2657312
176360.0000000    0.2735713
176400.0000000    0.2839972
176440.0000000    0.2782862
176480.0000000    0.2658272
176520.0000000    0.2764576
176560.0000000    0.2541130
176600.0000000    0.2770399
176640.0000000    0.2585728
176680.0000000    0.2594119
176720.0000000    0.2657757
176760.0000000    0.2673306
176800.0000000    0.2676063
176840.0000000    0.2742367
176880.0000000    0.2369216
176920.0000000    0.2708080
176960.0000000    0.2551309
177000.0000000    0.2702574
177040.0000000    0.2620788
177080.0000000    0.2527734
177120.0000000    0.2594330
177160.0000000    0.2761423
177200.0000000    0.2752257
177240.0000000    0.2555376
177280.0000000    0.2553277
177320.0000000    0.2790724
177360.0000000    0.2665430
177400.0000000    0.2750314
177440.0000000    0.2754202
177480.0000000    0.2862682
177520.0000000    0.2837812
177560.0000000    0.2979048
177600.0000000    0.2841456
177640.0000000    0.2746991
177680.0000000    0.2853189
177720.0000000    0.2767463
177760.0000000    0.2922372
177800.0000000    0.2924577
177840.0000000    0.2741018
177880.0000000    0.2828199
177920.0000000    0.2933175
177960.0000000    0.2612261
178000.0000000    0.2649922
178040.0000000    0.2726910
178080.0000000    0.2533879
178120.0000000    0.2680491
178160.0000000    0.2936969
178200.0000000    0.2558547
178240.0000000    0.2742867
178280.0000000    0.2669893
178320.0000000    0.2548895
178360.0000000    0.2695052
178400.0000000    0.2614644
178440.0000000    0.2493899
178480.0000000    0.2464066
178520.0000000    0.2645949
178560.0000000    0.2662716
178600.0000000    0.2817158
178640.0000000    0.2872173
178680.0000000    0.2595808
178720.0000000    0.2638317
178760.0000000    0.2761776
178800.0000000    0.2621039
178840.0000000    0.2865391
178880.0000000    0.2825183
178920.0000000    0.2776615
178960.0000000    0.2604060
179000.0000000    0.2783391
179040.0000000    0.2473568
179080.0000000    0.2497514
179120.0000000    0.2629048
179160.0000000    0.2519406
179200.0000000    0.2607094
179240.0000000    0.2679928
179280.0000000    0.2293523
179320.0000000    0.2474333
179360.0000000    0.2515641
179400.0000000    0.2555186
179440.0000000    0.2533973
179480.0000000    0.2523451
179520.0000000    0.2558873
179560.0000000    0.2839910
179600.0000000    0.2977342
179640.0000000    0.2591181
179680.0000000    0.2699336
179720.0000000    0.2732513
179760.0000000    0.2679356
179800.0000000    0.2707281
179840.0000000    0.2629273
179880.0000000    0.2778082
179920.0000000    0.2754389
179960.0000000    0.2721834
180000.0000000    0.2688961
180040.0000000    0.2692498
180080.0000000    0.2706740
180120.0000000    0.2674910
180160.0000000    0.2662210
180200.0000000    0.2656456
180240.0000000    0.2699488
180280.0000000    0.2951316
180320.0000000    0.2746259
180360.0000000    0.2811317
180400.0000000    0.2646293
180440.0000000    0.2726759
180480.0000000    0.2644562
180520.0000000    0.2950292
180560.0000000    0.2633335
180600.0000000    0.2846712
180640.0000000    0.2758060
180680.0000000    0.2710283
180720.0000000    0.2847215
180760.0000000    0.2699285
180800.0000000    0.2655672
180840.0000000    0.2645864
180880.0000000    0.2639659
180920.0000000    0.2576633
180960.0000000    0.2733800
181000.0000000    0.2784356
181040.0000000    0.2737755
181080.0000000    0.2836002
181120.0000000    0.3020222
181160.0000000    0.2698658
181200.0000000    0.2653749
181240.0000000    0.2852494
181280.0000000    0.2902261
181320.0000000    0.2835386
181360.0000000    0.2586250
181400.0000000    0.2659262
181440.0000000    0.2505108
181480.0000000    0.2462205
181520.0000000    0.2666212
181560.0000000    0.2803887
181600.0000000    0.2857661
181640.0000000    0.2613959
181680.0000000    0.2621294
181720.0000000    0.2690171
181760.0000000    0.2784478
181800.0000000    0.2878103
181840.0000000    0.2797415
181880.0000000    0.2729912
181920.0000000    0.2742048
181960.0000000    0.2681162
182000.0000000    0.2764761
182040.0000000    0.2664398
182080.0000000    0.2817146
182120.0000000    0.2721133
182160.0000000    0.2606162
182200.0000000    0.2679545
182240.0000000    0.2712385
182280.0000000    0.2913524
182320.0000000    0.2788287
182360.0000000    0.2658509
182400.0000000    0.2757211
182440.0000000    0.2783798
182480.0000000    0.2890518
182520.0000000    0.2860135
182560.0000000    0.2734829
182600.0000000    0.2944911
182640.0000000    0.2665556
182680.0000000    0.2777894
182720.0000000    0.2760017
182760.0000000    0.2838631
182800.0000000    0.2706843
182840.0000000    0.2900169
182880.0000000    0.3056708
182920.0000000    0.3083428
182960.0000000    0.2862207
183000.0000000    0.2968149
183040.0000000    0.2998472
183080.0000000    0.2960562
183120.0000000    0.2959174
183160.0000000    0.2919893
183200.0000000    0.2831550
183240.0000000    0.2704878
183280.0000000    0.2591867
183320.0000000    0.2832231
183360.0000000    0.2675176
183400.0000000    0.2695051
183440.0000000    0.2744145
183480.0000000    0.2505231
183520.0000000    0.2645254
183560.0000000    0.2565554
183600.0000000    0.2629389
183640.0000000    0.2642046
183680.0000000    0.2645927
183720.0000000    0.2813294
183760.0000000    0.2823483
183800.0000000    0.2733473
183840.0000000    0.2886039
183880.0000000    0.2669728
183920.0000000    0.2789514
183960.0000000    0.2967604
184000.0000000    0.2659885
184040.0000000    0.2775918
184080.0000000    0.2640560
184120.0000000    0.2647125
184160.0000000    0.2548588
184200.0000000    0.2614562
184240.0000000    0.2444915
184280.0000000    0.2781129
184320.0000000    0.2800409
184360.0000000    0.2770308
184400.0000000    0.2618547
184440.0000000    0.2644270
184480.0000000    0.2788507
184520.0000000    0.2582768
184560.0000000    0.2675879
184600.0000000    0.2575771
184640.0000000    0.2892055
184680.0000000    0.2957507
184720.0000000    0.2882149
184760.0000000    0.2813940
184800.0000000    0.2844843
184840.0000000    0.2580909
184880.0000000    0.2566147
184920.0000000    0.2762169
184960.0000000    0.2720707
185000.0000000    0.2665194
185040.0000000    0.2843882
185080.0000000    0.2903827
185120.0000000    0.2765462
185160.0000000    0.2779056
185200.0000000    0.2670927
185240.0000000    0.2666908
185280.0000000    0.2508279
185320.0000000    0.2578407
185360.0000000    0.2729936
185400.0000000    0.2611907
185440.0000000    0.2756974
185480.0000000    0.2680887
185520.0000000    0.2728632
185560.0000000    0.2574935
185600.0000000    0.2712100
185640.0000000    0.2765464
185680.0000000    0.2710688
185720.0000000    0.2565140
185760.0000000    0.2595708
185800.0000000    0.2690155
185840.0000000    0.2620416
185880.0000000    0.2709427
185920.0000000    0.2546347
185960.0000000    0.2934074
186000.0000000    0.3021432
186040.0000000    0.2789299
186080.0000000    0.2819663
186120.0000000    0.2726894
186160.0000000    0.2789567
186200.0000000    0.2965476
186240.0000000    0.3150411
186280.0000000    0.2770135
186320.0000000    0.2711852
186360.0000000    0.2623103
186400.0000000    0.2732475
186440.0000000    0.2577209
186480.0000000    0.2802197
186520.0000000    0.2593465
186560.0000000    0.2759568
186600.0000000    0.2543087
186640.0000000    0.2828774
186680.0000000    0.2762120
186720.0000000    0.2839772
186760.0000000    0.2675576
186800.0000000    0.2697604
186840.0000000    0.2661511
186880.0000000    0.2840241
186920.0000000    0.2787550
186960.0000000    0.2439821
187000.0000000    0.2532053
187040.0000000    0.2650011
187080.0000000    0.2518232
187120.0000000    0.2569795
187160.0000000    0.2652482
187200.0000000    0.2707596
187240.0000000    0.2584251
187280.0000000    0.2547525
187320.0000000    0.2481542
187360.0000000    0.2542965
187400.0000000    0.2506765
187440.0000000    0.2601577
187480.0000000    0.2595473
187520.0000000    0.2706768
187560.0000000    0.2719168
187600.0000000    0.2830767
187640.0000000    0.2806033
187680.0000000    0.2592429
187720.0000000    0.2651783
187760.0000000    0.2571442
187800.0000000    0.2569109
187840.0000000    0.2656117
187880.0000000    0.2591371
187920.0000000    0.2483599
187960.0000000    0.2480073
188000.0000000    0.2487764
188040.0000000    0.2799771
188080.0000000    0.2907696
188120.0000000    0.2968509
188160.0000000    0.2729492
188200.0000000    0.2893054
188240.0000000    0.2838828
188280.0000000    0.2845337
188320.0000000    0.2556262
188360.0000000    0.2696367
188400.0000000    0.2488877
188440.0000000    0.2571375
188480.0000000    0.2469678
188520.0000000    0.2500902
188560.0000000    0.2612608
188600.0000000    0.2498661
188640.0000000    0.2484426
188680.0000000    0.2725419
188720.0000000    0.2795170
188760.0000000    0.2567405
188800.0000000    0.2595711
188840.0000000    0.2720125
188880.0000000    0.2660552
188920.0000000    0.2502701
188960.0000000    0.2531441
189000.0000000    0.2587606
189040.0000000    0.2787156
189080.0000000    0.2630647
189120.0000000    0.2599706
189160.0000000    0.2736454
189200.0000000    0.2799021
189240.0000000    0.2782070
189280.0000000    0.2620009
189320.0000000    0.3006583
189360.0000000    0.2834092
189400.0000000    0.2751651
189440.0000000    0.2813160
189480.0000000    0.2710344
189520.0000000    0.2748486
189560.0000000    0.2650586
189600.0000000    0.2932874
189640.0000000    0.2752625
189680.0000000    0.2743856
189720.0000000    0.2727015
189760.0000000    0.2631537
189800.0000000    0.2704893
189840.0000000    0.2445548
189880.0000000    0.2949459
189920.0000000    0.2868575
189960.0000000    0.2579359
190000.0000000    0.2359010
190040.0000000    0.2519834
190080.0000000    0.2671646
190120.0000000    0.2787374
190160.0000000    0.2661384
190200.0000000    0.2845637
190240.0000000    0.2819943
190280.0000000    0.2866820
190320.0000000    0.2879134
190360.0000000    0.2739581
190400.0000000    0.2514947
190440.0000000    0.2611090
190480.0000000    0.2723733
190520.0000000    0.2480668
190560.0000000    0.2607038
190600.0000000    0.2567955
190640.0000000    0.2557905
190680.0000000    0.2744587
190720.0000000    0.2672299
190760.0000000    0.2812492
190800.0000000    0.2500733
190840.0000000    0.2896787
190880.0000000    0.2813563
190920.0000000    0.2715472
190960.0000000    0.2634002
191000.0000000    0.2494964
191040.0000000    0.2579243
191080.0000000    0.2797696
191120.0000000    0.2574568
191160.0000000    0.2513365
191200.0000000    0.2855303
191240.0000000    0.2734284
191280.0000000    0.2814283
191320.0000000    0.2956398
191360.0000000    0.2998917
191400.0000000    0.2677581
191440.0000000    0.2997379
191480.0000000    0.2741475
191520.0000000    0.2974402
191560.0000000    0.2848691
191600.0000000    0.2904661
191640.0000000    0.3022494
191680.0000000    0.2864798
191720.0000000    0.2797835
191760.0000000    0.2629415
191800.0000000    0.2924449
191840.0000000    0.2597920
191880.0000000    0.2754034
191920.0000000    0.2954805
191960.0000000    0.2928028
192000.0000000    0.2830685
192040.0000000    0.2870694
192080.0000000    0.2659805
192120.0000000    0.2792986
192160.0000000    0.2804784
192200.0000000    0.2803272
192240.0000000    0.2740881
192280.0000000    0.2814880
192320.0000000    0.2771360
192360.0000000    0.2749938
192400.0000000    0.2832377
192440.0000000    0.2445772
192480.0000000    0.2502841
192520.0000000    0.2550155
192560.0000000    0.2668985
192600.0000000    0.2662314
192640.0000000    0.2750197
192680.0000000    0.2741241
192720.0000000    0.2799175
192760.0000000    0.2811169
192800.0000000    0.2924711
192840.0000000    0.2994435
192880.0000000    0.3143727
192920.0000000    0.3014079
192960.0000000    0.3048107
193000.0000000    0.2727937
193040.0000000    0.2892557
193080.0000000    0.2855038
193120.0000000    0.2833353
193160.0000000    0.2740708
193200.0000000    0.2777955
193240.0000000    0.2560416
193280.0000000    0.2797482
193320.0000000    0.2739930
193360.0000000    0.2625191
193400.0000000    0.3003377
193440.0000000    0.2978761
193480.0000000    0.2961930
193520.0000000    0.2807187
193560.0000000    0.3014604
193600.0000000    0.2767395
193640.0000000    0.2674322
193680.0000000    0.2943795
193720.0000000    0.2931044
193760.0000000    0.2878118
193800.0000000    0.2988107
193840.0000000    0.2868640
193880.0000000    0.2921212
193920.0000000    0.3193433
193960.0000000    0.2892139
194000.0000000    0.2760169
194040.0000000    0.3013342
194080.0000000    0.2930054
194120.0000000    0.2914249
194160.0000000    0.2704204
194200.0000000    0.2944285
194240.0000000    0.2980759
194280.0000000    0.3017417
194320.0000000    0.3125395
194360.0000000    0.3075367
194400.0000000    0.3006107
194440.0000000    0.2922260
194480.0000000    0.2814709
194520.0000000    0.2932933
194560.0000000    0.2761574
194600.0000000    0.2861509
194640.0000000    0.2608625
194680.0000000    0.2643117
194720.0000000    0.2655721
194760.0000000    0.2962932
194800.0000000    0.2785311
194840.0000000    0.2839196
194880.0000000    0.2855091
194920.0000000    0.3096483
194960.0000000    0.2995760
195000.0000000    0.2840372
195040.0000000    0.2873474
195080.0000000    0.2775290
195120.0000000    0.2823803
195160.0000000    0.2817558
195200.0000000    0.2769068
195240.0000000    0.3026854
195280.0000000    0.2931796
195320.0000000    0.2783847
195360.0000000    0.2749220
195400.0000000    0.2702795
195440.0000000    0.2808946
195480.0000000    0.2786202
195520.0000000    0.2887374
195560.0000000    0.3078986
195600.0000000    0.2866667
195640.0000000    0.2761681
195680.0000000    0.2736517
195720.0000000    0.2829530
195760.0000000    0.2652123
195800.0000000    0.2878322
195840.0000000    0.2684541
195880.0000000    0.2816903
195920.0000000    0.2743936
195960.0000000    0.2745182
196000.0000000    0.2720876
196040.0000000    0.2575065
196080.0000000    0.2482843
196120.0000000    0.2588308
196160.0000000    0.2498037
196200.0000000    0.2662117
196240.0000000    0.2761738
196280.0000000    0.2546277
196320.0000000    0.2732031
196360.0000000    0.2771665
196400.0000000    0.2765055
196440.0000000    0.2611106
196480.0000000    0.2758459
196520.0000000    0.2577660
196560.0000000    0.2642466
196600.0000000    0.2640890
196640.0000000    0.2459696
196680.0000000    0.2668451
196720.0000000    0.2691910
196760.0000000    0.2823540
196800.0000000    0.2586536
196840.0000000    0.2685860
196880.0000000    0.2498192
196920.0000000    0.2599556
196960.0000000    0.2739624
197000.0000000    0.2798637
197040.0000000    0.2782384
197080.0000000    0.2700111
197120.0000000    0.2702131
197160.0000000    0.2925100
197200.0000000    0.2711981
197240.0000000    0.2761531
197280.0000000    0.2737376
197320.0000000    0.2661213
197360.0000000    0.2697044
197400.0000000    0.2746108
197440.0000000    0.2815267
197480.0000000    0.2711865
197520.0000000    0.2870139
197560.0000000    0.2889444
197600.0000000    0.2859990
197640.0000000    0.2782530
197680.0000000    0.2903208
197720.0000000    0.2669888
197760.0000000    0.3033069
197800.0000000    0.2912766
197840.0000000    0.3120197
197880.0000000    0.2744998
197920.0000000    0.2764211
197960.0000000    0.2696634
198000.0000000    0.2822579
198040.0000000    0.2783712
198080.0000000    0.2845314
198120.0000000    0.2742096
198160.0000000    0.2656958
198200.0000000    0.2801959
198240.0000000    0.2811974
198280.0000000    0.2854046
198320.0000000    0.2856942
198360.0000000    0.3039263
198400.0000000    0.2838474
198440.0000000    0.2888166
198480.0000000    0.2844280
198520.0000000    0.2937291
198560.0000000    0.2508092
198600.0000000    0.2671268
198640.0000000    0.2601437
198680.0000000    0.2530463
198720.0000000    0.2719749
198760.0000000    0.2660545
198800.0000000    0.2666238
198840.0000000    0.2831257
198880.0000000    0.2768042
198920.0000000    0.2760755
198960.0000000    0.2648374
199000.0000000    0.2797123
199040.0000000    0.2645060
199080.0000000    0.3004642
199120.0000000    0.3059551
199160.0000000    0.2960466
199200.0000000    0.2806890
199240.0000000    0.2763598
199280.0000000    0.2734160
199320.0000000    0.2561440
199360.0000000    0.2883717
199400.0000000    0.2687217
199440.0000000    0.2695698
199480.0000000    0.2621823
199520.0000000    0.2856703
199560.0000000    0.2805933
199600.0000000    0.2595795
199640.0000000    0.2710420
199680.0000000    0.2728912
199720.0000000    0.2505620
199760.0000000    0.2619925
199800.0000000    0.2795858
199840.0000000    0.2786940
199880.0000000    0.2781269
199920.0000000    0.2728362
199960.0000000    0.2461371
200000.0000000    0.2894816
200040.0000000    0.2930619
200080.0000000    0.2861860
200120.0000000    0.2810524
200160.0000000    0.2850903
200200.0000000    0.2938209
200240.0000000    0.2892118
200280.0000000    0.2697168
200320.0000000    0.2647677
200360.0000000    0.2522736
200400.0000000    0.2671680
200440.0000000    0.2674767
200480.0000000    0.2630363
200520.0000000    0.2691538
200560.0000000    0.2630609
200600.0000000    0.2625481
200640.0000000    0.2499029
200680.0000000    0.2397176
200720.0000000    0.2471165
200760.0000000    0.2597727
200800.0000000    0.2539108
200840.0000000    0.2349767
200880.0000000    0.2438291
200920.0000000    0.2397493
200960.0000000    0.2735043
201000.0000000    0.2722210
201040.0000000    0.2592103
201080.0000000    0.2808253
201120.0000000    0.2645231
201160.0000000    0.2664204
201200.0000000    0.2693503
201240.0000000    0.2687950
201280.0000000    0.2719784
201320.0000000    0.2911214
201360.0000000    0.2615463
201400.0000000    0.2560356
201440.0000000    0.2462429
201480.0000000    0.2636080
201520.0000000    0.2748700
201560.0000000    0.2837683
201600.0000000    0.2728042
201640.0000000    0.2847010
201680.0000000    0.2878727
201720.0000000    0.2777416
201760.0000000    0.3018511
201800.0000000    0.2913720
201840.0000000    0.2853846
201880.0000000    0.2789366
201920.0000000    0.2854476
201960.0000000    0.2844384
202000.0000000    0.2752945
202040.0000000    0.2721415
202080.0000000    0.2708662
202120.0000000    0.2702086
202160.0000000    0.2599463
202200.0000000    0.2658562
202240.0000000    0.2951678
202280.0000000    0.2863075
202320.0000000    0.2779370
202360.0000000    0.2932630
202400.0000000    0.2635343
202440.0000000    0.2616496
202480.0000000    0.2616632
202520.0000000    0.2863024
202560.0000000    0.2859604
202600.0000000    0.2704554
202640.0000000    0.2787620
202680.0000000    0.2576545
202720.0000000    0.2525898
202760.0000000    0.2535291
202800.0000000    0.2723637
202840.0000000    0.2961572
202880.0000000    0.2887234
202920.0000000    0.2935686
202960.0000000    0.2827292
203000.0000000    0.2787104
203040.0000000    0.2784729
203080.0000000    0.2882423
203120.0000000    0.2750584
203160.0000000    0.2660114
203200.0000000    0.2661213
203240.0000000    0.2698142
203280.0000000    0.2543316
203320.0000000    0.2500219
203360.0000000    0.2627118
203400.0000000    0.2701164
203440.0000000    0.2763870
203480.0000000    0.2728039
203520.0000000    0.2711764
203560.0000000    0.2813822
203600.0000000    0.2628905
203640.0000000    0.2591248
203680.0000000    0.2579107
203720.0000000    0.2661140
203760.0000000    0.2784996
203800.0000000    0.2719871
203840.0000000    0.2522313
203880.0000000    0.2637123
203920.0000000    0.2764023
203960.0000000    0.2533692
204000.0000000    0.2750725
204040.0000000    0.2611782
204080.0000000    0.2628961
204120.0000000    0.2804031
204160.0000000    0.2499059
204200.0000000    0.2711044
204240.0000000    0.2609333
204280.0000000    0.2497962
204320.0000000    0.2516392
204360.0000000    0.2541229
204400.0000000    0.2700395
204440.0000000    0.2738065
204480.0000000    0.2937585
204520.0000000    0.2805007
204560.0000000    0.2637908
204600.0000000    0.2605752
204640.0000000    0.2780772
204680.0000000    0.2792892
204720.0000000    0.2913061
204760.0000000    0.2967365
204800.0000000    0.2874145
204840.0000000    0.2891255
204880.0000000    0.2766605
204920.0000000    0.2871951
204960.0000000    0.3013141
205000.0000000    0.2787679
205040.0000000    0.2633718
205080.0000000    0.2595448
205120.0000000    0.2573605
205160.0000000    0.2624303
205200.0000000    0.2583694
205240.0000000    0.2524915
205280.0000000    0.2539447
205320.0000000    0.2768154
205360.0000000    0.2634422
205400.0000000    0.2664576
205440.0000000    0.2561558
205480.0000000    0.2567795
205520.0000000    0.2632639
205560.0000000    0.2428499
205600.0000000    0.2538109
205640.0000000    0.2382031
205680.0000000    0.2604833
205720.0000000    0.2482208
205760.0000000    0.2478666
205800.0000000    0.2579866
205840.0000000    0.2477141
205880.0000000    0.2340544
205920.0000000    0.2531794
205960.0000000    0.2575603
206000.0000000    0.2579051
206040.0000000    0.2626304
206080.0000000    0.2483222
206120.0000000    0.2706860
206160.0000000    0.2705790
206200.0000000    0.2577161
206240.0000000    0.2412169
206280.0000000    0.2472024
206320.0000000    0.2559687
206360.0000000    0.2529112
206400.0000000    0.2300482
206440.0000000    0.2603986
206480.0000000    0.2577735
206520.0000000    0.2589579
206560.0000000    0.2582634
206600.0000000    0.2665546
206640.0000000    0.2571520
206680.0000000    0.2462859
206720.0000000    0.2509300
206760.0000000    0.2607536
206800.0000000    0.2546009
206840.0000000    0.2632524
206880.0000000    0.2683080
206920.0000000    0.2713273
206960.0000000    0.2647544
207000.0000000    0.2736877
207040.0000000    0.2758811
207080.0000000    0.2712669
207120.0000000    0.2751329
207160.0000000    0.2762986
207200.0000000    0.2677244
207240.0000000    0.2606726
207280.0000000    0.2753903
207320.0000000    0.2581417
207360.0000000    0.2650216
207400.0000000    0.2518446
207440.0000000    0.2616773
207480.0000000    0.2512674
207520.0000000    0.2559914
207560.0000000    0.2646942
207600.0000000    0.2587313
207640.0000000    0.2618976
207680.0000000    0.2600146
207720.0000000    0.2586258
207760.0000000    0.2587615
207800.0000000    0.2707963
207840.0000000    0.2474298
207880.0000000    0.2464574
207920.0000000    0.2467305
207960.0000000    0.2524837
208000.0000000    0.2648193
208040.0000000    0.2754673
208080.0000000    0.2690566
208120.0000000    0.2769138
208160.0000000    0.2780130
208200.0000000    0.2509668
208240.0000000    0.2812121
208280.0000000    0.2511835
208320.0000000    0.2301650
208360.0000000    0.2359354
208400.0000000    0.2542213
208440.0000000    0.2273339
208480.0000000    0.2451731
208520.0000000    0.2451664
208560.0000000    0.2473163
208600.0000000    0.2754120
208640.0000000    0.2683373
208680.0000000    0.2700760
208720.0000000    0.2690726
208760.0000000    0.2615462
208800.0000000    0.2563998
208840.0000000    0.2290390
208880.0000000    0.2587488
208920.0000000    0.2543744
208960.0000000    0.2775389
209000.0000000    0.2710641
209040.0000000    0.2510475
209080.0000000    0.2275881
209120.0000000    0.2523810
209160.0000000    0.2506487
209200.0000000    0.2513900
209240.0000000    0.2540611
209280.0000000    0.2578368
209320.0000000    0.2504011
209360.0000000    0.2445650
209400.0000000    0.2740107
209440.0000000    0.2762427
209480.0000000    0.2678459
209520.0000000    0.2612416
209560.0000000    0.2527604
209600.0000000    0.2638789
209640.0000000    0.2783974
209680.0000000    0.3039588
209720.0000000    0.2775587
209760.0000000    0.2685940
209800.0000000    0.2505882
209840.0000000    0.2783650
209880.0000000    0.2666288
209920.0000000    0.2582824
209960.0000000    0.2818262
210000.0000000    0.2684650
210040.0000000    0.2570214
210080.0000000    0.2540843
210120.0000000    0.2549171
210160.0000000    0.2719902
210200.0000000    0.2752590
210240.0000000    0.2626319
210280.0000000    0.2473326
210320.0000000    0.2659906
210360.0000000    0.2811686
210400.0000000    0.2941678
210440.0000000    0.2670381
210480.0000000    0.2872220
210520.0000000    0.2729357
210560.0000000    0.2817400
210600.0000000    0.2716521
210640.0000000    0.2656254
210680.0000000    0.2543743
210720.0000000    0.2675549
210760.0000000    0.2838089
210800.0000000    0.2722303
210840.0000000    0.2646016
210880.0000000    0.2668828
210920.0000000    0.2703344
210960.0000000    0.2711110
211000.0000000    0.2627661
211040.0000000    0.2558036
211080.0000000    0.2670348
211120.0000000    0.2680053
211160.0000000    0.3058071
211200.0000000    0.2815652
211240.0000000    0.3026905
211280.0000000    0.2852324
211320.0000000    0.2642300
211360.0000000    0.2758159
211400.0000000    0.2606114
211440.0000000    0.2679491
211480.0000000    0.2775341
211520.0000000    0.2650045
211560.0000000    0.2866192
211600.0000000    0.2804393
211640.0000000    0.2480237
211680.0000000    0.2549612
211720.0000000    0.2682165
211760.0000000    0.2590059
211800.0000000    0.2819521
211840.0000000    0.2762254
211880.0000000    0.2568452
211920.0000000    0.2733275
211960.0000000    0.2795034
212000.0000000    0.2930458
212040.0000000    0.2828468
212080.0000000    0.2833820
212120.0000000    0.2842201
212160.0000000    0.2580716
212200.0000000    0.2651867
212240.0000000    0.2855358
212280.0000000    0.2482809
212320.0000000    0.2419859
212360.0000000    0.2645475
212400.0000000    0.2629081
212440.0000000    0.2527369
212480.0000000    0.2776238
212520.0000000    0.2690684
212560.0000000    0.2820396
212600.0000000    0.2739280
212640.0000000    0.2695830
212680.0000000    0.2734866
212720.0000000    0.2362086
212760.0000000    0.2636029
212800.0000000    0.2782932
212840.0000000    0.2757753
212880.0000000    0.2697449
212920.0000000    0.2683815
212960.0000000    0.2858641
213000.0000000    0.2632949
213040.0000000    0.2661839
213080.0000000    0.2755530
213120.0000000    0.2766504
213160.0000000    0.2531838
213200.0000000    0.2760329
213240.0000000    0.2775359
213280.0000000    0.2822793
213320.0000000    0.2948094
213360.0000000    0.2903984
213400.0000000    0.2703180
213440.0000000    0.2591983
213480.0000000    0.2464279
213520.0000000    0.2583282
213560.0000000    0.2528507
213600.0000000    0.2508315
213640.0000000    0.2678792
213680.0000000    0.2607082
213720.0000000    0.2833313
213760.0000000    0.2764362
213800.0000000    0.2863370
213840.0000000    0.2788644
213880.0000000    0.2737839
213920.0000000    0.2812189
213960.0000000    0.2836232
214000.0000000    0.2901258
214040.0000000    0.2884482
214080.0000000    0.2798651
214120.0000000    0.2672001
214160.0000000    0.2717035
214200.0000000    0.2705232
214240.0000000    0.2621017
214280.0000000    0.2736207
214320.0000000    0.2781897
214360.0000000    0.2855469
214400.0000000    0.2701371
214440.0000000    0.2927190
214480.0000000    0.2715555
214520.0000000    0.2714075
214560.0000000    0.2567259
214600.0000000    0.2588357
214640.0000000    0.2980646
214680.0000000    0.2679378
214720.0000000    0.2814302
214760.0000000    0.2811222
214800.0000000    0.2932998
214840.0000000    0.2866165
214880.0000000    0.2772861
214920.0000000    0.2724792
214960.0000000    0.2778277
215000.0000000    0.2729886
215040.0000000    0.2838386
215080.0000000    0.2791326
215120.0000000    0.2722324
215160.0000000    0.2731034
215200.0000000    0.2738650
215240.0000000    0.2781509
215280.0000000    0.2814947
215320.0000000    0.2695234
215360.0000000    0.2817996
215400.0000000    0.2597606
215440.0000000    0.2631758
215480.0000000    0.2634968
215520.0000000    0.2645497
215560.0000000    0.2632700
215600.0000000    0.2834386
215640.0000000    0.2438307
215680.0000000    0.2479810
215720.0000000    0.2679178
215760.0000000    0.2691390
215800.0000000    0.2585624
215840.0000000    0.2633130
215880.0000000    0.2539309
215920.0000000    0.2627208
215960.0000000    0.2563925
216000.0000000    0.2611487
216040.0000000    0.2623285
216080.0000000    0.2594177
216120.0000000    0.2571125
216160.0000000    0.2634775
216200.0000000    0.2777832
216240.0000000    0.2654572
216280.0000000    0.2808891
216320.0000000    0.2662528
216360.0000000    0.2530912
216400.0000000    0.2789116
216440.0000000    0.2519010
216480.0000000    0.2626548
216520.0000000    0.2671820
216560.0000000    0.2662698
216600.0000000    0.2683482
216640.0000000    0.2708983
216680.0000000    0.2955922
216720.0000000    0.2791058
216760.0000000    0.2620176
216800.0000000    0.2537265
216840.0000000    0.2451602
216880.0000000    0.2536962
216920.0000000    0.2482303
216960.0000000    0.2372621
217000.0000000    0.2651080
217040.0000000    0.2565846
217080.0000000    0.2637091
217120.0000000    0.2606649
217160.0000000    0.2729959
217200.0000000    0.2819861
217240.0000000    0.2635592
217280.0000000    0.2877932
217320.0000000    0.2835882
217360.0000000    0.2824841
217400.0000000    0.2952121
217440.0000000    0.2732040
217480.0000000    0.2764345
217520.0000000    0.2880284
217560.0000000    0.2981417
217600.0000000    0.2700545
217640.0000000    0.2732178
217680.0000000    0.2743132
217720.0000000    0.2822653
217760.0000000    0.2727720
217800.0000000    0.2695990
217840.0000000    0.2550974
217880.0000000    0.2646454
217920.0000000    0.2491426
217960.0000000    0.2863852
218000.0000000    0.2538178
218040.0000000    0.2810124
218080.0000000    0.2584910
218120.0000000    0.2746165
218160.0000000    0.2938899
218200.0000000    0.2826205
218240.0000000    0.2777310
218280.0000000    0.2771466
218320.0000000    0.2688037
218360.0000000    0.2896798
218400.0000000    0.2841410
218440.0000000    0.2852103
218480.0000000    0.2833000
218520.0000000    0.3055872
218560.0000000    0.2968656
218600.0000000    0.2772973
218640.0000000    0.2892265
218680.0000000    0.2912154
218720.0000000    0.2650548
218760.0000000    0.2941937
218800.0000000    0.2846361
218840.0000000    0.2938422
218880.0000000    0.2798742
218920.0000000    0.2942708
218960.0000000    0.2951447
219000.0000000    0.2991695
219040.0000000    0.2799818
219080.0000000    0.2606380
219120.0000000    0.2601875
219160.0000000    0.2755985
219200.0000000    0.2727470
219240.0000000    0.2794815
219280.0000000    0.2680177
219320.0000000    0.2807682
219360.0000000    0.2672351
219400.0000000    0.2701077
219440.0000000    0.2524801
219480.0000000    0.2588489
219520.0000000    0.2612555
219560.0000000    0.2669016
219600.0000000    0.2670931
219640.0000000    0.2846128
219680.0000000    0.2778098
219720.0000000    0.2754855
219760.0000000    0.2642090
219800.0000000    0.2740840
219840.0000000    0.2723318
219880.0000000    0.2918126
219920.0000000    0.2858132
219960.0000000    0.2839986
220000.0000000    0.2904207
220040.0000000    0.2897384
220080.0000000    0.2941654
220120.0000000    0.2888609
220160.0000000    0.2758016
220200.0000000    0.2777989
220240.0000000    0.2661285
220280.0000000    0.2850665
220320.0000000    0.2798858
220360.0000000    0.3004156
220400.0000000    0.2915864
220440.0000000    0.3033094
220480.0000000    0.2847670
220520.0000000    0.2758039
220560.0000000    0.2658259
220600.0000000    0.2662167
220640.0000000    0.2802144
220680.0000000    0.2731433
220720.0000000    0.2804864
220760.0000000    0.2754984
220800.0000000    0.2769270
220840.0000000    0.2517585
220880.0000000    0.2534751
220920.0000000    0.2779328
220960.0000000    0.2735462
221000.0000000    0.2595182
221040.0000000    0.2735076
221080.0000000    0.2705823
221120.0000000    0.2841151
221160.0000000    0.2680000
221200.0000000    0.2766237
221240.0000000    0.2830642
221280.0000000    0.2416712
221320.0000000    0.2706514
221360.0000000    0.2589126
221400.0000000    0.2550558
221440.0000000    0.2630762
221480.0000000    0.2560510
221520.0000000    0.2831650
221560.0000000    0.2790344
221600.0000000    0.2733811
221640.0000000    0.2666171
221680.0000000    0.2793426
221720.0000000    0.2770872
221760.0000000    0.2707742
221800.0000000    0.2760784
221840.0000000    0.2861149
221880.0000000    0.2654222
221920.0000000    0.2554077
221960.0000000    0.2586662
222000.0000000    0.2784528
222040.0000000    0.2746985
222080.0000000    0.2706450
222120.0000000    0.2837538
222160.0000000    0.2807522
222200.0000000    0.3031701
222240.0000000    0.2884480
222280.0000000    0.2709497
222320.0000000    0.2660194
222360.0000000    0.2728632
222400.0000000    0.2528901
222440.0000000    0.2743272
222480.0000000    0.2587950
222520.0000000    0.2665517
222560.0000000    0.2666016
222600.0000000    0.2659679
222640.0000000    0.2602933
222680.0000000    0.2795000
222720.0000000    0.2849741
222760.0000000    0.3018229
222800.0000000    0.2522864
222840.0000000    0.2805693
222880.0000000    0.2722510
222920.0000000    0.2799533
222960.0000000    0.2744577
223000.0000000    0.2672049
223040.0000000    0.2668566
223080.0000000    0.2672738
223120.0000000    0.2760837
223160.0000000    0.2822983
223200.0000000    0.2895628
223240.0000000    0.2620714
223280.0000000    0.2839603
223320.0000000    0.2655813
223360.0000000    0.2684775
223400.0000000    0.2799734
223440.0000000    0.2844846
223480.0000000    0.2789567
223520.0000000    0.2727984
223560.0000000    0.2762733
223600.0000000    0.2712510
223640.0000000    0.2620111
223680.0000000    0.2658727
223720.0000000    0.2314361
223760.0000000    0.2724774
223800.0000000    0.2556938
223840.0000000    0.2678852
223880.0000000    0.2682881
223920.0000000    0.2676207
223960.0000000    0.2586821
224000.0000000    0.2699669
224040.0000000    0.2540838
224080.0000000    0.2718391
224120.0000000    0.2670490
224160.0000000    0.2694332
224200.0000000    0.2608149
224240.0000000    0.2374375
224280.0000000    0.2619849
224320.0000000    0.2453331
224360.0000000    0.2512098
224400.0000000    0.2390717
224440.0000000    0.2481443
224480.0000000    0.2574818
224520.0000000    0.2634492
224560.0000000    0.2895170
224600.0000000    0.2660329
224640.0000000    0.2405199
224680.0000000    0.2702667
224720.0000000    0.2769867
224760.0000000    0.3040490
224800.0000000    0.2857565
224840.0000000    0.2755930
224880.0000000    0.2733856
224920.0000000    0.2639141
224960.0000000    0.3106405
225000.0000000    0.2743103
225040.0000000    0.2534304
225080.0000000    0.2731645
225120.0000000    0.2815338
225160.0000000    0.2729550
225200.0000000    0.2609544
225240.0000000    0.2693380
225280.0000000    0.2941858
225320.0000000    0.2878349
225360.0000000    0.2866282
225400.0000000    0.2836595
225440.0000000    0.2783560
225480.0000000    0.2757182
225520.0000000    0.2814924
225560.0000000    0.2720195
225600.0000000    0.2639388
225640.0000000    0.2957307
225680.0000000    0.2796514
225720.0000000    0.2893650
225760.0000000    0.2580803
225800.0000000    0.2793950
225840.0000000    0.2901338
225880.0000000    0.2835314
225920.0000000    0.2773318
225960.0000000    0.2761219
226000.0000000    0.2657493
226040.0000000    0.2858658
226080.0000000    0.2521070
226120.0000000    0.2651417
226160.0000000    0.2845684
226200.0000000    0.2745492
226240.0000000    0.2765433
226280.0000000    0.2704093
226320.0000000    0.2607674
226360.0000000    0.2924916
226400.0000000    0.2874829
226440.0000000    0.2892533
226480.0000000    0.2735117
226520.0000000    0.2866565
226560.0000000    0.2805974
226600.0000000    0.2563694
226640.0000000    0.2528175
226680.0000000    0.2571676
226720.0000000    0.2628097
226760.0000000    0.2579864
226800.0000000    0.2624665
226840.0000000    0.2694866
226880.0000000    0.2705783
226920.0000000    0.2657464
226960.0000000    0.2579111
227000.0000000    0.2974940
227040.0000000    0.2592070
227080.0000000    0.2845863
227120.0000000    0.2763459
227160.0000000    0.2892590
227200.0000000    0.2698241
227240.0000000    0.2748715
227280.0000000    0.2421183
227320.0000000    0.2807747
227360.0000000    0.2854436
227400.0000000    0.2640236
227440.0000000    0.2924761
227480.0000000    0.2571366
227520.0000000    0.2708481
227560.0000000    0.2802868
227600.0000000    0.2869611
227640.0000000    0.2810448
227680.0000000    0.2910811
227720.0000000    0.2675254
227760.0000000    0.2744469
227800.0000000    0.2648358
227840.0000000    0.2956130
227880.0000000    0.2823032
227920.0000000    0.2757623
227960.0000000    0.2830300
228000.0000000    0.2825173
228040.0000000    0.2700963
228080.0000000    0.2688061
228120.0000000    0.2919571
228160.0000000    0.2777914
228200.0000000    0.2681850
228240.0000000    0.2722647
228280.0000000    0.2842719
228320.0000000    0.2564267
228360.0000000    0.2780240
228400.0000000    0.2687543
228440.0000000    0.2733660
228480.0000000    0.2558000
228520.0000000    0.2775939
228560.0000000    0.2818517
228600.0000000    0.2601635
228640.0000000    0.2737909
228680.0000000    0.2726619
228720.0000000    0.2610646
228760.0000000    0.2736598
228800.0000000    0.2832547
228840.0000000    0.2893988
228880.0000000    0.3045476
228920.0000000    0.2866757
228960.0000000    0.2877690
229000.0000000    0.2882058
229040.0000000    0.2786282
229080.0000000    0.2821369
229120.0000000    0.2798785
229160.0000000    0.2682258
229200.0000000    0.2934822
229240.0000000    0.2795371
229280.0000000    0.2445916
229320.0000000    0.2651459
229360.0000000    0.2720167
229400.0000000    0.2931532
229440.0000000    0.2887339
229480.0000000    0.2795678
229520.0000000    0.2770539
229560.0000000    0.2668247
229600.0000000    0.2500010
229640.0000000    0.2772219
229680.0000000    0.2784380
229720.0000000    0.2842390
229760.0000000    0.2692547
229800.0000000    0.2731021
229840.0000000    0.2563572
229880.0000000    0.2773035
229920.0000000    0.2745527
229960.0000000    0.2836895
230000.0000000    0.2669760
230040.0000000    0.2774244
230080.0000000    0.2760504
230120.0000000    0.2566285
230160.0000000    0.2778259
230200.0000000    0.2716394
230240.0000000    0.2670446
230280.0000000    0.2600896
230320.0000000    0.2755151
230360.0000000    0.2780448
230400.0000000    0.2762715
230440.0000000    0.2776539
230480.0000000    0.2801315
230520.0000000    0.2621220
230560.0000000    0.2594361
230600.0000000    0.2757448
230640.0000000    0.2751110
230680.0000000    0.2610531
230720.0000000    0.2875131
230760.0000000    0.2864938
230800.0000000    0.2738459
230840.0000000    0.2698283
230880.0000000    0.2987149
230920.0000000    0.2918175
230960.0000000    0.2875336
231000.0000000    0.2865170
231040.0000000    0.2704223
231080.0000000    0.2763780
231120.0000000    0.2523243
231160.0000000    0.2856612
231200.0000000    0.2757500
231240.0000000    0.2581018
231280.0000000    0.2847523
231320.0000000    0.2636744
231360.0000000    0.2800951
231400.0000000    0.2746628
231440.0000000    0.2665089
231480.0000000    0.2740446
231520.0000000    0.2849881
231560.0000000    0.2821437
231600.0000000    0.2821921
231640.0000000    0.2831429
231680.0000000    0.2775943
231720.0000000    0.2792413
231760.0000000    0.2962894
231800.0000000    0.2801282
231840.0000000    0.2977904
231880.0000000    0.2837515
231920.0000000    0.2721728
231960.0000000    0.2823629
232000.0000000    0.2895288
232040.0000000    0.2856768
232080.0000000    0.2930152
232120.0000000    0.2904785
232160.0000000    0.2974980
232200.0000000    0.2923884
232240.0000000    0.3040626
232280.0000000    0.2981172
232320.0000000    0.3164718
232360.0000000    0.2910600
232400.0000000    0.2864944
232440.0000000    0.2880535
232480.0000000    0.2711692
232520.0000000    0.2757917
232560.0000000    0.2767020
232600.0000000    0.2869236
232640.0000000    0.2768900
232680.0000000    0.2672039
232720.0000000    0.2578320
232760.0000000    0.2715383
232800.0000000    0.2634704
232840.0000000    0.2902982
232880.0000000    0.2835207
232920.0000000    0.2749692
232960.0000000    0.2611808
233000.0000000    0.2783305
233040.0000000    0.2853963
233080.0000000    0.2782443
233120.0000000    0.2755384
233160.0000000    0.3078730
233200.0000000    0.2803493
233240.0000000    0.2851842
233280.0000000    0.2994128
233320.0000000    0.2772385
233360.0000000    0.2729333
233400.0000000    0.2679603
233440.0000000    0.2861972
233480.0000000    0.3030759
233520.0000000    0.2837589
233560.0000000    0.2776521
233600.0000000    0.2757055
233640.0000000    0.2796242
233680.0000000    0.2747180
233720.0000000    0.2811283
233760.0000000    0.3079232
233800.0000000    0.2808149
233840.0000000    0.3010414
233880.0000000    0.2803688
233920.0000000    0.2841244
233960.0000000    0.2563029
234000.0000000    0.2794643
234040.0000000    0.3010277
234080.0000000    0.2786237
234120.0000000    0.3047901
234160.0000000    0.3114246
234200.0000000    0.2915300
234240.0000000    0.2922356
234280.0000000    0.2953990
234320.0000000    0.2947036
234360.0000000    0.2818343
234400.0000000    0.2878393
234440.0000000    0.2995902
234480.0000000    0.2755538
234520.0000000    0.2692890
234560.0000000    0.2623800
234600.0000000    0.2672731
234640.0000000    0.2832005
234680.0000000    0.2730342
234720.0000000    0.2712319
234760.0000000    0.2763721
234800.0000000    0.2589018
234840.0000000    0.2552245
234880.0000000    0.2739566
234920.0000000    0.2694444
234960.0000000    0.2837101
235000.0000000    0.2855718
235040.0000000    0.2850887
235080.0000000    0.2786105
235120.0000000    0.2889067
235160.0000000    0.2741168
235200.0000000    0.2713166
235240.0000000    0.2807959
235280.0000000    0.2556070
235320.0000000    0.2777373
235360.0000000    0.2782912
235400.0000000    0.2676623
235440.0000000    0.2686362
235480.0000000    0.2712792
235520.0000000    0.2603715
235560.0000000    0.2660680
235600.0000000    0.2897945
235640.0000000    0.3016491
235680.0000000    0.2836083
235720.0000000    0.2931695
235760.0000000    0.3101755
235800.0000000    0.2908538
235840.0000000    0.2860563
235880.0000000    0.2854069
235920.0000000    0.2781748
235960.0000000    0.2672811
236000.0000000    0.2642848
236040.0000000    0.3052811
236080.0000000    0.2737563
236120.0000000    0.2766841
236160.0000000    0.2700792
236200.0000000    0.2815520
236240.0000000    0.2742116
236280.0000000    0.2587496
236320.0000000    0.2765114
236360.0000000    0.2574300
236400.0000000    0.2809327
236440.0000000    0.2847790
236480.0000000    0.3031942
236520.0000000    0.2801865
236560.0000000    0.2814752
236600.0000000    0.2651128
236640.0000000    0.2656954
236680.0000000    0.2732511
236720.0000000    0.2702127
236760.0000000    0.2679216
236800.0000000    0.2603868
236840.0000000    0.2759221
236880.0000000    0.2504402
236920.0000000    0.2878326
236960.0000000    0.2594561
237000.0000000    0.2737204
237040.0000000    0.2754101
237080.0000000    0.2455793
237120.0000000    0.2683342
237160.0000000    0.2661126
237200.0000000    0.2654352
237240.0000000    0.2735230
237280.0000000    0.2660869
237320.0000000    0.2672393
237360.0000000    0.2670885
237400.0000000    0.2736862
237440.0000000    0.2711601
237480.0000000    0.2608311
237520.0000000    0.2707478
237560.0000000    0.2743234
237600.0000000    0.2549983
237640.0000000    0.2690917
237680.0000000    0.2586706
237720.0000000    0.2646494
237760.0000000    0.2853400
237800.0000000    0.2847382
237840.0000000    0.2815663
237880.0000000    0.2912715
237920.0000000    0.2865951
237960.0000000    0.2912473
238000.0000000    0.2892282
238040.0000000    0.2794292
238080.0000000    0.2938056
238120.0000000    0.2904954
238160.0000000    0.3181070
238200.0000000    0.3027029
238240.0000000    0.2899412
238280.0000000    0.3018869
238320.0000000    0.2802063
238360.0000000    0.2960720
238400.0000000    0.2993419
238440.0000000    0.2731129
238480.0000000    0.3016800
238520.0000000    0.3257313
238560.0000000    0.3055849
238600.0000000    0.2932864
238640.0000000    0.2963085
238680.0000000    0.2865751
238720.0000000    0.2884532
238760.0000000    0.2885528
238800.0000000    0.2882973
238840.0000000    0.2980181
238880.0000000    0.3037388
238920.0000000    0.2952191
238960.0000000    0.2805673
239000.0000000    0.2873701
239040.0000000    0.2695549
239080.0000000    0.2822862
239120.0000000    0.2558657
239160.0000000    0.2644032
239200.0000000    0.2786865
239240.0000000    0.2681327
239280.0000000    0.2643795
239320.0000000    0.2603944
239360.0000000    0.2731441
239400.0000000    0.2716924
239440.0000000    0.2840651
239480.0000000    0.2730529
239520.0000000    0.2852212
239560.0000000    0.2780634
239600.0000000    0.2706631
239640.0000000    0.2642805
239680.0000000    0.2810805
239720.0000000    0.2714637
239760.0000000    0.2720369
239800.0000000    0.2746624
239840.0000000    0.2980247
239880.0000000    0.2614870
239920.0000000    0.2691930
239960.0000000    0.2552098
240000.0000000    0.2528244
240040.0000000    0.2717587
240080.0000000    0.2897592
240120.0000000    0.3088440
240160.0000000    0.2846276
240200.0000000    0.2604260
240240.0000000    0.2783116
240280.0000000    0.2645484
240320.0000000    0.2705410
240360.0000000    0.2533976
240400.0000000    0.2625163
240440.0000000    0.2643761
240480.0000000    0.2555618
240520.0000000    0.2705407
240560.0000000    0.2508139
240600.0000000    0.2621670
240640.0000000    0.2683673
240680.0000000    0.2656992
240720.0000000    0.2702591
240760.0000000    0.2937711
240800.0000000    0.2712050
240840.0000000    0.2474009
240880.0000000    0.2879962
240920.0000000    0.2625759
240960.0000000    0.2807402
241000.0000000    0.2412118
241040.0000000    0.2617448
241080.0000000    0.2748721
241120.0000000    0.2612109
241160.0000000    0.2892393
241200.0000000    0.2745755
241240.0000000    0.2823434
241280.0000000    0.2836141
241320.0000000    0.2785943
241360.0000000    0.2694525
241400.0000000    0.2616799
241440.0000000    0.2611865
241480.0000000    0.2609170
241520.0000000    0.2608176
241560.0000000    0.2702090
241600.0000000    0.2545399
241640.0000000    0.2716043
241680.0000000    0.2552740
241720.0000000    0.2736921
241760.0000000    0.2544518
241800.0000000    0.2646285
241840.0000000    0.2620916
241880.0000000    0.2861631
241920.0000000    0.2482980
241960.0000000    0.2880781
242000.0000000    0.3080742
242040.0000000    0.2812070
242080.0000000    0.2858557
242120.0000000    0.2493546
242160.0000000    0.2680022
242200.0000000    0.2716046
242240.0000000    0.2477711
242280.0000000    0.2784114
242320.0000000    0.2588043
242360.0000000    0.2734820
242400.0000000    0.2817848
242440.0000000    0.2809720
242480.0000000    0.2901327
242520.0000000    0.2736967
242560.0000000    0.2655694
242600.0000000    0.2512958
242640.0000000    0.2698565
242680.0000000    0.2587741
242720.0000000    0.2776014
242760.0000000    0.2699358
242800.0000000    0.2760844
242840.0000000    0.2817906
242880.0000000    0.2848870
242920.0000000    0.2609580
242960.0000000    0.2673401
243000.0000000    0.2623613
243040.0000000    0.2772710
243080.0000000    0.2749613
243120.0000000    0.2842029
243160.0000000    0.2644478
243200.0000000    0.2644281
243240.0000000    0.2778608
243280.0000000    0.2504708
243320.0000000    0.2567528
243360.0000000    0.2816298
243400.0000000    0.2712064
243440.0000000    0.2574178
243480.0000000    0.2554945
243520.0000000    0.2671849
243560.0000000    0.2481200
243600.0000000    0.2702294
243640.0000000    0.2574404
243680.0000000    0.2555954
243720.0000000    0.2538387
243760.0000000    0.2615871
243800.0000000    0.2483850
243840.0000000    0.2414859
243880.0000000    0.2597381
243920.0000000    0.2554727
243960.0000000    0.2407047
244000.0000000    0.2373287
244040.0000000    0.2563025
244080.0000000    0.2569551
244120.0000000    0.2642754
244160.0000000    0.2666764
244200.0000000    0.2520103
244240.0000000    0.2521857
244280.0000000    0.2663761
244320.0000000    0.2667745
244360.0000000    0.2657430
244400.0000000    0.2670029
244440.0000000    0.2469890
244480.0000000    0.2637247
244520.0000000    0.2590743
244560.0000000    0.2673300
244600.0000000    0.2594712
244640.0000000    0.2599581
244680.0000000    0.2526057
244720.0000000    0.2602519
244760.0000000    0.2605434
244800.0000000    0.2409479
244840.0000000    0.2450353
244880.0000000    0.2582082
244920.0000000    0.2649407
244960.0000000    0.2569906
245000.0000000    0.2456735
245040.0000000    0.2277000
245080.0000000    0.2474217
245120.0000000    0.2367197
245160.0000000    0.2492776
245200.0000000    0.2500539
245240.0000000    0.2449880
245280.0000000    0.2485511
245320.0000000    0.2722855
245360.0000000    0.2681615
245400.0000000    0.2344488
245440.0000000    0.2709458
245480.0000000    0.2432438
245520.0000000    0.2778881
245560.0000000    0.2660686
245600.0000000    0.2649153
245640.0000000    0.2629697
245680.0000000    0.2476116
245720.0000000    0.2541552
245760.0000000    0.2648120
245800.0000000    0.2611929
245840.0000000    0.2635208
245880.0000000    0.2694231
245920.0000000    0.2552067
245960.0000000    0.2469869
246000.0000000    0.2489413
246040.0000000    0.2494619
246080.0000000    0.2390626
246120.0000000    0.2470372
246160.0000000    0.2449145
246200.0000000    0.2549924
246240.0000000    0.2611549
246280.0000000    0.2627721
246320.0000000    0.2652822
246360.0000000    0.2654743
246400.0000000    0.2594089
246440.0000000    0.2504009
246480.0000000    0.2455841
246520.0000000    0.2484067
246560.0000000    0.2642609
246600.0000000    0.2626923
246640.0000000    0.2429434
246680.0000000    0.2513076
246720.0000000    0.2595065
246760.0000000    0.2633945
246800.0000000    0.2466387
246840.0000000    0.2489793
246880.0000000    0.2373882
246920.0000000    0.2574087
246960.0000000    0.2305830
247000.0000000    0.2444471
247040.0000000    0.2368433
247080.0000000    0.2414167
247120.0000000    0.2488207
247160.0000000    0.2502037
247200.0000000    0.2542250
247240.0000000    0.2377407
247280.0000000    0.2526977
247320.0000000    0.2484336
247360.0000000    0.2504287
247400.0000000    0.2481462
247440.0000000    0.2584379
247480.0000000    0.2616317
247520.0000000    0.2590388
247560.0000000    0.2556286
247600.0000000    0.2595815
247640.0000000    0.2486045
247680.0000000    0.2516714
247720.0000000    0.2552057
247760.0000000    0.2425240
247800.0000000    0.2491886
247840.0000000    0.2508020
247880.0000000    0.2245637
247920.0000000    0.2449487
247960.0000000    0.2457406
248000.0000000    0.2407662
248040.0000000    0.2394526
248080.0000000    0.2227579
248120.0000000    0.2350856
248160.0000000    0.2419941
248200.0000000    0.2545628
248240.0000000    0.2336689
248280.0000000    0.2603139
248320.0000000    0.2482878
248360.0000000    0.2535741
248400.0000000    0.2592092
248440.0000000    0.2660571
248480.0000000    0.2578575
248520.0000000    0.2706465
248560.0000000    0.2453403
248600.0000000    0.2307698
248640.0000000    0.2399958
248680.0000000    0.2656895
248720.0000000    0.2528020
248760.0000000    0.2575931
248800.0000000    0.2535428
248840.0000000    0.2607537
248880.0000000    0.2650609
248920.0000000    0.2673288
248960.0000000    0.2580772
249000.0000000    0.2658010
249040.0000000    0.2436202
249080.0000000    0.2582912
249120.0000000    0.2691765
249160.0000000    0.2433930
249200.0000000    0.2525726
249240.0000000    0.2409758
249280.0000000    0.2482711
249320.0000000    0.2510510
249360.0000000    0.2426012
249400.0000000    0.2610045
249440.0000000    0.2535667
249480.0000000    0.2586026
249520.0000000    0.2512016
249560.0000000    0.2622615
249600.0000000    0.2648004
249640.0000000    0.2541171
249680.0000000    0.2546057
249720.0000000    0.2689506
249760.0000000    0.2661420
249800.0000000    0.2636278
249840.0000000    0.2485288
249880.0000000    0.2538738
249920.0000000    0.2520801
249960.0000000    0.2651741
250000.0000000    0.2550692
250040.0000000    0.2462220
250080.0000000    0.2627907
250120.0000000    0.2513709
250160.0000000    0.2644788
250200.0000000    0.2681736
250240.0000000    0.2459861
250280.0000000    0.2658038
250320.0000000    0.2650218
250360.0000000    0.2780742
250400.0000000    0.2822895
250440.0000000    0.2702757
250480.0000000    0.2568934
250520.0000000    0.2533596
250560.0000000    0.2636541
250600.0000000    0.2600849
250640.0000000    0.2617400
250680.0000000    0.2565900
250720.0000000    0.2236505
250760.0000000    0.2278462
250800.0000000    0.2541336
250840.0000000    0.2408900
250880.0000000    0.2693307
250920.0000000    0.2562625
250960.0000000    0.2547169
251000.0000000    0.2429461
251040.0000000    0.2733519
251080.0000000    0.2605642
251120.0000000    0.2590130
251160.0000000    0.2676666
251200.0000000    0.2729560
251240.0000000    0.2669827
251280.0000000    0.2621708
251320.0000000    0.2589794
251360.0000000    0.2627496
251400.0000000    0.2682421
251440.0000000    0.2622180
251480.0000000    0.2569831
251520.0000000    0.2592589
251560.0000000    0.2531694
251600.0000000    0.2632690
251640.0000000    0.2797249
251680.0000000    0.2795741
251720.0000000    0.2479775
251760.0000000    0.2500572
251800.0000000    0.2634282
251840.0000000    0.2393487
251880.0000000    0.2539416
251920.0000000    0.2747662
251960.0000000    0.2773126
252000.0000000    0.2780761
252040.0000000    0.2704724
252080.0000000    0.2534866
252120.0000000    0.2521818
252160.0000000    0.2541059
252200.0000000    0.2631376
252240.0000000    0.2612978
252280.0000000    0.2437747
252320.0000000    0.2340255
252360.0000000    0.2611178
252400.0000000    0.2737890
252440.0000000    0.2613336
252480.0000000    0.2494545
252520.0000000    0.2692226
252560.0000000    0.2414666
252600.0000000    0.2620783
252640.0000000    0.2625815
252680.0000000    0.2821719
252720.0000000    0.2835455
252760.0000000    0.2816100
252800.0000000    0.2675782
252840.0000000    0.2682975
252880.0000000    0.2742377
252920.0000000    0.2722648
252960.0000000    0.2687555
253000.0000000    0.2558036
253040.0000000    0.2653538
253080.0000000    0.2704216
253120.0000000    0.2530118
253160.0000000    0.2567208
253200.0000000    0.2611220
253240.0000000    0.2667225
253280.0000000    0.2454438
253320.0000000    0.2471003
253360.0000000    0.2489501
253400.0000000    0.2524816
253440.0000000    0.2414479
253480.0000000    0.2535262
253520.0000000    0.2592199
253560.0000000    0.2417660
253600.0000000    0.2536329
253640.0000000    0.2670168
253680.0000000    0.2569856
253720.0000000    0.2571383
253760.0000000    0.2670482
253800.0000000    0.2669796
253840.0000000    0.2591740
253880.0000000    0.2631363
253920.0000000    0.2559532
253960.0000000    0.2580305
254000.0000000    0.2580802
254040.0000000    0.2416034
254080.0000000    0.2575082
254120.0000000    0.2773615
254160.0000000    0.2623515
254200.0000000    0.2541198
254240.0000000    0.2517975
254280.0000000    0.2519574
254320.0000000    0.2617923
254360.0000000    0.2706393
254400.0000000    0.2518612
254440.0000000    0.2666949
254480.0000000    0.2500885
254520.0000000    0.2484528
254560.0000000    0.2569938
254600.0000000    0.2390874
254640.0000000    0.2418318
254680.0000000    0.2473421
254720.0000000    0.2537152
254760.0000000    0.2266414
254800.0000000    0.2417972
254840.0000000    0.2591274
254880.0000000    0.2402478
254920.0000000    0.2446604
254960.0000000    0.2479573
255000.0000000    0.2529207
255040.0000000    0.2635539
255080.0000000    0.2655307
255120.0000000    0.2901121
255160.0000000    0.2842077
255200.0000000    0.2487915
255240.0000000    0.2737182
255280.0000000    0.3055614
255320.0000000    0.2955833
255360.0000000    0.2605044
255400.0000000    0.2728054
255440.0000000    0.2476198
255480.0000000    0.2613083
255520.0000000    0.2569742
255560.0000000    0.2593134
255600.0000000    0.2767280
255640.0000000    0.2727690
255680.0000000    0.2579604
255720.0000000    0.2486051
255760.0000000    0.2694703
255800.0000000    0.2738588
255840.0000000    0.2841322
255880.0000000    0.2594059
255920.0000000    0.2767130
255960.0000000    0.2748832
256000.0000000    0.2827996
256040.0000000    0.2699063
256080.0000000    0.2682140
256120.0000000    0.2693452
256160.0000000    0.2704577
256200.0000000    0.2737452
256240.0000000    0.2761959
256280.0000000    0.2839898
256320.0000000    0.2830854
256360.0000000    0.2781894
256400.0000000    0.2763647
256440.0000000    0.2605501
256480.0000000    0.2630600
256520.0000000    0.2576009
256560.0000000    0.2732342
256600.0000000    0.2837095
256640.0000000    0.2789800
256680.0000000    0.2693129
256720.0000000    0.2692616
256760.0000000    0.2649603
256800.0000000    0.2764588
256840.0000000    0.2602500
256880.0000000    0.2726817
256920.0000000    0.2572147
256960.0000000    0.2700412
257000.0000000    0.2660302
257040.0000000    0.2715448
257080.0000000    0.2742014
257120.0000000    0.2646128
257160.0000000    0.2620464
257200.0000000    0.2742135
257240.0000000    0.2752142
257280.0000000    0.2783486
257320.0000000    0.2775464
257360.0000000    0.2763557
257400.0000000    0.2565679
257440.0000000    0.2816150
257480.0000000    0.2602607
257520.0000000    0.2528118
257560.0000000    0.2535815
257600.0000000    0.2598575
257640.0000000    0.2663199
257680.0000000    0.2606758
257720.0000000    0.2519205
257760.0000000    0.2631883
257800.0000000    0.2445706
257840.0000000    0.2477134
257880.0000000    0.2463222
257920.0000000    0.2687432
257960.0000000    0.2479548
258000.0000000    0.2565295
258040.0000000    0.2426163
258080.0000000    0.2631952
258120.0000000    0.2368035
258160.0000000    0.2577895
258200.0000000    0.2538366
258240.0000000    0.2437182
258280.0000000    0.2629731
258320.0000000    0.2662633
258360.0000000    0.2481757
258400.0000000    0.2691305
258440.0000000    0.2645584
258480.0000000    0.2768411
258520.0000000    0.2656160
258560.0000000    0.2596278
258600.0000000    0.2526314
258640.0000000    0.2470928
258680.0000000    0.2712202
258720.0000000    0.2440823
258760.0000000    0.2509082
258800.0000000    0.2555883
258840.0000000    0.2597687
258880.0000000    0.2823617
258920.0000000    0.2609094
258960.0000000    0.2672314
259000.0000000    0.2632585
259040.0000000    0.2527964
259080.0000000    0.2611177
259120.0000000    0.2796793
259160.0000000    0.2549089
259200.0000000    0.2596388
259240.0000000    0.2703586
259280.0000000    0.2753796
259320.0000000    0.2624230
259360.0000000    0.2608962
259400.0000000    0.2659754
259440.0000000    0.2564139
259480.0000000    0.2374067
259520.0000000    0.2509954
259560.0000000    0.2564622
259600.0000000    0.2580272
259640.0000000    0.2724466
259680.0000000    0.2525284
259720.0000000    0.2620552
259760.0000000    0.2513320
259800.0000000    0.2608600
259840.0000000    0.2445733
259880.0000000    0.2493540
259920.0000000    0.2707783
259960.0000000    0.2578497
260000.0000000    0.2668049
260040.0000000    0.2340437
260080.0000000    0.2561822
260120.0000000    0.2622497
260160.0000000    0.2431369
260200.0000000    0.2556739
260240.0000000    0.2533481
260280.0000000    0.2539574
260320.0000000    0.2605644
260360.0000000    0.2527304
260400.0000000    0.2431473
260440.0000000    0.2549867
260480.0000000    0.2592146
260520.0000000    0.2634389
260560.0000000    0.2697889
260600.0000000    0.2492182
260640.0000000    0.2755175
260680.0000000    0.2524100
260720.0000000    0.2659221
260760.0000000    0.2646903
260800.0000000    0.2627396
260840.0000000    0.2826159
260880.0000000    0.2607631
260920.0000000    0.2518462
260960.0000000    0.2770061
261000.0000000    0.2627730
261040.0000000    0.2826891
261080.0000000    0.2798681
261120.0000000    0.2476057
261160.0000000    0.2505519
261200.0000000    0.2670832
261240.0000000    0.2530013
261280.0000000    0.2516015
261320.0000000    0.2673603
261360.0000000    0.2712974
261400.0000000    0.2769439
261440.0000000    0.2777599
261480.0000000    0.2647407
261520.0000000    0.2717774
261560.0000000    0.2689841
261600.0000000    0.2590254
261640.0000000    0.2621844
261680.0000000    0.2595424
261720.0000000    0.2742569
261760.0000000    0.2766067
261800.0000000    0.2620617
261840.0000000    0.2729544
261880.0000000    0.2791057
261920.0000000    0.2660673
261960.0000000    0.2904369
262000.0000000    0.2707889
262040.0000000    0.2736103
262080.0000000    0.2686042
262120.0000000    0.2985712
262160.0000000    0.2784248
262200.0000000    0.2522207
262240.0000000    0.2912660
262280.0000000    0.2865716
262320.0000000    0.2836717
262360.0000000    0.2956672
262400.0000000    0.2632558
262440.0000000    0.2719026
262480.0000000    0.2560493
262520.0000000    0.2682043
262560.0000000    0.2598039
262600.0000000    0.2582080
262640.0000000    0.2414718
262680.0000000    0.2677296
262720.0000000    0.2524741
262760.0000000    0.2459354
262800.0000000    0.2589464
262840.0000000    0.2408147
262880.0000000    0.2694423
262920.0000000    0.2673821
262960.0000000    0.2649857
263000.0000000    0.2707290
263040.0000000    0.2507156
263080.0000000    0.2532836
263120.0000000    0.2771374
263160.0000000    0.2836258
263200.0000000    0.2762990
263240.0000000    0.2709714
263280.0000000    0.2648183
263320.0000000    0.2604167
263360.0000000    0.2723738
263400.0000000    0.2827198
263440.0000000    0.2607507
263480.0000000    0.2546968
263520.0000000    0.2797767
263560.0000000    0.2576900
263600.0000000    0.2568875
263640.0000000    0.2632569
263680.0000000    0.2691171
263720.0000000    0.2662947
263760.0000000    0.2814480
263800.0000000    0.2757547
263840.0000000    0.3043317
263880.0000000    0.2813273
263920.0000000    0.2817281
263960.0000000    0.2963103
264000.0000000    0.2653882
264040.0000000    0.2763300
264080.0000000    0.2827623
264120.0000000    0.2742558
264160.0000000    0.2771187
264200.0000000    0.2655841
264240.0000000    0.2890328
264280.0000000    0.2807078
264320.0000000    0.2792729
264360.0000000    0.2709251
264400.0000000    0.2628736
264440.0000000    0.2528543
264480.0000000    0.2482875
264520.0000000    0.2672170
264560.0000000    0.2715520
264600.0000000    0.2743962
264640.0000000    0.2647586
264680.0000000    0.2721162
264720.0000000    0.2680938
264760.0000000    0.2565457
264800.0000000    0.2630082
264840.0000000    0.2759086
264880.0000000    0.2577976
264920.0000000    0.2700588
264960.0000000    0.2791451
265000.0000000    0.2626378
265040.0000000    0.2860569
265080.0000000    0.2550456
265120.0000000    0.2719863
265160.0000000    0.2617658
265200.0000000    0.2660124
265240.0000000    0.2755383
265280.0000000    0.2678523
265320.0000000    0.2563268
265360.0000000    0.2793801
265400.0000000    0.2552625
265440.0000000    0.2566107
265480.0000000    0.2627533
265520.0000000    0.2772472
265560.0000000    0.2665620
265600.0000000    0.2571430
265640.0000000    0.2635795
265680.0000000    0.2682765
265720.0000000    0.2630114
265760.0000000    0.2632906
265800.0000000    0.2559503
265840.0000000    0.2642558
265880.0000000    0.2688085
265920.0000000    0.2510825
265960.0000000    0.2936414
266000.0000000    0.2649553
266040.0000000    0.2532399
266080.0000000    0.2439193
266120.0000000    0.2553394
266160.0000000    0.2544414
266200.0000000    0.2382948
266240.0000000    0.2678258
266280.0000000    0.2672845
266320.0000000    0.2675648
266360.0000000    0.2729824
266400.0000000    0.2610116
266440.0000000    0.2600106
266480.0000000    0.2558857
266520.0000000    0.2884546
266560.0000000    0.2617185
266600.0000000    0.2718543
266640.0000000    0.2575647
266680.0000000    0.2633130
266720.0000000    0.2490957
266760.0000000    0.2422707
266800.0000000    0.2354590
266840.0000000    0.2507169
266880.0000000    0.2418305
266920.0000000    0.2428935
266960.0000000    0.2627571
267000.0000000    0.2494121
267040.0000000    0.2355771
267080.0000000    0.2375942
267120.0000000    0.2621716
267160.0000000    0.2475303
267200.0000000    0.2353681
267240.0000000    0.2379525
267280.0000000    0.2473567
267320.0000000    0.2301514
267360.0000000    0.2423255
267400.0000000    0.2461523
267440.0000000    0.2408398
267480.0000000    0.2425155
267520.0000000    0.2488049
267560.0000000    0.2581221
267600.0000000    0.2598483
267640.0000000    0.2728874
267680.0000000    0.2734828
267720.0000000    0.2472935
267760.0000000    0.2446327
267800.0000000    0.2393413
267840.0000000    0.2314408
267880.0000000    0.2528808
267920.0000000    0.2578169
267960.0000000    0.2380457
268000.0000000    0.2463696
268040.0000000    0.2432146
268080.0000000    0.2532535
268120.0000000    0.2577639
268160.0000000    0.2387662
268200.0000000    0.2378195
268240.0000000    0.2518403
268280.0000000    0.2603818
268320.0000000    0.2409920
268360.0000000    0.2502062
268400.0000000    0.2624827
268440.0000000    0.2445414
268480.0000000    0.2548877
268520.0000000    0.2539270
268560.0000000    0.2407592
268600.0000000    0.2591741
268640.0000000    0.2467006
268680.0000000    0.2443831
268720.0000000    0.2582489
268760.0000000    0.2435419
268800.0000000    0.2746819
268840.0000000    0.2510814
268880.0000000    0.2708268
268920.0000000    0.2471750
268960.0000000    0.2819559
269000.0000000    0.2487803
269040.0000000    0.2440438
269080.0000000    0.2662599
269120.0000000    0.2812448
269160.0000000    0.2757844
269200.0000000    0.2341001
269240.0000000    0.2458134
269280.0000000    0.2785842
269320.0000000    0.2736009
269360.0000000    0.2791252
269400.0000000    0.2803824
269440.0000000    0.2672279
269480.0000000    0.2666155
269520.0000000    0.2749469
269560.0000000    0.2526943
269600.0000000    0.2798833
269640.0000000    0.2691412
269680.0000000    0.2763357
269720.0000000    0.2721753
269760.0000000    0.2800485
269800.0000000    0.2593578
269840.0000000    0.2734420
269880.0000000    0.2681820
269920.0000000    0.2784754
269960.0000000    0.2890100
270000.0000000    0.2756097
270040.0000000    0.2615190
270080.0000000    0.2505257
270120.0000000    0.2447373
270160.0000000    0.2448129
270200.0000000    0.2467795
270240.0000000    0.2854572
270280.0000000    0.2663703
270320.0000000    0.2642976
270360.0000000    0.2610964
270400.0000000    0.2823741
270440.0000000    0.2641625
270480.0000000    0.2655274
270520.0000000    0.2780109
270560.0000000    0.2654265
270600.0000000    0.2555307
270640.0000000    0.2504645
270680.0000000    0.2630159
270720.0000000    0.2640730
270760.0000000    0.2719981
270800.0000000    0.2600571
270840.0000000    0.2740957
270880.0000000    0.2632990
270920.0000000    0.2695389
270960.0000000    0.2769366
271000.0000000    0.2630365
271040.0000000    0.2715826
271080.0000000    0.2753513
271120.0000000    0.2722510
271160.0000000    0.2774449
271200.0000000    0.2703507
271240.0000000    0.2543963
271280.0000000    0.2639468
271320.0000000    0.2514859
271360.0000000    0.2779758
271400.0000000    0.2542107
271440.0000000    0.2573963
271480.0000000    0.2583196
271520.0000000    0.2532902
271560.0000000    0.2522956
271600.0000000    0.2668005
271640.0000000    0.2643323
271680.0000000    0.2584195
271720.0000000    0.2521227
271760.0000000    0.2784041
271800.0000000    0.2988595
271840.0000000    0.2577937
271880.0000000    0.2595581
271920.0000000    0.2572491
271960.0000000    0.2374775
272000.0000000    0.2401357
272040.0000000    0.2705289
272080.0000000    0.2765889
272120.0000000    0.2564346
272160.0000000    0.2541522
272200.0000000    0.2619582
272240.0000000    0.2512588
272280.0000000    0.2508359
272320.0000000    0.2579638
272360.0000000    0.2523580
272400.0000000    0.2591243
272440.0000000    0.2509510
272480.0000000    0.2370716
272520.0000000    0.2578960
272560.0000000    0.2647552
272600.0000000    0.2659791
272640.0000000    0.2526450
272680.0000000    0.2536116
272720.0000000    0.2472929
272760.0000000    0.2452047
272800.0000000    0.2537338
272840.0000000    0.2779472
272880.0000000    0.2715388
272920.0000000    0.2751023
272960.0000000    0.2506643
273000.0000000    0.2621633
273040.0000000    0.2445113
273080.0000000    0.2536361
273120.0000000    0.2808048
273160.0000000    0.2659391
273200.0000000    0.2617458
273240.0000000    0.2473936
273280.0000000    0.2557098
273320.0000000    0.2617614
273360.0000000    0.2587840
273400.0000000    0.2651831
273440.0000000    0.2440771
273480.0000000    0.2548763
273520.0000000    0.2368008
273560.0000000    0.2242773
273600.0000000    0.2357538
273640.0000000    0.2430335
273680.0000000    0.2377159
273720.0000000    0.2517978
273760.0000000    0.2424012
273800.0000000    0.2569094
273840.0000000    0.2650094
273880.0000000    0.2594539
273920.0000000    0.2369412
273960.0000000    0.2570664
274000.0000000    0.2580027
274040.0000000    0.2654373
274080.0000000    0.2544129
274120.0000000    0.2616313
274160.0000000    0.2701754
274200.0000000    0.2475967
274240.0000000    0.2635704
274280.0000000    0.2697599
274320.0000000    0.2675253
274360.0000000    0.2691450
274400.0000000    0.2739854
274440.0000000    0.2539141
274480.0000000    0.2540318
274520.0000000    0.2705557
274560.0000000    0.2528727
274600.0000000    0.2442846
274640.0000000    0.2379205
274680.0000000    0.2404986
274720.0000000    0.2638070
274760.0000000    0.2680027
274800.0000000    0.2651380
274840.0000000    0.2562638
274880.0000000    0.2491537
274920.0000000    0.2289381
274960.0000000    0.2697168
275000.0000000    0.2874877
275040.0000000    0.2685110
275080.0000000    0.2666402
275120.0000000    0.2483551
275160.0000000    0.2429140
275200.0000000    0.2463631
275240.0000000    0.2280254
275280.0000000    0.2261806
275320.0000000    0.2476599
275360.0000000    0.2700915
275400.0000000    0.2679292
275440.0000000    0.2503002
275480.0000000    0.2874067
275520.0000000    0.2942962
275560.0000000    0.2624438
275600.0000000    0.2721833
275640.0000000    0.2655445
275680.0000000    0.2694373
275720.0000000    0.2616561
275760.0000000    0.2631754
275800.0000000    0.2808234
275840.0000000    0.2559138
275880.0000000    0.2625564
275920.0000000    0.2802975
275960.0000000    0.2821578
276000.0000000    0.2730057
276040.0000000    0.2499788
276080.0000000    0.2735843
276120.0000000    0.2582125
276160.0000000    0.2469908
276200.0000000    0.2536746
276240.0000000    0.2769469
276280.0000000    0.2488164
276320.0000000    0.2606672
276360.0000000    0.2468960
276400.0000000    0.2471744
276440.0000000    0.2413113
276480.0000000    0.2483126
276520.0000000    0.2396273
276560.0000000    0.2455163
276600.0000000    0.2237131
276640.0000000    0.2306803
276680.0000000    0.2356128
276720.0000000    0.2403637
276760.0000000    0.2441604
276800.0000000    0.2297458
276840.0000000    0.2321320
276880.0000000    0.2649342
276920.0000000    0.2622201
276960.0000000    0.2586052
277000.0000000    0.2737925
277040.0000000    0.2580818
277080.0000000    0.2634188
277120.0000000    0.2642595
277160.0000000    0.2461911
277200.0000000    0.2761242
277240.0000000    0.2663252
277280.0000000    0.2759050
277320.0000000    0.3012350
277360.0000000    0.2796586
277400.0000000    0.2742892
277440.0000000    0.3095128
277480.0000000    0.2916385
277520.0000000    0.3057571
277560.0000000    0.2984714
277600.0000000    0.2828001
277640.0000000    0.3020208
277680.0000000    0.2829872
277720.0000000    0.2859375
277760.0000000    0.2711576
277800.0000000    0.2549668
277840.0000000    0.3005722
277880.0000000    0.2783569
277920.0000000    0.2831028
277960.0000000    0.2778932
278000.0000000    0.2806776
278040.0000000    0.3004838
278080.0000000    0.2880381
278120.0000000    0.2577955
278160.0000000    0.2814197
278200.0000000    0.2564953
278240.0000000    0.2625186
278280.0000000    0.2475352
278320.0000000    0.2569704
278360.0000000    0.2739843
278400.0000000    0.2685540
278440.0000000    0.2651440
278480.0000000    0.2594616
278520.0000000    0.2406801
278560.0000000    0.2434023
278600.0000000    0.2526714
278640.0000000    0.2784609
278680.0000000    0.2792140
278720.0000000    0.2788626
278760.0000000    0.2825223
278800.0000000    0.2654166
278840.0000000    0.2993882
278880.0000000    0.2577143
278920.0000000    0.2700637
278960.0000000    0.2666441
279000.0000000    0.2633987
279040.0000000    0.2719322
279080.0000000    0.2602477
279120.0000000    0.2684521
279160.0000000    0.2436785
279200.0000000    0.2493284
279240.0000000    0.2377329
279280.0000000    0.2537139
279320.0000000    0.2538534
279360.0000000    0.2657032
279400.0000000    0.2646656
279440.0000000    0.2660271
279480.0000000    0.2618394
279520.0000000    0.2838762
279560.0000000    0.2944244
279600.0000000    0.2608634
279640.0000000    0.2596930
279680.0000000    0.2786077
279720.0000000    0.2738663
279760.0000000    0.2722727
279800.0000000    0.2725381
279840.0000000    0.2568204
279880.0000000    0.2614704
279920.0000000    0.2555263
279960.0000000    0.2468559
280000.0000000    0.2445994
280040.0000000    0.2326705
280080.0000000    0.2400877
280120.0000000    0.2564532
280160.0000000    0.2470790
280200.0000000    0.2506747
280240.0000000    0.2316972
280280.0000000    0.2377222
280320.0000000    0.2450738
280360.0000000    0.2480426
280400.0000000    0.2622803
280440.0000000    0.2622142
280480.0000000    0.2519319
280520.0000000    0.2579877
280560.0000000    0.2706009
280600.0000000    0.2672569
280640.0000000    0.2487217
280680.0000000    0.2772697
280720.0000000    0.2552608
280760.0000000    0.2632507
280800.0000000    0.2803000
280840.0000000    0.2648553
280880.0000000    0.2680938
280920.0000000    0.2750203
280960.0000000    0.2674336
281000.0000000    0.2660566
281040.0000000    0.2707931
281080.0000000    0.2826040
281120.0000000    0.2809674
281160.0000000    0.2586746
281200.0000000    0.2880815
281240.0000000    0.2947587
281280.0000000    0.2875473
281320.0000000    0.2777599
281360.0000000    0.2807347
281400.0000000    0.2775636
281440.0000000    0.2577468
281480.0000000    0.2464575
281520.0000000    0.2651145
281560.0000000    0.2814399
281600.0000000    0.2607699
281640.0000000    0.2641445
281680.0000000    0.2513147
281720.0000000    0.2640468
281760.0000000    0.2672425
281800.0000000    0.2739362
281840.0000000    0.2826745
281880.0000000    0.2921140
281920.0000000    0.2950831
281960.0000000    0.2710581
282000.0000000    0.2825496
282040.0000000    0.2751803
282080.0000000    0.2594488
282120.0000000    0.2763436
282160.0000000    0.2575737
282200.0000000    0.2785671
282240.0000000    0.2826916
282280.0000000    0.2784144
282320.0000000    0.2717329
282360.0000000    0.2901066
282400.0000000    0.2663799
282440.0000000    0.2742425
282480.0000000    0.2738247
282520.0000000    0.2674970
282560.0000000    0.2679562
282600.0000000    0.2611915
282640.0000000    0.2658480
282680.0000000    0.2624774
282720.0000000    0.2507751
282760.0000000    0.2691008
282800.0000000    0.2696579
282840.0000000    0.2818522
282880.0000000    0.2820173
282920.0000000    0.2856373
282960.0000000    0.2815360
283000.0000000    0.2742399
283040.0000000    0.2748722
283080.0000000    0.2878636
283120.0000000    0.2806457
283160.0000000    0.2908789
283200.0000000    0.2888199
283240.0000000    0.2631567
283280.0000000    0.2817233
283320.0000000    0.2691323
283360.0000000    0.2822246
283400.0000000    0.2832018
283440.0000000    0.2809439
283480.0000000    0.2819597
283520.0000000    0.2861685
283560.0000000    0.2757920
283600.0000000    0.2927424
283640.0000000    0.2712298
283680.0000000    0.2795477
283720.0000000    0.2613427
283760.0000000    0.2872273
283800.0000000    0.2670321
283840.0000000    0.2843285
283880.0000000    0.2743765
283920.0000000    0.2833011
283960.0000000    0.2950262
284000.0000000    0.2840236
284040.0000000    0.2870138
284080.0000000    0.3059569
284120.0000000    0.2799504
284160.0000000    0.2765570
284200.0000000    0.2593833
284240.0000000    0.2896350
284280.0000000    0.2863230
284320.0000000    0.2779101
284360.0000000    0.2859537
284400.0000000    0.2747504
284440.0000000    0.2724472
284480.0000000    0.2828918
284520.0000000    0.3016912
284560.0000000    0.2857161
284600.0000000    0.2753379
284640.0000000    0.2660854
284680.0000000    0.2739585
284720.0000000    0.2415154
284760.0000000    0.2405568
284800.0000000    0.2596732
284840.0000000    0.2775372
284880.0000000    0.2596574
284920.0000000    0.2933103
284960.0000000    0.2910595
285000.0000000    0.3194613
285040.0000000    0.2940749
285080.0000000    0.2671337
285120.0000000    0.2858038
285160.0000000    0.2732717
285200.0000000    0.2618916
285240.0000000    0.2605380
285280.0000000    0.2938575
285320.0000000    0.2648999
285360.0000000    0.2662622
285400.0000000    0.2724692
285440.0000000    0.2860493
285480.0000000    0.2760291
285520.0000000    0.2859792
285560.0000000    0.2725192
285600.0000000    0.2774077
285640.0000000    0.2668369
285680.0000000    0.2630980
285720.0000000    0.2810484
285760.0000000    0.2865137
285800.0000000    0.2872365
285840.0000000    0.2772877
285880.0000000    0.2761050
285920.0000000    0.2911191
285960.0000000    0.2690301
286000.0000000    0.2720288
286040.0000000    0.2507504
286080.0000000    0.2703867
286120.0000000    0.2679392
286160.0000000    0.2864386
286200.0000000    0.2685056
286240.0000000    0.2672133
286280.0000000    0.2760696
286320.0000000    0.2618862
286360.0000000    0.2611544
286400.0000000    0.2929376
286440.0000000    0.2808518
286480.0000000    0.2530015
286520.0000000    0.2864021
286560.0000000    0.2687827
286600.0000000    0.2773547
286640.0000000    0.2609144
286680.0000000    0.2637045
286720.0000000    0.2674475
286760.0000000    0.2639967
286800.0000000    0.2757320
286840.0000000    0.2521999
286880.0000000    0.2603638
286920.0000000    0.2435712
286960.0000000    0.2533909
287000.0000000    0.2678448
287040.0000000    0.2549098
287080.0000000    0.2695266
287120.0000000    0.2679239
287160.0000000    0.2660485
287200.0000000    0.2552170
287240.0000000    0.2949553
287280.0000000    0.2869678
287320.0000000    0.2626808
287360.0000000    0.2545182
287400.0000000    0.2647318
287440.0000000    0.2662034
287480.0000000    0.2477860
287520.0000000    0.2481723
287560.0000000    0.2863272
287600.0000000    0.2572764
287640.0000000    0.2811068
287680.0000000    0.2641321
287720.0000000    0.2689555
287760.0000000    0.2620196
287800.0000000    0.2677399
287840.0000000    0.2630281
287880.0000000    0.2617181
287920.0000000    0.2700343
287960.0000000    0.2876686
288000.0000000    0.2514827
288040.0000000    0.2590928
288080.0000000    0.2716558
288120.0000000    0.2803969
288160.0000000    0.2875880
288200.0000000    0.2799084
288240.0000000    0.2701941
288280.0000000    0.2635901
288320.0000000    0.2684173
288360.0000000    0.2486706
288400.0000000    0.2595685
288440.0000000    0.2718634
288480.0000000    0.2738544
288520.0000000    0.2783349
288560.0000000    0.2677310
288600.0000000    0.2753175
288640.0000000    0.2579101
288680.0000000    0.2828646
288720.0000000    0.2850325
288760.0000000    0.2815191
288800.0000000    0.2766992
288840.0000000    0.2661900
288880.0000000    0.2592811
288920.0000000    0.2820392
288960.0000000    0.2623319
289000.0000000    0.2620969
289040.0000000    0.2517429
289080.0000000    0.2573536
289120.0000000    0.2578236
289160.0000000    0.2744642
289200.0000000    0.2565307
289240.0000000    0.2709890
289280.0000000    0.2550876
289320.0000000    0.2548793
289360.0000000    0.2424152
289400.0000000    0.2611932
289440.0000000    0.2693262
289480.0000000    0.2768307
289520.0000000    0.2779405
289560.0000000    0.2901828
289600.0000000    0.2812263
289640.0000000    0.2893513
289680.0000000    0.2761317
289720.0000000    0.2886085
289760.0000000    0.2814427
289800.0000000    0.2672389
289840.0000000    0.2814002
289880.0000000    0.2515048
289920.0000000    0.2646233
289960.0000000    0.2790065
290000.0000000    0.2652870
290040.0000000    0.2658111
290080.0000000    0.2576345
290120.0000000    0.2501044
290160.0000000    0.2550272
290200.0000000    0.2827905
290240.0000000    0.2701854
290280.0000000    0.2793814
290320.0000000    0.2737017
290360.0000000    0.2550062
290400.0000000    0.2550868
290440.0000000    0.2767370
290480.0000000    0.2613260
290520.0000000    0.2700416
290560.0000000    0.2584597
290600.0000000    0.2522606
290640.0000000    0.2695415
290680.0000000    0.2622845
290720.0000000    0.2689129
290760.0000000    0.2644772
290800.0000000    0.2644757
290840.0000000    0.2749704
290880.0000000    0.2578881
290920.0000000    0.2755706
290960.0000000    0.2629951
291000.0000000    0.2638681
291040.0000000    0.2436422
291080.0000000    0.2420782
291120.0000000    0.2659897
291160.0000000    0.2544235
291200.0000000    0.2812439
291240.0000000    0.2740934
291280.0000000    0.2821330
291320.0000000    0.2710316
291360.0000000    0.2533486
291400.0000000    0.2606367
291440.0000000    0.2594488
291480.0000000    0.2745335
291520.0000000    0.2735804
291560.0000000    0.2612753
291600.0000000    0.2914131
291640.0000000    0.2725118
291680.0000000    0.2590721
291720.0000000    0.2505672
291760.0000000    0.2956855
291800.0000000    0.2721564
291840.0000000    0.2727280
291880.0000000    0.2552477
291920.0000000    0.2669534
291960.0000000    0.2511395
292000.0000000    0.2763683
292040.0000000    0.2517479
292080.0000000    0.2864051
292120.0000000    0.2657934
292160.0000000    0.2723975
292200.0000000    0.2925667
292240.0000000    0.2742231
292280.0000000    0.2859339
292320.0000000    0.2749059
292360.0000000    0.2697956
292400.0000000    0.2455117
292440.0000000    0.2796287
292480.0000000    0.2580358
292520.0000000    0.2629069
292560.0000000    0.2815920
292600.0000000    0.2870675
292640.0000000    0.2676619
292680.0000000    0.2751253
292720.0000000    0.2553124
292760.0000000    0.2534858
292800.0000000    0.2861637
292840.0000000    0.2670873
292880.0000000    0.2588823
292920.0000000    0.2652090
292960.0000000    0.2704658
293000.0000000    0.2494569
293040.0000000    0.2603611
293080.0000000    0.2494515
293120.0000000    0.2613395
293160.0000000    0.2463825
293200.0000000    0.2446601
293240.0000000    0.2393644
293280.0000000    0.2507142
293320.0000000    0.2424832
293360.0000000    0.2401910
293400.0000000    0.2436558
293440.0000000    0.2589094
293480.0000000    0.2615125
293520.0000000    0.2608538
293560.0000000    0.2566357
293600.0000000    0.2569372
293640.0000000    0.2792405
293680.0000000    0.2538271
293720.0000000    0.2493672
293760.0000000    0.2455156
293800.0000000    0.2715383
293840.0000000    0.2603334
293880.0000000    0.2472140
293920.0000000    0.2682785
293960.0000000    0.2575226
294000.0000000    0.2494635
294040.0000000    0.2646767
294080.0000000    0.2524202
294120.0000000    0.2682725
294160.0000000    0.2614265
294200.0000000    0.2925525
294240.0000000    0.2469418
294280.0000000    0.2616079
294320.0000000    0.2744563
294360.0000000    0.2814904
294400.0000000    0.2523707
294440.0000000    0.2461698
294480.0000000    0.2675750
294520.0000000    0.2710144
294560.0000000    0.2572187
294600.0000000    0.2574117
294640.0000000    0.2613060
294680.0000000    0.2579798
294720.0000000    0.2913632
294760.0000000    0.2711893
294800.0000000    0.2841430
294840.0000000    0.2687354
294880.0000000    0.2497430
294920.0000000    0.2542897
294960.0000000    0.2620274
295000.0000000    0.2587256
295040.0000000    0.2457483
295080.0000000    0.2670913
295120.0000000    0.2552342
295160.0000000    0.2606372
295200.0000000    0.2744706
295240.0000000    0.2635503
295280.0000000    0.2615123
295320.0000000    0.2534083
295360.0000000    0.2724108
295400.0000000    0.2478433
295440.0000000    0.2611766
295480.0000000    0.2547224
295520.0000000    0.2530274
295560.0000000    0.2655626
295600.0000000    0.2533810
295640.0000000    0.2535123
295680.0000000    0.2554697
295720.0000000    0.2675988
295760.0000000    0.2547346
295800.0000000    0.2709350
295840.0000000    0.2505651
295880.0000000    0.2496604
295920.0000000    0.2374253
295960.0000000    0.2559646
296000.0000000    0.2424948
296040.0000000    0.2544673
296080.0000000    0.2437005
296120.0000000    0.2486051
296160.0000000    0.2365957
296200.0000000    0.2472493
296240.0000000    0.2517314
296280.0000000    0.2615903
296320.0000000    0.2522985
296360.0000000    0.2468736
296400.0000000    0.2541814
296440.0000000    0.2527387
296480.0000000    0.2684113
296520.0000000    0.2480155
296560.0000000    0.2582397
296600.0000000    0.2436516
296640.0000000    0.2469621
296680.0000000    0.2367413
296720.0000000    0.2668760
296760.0000000    0.2427562
296800.0000000    0.2631534
296840.0000000    0.2568397
296880.0000000    0.2459421
296920.0000000    0.2545232
296960.0000000    0.2352907
297000.0000000    0.2563297
297040.0000000    0.2408291
297080.0000000    0.2367205
297120.0000000    0.2473062
297160.0000000    0.2396669
297200.0000000    0.2592270
297240.0000000    0.2615417
297280.0000000    0.2809500
297320.0000000    0.2605806
297360.0000000    0.2464363
297400.0000000    0.2597272
297440.0000000    0.2396591
297480.0000000    0.2491892
297520.0000000    0.2559201
297560.0000000    0.2539753
297600.0000000    0.2511297
297640.0000000    0.2539146
297680.0000000    0.2514161
297720.0000000    0.2642093
297760.0000000    0.2611029
297800.0000000    0.2539132
297840.0000000    0.2444077
297880.0000000    0.2733986
297920.0000000    0.2633939
297960.0000000    0.2633710
298000.0000000    0.2553639
298040.0000000    0.2494054
298080.0000000    0.2471876
298120.0000000    0.2573150
298160.0000000    0.2439718
298200.0000000    0.2685179
298240.0000000    0.2465796
298280.0000000    0.2626199
298320.0000000    0.2461624
298360.0000000    0.2606895
298400.0000000    0.2498079
298440.0000000    0.2505558
298480.0000000    0.2516063
298520.0000000    0.2470282
298560.0000000    0.2598193
298600.0000000    0.2542050
298640.0000000    0.2680495
298680.0000000    0.2453637
298720.0000000    0.2632012
298760.0000000    0.2349091
298800.0000000    0.2495770
298840.0000000    0.2622049
298880.0000000    0.2773536
298920.0000000    0.2610227
298960.0000000    0.2611588
299000.0000000    0.2723704
299040.0000000    0.2638724
299080.0000000    0.2529642
299120.0000000    0.2587888
299160.0000000    0.2451888
299200.0000000    0.2419008
299240.0000000    0.2368301
299280.0000000    0.2568018
299320.0000000    0.2576993
299360.0000000    0.2639918
299400.0000000    0.2477247
299440.0000000    0.2638253
299480.0000000    0.2548264
299520.0000000    0.2619576
299560.0000000    0.2557345
299600.0000000    0.2702655
299640.0000000    0.2735158
299680.0000000    0.2583371
299720.0000000    0.2696396
299760.0000000    0.2681417
299800.0000000    0.2634563
299840.0000000    0.2776833
299880.0000000    0.2643075
299920.0000000    0.2632751
299960.0000000    0.2716725
300000.0000000    0.2685933
300040.0000000    0.2528264
300080.0000000    0.2622930
300120.0000000    0.2542460
300160.0000000    0.2638089
300200.0000000    0.2494436
300240.0000000    0.2581218
300280.0000000    0.2699848
300320.0000000    0.2628715
300360.0000000    0.2794209
300400.0000000    0.2748339
300440.0000000    0.2654891
300480.0000000    0.2704485
300520.0000000    0.2734305
300560.0000000    0.2742929
300600.0000000    0.2792960
300640.0000000    0.2629752
300680.0000000    0.2667734
300720.0000000    0.2828751
300760.0000000    0.2817579
300800.0000000    0.2581349
300840.0000000    0.2568686
300880.0000000    0.2863536
300920.0000000    0.2728865
300960.0000000    0.2668321
301000.0000000    0.2554345
301040.0000000    0.2786986
301080.0000000    0.2888516
301120.0000000    0.2609189
301160.0000000    0.2648793
301200.0000000    0.2569405
301240.0000000    0.2572315
301280.0000000    0.2782886
301320.0000000    0.2614736
301360.0000000    0.2700355
301400.0000000    0.2700501
301440.0000000    0.2659723
301480.0000000    0.2740578
301520.0000000    0.2732061
301560.0000000    0.2482246
301600.0000000    0.2523548
301640.0000000    0.2438842
301680.0000000    0.2587746
301720.0000000    0.2505319
301760.0000000    0.2723841
301800.0000000    0.2591736
301840.0000000    0.2628822
301880.0000000    0.2728473
301920.0000000    0.2483016
301960.0000000    0.2508951
302000.0000000    0.2728181
302040.0000000    0.2687712
302080.0000000    0.2541988
302120.0000000    0.2685901
302160.0000000    0.2641174
302200.0000000    0.2743662
302240.0000000    0.2676678
302280.0000000    0.2583047
302320.0000000    0.2587590
302360.0000000    0.2505696
302400.0000000    0.2491162
302440.0000000    0.2515961
302480.0000000    0.2373881
302520.0000000    0.2617202
302560.0000000    0.2696761
302600.0000000    0.2803002
302640.0000000    0.2703243
302680.0000000    0.2664587
302720.0000000    0.2605888
302760.0000000    0.2686221
302800.0000000    0.2671104
302840.0000000    0.2633779
302880.0000000    0.2661125
302920.0000000    0.2641360
302960.0000000    0.2546977
303000.0000000    0.2452999
303040.0000000    0.2649746
303080.0000000    0.2640678
303120.0000000    0.2635671
303160.0000000    0.2616659
303200.0000000    0.2422069
303240.0000000    0.2375332
303280.0000000    0.2655950
303320.0000000    0.2538840
303360.0000000    0.2554322
303400.0000000    0.2686506
303440.0000000    0.2700174
303480.0000000    0.2838641
303520.0000000    0.2699308
303560.0000000    0.2721352
303600.0000000    0.2817065
303640.0000000    0.2628928
303680.0000000    0.2584923
303720.0000000    0.2374647
303760.0000000    0.2542731
303800.0000000    0.2446890
303840.0000000    0.2589176
303880.0000000    0.2486560
303920.0000000    0.2514130
303960.0000000    0.2661691
304000.0000000    0.2699902
304040.0000000    0.2760441
304080.0000000    0.2793988
304120.0000000    0.2618591
304160.0000000    0.2490777
304200.0000000    0.2576465
304240.0000000    0.2428162
304280.0000000    0.2522746
304320.0000000    0.2483016
304360.0000000    0.2608970
304400.0000000    0.2531319
304440.0000000    0.2416198
304480.0000000    0.2572241
304520.0000000    0.2612678
304560.0000000    0.2718897
304600.0000000    0.2662190
304640.0000000    0.2766238
304680.0000000    0.2585788
304720.0000000    0.2745719
304760.0000000    0.2600168
304800.0000000    0.2658973
304840.0000000    0.2532935
304880.0000000    0.2614821
304920.0000000    0.2652365
304960.0000000    0.2804018
305000.0000000    0.2554193
305040.0000000    0.2799374
305080.0000000    0.2726966
305120.0000000    0.2732754
305160.0000000    0.2907812
305200.0000000    0.2904574
305240.0000000    0.2667172
305280.0000000    0.2838195
305320.0000000    0.2741326
305360.0000000    0.2772617
305400.0000000    0.2738949
305440.0000000    0.2682248
305480.0000000    0.2606585
305520.0000000    0.2677012
305560.0000000    0.2725740
305600.0000000    0.2689837
305640.0000000    0.2491108
305680.0000000    0.2595268
305720.0000000    0.2419479
305760.0000000    0.2654125
305800.0000000    0.2615435
305840.0000000    0.2682773
305880.0000000    0.2643893
305920.0000000    0.2672241
305960.0000000    0.2629469
306000.0000000    0.2746894
306040.0000000    0.2590924
306080.0000000    0.2634237
306120.0000000    0.2404465
306160.0000000    0.2471745
306200.0000000    0.2584176
306240.0000000    0.2522066
306280.0000000    0.2447420
306320.0000000    0.2380602
306360.0000000    0.2510911
306400.0000000    0.2437720
306440.0000000    0.2799375
306480.0000000    0.2633322
306520.0000000    0.2756353
306560.0000000    0.2686915
306600.0000000    0.2734532
306640.0000000    0.2602849
306680.0000000    0.2726135
306720.0000000    0.2436206
306760.0000000    0.2600897
306800.0000000    0.2805726
306840.0000000    0.2827013
306880.0000000    0.2685834
306920.0000000    0.2545268
306960.0000000    0.2573621
307000.0000000    0.2754951
307040.0000000    0.2454656
307080.0000000    0.2419249
307120.0000000    0.2597830
307160.0000000    0.2606983
307200.0000000    0.2728884
307240.0000000    0.2810135
307280.0000000    0.2661871
307320.0000000    0.2554242
307360.0000000    0.2604149
307400.0000000    0.2423364
307440.0000000    0.2533891
307480.0000000    0.2665238
307520.0000000    0.2795390
307560.0000000    0.2800439
307600.0000000    0.2657045
307640.0000000    0.2930934
307680.0000000    0.2970560
307720.0000000    0.2636233
307760.0000000    0.2737693
307800.0000000    0.2707103
307840.0000000    0.2637027
307880.0000000    0.2695715
307920.0000000    0.2836912
307960.0000000    0.2557537
308000.0000000    0.2571958
308040.0000000    0.2471895
308080.0000000    0.2359145
308120.0000000    0.2605005
308160.0000000    0.2547394
308200.0000000    0.2514983
308240.0000000    0.2649637
308280.0000000    0.2458844
308320.0000000    0.2639866
308360.0000000    0.2671154
308400.0000000    0.2798608
308440.0000000    0.2613483
308480.0000000    0.2706663
308520.0000000    0.2537713
308560.0000000    0.2553246
308600.0000000    0.2609442
308640.0000000    0.2631638
308680.0000000    0.2727714
308720.0000000    0.2520772
308760.0000000    0.2493889
308800.0000000    0.2624994
308840.0000000    0.2500841
308880.0000000    0.2494709
308920.0000000    0.2508759
308960.0000000    0.2709403
309000.0000000    0.2815295
309040.0000000    0.2685052
309080.0000000    0.2620625
309120.0000000    0.2724505
309160.0000000    0.2747525
309200.0000000    0.2687574
309240.0000000    0.2731024
309280.0000000    0.2610809
309320.0000000    0.2510444
309360.0000000    0.2419237
309400.0000000    0.2453652
309440.0000000    0.2431727
309480.0000000    0.2505344
309520.0000000    0.2524908
309560.0000000    0.2475955
309600.0000000    0.2627585
309640.0000000    0.2646638
309680.0000000    0.2579295
309720.0000000    0.2453536
309760.0000000    0.2757034
309800.0000000    0.2608849
309840.0000000    0.2643623
309880.0000000    0.2680275
309920.0000000    0.2829324
309960.0000000    0.2700877
310000.0000000    0.2569532
310040.0000000    0.2632615
310080.0000000    0.2647437
310120.0000000    0.2674909
310160.0000000    0.2548090
310200.0000000    0.2479742
310240.0000000    0.2405555
310280.0000000    0.2630691
310320.0000000    0.2591802
310360.0000000    0.2639953
310400.0000000    0.2557185
310440.0000000    0.2647425
310480.0000000    0.2517784
310520.0000000    0.2564640
310560.0000000    0.2670556
310600.0000000    0.2515003
310640.0000000    0.2592174
310680.0000000    0.2554568
310720.0000000    0.2439518
310760.0000000    0.2550968
310800.0000000    0.2515175
310840.0000000    0.2732551
310880.0000000    0.2489633
310920.0000000    0.2469777
310960.0000000    0.2345632
311000.0000000    0.2525031
311040.0000000    0.2548069
311080.0000000    0.2648534
311120.0000000    0.2418163
311160.0000000    0.2532348
311200.0000000    0.2515035
311240.0000000    0.2579741
311280.0000000    0.2641679
311320.0000000    0.2618363
311360.0000000    0.2613490
311400.0000000    0.2490049
311440.0000000    0.2509727
311480.0000000    0.2750933
311520.0000000    0.2717345
311560.0000000    0.2665858
311600.0000000    0.2618529
311640.0000000    0.2618226
311680.0000000    0.2794228
311720.0000000    0.2762868
311760.0000000    0.2511057
311800.0000000    0.2679296
311840.0000000    0.2725441
311880.0000000    0.2629702
311920.0000000    0.2940723
311960.0000000    0.2437094
312000.0000000    0.2747515
312040.0000000    0.2599130
312080.0000000    0.2580175
312120.0000000    0.2766469
312160.0000000    0.2686085
312200.0000000    0.2637846
312240.0000000    0.2649783
312280.0000000    0.2667747
312320.0000000    0.2614495
312360.0000000    0.2787498
312400.0000000    0.2719880
312440.0000000    0.2686047
312480.0000000    0.2566550
312520.0000000    0.2633420
312560.0000000    0.2559494
312600.0000000    0.2528866
312640.0000000    0.2435216
312680.0000000    0.2368648
312720.0000000    0.2584144
312760.0000000    0.2367379
312800.0000000    0.2455013
312840.0000000    0.2371094
312880.0000000    0.2483002
312920.0000000    0.2596862
312960.0000000    0.2650910
313000.0000000    0.2554654
313040.0000000    0.2723925
313080.0000000    0.2767828
313120.0000000    0.2626586
313160.0000000    0.2582152
313200.0000000    0.2603125
313240.0000000    0.2644669
313280.0000000    0.2695492
313320.0000000    0.2563467
313360.0000000    0.2699067
313400.0000000    0.2675041
313440.0000000    0.2602361
313480.0000000    0.2433970
313520.0000000    0.2475077
313560.0000000    0.2601593
313600.0000000    0.2580530
313640.0000000    0.2576855
313680.0000000    0.2527746
313720.0000000    0.2500430
313760.0000000    0.2504775
313800.0000000    0.2762951
313840.0000000    0.2425054
313880.0000000    0.2675176
313920.0000000    0.2669240
313960.0000000    0.2643177
314000.0000000    0.2657929
314040.0000000    0.2526816
314080.0000000    0.2698456
314120.0000000    0.2705074
314160.0000000    0.2801657
314200.0000000    0.2547800
314240.0000000    0.2479995
314280.0000000    0.2769588
314320.0000000    0.2753761
314360.0000000    0.2621509
314400.0000000    0.2700261
314440.0000000    0.2498485
314480.0000000    0.2754842
314520.0000000    0.2831890
314560.0000000    0.2629178
314600.0000000    0.2770238
314640.0000000    0.2726026
314680.0000000    0.2822069
314720.0000000    0.2735794
314760.0000000    0.2694404
314800.0000000    0.2898667
314840.0000000    0.2913961
314880.0000000    0.2759003
314920.0000000    0.2869433
314960.0000000    0.2504306
315000.0000000    0.2850654
315040.0000000    0.2749344
315080.0000000    0.2736917
315120.0000000    0.2685888
315160.0000000    0.2631306
315200.0000000    0.2769251
315240.0000000    0.2649626
315280.0000000    0.2737420
315320.0000000    0.2951333
315360.0000000    0.2648921
315400.0000000    0.2704357
315440.0000000    0.2574395
315480.0000000    0.2681802
315520.0000000    0.2693738
315560.0000000    0.2658368
315600.0000000    0.2671790
315640.0000000    0.2789884
315680.0000000    0.2825735
315720.0000000    0.2685789
315760.0000000    0.2707297
315800.0000000    0.2526852
315840.0000000    0.2586473
315880.0000000    0.2502661
315920.0000000    0.2643124
315960.0000000    0.2647533
316000.0000000    0.2819869
316040.0000000    0.2638349
316080.0000000    0.2562463
316120.0000000    0.2654372
316160.0000000    0.2769110
316200.0000000    0.2791753
316240.0000000    0.2664739
316280.0000000    0.2730711
316320.0000000    0.2669829
316360.0000000    0.2639125
316400.0000000    0.2678955
316440.0000000    0.2780011
316480.0000000    0.2764936
316520.0000000    0.2803462
316560.0000000    0.2727535
316600.0000000    0.2642185
316640.0000000    0.2640606
316680.0000000    0.2581366
316720.0000000    0.2667672
316760.0000000    0.2841317
316800.0000000    0.2971240
316840.0000000    0.2828301
316880.0000000    0.2921471
316920.0000000    0.2639322
316960.0000000    0.2716975
317000.0000000    0.2615448
317040.0000000    0.2795063
317080.0000000    0.3099057
317120.0000000    0.2683931
317160.0000000    0.2755343
317200.0000000    0.2862556
317240.0000000    0.2920425
317280.0000000    0.2516541
317320.0000000    0.2641282
317360.0000000    0.2885987
317400.0000000    0.2634839
317440.0000000    0.2691575
317480.0000000    0.2633588
317520.0000000    0.2689846
317560.0000000    0.2662522
317600.0000000    0.2754590
317640.0000000    0.2683800
317680.0000000    0.2816501
317720.0000000    0.2807367
317760.0000000    0.2764277
317800.0000000    0.2626927
317840.0000000    0.2852922
317880.0000000    0.2641359
317920.0000000    0.2727217
317960.0000000    0.2653653
318000.0000000    0.2770168
318040.0000000    0.2600273
318080.0000000    0.2642604
318120.0000000    0.2544630
318160.0000000    0.2807035
318200.0000000    0.2946099
318240.0000000    0.2733049
318280.0000000    0.2620512
318320.0000000    0.2660778
318360.0000000    0.2946393
318400.0000000    0.2837194
318440.0000000    0.2912215
318480.0000000    0.2667142
318520.0000000    0.2828363
318560.0000000    0.2771941
318600.0000000    0.2688180
318640.0000000    0.2728319
318680.0000000    0.2812364
318720.0000000    0.2590137
318760.0000000    0.2758590
318800.0000000    0.2656988
318840.0000000    0.2846308
318880.0000000    0.2921666
318920.0000000    0.2779763
318960.0000000    0.2743765
319000.0000000    0.2499583
319040.0000000    0.2640274
319080.0000000    0.2388261
319120.0000000    0.2513286
319160.0000000    0.2661150
319200.0000000    0.2941949
319240.0000000    0.2680813
319280.0000000    0.2842890
319320.0000000    0.2628301
319360.0000000    0.2805483
319400.0000000    0.2565770
319440.0000000    0.2546342
319480.0000000    0.2606927
319520.0000000    0.2671760
319560.0000000    0.2757709
319600.0000000    0.2450452
319640.0000000    0.2664976
319680.0000000    0.2645580
319720.0000000    0.2604951
319760.0000000    0.2674417
319800.0000000    0.2609153
319840.0000000    0.2471167
319880.0000000    0.2579837
319920.0000000    0.2578984
319960.0000000    0.2634593
320000.0000000    0.2784972
320040.0000000    0.2703847
320080.0000000    0.2744744
320120.0000000    0.2868217
320160.0000000    0.2748019
320200.0000000    0.2785417
320240.0000000    0.2853932
320280.0000000    0.2609893
320320.0000000    0.2674366
320360.0000000    0.2415774
320400.0000000    0.2610576
320440.0000000    0.2555777
320480.0000000    0.2564410
320520.0000000    0.2484670
320560.0000000    0.2498920
320600.0000000    0.2730223
320640.0000000    0.2643413
320680.0000000    0.2614965
320720.0000000    0.2572930
320760.0000000    0.2607778
320800.0000000    0.2769040
320840.0000000    0.2934973
320880.0000000    0.2830292
320920.0000000    0.2894388
320960.0000000    0.2530366
321000.0000000    0.2648386
321040.0000000    0.2672694
321080.0000000    0.2793767
321120.0000000    0.2736521
321160.0000000    0.2593136
321200.0000000    0.2544478
321240.0000000    0.2628703
321280.0000000    0.2520548
321320.0000000    0.2642895
321360.0000000    0.2742199
321400.0000000    0.2782007
321440.0000000    0.2673531
321480.0000000    0.2676609
321520.0000000    0.2595294
321560.0000000    0.2703150
321600.0000000    0.2827946
321640.0000000    0.2736751
321680.0000000    0.2626158
321720.0000000    0.2554854
321760.0000000    0.2764650
321800.0000000    0.2758679
321840.0000000    0.2775934
321880.0000000    0.2625344
321920.0000000    0.2576127
321960.0000000    0.2847499
322000.0000000    0.2768613
322040.0000000    0.2811480
322080.0000000    0.2795638
322120.0000000    0.2749957
322160.0000000    0.2530964
322200.0000000    0.2619492
322240.0000000    0.2567408
322280.0000000    0.2560940
322320.0000000    0.2557999
322360.0000000    0.2679651
322400.0000000    0.2920348
322440.0000000    0.2846549
322480.0000000    0.2829042
322520.0000000    0.2911290
322560.0000000    0.2679068
322600.0000000    0.2563521
322640.0000000    0.2560416
322680.0000000    0.2468755
322720.0000000    0.2888699
322760.0000000    0.2689466
322800.0000000    0.2663508
322840.0000000    0.2574389
322880.0000000    0.2737567
322920.0000000    0.2612436
322960.0000000    0.2660923
323000.0000000    0.2467509
323040.0000000    0.2513773
323080.0000000    0.2632554
323120.0000000    0.2621463
323160.0000000    0.2647103
323200.0000000    0.2707546
323240.0000000    0.2528882
323280.0000000    0.2533348
323320.0000000    0.2470592
323360.0000000    0.2523488
323400.0000000    0.2534311
323440.0000000    0.2769976
323480.0000000    0.2696448
323520.0000000    0.2660527
323560.0000000    0.2854239
323600.0000000    0.2524705
323640.0000000    0.2706991
323680.0000000    0.2714832
323720.0000000    0.2623802
323760.0000000    0.2445166
323800.0000000    0.2480673
323840.0000000    0.2600205
323880.0000000    0.2641130
323920.0000000    0.2479163
323960.0000000    0.2547773
324000.0000000    0.2631443
324040.0000000    0.2717250
324080.0000000    0.2694180
324120.0000000    0.2504940
324160.0000000    0.2636481
324200.0000000    0.2569668
324240.0000000    0.2410888
324280.0000000    0.2600674
324320.0000000    0.2665168
324360.0000000    0.2619897
324400.0000000    0.2327355
324440.0000000    0.2535002
324480.0000000    0.2476243
324520.0000000    0.2766313
324560.0000000    0.2630572
324600.0000000    0.2455419
324640.0000000    0.2490611
324680.0000000    0.2299323
324720.0000000    0.2270706
324760.0000000    0.2457097
324800.0000000    0.2244622
324840.0000000    0.2618717
324880.0000000    0.2522936
324920.0000000    0.2628759
324960.0000000    0.2480225
325000.0000000    0.2400111
325040.0000000    0.2472597
325080.0000000    0.2516240
325120.0000000    0.2661815
325160.0000000    0.2494439
325200.0000000    0.2619185
325240.0000000    0.2635306
325280.0000000    0.2566241
325320.0000000    0.2784325
325360.0000000    0.2726745
325400.0000000    0.2635058
325440.0000000    0.2753263
325480.0000000    0.2680622
325520.0000000    0.2648700
325560.0000000    0.2464239
325600.0000000    0.2503543
325640.0000000    0.2474465
325680.0000000    0.2466118
325720.0000000    0.2545936
325760.0000000    0.2352004
325800.0000000    0.2538104
325840.0000000    0.2518624
325880.0000000    0.2473536
325920.0000000    0.2569431
325960.0000000    0.2631049
326000.0000000    0.2477212
326040.0000000    0.2567590
326080.0000000    0.2415068
326120.0000000    0.2457311
326160.0000000    0.2154289
326200.0000000    0.2462743
326240.0000000    0.2341046
326280.0000000    0.2439180
326320.0000000    0.2361929
326360.0000000    0.2503228
326400.0000000    0.2519754
326440.0000000    0.2590180
326480.0000000    0.2523156
326520.0000000    0.2542353
326560.0000000    0.2423785
326600.0000000    0.2381517
326640.0000000    0.2577738
326680.0000000    0.2430881
326720.0000000    0.2473578
326760.0000000    0.2396826
326800.0000000    0.2456937
326840.0000000    0.2610507
326880.0000000    0.2544463
326920.0000000    0.2560860
326960.0000000    0.2364831
327000.0000000    0.2480892
327040.0000000    0.2501240
327080.0000000    0.2579533
327120.0000000    0.2561550
327160.0000000    0.2465942
327200.0000000    0.2541559
327240.0000000    0.2557099
327280.0000000    0.2503880
327320.0000000    0.2545251
327360.0000000    0.2560842
327400.0000000    0.2675072
327440.0000000    0.2645704
327480.0000000    0.2799548
327520.0000000    0.2659070
327560.0000000    0.2822081
327600.0000000    0.2821120
327640.0000000    0.2774022
327680.0000000    0.2696308
327720.0000000    0.2592322
327760.0000000    0.2600186
327800.0000000    0.2603167
327840.0000000    0.2349659
327880.0000000    0.2568485
327920.0000000    0.2423974
327960.0000000    0.2517050
328000.0000000    0.2464648
328040.0000000    0.2489124
328080.0000000    0.2615759
328120.0000000    0.2761624
328160.0000000    0.2731298
328200.0000000    0.2811224
328240.0000000    0.2922500
328280.0000000    0.2728696
328320.0000000    0.2554396
328360.0000000    0.2653725
328400.0000000    0.2556537
328440.0000000    0.2572472
328480.0000000    0.2731395
328520.0000000    0.2646005
328560.0000000    0.2586129
328600.0000000    0.2689875
328640.0000000    0.2538212
328680.0000000    0.2577821
328720.0000000    0.2630929
328760.0000000    0.2493762
328800.0000000    0.2535040
328840.0000000    0.2569469
328880.0000000    0.2471798
328920.0000000    0.2554308
328960.0000000    0.2601515
329000.0000000    0.2720412
329040.0000000    0.2438413
329080.0000000    0.2505765
329120.0000000    0.2438546
329160.0000000    0.2531020
329200.0000000    0.2560961
329240.0000000    0.2655987
329280.0000000    0.2850780
329320.0000000    0.2684399
329360.0000000    0.2589548
329400.0000000    0.2591104
329440.0000000    0.2609625
329480.0000000    0.2702237
329520.0000000    0.2759677
329560.0000000    0.2788783
329600.0000000    0.2797178
329640.0000000    0.2734226
329680.0000000    0.2769157
329720.0000000    0.2757364
329760.0000000    0.2794468
329800.0000000    0.2398121
329840.0000000    0.2736284
329880.0000000    0.2876387
329920.0000000    0.2847783
329960.0000000    0.2678607
330000.0000000    0.2452679
330040.0000000    0.2599907
330080.0000000    0.2438934
330120.0000000    0.2681224
330160.0000000    0.2618892
330200.0000000    0.2555070
330240.0000000    0.2492035
330280.0000000    0.2588050
330320.0000000    0.2626838
330360.0000000    0.2635201
330400.0000000    0.2724023
330440.0000000    0.2427873
330480.0000000    0.2789798
330520.0000000    0.2833405
330560.0000000    0.2663942
330600.0000000    0.2600625
330640.0000000    0.2718155
330680.0000000    0.2714491
330720.0000000    0.2771257
330760.0000000    0.2578880
330800.0000000    0.2587753
330840.0000000    0.2599062
330880.0000000    0.2416023
330920.0000000    0.2576428
330960.0000000    0.2384394
331000.0000000    0.2335730
331040.0000000    0.2539859
331080.0000000    0.2614315
331120.0000000    0.2306205
331160.0000000    0.2622218
331200.0000000    0.2652932
331240.0000000    0.2425457
331280.0000000    0.2410167
331320.0000000    0.2470007
331360.0000000    0.2372463
331400.0000000    0.2431732
331440.0000000    0.2527312
331480.0000000    0.2632573
331520.0000000    0.2840328
331560.0000000    0.2672672
331600.0000000    0.2788893
331640.0000000    0.2492182
331680.0000000    0.2570634
331720.0000000    0.2455125
331760.0000000    0.2596385
331800.0000000    0.2771961
331840.0000000    0.2546435
331880.0000000    0.2743582
331920.0000000    0.2716255
331960.0000000    0.2791069
332000.0000000    0.2490638
332040.0000000    0.2487710
332080.0000000    0.2680739
332120.0000000    0.2697796
332160.0000000    0.2778553
332200.0000000    0.2713732
332240.0000000    0.2669367
332280.0000000    0.2649899
332320.0000000    0.2831338
332360.0000000    0.2581612
332400.0000000    0.2766412
332440.0000000    0.2669226
332480.0000000    0.2716935
332520.0000000    0.2831284
332560.0000000    0.2645622
332600.0000000    0.2913448
332640.0000000    0.2861640
332680.0000000    0.2877850
332720.0000000    0.2637122
332760.0000000    0.2543038
332800.0000000    0.2732157
332840.0000000    0.2662498
332880.0000000    0.2830322
332920.0000000    0.2717039
332960.0000000    0.2941529
333000.0000000    0.2882996
333040.0000000    0.2806990
333080.0000000    0.2738409
333120.0000000    0.2795336
333160.0000000    0.2755117
333200.0000000    0.2511976
333240.0000000    0.2698267
333280.0000000    0.2765280
333320.0000000    0.2849127
333360.0000000    0.2948737
333400.0000000    0.2815449
333440.0000000    0.2802309
333480.0000000    0.2887759
333520.0000000    0.2803262
333560.0000000    0.2819480
333600.0000000    0.2934456
333640.0000000    0.2846263
333680.0000000    0.2805661
333720.0000000    0.2927302
333760.0000000    0.2714265
333800.0000000    0.2795310
333840.0000000    0.2749732
333880.0000000    0.2731121
333920.0000000    0.2633166
333960.0000000    0.2730465
334000.0000000    0.3026891
334040.0000000    0.2715587
334080.0000000    0.2717689
334120.0000000    0.2774327
334160.0000000    0.2672487
334200.0000000    0.2495332
334240.0000000    0.2585405
334280.0000000    0.2797787
334320.0000000    0.2712829
334360.0000000    0.2757350
334400.0000000    0.2767932
334440.0000000    0.2680068
334480.0000000    0.2707786
334520.0000000    0.2601493
334560.0000000    0.2709214
334600.0000000    0.2591652
334640.0000000    0.2624122
334680.0000000    0.2746910
334720.0000000    0.2855617
334760.0000000    0.2540835
334800.0000000    0.2629842
334840.0000000    0.2828503
334880.0000000    0.2789966
334920.0000000    0.2752799
334960.0000000    0.2724877
335000.0000000    0.2981772
335040.0000000    0.3101116
335080.0000000    0.2850475
335120.0000000    0.2724100
335160.0000000    0.2645189
335200.0000000    0.2736082
335240.0000000    0.2760806
335280.0000000    0.2817838
335320.0000000    0.2721578
335360.0000000    0.2797655
335400.0000000    0.2669964
335440.0000000    0.2705021
335480.0000000    0.2842739
335520.0000000    0.2660783
335560.0000000    0.2441258
335600.0000000    0.2414047
335640.0000000    0.2474327
335680.0000000    0.2452030
335720.0000000    0.2533214
335760.0000000    0.2525675
335800.0000000    0.2580205
335840.0000000    0.2754733
335880.0000000    0.2583224
335920.0000000    0.2637162
335960.0000000    0.2697024
336000.0000000    0.2605388
336040.0000000    0.2495669
336080.0000000    0.2563178
336120.0000000    0.2462813
336160.0000000    0.2589188
336200.0000000    0.2719987
336240.0000000    0.2570680
336280.0000000    0.2730695
336320.0000000    0.2587753
336360.0000000    0.2622516
336400.0000000    0.2716945
336440.0000000    0.2704149
336480.0000000    0.2900680
336520.0000000    0.2656774
336560.0000000    0.2505343
336600.0000000    0.2827498
336640.0000000    0.2752043
336680.0000000    0.2693948
336720.0000000    0.2956510
336760.0000000    0.2891174
336800.0000000    0.2640999
336840.0000000    0.2888224
336880.0000000    0.2801773
336920.0000000    0.2918192
336960.0000000    0.2696554
337000.0000000    0.2534462
337040.0000000    0.2581578
337080.0000000    0.2847974
337120.0000000    0.2741683
337160.0000000    0.2811798
337200.0000000    0.2523444
337240.0000000    0.2408648
337280.0000000    0.2542493
337320.0000000    0.2427029
337360.0000000    0.2682516
337400.0000000    0.2595602
337440.0000000    0.2513328
337480.0000000    0.2641619
337520.0000000    0.2658325
337560.0000000    0.2649622
337600.0000000    0.2531200
337640.0000000    0.2572083
337680.0000000    0.2476710
337720.0000000    0.2580016
337760.0000000    0.2546798
337800.0000000    0.2598967
337840.0000000    0.2872252
337880.0000000    0.2677646
337920.0000000    0.2517766
337960.0000000    0.2551683
338000.0000000    0.2391515
338040.0000000    0.2501858
338080.0000000    0.2515110
338120.0000000    0.2481452
338160.0000000    0.2482593
338200.0000000    0.2707283
338240.0000000    0.2517262
338280.0000000    0.2620915
338320.0000000    0.2593087
338360.0000000    0.2623440
338400.0000000    0.2609482
338440.0000000    0.2512023
338480.0000000    0.2482572
338520.0000000    0.2544938
338560.0000000    0.2544233
338600.0000000    0.2387508
338640.0000000    0.2365141
338680.0000000    0.2571868
338720.0000000    0.2613302
338760.0000000    0.2665939
338800.0000000    0.2641017
338840.0000000    0.2621753
338880.0000000    0.2501113
338920.0000000    0.2761661
338960.0000000    0.2583168
339000.0000000    0.2636578
339040.0000000    0.2628522
339080.0000000    0.2721726
339120.0000000    0.2734031
339160.0000000    0.2957000
339200.0000000    0.2751398
339240.0000000    0.2680638
339280.0000000    0.2705984
339320.0000000    0.2616418
339360.0000000    0.2222666
339400.0000000    0.2441490
339440.0000000    0.2296659
339480.0000000    0.2294659
339520.0000000    0.2577780
339560.0000000    0.2434112
339600.0000000    0.2518823
339640.0000000    0.2651379
339680.0000000    0.2523358
339720.0000000    0.2665564
339760.0000000    0.2696841
339800.0000000    0.2400914
339840.0000000    0.2531061
339880.0000000    0.2776105
339920.0000000    0.2514868
339960.0000000    0.2711916
340000.0000000    0.2853683
340040.0000000    0.2798828
340080.0000000    0.2570232
340120.0000000    0.2449238
340160.0000000    0.2738527
340200.0000000    0.2598556
340240.0000000    0.2938599
340280.0000000    0.2755206
340320.0000000    0.2694758
340360.0000000    0.2543738
340400.0000000    0.2605060
340440.0000000    0.2554261
340480.0000000    0.2646438
340520.0000000    0.2575793
340560.0000000    0.2573957
340600.0000000    0.2742722
340640.0000000    0.2680363
340680.0000000    0.2489915
340720.0000000    0.2499475
340760.0000000    0.2515841
340800.0000000    0.2538320
340840.0000000    0.2642549
340880.0000000    0.2639608
340920.0000000    0.2641445
340960.0000000    0.2630562
341000.0000000    0.2469002
341040.0000000    0.2509131
341080.0000000    0.2635425
341120.0000000    0.2450926
341160.0000000    0.2650863
341200.0000000    0.2414944
341240.0000000    0.2599047
341280.0000000    0.2461737
341320.0000000    0.2476570
341360.0000000    0.2421187
341400.0000000    0.2523700
341440.0000000    0.2575861
341480.0000000    0.2498152
341520.0000000    0.2651301
341560.0000000    0.2575531
341600.0000000    0.2709738
341640.0000000    0.2655455
341680.0000000    0.2407575
341720.0000000    0.2650326
341760.0000000    0.2804088
341800.0000000    0.2825290
341840.0000000    0.2586597
341880.0000000    0.2490648
341920.0000000    0.2574520
341960.0000000    0.2883237
342000.0000000    0.2853280
342040.0000000    0.2887330
342080.0000000    0.2694959
342120.0000000    0.2513548
342160.0000000    0.2604427
342200.0000000    0.2375703
342240.0000000    0.2577806
342280.0000000    0.2583314
342320.0000000    0.2563896
342360.0000000    0.2604557
342400.0000000    0.2678891
342440.0000000    0.2819612
342480.0000000    0.2682208
342520.0000000    0.2703773
342560.0000000    0.2565177
342600.0000000    0.2775086
342640.0000000    0.2433312
342680.0000000    0.2683151
342720.0000000    0.2692314
342760.0000000    0.2641941
342800.0000000    0.2872024
342840.0000000    0.2718997
342880.0000000    0.2862737
342920.0000000    0.2733547
342960.0000000    0.2637603
343000.0000000    0.2494029
343040.0000000    0.2585026
343080.0000000    0.2664589
343120.0000000    0.2562181
343160.0000000    0.2606890
343200.0000000    0.2650174
343240.0000000    0.2582247
343280.0000000    0.2487399
343320.0000000    0.2802447
343360.0000000    0.2674875
343400.0000000    0.2627635
343440.0000000    0.2611304
343480.0000000    0.2630434
343520.0000000    0.2619523
343560.0000000    0.2851833
343600.0000000    0.2739121
343640.0000000    0.2662523
343680.0000000    0.2680742
343720.0000000    0.2651563
343760.0000000    0.2817197
343800.0000000    0.2778496
343840.0000000    0.2682717
343880.0000000    0.2649140
343920.0000000    0.2564773
343960.0000000    0.2466533
344000.0000000    0.2635146
344040.0000000    0.2604802
344080.0000000    0.2576295
344120.0000000    0.2656571
344160.0000000    0.2604474
344200.0000000    0.2616374
344240.0000000    0.2799668
344280.0000000    0.2658957
344320.0000000    0.2708994
344360.0000000    0.2670742
344400.0000000    0.2461890
344440.0000000    0.2764023
344480.0000000    0.2586702
344520.0000000    0.2761907
344560.0000000    0.2628632
344600.0000000    0.2610732
344640.0000000    0.2655831
344680.0000000    0.2699956
344720.0000000    0.2589385
344760.0000000    0.2526047
344800.0000000    0.2418069
344840.0000000    0.2867157
344880.0000000    0.2903872
344920.0000000    0.2633545
344960.0000000    0.2669778
345000.0000000    0.2597666
345040.0000000    0.2606036
345080.0000000    0.2512582
345120.0000000    0.2843488
345160.0000000    0.2599114
345200.0000000    0.2751690
345240.0000000    0.2800477
345280.0000000    0.2488992
345320.0000000    0.2579036
345360.0000000    0.2483736
345400.0000000    0.2641297
345440.0000000    0.2549159
345480.0000000    0.2485192
345520.0000000    0.2587744
345560.0000000    0.2528497
345600.0000000    0.2820358
345640.0000000    0.2950903
345680.0000000    0.2867121
345720.0000000    0.2932832
345760.0000000    0.2652201
345800.0000000    0.2598486
345840.0000000    0.2647237
345880.0000000    0.2600396
345920.0000000    0.2737108
345960.0000000    0.2526167
346000.0000000    0.2720152
346040.0000000    0.2795002
346080.0000000    0.2663774
346120.0000000    0.2728475
346160.0000000    0.2854752
346200.0000000    0.2798309
346240.0000000    0.2543125
346280.0000000    0.2878253
346320.0000000    0.2569943
346360.0000000    0.2688805
346400.0000000    0.2603281
346440.0000000    0.2503446
346480.0000000    0.2596261
346520.0000000    0.2707522
346560.0000000    0.2765302
346600.0000000    0.2672893
346640.0000000    0.2521756
346680.0000000    0.2764888
346720.0000000    0.2654647
346760.0000000    0.2905801
346800.0000000    0.2922739
346840.0000000    0.2881712
346880.0000000    0.2585464
346920.0000000    0.2621926
346960.0000000    0.2892327
347000.0000000    0.2702539
347040.0000000    0.2756885
347080.0000000    0.2631454
347120.0000000    0.2946156
347160.0000000    0.2806490
347200.0000000    0.2841766
347240.0000000    0.2729726
347280.0000000    0.2787708
347320.0000000    0.2715723
347360.0000000    0.2760853
347400.0000000    0.2875846
347440.0000000    0.2674575
347480.0000000    0.2835029
347520.0000000    0.2973180
347560.0000000    0.2811703
347600.0000000    0.2812776
347640.0000000    0.2705589
347680.0000000    0.2763939
347720.0000000    0.2630327
347760.0000000    0.2546392
347800.0000000    0.2700939
347840.0000000    0.2863598
347880.0000000    0.3062846
347920.0000000    0.2903693
347960.0000000    0.2901320
348000.0000000    0.2634469
348040.0000000    0.2833849
348080.0000000    0.2569318
348120.0000000    0.2851906
348160.0000000    0.2716833
348200.0000000    0.2799074
348240.0000000    0.2687663
348280.0000000    0.2448989
348320.0000000    0.2664902
348360.0000000    0.2675595
348400.0000000    0.2748715
348440.0000000    0.2785545
348480.0000000    0.2658969
348520.0000000    0.2507805
348560.0000000    0.2902604
348600.0000000    0.2776734
348640.0000000    0.2903426
348680.0000000    0.2773716
348720.0000000    0.2614390
348760.0000000    0.2946017
348800.0000000    0.2955469
348840.0000000    0.2853566
348880.0000000    0.2871976
348920.0000000    0.2801633
348960.0000000    0.2759881
349000.0000000    0.2740089
349040.0000000    0.2735208
349080.0000000    0.2621455
349120.0000000    0.2747517
349160.0000000    0.2636015
349200.0000000    0.2790590
349240.0000000    0.2675903
349280.0000000    0.2662817
349320.0000000    0.2518213
349360.0000000    0.2669516
349400.0000000    0.2755067
349440.0000000    0.2829819
349480.0000000    0.2740702
349520.0000000    0.2660215
349560.0000000    0.2807585
349600.0000000    0.2758448
349640.0000000    0.2765941
349680.0000000    0.2652291
349720.0000000    0.2698260
349760.0000000    0.2703755
349800.0000000    0.2722117
349840.0000000    0.2657891
349880.0000000    0.2723424
349920.0000000    0.2533008
349960.0000000    0.2788103
350000.0000000    0.2526264
350040.0000000    0.2644288
350080.0000000    0.2364713
350120.0000000    0.2568869
350160.0000000    0.2483735
350200.0000000    0.2573895
350240.0000000    0.2543039
350280.0000000    0.2574207
350320.0000000    0.2734773
350360.0000000    0.2522289
350400.0000000    0.2429198
350440.0000000    0.2677730
350480.0000000    0.2596511
350520.0000000    0.2530430
350560.0000000    0.2606933
350600.0000000    0.2654239
350640.0000000    0.2628243
350680.0000000    0.2661172
350720.0000000    0.2900866
350760.0000000    0.2689569
350800.0000000    0.2662316
350840.0000000    0.2683434
350880.0000000    0.2739734
350920.0000000    0.2624155
350960.0000000    0.2717979
351000.0000000    0.2667198
351040.0000000    0.2672406
351080.0000000    0.2782870
351120.0000000    0.2681217
351160.0000000    0.2792203
351200.0000000    0.2698126
351240.0000000    0.2773329
351280.0000000    0.3047718
351320.0000000    0.2980081
351360.0000000    0.2652385
351400.0000000    0.2983686
351440.0000000    0.2808219
351480.0000000    0.2838850
351520.0000000    0.2913443
351560.0000000    0.3106630
351600.0000000    0.2976585
351640.0000000    0.3076725
351680.0000000    0.2905270
351720.0000000    0.2726469
351760.0000000    0.2616788
351800.0000000    0.2665211
351840.0000000    0.2633790
351880.0000000    0.2281787
351920.0000000    0.2515574
351960.0000000    0.2475627
352000.0000000    0.2431541
352040.0000000    0.2668933
352080.0000000    0.2589885
352120.0000000    0.2685907
352160.0000000    0.2607537
352200.0000000    0.2471858
352240.0000000    0.2663817
352280.0000000    0.2908354
352320.0000000    0.2523822
352360.0000000    0.2525908
352400.0000000    0.2950244
352440.0000000    0.2668404
352480.0000000    0.2831145
352520.0000000    0.2941986
352560.0000000    0.2631661
352600.0000000    0.2728152
352640.0000000    0.2894126
352680.0000000    0.2643180
352720.0000000    0.2621537
352760.0000000    0.2845777
352800.0000000    0.2802806
352840.0000000    0.2843267
352880.0000000    0.2799152
352920.0000000    0.2815039
352960.0000000    0.2740290
353000.0000000    0.2904483
353040.0000000    0.2875667
353080.0000000    0.2930205
353120.0000000    0.2872178
353160.0000000    0.2761079
353200.0000000    0.2693333
353240.0000000    0.2740885
353280.0000000    0.2703361
353320.0000000    0.2772713
353360.0000000    0.2792376
353400.0000000    0.2722313
353440.0000000    0.2733931
353480.0000000    0.2807380
353520.0000000    0.2732759
353560.0000000    0.2875414
353600.0000000    0.2738574
353640.0000000    0.2655687
353680.0000000    0.2881945
353720.0000000    0.2729610
353760.0000000    0.2717143
353800.0000000    0.2702091
353840.0000000    0.2700437
353880.0000000    0.2827978
353920.0000000    0.2844616
353960.0000000    0.2753611
354000.0000000    0.2708334
354040.0000000    0.2690551
354080.0000000    0.2684321
354120.0000000    0.2645029
354160.0000000    0.2890795
354200.0000000    0.2789254
354240.0000000    0.2550996
354280.0000000    0.2542309
354320.0000000    0.2480969
354360.0000000    0.2637194
354400.0000000    0.2948643
354440.0000000    0.2617566
354480.0000000    0.2690712
354520.0000000    0.2935905
354560.0000000    0.3061767
354600.0000000    0.2727669
354640.0000000    0.2792255
354680.0000000    0.2783141
354720.0000000    0.2767109
354760.0000000    0.2846641
354800.0000000    0.2805269
354840.0000000    0.2762536
354880.0000000    0.2758131
354920.0000000    0.2804593
354960.0000000    0.2837854
355000.0000000    0.2814704
355040.0000000    0.2762573
355080.0000000    0.2807274
355120.0000000    0.2784746
355160.0000000    0.3123341
355200.0000000    0.3149814
355240.0000000    0.2838185
355280.0000000    0.2863956
355320.0000000    0.2648305
355360.0000000    0.2788979
355400.0000000    0.2622552
355440.0000000    0.2773468
355480.0000000    0.2687590
355520.0000000    0.2655949
355560.0000000    0.2537906
355600.0000000    0.2471683
355640.0000000    0.2711093
355680.0000000    0.2726635
355720.0000000    0.2775343
355760.0000000    0.2559041
355800.0000000    0.2539754
355840.0000000    0.2510516
355880.0000000    0.2559014
355920.0000000    0.2651001
355960.0000000    0.2672037
356000.0000000    0.2625885
356040.0000000    0.2492673
356080.0000000    0.2612977
356120.0000000    0.2606683
356160.0000000    0.2616271
356200.0000000    0.2822624
356240.0000000    0.2938302
356280.0000000    0.2886734
356320.0000000    0.2551763
356360.0000000    0.2927645
356400.0000000    0.3075973
356440.0000000    0.2938227
356480.0000000    0.2879655
356520.0000000    0.2607969
356560.0000000    0.2616422
356600.0000000    0.2587958
356640.0000000    0.2836129
356680.0000000    0.2828390
356720.0000000    0.2798380
356760.0000000    0.2773443
356800.0000000    0.2909112
356840.0000000    0.2905369
356880.0000000    0.2633699
356920.0000000    0.2753737
356960.0000000    0.2712772
357000.0000000    0.2636998
357040.0000000    0.2672716
357080.0000000    0.2758541
357120.0000000    0.2758289
357160.0000000    0.2845821
357200.0000000    0.2730518
357240.0000000    0.2716016
357280.0000000    0.2794309
357320.0000000    0.2625578
357360.0000000    0.2765620
357400.0000000    0.2861406
357440.0000000    0.2828704
357480.0000000    0.2771411
357520.0000000    0.2791126
357560.0000000    0.2863004
357600.0000000    0.2844896
357640.0000000    0.2841111
357680.0000000    0.2612614
357720.0000000    0.2750489
357760.0000000    0.2587984
357800.0000000    0.2822756
357840.0000000    0.2727019
357880.0000000    0.2959180
357920.0000000    0.2893761
357960.0000000    0.2857510
358000.0000000    0.2839218
358040.0000000    0.2721674
358080.0000000    0.2756373
358120.0000000    0.2865652
358160.0000000    0.2869731
358200.0000000    0.2853315
358240.0000000    0.2741421
358280.0000000    0.2432359
358320.0000000    0.2713791
358360.0000000    0.2945678
358400.0000000    0.2661670
358440.0000000    0.2666878
358480.0000000    0.2580051
358520.0000000    0.2714565
358560.0000000    0.2735702
358600.0000000    0.2618346
358640.0000000    0.2772186
358680.0000000    0.2716985
358720.0000000    0.2661720
358760.0000000    0.2776227
358800.0000000    0.2778626
358840.0000000    0.2790355
358880.0000000    0.2641838
358920.0000000    0.2796127
358960.0000000    0.2701031
359000.0000000    0.2844110
359040.0000000    0.2727596
359080.0000000    0.2738623
359120.0000000    0.2695908
359160.0000000    0.2592928
359200.0000000    0.2688522
359240.0000000    0.2536963
359280.0000000    0.2562925
359320.0000000    0.2579278
359360.0000000    0.2523693
359400.0000000    0.2668493
359440.0000000    0.2525603
359480.0000000    0.2669884
359520.0000000    0.2589422
359560.0000000    0.2447712
359600.0000000    0.2506960
359640.0000000    0.2452479
359680.0000000    0.2726257
359720.0000000    0.2683578
359760.0000000    0.2447729
359800.0000000    0.2634207
359840.0000000    0.2764412
359880.0000000    0.2777923
359920.0000000    0.2706338
359960.0000000    0.2742235
360000.0000000    0.2654144
360040.0000000    0.2540915
360080.0000000    0.2565742
360120.0000000    0.2428198
360160.0000000    0.2495405
360200.0000000    0.2639236
360240.0000000    0.2556494
360280.0000000    0.2665613
360320.0000000    0.2715320
360360.0000000    0.2646554
360400.0000000    0.2627141
360440.0000000    0.2561008
360480.0000000    0.2455395
360520.0000000    0.2390014
360560.0000000    0.2471494
360600.0000000    0.2451784
360640.0000000    0.2464615
360680.0000000    0.2364856
360720.0000000    0.2605416
360760.0000000    0.2548266
360800.0000000    0.2492344
360840.0000000    0.2646862
360880.0000000    0.2665522
360920.0000000    0.2776894
360960.0000000    0.2811404
361000.0000000    0.2670440
361040.0000000    0.2606157
361080.0000000    0.2650342
361120.0000000    0.2654143
361160.0000000    0.2667184
361200.0000000    0.2488137
361240.0000000    0.2659875
361280.0000000    0.2529081
361320.0000000    0.2755579
361360.0000000    0.2381343
361400.0000000    0.2652862
361440.0000000    0.2579432
361480.0000000    0.2466476
361520.0000000    0.2511678
361560.0000000    0.2453746
361600.0000000    0.2621500
361640.0000000    0.2480436
361680.0000000    0.2515534
361720.0000000    0.2580552
361760.0000000    0.2583134
361800.0000000    0.2602682
361840.0000000    0.3007524
361880.0000000    0.2647655
361920.0000000    0.2658317
361960.0000000    0.2580276
362000.0000000    0.2475527
362040.0000000    0.2759076
362080.0000000    0.2897246
362120.0000000    0.2781315
362160.0000000    0.2758496
362200.0000000    0.2544021
362240.0000000    0.2628858
362280.0000000    0.2421488
362320.0000000    0.2363129
362360.0000000    0.2462235
362400.0000000    0.2485771
362440.0000000    0.2464616
362480.0000000    0.2277755
362520.0000000    0.2585651
362560.0000000    0.2544963
362600.0000000    0.2710426
362640.0000000    0.2790824
362680.0000000    0.2749667
362720.0000000    0.2554500
362760.0000000    0.2520718
362800.0000000    0.2620783
362840.0000000    0.2711371
362880.0000000    0.2815974
362920.0000000    0.2813118
362960.0000000    0.2851014
363000.0000000    0.2831167
363040.0000000    0.2734502
363080.0000000    0.2763323
363120.0000000    0.2854942
363160.0000000    0.2945184
363200.0000000    0.2820654
363240.0000000    0.2962530
363280.0000000    0.2693943
363320.0000000    0.2789354
363360.0000000    0.2899851
363400.0000000    0.2654864
363440.0000000    0.2619406
363480.0000000    0.2487155
363520.0000000    0.2510159
363560.0000000    0.2972072
363600.0000000    0.2746366
363640.0000000    0.2562930
363680.0000000    0.2494497
363720.0000000    0.2606169
363760.0000000    0.2631858
363800.0000000    0.2560136
363840.0000000    0.2620949
363880.0000000    0.2661389
363920.0000000    0.2792304
363960.0000000    0.2996838
364000.0000000    0.2859268
364040.0000000    0.2730936
364080.0000000    0.2616881
364120.0000000    0.2570607
364160.0000000    0.2777596
364200.0000000    0.2715651
364240.0000000    0.2695202
364280.0000000    0.2910189
364320.0000000    0.2748818
364360.0000000    0.2848350
364400.0000000    0.2608096
364440.0000000    0.2736971
364480.0000000    0.2864594
364520.0000000    0.2648802
364560.0000000    0.2714236
364600.0000000    0.2595481
364640.0000000    0.2694244
364680.0000000    0.2442531
364720.0000000    0.2455902
364760.0000000    0.2606627
364800.0000000    0.2724247
364840.0000000    0.2754742
364880.0000000    0.2626341
364920.0000000    0.2843686
364960.0000000    0.2712461
365000.0000000    0.2722922
365040.0000000    0.2942189
365080.0000000    0.2619323
365120.0000000    0.2652096
365160.0000000    0.2668135
365200.0000000    0.2524939
365240.0000000    0.2637103
365280.0000000    0.2573211
365320.0000000    0.2802975
365360.0000000    0.2753656
365400.0000000    0.2857404
365440.0000000    0.2776300
365480.0000000    0.2752524
365520.0000000    0.2560403
365560.0000000    0.2684902
365600.0000000    0.2802325
365640.0000000    0.2803611
365680.0000000    0.2678781
365720.0000000    0.2831571
365760.0000000    0.2952887
365800.0000000    0.2775275
365840.0000000    0.2760934
365880.0000000    0.2795728
365920.0000000    0.2742849
365960.0000000    0.2656011
366000.0000000    0.2723121
366040.0000000    0.2433561
366080.0000000    0.2608621
366120.0000000    0.2572882
366160.0000000    0.2581442
366200.0000000    0.2675561
366240.0000000    0.2633194
366280.0000000    0.2677157
366320.0000000    0.2690617
366360.0000000    0.2528107
366400.0000000    0.2635867
366440.0000000    0.2636344
366480.0000000    0.2636046
366520.0000000    0.2839796
366560.0000000    0.2746580
366600.0000000    0.2749997
366640.0000000    0.2663877
366680.0000000    0.2636898
366720.0000000    0.2810757
366760.0000000    0.2647985
366800.0000000    0.2669697
366840.0000000    0.2669723
366880.0000000    0.2729691
366920.0000000    0.2803554
366960.0000000    0.2648927
367000.0000000    0.2716482
367040.0000000    0.2783399
367080.0000000    0.2839786
367120.0000000    0.2674189
367160.0000000    0.3051768
367200.0000000    0.2889445
367240.0000000    0.2748245
367280.0000000    0.2829065
367320.0000000    0.2555465
367360.0000000    0.2388238
367400.0000000    0.2681713
367440.0000000    0.2550462
367480.0000000    0.2529001
367520.0000000    0.2621922
367560.0000000    0.2544715
367600.0000000    0.2699955
367640.0000000    0.2650878
367680.0000000    0.2551756
367720.0000000    0.2761435
367760.0000000    0.2619306
367800.0000000    0.2689930
367840.0000000    0.2495894
367880.0000000    0.2646382
367920.0000000    0.2626579
367960.0000000    0.2734690
368000.0000000    0.2460415
368040.0000000    0.2664389
368080.0000000    0.2666017
368120.0000000    0.2756973
368160.0000000    0.2915868
368200.0000000    0.2855136
368240.0000000    0.2605775
368280.0000000    0.2686709
368320.0000000    0.2681059
368360.0000000    0.2793727
368400.0000000    0.2851827
368440.0000000    0.2694498
368480.0000000    0.2563061
368520.0000000    0.2708465
368560.0000000    0.2425038
368600.0000000    0.2611917
368640.0000000    0.2515149
368680.0000000    0.2600899
368720.0000000    0.2562792
368760.0000000    0.2767704
368800.0000000    0.2664259
368840.0000000    0.2818975
368880.0000000    0.2806798
368920.0000000    0.2661440
368960.0000000    0.2644947
369000.0000000    0.2769619
369040.0000000    0.2754231
369080.0000000    0.2597455
369120.0000000    0.2808625
369160.0000000    0.2885816
369200.0000000    0.3068933
369240.0000000    0.2910837
369280.0000000    0.2938004
369320.0000000    0.2870693
369360.0000000    0.2772809
369400.0000000    0.2679286
369440.0000000    0.2635470
369480.0000000    0.2547550
369520.0000000    0.2685038
369560.0000000    0.2604495
369600.0000000    0.2800397
369640.0000000    0.2780572
369680.0000000    0.2830209
369720.0000000    0.2721164
369760.0000000    0.2631429
369800.0000000    0.2825979
369840.0000000    0.2683184
369880.0000000    0.2824265
369920.0000000    0.2995690
369960.0000000    0.3068992
370000.0000000    0.3099874
370040.0000000    0.2914571
370080.0000000    0.2657000
370120.0000000    0.2957116
370160.0000000    0.2720684
370200.0000000    0.2909870
370240.0000000    0.2733953
370280.0000000    0.2774661
370320.0000000    0.2889621
370360.0000000    0.2688329
370400.0000000    0.2806240
370440.0000000    0.2666317
370480.0000000    0.2870354
370520.0000000    0.2970673
370560.0000000    0.2896742
370600.0000000    0.3121464
370640.0000000    0.3131308
370680.0000000    0.2926640
370720.0000000    0.2924246
370760.0000000    0.2961378
370800.0000000    0.2890488
370840.0000000    0.2781536
370880.0000000    0.2861888
370920.0000000    0.2974285
370960.0000000    0.2721611
371000.0000000    0.2692544
371040.0000000    0.2481411
371080.0000000    0.2630761
371120.0000000    0.2906420
371160.0000000    0.2843269
371200.0000000    0.2592816
371240.0000000    0.2939071
371280.0000000    0.2891583
371320.0000000    0.2878639
371360.0000000    0.2907426
371400.0000000    0.2782467
371440.0000000    0.3060569
371480.0000000    0.3062847
371520.0000000    0.2998804
371560.0000000    0.2876630
371600.0000000    0.3072515
371640.0000000    0.3193149
371680.0000000    0.3076372
371720.0000000    0.2893364
371760.0000000    0.2889631
371800.0000000    0.2971056
371840.0000000    0.2917678
371880.0000000    0.2795178
371920.0000000    0.2906732
371960.0000000    0.2845699
372000.0000000    0.2859525
372040.0000000    0.2807568
372080.0000000    0.2714017
372120.0000000    0.2830102
372160.0000000    0.2949933
372200.0000000    0.2799323
372240.0000000    0.2947607
372280.0000000    0.2972805
372320.0000000    0.2993583
372360.0000000    0.2840259
372400.0000000    0.2889335
372440.0000000    0.2908741
372480.0000000    0.2916162
372520.0000000    0.2868043
372560.0000000    0.2690448
372600.0000000    0.2915974
372640.0000000    0.2857717
372680.0000000    0.2727604
372720.0000000    0.2835482
372760.0000000    0.2837301
372800.0000000    0.2955300
372840.0000000    0.2826187
372880.0000000    0.2812725
372920.0000000    0.2696078
372960.0000000    0.3056697
373000.0000000    0.2931600
373040.0000000    0.2942906
373080.0000000    0.2838271
373120.0000000    0.2908937
373160.0000000    0.2929773
373200.0000000    0.2831923
373240.0000000    0.2881021
373280.0000000    0.2712248
373320.0000000    0.2697759
373360.0000000    0.2853614
373400.0000000    0.2854603
373440.0000000    0.2848773
373480.0000000    0.2861027
373520.0000000    0.2873470
373560.0000000    0.2872772
373600.0000000    0.2838337
373640.0000000    0.2706386
373680.0000000    0.2837406
373720.0000000    0.2882305
373760.0000000    0.2915364
373800.0000000    0.2914478
373840.0000000    0.2756042
373880.0000000    0.2585464
373920.0000000    0.2814406
373960.0000000    0.2910686
374000.0000000    0.2573591
374040.0000000    0.2584163
374080.0000000    0.2656387
374120.0000000    0.2724021
374160.0000000    0.2615829
374200.0000000    0.2742900
374240.0000000    0.2673850
374280.0000000    0.2686282
374320.0000000    0.2767458
374360.0000000    0.2753179
374400.0000000    0.2684157
374440.0000000    0.2884516
374480.0000000    0.2846822
374520.0000000    0.2814934
374560.0000000    0.2760964
374600.0000000    0.2754138
374640.0000000    0.2923371
374680.0000000    0.2762308
374720.0000000    0.2879869
374760.0000000    0.2682088
374800.0000000    0.2530359
374840.0000000    0.2708503
374880.0000000    0.2764215
374920.0000000    0.2824885
374960.0000000    0.3082452
375000.0000000    0.2921728
375040.0000000    0.2631099
375080.0000000    0.2835787
375120.0000000    0.2576772
375160.0000000    0.2888560
375200.0000000    0.3004256
375240.0000000    0.2717065
375280.0000000    0.3167886
375320.0000000    0.2889872
375360.0000000    0.2787415
375400.0000000    0.2644449
375440.0000000    0.2896860
375480.0000000    0.2820248
375520.0000000    0.2688504
375560.0000000    0.2731543
375600.0000000    0.2924584
375640.0000000    0.2971841
375680.0000000    0.2858193
375720.0000000    0.2722642
375760.0000000    0.2875798
375800.0000000    0.2888657
375840.0000000    0.2700383
375880.0000000    0.2856433
375920.0000000    0.2774567
375960.0000000    0.2860416
376000.0000000    0.2776406
376040.0000000    0.2753090
376080.0000000    0.2883920
376120.0000000    0.2846007
376160.0000000    0.2692173
376200.0000000    0.2810231
376240.0000000    0.2857445
376280.0000000    0.2735055
376320.0000000    0.2592311
376360.0000000    0.2766680
376400.0000000    0.2570759
376440.0000000    0.2627206
376480.0000000    0.2698427
376520.0000000    0.2795086
376560.0000000    0.2691644
376600.0000000    0.2680516
376640.0000000    0.2645857
376680.0000000    0.2701319
376720.0000000    0.2782202
376760.0000000    0.2797644
376800.0000000    0.2728421
376840.0000000    0.2980785
376880.0000000    0.2781332
376920.0000000    0.2798656
376960.0000000    0.2934119
377000.0000000    0.2819015
377040.0000000    0.2853868
377080.0000000    0.2798159
377120.0000000    0.2655480
377160.0000000    0.2937174
377200.0000000    0.2910892
377240.0000000    0.2742762
377280.0000000    0.2548737
377320.0000000    0.2626934
377360.0000000    0.2790451
377400.0000000    0.2787096
377440.0000000    0.2875361
377480.0000000    0.2813734
377520.0000000    0.2947557
377560.0000000    0.2994622
377600.0000000    0.2715351
377640.0000000    0.2882315
377680.0000000    0.2840507
377720.0000000    0.2818263
377760.0000000    0.2837083
377800.0000000    0.2745084
377840.0000000    0.2671303
377880.0000000    0.2780648
377920.0000000    0.2658598
377960.0000000    0.2926180
378000.0000000    0.3023548
378040.0000000    0.2880462
378080.0000000    0.2703930
378120.0000000    0.2802043
378160.0000000    0.3206886
378200.0000000    0.2877163
378240.0000000    0.2812095
378280.0000000    0.2702184
378320.0000000    0.2748247
378360.0000000    0.2872119
378400.0000000    0.2905439
378440.0000000    0.2861394
378480.0000000    0.2930613
378520.0000000    0.2756551
378560.0000000    0.2837081
378600.0000000    0.2944949
378640.0000000    0.2877226
378680.0000000    0.2721485
378720.0000000    0.2593163
378760.0000000    0.2821715
378800.0000000    0.2728375
378840.0000000    0.2686246
378880.0000000    0.2765951
378920.0000000    0.2626239
378960.0000000    0.2776805
379000.0000000    0.3005594
379040.0000000    0.2889256
379080.0000000    0.2814483
379120.0000000    0.2736955
379160.0000000    0.2914695
379200.0000000    0.2722250
379240.0000000    0.2614495
379280.0000000    0.2706196
379320.0000000    0.2834136
379360.0000000    0.2753729
379400.0000000    0.2773121
379440.0000000    0.2856976
379480.0000000    0.2670812
379520.0000000    0.2698333
379560.0000000    0.2721980
379600.0000000    0.2643873
379640.0000000    0.2763534
379680.0000000    0.2876851
379720.0000000    0.2873437
379760.0000000    0.2710846
379800.0000000    0.2874496
379840.0000000    0.2975660
379880.0000000    0.2884513
379920.0000000    0.2802566
379960.0000000    0.2918410
380000.0000000    0.2824904
380040.0000000    0.2625650
380080.0000000    0.2617000
380120.0000000    0.2741925
380160.0000000    0.2870377
380200.0000000    0.2751063
380240.0000000    0.2732483
380280.0000000    0.2749735
380320.0000000    0.2747367
380360.0000000    0.2708878
380400.0000000    0.2845035
380440.0000000    0.2964775
380480.0000000    0.2697794
380520.0000000    0.2718795
380560.0000000    0.2815592
380600.0000000    0.2810269
380640.0000000    0.2520477
380680.0000000    0.2819730
380720.0000000    0.2693230
380760.0000000    0.2811947
380800.0000000    0.2771660
380840.0000000    0.2732992
380880.0000000    0.2684869
380920.0000000    0.2606877
380960.0000000    0.2747174
381000.0000000    0.2780466
381040.0000000    0.2975761
381080.0000000    0.2741141
381120.0000000    0.2864569
381160.0000000    0.2750096
381200.0000000    0.2643938
381240.0000000    0.2602183
381280.0000000    0.2718094
381320.0000000    0.2821083
381360.0000000    0.2855544
381400.0000000    0.2790147
381440.0000000    0.2511187
381480.0000000    0.2344594
381520.0000000    0.2554498
381560.0000000    0.2640323
381600.0000000    0.2889192
381640.0000000    0.2654273
381680.0000000    0.2660686
381720.0000000    0.2659039
381760.0000000    0.2510500
381800.0000000    0.2648921
381840.0000000    0.2372244
381880.0000000    0.2639767
381920.0000000    0.2750894
381960.0000000    0.2578644
382000.0000000    0.2748979
382040.0000000    0.2612179
382080.0000000    0.2589907
382120.0000000    0.2608470
382160.0000000    0.2749814
382200.0000000    0.2619712
382240.0000000    0.2704791
382280.0000000    0.2801595
382320.0000000    0.2946789
382360.0000000    0.2742927
382400.0000000    0.2682829
382440.0000000    0.2585310
382480.0000000    0.2854872
382520.0000000    0.2899990
382560.0000000    0.2782294
382600.0000000    0.2837652
382640.0000000    0.2820784
382680.0000000    0.2831000
382720.0000000    0.2769015
382760.0000000    0.2782307
382800.0000000    0.2476606
382840.0000000    0.2664331
382880.0000000    0.2820205
382920.0000000    0.2794312
382960.0000000    0.2602271
383000.0000000    0.2777005
383040.0000000    0.2606466
383080.0000000    0.2519323
383120.0000000    0.2609652
383160.0000000    0.2539184
383200.0000000    0.2419821
383240.0000000    0.2772805
383280.0000000    0.2407777
383320.0000000    0.2583228
383360.0000000    0.2519425
383400.0000000    0.2628505
383440.0000000    0.2721389
383480.0000000    0.2566279
383520.0000000    0.2537689
383560.0000000    0.2677097
383600.0000000    0.2821215
383640.0000000    0.2744575
383680.0000000    0.2775507
383720.0000000    0.2667916
383760.0000000    0.2592850
383800.0000000    0.2630197
383840.0000000    0.2740798
383880.0000000    0.2857535
383920.0000000    0.2759115
383960.0000000    0.2787687
384000.0000000    0.3059447
384040.0000000    0.2723229
384080.0000000    0.2871917
384120.0000000    0.2702742
384160.0000000    0.2463360
384200.0000000    0.2622394
384240.0000000    0.2761866
384280.0000000    0.2947389
384320.0000000    0.2708892
384360.0000000    0.2848708
384400.0000000    0.2729855
384440.0000000    0.2777705
384480.0000000    0.2640914
384520.0000000    0.2791978
384560.0000000    0.2687226
384600.0000000    0.2701569
384640.0000000    0.2849608
384680.0000000    0.2619429
384720.0000000    0.2759314
384760.0000000    0.2590095
384800.0000000    0.2665049
384840.0000000    0.2638792
384880.0000000    0.2475927
384920.0000000    0.2620272
384960.0000000    0.2680216
385000.0000000    0.2516816
385040.0000000    0.2400422
385080.0000000    0.2786407
385120.0000000    0.2744639
385160.0000000    0.2732210
385200.0000000    0.2603056
385240.0000000    0.2471620
385280.0000000    0.2526368
385320.0000000    0.2791588
385360.0000000    0.2698391
385400.0000000    0.2686226
385440.0000000    0.2568621
385480.0000000    0.2558756
385520.0000000    0.2752084
385560.0000000    0.2547198
385600.0000000    0.2778106
385640.0000000    0.2952103
385680.0000000    0.2866080
385720.0000000    0.2922423
385760.0000000    0.2980629
385800.0000000    0.3048280
385840.0000000    0.2777246
385880.0000000    0.2834772
385920.0000000    0.2638229
385960.0000000    0.2689463
386000.0000000    0.2767961
386040.0000000    0.2867300
386080.0000000    0.2706974
386120.0000000    0.2764728
386160.0000000    0.2946258
386200.0000000    0.2721025
386240.0000000    0.2824717
386280.0000000    0.2829590
386320.0000000    0.2809951
386360.0000000    0.2884974
386400.0000000    0.2981422
386440.0000000    0.2793822
386480.0000000    0.2852764
386520.0000000    0.2929169
386560.0000000    0.2803148
386600.0000000    0.2782375
386640.0000000    0.2971885
386680.0000000    0.2743806
386720.0000000    0.2809819
386760.0000000    0.2912764
386800.0000000    0.2876041
386840.0000000    0.2928165
386880.0000000    0.2867047
386920.0000000    0.2874577
386960.0000000    0.2885458
387000.0000000    0.2844296
387040.0000000    0.2843278
387080.0000000    0.2781217
387120.0000000    0.2764879
387160.0000000    0.2830026
387200.0000000    0.2580883
387240.0000000    0.2699380
387280.0000000    0.2934581
387320.0000000    0.2924833
387360.0000000    0.2888107
387400.0000000    0.2877677
387440.0000000    0.2899901
387480.0000000    0.2776704
387520.0000000    0.2647508
387560.0000000    0.2634557
387600.0000000    0.2863162
387640.0000000    0.2892739
387680.0000000    0.2977216
387720.0000000    0.2868054
387760.0000000    0.2816588
387800.0000000    0.3081054
387840.0000000    0.2793934
387880.0000000    0.2476859
387920.0000000    0.2553530
387960.0000000    0.2590411
388000.0000000    0.2933902
388040.0000000    0.2717722
388080.0000000    0.2664847
388120.0000000    0.2621389
388160.0000000    0.2757570
388200.0000000    0.2804450
388240.0000000    0.2589568
388280.0000000    0.2824698
388320.0000000    0.2866439
388360.0000000    0.2700309
388400.0000000    0.2547545
388440.0000000    0.2493830
388480.0000000    0.2610181
388520.0000000    0.2572970
388560.0000000    0.2808733
388600.0000000    0.2563738
388640.0000000    0.2486982
388680.0000000    0.2890680
388720.0000000    0.2587270
388760.0000000    0.2497258
388800.0000000    0.2463157
388840.0000000    0.2473350
388880.0000000    0.2730559
388920.0000000    0.2629145
388960.0000000    0.2577072
389000.0000000    0.2665554
389040.0000000    0.2628468
389080.0000000    0.2712881
389120.0000000    0.2460167
389160.0000000    0.2539116
389200.0000000    0.2530270
389240.0000000    0.2715876
389280.0000000    0.2508637
389320.0000000    0.2734333
389360.0000000    0.2879637
389400.0000000    0.2524509
389440.0000000    0.2513688
389480.0000000    0.2611620
389520.0000000    0.2538337
389560.0000000    0.2628015
389600.0000000    0.2687745
389640.0000000    0.2555740
389680.0000000    0.2723100
389720.0000000    0.2833924
389760.0000000    0.2798126
389800.0000000    0.2691228
389840.0000000    0.2683221
389880.0000000    0.2800438
389920.0000000    0.2839908
389960.0000000    0.2930789
390000.0000000    0.2675396
390040.0000000    0.2801861
390080.0000000    0.2575586
390120.0000000    0.2415189
390160.0000000    0.2594892
390200.0000000    0.2559396
390240.0000000    0.2740385
390280.0000000    0.2584595
390320.0000000    0.2684305
390360.0000000    0.2655584
390400.0000000    0.2695852
390440.0000000    0.2715486
390480.0000000    0.2717416
390520.0000000    0.2780593
390560.0000000    0.2854498
390600.0000000    0.2643898
390640.0000000    0.2719449
390680.0000000    0.2725239
390720.0000000    0.2529280
390760.0000000    0.2754007
390800.0000000    0.2596439
390840.0000000    0.2710981
390880.0000000    0.2841588
390920.0000000    0.2557863
390960.0000000    0.2533763
391000.0000000    0.2724815
391040.0000000    0.2625678
391080.0000000    0.2687846
391120.0000000    0.2812054
391160.0000000    0.2842376
391200.0000000    0.2513682
391240.0000000    0.2554224
391280.0000000    0.2631411
391320.0000000    0.2558268
391360.0000000    0.2600218
391400.0000000    0.2820699
391440.0000000    0.2775369
391480.0000000    0.2723322
391520.0000000    0.2707128
391560.0000000    0.2711951
391600.0000000    0.2701910
391640.0000000    0.2832977
391680.0000000    0.2715950
391720.0000000    0.2645512
391760.0000000    0.2494287
391800.0000000    0.2631386
391840.0000000    0.2821952
391880.0000000    0.2702035
391920.0000000    0.2673941
391960.0000000    0.2634243
392000.0000000    0.2814719
392040.0000000    0.2540354
392080.0000000    0.2709710
392120.0000000    0.2765780
392160.0000000    0.2662061
392200.0000000    0.2478703
392240.0000000    0.2630336
392280.0000000    0.2600266
392320.0000000    0.2716037
392360.0000000    0.2805798
392400.0000000    0.2653763
392440.0000000    0.2751085
392480.0000000    0.2629840
392520.0000000    0.2665063
392560.0000000    0.2835486
392600.0000000    0.2802812
392640.0000000    0.2654894
392680.0000000    0.2699530
392720.0000000    0.3131426
392760.0000000    0.2756748
392800.0000000    0.2659581
392840.0000000    0.2596198
392880.0000000    0.2644992
392920.0000000    0.2551040
392960.0000000    0.2581311
393000.0000000    0.2626247
393040.0000000    0.2697971
393080.0000000    0.2641858
393120.0000000    0.2843650
393160.0000000    0.2921187
393200.0000000    0.2707258
393240.0000000    0.2877781
393280.0000000    0.2911346
393320.0000000    0.2851729
393360.0000000    0.2711814
393400.0000000    0.2882206
393440.0000000    0.2680226
393480.0000000    0.2709480
393520.0000000    0.2640134
393560.0000000    0.2751604
393600.0000000    0.2613652
393640.0000000    0.2639061
393680.0000000    0.2611077
393720.0000000    0.2576429
393760.0000000    0.2743693
393800.0000000    0.2714106
393840.0000000    0.2629170
393880.0000000    0.2781655
393920.0000000    0.2583898
393960.0000000    0.2478763
394000.0000000    0.2497693
394040.0000000    0.2765419
394080.0000000    0.2508256
394120.0000000    0.2730611
394160.0000000    0.2691674
394200.0000000    0.2500448
394240.0000000    0.2721431
394280.0000000    0.2512287
394320.0000000    0.2287327
394360.0000000    0.2688038
394400.0000000    0.2623714
394440.0000000    0.2636563
394480.0000000    0.2553272
394520.0000000    0.2527558
394560.0000000    0.2577195
394600.0000000    0.2530989
394640.0000000    0.2415060
394680.0000000    0.2702845
394720.0000000    0.2517216
394760.0000000    0.2561490
394800.0000000    0.2809687
394840.0000000    0.2608286
394880.0000000    0.2538654
394920.0000000    0.2703966
394960.0000000    0.2771109
395000.0000000    0.2754900
395040.0000000    0.2730249
395080.0000000    0.2634065
395120.0000000    0.2762479
395160.0000000    0.2578544
395200.0000000    0.2706220
395240.0000000    0.2605862
395280.0000000    0.2660995
395320.0000000    0.2695250
395360.0000000    0.2817858
395400.0000000    0.2565432
395440.0000000    0.2555838
395480.0000000    0.2656822
395520.0000000    0.2793233
395560.0000000    0.2654557
395600.0000000    0.2714111
395640.0000000    0.2638959
395680.0000000    0.2648591
395720.0000000    0.2559143
395760.0000000    0.2635354
395800.0000000    0.2651500
395840.0000000    0.2799663
395880.0000000    0.2579615
395920.0000000    0.2642332
395960.0000000    0.2338046
396000.0000000    0.2806572
396040.0000000    0.2776056
396080.0000000    0.2676404
396120.0000000    0.2834664
396160.0000000    0.2701168
396200.0000000    0.2663941
396240.0000000    0.2724302
396280.0000000    0.2611592
396320.0000000    0.2669241
396360.0000000    0.2577528
396400.0000000    0.2614295
396440.0000000    0.2834374
396480.0000000    0.2592723
396520.0000000    0.2498455
396560.0000000    0.2598852
396600.0000000    0.2671171
396640.0000000    0.2503086
396680.0000000    0.2712906
396720.0000000    0.2516659
396760.0000000    0.2614532
396800.0000000    0.2838108
396840.0000000    0.2602799
396880.0000000    0.2518662
396920.0000000    0.2618154
396960.0000000    0.2496439
397000.0000000    0.2561277
397040.0000000    0.2607783
397080.0000000    0.2819265
397120.0000000    0.2692438
397160.0000000    0.2571195
397200.0000000    0.2379366
397240.0000000    0.2473221
397280.0000000    0.2586757
397320.0000000    0.2598031
397360.0000000    0.2633270
397400.0000000    0.2442201
397440.0000000    0.2799948
397480.0000000    0.2736131
397520.0000000    0.2619231
397560.0000000    0.2518695
397600.0000000    0.2521054
397640.0000000    0.2537399
397680.0000000    0.2472186
397720.0000000    0.2729262
397760.0000000    0.2651655
397800.0000000    0.2697850
397840.0000000    0.2778116
397880.0000000    0.2727718
397920.0000000    0.2784814
397960.0000000    0.2470434
398000.0000000    0.2667064
398040.0000000    0.2726256
398080.0000000    0.2659213
398120.0000000    0.2622682
398160.0000000    0.2761228
398200.0000000    0.2639067
398240.0000000    0.2483060
398280.0000000    0.2494390
398320.0000000    0.2603404
398360.0000000    0.2499531
398400.0000000    0.2561110
398440.0000000    0.2691235
398480.0000000    0.2827018
398520.0000000    0.2801508
398560.0000000    0.2818248
398600.0000000    0.2736017
398640.0000000    0.2792054
398680.0000000    0.2785840
398720.0000000    0.2597439
398760.0000000    0.2810005
398800.0000000    0.2577669
398840.0000000    0.2586980
398880.0000000    0.2472646
398920.0000000    0.2620980
398960.0000000    0.2541595
399000.0000000    0.2662483
399040.0000000    0.2497769
399080.0000000    0.2631171
399120.0000000    0.2612995
399160.0000000    0.2733325
399200.0000000    0.2438915
399240.0000000    0.2451749
399280.0000000    0.2525602
399320.0000000    0.2661362
399360.0000000    0.2594038
399400.0000000    0.2588195
399440.0000000    0.2626655
399480.0000000    0.2537427
399520.0000000    0.2464939
399560.0000000    0.2522320
399600.0000000    0.2552933
399640.0000000    0.2816976
399680.0000000    0.2665475
399720.0000000    0.2763185
399760.0000000    0.2633238
399800.0000000    0.2602787
399840.0000000    0.2713474
399880.0000000    0.2586034
399920.0000000    0.2482356
399960.0000000    0.2534993
400000.0000000    0.2539182
400040.0000000    0.2822183
400080.0000000    0.2345330
400120.0000000    0.2317329
400160.0000000    0.2459375
400200.0000000    0.2713361
400240.0000000    0.2569418
400280.0000000    0.2716860
400320.0000000    0.2704473
400360.0000000    0.2778771
400400.0000000    0.2712016
400440.0000000    0.2603583
400480.0000000    0.2721066
400520.0000000    0.3015628
400560.0000000    0.2936906
400600.0000000    0.2806306
400640.0000000    0.2928809
400680.0000000    0.2787019
400720.0000000    0.2750736
400760.0000000    0.2570526
400800.0000000    0.2767321
400840.0000000    0.2506788
400880.0000000    0.2534953
400920.0000000    0.2761994
400960.0000000    0.2825459
401000.0000000    0.2793126
401040.0000000    0.2693370
401080.0000000    0.2805966
401120.0000000    0.2740611
401160.0000000    0.2584060
401200.0000000    0.2511038
401240.0000000    0.2496501
401280.0000000    0.2558195
401320.0000000    0.2625478
401360.0000000    0.2697865
401400.0000000    0.2752857
401440.0000000    0.2737431
401480.0000000    0.2731934
401520.0000000    0.2615476
401560.0000000    0.2454023
401600.0000000    0.2640570
401640.0000000    0.2770815
401680.0000000    0.2660472
401720.0000000    0.2595977
401760.0000000    0.2661923
401800.0000000    0.2606878
401840.0000000    0.2396986
401880.0000000    0.2530300
401920.0000000    0.2843261
401960.0000000    0.2702174
402000.0000000    0.2638335
402040.0000000    0.2732601
402080.0000000    0.2795494
402120.0000000    0.2610815
402160.0000000    0.2743624
402200.0000000    0.2641222
402240.0000000    0.2613315
402280.0000000    0.2632706
402320.0000000    0.2423878
402360.0000000    0.2460508
402400.0000000    0.2535829
402440.0000000    0.2519201
402480.0000000    0.2520053
402520.0000000    0.2530400
402560.0000000    0.2370681
402600.0000000    0.2381683
402640.0000000    0.2293082
402680.0000000    0.2459984
402720.0000000    0.2530085
402760.0000000    0.2691961
402800.0000000    0.2684522
402840.0000000    0.2521773
402880.0000000    0.2828476
402920.0000000    0.2597183
402960.0000000    0.2730895
403000.0000000    0.2578370
403040.0000000    0.2714382
403080.0000000    0.2655462
403120.0000000    0.2738886
403160.0000000    0.2925720
403200.0000000    0.2505162
403240.0000000    0.2646325
403280.0000000    0.2650479
403320.0000000    0.2557931
403360.0000000    0.2662165
403400.0000000    0.2397953
403440.0000000    0.2377780
403480.0000000    0.2665854
403520.0000000    0.2602109
403560.0000000    0.2679062
403600.0000000    0.2656646
403640.0000000    0.2764807
403680.0000000    0.2704687
403720.0000000    0.2507430
403760.0000000    0.2556016
403800.0000000    0.2639576
403840.0000000    0.2589085
403880.0000000    0.2682693
403920.0000000    0.2521051
403960.0000000    0.2644264
404000.0000000    0.2818796
404040.0000000    0.2748704
404080.0000000    0.2610715
404120.0000000    0.2761625
404160.0000000    0.2683889
404200.0000000    0.2674059
404240.0000000    0.2659920
404280.0000000    0.2652186
404320.0000000    0.2784628
404360.0000000    0.2830633
404400.0000000    0.2802871
404440.0000000    0.2865646
404480.0000000    0.2805896
404520.0000000    0.2699083
404560.0000000    0.2558141
404600.0000000    0.2742901
404640.0000000    0.2943965
404680.0000000    0.2888613
404720.0000000    0.2741674
404760.0000000    0.2793135
404800.0000000    0.2490011
404840.0000000    0.2614934
404880.0000000    0.2646148
404920.0000000    0.2947754
404960.0000000    0.2995808
405000.0000000    0.2703256
405040.0000000    0.2722431
405080.0000000    0.2904739
405120.0000000    0.2875294
405160.0000000    0.2976381
405200.0000000    0.2873865
405240.0000000    0.2787102
405280.0000000    0.2567365
405320.0000000    0.2726479
405360.0000000    0.2705305
405400.0000000    0.2674212
405440.0000000    0.2497504
405480.0000000    0.2700202
405520.0000000    0.2671595
405560.0000000    0.2610338
405600.0000000    0.2858569
405640.0000000    0.2828069
405680.0000000    0.2528398
405720.0000000    0.2548291
405760.0000000    0.2778668
405800.0000000    0.2695009
405840.0000000    0.2564988
405880.0000000    0.2569548
405920.0000000    0.2956745
405960.0000000    0.2462066
406000.0000000    0.2715755
406040.0000000    0.2600526
406080.0000000    0.2593462
406120.0000000    0.2624660
406160.0000000    0.2700112
406200.0000000    0.2796160
406240.0000000    0.2867195
406280.0000000    0.2795397
406320.0000000    0.2809528
406360.0000000    0.2891013
406400.0000000    0.2717046
406440.0000000    0.2653763
406480.0000000    0.2726213
406520.0000000    0.2553260
406560.0000000    0.2534093
406600.0000000    0.2545503
406640.0000000    0.2524866
406680.0000000    0.2768634
406720.0000000    0.2651161
406760.0000000    0.2565077
406800.0000000    0.2565995
406840.0000000    0.2520998
406880.0000000    0.2353383
406920.0000000    0.2576756
406960.0000000    0.2472491
407000.0000000    0.2699925
407040.0000000    0.2470699
407080.0000000    0.2673863
407120.0000000    0.2501383
407160.0000000    0.2705255
407200.0000000    0.2641782
407240.0000000    0.2861096
407280.0000000    0.2573256
407320.0000000    0.2656564
407360.0000000    0.2525024
407400.0000000    0.2509261
407440.0000000    0.2628177
407480.0000000    0.2571954
407520.0000000    0.2440763
407560.0000000    0.2501734
407600.0000000    0.2426850
407640.0000000    0.2632035
407680.0000000    0.2689270
407720.0000000    0.2766766
407760.0000000    0.2461298
407800.0000000    0.2532660
407840.0000000    0.2451554
407880.0000000    0.2645546
407920.0000000    0.2704126
407960.0000000    0.2596771
408000.0000000    0.2486137
408040.0000000    0.2794775
408080.0000000    0.2537284
408120.0000000    0.2656254
408160.0000000    0.2554621
408200.0000000    0.2685880
408240.0000000    0.2799698
408280.0000000    0.2756134
408320.0000000    0.2695959
408360.0000000    0.2656488
408400.0000000    0.2606643
408440.0000000    0.2590440
408480.0000000    0.2679307
408520.0000000    0.2605387
408560.0000000    0.2608752
408600.0000000    0.2676896
408640.0000000    0.2709921
408680.0000000    0.2734723
408720.0000000    0.2742918
408760.0000000    0.2732580
408800.0000000    0.2985838
408840.0000000    0.2939324
408880.0000000    0.3013314
408920.0000000    0.2630884
408960.0000000    0.2669646
409000.0000000    0.2767173
409040.0000000    0.2709406
409080.0000000    0.2797405
409120.0000000    0.2888729
409160.0000000    0.2766483
409200.0000000    0.2814318
409240.0000000    0.2722456
409280.0000000    0.2998399
409320.0000000    0.2515521
409360.0000000    0.2717110
409400.0000000    0.2592733
409440.0000000    0.2555209
409480.0000000    0.2575297
409520.0000000    0.2750796
409560.0000000    0.2973847
409600.0000000    0.2880630
409640.0000000    0.2885651
409680.0000000    0.2766521
409720.0000000    0.2972767
409760.0000000    0.2601553
409800.0000000    0.2780483
409840.0000000    0.2592750
409880.0000000    0.2637416
409920.0000000    0.2578880
409960.0000000    0.2527716
410000.0000000    0.2537928
410040.0000000    0.2578430
410080.0000000    0.2528121
410120.0000000    0.2499296
410160.0000000    0.2520062
410200.0000000    0.2583509
410240.0000000    0.2578199
410280.0000000    0.2397730
410320.0000000    0.2422541
410360.0000000    0.2620111
410400.0000000    0.2544717
410440.0000000    0.2438393
410480.0000000    0.2585383
410520.0000000    0.2531804
410560.0000000    0.2611040
410600.0000000    0.2535437
410640.0000000    0.2486927
410680.0000000    0.2466303
410720.0000000    0.2616533
410760.0000000    0.2491576
410800.0000000    0.2618981
410840.0000000    0.2516876
410880.0000000    0.2517674
410920.0000000    0.2450868
410960.0000000    0.2589842
411000.0000000    0.2607208
411040.0000000    0.2679948
411080.0000000    0.2836692
411120.0000000    0.2709768
411160.0000000    0.2716481
411200.0000000    0.2565879
411240.0000000    0.2770418
411280.0000000    0.2588436
411320.0000000    0.2590982
411360.0000000    0.2741765
411400.0000000    0.2813790
411440.0000000    0.2685060
411480.0000000    0.2859419
411520.0000000    0.2683896
411560.0000000    0.2537814
411600.0000000    0.2589020
411640.0000000    0.2866029
411680.0000000    0.2576303
411720.0000000    0.2682215
411760.0000000    0.2387504
411800.0000000    0.2417324
411840.0000000    0.2526645
411880.0000000    0.2488703
411920.0000000    0.2474353
411960.0000000    0.2658330
412000.0000000    0.2419272
412040.0000000    0.2577210
412080.0000000    0.2501969
412120.0000000    0.2465147
412160.0000000    0.2864974
412200.0000000    0.2955703
412240.0000000    0.2620597
412280.0000000    0.2696874
412320.0000000    0.2835701
412360.0000000    0.2784385
412400.0000000    0.2898166
412440.0000000    0.2720392
412480.0000000    0.2696705
412520.0000000    0.2754702
412560.0000000    0.2675044
412600.0000000    0.2703255
412640.0000000    0.2642743
412680.0000000    0.2655894
412720.0000000    0.2526757
412760.0000000    0.2536863
412800.0000000    0.2646233
412840.0000000    0.2320350
412880.0000000    0.2736873
412920.0000000    0.2639972
412960.0000000    0.2463450
413000.0000000    0.2559741
413040.0000000    0.2510899
413080.0000000    0.2529824
413120.0000000    0.2619874
413160.0000000    0.2462296
413200.0000000    0.2652829
413240.0000000    0.2605451
413280.0000000    0.2595764
413320.0000000    0.2539025
413360.0000000    0.2462021
413400.0000000    0.2646301
413440.0000000    0.2710624
413480.0000000    0.2846579
413520.0000000    0.2561674
413560.0000000    0.2672641
413600.0000000    0.2405380
413640.0000000    0.2616178
413680.0000000    0.2591255
413720.0000000    0.2624542
413760.0000000    0.2668066
413800.0000000    0.2483225
413840.0000000    0.2424510
413880.0000000    0.2456253
413920.0000000    0.2666504
413960.0000000    0.2540395
414000.0000000    0.2817210
414040.0000000    0.2512645
414080.0000000    0.2695109
414120.0000000    0.2588689
414160.0000000    0.2700904
414200.0000000    0.2773268
414240.0000000    0.2588273
414280.0000000    0.2633493
414320.0000000    0.2663537
414360.0000000    0.2851009
414400.0000000    0.2696624
414440.0000000    0.2541640
414480.0000000    0.2735182
414520.0000000    0.2559310
414560.0000000    0.2695580
414600.0000000    0.2663288
414640.0000000    0.2714896
414680.0000000    0.2678767
414720.0000000    0.2644375
414760.0000000    0.2894198
414800.0000000    0.2576119
414840.0000000    0.2628381
414880.0000000    0.2608764
414920.0000000    0.2717614
414960.0000000    0.2688710
415000.0000000    0.2321880
415040.0000000    0.2491050
415080.0000000    0.2788490
415120.0000000    0.2672994
415160.0000000    0.2702971
415200.0000000    0.2585572
415240.0000000    0.2492090
415280.0000000    0.2528728
415320.0000000    0.2594481
415360.0000000    0.2639145
415400.0000000    0.2618432
415440.0000000    0.2449312
415480.0000000    0.2460817
415520.0000000    0.2500812
415560.0000000    0.2390638
415600.0000000    0.2542189
415640.0000000    0.2431023
415680.0000000    0.2379212
415720.0000000    0.2327826
415760.0000000    0.2404669
415800.0000000    0.2281777
415840.0000000    0.2459587
415880.0000000    0.2483838
415920.0000000    0.2579593
415960.0000000    0.2400638
416000.0000000    0.2461778
416040.0000000    0.2369084
416080.0000000    0.2345105
416120.0000000    0.2470626
416160.0000000    0.2442581
416200.0000000    0.2741670
416240.0000000    0.2724438
416280.0000000    0.2569295
416320.0000000    0.2497293
416360.0000000    0.2316910
416400.0000000    0.2339231
416440.0000000    0.2733325
416480.0000000    0.2476082
416520.0000000    0.2645624
416560.0000000    0.2481459
416600.0000000    0.2368859
416640.0000000    0.2627662
416680.0000000    0.2719754
416720.0000000    0.2634139
416760.0000000    0.2721575
416800.0000000    0.2603944
416840.0000000    0.2582211
416880.0000000    0.2461486
416920.0000000    0.2476252
416960.0000000    0.2522985
417000.0000000    0.2717941
417040.0000000    0.2483276
417080.0000000    0.2533910
417120.0000000    0.2557869
417160.0000000    0.2604498
417200.0000000    0.2441016
417240.0000000    0.2334609
417280.0000000    0.2402496
417320.0000000    0.2348356
417360.0000000    0.2403571
417400.0000000    0.2403756
417440.0000000    0.2490817
417480.0000000    0.2563381
417520.0000000    0.2397273
417560.0000000    0.2343018
417600.0000000    0.2595223
417640.0000000    0.2518861
417680.0000000    0.2530599
417720.0000000    0.2391149
417760.0000000    0.2369469
417800.0000000    0.2536453
417840.0000000    0.2381406
417880.0000000    0.2418422
417920.0000000    0.2479568
417960.0000000    0.2516375
418000.0000000    0.2571633
418040.0000000    0.2375103
418080.0000000    0.2495757
418120.0000000    0.2374341
418160.0000000    0.2350428
418200.0000000    0.2534500
418240.0000000    0.2334213
418280.0000000    0.2398098
418320.0000000    0.2452133
418360.0000000    0.2347264
418400.0000000    0.2375027
418440.0000000    0.2410229
418480.0000000    0.2563502
418520.0000000    0.2518684
418560.0000000    0.2463670
418600.0000000    0.2408230
418640.0000000    0.2396990
418680.0000000    0.2451531
418720.0000000    0.2610753
418760.0000000    0.2363614
418800.0000000    0.2522968
418840.0000000    0.2370128
418880.0000000    0.2476874
418920.0000000    0.2418807
418960.0000000    0.2515379
419000.0000000    0.2596808
419040.0000000    0.2505949
419080.0000000    0.2564624
419120.0000000    0.2301306
419160.0000000    0.2579642
419200.0000000    0.2539134
419240.0000000    0.2523514
419280.0000000    0.2512478
419320.0000000    0.2295838
419360.0000000    0.2596075
419400.0000000    0.2858042
419440.0000000    0.2537100
419480.0000000    0.2520556
419520.0000000    0.2501646
419560.0000000    0.2498717
419600.0000000    0.2749941
419640.0000000    0.2628492
419680.0000000    0.2495676
419720.0000000    0.2396818
419760.0000000    0.2371733
419800.0000000    0.2413634
419840.0000000    0.2281192
419880.0000000    0.2651478
419920.0000000    0.2632900
419960.0000000    0.2431671
420000.0000000    0.2490587
420040.0000000    0.2454851
420080.0000000    0.2528143
420120.0000000    0.2722962
420160.0000000    0.2327821
420200.0000000    0.2344942
420240.0000000    0.2332956
420280.0000000    0.2598128
420320.0000000    0.2552563
420360.0000000    0.2492130
420400.0000000    0.2565010
420440.0000000    0.2584825
420480.0000000    0.2532066
420520.0000000    0.2550933
420560.0000000    0.2628569
420600.0000000    0.2597710
420640.0000000    0.2677844
420680.0000000    0.2697330
420720.0000000    0.2496598
420760.0000000    0.2568043
420800.0000000    0.2560749
420840.0000000    0.2493103
420880.0000000    0.2797588
420920.0000000    0.2648927
420960.0000000    0.2606246
421000.0000000    0.2625526
421040.0000000    0.2608190
421080.0000000    0.2649417
421120.0000000    0.2570396
421160.0000000    0.2662056
421200.0000000    0.2676002
421240.0000000    0.2684790
421280.0000000    0.2613360
421320.0000000    0.2717099
421360.0000000    0.2555197
421400.0000000    0.2597837
421440.0000000    0.2452090
421480.0000000    0.2603891
421520.0000000    0.2574831
421560.0000000    0.2563255
421600.0000000    0.2676833
421640.0000000    0.2844431
421680.0000000    0.2503791
421720.0000000    0.2623607
421760.0000000    0.2689958
421800.0000000    0.2592934
421840.0000000    0.2635421
421880.0000000    0.2604089
421920.0000000    0.2673375
421960.0000000    0.2452606
422000.0000000    0.2573076
422040.0000000    0.2716829
422080.0000000    0.2595287
422120.0000000    0.2764848
422160.0000000    0.2733542
422200.0000000    0.2854409
422240.0000000    0.2997817
422280.0000000    0.2547432
422320.0000000    0.2678735
422360.0000000    0.2768924
422400.0000000    0.2649747
422440.0000000    0.2629403
422480.0000000    0.2630596
422520.0000000    0.2728603
422560.0000000    0.2746091
422600.0000000    0.2623906
422640.0000000    0.2564723
422680.0000000    0.2553683
422720.0000000    0.2574898
422760.0000000    0.2565481
422800.0000000    0.2544104
422840.0000000    0.2619413
422880.0000000    0.2530518
422920.0000000    0.2638597
422960.0000000    0.2709625
423000.0000000    0.2634775
423040.0000000    0.2591457
423080.0000000    0.2534878
423120.0000000    0.2484329
423160.0000000    0.2705018
423200.0000000    0.2761374
423240.0000000    0.2767741
423280.0000000    0.2621340
423320.0000000    0.2909175
423360.0000000    0.2753095
423400.0000000    0.2596200
423440.0000000    0.2822283
423480.0000000    0.2676490
423520.0000000    0.2641596
423560.0000000    0.2542581
423600.0000000    0.2601824
423640.0000000    0.2709078
423680.0000000    0.2636513
423720.0000000    0.2610508
423760.0000000    0.2602729
423800.0000000    0.2455318
423840.0000000    0.2488370
423880.0000000    0.2594034
423920.0000000    0.2519060
423960.0000000    0.2741567
424000.0000000    0.2662150
424040.0000000    0.2673142
424080.0000000    0.2759213
424120.0000000    0.2845370
424160.0000000    0.2787106
424200.0000000    0.2641465
424240.0000000    0.2504562
424280.0000000    0.2613034
424320.0000000    0.2748693
424360.0000000    0.2558351
424400.0000000    0.2722009
424440.0000000    0.2706451
424480.0000000    0.2563450
424520.0000000    0.2577510
424560.0000000    0.2775670
424600.0000000    0.2532559
424640.0000000    0.2308172
424680.0000000    0.2638144
424720.0000000    0.2528194
424760.0000000    0.2703502
424800.0000000    0.2709176
424840.0000000    0.2831680
424880.0000000    0.2629312
424920.0000000    0.2410343
424960.0000000    0.2451741
425000.0000000    0.2697889
425040.0000000    0.2587831
425080.0000000    0.2671088
425120.0000000    0.2548251
425160.0000000    0.2487500
425200.0000000    0.2586081
425240.0000000    0.2606341
425280.0000000    0.2627976
425320.0000000    0.2611355
425360.0000000    0.2731623
425400.0000000    0.2611606
425440.0000000    0.2685671
425480.0000000    0.2687483
425520.0000000    0.2648761
425560.0000000    0.2587478
425600.0000000    0.2505969
425640.0000000    0.2690897
425680.0000000    0.2680237
425720.0000000    0.2466232
425760.0000000    0.2455056
425800.0000000    0.2592798
425840.0000000    0.2616934
425880.0000000    0.2599129
425920.0000000    0.2478817
425960.0000000    0.2434002
426000.0000000    0.2585346
426040.0000000    0.2534453
426080.0000000    0.2494511
426120.0000000    0.2849626
426160.0000000    0.2653463
426200.0000000    0.2598222
426240.0000000    0.2434663
426280.0000000    0.2591917
426320.0000000    0.2550152
426360.0000000    0.2514261
426400.0000000    0.2619996
426440.0000000    0.2643690
426480.0000000    0.2503051
426520.0000000    0.2516044
426560.0000000    0.2593635
426600.0000000    0.2596277
426640.0000000    0.2537468
426680.0000000    0.2426444
426720.0000000    0.2481441
426760.0000000    0.2450785
426800.0000000    0.2639417
426840.0000000    0.2448714
426880.0000000    0.2541935
426920.0000000    0.2416728
426960.0000000    0.2466608
427000.0000000    0.2422299
427040.0000000    0.2508302
427080.0000000    0.2567353
427120.0000000    0.2527170
427160.0000000    0.2422334
427200.0000000    0.2595637
427240.0000000    0.2301595
427280.0000000    0.2508887
427320.0000000    0.2546165
427360.0000000    0.2518568
427400.0000000    0.2660393
427440.0000000    0.2606323
427480.0000000    0.2461460
427520.0000000    0.2700948
427560.0000000    0.2511786
427600.0000000    0.2520930
427640.0000000    0.2544051
427680.0000000    0.2526846
427720.0000000    0.2489066
427760.0000000    0.2696194
427800.0000000    0.2502475
427840.0000000    0.2479430
427880.0000000    0.2564631
427920.0000000    0.2544729
427960.0000000    0.2490230
428000.0000000    0.2519313
428040.0000000    0.2498529
428080.0000000    0.2283961
428120.0000000    0.2544912
428160.0000000    0.2449954
428200.0000000    0.2475088
428240.0000000    0.2401567
428280.0000000    0.2375803
428320.0000000    0.2536455
428360.0000000    0.2603225
428400.0000000    0.2536486
428440.0000000    0.2401651
428480.0000000    0.2450652
428520.0000000    0.2337044
428560.0000000    0.2358586
428600.0000000    0.2488542
428640.0000000    0.2536564
428680.0000000    0.2396342
428720.0000000    0.2352940
428760.0000000    0.2448969
428800.0000000    0.2403729
428840.0000000    0.2434035
428880.0000000    0.2370975
428920.0000000    0.2683893
428960.0000000    0.2670054
429000.0000000    0.2523631
429040.0000000    0.2480535
429080.0000000    0.2402269
429120.0000000    0.2448600
429160.0000000    0.2604825
429200.0000000    0.2424838
429240.0000000    0.2408831
429280.0000000    0.2542804
429320.0000000    0.2415889
429360.0000000    0.2404290
429400.0000000    0.2348184
429440.0000000    0.2375739
429480.0000000    0.2436624
429520.0000000    0.2480960
429560.0000000    0.2708561
429600.0000000    0.2644817
429640.0000000    0.2599003
429680.0000000    0.2451627
429720.0000000    0.2700251
429760.0000000    0.2518055
429800.0000000    0.2607425
429840.0000000    0.2588539
429880.0000000    0.2584700
429920.0000000    0.2316732
429960.0000000    0.2478895
430000.0000000    0.2587299
430040.0000000    0.2713251
430080.0000000    0.2657783
430120.0000000    0.2498395
430160.0000000    0.2595079
430200.0000000    0.2681827
430240.0000000    0.2542024
430280.0000000    0.2658718
430320.0000000    0.2509929
430360.0000000    0.2498924
430400.0000000    0.2525696
430440.0000000    0.2528156
430480.0000000    0.2552999
430520.0000000    0.2366061
430560.0000000    0.2248940
430600.0000000    0.2381399
430640.0000000    0.2298034
430680.0000000    0.2299804
430720.0000000    0.2295926
430760.0000000    0.2385667
430800.0000000    0.2290884
430840.0000000    0.2889487
430880.0000000    0.2648109
430920.0000000    0.2578459
430960.0000000    0.2468480
431000.0000000    0.2421592
431040.0000000    0.2607701
431080.0000000    0.2459062
431120.0000000    0.2269898
431160.0000000    0.2434387
431200.0000000    0.2419259
431240.0000000    0.2242665
431280.0000000    0.2322577
431320.0000000    0.2397168
431360.0000000    0.2459349
431400.0000000    0.2629796
431440.0000000    0.2529920
431480.0000000    0.2300054
431520.0000000    0.2303875
431560.0000000    0.2592899
431600.0000000    0.2518189
431640.0000000    0.2325893
431680.0000000    0.2618109
431720.0000000    0.2691843
431760.0000000    0.2715794
431800.0000000    0.2567121
431840.0000000    0.2764156
431880.0000000    0.2696697
431920.0000000    0.2765742
431960.0000000    0.2629552
432000.0000000    0.2548689
432040.0000000    0.2481972
432080.0000000    0.2533523
432120.0000000    0.2651249
432160.0000000    0.2841560
432200.0000000    0.2917874
432240.0000000    0.2834845
432280.0000000    0.2693008
432320.0000000    0.2663816
432360.0000000    0.2620855
432400.0000000    0.2812400
432440.0000000    0.2720267
432480.0000000    0.2680579
432520.0000000    0.2581374
432560.0000000    0.2650206
432600.0000000    0.2625385
432640.0000000    0.2609653
432680.0000000    0.2654047
432720.0000000    0.2594073
432760.0000000    0.2743711
432800.0000000    0.2557865
432840.0000000    0.2694891
432880.0000000    0.2512294
432920.0000000    0.2641691
432960.0000000    0.2414180
433000.0000000    0.2551676
433040.0000000    0.2501967
433080.0000000    0.2455354
433120.0000000    0.2508906
433160.0000000    0.2450632
433200.0000000    0.2382844
433240.0000000    0.2577862
433280.0000000    0.2460935
433320.0000000    0.2829717
433360.0000000    0.2731032
433400.0000000    0.2546349
433440.0000000    0.2518936
433480.0000000    0.2436164
433520.0000000    0.2433801
433560.0000000    0.2520692
433600.0000000    0.2607650
433640.0000000    0.2398412
433680.0000000    0.2456176
433720.0000000    0.2466378
433760.0000000    0.2648446
433800.0000000    0.2458279
433840.0000000    0.2505679
433880.0000000    0.2657703
433920.0000000    0.2692239
433960.0000000    0.2549120
434000.0000000    0.2509766
434040.0000000    0.2550570
434080.0000000    0.2584831
434120.0000000    0.2330983
434160.0000000    0.2457679
434200.0000000    0.2360970
434240.0000000    0.2562794
434280.0000000    0.2458827
434320.0000000    0.2384093
434360.0000000    0.2593417
434400.0000000    0.2504804
434440.0000000    0.2511087
434480.0000000    0.2501967
434520.0000000    0.2636054
434560.0000000    0.2572869
434600.0000000    0.2634103
434640.0000000    0.2606255
434680.0000000    0.2815929
434720.0000000    0.2622998
434760.0000000    0.2587506
434800.0000000    0.2574972
434840.0000000    0.2513556
434880.0000000    0.2427116
434920.0000000    0.2551405
434960.0000000    0.2483042
435000.0000000    0.2413722
435040.0000000    0.2610461
435080.0000000    0.2311821
435120.0000000    0.2488079
435160.0000000    0.2392037
435200.0000000    0.2558860
435240.0000000    0.2666935
435280.0000000    0.2429062
435320.0000000    0.2459809
435360.0000000    0.2392752
435400.0000000    0.2653185
435440.0000000    0.2673509
435480.0000000    0.2682529
435520.0000000    0.2650012
435560.0000000    0.2768605
435600.0000000    0.2568203
435640.0000000    0.2903384
435680.0000000    0.2717574
435720.0000000    0.2688696
435760.0000000    0.2693360
435800.0000000    0.2742133
435840.0000000    0.2856285
435880.0000000    0.2692710
435920.0000000    0.2815504
435960.0000000    0.2890593
436000.0000000    0.2741778
436040.0000000    0.2895752
436080.0000000    0.2786535
436120.0000000    0.2604235
436160.0000000    0.2829383
436200.0000000    0.2639728
436240.0000000    0.2699629
436280.0000000    0.2599242
436320.0000000    0.2608601
436360.0000000    0.2731525
436400.0000000    0.2662352
436440.0000000    0.2875180
436480.0000000    0.2838858
436520.0000000    0.2872589
436560.0000000    0.2835080
436600.0000000    0.2934396
436640.0000000    0.3006849
436680.0000000    0.2760460
436720.0000000    0.2666378
436760.0000000    0.2812811
436800.0000000    0.2922671
436840.0000000    0.2652754
436880.0000000    0.2828560
436920.0000000    0.2864792
436960.0000000    0.2736818
437000.0000000    0.2736649
437040.0000000    0.2696126
437080.0000000    0.2800702
437120.0000000    0.2938361
437160.0000000    0.2864358
437200.0000000    0.2621232
437240.0000000    0.2665457
437280.0000000    0.2682046
437320.0000000    0.2779991
437360.0000000    0.2344670
437400.0000000    0.2673148
437440.0000000    0.2728299
437480.0000000    0.2684658
437520.0000000    0.2745973
437560.0000000    0.2754064
437600.0000000    0.2759287
437640.0000000    0.2662996
437680.0000000    0.2576308
437720.0000000    0.2584432
437760.0000000    0.2477874
437800.0000000    0.2629365
437840.0000000    0.2688107
437880.0000000    0.2864101
437920.0000000    0.2596550
437960.0000000    0.2660852
438000.0000000    0.2579750
438040.0000000    0.2434393
438080.0000000    0.2360311
438120.0000000    0.2545289
438160.0000000    0.2625316
438200.0000000    0.2694972
438240.0000000    0.2581320
438280.0000000    0.2660792
438320.0000000    0.2494654
438360.0000000    0.2540599
438400.0000000    0.2532607
438440.0000000    0.2457564
438480.0000000    0.2650849
438520.0000000    0.2620971
438560.0000000    0.2683172
438600.0000000    0.2772744
438640.0000000    0.2632441
438680.0000000    0.2691186
438720.0000000    0.2878383
438760.0000000    0.2673297
438800.0000000    0.2748194
438840.0000000    0.2588093
438880.0000000    0.2788486
438920.0000000    0.2870657
438960.0000000    0.2773092
439000.0000000    0.2932310
439040.0000000    0.2828493
439080.0000000    0.3094696
439120.0000000    0.2833084
439160.0000000    0.2775188
439200.0000000    0.2773568
439240.0000000    0.2823716
439280.0000000    0.2807250
439320.0000000    0.2554157
439360.0000000    0.2581781
439400.0000000    0.2844961
439440.0000000    0.2791283
439480.0000000    0.2923515
439520.0000000    0.2962545
439560.0000000    0.2791324
439600.0000000    0.3006261
439640.0000000    0.2905342
439680.0000000    0.2992709
439720.0000000    0.2930966
439760.0000000    0.2892773
439800.0000000    0.2688562
439840.0000000    0.2901345
439880.0000000    0.2905155
439920.0000000    0.2590202
439960.0000000    0.2838696
440000.0000000    0.2992778
440040.0000000    0.2806960
440080.0000000    0.2820849
440120.0000000    0.2757820
440160.0000000    0.2690493
440200.0000000    0.2604466
440240.0000000    0.2835750
440280.0000000    0.2857960
440320.0000000    0.2736432
440360.0000000    0.2753778
440400.0000000    0.2797762
440440.0000000    0.2751746
440480.0000000    0.2727759
440520.0000000    0.2623301
440560.0000000    0.2602370
440600.0000000    0.2667944
440640.0000000    0.2608358
440680.0000000    0.2674586
440720.0000000    0.2657056
440760.0000000    0.2546867
440800.0000000    0.2529600
440840.0000000    0.2351138
440880.0000000    0.2502155
440920.0000000    0.2655095
440960.0000000    0.2662218
441000.0000000    0.2655783
441040.0000000    0.2552282
441080.0000000    0.2536150
441120.0000000    0.2673764
441160.0000000    0.2523291
441200.0000000    0.2489760
441240.0000000    0.2690929
441280.0000000    0.2397909
441320.0000000    0.2734314
441360.0000000    0.2686756
441400.0000000    0.2753356
441440.0000000    0.2753924
441480.0000000    0.2933293
441520.0000000    0.2848561
441560.0000000    0.2707306
441600.0000000    0.2534286
441640.0000000    0.2647256
441680.0000000    0.2702460
441720.0000000    0.2772904
441760.0000000    0.2737103
441800.0000000    0.2628742
441840.0000000    0.2781947
441880.0000000    0.2763487
441920.0000000    0.2675192
441960.0000000    0.2588658
442000.0000000    0.2768387
442040.0000000    0.2609209
442080.0000000    0.2824462
442120.0000000    0.2815010
442160.0000000    0.2842657
442200.0000000    0.2828270
442240.0000000    0.2795295
442280.0000000    0.2491077
442320.0000000    0.2727379
442360.0000000    0.2845000
442400.0000000    0.2655944
442440.0000000    0.2787135
442480.0000000    0.2906466
442520.0000000    0.2759158
442560.0000000    0.2858248
442600.0000000    0.2754296
442640.0000000    0.2559795
442680.0000000    0.2465418
442720.0000000    0.2506938
442760.0000000    0.2601456
442800.0000000    0.2744496
442840.0000000    0.2742881
442880.0000000    0.2624633
442920.0000000    0.2623274
442960.0000000    0.2685527
443000.0000000    0.2713716
443040.0000000    0.2675957
443080.0000000    0.2479493
443120.0000000    0.2527472
443160.0000000    0.2502240
443200.0000000    0.2665968
443240.0000000    0.2639883
443280.0000000    0.2748853
443320.0000000    0.2757325
443360.0000000    0.2675311
443400.0000000    0.2608749
443440.0000000    0.2623801
443480.0000000    0.2816809
443520.0000000    0.2615554
443560.0000000    0.2496254
443600.0000000    0.2646539
443640.0000000    0.2741436
443680.0000000    0.2648398
443720.0000000    0.2672883
443760.0000000    0.2564644
443800.0000000    0.2507558
443840.0000000    0.2818550
443880.0000000    0.2518665
443920.0000000    0.2502247
443960.0000000    0.2733493
444000.0000000    0.2558418
444040.0000000    0.2697252
444080.0000000    0.2547380
444120.0000000    0.2475297
444160.0000000    0.2502149
444200.0000000    0.2227919
444240.0000000    0.2538875
444280.0000000    0.2604745
444320.0000000    0.2653784
444360.0000000    0.2511157
444400.0000000    0.2565699
444440.0000000    0.2659359
444480.0000000    0.2852876
444520.0000000    0.2811598
444560.0000000    0.2574172
444600.0000000    0.2670638
444640.0000000    0.2493087
444680.0000000    0.2582758
444720.0000000    0.2557212
444760.0000000    0.2793475
444800.0000000    0.2612104
444840.0000000    0.2776982
444880.0000000    0.2670273
444920.0000000    0.2645497
444960.0000000    0.2840713
445000.0000000    0.2792603
445040.0000000    0.2740941
445080.0000000    0.2612445
445120.0000000    0.2801967
445160.0000000    0.2867033
445200.0000000    0.2793359
445240.0000000    0.2751779
445280.0000000    0.2720279
445320.0000000    0.2637243
445360.0000000    0.2877161
445400.0000000    0.2703187
445440.0000000    0.2647509
445480.0000000    0.2696466
445520.0000000    0.2787467
445560.0000000    0.2702698
445600.0000000    0.2720470
445640.0000000    0.2661710
445680.0000000    0.2568246
445720.0000000    0.2576903
445760.0000000    0.2832794
445800.0000000    0.2754753
445840.0000000    0.2617659
445880.0000000    0.2587568
445920.0000000    0.2620892
445960.0000000    0.2647803
446000.0000000    0.2728442
446040.0000000    0.2742054
446080.0000000    0.2646267
446120.0000000    0.2640728
446160.0000000    0.2728207
446200.0000000    0.2764767
446240.0000000    0.2866646
446280.0000000    0.2741229
446320.0000000    0.2812495
446360.0000000    0.2636737
446400.0000000    0.2709738
446440.0000000    0.2745483
446480.0000000    0.2717052
446520.0000000    0.2551986
446560.0000000    0.2632011
446600.0000000    0.2625322
446640.0000000    0.2687787
446680.0000000    0.2578901
446720.0000000    0.2505009
446760.0000000    0.2771821
446800.0000000    0.2649824
446840.0000000    0.2836553
446880.0000000    0.2753076
446920.0000000    0.2561531
446960.0000000    0.2757864
447000.0000000    0.2713741
447040.0000000    0.2677433
447080.0000000    0.2690668
447120.0000000    0.2690122
447160.0000000    0.2781960
447200.0000000    0.2690899
447240.0000000    0.2848178
447280.0000000    0.2671919
447320.0000000    0.2806795
447360.0000000    0.2650563
447400.0000000    0.2688706
447440.0000000    0.2733732
447480.0000000    0.2724651
447520.0000000    0.2635627
447560.0000000    0.2889829
447600.0000000    0.2826187
447640.0000000    0.2752214
447680.0000000    0.2795011
447720.0000000    0.2813987
447760.0000000    0.2761806
447800.0000000    0.2897578
447840.0000000    0.2997494
447880.0000000    0.2973276
447920.0000000    0.2726420
447960.0000000    0.2868059
448000.0000000    0.2521768
448040.0000000    0.2855069
448080.0000000    0.2705067
448120.0000000    0.2881810
448160.0000000    0.2700832
448200.0000000    0.2806029
448240.0000000    0.2822595
448280.0000000    0.2741394
448320.0000000    0.2817112
448360.0000000    0.2820399
448400.0000000    0.2738079
448440.0000000    0.2625394
448480.0000000    0.2654176
448520.0000000    0.2695839
448560.0000000    0.2648846
448600.0000000    0.2529830
448640.0000000    0.2509505
448680.0000000    0.2847483
448720.0000000    0.2754118
448760.0000000    0.2541060
448800.0000000    0.2476025
448840.0000000    0.2717372
448880.0000000    0.2612055
448920.0000000    0.2613021
448960.0000000    0.2724088
449000.0000000    0.2952746
449040.0000000    0.2678582
449080.0000000    0.2789516
449120.0000000    0.2732789
449160.0000000    0.2707191
449200.0000000    0.2569360
449240.0000000    0.2695389
449280.0000000    0.2727920
449320.0000000    0.2730708
449360.0000000    0.2747137
449400.0000000    0.2681677
449440.0000000    0.2765577
449480.0000000    0.2924466
449520.0000000    0.2809601
449560.0000000    0.2799087
449600.0000000    0.2806779
449640.0000000    0.2754047
449680.0000000    0.2758305
449720.0000000    0.2664994
449760.0000000    0.2431507
449800.0000000    0.2758431
449840.0000000    0.2798763
449880.0000000    0.2808226
449920.0000000    0.2774130
449960.0000000    0.2567947
450000.0000000    0.2646859
450040.0000000    0.2652300
450080.0000000    0.2679997
450120.0000000    0.2875029
450160.0000000    0.2727413
450200.0000000    0.2953964
450240.0000000    0.2630277
450280.0000000    0.2836197
450320.0000000    0.2775311
450360.0000000    0.2572948
450400.0000000    0.2634256
450440.0000000    0.2483568
450480.0000000    0.2397551
450520.0000000    0.2655597
450560.0000000    0.2571107
450600.0000000    0.2523324
450640.0000000    0.2592536
450680.0000000    0.2509325
450720.0000000    0.2528785
450760.0000000    0.2641883
450800.0000000    0.2860826
450840.0000000    0.2717517
450880.0000000    0.2736018
450920.0000000    0.2515845
450960.0000000    0.2710891
451000.0000000    0.2655183
451040.0000000    0.2756322
451080.0000000    0.2563815
451120.0000000    0.2533034
451160.0000000    0.2222033
451200.0000000    0.2236146
451240.0000000    0.2219040
451280.0000000    0.2229092
451320.0000000    0.2360568
451360.0000000    0.2332540
451400.0000000    0.2218843
451440.0000000    0.2234830
451480.0000000    0.2341175
451520.0000000    0.2144068
451560.0000000    0.2297927
451600.0000000    0.2161576
451640.0000000    0.2201295
451680.0000000    0.2364013
451720.0000000    0.2377007
451760.0000000    0.2337304
451800.0000000    0.2544465
451840.0000000    0.2823479
451880.0000000    0.2643863
451920.0000000    0.2822210
451960.0000000    0.2874698
452000.0000000    0.2793637
452040.0000000    0.2736534
452080.0000000    0.2847500
452120.0000000    0.2705131
452160.0000000    0.2688397
452200.0000000    0.2598528
452240.0000000    0.2770787
452280.0000000    0.2687329
452320.0000000    0.2749330
452360.0000000    0.2579590
452400.0000000    0.2788240
452440.0000000    0.2567337
452480.0000000    0.2439261
452520.0000000    0.2516895
452560.0000000    0.2542712
452600.0000000    0.2403396
452640.0000000    0.2351166
452680.0000000    0.2446475
452720.0000000    0.2548249
452760.0000000    0.2424870
452800.0000000    0.2346919
452840.0000000    0.2508711
452880.0000000    0.2592202
452920.0000000    0.2844517
452960.0000000    0.2518341
453000.0000000    0.2464749
453040.0000000    0.2731131
453080.0000000    0.2404728
453120.0000000    0.2696179
453160.0000000    0.2823455
453200.0000000    0.2628163
453240.0000000    0.2657993
453280.0000000    0.2837804
453320.0000000    0.2779620
453360.0000000    0.2613026
453400.0000000    0.2655479
453440.0000000    0.2694915
453480.0000000    0.2602645
453520.0000000    0.2587984
453560.0000000    0.2763351
453600.0000000    0.2591236
453640.0000000    0.2748287
453680.0000000    0.2488984
453720.0000000    0.2440186
453760.0000000    0.2573063
453800.0000000    0.2740639
453840.0000000    0.2716340
453880.0000000    0.2653335
453920.0000000    0.2405547
453960.0000000    0.2458177
454000.0000000    0.2515962
454040.0000000    0.2674204
454080.0000000    0.2631441
454120.0000000    0.2722526
454160.0000000    0.2643576
454200.0000000    0.2414314
454240.0000000    0.2706552
454280.0000000    0.2368149
454320.0000000    0.2608683
454360.0000000    0.2348804
454400.0000000    0.2532235
454440.0000000    0.2686400
454480.0000000    0.2541796
454520.0000000    0.2404065
454560.0000000    0.2650715
454600.0000000    0.2551138
454640.0000000    0.2592140
454680.0000000    0.2433034
454720.0000000    0.2640603
454760.0000000    0.2671823
454800.0000000    0.2707615
454840.0000000    0.2690986
454880.0000000    0.2732506
454920.0000000    0.2768108
454960.0000000    0.2800089
455000.0000000    0.2813832
455040.0000000    0.2545393
455080.0000000    0.2643243
455120.0000000    0.2634035
455160.0000000    0.2709840
455200.0000000    0.2578921
455240.0000000    0.2585799
455280.0000000    0.2820282
455320.0000000    0.2666394
455360.0000000    0.2738295
455400.0000000    0.2576365
455440.0000000    0.2668557
455480.0000000    0.2545975
455520.0000000    0.2731175
455560.0000000    0.2782704
455600.0000000    0.2660084
455640.0000000    0.2721366
455680.0000000    0.2731437
455720.0000000    0.2609857
455760.0000000    0.2665283
455800.0000000    0.2706258
455840.0000000    0.2744088
455880.0000000    0.2884205
455920.0000000    0.2896906
455960.0000000    0.2793811
456000.0000000    0.2884242
456040.0000000    0.2959332
456080.0000000    0.2946836
456120.0000000    0.2745836
456160.0000000    0.2790262
456200.0000000    0.2679411
456240.0000000    0.2788210
456280.0000000    0.2857561
456320.0000000    0.2807890
456360.0000000    0.2631621
456400.0000000    0.2931134
456440.0000000    0.2731892
456480.0000000    0.2806838
456520.0000000    0.2911068
456560.0000000    0.2756066
456600.0000000    0.2693460
456640.0000000    0.2631318
456680.0000000    0.2854655
456720.0000000    0.2943451
456760.0000000    0.2767258
456800.0000000    0.2495665
456840.0000000    0.2687238
456880.0000000    0.2524379
456920.0000000    0.2543898
456960.0000000    0.2757214
457000.0000000    0.2696906
457040.0000000    0.2679620
457080.0000000    0.2769656
457120.0000000    0.2532898
457160.0000000    0.2583072
457200.0000000    0.2758249
457240.0000000    0.2732968
457280.0000000    0.2593251
457320.0000000    0.2452370
457360.0000000    0.2615431
457400.0000000    0.2538694
457440.0000000    0.2565295
457480.0000000    0.2756277
457520.0000000    0.2564046
457560.0000000    0.2588111
457600.0000000    0.2339686
457640.0000000    0.2620555
457680.0000000    0.2636193
457720.0000000    0.2500191
457760.0000000    0.2580024
457800.0000000    0.2680068
457840.0000000    0.2652614
457880.0000000    0.2591896
457920.0000000    0.2496915
457960.0000000    0.2570237
458000.0000000    0.2701687
458040.0000000    0.2701344
458080.0000000    0.2609698
458120.0000000    0.2652232
458160.0000000    0.2634507
458200.0000000    0.2704259
458240.0000000    0.2751367
458280.0000000    0.2623115
458320.0000000    0.2564010
458360.0000000    0.2642135
458400.0000000    0.2636636
458440.0000000    0.2575288
458480.0000000    0.2714157
458520.0000000    0.2613483
458560.0000000    0.2831288
458600.0000000    0.2804951
458640.0000000    0.2695631
458680.0000000    0.2898712
458720.0000000    0.2656696
458760.0000000    0.2831071
458800.0000000    0.2851059
458840.0000000    0.2900561
458880.0000000    0.2895533
458920.0000000    0.2758006
458960.0000000    0.2702460
459000.0000000    0.2600248
459040.0000000    0.2631668
459080.0000000    0.2766086
459120.0000000    0.2923191
459160.0000000    0.2659150
459200.0000000    0.2820434
459240.0000000    0.2639785
459280.0000000    0.2482761
459320.0000000    0.2839709
459360.0000000    0.2842790
459400.0000000    0.2657120
459440.0000000    0.2721280
459480.0000000    0.2543314
459520.0000000    0.2584939
459560.0000000    0.2580661
459600.0000000    0.2839164
459640.0000000    0.2611437
459680.0000000    0.2441907
459720.0000000    0.2667494
459760.0000000    0.2528606
459800.0000000    0.2602473
459840.0000000    0.2621474
459880.0000000    0.2736656
459920.0000000    0.2558684
459960.0000000    0.2530641
460000.0000000    0.2712223
460040.0000000    0.2524670
460080.0000000    0.2602327
460120.0000000    0.2820446
460160.0000000    0.2668822
460200.0000000    0.2618982
460240.0000000    0.2667855
460280.0000000    0.2375380
460320.0000000    0.2377959
460360.0000000    0.2786874
460400.0000000    0.2528981
460440.0000000    0.2717830
460480.0000000    0.2847767
460520.0000000    0.3099250
460560.0000000    0.2765379
460600.0000000    0.2703865
460640.0000000    0.2952071
460680.0000000    0.2778446
460720.0000000    0.2625596
460760.0000000    0.2682701
460800.0000000    0.2697438
460840.0000000    0.2574426
460880.0000000    0.2723354
460920.0000000    0.2935537
460960.0000000    0.2674560
461000.0000000    0.2648695
461040.0000000    0.2585288
461080.0000000    0.2708138
461120.0000000    0.2917144
461160.0000000    0.2861828
461200.0000000    0.3050326
461240.0000000    0.3087231
461280.0000000    0.2671587
461320.0000000    0.2753603
461360.0000000    0.2677757
461400.0000000    0.2734492
461440.0000000    0.2612541
461480.0000000    0.2590704
461520.0000000    0.2622667
461560.0000000    0.2606002
461600.0000000    0.2664847
461640.0000000    0.2675797
461680.0000000    0.2776603
461720.0000000    0.2603492
461760.0000000    0.2819135
461800.0000000    0.2682018
461840.0000000    0.2707247
461880.0000000    0.2556656
461920.0000000    0.2713797
461960.0000000    0.2713178
462000.0000000    0.2720316
462040.0000000    0.2985395
462080.0000000    0.2976460
462120.0000000    0.2626857
462160.0000000    0.2707762
462200.0000000    0.2723644
462240.0000000    0.2794165
462280.0000000    0.2665682
462320.0000000    0.2741670
462360.0000000    0.2674052
462400.0000000    0.2685871
462440.0000000    0.2660877
462480.0000000    0.2502050
462520.0000000    0.2531551
462560.0000000    0.2686430
462600.0000000    0.2584226
462640.0000000    0.2612141
462680.0000000    0.2831123
462720.0000000    0.2545463
462760.0000000    0.2717780
462800.0000000    0.2468620
462840.0000000    0.2382909
462880.0000000    0.2588167
462920.0000000    0.2788487
462960.0000000    0.2432913
463000.0000000    0.2529848
463040.0000000    0.2501001
463080.0000000    0.2462045
463120.0000000    0.2875752
463160.0000000    0.2686667
463200.0000000    0.2682382
463240.0000000    0.2504418
463280.0000000    0.2687172
463320.0000000    0.2589434
463360.0000000    0.2468716
463400.0000000    0.2457853
463440.0000000    0.2572817
463480.0000000    0.2460914
463520.0000000    0.2701325
463560.0000000    0.2800409
463600.0000000    0.2852403
463640.0000000    0.2720587
463680.0000000    0.2741716
463720.0000000    0.2532266
463760.0000000    0.2612629
463800.0000000    0.2616192
463840.0000000    0.2615730
463880.0000000    0.2521717
463920.0000000    0.2634987
463960.0000000    0.2838416
464000.0000000    0.2666750
464040.0000000    0.2771516
464080.0000000    0.2475253
464120.0000000    0.2784331
464160.0000000    0.2499170
464200.0000000    0.2642708
464240.0000000    0.2571614
464280.0000000    0.2631362
464320.0000000    0.2595774
464360.0000000    0.2703415
464400.0000000    0.2564108
464440.0000000    0.2572384
464480.0000000    0.2594364
464520.0000000    0.2668312
464560.0000000    0.2579230
464600.0000000    0.2596435
464640.0000000    0.2605368
464680.0000000    0.2694868
464720.0000000    0.2681358
464760.0000000    0.2699728
464800.0000000    0.2904931
464840.0000000    0.2478560
464880.0000000    0.2452756
464920.0000000    0.2572311
464960.0000000    0.2592706
465000.0000000    0.2556095
465040.0000000    0.2688445
465080.0000000    0.2621742
465120.0000000    0.2673997
465160.0000000    0.2618194
465200.0000000    0.2826610
465240.0000000    0.2591752
465280.0000000    0.2722311
465320.0000000    0.2896101
465360.0000000    0.2768463
465400.0000000    0.2722073
465440.0000000    0.2677568
465480.0000000    0.2749418
465520.0000000    0.2624427
465560.0000000    0.2555371
465600.0000000    0.2655866
465640.0000000    0.2618956
465680.0000000    0.2774390
465720.0000000    0.2547667
465760.0000000    0.2644612
465800.0000000    0.2903958
465840.0000000    0.2589090
465880.0000000    0.2654805
465920.0000000    0.2340812
465960.0000000    0.2528648
466000.0000000    0.2676972
466040.0000000    0.2632035
466080.0000000    0.2632093
466120.0000000    0.2661996
466160.0000000    0.2833828
466200.0000000    0.2682186
466240.0000000    0.2729644
466280.0000000    0.2588182
466320.0000000    0.2619075
466360.0000000    0.2723453
466400.0000000    0.2597196
466440.0000000    0.2776248
466480.0000000    0.2642592
466520.0000000    0.2780561
466560.0000000    0.2467099
466600.0000000    0.2575391
466640.0000000    0.2378027
466680.0000000    0.2555059
466720.0000000    0.2468081
466760.0000000    0.2634871
466800.0000000    0.2872147
466840.0000000    0.2585318
466880.0000000    0.2674064
466920.0000000    0.2699158
466960.0000000    0.2812697
467000.0000000    0.2647722
467040.0000000    0.2595369
467080.0000000    0.2674277
467120.0000000    0.2663603
467160.0000000    0.2473720
467200.0000000    0.2562339
467240.0000000    0.2663737
467280.0000000    0.2805192
467320.0000000    0.2566299
467360.0000000    0.2384300
467400.0000000    0.2581396
467440.0000000    0.2829880
467480.0000000    0.2678537
467520.0000000    0.2727855
467560.0000000    0.2470748
467600.0000000    0.2677159
467640.0000000    0.2725402
467680.0000000    0.2649167
467720.0000000    0.2850998
467760.0000000    0.2599151
467800.0000000    0.2638668
467840.0000000    0.2557267
467880.0000000    0.2853663
467920.0000000    0.2701676
467960.0000000    0.2956935
468000.0000000    0.2801650
468040.0000000    0.2740794
468080.0000000    0.2568994
468120.0000000    0.2786668
468160.0000000    0.2847735
468200.0000000    0.2664925
468240.0000000    0.2502031
468280.0000000    0.2743511
468320.0000000    0.2789539
468360.0000000    0.2824598
468400.0000000    0.2795036
468440.0000000    0.2534758
468480.0000000    0.2747654
468520.0000000    0.2938583
468560.0000000    0.2653250
468600.0000000    0.2787410
468640.0000000    0.2842670
468680.0000000    0.2670814
468720.0000000    0.2870823
468760.0000000    0.2716534
468800.0000000    0.2619061
468840.0000000    0.2590897
468880.0000000    0.2505859
468920.0000000    0.2713948
468960.0000000    0.2433077
469000.0000000    0.2541896
469040.0000000    0.2869287
469080.0000000    0.2626315
469120.0000000    0.2698488
469160.0000000    0.2522941
469200.0000000    0.2787323
469240.0000000    0.2725730
469280.0000000    0.2684970
469320.0000000    0.2392474
469360.0000000    0.2596743
469400.0000000    0.2601008
469440.0000000    0.2764100
469480.0000000    0.2771138
469520.0000000    0.2894908
469560.0000000    0.2788436
469600.0000000    0.2768249
469640.0000000    0.2763861
469680.0000000    0.2671874
469720.0000000    0.2574163
469760.0000000    0.2422168
469800.0000000    0.2561876
469840.0000000    0.2538117
469880.0000000    0.2591157
469920.0000000    0.2763922
469960.0000000    0.2832405
470000.0000000    0.2746644
470040.0000000    0.2569097
470080.0000000    0.2538069
470120.0000000    0.2605389
470160.0000000    0.2560990
470200.0000000    0.2777500
470240.0000000    0.2713116
470280.0000000    0.2759749
470320.0000000    0.2576636
470360.0000000    0.2744319
470400.0000000    0.2844372
470440.0000000    0.2619727
470480.0000000    0.2835300
470520.0000000    0.2917716
470560.0000000    0.2664279
470600.0000000    0.2648689
470640.0000000    0.2627358
470680.0000000    0.2526253
470720.0000000    0.2509934
470760.0000000    0.2511641
470800.0000000    0.2529651
470840.0000000    0.2613444
470880.0000000    0.2727252
470920.0000000    0.2692700
470960.0000000    0.2425867
471000.0000000    0.2720957
471040.0000000    0.2546260
471080.0000000    0.2604011
471120.0000000    0.2887479
471160.0000000    0.2641774
471200.0000000    0.2624980
471240.0000000    0.2596903
471280.0000000    0.2555441
471320.0000000    0.2709856
471360.0000000    0.2978749
471400.0000000    0.2903476
471440.0000000    0.2737871
471480.0000000    0.2721347
471520.0000000    0.2910742
471560.0000000    0.3013721
471600.0000000    0.2618825
471640.0000000    0.2655854
471680.0000000    0.2630149
471720.0000000    0.2669020
471760.0000000    0.2514727
471800.0000000    0.2729144
471840.0000000    0.2857796
471880.0000000    0.2728596
471920.0000000    0.2784608
471960.0000000    0.2689140
472000.0000000    0.2684825
472040.0000000    0.2848772
472080.0000000    0.2816392
472120.0000000    0.2974580
472160.0000000    0.2664394
472200.0000000    0.2940171
472240.0000000    0.2962826
472280.0000000    0.2755541
472320.0000000    0.2788264
472360.0000000    0.2642335
472400.0000000    0.2822083
472440.0000000    0.2616499
472480.0000000    0.2870928
472520.0000000    0.2769434
472560.0000000    0.2786269
472600.0000000    0.2946561
472640.0000000    0.2815302
472680.0000000    0.2629513
472720.0000000    0.2691068
472760.0000000    0.2691060
472800.0000000    0.2588053
472840.0000000    0.2703208
472880.0000000    0.2763673
472920.0000000    0.2402048
472960.0000000    0.2887223
473000.0000000    0.2705979
473040.0000000    0.2785715
473080.0000000    0.2994528
473120.0000000    0.2765137
473160.0000000    0.2818875
473200.0000000    0.2824916
473240.0000000    0.2946821
473280.0000000    0.2798153
473320.0000000    0.2767104
473360.0000000    0.2562226
473400.0000000    0.2583797
473440.0000000    0.2804229
473480.0000000    0.2831547
473520.0000000    0.2912567
473560.0000000    0.2783388
473600.0000000    0.2446862
473640.0000000    0.2632723
473680.0000000    0.2532423
473720.0000000    0.2431912
473760.0000000    0.2672983
473800.0000000    0.2701477
473840.0000000    0.2460781
473880.0000000    0.2724307
473920.0000000    0.2668884
473960.0000000    0.2690884
474000.0000000    0.2546650
474040.0000000    0.2284180
474080.0000000    0.2832421
474120.0000000    0.2703146
474160.0000000    0.2775919
474200.0000000    0.2890779
474240.0000000    0.2702729
474280.0000000    0.2701774
474320.0000000    0.2787463
474360.0000000    0.2808344
474400.0000000    0.2687488
474440.0000000    0.2667126
474480.0000000    0.2703006
474520.0000000    0.2852079
474560.0000000    0.2746309
474600.0000000    0.2688195
474640.0000000    0.2981728
474680.0000000    0.2565704
474720.0000000    0.2738268
474760.0000000    0.2860752
474800.0000000    0.2572076
474840.0000000    0.2567314
474880.0000000    0.2766861
474920.0000000    0.2626566
474960.0000000    0.2744928
475000.0000000    0.2695792
475040.0000000    0.2867328
475080.0000000    0.2702256
475120.0000000    0.2582262
475160.0000000    0.2587862
475200.0000000    0.2654952
475240.0000000    0.2680893
475280.0000000    0.2579561
475320.0000000    0.2496736
475360.0000000    0.2729594
475400.0000000    0.2836215
475440.0000000    0.2732517
475480.0000000    0.2574344
475520.0000000    0.2770121
475560.0000000    0.2601617
475600.0000000    0.2713861
475640.0000000    0.2626438
475680.0000000    0.2625842
475720.0000000    0.2543556
475760.0000000    0.2628510
475800.0000000    0.2728287
475840.0000000    0.2573741
475880.0000000    0.2600906
475920.0000000    0.2651055
475960.0000000    0.2464080
476000.0000000    0.2485229
476040.0000000    0.2690598
476080.0000000    0.2625150
476120.0000000    0.2479772
476160.0000000    0.2482449
476200.0000000    0.2366494
476240.0000000    0.2475725
476280.0000000    0.2486976
476320.0000000    0.2706780
476360.0000000    0.2377246
476400.0000000    0.2517594
476440.0000000    0.2706890
476480.0000000    0.2705494
476520.0000000    0.2685237
476560.0000000    0.2713922
476600.0000000    0.2597529
476640.0000000    0.2750805
476680.0000000    0.2776847
476720.0000000    0.3026555
476760.0000000    0.2720818
476800.0000000    0.2686669
476840.0000000    0.2608449
476880.0000000    0.2701990
476920.0000000    0.2570111
476960.0000000    0.2722296
477000.0000000    0.2613829
477040.0000000    0.2729782
477080.0000000    0.2692811
477120.0000000    0.2523129
477160.0000000    0.2791334
477200.0000000    0.2828938
477240.0000000    0.2782508
477280.0000000    0.2804538
477320.0000000    0.2832716
477360.0000000    0.2821434
477400.0000000    0.2918658
477440.0000000    0.2703007
477480.0000000    0.2757367
477520.0000000    0.2557875
477560.0000000    0.2846181
477600.0000000    0.2834124
477640.0000000    0.2879972
477680.0000000    0.2764368
477720.0000000    0.2862144
477760.0000000    0.2902448
477800.0000000    0.2955786
477840.0000000    0.2674853
477880.0000000    0.2705422
477920.0000000    0.2876012
477960.0000000    0.2793033
478000.0000000    0.2705449
478040.0000000    0.2870168
478080.0000000    0.2856076
478120.0000000    0.2672654
478160.0000000    0.2894501
478200.0000000    0.2779815
478240.0000000    0.2672324
478280.0000000    0.2741022
478320.0000000    0.2466693
478360.0000000    0.2587574
478400.0000000    0.2645677
478440.0000000    0.2439547
478480.0000000    0.2497639
478520.0000000    0.2464259
478560.0000000    0.2502555
478600.0000000    0.2452615
478640.0000000    0.2443033
478680.0000000    0.2474740
478720.0000000    0.2328831
478760.0000000    0.2697603
478800.0000000    0.2662393
478840.0000000    0.2782546
478880.0000000    0.2540205
478920.0000000    0.2699156
478960.0000000    0.2456877
479000.0000000    0.2618558
479040.0000000    0.2648428
479080.0000000    0.2523106
479120.0000000    0.2596623
479160.0000000    0.2633839
479200.0000000    0.2597761
479240.0000000    0.2678192
479280.0000000    0.2557368
479320.0000000    0.2443775
479360.0000000    0.2580183
479400.0000000    0.2635917
479440.0000000    0.2394980
479480.0000000    0.2608148
479520.0000000    0.2601803
479560.0000000    0.2511609
479600.0000000    0.2392675
479640.0000000    0.2545019
479680.0000000    0.2288692
479720.0000000    0.2456306
479760.0000000    0.2415825
479800.0000000    0.2494725
479840.0000000    0.2723675
479880.0000000    0.2930033
479920.0000000    0.2730121
479960.0000000    0.2600459
480000.0000000    0.2592149
480040.0000000    0.2738463
480080.0000000    0.2661939
480120.0000000    0.2909776
480160.0000000    0.2999903
480200.0000000    0.2904358
480240.0000000    0.2797249
480280.0000000    0.2622097
480320.0000000    0.2724668
480360.0000000    0.2877527
480400.0000000    0.2888988
480440.0000000    0.2699678
480480.0000000    0.2740646
480520.0000000    0.2812281
480560.0000000    0.2654285
480600.0000000    0.2782069
480640.0000000    0.2813913
480680.0000000    0.2830289
480720.0000000    0.2917005
480760.0000000    0.2569888
480800.0000000    0.2574658
480840.0000000    0.2752729
480880.0000000    0.2640396
480920.0000000    0.2718532
480960.0000000    0.2850025
481000.0000000    0.2724333
481040.0000000    0.2708045
481080.0000000    0.2576056
481120.0000000    0.2905917
481160.0000000    0.2778662
481200.0000000    0.2721764
481240.0000000    0.2802662
481280.0000000    0.2888938
481320.0000000    0.2723006
481360.0000000    0.2741970
481400.0000000    0.2771791
481440.0000000    0.2874984
481480.0000000    0.2881127
481520.0000000    0.2977113
481560.0000000    0.2868487
481600.0000000    0.2623264
481640.0000000    0.2667530
481680.0000000    0.2438092
481720.0000000    0.2746009
481760.0000000    0.2711858
481800.0000000    0.2577009
481840.0000000    0.2818913
481880.0000000    0.2762157
481920.0000000    0.2698654
481960.0000000    0.2686100
482000.0000000    0.2791670
482040.0000000    0.2775488
482080.0000000    0.2719173
482120.0000000    0.2615080
482160.0000000    0.2545890
482200.0000000    0.2655764
482240.0000000    0.2533991
482280.0000000    0.2594888
482320.0000000    0.2617451
482360.0000000    0.2581030
482400.0000000    0.2633407
482440.0000000    0.2542643
482480.0000000    0.2877419
482520.0000000    0.2580991
482560.0000000    0.2947607
482600.0000000    0.2609471
482640.0000000    0.2756638
482680.0000000    0.2559323
482720.0000000    0.2706645
482760.0000000    0.2811748
482800.0000000    0.3011073
482840.0000000    0.2785827
482880.0000000    0.2645909
482920.0000000    0.2812898
482960.0000000    0.2680899
483000.0000000    0.2699381
483040.0000000    0.2657354
483080.0000000    0.2778135
483120.0000000    0.2652445
483160.0000000    0.2607618
483200.0000000    0.2676819
483240.0000000    0.2620114
483280.0000000    0.2657407
483320.0000000    0.2960617
483360.0000000    0.2896473
483400.0000000    0.2904393
483440.0000000    0.2776356
483480.0000000    0.2632378
483520.0000000    0.2548538
483560.0000000    0.2507221
483600.0000000    0.2887006
483640.0000000    0.2758996
483680.0000000    0.2743539
483720.0000000    0.2656781
483760.0000000    0.2433772
483800.0000000    0.2560814
483840.0000000    0.2640123
483880.0000000    0.2467939
483920.0000000    0.2431149
483960.0000000    0.2516190
484000.0000000    0.2559259
484040.0000000    0.2422836
484080.0000000    0.2440306
484120.0000000    0.2361156
484160.0000000    0.2667373
484200.0000000    0.2421136
484240.0000000    0.2547706
484280.0000000    0.2399943
484320.0000000    0.2425030
484360.0000000    0.2661659
484400.0000000    0.2382662
484440.0000000    0.2541087
484480.0000000    0.2540454
484520.0000000    0.2621534
484560.0000000    0.2658609
484600.0000000    0.2609497
484640.0000000    0.2520992
484680.0000000    0.2760651
484720.0000000    0.2563500
484760.0000000    0.2470184
484800.0000000    0.2559507
484840.0000000    0.2625603
484880.0000000    0.2625980
484920.0000000    0.2673030
484960.0000000    0.2625846
485000.0000000    0.2631807
485040.0000000    0.2692400
485080.0000000    0.2744718
485120.0000000    0.2435458
485160.0000000    0.2751731
485200.0000000    0.2669365
485240.0000000    0.2562659
485280.0000000    0.2789221
485320.0000000    0.2772955
485360.0000000    0.2633004
485400.0000000    0.2674555
485440.0000000    0.2683798
485480.0000000    0.2764941
485520.0000000    0.2594345
485560.0000000    0.2438756
485600.0000000    0.2550773
485640.0000000    0.2726428
485680.0000000    0.2747170
485720.0000000    0.2635257
485760.0000000    0.2907532
485800.0000000    0.2499485
485840.0000000    0.2590694
485880.0000000    0.2729139
485920.0000000    0.2602053
485960.0000000    0.2752024
486000.0000000    0.2709886
486040.0000000    0.2770535
486080.0000000    0.2635480
486120.0000000    0.2527544
486160.0000000    0.2723474
486200.0000000    0.2654939
486240.0000000    0.2630916
486280.0000000    0.2606637
486320.0000000    0.2541133
486360.0000000    0.2973557
486400.0000000    0.2523003
486440.0000000    0.2460377
486480.0000000    0.2697911
486520.0000000    0.2708007
486560.0000000    0.2803941
486600.0000000    0.2557071
486640.0000000    0.2670259
486680.0000000    0.2697000
486720.0000000    0.2720487
486760.0000000    0.2616927
486800.0000000    0.2598652
486840.0000000    0.2812788
486880.0000000    0.2461391
486920.0000000    0.2534640
486960.0000000    0.2590604
487000.0000000    0.2660334
487040.0000000    0.2411059
487080.0000000    0.2417049
487120.0000000    0.2464965
487160.0000000    0.2527044
487200.0000000    0.2495493
487240.0000000    0.2645756
487280.0000000    0.2738363
487320.0000000    0.2633590
487360.0000000    0.2642079
487400.0000000    0.2797238
487440.0000000    0.2534447
487480.0000000    0.2734045
487520.0000000    0.2727214
487560.0000000    0.2796730
487600.0000000    0.2626515
487640.0000000    0.2519640
487680.0000000    0.2510559
487720.0000000    0.2714175
487760.0000000    0.2505854
487800.0000000    0.2622177
487840.0000000    0.2507533
487880.0000000    0.2620850
487920.0000000    0.2700947
487960.0000000    0.2640241
488000.0000000    0.2786150
488040.0000000    0.2832050
488080.0000000    0.2734256
488120.0000000    0.2542976
488160.0000000    0.2666197
488200.0000000    0.2833651
488240.0000000    0.2876165
488280.0000000    0.2769462
488320.0000000    0.2912046
488360.0000000    0.2729289
488400.0000000    0.2754679
488440.0000000    0.2835685
488480.0000000    0.2653905
488520.0000000    0.2777051
488560.0000000    0.2849412
488600.0000000    0.2773589
488640.0000000    0.2582956
488680.0000000    0.2704509
488720.0000000    0.2821244
488760.0000000    0.2711625
488800.0000000    0.2843819
488840.0000000    0.2832101
488880.0000000    0.2886113
488920.0000000    0.2702174
488960.0000000    0.2816589
489000.0000000    0.2453007
489040.0000000    0.2815109
489080.0000000    0.2569312
489120.0000000    0.2784514
489160.0000000    0.2718334
489200.0000000    0.2779538
489240.0000000    0.2738777
489280.0000000    0.2800595
489320.0000000    0.2516673
489360.0000000    0.2633812
489400.0000000    0.2559056
489440.0000000    0.2657644
489480.0000000    0.2743570
489520.0000000    0.2696139
489560.0000000    0.2666583
489600.0000000    0.2843058
489640.0000000    0.2510307
489680.0000000    0.2713862
489720.0000000    0.2807873
489760.0000000    0.2822686
489800.0000000    0.2795302
489840.0000000    0.2672178
489880.0000000    0.2685077
489920.0000000    0.2827193
489960.0000000    0.2613884
490000.0000000    0.2771947
490040.0000000    0.2775124
490080.0000000    0.3081975
490120.0000000    0.2773835
490160.0000000    0.2924488
490200.0000000    0.2595726
490240.0000000    0.2901374
490280.0000000    0.2868013
490320.0000000    0.2699707
490360.0000000    0.2630086
490400.0000000    0.2630331
490440.0000000    0.2778594
490480.0000000    0.2564335
490520.0000000    0.2622301
490560.0000000    0.2688121
490600.0000000    0.2642780
490640.0000000    0.2742185
490680.0000000    0.2834008
490720.0000000    0.2737527
490760.0000000    0.2626066
490800.0000000    0.2625602
490840.0000000    0.2835960
490880.0000000    0.2745005
490920.0000000    0.2741982
490960.0000000    0.2871698
491000.0000000    0.2989991
491040.0000000    0.2600573
491080.0000000    0.2494139
491120.0000000    0.2768681
491160.0000000    0.2587018
491200.0000000    0.2534353
491240.0000000    0.2659777
491280.0000000    0.2588742
491320.0000000    0.2424758
491360.0000000    0.2600596
491400.0000000    0.2772347
491440.0000000    0.2577965
491480.0000000    0.2561483
491520.0000000    0.2493103
491560.0000000    0.2568425
491600.0000000    0.2643053
491640.0000000    0.2589224
491680.0000000    0.2569973
491720.0000000    0.2576254
491760.0000000    0.2693639
491800.0000000    0.2646372
491840.0000000    0.2587467
491880.0000000    0.2792732
491920.0000000    0.2381321
491960.0000000    0.2528928
492000.0000000    0.2692202
492040.0000000    0.2820197
492080.0000000    0.2869574
492120.0000000    0.2816066
492160.0000000    0.2655163
492200.0000000    0.2724825
492240.0000000    0.2634581
492280.0000000    0.2756272
492320.0000000    0.2755229
492360.0000000    0.2631946
492400.0000000    0.2565771
492440.0000000    0.2638988
492480.0000000    0.2476148
492520.0000000    0.2458163
492560.0000000    0.2557862
492600.0000000    0.2553279
492640.0000000    0.2577276
492680.0000000    0.2538534
492720.0000000    0.2754913
492760.0000000    0.2716493
492800.0000000    0.2670245
492840.0000000    0.2609280
492880.0000000    0.2832743
492920.0000000    0.2743225
492960.0000000    0.2568043
493000.0000000    0.2757009
493040.0000000    0.2575749
493080.0000000    0.2754307
493120.0000000    0.2675092
493160.0000000    0.2820315
493200.0000000    0.2840441
493240.0000000    0.2730998
493280.0000000    0.2826869
493320.0000000    0.2637614
493360.0000000    0.2816423
493400.0000000    0.2555201
493440.0000000    0.2787267
493480.0000000    0.2880455
493520.0000000    0.2719471
493560.0000000    0.2638180
493600.0000000    0.2817434
493640.0000000    0.2778121
493680.0000000    0.2814847
493720.0000000    0.2664092
493760.0000000    0.2735930
493800.0000000    0.2673410
493840.0000000    0.2714087
493880.0000000    0.2636265
493920.0000000    0.2516134
493960.0000000    0.2673651
494000.0000000    0.2796067
494040.0000000    0.2897799
494080.0000000    0.2642634
494120.0000000    0.2786799
494160.0000000    0.2753649
494200.0000000    0.2732466
494240.0000000    0.2693500
494280.0000000    0.2674877
494320.0000000    0.2613085
494360.0000000    0.2707777
494400.0000000    0.2672842
494440.0000000    0.2695725
494480.0000000    0.2792695
494520.0000000    0.2871184
494560.0000000    0.2756517
494600.0000000    0.2706565
494640.0000000    0.2588635
494680.0000000    0.2810349
494720.0000000    0.2422146
494760.0000000    0.2880365
494800.0000000    0.2688911
494840.0000000    0.2560818
494880.0000000    0.2669742
494920.0000000    0.2719914
494960.0000000    0.2465066
495000.0000000    0.2668031
495040.0000000    0.2903800
495080.0000000    0.2670127
495120.0000000    0.2715785
495160.0000000    0.2767642
495200.0000000    0.2659493
495240.0000000    0.2668557
495280.0000000    0.2727290
495320.0000000    0.2633101
495360.0000000    0.2455492
495400.0000000    0.2505272
495440.0000000    0.2647174
495480.0000000    0.2753964
495520.0000000    0.2653181
495560.0000000    0.2283874
495600.0000000    0.2410209
495640.0000000    0.2413963
495680.0000000    0.2709456
495720.0000000    0.2281428
495760.0000000    0.2593302
495800.0000000    0.2774798
495840.0000000    0.2654118
495880.0000000    0.2649879
495920.0000000    0.2716383
495960.0000000    0.2564729
496000.0000000    0.2611902
496040.0000000    0.2371476
496080.0000000    0.2684505
496120.0000000    0.2508718
496160.0000000    0.2524814
496200.0000000    0.2593628
496240.0000000    0.2742544
496280.0000000    0.2654518
496320.0000000    0.2540710
496360.0000000    0.2534633
496400.0000000    0.2580339
496440.0000000    0.2660975
496480.0000000    0.2508506
496520.0000000    0.2503149
496560.0000000    0.2553011
496600.0000000    0.2530075
496640.0000000    0.2420587
496680.0000000    0.2430299
496720.0000000    0.2745776
496760.0000000    0.2599339
496800.0000000    0.2771636
496840.0000000    0.2471141
496880.0000000    0.2267126
496920.0000000    0.2610233
496960.0000000    0.2345511
497000.0000000    0.2311796
497040.0000000    0.2331498
497080.0000000    0.2624979
497120.0000000    0.2545907
497160.0000000    0.2494325
497200.0000000    0.2775117
497240.0000000    0.3015735
497280.0000000    0.2721998
497320.0000000    0.2616652
497360.0000000    0.2688558
497400.0000000    0.2732958
497440.0000000    0.2787917
497480.0000000    0.2752808
497520.0000000    0.2847781
497560.0000000    0.2638229
497600.0000000    0.2509817
497640.0000000    0.2612862
497680.0000000    0.2586294
497720.0000000    0.2556827
497760.0000000    0.2625577
497800.0000000    0.2592282
497840.0000000    0.2416294
497880.0000000    0.2633883
497920.0000000    0.2529303
497960.0000000    0.2364260
498000.0000000    0.2448474
498040.0000000    0.2526065
498080.0000000    0.2401462
498120.0000000    0.2349788
498160.0000000    0.2355420
498200.0000000    0.2342296
498240.0000000    0.2455740
498280.0000000    0.2347446
498320.0000000    0.2394916
498360.0000000    0.2415389
498400.0000000    0.2781348
498440.0000000    0.2642191
498480.0000000    0.2445289
498520.0000000    0.2437115
498560.0000000    0.2312379
498600.0000000    0.2325145
498640.0000000    0.2437037
498680.0000000    0.2442362
498720.0000000    0.2482753
498760.0000000    0.2623678
498800.0000000    0.2481800
498840.0000000    0.2384289
498880.0000000    0.2466387
498920.0000000    0.2640459
498960.0000000    0.2660421
499000.0000000    0.2434996
499040.0000000    0.2428233
499080.0000000    0.2559955
499120.0000000    0.2534966
499160.0000000    0.2493113
499200.0000000    0.2620925
499240.0000000    0.2478655
499280.0000000    0.2658629
499320.0000000    0.2749427
499360.0000000    0.2677704
499400.0000000    0.2902730
499440.0000000    0.2679529
499480.0000000    0.2671527
499520.0000000    0.2587475
499560.0000000    0.2633131
499600.0000000    0.2585972
499640.0000000    0.2766106
499680.0000000    0.2670252
499720.0000000    0.2777298
499760.0000000    0.2760653
499800.0000000    0.2545364
499840.0000000    0.2698721
499880.0000000    0.2858350
499920.0000000    0.2700403
499960.0000000    0.2688530
500000.0000000    0.2476783
500040.0000000    0.2620744
500080.0000000    0.2639000
500120.0000000    0.2572843
500160.0000000    0.2622367
500200.0000000    0.2710869
500240.0000000    0.2563028
500280.0000000    0.2588119
500320.0000000    0.2553880
500360.0000000    0.2620759
500400.0000000    0.2414989
500440.0000000    0.2670698
500480.0000000    0.2505525
500520.0000000    0.2584922
500560.0000000    0.2493128
500600.0000000    0.2534447
500640.0000000    0.2587855
500680.0000000    0.2556541
500720.0000000    0.2556832
500760.0000000    0.2464960
500800.0000000    0.2561034
500840.0000000    0.2567362
500880.0000000    0.2530291
500920.0000000    0.2580913
500960.0000000    0.2738870
501000.0000000    0.2663606
501040.0000000    0.2779548
501080.0000000    0.2668005
501120.0000000    0.2585299
501160.0000000    0.2435348
501200.0000000    0.2386433
501240.0000000    0.2592250
501280.0000000    0.2660815
501320.0000000    0.2705374
501360.0000000    0.2625801
501400.0000000    0.2637500
501440.0000000    0.2577374
501480.0000000    0.2590806
501520.0000000    0.2674525
501560.0000000    0.2591043
501600.0000000    0.2672783
501640.0000000    0.2660890
501680.0000000    0.2524213
501720.0000000    0.2614507
501760.0000000    0.2571552
501800.0000000    0.2635513
501840.0000000    0.2783220
501880.0000000    0.2915179
501920.0000000    0.2510671
501960.0000000    0.2651331
502000.0000000    0.2706252
502040.0000000    0.2636246
502080.0000000    0.2575180
502120.0000000    0.2665957
502160.0000000    0.2688085
502200.0000000    0.2961868
502240.0000000    0.2875243
502280.0000000    0.2879190
502320.0000000    0.2853284
502360.0000000    0.2915711
502400.0000000    0.2793209
502440.0000000    0.2625523
502480.0000000    0.2387043
502520.0000000    0.2516619
502560.0000000    0.2510831
502600.0000000    0.2423554
502640.0000000    0.2800724
502680.0000000    0.2810855
502720.0000000    0.2914284
502760.0000000    0.2873619
502800.0000000    0.2931116
502840.0000000    0.2846756
502880.0000000    0.2711225
502920.0000000    0.2525359
502960.0000000    0.2579015
503000.0000000    0.2661583
503040.0000000    0.2552560
503080.0000000    0.2396479
503120.0000000    0.2411754
503160.0000000    0.2701205
503200.0000000    0.2810161
503240.0000000    0.2615809
503280.0000000    0.2541211
503320.0000000    0.2526486
503360.0000000    0.2587479
503400.0000000    0.2568859
503440.0000000    0.2530096
503480.0000000    0.2644435
503520.0000000    0.2686505
503560.0000000    0.2651500
503600.0000000    0.2605994
503640.0000000    0.2703879
503680.0000000    0.2684426
503720.0000000    0.2828731
503760.0000000    0.2796192
503800.0000000    0.2683430
503840.0000000    0.2617266
503880.0000000    0.2704138
503920.0000000    0.2537113
503960.0000000    0.2584169
504000.0000000    0.2763491
504040.0000000    0.2670483
504080.0000000    0.2506973
504120.0000000    0.2512938
504160.0000000    0.2633947
504200.0000000    0.2474446
504240.0000000    0.2638303
504280.0000000    0.2632228
504320.0000000    0.2656091
504360.0000000    0.2634183
504400.0000000    0.2802927
504440.0000000    0.2707441
504480.0000000    0.2749140
504520.0000000    0.2611801
504560.0000000    0.2775505
504600.0000000    0.2542502
504640.0000000    0.2820034
504680.0000000    0.2948999
504720.0000000    0.2697558
504760.0000000    0.2676411
504800.0000000    0.2801377
504840.0000000    0.2906627
504880.0000000    0.2842529
504920.0000000    0.2800391
504960.0000000    0.2631535
505000.0000000    0.2769020
505040.0000000    0.2704195
505080.0000000    0.2659863
505120.0000000    0.2704023
505160.0000000    0.2686288
505200.0000000    0.2564973
505240.0000000    0.2679302
505280.0000000    0.2639780
505320.0000000    0.2846355
505360.0000000    0.2842069
505400.0000000    0.2923721
505440.0000000    0.2869741
505480.0000000    0.2917211
505520.0000000    0.2732234
505560.0000000    0.2907667
505600.0000000    0.2999027
505640.0000000    0.2648539
505680.0000000    0.2596925
505720.0000000    0.2711499
505760.0000000    0.2764693
505800.0000000    0.2550300
505840.0000000    0.2637896
505880.0000000    0.2676715
505920.0000000    0.2693993
505960.0000000    0.2747966
506000.0000000    0.2955520
506040.0000000    0.2790021
506080.0000000    0.2984736
506120.0000000    0.2717010
506160.0000000    0.2841381
506200.0000000    0.2745082
506240.0000000    0.2517436
506280.0000000    0.2762821
506320.0000000    0.2672692
506360.0000000    0.2818429
506400.0000000    0.2702974
506440.0000000    0.2833584
506480.0000000    0.2559128
506520.0000000    0.2747938
506560.0000000    0.2674041
506600.0000000    0.2889143
506640.0000000    0.2715077
506680.0000000    0.2831788
506720.0000000    0.2881360
506760.0000000    0.2811709
506800.0000000    0.2810494
506840.0000000    0.2477554
506880.0000000    0.2580161
506920.0000000    0.2756809
506960.0000000    0.2685010
507000.0000000    0.2872388
507040.0000000    0.2812480
507080.0000000    0.2845505
507120.0000000    0.2722932
507160.0000000    0.2752835
507200.0000000    0.2739004
507240.0000000    0.2668937
507280.0000000    0.2744530
507320.0000000    0.2599082
507360.0000000    0.2830678
507400.0000000    0.2801221
507440.0000000    0.2607893
507480.0000000    0.2721282
507520.0000000    0.2755852
507560.0000000    0.2615299
507600.0000000    0.2761615
507640.0000000    0.2806759
507680.0000000    0.2742122
507720.0000000    0.2558302
507760.0000000    0.2868263
507800.0000000    0.2659239
507840.0000000    0.2704436
507880.0000000    0.2657954
507920.0000000    0.2603790
507960.0000000    0.2807969
508000.0000000    0.2835512
508040.0000000    0.2535306
508080.0000000    0.2504932
508120.0000000    0.2615013
508160.0000000    0.2746243
508200.0000000    0.2743520
508240.0000000    0.2704600
508280.0000000    0.2447255
508320.0000000    0.2494950
508360.0000000    0.2521255
508400.0000000    0.2488305
508440.0000000    0.2473137
508480.0000000    0.2703060
508520.0000000    0.2860110
508560.0000000    0.2615397
508600.0000000    0.2683367
508640.0000000    0.2660340
508680.0000000    0.2740217
508720.0000000    0.2718465
508760.0000000    0.2653691
508800.0000000    0.2566939
508840.0000000    0.2432383
508880.0000000    0.2524631
508920.0000000    0.2636790
508960.0000000    0.2632793
509000.0000000    0.2742392
509040.0000000    0.2610454
509080.0000000    0.2798803
509120.0000000    0.2630037
509160.0000000    0.2615428
509200.0000000    0.2609238
509240.0000000    0.2595963
509280.0000000    0.2551192
509320.0000000    0.2696638
509360.0000000    0.2567659
509400.0000000    0.2586476
509440.0000000    0.2661524
509480.0000000    0.2761162
509520.0000000    0.2760829
509560.0000000    0.2656163
509600.0000000    0.2682397
509640.0000000    0.2763506
509680.0000000    0.2639554
509720.0000000    0.2753928
509760.0000000    0.2756467
509800.0000000    0.2584841
509840.0000000    0.2651034
509880.0000000    0.2944969
509920.0000000    0.2610170
509960.0000000    0.2799147
510000.0000000    0.2695064
510040.0000000    0.2583235
510080.0000000    0.2612778
510120.0000000    0.2686312
510160.0000000    0.2779738
510200.0000000    0.2652119
510240.0000000    0.2738542
510280.0000000    0.2761978
510320.0000000    0.2586441
510360.0000000    0.2626531
510400.0000000    0.2657320
510440.0000000    0.2628642
510480.0000000    0.2768019
510520.0000000    0.2543744
510560.0000000    0.2721241
510600.0000000    0.2528979
510640.0000000    0.2539028
510680.0000000    0.2767104
510720.0000000    0.2809034
510760.0000000    0.2566479
510800.0000000    0.2668603
510840.0000000    0.2556660
510880.0000000    0.2623339
510920.0000000    0.2562623
510960.0000000    0.2375957
511000.0000000    0.2551923
511040.0000000    0.2570304
511080.0000000    0.2596400
511120.0000000    0.2663084
511160.0000000    0.2596526
511200.0000000    0.2748059
511240.0000000    0.2711447
511280.0000000    0.2772679
511320.0000000    0.2524292
511360.0000000    0.2589370
511400.0000000    0.2631420
511440.0000000    0.2756247
511480.0000000    0.2721221
511520.0000000    0.2489494
511560.0000000    0.2710654
511600.0000000    0.2712196
511640.0000000    0.2766674
511680.0000000    0.2847350
511720.0000000    0.2721410
511760.0000000    0.2570690
511800.0000000    0.2942499
511840.0000000    0.2817880
511880.0000000    0.2902874
511920.0000000    0.2782226
511960.0000000    0.2836215
512000.0000000    0.3076938
512040.0000000    0.3171337
512080.0000000    0.2871236
512120.0000000    0.2667661
512160.0000000    0.2743777
512200.0000000    0.2749665
512240.0000000    0.2715956
512280.0000000    0.2690357
512320.0000000    0.2736099
512360.0000000    0.2678213
512400.0000000    0.2575871
512440.0000000    0.2818854
512480.0000000    0.2757104
512520.0000000    0.2772553
512560.0000000    0.3110692
512600.0000000    0.2841275
512640.0000000    0.2824076
512680.0000000    0.2783721
512720.0000000    0.2904400
512760.0000000    0.2841976
512800.0000000    0.2868086
512840.0000000    0.3014317
512880.0000000    0.2868698
512920.0000000    0.3082480
512960.0000000    0.2856137
513000.0000000    0.2854582
513040.0000000    0.3034091
513080.0000000    0.2828078
513120.0000000    0.2828891
513160.0000000    0.2827868
513200.0000000    0.2766494
513240.0000000    0.3114646
513280.0000000    0.2683159
513320.0000000    0.2607059
513360.0000000    0.2589803
513400.0000000    0.2654039
513440.0000000    0.2562128
513480.0000000    0.2763346
513520.0000000    0.2481316
513560.0000000    0.2627223
513600.0000000    0.2587962
513640.0000000    0.2858322
513680.0000000    0.2856697
513720.0000000    0.3022157
513760.0000000    0.2672702
513800.0000000    0.2745118
513840.0000000    0.2801825
513880.0000000    0.2523359
513920.0000000    0.2681369
513960.0000000    0.2660529
514000.0000000    0.2593224
514040.0000000    0.2423878
514080.0000000    0.2701778
514120.0000000    0.2514305
514160.0000000    0.2831685
514200.0000000    0.2767253
514240.0000000    0.2854355
514280.0000000    0.2624159
514320.0000000    0.2612182
514360.0000000    0.2411245
514400.0000000    0.2336164
514440.0000000    0.2409518
514480.0000000    0.2539596
514520.0000000    0.2501885
514560.0000000    0.2625270
514600.0000000    0.2675004
514640.0000000    0.2505582
514680.0000000    0.2536917
514720.0000000    0.2685953
514760.0000000    0.2718482
514800.0000000    0.2521278
514840.0000000    0.2707514
514880.0000000    0.2597618
514920.0000000    0.2487868
514960.0000000    0.2561472
515000.0000000    0.2503124
515040.0000000    0.2408375
515080.0000000    0.2398235
515120.0000000    0.2535718
515160.0000000    0.2563773
515200.0000000    0.2567276
515240.0000000    0.2388555
515280.0000000    0.2415481
515320.0000000    0.2432700
515360.0000000    0.2352146
515400.0000000    0.2435039
515440.0000000    0.2429955
515480.0000000    0.2384324
515520.0000000    0.2481522
515560.0000000    0.2642494
515600.0000000    0.2730212
515640.0000000    0.2762173
515680.0000000    0.2727576
515720.0000000    0.2720158
515760.0000000    0.2739710
515800.0000000    0.2728143
515840.0000000    0.2764781
515880.0000000    0.2642026
515920.0000000    0.2630120
515960.0000000    0.2586531
516000.0000000    0.2477720
516040.0000000    0.2457148
516080.0000000    0.2496340
516120.0000000    0.2473779
516160.0000000    0.2588512
516200.0000000    0.2634485
516240.0000000    0.2601388
516280.0000000    0.2677899
516320.0000000    0.2890662
516360.0000000    0.2797791
516400.0000000    0.2588184
516440.0000000    0.2829075
516480.0000000    0.2603670
516520.0000000    0.2751793
516560.0000000    0.2889333
516600.0000000    0.2867670
516640.0000000    0.2639143
516680.0000000    0.2900039
516720.0000000    0.2797184
516760.0000000    0.2776367
516800.0000000    0.2604779
516840.0000000    0.2449457
516880.0000000    0.2664952
516920.0000000    0.2575869
516960.0000000    0.3006243
517000.0000000    0.3009729
517040.0000000    0.2973147
517080.0000000    0.2954577
517120.0000000    0.3047903
517160.0000000    0.2829827
517200.0000000    0.2717530
517240.0000000    0.2933998
517280.0000000    0.2942573
517320.0000000    0.2945316
517360.0000000    0.2952555
517400.0000000    0.2861119
517440.0000000    0.2626519
517480.0000000    0.2654589
517520.0000000    0.2711270
517560.0000000    0.2719568
517600.0000000    0.2706191
517640.0000000    0.2712813
517680.0000000    0.2517294
517720.0000000    0.2455461
517760.0000000    0.2563930
517800.0000000    0.2465405
517840.0000000    0.2440697
517880.0000000    0.2614819
517920.0000000    0.2632307
517960.0000000    0.2625581
518000.0000000    0.2376913
518040.0000000    0.2427764
518080.0000000    0.2610656
518120.0000000    0.2751775
518160.0000000    0.2543734
518200.0000000    0.2518792
518240.0000000    0.2283178
518280.0000000    0.2462920
518320.0000000    0.2484298
518360.0000000    0.2609954
518400.0000000    0.2542396
518440.0000000    0.2425059
518480.0000000    0.2439477
518520.0000000    0.2454520
518560.0000000    0.2667379
518600.0000000    0.2817673
518640.0000000    0.2858347
518680.0000000    0.2706889
518720.0000000    0.2782408
518760.0000000    0.2775412
518800.0000000    0.2865767
518840.0000000    0.2704230
518880.0000000    0.2524571
518920.0000000    0.2796749
518960.0000000    0.2561744
519000.0000000    0.2765271
519040.0000000    0.2992521
519080.0000000    0.2771666
519120.0000000    0.2766145
519160.0000000    0.2793439
519200.0000000    0.2508948
519240.0000000    0.2800848
519280.0000000    0.2832628
519320.0000000    0.2575212
519360.0000000    0.2880630
519400.0000000    0.2836649
519440.0000000    0.2572525
519480.0000000    0.2643651
519520.0000000    0.2502392
519560.0000000    0.2745869
519600.0000000    0.2851590
519640.0000000    0.2721869
519680.0000000    0.2853152
519720.0000000    0.2707828
519760.0000000    0.2602578
519800.0000000    0.2587265
519840.0000000    0.2481937
519880.0000000    0.2273335
519920.0000000    0.2376949
519960.0000000    0.2430142
520000.0000000    0.2491944
520040.0000000    0.2725745
520080.0000000    0.2813640
520120.0000000    0.2718083
520160.0000000    0.2549878
520200.0000000    0.2888027
520240.0000000    0.2739356
520280.0000000    0.2638173
520320.0000000    0.2606473
520360.0000000    0.2747022
520400.0000000    0.2523354
520440.0000000    0.2360495
520480.0000000    0.2512617
520520.0000000    0.2528309
520560.0000000    0.2687316
520600.0000000    0.2550223
520640.0000000    0.2324816
520680.0000000    0.2419948
520720.0000000    0.2709258
520760.0000000    0.2569592
520800.0000000    0.2698956
520840.0000000    0.2913104
520880.0000000    0.2791272
520920.0000000    0.2678489
520960.0000000    0.2844569
521000.0000000    0.2874103
521040.0000000    0.2631795
521080.0000000    0.2705096
521120.0000000    0.2707004
521160.0000000    0.2374136
521200.0000000    0.2206752
521240.0000000    0.2370039
521280.0000000    0.2261050
521320.0000000    0.2374737
521360.0000000    0.2632821
521400.0000000    0.2501876
521440.0000000    0.2557695
521480.0000000    0.2409832
521520.0000000    0.2257742
521560.0000000    0.2464978
521600.0000000    0.2480208
521640.0000000    0.2532732
521680.0000000    0.2343361
521720.0000000    0.2573667
521760.0000000    0.2663702
521800.0000000    0.2550375
521840.0000000    0.2476841
521880.0000000    0.2582299
521920.0000000    0.2586651
521960.0000000    0.2537993
522000.0000000    0.2502865
522040.0000000    0.2547309
522080.0000000    0.2605723
522120.0000000    0.2745813
522160.0000000    0.2573534
522200.0000000    0.2914016
522240.0000000    0.2774715
522280.0000000    0.2721264
522320.0000000    0.2648408
522360.0000000    0.2614466
522400.0000000    0.2566089
522440.0000000    0.2511154
522480.0000000    0.2603975
522520.0000000    0.2532082
522560.0000000    0.2773317
522600.0000000    0.2797780
522640.0000000    0.2667171
522680.0000000    0.2450134
522720.0000000    0.2356590
522760.0000000    0.2640621
522800.0000000    0.2750217
522840.0000000    0.2871182
522880.0000000    0.2774126
522920.0000000    0.3012535
522960.0000000    0.2707589
523000.0000000    0.2648408
523040.0000000    0.2710278
523080.0000000    0.2711844
523120.0000000    0.2766429
523160.0000000    0.2796155
523200.0000000    0.2751840
523240.0000000    0.2747277
523280.0000000    0.2867817
523320.0000000    0.2643150
523360.0000000    0.2722765
523400.0000000    0.2601335
523440.0000000    0.2565546
523480.0000000    0.2269666
523520.0000000    0.2713074
523560.0000000    0.2678595
523600.0000000    0.2728123
523640.0000000    0.2576846
523680.0000000    0.2628516
523720.0000000    0.2727358
523760.0000000    0.2655759
523800.0000000    0.2805134
523840.0000000    0.2790318
523880.0000000    0.2607351
523920.0000000    0.2641815
523960.0000000    0.2599310
524000.0000000    0.2790512
524040.0000000    0.2778092
524080.0000000    0.2618113
524120.0000000    0.2682962
524160.0000000    0.2500998
524200.0000000    0.2616169
524240.0000000    0.2501067
524280.0000000    0.2524386
524320.0000000    0.2755222
524360.0000000    0.2796952
524400.0000000    0.2826346
524440.0000000    0.2899301
524480.0000000    0.2877543
524520.0000000    0.2561961
524560.0000000    0.2790433
524600.0000000    0.2689379
524640.0000000    0.2533544
524680.0000000    0.2656789
524720.0000000    0.2436255
524760.0000000    0.2675493
524800.0000000    0.2604920
524840.0000000    0.2455763
524880.0000000    0.2527390
524920.0000000    0.2516563
524960.0000000    0.2557196
525000.0000000    0.2782097
525040.0000000    0.2690380
525080.0000000    0.2645325
525120.0000000    0.2660867
525160.0000000    0.2508251
525200.0000000    0.2973187
525240.0000000    0.2913043
525280.0000000    0.2461932
525320.0000000    0.2596880
525360.0000000    0.2600587
525400.0000000    0.2651112
525440.0000000    0.2649055
525480.0000000    0.2855808
525520.0000000    0.2690473
525560.0000000    0.2688945
525600.0000000    0.2713663
525640.0000000    0.2627264
525680.0000000    0.2656051
525720.0000000    0.2654818
525760.0000000    0.2530131
525800.0000000    0.2721868
525840.0000000    0.2808690
525880.0000000    0.2659305
525920.0000000    0.2600249
525960.0000000    0.2610342
526000.0000000    0.2820518
526040.0000000    0.2713310
526080.0000000    0.2704524
526120.0000000    0.2595174
526160.0000000    0.2617455
526200.0000000    0.2871282
526240.0000000    0.2887074
526280.0000000    0.2845773
526320.0000000    0.2729212
526360.0000000    0.2781869
526400.0000000    0.2833026
526440.0000000    0.2686769
526480.0000000    0.2511897
526520.0000000    0.2558182
526560.0000000    0.2513336
526600.0000000    0.2470745
526640.0000000    0.2498141
526680.0000000    0.2552715
526720.0000000    0.2474826
526760.0000000    0.2565629
526800.0000000    0.2602849
526840.0000000    0.2615875
526880.0000000    0.2782687
526920.0000000    0.2591456
526960.0000000    0.2725333
527000.0000000    0.2739771
527040.0000000    0.2723858
527080.0000000    0.2790565
527120.0000000    0.2663861
527160.0000000    0.2385102
527200.0000000    0.2536631
527240.0000000    0.2600523
527280.0000000    0.2498595
527320.0000000    0.2547074
527360.0000000    0.2726040
527400.0000000    0.2831748
527440.0000000    0.2608797
527480.0000000    0.2527837
527520.0000000    0.2682796
527560.0000000    0.2607696
527600.0000000    0.2833420
527640.0000000    0.2764455
527680.0000000    0.2798506
527720.0000000    0.2532408
527760.0000000    0.2627177
527800.0000000    0.2398270
527840.0000000    0.2690165
527880.0000000    0.2646332
527920.0000000    0.2613557
527960.0000000    0.2629484
528000.0000000    0.2383283
528040.0000000    0.2339431
528080.0000000    0.2420499
528120.0000000    0.2461525
528160.0000000    0.2471868
528200.0000000    0.2458712
528240.0000000    0.2460702
528280.0000000    0.2383319
528320.0000000    0.2606957
528360.0000000    0.2398853
528400.0000000    0.2471687
528440.0000000    0.2344570
528480.0000000    0.2543260
528520.0000000    0.2747311
528560.0000000    0.2654466
528600.0000000    0.2488002
528640.0000000    0.2625298
528680.0000000    0.2650499
528720.0000000    0.2582844
528760.0000000    0.2474216
528800.0000000    0.2616940
528840.0000000    0.2746295
528880.0000000    0.2421455
528920.0000000    0.2484071
528960.0000000    0.2591094
529000.0000000    0.2669027
529040.0000000    0.2566219
529080.0000000    0.2601805
529120.0000000    0.2612907
529160.0000000    0.2815321
529200.0000000    0.2854489
529240.0000000    0.2312278
529280.0000000    0.2736156
529320.0000000    0.2734827
529360.0000000    0.2789600
529400.0000000    0.2493470
529440.0000000    0.2502986
529480.0000000    0.2511010
529520.0000000    0.2567540
529560.0000000    0.2633324
529600.0000000    0.2698480
529640.0000000    0.2603120
529680.0000000    0.2555653
529720.0000000    0.2674034
529760.0000000    0.2806499
529800.0000000    0.2822765
529840.0000000    0.2714553
529880.0000000    0.2689442
529920.0000000    0.2369916
529960.0000000    0.2510251
530000.0000000    0.2587007
530040.0000000    0.2453013
530080.0000000    0.2700194
530120.0000000    0.2715344
530160.0000000    0.2771296
530200.0000000    0.2667734
530240.0000000    0.2579082
530280.0000000    0.2784714
530320.0000000    0.2791494
530360.0000000    0.2457237
530400.0000000    0.2564791
530440.0000000    0.2451733
530480.0000000    0.2461555
530520.0000000    0.2741889
530560.0000000    0.2753766
530600.0000000    0.2701524
530640.0000000    0.2692623
530680.0000000    0.2860103
530720.0000000    0.2767352
530760.0000000    0.2846315
530800.0000000    0.2533171
530840.0000000    0.2696417
530880.0000000    0.2684387
530920.0000000    0.2661837
530960.0000000    0.2602934
531000.0000000    0.2769943
531040.0000000    0.2690943
531080.0000000    0.2750914
531120.0000000    0.2781946
531160.0000000    0.2782644
531200.0000000    0.2718180
531240.0000000    0.2554953
531280.0000000    0.2568984
531320.0000000    0.2571187
531360.0000000    0.2488751
531400.0000000    0.2693958
531440.0000000    0.2492872
531480.0000000    0.2593839
531520.0000000    0.2625135
531560.0000000    0.2661606
531600.0000000    0.2611872
531640.0000000    0.2438157
531680.0000000    0.2611244
531720.0000000    0.2591155
531760.0000000    0.2486663
531800.0000000    0.2701172
531840.0000000    0.2343221
531880.0000000    0.2349322
531920.0000000    0.2468840
531960.0000000    0.2336994
532000.0000000    0.2648147
532040.0000000    0.2352025
532080.0000000    0.2639509
532120.0000000    0.2652245
532160.0000000    0.2426504
532200.0000000    0.2391702
532240.0000000    0.2539893
532280.0000000    0.2420433
532320.0000000    0.2599014
532360.0000000    0.2565403
532400.0000000    0.2531489
532440.0000000    0.2509784
532480.0000000    0.2571985
532520.0000000    0.2477016
532560.0000000    0.2529371
532600.0000000    0.2399965
532640.0000000    0.2536480
532680.0000000    0.2473613
532720.0000000    0.2473397
532760.0000000    0.2481456
532800.0000000    0.2567050
532840.0000000    0.2576646
532880.0000000    0.2731045
532920.0000000    0.2611432
532960.0000000    0.2710605
533000.0000000    0.2612330
533040.0000000    0.2622393
533080.0000000    0.2643295
533120.0000000    0.2473774
533160.0000000    0.2472048
533200.0000000    0.2296234
533240.0000000    0.2354425
533280.0000000    0.2525336
533320.0000000    0.2260046
533360.0000000    0.2615526
533400.0000000    0.2610585
533440.0000000    0.2501548
533480.0000000    0.2474870
533520.0000000    0.2477024
533560.0000000    0.2377015
533600.0000000    0.2573962
533640.0000000    0.2663680
533680.0000000    0.2485464
533720.0000000    0.2415004
533760.0000000    0.2496671
533800.0000000    0.2710237
533840.0000000    0.2670419
533880.0000000    0.2551228
533920.0000000    0.2548467
533960.0000000    0.2564443
534000.0000000    0.2481637
534040.0000000    0.2577892
534080.0000000    0.2502184
534120.0000000    0.2664559
534160.0000000    0.2620645
534200.0000000    0.2426829
534240.0000000    0.2597169
534280.0000000    0.2458000
534320.0000000    0.2503753
534360.0000000    0.2508040
534400.0000000    0.2521817
534440.0000000    0.2524283
534480.0000000    0.2344952
534520.0000000    0.2495360
534560.0000000    0.2454281
534600.0000000    0.2520463
534640.0000000    0.2403208
534680.0000000    0.2410922
534720.0000000    0.2652163
534760.0000000    0.2521456
534800.0000000    0.2424651
534840.0000000    0.2389448
534880.0000000    0.2471238
534920.0000000    0.2275146
534960.0000000    0.2424534
535000.0000000    0.2474465
535040.0000000    0.2350385
535080.0000000    0.2294848
535120.0000000    0.2362380
535160.0000000    0.2465118
535200.0000000    0.2280106
535240.0000000    0.2531397
535280.0000000    0.2602008
535320.0000000    0.2417354
535360.0000000    0.2538058
535400.0000000    0.2370217
535440.0000000    0.2381431
535480.0000000    0.2328522
535520.0000000    0.2259893
535560.0000000    0.2400418
535600.0000000    0.2478545
535640.0000000    0.2381719
535680.0000000    0.2496085
535720.0000000    0.2177235
535760.0000000    0.2332313
535800.0000000    0.2325171
535840.0000000    0.2583834
535880.0000000    0.2440083
535920.0000000    0.2273960
535960.0000000    0.2315082
536000.0000000    0.2257137
536040.0000000    0.2252965
536080.0000000    0.2303623
536120.0000000    0.2404032
536160.0000000    0.2431699
536200.0000000    0.2396254
536240.0000000    0.2548739
536280.0000000    0.2522741
536320.0000000    0.2411343
536360.0000000    0.2445880
536400.0000000    0.2579839
536440.0000000    0.2414889
536480.0000000    0.2407317
536520.0000000    0.2478728
536560.0000000    0.2334591
536600.0000000    0.2152371
536640.0000000    0.2272174
536680.0000000    0.2414624
536720.0000000    0.2588130
536760.0000000    0.2381669
536800.0000000    0.2524286
536840.0000000    0.2456129
536880.0000000    0.2628408
536920.0000000    0.2496787
536960.0000000    0.2323688
537000.0000000    0.2509500
537040.0000000    0.2465222
537080.0000000    0.2465707
537120.0000000    0.2659412
537160.0000000    0.2521648
537200.0000000    0.2339540
537240.0000000    0.2437344
537280.0000000    0.2393483
537320.0000000    0.2418604
537360.0000000    0.2478574
537400.0000000    0.2503641
537440.0000000    0.2362613
537480.0000000    0.2459216
537520.0000000    0.2641683
537560.0000000    0.2520243
537600.0000000    0.2391348
537640.0000000    0.2555823
537680.0000000    0.2412568
537720.0000000    0.2410867
537760.0000000    0.2353394
537800.0000000    0.2422561
537840.0000000    0.2404581
537880.0000000    0.2439787
537920.0000000    0.2254009
537960.0000000    0.2399017
538000.0000000    0.2583273
538040.0000000    0.2531175
538080.0000000    0.2300876
538120.0000000    0.2418504
538160.0000000    0.2279725
538200.0000000    0.2328146
538240.0000000    0.2378273
538280.0000000    0.2573901
538320.0000000    0.2574002
538360.0000000    0.2478661
538400.0000000    0.2496041
538440.0000000    0.2601632
538480.0000000    0.2839379
538520.0000000    0.2561971
538560.0000000    0.2585271
538600.0000000    0.2475526
538640.0000000    0.2524014
538680.0000000    0.2466111
538720.0000000    0.2566814
538760.0000000    0.2439008
538800.0000000    0.2660835
538840.0000000    0.2410266
538880.0000000    0.2392175
538920.0000000    0.2455597
538960.0000000    0.2491995
539000.0000000    0.2438942
539040.0000000    0.2430890
539080.0000000    0.2512287
539120.0000000    0.2446802
539160.0000000    0.2315466
539200.0000000    0.2441355
539240.0000000    0.2563733
539280.0000000    0.2541122
539320.0000000    0.2487869
539360.0000000    0.2487529
539400.0000000    0.2560887
539440.0000000    0.2610892
539480.0000000    0.2694381
539520.0000000    0.2545506
539560.0000000    0.2636574
539600.0000000    0.2801822
539640.0000000    0.2809024
539680.0000000    0.2550188
539720.0000000    0.2683896
539760.0000000    0.2496288
539800.0000000    0.2652191
539840.0000000    0.2502532
539880.0000000    0.2497681
539920.0000000    0.2527901
539960.0000000    0.2651057
540000.0000000    0.2572897
540040.0000000    0.2628878
540080.0000000    0.2457788
540120.0000000    0.2689835
540160.0000000    0.2634491
540200.0000000    0.2475677
540240.0000000    0.2576780
540280.0000000    0.2736156
540320.0000000    0.2526889
540360.0000000    0.2574371
540400.0000000    0.2661248
540440.0000000    0.2660305
540480.0000000    0.2565482
540520.0000000    0.2418734
540560.0000000    0.2907813
540600.0000000    0.2722311
540640.0000000    0.2438610
540680.0000000    0.2809788
540720.0000000    0.2846386
540760.0000000    0.2753462
540800.0000000    0.2697348
540840.0000000    0.2580096
540880.0000000    0.2624741
540920.0000000    0.2662621
540960.0000000    0.2627246
541000.0000000    0.2808714
541040.0000000    0.2856843
541080.0000000    0.2797307
541120.0000000    0.2740320
541160.0000000    0.2523939
541200.0000000    0.2504747
541240.0000000    0.2395253
541280.0000000    0.2416475
541320.0000000    0.2544264
541360.0000000    0.2580779
541400.0000000    0.2621800
541440.0000000    0.2483137
541480.0000000    0.2242414
541520.0000000    0.2488321
541560.0000000    0.2450500
541600.0000000    0.2477869
541640.0000000    0.2586750
541680.0000000    0.2542387
541720.0000000    0.2759725
541760.0000000    0.2664873
541800.0000000    0.2371891
541840.0000000    0.2649330
541880.0000000    0.2759138
541920.0000000    0.2841646
541960.0000000    0.2453633
542000.0000000    0.2620024
542040.0000000    0.2724714
542080.0000000    0.2613129
542120.0000000    0.2739990
542160.0000000    0.2448466
542200.0000000    0.2625001
542240.0000000    0.2699851
542280.0000000    0.2675794
542320.0000000    0.2507051
542360.0000000    0.2604939
542400.0000000    0.2397092
542440.0000000    0.2610488
542480.0000000    0.2523855
542520.0000000    0.2624247
542560.0000000    0.2662816
542600.0000000    0.2773156
542640.0000000    0.2721529
542680.0000000    0.2975385
542720.0000000    0.2814539
542760.0000000    0.2639581
542800.0000000    0.2511532
542840.0000000    0.2736519
542880.0000000    0.2817596
542920.0000000    0.2628636
542960.0000000    0.2889694
543000.0000000    0.2814373
543040.0000000    0.2489654
543080.0000000    0.2557631
543120.0000000    0.2570211
543160.0000000    0.2556996
543200.0000000    0.2524556
543240.0000000    0.2399914
543280.0000000    0.2322050
543320.0000000    0.2426918
543360.0000000    0.2347032
543400.0000000    0.2508733
543440.0000000    0.2461621
543480.0000000    0.2451091
543520.0000000    0.2570860
543560.0000000    0.2411607
543600.0000000    0.2433320
543640.0000000    0.2468219
543680.0000000    0.2458238
543720.0000000    0.2421737
543760.0000000    0.2357977
543800.0000000    0.2201917
543840.0000000    0.2255963
543880.0000000    0.2409080
543920.0000000    0.2412441
543960.0000000    0.2470049
544000.0000000    0.2612683
544040.0000000    0.2635069
544080.0000000    0.2503786
544120.0000000    0.2424131
544160.0000000    0.2511969
544200.0000000    0.2659667
544240.0000000    0.2640717
544280.0000000    0.2636798
544320.0000000    0.2554114
544360.0000000    0.2566859
544400.0000000    0.2425748
544440.0000000    0.2604150
544480.0000000    0.2569993
544520.0000000    0.2536566
544560.0000000    0.2454066
544600.0000000    0.2582995
544640.0000000    0.2563602
544680.0000000    0.2620558
544720.0000000    0.2480804
544760.0000000    0.2568411
544800.0000000    0.2500634
544840.0000000    0.2541589
544880.0000000    0.2305348
544920.0000000    0.2323330
544960.0000000    0.2369101
545000.0000000    0.2486231
545040.0000000    0.2548983
545080.0000000    0.2730238
545120.0000000    0.2545150
545160.0000000    0.2636850
545200.0000000    0.2813410
545240.0000000    0.2761920
545280.0000000    0.2706742
545320.0000000    0.2565587
545360.0000000    0.2748250
545400.0000000    0.2515338
545440.0000000    0.2544864
545480.0000000    0.2670270
545520.0000000    0.2563757
545560.0000000    0.2547903
545600.0000000    0.2781162
545640.0000000    0.2678219
545680.0000000    0.2493139
545720.0000000    0.2670196
545760.0000000    0.2727914
545800.0000000    0.2579300
545840.0000000    0.2656987
545880.0000000    0.2544451
545920.0000000    0.2451512
545960.0000000    0.2546354
546000.0000000    0.2609835
546040.0000000    0.2483198
546080.0000000    0.2506564
546120.0000000    0.2664600
546160.0000000    0.2662410
546200.0000000    0.2487683
546240.0000000    0.2712722
546280.0000000    0.2435977
546320.0000000    0.2583180
546360.0000000    0.2687477
546400.0000000    0.3015805
546440.0000000    0.2781711
546480.0000000    0.2741552
546520.0000000    0.2702700
546560.0000000    0.2836315
546600.0000000    0.2683826
546640.0000000    0.2741585
546680.0000000    0.2581558
546720.0000000    0.2832685
546760.0000000    0.2769109
546800.0000000    0.2708371
546840.0000000    0.2672647
546880.0000000    0.2745484
546920.0000000    0.2711309
546960.0000000    0.2735576
547000.0000000    0.2722274
547040.0000000    0.2784019
547080.0000000    0.2712408
547120.0000000    0.2673377
547160.0000000    0.2729679
547200.0000000    0.2817833
547240.0000000    0.2554569
547280.0000000    0.2465541
547320.0000000    0.2605061
547360.0000000    0.2480261
547400.0000000    0.2602009
547440.0000000    0.2725776
547480.0000000    0.2609037
547520.0000000    0.2588830
547560.0000000    0.2660855
547600.0000000    0.2582359
547640.0000000    0.2703678
547680.0000000    0.2946458
547720.0000000    0.2827007
547760.0000000    0.2785096
547800.0000000    0.2702895
547840.0000000    0.2761254
547880.0000000    0.2734799
547920.0000000    0.2675390
547960.0000000    0.2784889
548000.0000000    0.2633801
548040.0000000    0.2538509
548080.0000000    0.2744392
548120.0000000    0.2782143
548160.0000000    0.2470637
548200.0000000    0.2392381
548240.0000000    0.2616772
548280.0000000    0.2647088
548320.0000000    0.2636566
548360.0000000    0.2644246
548400.0000000    0.2687634
548440.0000000    0.2714343
548480.0000000    0.2537791
548520.0000000    0.2520092
548560.0000000    0.2429237
548600.0000000    0.2388442
548640.0000000    0.2261101
548680.0000000    0.2507371
548720.0000000    0.2648296
548760.0000000    0.2614498
548800.0000000    0.2365992
548840.0000000    0.2428673
548880.0000000    0.2246191
548920.0000000    0.2514683
548960.0000000    0.2388781
549000.0000000    0.2393501
549040.0000000    0.2386844
549080.0000000    0.2546010
549120.0000000    0.2579165
549160.0000000    0.2424358
549200.0000000    0.2812587
549240.0000000    0.2586407
549280.0000000    0.2485800
549320.0000000    0.2570447
549360.0000000    0.2446913
549400.0000000    0.2594090
549440.0000000    0.2342077
549480.0000000    0.2355496
549520.0000000    0.2600569
549560.0000000    0.2777686
549600.0000000    0.2532287
549640.0000000    0.2636100
549680.0000000    0.2589681
549720.0000000    0.2607669
549760.0000000    0.2650631
549800.0000000    0.2689404
549840.0000000    0.2477661
549880.0000000    0.2426732
549920.0000000    0.2786373
549960.0000000    0.2730273
550000.0000000    0.2637355
550040.0000000    0.2574709
550080.0000000    0.2430644
550120.0000000    0.2578074
550160.0000000    0.2757153
550200.0000000    0.2626749
550240.0000000    0.2450584
550280.0000000    0.2605855
550320.0000000    0.2661180
550360.0000000    0.2587380
550400.0000000    0.2752709
550440.0000000    0.2602712
550480.0000000    0.2462614
550520.0000000    0.2573655
550560.0000000    0.2501085
550600.0000000    0.2749362
550640.0000000    0.2528059
550680.0000000    0.2616399
550720.0000000    0.2574656
550760.0000000    0.2584084
550800.0000000    0.2606035
550840.0000000    0.2577117
550880.0000000    0.2524969
550920.0000000    0.2468977
550960.0000000    0.2309388
551000.0000000    0.2599733
551040.0000000    0.2298779
551080.0000000    0.2396814
551120.0000000    0.2706486
551160.0000000    0.2574908
551200.0000000    0.2623097
551240.0000000    0.2530808
551280.0000000    0.2625177
551320.0000000    0.2594678
551360.0000000    0.2706122
551400.0000000    0.2689282
551440.0000000    0.2597921
551480.0000000    0.2442948
551520.0000000    0.2634864
551560.0000000    0.2616500
551600.0000000    0.2776165
551640.0000000    0.2596285
551680.0000000    0.2602388
551720.0000000    0.2618308
551760.0000000    0.2549386
551800.0000000    0.2602069
551840.0000000    0.2707786
551880.0000000    0.2728252
551920.0000000    0.2655817
551960.0000000    0.2687779
552000.0000000    0.2638787
552040.0000000    0.2586354
552080.0000000    0.2486014
552120.0000000    0.2691719
552160.0000000    0.2726071
552200.0000000    0.2618368
552240.0000000    0.2558134
552280.0000000    0.2653376
552320.0000000    0.2698796
552360.0000000    0.2726964
552400.0000000    0.2610280
552440.0000000    0.2816344
552480.0000000    0.2750821
552520.0000000    0.2659349
552560.0000000    0.2602581
552600.0000000    0.2581077
552640.0000000    0.2740951
552680.0000000    0.2652353
552720.0000000    0.2506105
552760.0000000    0.2659294
552800.0000000    0.2506961
552840.0000000    0.2663945
552880.0000000    0.2638109
552920.0000000    0.2621802
552960.0000000    0.2652946
553000.0000000    0.2445538
553040.0000000    0.2402793
553080.0000000    0.2525163
553120.0000000    0.2658814
553160.0000000    0.2502564
553200.0000000    0.2559586
553240.0000000    0.2515916
553280.0000000    0.2617160
553320.0000000    0.2582617
553360.0000000    0.2636566
553400.0000000    0.2550034
553440.0000000    0.2434978
553480.0000000    0.2367265
553520.0000000    0.2475210
553560.0000000    0.2400164
553600.0000000    0.2458342
553640.0000000    0.2398133
553680.0000000    0.2433247
553720.0000000    0.2184594
553760.0000000    0.2447187
553800.0000000    0.2477101
553840.0000000    0.2511669
553880.0000000    0.2640355
553920.0000000    0.2419792
553960.0000000    0.2492434
554000.0000000    0.2330721
554040.0000000    0.2260924
554080.0000000    0.2150844
554120.0000000    0.2377070
554160.0000000    0.2356912
554200.0000000    0.2240286
554240.0000000    0.2568321
554280.0000000    0.2642471
554320.0000000    0.2628205
554360.0000000    0.2474197
554400.0000000    0.2488698
554440.0000000    0.2312051
554480.0000000    0.2453639
554520.0000000    0.2451923
554560.0000000    0.2524802
554600.0000000    0.2571298
554640.0000000    0.2495430
554680.0000000    0.2290338
554720.0000000    0.2351329
554760.0000000    0.2349100
554800.0000000    0.2278864
554840.0000000    0.2398548
554880.0000000    0.2330089
554920.0000000    0.2465609
554960.0000000    0.2474313
555000.0000000    0.2562052
555040.0000000    0.2477343
555080.0000000    0.2416301
555120.0000000    0.2588006
555160.0000000    0.2477550
555200.0000000    0.2602733
555240.0000000    0.2311170
555280.0000000    0.2370840
555320.0000000    0.2297957
555360.0000000    0.2408942
555400.0000000    0.2558887
555440.0000000    0.2442651
555480.0000000    0.2862701
555520.0000000    0.2672862
555560.0000000    0.2523659
555600.0000000    0.2846212
555640.0000000    0.2658198
555680.0000000    0.2528164
555720.0000000    0.2510409
555760.0000000    0.2615182
555800.0000000    0.2604507
555840.0000000    0.2608944
555880.0000000    0.2552205
555920.0000000    0.2494892
555960.0000000    0.2362897
556000.0000000    0.2462241
556040.0000000    0.2544213
556080.0000000    0.2493926
556120.0000000    0.2510652
556160.0000000    0.2599470
556200.0000000    0.2522769
556240.0000000    0.2454145
556280.0000000    0.2416618
556320.0000000    0.2447933
556360.0000000    0.2713545
556400.0000000    0.2491721
556440.0000000    0.2427283
556480.0000000    0.2690810
556520.0000000    0.2720957
556560.0000000    0.2572500
556600.0000000    0.2541620
556640.0000000    0.2476752
556680.0000000    0.2624950
556720.0000000    0.2576968
556760.0000000    0.2541041
556800.0000000    0.2418072
556840.0000000    0.2557224
556880.0000000    0.2650857
556920.0000000    0.2434968
556960.0000000    0.2498668
557000.0000000    0.2484542
557040.0000000    0.2491254
557080.0000000    0.2560605
557120.0000000    0.2574925
557160.0000000    0.2437612
557200.0000000    0.2444427
557240.0000000    0.2249647
557280.0000000    0.2282695
557320.0000000    0.2249842
557360.0000000    0.2359373
557400.0000000    0.2451979
557440.0000000    0.2563259
557480.0000000    0.2561377
557520.0000000    0.2544869
557560.0000000    0.2589145
557600.0000000    0.2576004
557640.0000000    0.2440331
557680.0000000    0.2502374
557720.0000000    0.2541009
557760.0000000    0.2625468
557800.0000000    0.2724772
557840.0000000    0.2473634
557880.0000000    0.2334681
557920.0000000    0.2331655
557960.0000000    0.2372059
558000.0000000    0.2417351
558040.0000000    0.2506417
558080.0000000    0.2364655
558120.0000000    0.2398373
558160.0000000    0.2442059
558200.0000000    0.2605215
558240.0000000    0.2585114
558280.0000000    0.2426232
558320.0000000    0.2371259
558360.0000000    0.2324675
558400.0000000    0.2452917
558440.0000000    0.2524600
558480.0000000    0.2517014
558520.0000000    0.2491539
558560.0000000    0.2559384
558600.0000000    0.2567511
558640.0000000    0.2432482
558680.0000000    0.2600432
558720.0000000    0.2627520
558760.0000000    0.2734161
558800.0000000    0.2507517
558840.0000000    0.2391945
558880.0000000    0.2477079
558920.0000000    0.2374447
558960.0000000    0.2467957
559000.0000000    0.2473828
559040.0000000    0.2582111
559080.0000000    0.2421622
559120.0000000    0.2524676
559160.0000000    0.2457247
559200.0000000    0.2303606
559240.0000000    0.2544257
559280.0000000    0.2435596
559320.0000000    0.2421393
559360.0000000    0.2581332
559400.0000000    0.2547432
559440.0000000    0.2329546
559480.0000000    0.2402478
559520.0000000    0.2601827
559560.0000000    0.2638661
559600.0000000    0.2503328
559640.0000000    0.2508287
559680.0000000    0.2645913
559720.0000000    0.2653046
559760.0000000    0.2576294
559800.0000000    0.2212940
559840.0000000    0.2405518
559880.0000000    0.2342766
559920.0000000    0.2588554
559960.0000000    0.2829226
560000.0000000    0.2685474
560040.0000000    0.2587231
560080.0000000    0.2482443
560120.0000000    0.2543066
560160.0000000    0.2576969
560200.0000000    0.2584870
560240.0000000    0.2658630
560280.0000000    0.2692367
560320.0000000    0.2552418
560360.0000000    0.2863699
560400.0000000    0.2485464
560440.0000000    0.2455521
560480.0000000    0.2588533
560520.0000000    0.2562754
560560.0000000    0.2614505
560600.0000000    0.2733385
560640.0000000    0.2766005
560680.0000000    0.2597903
560720.0000000    0.2628576
560760.0000000    0.2550134
560800.0000000    0.2465174
560840.0000000    0.2476020
560880.0000000    0.2200783
560920.0000000    0.2368512
560960.0000000    0.2455509
561000.0000000    0.2641655
561040.0000000    0.2504681
561080.0000000    0.2350525
561120.0000000    0.2515690
561160.0000000    0.2619169
561200.0000000    0.2702826
561240.0000000    0.2835292
561280.0000000    0.2523367
561320.0000000    0.2604949
561360.0000000    0.2461437
561400.0000000    0.2582968
561440.0000000    0.2548778
561480.0000000    0.2623963
561520.0000000    0.2605707
561560.0000000    0.2488707
561600.0000000    0.2383125
561640.0000000    0.2271440
561680.0000000    0.2273393
561720.0000000    0.2534706
561760.0000000    0.2535041
561800.0000000    0.2377234
561840.0000000    0.2506885
561880.0000000    0.2406919
561920.0000000    0.2541288
561960.0000000    0.2588871
562000.0000000    0.2368403
562040.0000000    0.2433889
562080.0000000    0.2553871
562120.0000000    0.2508024
562160.0000000    0.2612259
562200.0000000    0.2406261
562240.0000000    0.2475694
562280.0000000    0.2446129
562320.0000000    0.2478779
562360.0000000    0.2590209
562400.0000000    0.2595213
562440.0000000    0.2521423
562480.0000000    0.2534251
562520.0000000    0.2359027
562560.0000000    0.2278314
562600.0000000    0.2443489
562640.0000000    0.2413047
562680.0000000    0.2419525
562720.0000000    0.2483578
562760.0000000    0.2686380
562800.0000000    0.2456942
562840.0000000    0.2588547
562880.0000000    0.2475875
562920.0000000    0.2411426
562960.0000000    0.2879191
563000.0000000    0.2658964
563040.0000000    0.2612707
563080.0000000    0.2557724
563120.0000000    0.2520032
563160.0000000    0.2443444
563200.0000000    0.2620663
563240.0000000    0.2648695
563280.0000000    0.2859269
563320.0000000    0.2478489
563360.0000000    0.2517511
563400.0000000    0.2548793
563440.0000000    0.2555140
563480.0000000    0.2248742
563520.0000000    0.2330795
563560.0000000    0.2471066
563600.0000000    0.2363642
563640.0000000    0.2355820
563680.0000000    0.2477978
563720.0000000    0.2382155
563760.0000000    0.2389358
563800.0000000    0.2518880
563840.0000000    0.2430354
563880.0000000    0.2650478
563920.0000000    0.2469509
563960.0000000    0.2621277
564000.0000000    0.2806042
564040.0000000    0.2658144
564080.0000000    0.2592682
564120.0000000    0.2722009
564160.0000000    0.2718201
564200.0000000    0.2648143
564240.0000000    0.2804814
564280.0000000    0.2739503
564320.0000000    0.2685200
564360.0000000    0.2714959
564400.0000000    0.2824137
564440.0000000    0.2780666
564480.0000000    0.2847992
564520.0000000    0.2841723
564560.0000000    0.2789472
564600.0000000    0.2694601
564640.0000000    0.2684854
564680.0000000    0.2684389
564720.0000000    0.2684368
564760.0000000    0.2739719
564800.0000000    0.2723710
564840.0000000    0.2838423
564880.0000000    0.2980736
564920.0000000    0.2823736
564960.0000000    0.2812652
565000.0000000    0.2702253
565040.0000000    0.2782176
565080.0000000    0.2790685
565120.0000000    0.3058187
565160.0000000    0.2913159
565200.0000000    0.2808706
565240.0000000    0.2920074
565280.0000000    0.2511734
565320.0000000    0.2605463
565360.0000000    0.2703609
565400.0000000    0.2630970
565440.0000000    0.2754962
565480.0000000    0.2595116
565520.0000000    0.2531042
565560.0000000    0.2809633
565600.0000000    0.2518723
565640.0000000    0.2536878
565680.0000000    0.2809969
565720.0000000    0.2777470
565760.0000000    0.2826916
565800.0000000    0.2793373
565840.0000000    0.2750434
565880.0000000    0.2577193
565920.0000000    0.2772653
565960.0000000    0.2579761
566000.0000000    0.2515689
566040.0000000    0.2584457
566080.0000000    0.2822551
566120.0000000    0.2684660
566160.0000000    0.2748983
566200.0000000    0.2622293
566240.0000000    0.2517686
566280.0000000    0.2470027
566320.0000000    0.2566324
566360.0000000    0.2573071
566400.0000000    0.2407492
566440.0000000    0.2396563
566480.0000000    0.2610427
566520.0000000    0.2817753
566560.0000000    0.2410595
566600.0000000    0.2590504
566640.0000000    0.2637539
566680.0000000    0.2536385
566720.0000000    0.2676856
566760.0000000    0.2655841
566800.0000000    0.2518404
566840.0000000    0.2651306
566880.0000000    0.2639221
566920.0000000    0.2558532
566960.0000000    0.2794150
567000.0000000    0.2744219
567040.0000000    0.2641664
567080.0000000    0.2699537
567120.0000000    0.2748106
567160.0000000    0.2721094
567200.0000000    0.2723584
567240.0000000    0.2639623
567280.0000000    0.2692064
567320.0000000    0.2683823
567360.0000000    0.2960833
567400.0000000    0.2926186
567440.0000000    0.2717749
567480.0000000    0.2873546
567520.0000000    0.2776492
567560.0000000    0.2985191
567600.0000000    0.3016510
567640.0000000    0.2932056
567680.0000000    0.2979439
567720.0000000    0.2920177
567760.0000000    0.2820211
567800.0000000    0.2653302
567840.0000000    0.2671182
567880.0000000    0.2696412
567920.0000000    0.2737873
567960.0000000    0.2587215
568000.0000000    0.2612799
568040.0000000    0.2835209
568080.0000000    0.2760956
568120.0000000    0.2625245
568160.0000000    0.2525381
568200.0000000    0.2557802
568240.0000000    0.2614563
568280.0000000    0.2875706
568320.0000000    0.2882531
568360.0000000    0.2820342
568400.0000000    0.2676473
568440.0000000    0.2701085
568480.0000000    0.2585407
568520.0000000    0.2650272
568560.0000000    0.2512831
568600.0000000    0.2631605
568640.0000000    0.2467023
568680.0000000    0.2416186
568720.0000000    0.2530954
568760.0000000    0.2336986
568800.0000000    0.2415644
568840.0000000    0.2662431
568880.0000000    0.2531519
568920.0000000    0.2644330
568960.0000000    0.2878200
569000.0000000    0.2622245
569040.0000000    0.2541244
569080.0000000    0.2669155
569120.0000000    0.2615038
569160.0000000    0.2680427
569200.0000000    0.2823524
569240.0000000    0.2856124
569280.0000000    0.2720165
569320.0000000    0.2958305
569360.0000000    0.2792696
569400.0000000    0.2766378
569440.0000000    0.2644329
569480.0000000    0.2678920
569520.0000000    0.2560887
569560.0000000    0.2602630
569600.0000000    0.2646751
569640.0000000    0.2569409
569680.0000000    0.2494794
569720.0000000    0.2684149
569760.0000000    0.2541155
569800.0000000    0.2574043
569840.0000000    0.2772289
569880.0000000    0.2599533
569920.0000000    0.2575738
569960.0000000    0.2566523
570000.0000000    0.2788391
570040.0000000    0.3011222
570080.0000000    0.2752907
570120.0000000    0.2863290
570160.0000000    0.2887331
570200.0000000    0.2789769
570240.0000000    0.2756624
570280.0000000    0.2664173
570320.0000000    0.2561072
570360.0000000    0.2685644
570400.0000000    0.2903696
570440.0000000    0.2888744
570480.0000000    0.2843868
570520.0000000    0.2690532
570560.0000000    0.2721527
570600.0000000    0.2492035
570640.0000000    0.2623042
570680.0000000    0.2796946
570720.0000000    0.2536552
570760.0000000    0.2685179
570800.0000000    0.2635027
570840.0000000    0.2815509
570880.0000000    0.2701097
570920.0000000    0.2780456
570960.0000000    0.2705479
571000.0000000    0.2614056
571040.0000000    0.2618613
571080.0000000    0.2717930
571120.0000000    0.2623373
571160.0000000    0.2714662
571200.0000000    0.2673434
571240.0000000    0.2826716
571280.0000000    0.2662169
571320.0000000    0.2700984
571360.0000000    0.2790618
571400.0000000    0.2638403
571440.0000000    0.2630521
571480.0000000    0.2729512
571520.0000000    0.2934819
571560.0000000    0.2875864
571600.0000000    0.2563336
571640.0000000    0.2756274
571680.0000000    0.2806423
571720.0000000    0.2671786
571760.0000000    0.2497436
571800.0000000    0.2714257
571840.0000000    0.2696286
571880.0000000    0.2553977
571920.0000000    0.2528797
571960.0000000    0.2540878
572000.0000000    0.2396301
572040.0000000    0.2577523
572080.0000000    0.2432743
572120.0000000    0.2600519
572160.0000000    0.2500759
572200.0000000    0.2504390
572240.0000000    0.2535473
572280.0000000    0.2583646
572320.0000000    0.2470148
572360.0000000    0.2405789
572400.0000000    0.2458761
572440.0000000    0.2648440
572480.0000000    0.2663459
572520.0000000    0.2493789
572560.0000000    0.2604876
572600.0000000    0.2816695
572640.0000000    0.2644511
572680.0000000    0.2635984
572720.0000000    0.2946136
572760.0000000    0.2742626
572800.0000000    0.2503667
572840.0000000    0.2565033
572880.0000000    0.2859897
572920.0000000    0.2886644
572960.0000000    0.2966111
573000.0000000    0.2923754
573040.0000000    0.2653542
573080.0000000    0.2633553
573120.0000000    0.2537869
573160.0000000    0.2750998
573200.0000000    0.2775334
573240.0000000    0.2680759
573280.0000000    0.2790695
573320.0000000    0.2550648
573360.0000000    0.2576118
573400.0000000    0.2694016
573440.0000000    0.2849777
573480.0000000    0.2908459
573520.0000000    0.2736014
573560.0000000    0.2708804
573600.0000000    0.2576056
573640.0000000    0.2634463
573680.0000000    0.2524334
573720.0000000    0.2783907
573760.0000000    0.2810255
573800.0000000    0.2714156
573840.0000000    0.2532998
573880.0000000    0.2564120
573920.0000000    0.2546820
573960.0000000    0.2359020
574000.0000000    0.2512932
574040.0000000    0.2685657
574080.0000000    0.2514392
574120.0000000    0.2463802
574160.0000000    0.2445550
574200.0000000    0.2509513
574240.0000000    0.2700227
574280.0000000    0.2565208
574320.0000000    0.2612156
[truncated: 297,978 more chars]
