# Supplementary material for: Comment on 'Valid molecular dynamics simulations of human hemoglobin require a surprisingly large box size'
Source: eLife. 2019 Jun 20;8:e44718. doi: 10.7554/eLife.44718 (PMC6586461; doi:10.7554/eLife.44718)
Supplement: Figure 1—source data 1. — The zip archive contains a README file describing which source files correspond to the different panels. [file elife-44718-fig1-data1.zip › figure1/panels_AB/120A/9/rmsd_2dn2.xvg]

# This file was created Sat Jan  5 13:42:04 2019
# Created by:
#             :-) GROMACS - gmx rms, 2018.5-dev-20181129-d5972f7 (-:
# 
# Executable:   /usr/local/gromacs/2018/2018.4-impi2017-fftw337-gcc640-cuda91/bin/gmx
# Data prefix:  /usr/local/gromacs/2018/2018.4-impi2017-fftw337-gcc640-cuda91
# Working dir:  /home/degroot/hb/2dn2/Meuwly/120a-elife/9
# Command line:
#   gmx rms -s ../topol.tpr -f x.xtc -nice 0 -o rmsd_2dn2.xvg
# gmx rms is part of G R O M A C S:
#
# Georgetown Riga Oslo Madrid Amsterdam Chisinau Stockholm
#
@    title "RMSD"
@    xaxis  label "Time (ps)"
@    yaxis  label "RMSD (nm)"
@TYPE xy
@ subtitle "Backbone after lsq fit to Backbone"
   0.0000000    0.0000009
  40.0000000    0.1138583
  80.0000000    0.1044641
 120.0000000    0.0925563
 160.0000000    0.0930228
 200.0000000    0.1082900
 240.0000000    0.1034019
 280.0000000    0.1026307
 320.0000000    0.0926240
 360.0000000    0.1077533
 400.0000000    0.1103462
 440.0000000    0.1179871
 480.0000000    0.1041844
 520.0000000    0.1222900
 560.0000000    0.1182614
 600.0000000    0.1269965
 640.0000000    0.1265752
 680.0000000    0.1077650
 720.0000000    0.1119866
 760.0000000    0.1099436
 800.0000000    0.1147730
 840.0000000    0.1140846
 880.0000000    0.1141822
 920.0000000    0.1018192
 960.0000000    0.1104714
1000.0000000    0.1128647
1040.0000000    0.1108518
1080.0000000    0.1162122
1120.0000000    0.1282578
1160.0000000    0.1142934
1200.0000000    0.1176237
1240.0000000    0.1150528
1280.0000000    0.1023100
1320.0000000    0.0990281
1360.0000000    0.1101372
1400.0000000    0.0991708
1440.0000000    0.1190623
1480.0000000    0.1160648
1520.0000000    0.1113141
1560.0000000    0.1033698
1600.0000000    0.1005381
1640.0000000    0.0952686
1680.0000000    0.1226340
1720.0000000    0.1127465
1760.0000000    0.0919992
1800.0000000    0.0928812
1840.0000000    0.0991318
1880.0000000    0.1025062
1920.0000000    0.0949303
1960.0000000    0.0987952
2000.0000000    0.1017934
2040.0000000    0.1043617
2080.0000000    0.0980602
2120.0000000    0.1047059
2160.0000000    0.0988032
2200.0000000    0.1016370
2240.0000000    0.0980835
2280.0000000    0.0991924
2320.0000000    0.0960600
2360.0000000    0.1023067
2400.0000000    0.1071968
2440.0000000    0.1073245
2480.0000000    0.1006807
2520.0000000    0.0940031
2560.0000000    0.1063534
2600.0000000    0.1005030
2640.0000000    0.1107785
2680.0000000    0.1126467
2720.0000000    0.1109172
2760.0000000    0.1065569
2800.0000000    0.1094276
2840.0000000    0.1209608
2880.0000000    0.1236365
2920.0000000    0.1211272
2960.0000000    0.1134352
3000.0000000    0.1100949
3040.0000000    0.1108444
3080.0000000    0.1119278
3120.0000000    0.1109901
3160.0000000    0.1019932
3200.0000000    0.1172936
3240.0000000    0.1030453
3280.0000000    0.1093654
3320.0000000    0.1153815
3360.0000000    0.1203612
3400.0000000    0.1119909
3440.0000000    0.1011072
3480.0000000    0.1111525
3520.0000000    0.1073233
3560.0000000    0.1062101
3600.0000000    0.1006789
3640.0000000    0.1030476
3680.0000000    0.0926074
3720.0000000    0.0950553
3760.0000000    0.0924902
3800.0000000    0.1000009
3840.0000000    0.1057924
3880.0000000    0.0973545
3920.0000000    0.1004095
3960.0000000    0.0993438
4000.0000000    0.0936564
4040.0000000    0.1045468
4080.0000000    0.0883219
4120.0000000    0.0904528
4160.0000000    0.0984307
4200.0000000    0.1051777
4240.0000000    0.1011321
4280.0000000    0.1016472
4320.0000000    0.1026149
4360.0000000    0.0968261
4400.0000000    0.1017343
4440.0000000    0.1033589
4480.0000000    0.1075058
4520.0000000    0.1087179
4560.0000000    0.1116283
4600.0000000    0.1064284
4640.0000000    0.1182098
4680.0000000    0.1047542
4720.0000000    0.1163123
4760.0000000    0.1102195
4800.0000000    0.1068969
4840.0000000    0.1115925
4880.0000000    0.1089460
4920.0000000    0.1090089
4960.0000000    0.1065608
5000.0000000    0.1095110
5040.0000000    0.1140655
5080.0000000    0.1158497
5120.0000000    0.1002657
5160.0000000    0.1007657
5200.0000000    0.1062237
5240.0000000    0.0999104
5280.0000000    0.1070488
5320.0000000    0.1110322
5360.0000000    0.1095793
5400.0000000    0.1270477
5440.0000000    0.1111639
5480.0000000    0.1052606
5520.0000000    0.1121234
5560.0000000    0.1050561
5600.0000000    0.1126321
5640.0000000    0.1094001
5680.0000000    0.1132119
5720.0000000    0.1168848
5760.0000000    0.1124378
5800.0000000    0.1073912
5840.0000000    0.1054918
5880.0000000    0.0973543
5920.0000000    0.1089232
5960.0000000    0.0980931
6000.0000000    0.1037824
6040.0000000    0.1162193
6080.0000000    0.1120039
6120.0000000    0.1170833
6160.0000000    0.1107145
6200.0000000    0.1071760
6240.0000000    0.1123347
6280.0000000    0.1057135
6320.0000000    0.1063633
6360.0000000    0.1119271
6400.0000000    0.1148193
6440.0000000    0.1073167
6480.0000000    0.1057948
6520.0000000    0.1063319
6560.0000000    0.1071908
6600.0000000    0.0999897
6640.0000000    0.1052356
6680.0000000    0.1090984
6720.0000000    0.1035357
6760.0000000    0.1095761
6800.0000000    0.1060333
6840.0000000    0.0989645
6880.0000000    0.1224159
6920.0000000    0.1104093
6960.0000000    0.0956100
7000.0000000    0.0895956
7040.0000000    0.1143067
7080.0000000    0.1158528
7120.0000000    0.1024525
7160.0000000    0.1119134
7200.0000000    0.1176302
7240.0000000    0.1065240
7280.0000000    0.1129392
7320.0000000    0.1092924
7360.0000000    0.1104833
7400.0000000    0.1019962
7440.0000000    0.1122746
7480.0000000    0.1312490
7520.0000000    0.1154201
7560.0000000    0.1192331
7600.0000000    0.1127876
7640.0000000    0.1232725
7680.0000000    0.1097756
7720.0000000    0.1149341
7760.0000000    0.1104195
7800.0000000    0.1058939
7840.0000000    0.0983405
7880.0000000    0.1035959
7920.0000000    0.1058869
7960.0000000    0.1176110
8000.0000000    0.1092093
8040.0000000    0.1115225
8080.0000000    0.1104175
8120.0000000    0.1135387
8160.0000000    0.1110411
8200.0000000    0.1135415
8240.0000000    0.1180349
8280.0000000    0.1035251
8320.0000000    0.1067311
8360.0000000    0.1000871
8400.0000000    0.1035759
8440.0000000    0.0995441
8480.0000000    0.1028948
8520.0000000    0.0999564
8560.0000000    0.0997778
8600.0000000    0.1007984
8640.0000000    0.0985561
8680.0000000    0.1067167
8720.0000000    0.0997995
8760.0000000    0.0994448
8800.0000000    0.1091309
8840.0000000    0.1009410
8880.0000000    0.1104732
8920.0000000    0.1090647
8960.0000000    0.1031278
9000.0000000    0.1053372
9040.0000000    0.1124547
9080.0000000    0.1123370
9120.0000000    0.1207801
9160.0000000    0.1019775
9200.0000000    0.1040220
9240.0000000    0.1059968
9280.0000000    0.1150050
9320.0000000    0.1125004
9360.0000000    0.1160767
9400.0000000    0.1170163
9440.0000000    0.1296793
9480.0000000    0.1193509
9520.0000000    0.1143292
9560.0000000    0.1142987
9600.0000000    0.1120493
9640.0000000    0.1129215
9680.0000000    0.1124136
9720.0000000    0.1167283
9760.0000000    0.1163245
9800.0000000    0.1045446
9840.0000000    0.1076640
9880.0000000    0.1016199
9920.0000000    0.1140279
9960.0000000    0.1103065
10000.0000000    0.1127815
10040.0000000    0.1109639
10080.0000000    0.1158006
10120.0000000    0.1103308
10160.0000000    0.1195337
10200.0000000    0.1094442
10240.0000000    0.1120257
10280.0000000    0.1083416
10320.0000000    0.1132881
10360.0000000    0.1053516
10400.0000000    0.1096797
10440.0000000    0.1016919
10480.0000000    0.1055867
10520.0000000    0.1049494
10560.0000000    0.0988430
10600.0000000    0.1119139
10640.0000000    0.0999734
10680.0000000    0.1064872
10720.0000000    0.1106496
10760.0000000    0.0916761
10800.0000000    0.0990137
10840.0000000    0.0958214
10880.0000000    0.0942645
10920.0000000    0.0947281
10960.0000000    0.0951498
11000.0000000    0.0947087
11040.0000000    0.1088163
11080.0000000    0.1020320
11120.0000000    0.1025106
11160.0000000    0.1103495
11200.0000000    0.1088333
11240.0000000    0.1272845
11280.0000000    0.1167139
11320.0000000    0.1046798
11360.0000000    0.0992072
11400.0000000    0.1044810
11440.0000000    0.0942818
11480.0000000    0.0985525
11520.0000000    0.1067516
11560.0000000    0.1028262
11600.0000000    0.0981535
11640.0000000    0.0997501
11680.0000000    0.1013213
11720.0000000    0.0918098
11760.0000000    0.0915477
11800.0000000    0.0978178
11840.0000000    0.1049593
11880.0000000    0.0965031
11920.0000000    0.1022212
11960.0000000    0.0958113
12000.0000000    0.0894802
12040.0000000    0.0969603
12080.0000000    0.0941350
12120.0000000    0.0960749
12160.0000000    0.0994299
12200.0000000    0.0936185
12240.0000000    0.0973734
12280.0000000    0.1071419
12320.0000000    0.0985194
12360.0000000    0.0935439
12400.0000000    0.0876883
12440.0000000    0.0843376
12480.0000000    0.1013795
12520.0000000    0.1006252
12560.0000000    0.0934304
12600.0000000    0.1048785
12640.0000000    0.1003369
12680.0000000    0.1006415
12720.0000000    0.0952039
12760.0000000    0.1036737
12800.0000000    0.0981094
12840.0000000    0.1109563
12880.0000000    0.1009402
12920.0000000    0.1020231
12960.0000000    0.1018123
13000.0000000    0.1079867
13040.0000000    0.1122935
13080.0000000    0.1041626
13120.0000000    0.1034393
13160.0000000    0.1035763
13200.0000000    0.1012272
13240.0000000    0.1010171
13280.0000000    0.1036937
13320.0000000    0.1011956
13360.0000000    0.1003189
13400.0000000    0.1000067
13440.0000000    0.1094904
13480.0000000    0.1013827
13520.0000000    0.0954399
13560.0000000    0.1139270
13600.0000000    0.1122646
13640.0000000    0.0972901
13680.0000000    0.1000828
13720.0000000    0.1100910
13760.0000000    0.1049638
13800.0000000    0.1205500
13840.0000000    0.1074533
13880.0000000    0.1102166
13920.0000000    0.1120512
13960.0000000    0.1009155
14000.0000000    0.1049976
14040.0000000    0.1037507
14080.0000000    0.1076653
14120.0000000    0.1004830
14160.0000000    0.0967082
14200.0000000    0.1030068
14240.0000000    0.0981620
14280.0000000    0.0982405
14320.0000000    0.0989755
14360.0000000    0.0992890
14400.0000000    0.0936482
14440.0000000    0.1033907
14480.0000000    0.0973556
14520.0000000    0.0971501
14560.0000000    0.0996762
14600.0000000    0.1063393
14640.0000000    0.0940389
14680.0000000    0.0934108
14720.0000000    0.1075903
14760.0000000    0.0997532
14800.0000000    0.1024258
14840.0000000    0.0990078
14880.0000000    0.1069023
14920.0000000    0.0991650
14960.0000000    0.1122056
15000.0000000    0.0951103
15040.0000000    0.1069133
15080.0000000    0.1056893
15120.0000000    0.1009294
15160.0000000    0.1059443
15200.0000000    0.1007640
15240.0000000    0.1055732
15280.0000000    0.1024918
15320.0000000    0.0953770
15360.0000000    0.0988187
15400.0000000    0.1036462
15440.0000000    0.0933305
15480.0000000    0.0988624
15520.0000000    0.1008421
15560.0000000    0.1053425
15600.0000000    0.0958366
15640.0000000    0.0960164
15680.0000000    0.0991800
15720.0000000    0.0992438
15760.0000000    0.0977545
15800.0000000    0.1026847
15840.0000000    0.0940093
15880.0000000    0.1017835
15920.0000000    0.1161448
15960.0000000    0.0987654
16000.0000000    0.1085962
16040.0000000    0.1050595
16080.0000000    0.1126274
16120.0000000    0.1258919
16160.0000000    0.1144221
16200.0000000    0.1093164
16240.0000000    0.1076254
16280.0000000    0.1047020
16320.0000000    0.1025024
16360.0000000    0.0997185
16400.0000000    0.1054733
16440.0000000    0.1017058
16480.0000000    0.0925116
16520.0000000    0.1049359
16560.0000000    0.0991985
16600.0000000    0.1056944
16640.0000000    0.1138166
16680.0000000    0.1142901
16720.0000000    0.1159578
16760.0000000    0.1094109
16800.0000000    0.1203659
16840.0000000    0.1054971
16880.0000000    0.1067752
16920.0000000    0.1032225
16960.0000000    0.1063254
17000.0000000    0.1116231
17040.0000000    0.1074720
17080.0000000    0.1040466
17120.0000000    0.1082983
17160.0000000    0.1129289
17200.0000000    0.1195689
17240.0000000    0.1189407
17280.0000000    0.1241791
17320.0000000    0.1083284
17360.0000000    0.1075339
17400.0000000    0.1228773
17440.0000000    0.1002430
17480.0000000    0.1209724
17520.0000000    0.1142012
17560.0000000    0.1140078
17600.0000000    0.1131277
17640.0000000    0.1089833
17680.0000000    0.1168991
17720.0000000    0.1142044
17760.0000000    0.0979163
17800.0000000    0.1006514
17840.0000000    0.1015238
17880.0000000    0.1056510
17920.0000000    0.0995835
17960.0000000    0.1067824
18000.0000000    0.1068895
18040.0000000    0.1036427
18080.0000000    0.1071499
18120.0000000    0.1165707
18160.0000000    0.1088227
18200.0000000    0.1040467
18240.0000000    0.1115821
18280.0000000    0.1048028
18320.0000000    0.0999588
18360.0000000    0.0945088
18400.0000000    0.1020694
18440.0000000    0.1033127
18480.0000000    0.1000358
18520.0000000    0.1128564
18560.0000000    0.0951404
18600.0000000    0.1046136
18640.0000000    0.1005535
18680.0000000    0.1030982
18720.0000000    0.1080584
18760.0000000    0.1019380
18800.0000000    0.1045769
18840.0000000    0.1003621
18880.0000000    0.1062343
18920.0000000    0.1071344
18960.0000000    0.1169508
19000.0000000    0.1026395
19040.0000000    0.1179051
19080.0000000    0.1112767
19120.0000000    0.0980367
19160.0000000    0.0975319
19200.0000000    0.0987451
19240.0000000    0.1094100
19280.0000000    0.0981230
19320.0000000    0.1050679
19360.0000000    0.1053741
19400.0000000    0.1059069
19440.0000000    0.1129756
19480.0000000    0.1085394
19520.0000000    0.1036470
19560.0000000    0.1000345
19600.0000000    0.1051501
19640.0000000    0.1028149
19680.0000000    0.1076128
19720.0000000    0.1085417
19760.0000000    0.0983812
19800.0000000    0.1074177
19840.0000000    0.1038821
19880.0000000    0.0986550
19920.0000000    0.1033728
19960.0000000    0.1086877
20000.0000000    0.1042502
20040.0000000    0.1115334
20080.0000000    0.1080929
20120.0000000    0.0979229
20160.0000000    0.1072305
20200.0000000    0.1072125
20240.0000000    0.1031559
20280.0000000    0.0985085
20320.0000000    0.1075845
20360.0000000    0.1008664
20400.0000000    0.1009901
20440.0000000    0.0950635
20480.0000000    0.0948860
20520.0000000    0.1000292
20560.0000000    0.0974090
20600.0000000    0.0910271
20640.0000000    0.0956651
20680.0000000    0.0940547
20720.0000000    0.0989826
20760.0000000    0.1021848
20800.0000000    0.0946464
20840.0000000    0.1034673
20880.0000000    0.1039330
20920.0000000    0.1015718
20960.0000000    0.1128525
21000.0000000    0.1030301
21040.0000000    0.0982057
21080.0000000    0.1024608
21120.0000000    0.0974666
21160.0000000    0.1024793
21200.0000000    0.1043158
21240.0000000    0.0967665
21280.0000000    0.0983169
21320.0000000    0.0969035
21360.0000000    0.0928682
21400.0000000    0.0849486
21440.0000000    0.0969077
21480.0000000    0.1052850
21520.0000000    0.1154246
21560.0000000    0.0940650
21600.0000000    0.0922967
21640.0000000    0.1001052
21680.0000000    0.0987918
21720.0000000    0.0947711
21760.0000000    0.0986128
21800.0000000    0.1035551
21840.0000000    0.1047318
21880.0000000    0.1143128
21920.0000000    0.1049061
21960.0000000    0.1051138
22000.0000000    0.0995371
22040.0000000    0.1030478
22080.0000000    0.1057143
22120.0000000    0.1031406
22160.0000000    0.1032010
22200.0000000    0.1195734
22240.0000000    0.1106259
22280.0000000    0.1076811
22320.0000000    0.1200963
22360.0000000    0.1037021
22400.0000000    0.1107368
22440.0000000    0.1039931
22480.0000000    0.1056516
22520.0000000    0.1024402
22560.0000000    0.0930385
22600.0000000    0.0992791
22640.0000000    0.1102690
22680.0000000    0.1140356
22720.0000000    0.1131221
22760.0000000    0.1003857
22800.0000000    0.1048582
22840.0000000    0.0962910
22880.0000000    0.1016324
22920.0000000    0.1038025
22960.0000000    0.1046359
23000.0000000    0.1067881
23040.0000000    0.1199086
23080.0000000    0.0986248
23120.0000000    0.1077196
23160.0000000    0.1013388
23200.0000000    0.1043543
23240.0000000    0.0938549
23280.0000000    0.1122169
23320.0000000    0.0974037
23360.0000000    0.1018509
23400.0000000    0.0970374
23440.0000000    0.1089041
23480.0000000    0.1108658
23520.0000000    0.1041099
23560.0000000    0.1230109
23600.0000000    0.1053773
23640.0000000    0.1066366
23680.0000000    0.1026083
23720.0000000    0.1002884
23760.0000000    0.0941623
23800.0000000    0.1021755
23840.0000000    0.1023576
23880.0000000    0.0954014
23920.0000000    0.1001973
23960.0000000    0.0939645
24000.0000000    0.0984663
24040.0000000    0.0984451
24080.0000000    0.0946461
24120.0000000    0.1024428
24160.0000000    0.1099477
24200.0000000    0.1025204
24240.0000000    0.0986305
24280.0000000    0.1005305
24320.0000000    0.1096348
24360.0000000    0.0935625
24400.0000000    0.0933831
24440.0000000    0.0978869
24480.0000000    0.1101544
24520.0000000    0.0895444
24560.0000000    0.1122103
24600.0000000    0.0964797
24640.0000000    0.1117151
24680.0000000    0.1086050
24720.0000000    0.1030637
24760.0000000    0.1073163
24800.0000000    0.1023933
24840.0000000    0.0987435
24880.0000000    0.0930505
24920.0000000    0.0941190
24960.0000000    0.0914350
25000.0000000    0.0943549
25040.0000000    0.0949496
25080.0000000    0.0982919
25120.0000000    0.0954483
25160.0000000    0.0941278
25200.0000000    0.0926468
25240.0000000    0.1017443
25280.0000000    0.0956754
25320.0000000    0.1014446
25360.0000000    0.0943857
25400.0000000    0.0952198
25440.0000000    0.0938504
25480.0000000    0.1030119
25520.0000000    0.1058587
25560.0000000    0.0964992
25600.0000000    0.0993220
25640.0000000    0.1020091
25680.0000000    0.1066259
25720.0000000    0.0949348
25760.0000000    0.1041269
25800.0000000    0.1115515
25840.0000000    0.0948336
25880.0000000    0.1157449
25920.0000000    0.1119875
25960.0000000    0.1169182
26000.0000000    0.0952503
26040.0000000    0.0970053
26080.0000000    0.1007595
26120.0000000    0.0982897
26160.0000000    0.0903833
26200.0000000    0.0993255
26240.0000000    0.0949664
26280.0000000    0.0941776
26320.0000000    0.0996421
26360.0000000    0.1074595
26400.0000000    0.1060826
26440.0000000    0.0960555
26480.0000000    0.1040433
26520.0000000    0.1174066
26560.0000000    0.1047045
26600.0000000    0.1033810
26640.0000000    0.1111363
26680.0000000    0.1047558
26720.0000000    0.1062271
26760.0000000    0.1078287
26800.0000000    0.1101307
26840.0000000    0.1224802
26880.0000000    0.0924552
26920.0000000    0.0925975
26960.0000000    0.0922059
27000.0000000    0.0986051
27040.0000000    0.0961146
27080.0000000    0.1004482
27120.0000000    0.1089581
27160.0000000    0.0941923
27200.0000000    0.1133180
27240.0000000    0.1154438
27280.0000000    0.0997109
27320.0000000    0.0985332
27360.0000000    0.0998813
27400.0000000    0.1039319
27440.0000000    0.1116902
27480.0000000    0.1053272
27520.0000000    0.1104723
27560.0000000    0.1087433
27600.0000000    0.1035756
27640.0000000    0.0994094
27680.0000000    0.1024544
27720.0000000    0.0915342
27760.0000000    0.0983355
27800.0000000    0.1065605
27840.0000000    0.0995884
27880.0000000    0.1013968
27920.0000000    0.1020457
27960.0000000    0.0951778
28000.0000000    0.0938635
28040.0000000    0.1038481
28080.0000000    0.0990295
28120.0000000    0.0928539
28160.0000000    0.0941157
28200.0000000    0.1131972
28240.0000000    0.0984871
28280.0000000    0.1024822
28320.0000000    0.1048160
28360.0000000    0.1110672
28400.0000000    0.1158537
28440.0000000    0.1079294
28480.0000000    0.1006052
28520.0000000    0.1061197
28560.0000000    0.0936425
28600.0000000    0.0909145
28640.0000000    0.0986212
28680.0000000    0.0948690
28720.0000000    0.1060140
28760.0000000    0.1023424
28800.0000000    0.0968926
28840.0000000    0.0944510
28880.0000000    0.0957068
28920.0000000    0.1049270
28960.0000000    0.0972037
29000.0000000    0.0938934
29040.0000000    0.0936261
29080.0000000    0.1090000
29120.0000000    0.0962553
29160.0000000    0.0950875
29200.0000000    0.0967826
29240.0000000    0.0890826
29280.0000000    0.1088985
29320.0000000    0.1064065
29360.0000000    0.1007646
29400.0000000    0.1025573
29440.0000000    0.0979781
29480.0000000    0.0997357
29520.0000000    0.1010898
29560.0000000    0.1099270
29600.0000000    0.1079261
29640.0000000    0.1065691
29680.0000000    0.1065481
29720.0000000    0.1058806
29760.0000000    0.1102232
29800.0000000    0.1060318
29840.0000000    0.1171086
29880.0000000    0.1022719
29920.0000000    0.0994844
29960.0000000    0.1069352
30000.0000000    0.1045561
30040.0000000    0.1077020
30080.0000000    0.1113205
30120.0000000    0.1040398
30160.0000000    0.1046319
30200.0000000    0.0998611
30240.0000000    0.0952672
30280.0000000    0.0990454
30320.0000000    0.1016059
30360.0000000    0.1044525
30400.0000000    0.1075803
30440.0000000    0.1078332
30480.0000000    0.1040541
30520.0000000    0.1027254
30560.0000000    0.1042611
30600.0000000    0.1001724
30640.0000000    0.1071816
30680.0000000    0.1079908
30720.0000000    0.1243093
30760.0000000    0.1183579
30800.0000000    0.1141963
30840.0000000    0.1062249
30880.0000000    0.1132487
30920.0000000    0.1036332
30960.0000000    0.1023210
31000.0000000    0.1040421
31040.0000000    0.1024526
31080.0000000    0.1095130
31120.0000000    0.0982119
31160.0000000    0.0980704
31200.0000000    0.0995912
31240.0000000    0.1031905
31280.0000000    0.0943276
31320.0000000    0.1027212
31360.0000000    0.1054523
31400.0000000    0.1174132
31440.0000000    0.0991164
31480.0000000    0.1021441
31520.0000000    0.1098505
31560.0000000    0.1054883
31600.0000000    0.1088869
31640.0000000    0.0999574
31680.0000000    0.1117777
31720.0000000    0.0957486
31760.0000000    0.0959990
31800.0000000    0.0981544
31840.0000000    0.1167418
31880.0000000    0.1013748
31920.0000000    0.1036826
31960.0000000    0.1006155
32000.0000000    0.0990871
32040.0000000    0.1075615
32080.0000000    0.0934523
32120.0000000    0.0869905
32160.0000000    0.0974217
32200.0000000    0.0976283
32240.0000000    0.0994618
32280.0000000    0.0959680
32320.0000000    0.1215677
32360.0000000    0.1145295
32400.0000000    0.1007553
32440.0000000    0.1032461
32480.0000000    0.0964082
32520.0000000    0.1016253
32560.0000000    0.1000879
32600.0000000    0.0967384
32640.0000000    0.0972335
32680.0000000    0.0967980
32720.0000000    0.0995852
32760.0000000    0.1082991
32800.0000000    0.0900361
32840.0000000    0.1016802
32880.0000000    0.1030080
32920.0000000    0.1016766
32960.0000000    0.1107809
33000.0000000    0.1076239
33040.0000000    0.1059174
33080.0000000    0.1058675
33120.0000000    0.0915999
33160.0000000    0.1012054
33200.0000000    0.0985875
33240.0000000    0.0973169
33280.0000000    0.0975510
33320.0000000    0.0986959
33360.0000000    0.1115094
33400.0000000    0.1102144
33440.0000000    0.1074568
33480.0000000    0.1036627
33520.0000000    0.0962148
33560.0000000    0.1076888
33600.0000000    0.0960989
33640.0000000    0.1147465
33680.0000000    0.1043735
33720.0000000    0.0957718
33760.0000000    0.0994394
33800.0000000    0.1088395
33840.0000000    0.1033175
33880.0000000    0.1074664
33920.0000000    0.0930382
33960.0000000    0.0987965
34000.0000000    0.0961695
34040.0000000    0.0948016
34080.0000000    0.1055380
34120.0000000    0.1010565
34160.0000000    0.1060179
34200.0000000    0.1021512
34240.0000000    0.1019500
34280.0000000    0.1050831
34320.0000000    0.0998614
34360.0000000    0.1082264
34400.0000000    0.1038493
34440.0000000    0.1071660
34480.0000000    0.1105108
34520.0000000    0.1107266
34560.0000000    0.1054030
34600.0000000    0.1046233
34640.0000000    0.1073756
34680.0000000    0.1087524
34720.0000000    0.1043329
34760.0000000    0.1078206
34800.0000000    0.1094446
34840.0000000    0.1195250
34880.0000000    0.0975548
34920.0000000    0.0937048
34960.0000000    0.1038170
35000.0000000    0.1093310
35040.0000000    0.1018817
35080.0000000    0.0964371
35120.0000000    0.0979889
35160.0000000    0.0957596
35200.0000000    0.1034660
35240.0000000    0.1041460
35280.0000000    0.1038187
35320.0000000    0.0841843
35360.0000000    0.1010492
35400.0000000    0.1005651
35440.0000000    0.1024272
35480.0000000    0.1034279
35520.0000000    0.0962884
35560.0000000    0.0993284
35600.0000000    0.0979475
35640.0000000    0.0959753
35680.0000000    0.1055788
35720.0000000    0.0974215
35760.0000000    0.1003266
35800.0000000    0.0918772
35840.0000000    0.1055390
35880.0000000    0.1086700
35920.0000000    0.0917989
35960.0000000    0.0973985
36000.0000000    0.1002966
36040.0000000    0.0992196
36080.0000000    0.1120513
36120.0000000    0.1041909
36160.0000000    0.1147152
36200.0000000    0.1031954
36240.0000000    0.0911602
36280.0000000    0.1081971
36320.0000000    0.1073206
36360.0000000    0.1026047
36400.0000000    0.1049328
36440.0000000    0.1042106
36480.0000000    0.1152320
36520.0000000    0.1076898
36560.0000000    0.1102768
36600.0000000    0.1047403
36640.0000000    0.0991100
36680.0000000    0.1007809
36720.0000000    0.1114244
36760.0000000    0.1065778
36800.0000000    0.0912595
36840.0000000    0.1120585
36880.0000000    0.1150009
36920.0000000    0.1037644
36960.0000000    0.0963920
37000.0000000    0.1038827
37040.0000000    0.1091901
37080.0000000    0.1022944
37120.0000000    0.0956358
37160.0000000    0.1083129
37200.0000000    0.1017704
37240.0000000    0.0998438
37280.0000000    0.1009086
37320.0000000    0.0982593
37360.0000000    0.0946362
37400.0000000    0.1058459
37440.0000000    0.1095132
37480.0000000    0.1004235
37520.0000000    0.1056912
37560.0000000    0.1026533
37600.0000000    0.1100789
37640.0000000    0.1078889
37680.0000000    0.1018494
37720.0000000    0.0991641
37760.0000000    0.1084831
37800.0000000    0.0930182
37840.0000000    0.1028221
37880.0000000    0.1029494
37920.0000000    0.0975564
37960.0000000    0.1096205
38000.0000000    0.1044102
38040.0000000    0.1010304
38080.0000000    0.1047794
38120.0000000    0.1047810
38160.0000000    0.1105309
38200.0000000    0.1031710
38240.0000000    0.0998530
38280.0000000    0.0950204
38320.0000000    0.0906327
38360.0000000    0.1009704
38400.0000000    0.0943590
38440.0000000    0.0952214
38480.0000000    0.1030202
38520.0000000    0.1004563
38560.0000000    0.1031222
38600.0000000    0.0931861
38640.0000000    0.0958254
38680.0000000    0.1014392
38720.0000000    0.1043491
38760.0000000    0.1005984
38800.0000000    0.1066005
38840.0000000    0.1038673
38880.0000000    0.1060969
38920.0000000    0.0983653
38960.0000000    0.0986059
39000.0000000    0.1074404
39040.0000000    0.1059112
39080.0000000    0.0952949
39120.0000000    0.0942278
39160.0000000    0.0909169
39200.0000000    0.0908987
39240.0000000    0.0987301
39280.0000000    0.0892687
39320.0000000    0.0969772
39360.0000000    0.0947299
39400.0000000    0.1020818
39440.0000000    0.1090083
39480.0000000    0.0985602
39520.0000000    0.1013836
39560.0000000    0.0964329
39600.0000000    0.0993092
39640.0000000    0.0949490
39680.0000000    0.0985166
39720.0000000    0.0964103
39760.0000000    0.1057033
39800.0000000    0.0964542
39840.0000000    0.0855793
39880.0000000    0.0929603
39920.0000000    0.1000907
39960.0000000    0.1062639
40000.0000000    0.0981252
40040.0000000    0.1040552
40080.0000000    0.0923205
40120.0000000    0.1005170
40160.0000000    0.0990823
40200.0000000    0.1094478
40240.0000000    0.0987348
40280.0000000    0.1147030
40320.0000000    0.1024269
40360.0000000    0.1064544
40400.0000000    0.0974851
40440.0000000    0.0981876
40480.0000000    0.1026672
40520.0000000    0.1010757
40560.0000000    0.1047010
40600.0000000    0.0917069
40640.0000000    0.0991480
40680.0000000    0.1051174
40720.0000000    0.0973731
40760.0000000    0.1071234
40800.0000000    0.1037517
40840.0000000    0.1173358
40880.0000000    0.1078830
40920.0000000    0.1035081
40960.0000000    0.0962892
41000.0000000    0.1110939
41040.0000000    0.1129799
41080.0000000    0.1025551
41120.0000000    0.1004008
41160.0000000    0.1128959
41200.0000000    0.0841782
41240.0000000    0.0969277
41280.0000000    0.0929349
41320.0000000    0.1065820
41360.0000000    0.1100035
41400.0000000    0.1016388
41440.0000000    0.1051744
41480.0000000    0.1105521
41520.0000000    0.1004008
41560.0000000    0.0928349
41600.0000000    0.0999324
41640.0000000    0.0952997
41680.0000000    0.0978643
41720.0000000    0.0963678
41760.0000000    0.1047568
41800.0000000    0.0954328
41840.0000000    0.0907216
41880.0000000    0.0995446
41920.0000000    0.1070172
41960.0000000    0.1092334
42000.0000000    0.1047000
42040.0000000    0.0941799
42080.0000000    0.1107804
42120.0000000    0.0928082
42160.0000000    0.1015599
42200.0000000    0.0955953
42240.0000000    0.1045503
42280.0000000    0.0929753
42320.0000000    0.1019297
42360.0000000    0.0934960
42400.0000000    0.0963294
42440.0000000    0.0991999
42480.0000000    0.0953512
42520.0000000    0.0944393
42560.0000000    0.0835199
42600.0000000    0.0988063
42640.0000000    0.1112493
42680.0000000    0.0914255
42720.0000000    0.0884844
42760.0000000    0.0991375
42800.0000000    0.0953159
42840.0000000    0.1052905
42880.0000000    0.0970188
42920.0000000    0.0946391
42960.0000000    0.1036731
43000.0000000    0.0969135
43040.0000000    0.0971587
43080.0000000    0.0876198
43120.0000000    0.0972681
43160.0000000    0.0999486
43200.0000000    0.1017949
43240.0000000    0.0983208
43280.0000000    0.0994489
43320.0000000    0.0944732
43360.0000000    0.0903564
43400.0000000    0.1033668
43440.0000000    0.0933396
43480.0000000    0.0987547
43520.0000000    0.0935887
43560.0000000    0.0940658
43600.0000000    0.0938486
43640.0000000    0.0968089
43680.0000000    0.0933050
43720.0000000    0.0894312
43760.0000000    0.1019487
43800.0000000    0.0884447
43840.0000000    0.0934736
43880.0000000    0.1093622
43920.0000000    0.1136156
43960.0000000    0.1054444
44000.0000000    0.0955141
44040.0000000    0.0979529
44080.0000000    0.1034639
44120.0000000    0.1126318
44160.0000000    0.1037018
44200.0000000    0.1024700
44240.0000000    0.1157755
44280.0000000    0.1081417
44320.0000000    0.1000333
44360.0000000    0.1002338
44400.0000000    0.1020040
44440.0000000    0.1003421
44480.0000000    0.1008813
44520.0000000    0.0913396
44560.0000000    0.1005210
44600.0000000    0.1020894
44640.0000000    0.0975125
44680.0000000    0.1165807
44720.0000000    0.0984812
44760.0000000    0.0918177
44800.0000000    0.0990055
44840.0000000    0.1015616
44880.0000000    0.1019034
44920.0000000    0.1009915
44960.0000000    0.0915220
45000.0000000    0.1067370
45040.0000000    0.1062468
45080.0000000    0.1046888
45120.0000000    0.1048204
45160.0000000    0.1050617
45200.0000000    0.1032741
45240.0000000    0.0958628
45280.0000000    0.1079579
45320.0000000    0.0952682
45360.0000000    0.1032455
45400.0000000    0.1064936
45440.0000000    0.1029252
45480.0000000    0.1034606
45520.0000000    0.1079104
45560.0000000    0.0889196
45600.0000000    0.0996480
45640.0000000    0.1102726
45680.0000000    0.1018334
45720.0000000    0.1006804
45760.0000000    0.0903805
45800.0000000    0.0947931
45840.0000000    0.1011417
45880.0000000    0.1020018
45920.0000000    0.0983216
45960.0000000    0.0985459
46000.0000000    0.0953978
46040.0000000    0.0944655
46080.0000000    0.0960490
46120.0000000    0.0931488
46160.0000000    0.0914117
46200.0000000    0.1098956
46240.0000000    0.0957738
46280.0000000    0.0899718
46320.0000000    0.1030973
46360.0000000    0.1132400
46400.0000000    0.1099633
46440.0000000    0.1159799
46480.0000000    0.1017750
46520.0000000    0.0995296
46560.0000000    0.1028437
46600.0000000    0.1041426
46640.0000000    0.1068566
46680.0000000    0.0989909
46720.0000000    0.1053590
46760.0000000    0.1073811
46800.0000000    0.0996356
46840.0000000    0.1094907
46880.0000000    0.1212908
46920.0000000    0.1157356
46960.0000000    0.1207828
47000.0000000    0.1045347
47040.0000000    0.1011039
47080.0000000    0.1064279
47120.0000000    0.1012137
47160.0000000    0.0979322
47200.0000000    0.1033771
47240.0000000    0.1092889
47280.0000000    0.1085301
47320.0000000    0.1046961
47360.0000000    0.1144033
47400.0000000    0.1083594
47440.0000000    0.1131678
47480.0000000    0.1073733
47520.0000000    0.1091713
47560.0000000    0.1051470
47600.0000000    0.1151541
47640.0000000    0.1143195
47680.0000000    0.1048656
47720.0000000    0.1099498
47760.0000000    0.1047932
47800.0000000    0.1236630
47840.0000000    0.1150572
47880.0000000    0.1136644
47920.0000000    0.1082261
47960.0000000    0.1121307
48000.0000000    0.1040591
48040.0000000    0.1105492
48080.0000000    0.1114362
48120.0000000    0.1027846
48160.0000000    0.1133945
48200.0000000    0.1041886
48240.0000000    0.1112843
48280.0000000    0.1063234
48320.0000000    0.1111278
48360.0000000    0.1081059
48400.0000000    0.1057590
48440.0000000    0.1140737
48480.0000000    0.1038158
48520.0000000    0.1016806
48560.0000000    0.1031805
48600.0000000    0.1032278
48640.0000000    0.1127116
48680.0000000    0.1033241
48720.0000000    0.1025324
48760.0000000    0.1082803
48800.0000000    0.1090107
48840.0000000    0.1152823
48880.0000000    0.1093584
48920.0000000    0.1121142
48960.0000000    0.1120158
49000.0000000    0.1121027
49040.0000000    0.1053055
49080.0000000    0.1021449
49120.0000000    0.1064729
49160.0000000    0.1059935
49200.0000000    0.1170855
49240.0000000    0.1112017
49280.0000000    0.0955038
49320.0000000    0.1042279
49360.0000000    0.1093007
49400.0000000    0.1047316
49440.0000000    0.1052509
49480.0000000    0.1113118
49520.0000000    0.1086101
49560.0000000    0.1022196
49600.0000000    0.1097401
49640.0000000    0.1047643
49680.0000000    0.1042936
49720.0000000    0.1165995
49760.0000000    0.1081468
49800.0000000    0.1165524
49840.0000000    0.1158275
49880.0000000    0.1202468
49920.0000000    0.1127189
49960.0000000    0.1066975
50000.0000000    0.1092535
50040.0000000    0.1082666
50080.0000000    0.1158318
50120.0000000    0.1084900
50160.0000000    0.1160220
50200.0000000    0.1182465
50240.0000000    0.1156929
50280.0000000    0.1153546
50320.0000000    0.1260136
50360.0000000    0.1122190
50400.0000000    0.1077383
50440.0000000    0.1045615
50480.0000000    0.1186315
50520.0000000    0.1037648
50560.0000000    0.1082294
50600.0000000    0.1253951
50640.0000000    0.1143828
50680.0000000    0.1162127
50720.0000000    0.1116672
50760.0000000    0.1092009
50800.0000000    0.1187943
50840.0000000    0.1120770
50880.0000000    0.1144734
50920.0000000    0.1108492
50960.0000000    0.1106167
51000.0000000    0.1135694
51040.0000000    0.1105970
51080.0000000    0.1204099
51120.0000000    0.1075113
51160.0000000    0.1072178
51200.0000000    0.1186667
51240.0000000    0.1150235
51280.0000000    0.1168552
51320.0000000    0.1071046
51360.0000000    0.1127182
51400.0000000    0.1116105
51440.0000000    0.1178999
51480.0000000    0.1099973
51520.0000000    0.1110773
51560.0000000    0.1102391
51600.0000000    0.1097327
51640.0000000    0.1077373
51680.0000000    0.1174881
51720.0000000    0.1012084
51760.0000000    0.1052943
51800.0000000    0.1103236
51840.0000000    0.1091725
51880.0000000    0.0934600
51920.0000000    0.1039600
51960.0000000    0.1109033
52000.0000000    0.1108418
52040.0000000    0.1168059
52080.0000000    0.1026928
52120.0000000    0.1010069
52160.0000000    0.0995586
52200.0000000    0.1067764
52240.0000000    0.1127224
52280.0000000    0.1044716
52320.0000000    0.1127556
52360.0000000    0.1073214
52400.0000000    0.1025228
52440.0000000    0.1025956
52480.0000000    0.0989174
52520.0000000    0.1054661
52560.0000000    0.0972588
52600.0000000    0.0970261
52640.0000000    0.1057883
52680.0000000    0.1020902
52720.0000000    0.1115018
52760.0000000    0.1078409
52800.0000000    0.1077079
52840.0000000    0.1019213
52880.0000000    0.1068397
52920.0000000    0.1076996
52960.0000000    0.1030330
53000.0000000    0.0999331
53040.0000000    0.0968842
53080.0000000    0.1010798
53120.0000000    0.0959836
53160.0000000    0.0970071
53200.0000000    0.1007028
53240.0000000    0.1059382
53280.0000000    0.1058282
53320.0000000    0.1179903
53360.0000000    0.1100124
53400.0000000    0.1087073
53440.0000000    0.1027184
53480.0000000    0.0925416
53520.0000000    0.1017446
53560.0000000    0.1056627
53600.0000000    0.1030088
53640.0000000    0.1015505
53680.0000000    0.1079221
53720.0000000    0.0958962
53760.0000000    0.1011528
53800.0000000    0.1139653
53840.0000000    0.1108192
53880.0000000    0.1005813
53920.0000000    0.1142370
53960.0000000    0.1065796
54000.0000000    0.0997886
54040.0000000    0.1056419
54080.0000000    0.0988287
54120.0000000    0.1015659
54160.0000000    0.0988704
54200.0000000    0.0987251
54240.0000000    0.1002647
54280.0000000    0.0978835
54320.0000000    0.0956675
54360.0000000    0.0912809
54400.0000000    0.1035630
54440.0000000    0.0933339
54480.0000000    0.1067041
54520.0000000    0.1068408
54560.0000000    0.0832594
54600.0000000    0.0843992
54640.0000000    0.0960389
54680.0000000    0.0918739
54720.0000000    0.0958458
54760.0000000    0.1093728
54800.0000000    0.0898425
54840.0000000    0.1050381
54880.0000000    0.0959296
54920.0000000    0.0964552
54960.0000000    0.0867147
55000.0000000    0.0900572
55040.0000000    0.0944272
55080.0000000    0.0952806
55120.0000000    0.0958644
55160.0000000    0.1067874
55200.0000000    0.0952888
55240.0000000    0.0969183
55280.0000000    0.0982272
55320.0000000    0.0967063
55360.0000000    0.1080495
55400.0000000    0.0987716
55440.0000000    0.0929641
55480.0000000    0.1059567
55520.0000000    0.1019343
55560.0000000    0.0963904
55600.0000000    0.1006456
55640.0000000    0.0965981
55680.0000000    0.0965935
55720.0000000    0.0985811
55760.0000000    0.0911398
55800.0000000    0.0959886
55840.0000000    0.0877786
55880.0000000    0.1022409
55920.0000000    0.1033139
55960.0000000    0.1035733
56000.0000000    0.0956757
56040.0000000    0.0940777
56080.0000000    0.1064005
56120.0000000    0.1018370
56160.0000000    0.1029819
56200.0000000    0.1093905
56240.0000000    0.1070648
56280.0000000    0.1020710
56320.0000000    0.1149559
56360.0000000    0.1119773
56400.0000000    0.1127157
56440.0000000    0.1091788
56480.0000000    0.0969939
56520.0000000    0.1105349
56560.0000000    0.1194383
56600.0000000    0.1058571
56640.0000000    0.0949761
56680.0000000    0.1185534
56720.0000000    0.0994509
56760.0000000    0.0994731
56800.0000000    0.1036274
56840.0000000    0.0952099
56880.0000000    0.0945358
56920.0000000    0.1129251
56960.0000000    0.0863418
57000.0000000    0.1014688
57040.0000000    0.1003770
57080.0000000    0.1057914
57120.0000000    0.0901650
57160.0000000    0.1017615
57200.0000000    0.0966119
57240.0000000    0.0970435
57280.0000000    0.0981613
57320.0000000    0.0977085
57360.0000000    0.1003500
57400.0000000    0.1128143
57440.0000000    0.1154125
57480.0000000    0.1028543
57520.0000000    0.0942346
57560.0000000    0.0986722
57600.0000000    0.1043212
57640.0000000    0.1015915
57680.0000000    0.1147988
57720.0000000    0.1053198
57760.0000000    0.1034129
57800.0000000    0.1127153
57840.0000000    0.1146787
57880.0000000    0.1284785
57920.0000000    0.1190814
57960.0000000    0.1127127
58000.0000000    0.1172991
58040.0000000    0.1038491
58080.0000000    0.1062569
58120.0000000    0.1080912
58160.0000000    0.0974503
58200.0000000    0.0999437
58240.0000000    0.1059690
58280.0000000    0.1056096
58320.0000000    0.1029807
58360.0000000    0.1044164
58400.0000000    0.1025903
58440.0000000    0.1027828
58480.0000000    0.0939670
58520.0000000    0.1021606
58560.0000000    0.0996573
58600.0000000    0.1000712
58640.0000000    0.1015581
58680.0000000    0.1053601
58720.0000000    0.0991091
58760.0000000    0.0994700
58800.0000000    0.1063762
58840.0000000    0.0947576
58880.0000000    0.0928276
58920.0000000    0.1021858
58960.0000000    0.0910803
59000.0000000    0.1008008
59040.0000000    0.0994285
59080.0000000    0.0926012
59120.0000000    0.0983731
59160.0000000    0.0994204
59200.0000000    0.1014338
59240.0000000    0.1025667
59280.0000000    0.0955588
59320.0000000    0.0965544
59360.0000000    0.1006454
59400.0000000    0.0954474
59440.0000000    0.0869277
59480.0000000    0.0851159
59520.0000000    0.0873255
59560.0000000    0.0870978
59600.0000000    0.1014568
59640.0000000    0.0924961
59680.0000000    0.0888956
59720.0000000    0.0959285
59760.0000000    0.0932436
59800.0000000    0.0889741
59840.0000000    0.0889549
59880.0000000    0.0868754
59920.0000000    0.0915326
59960.0000000    0.0847114
60000.0000000    0.0955404
60040.0000000    0.0990131
60080.0000000    0.0884230
60120.0000000    0.1005730
60160.0000000    0.0908226
60200.0000000    0.1028018
60240.0000000    0.0977343
60280.0000000    0.0946007
60320.0000000    0.0938437
60360.0000000    0.0937349
60400.0000000    0.0945576
60440.0000000    0.1019079
60480.0000000    0.0979017
60520.0000000    0.1031455
60560.0000000    0.0953890
60600.0000000    0.0952427
60640.0000000    0.0942465
60680.0000000    0.0988061
60720.0000000    0.0916235
60760.0000000    0.1010601
60800.0000000    0.1042888
60840.0000000    0.1007001
60880.0000000    0.1058275
60920.0000000    0.0976605
60960.0000000    0.0996460
61000.0000000    0.1041316
61040.0000000    0.1074458
61080.0000000    0.0963367
61120.0000000    0.0960515
61160.0000000    0.0988151
61200.0000000    0.0939212
61240.0000000    0.1033394
61280.0000000    0.1141214
61320.0000000    0.0883504
61360.0000000    0.0969717
61400.0000000    0.0955964
61440.0000000    0.0915949
61480.0000000    0.0983143
61520.0000000    0.0955912
61560.0000000    0.1030305
61600.0000000    0.0977086
61640.0000000    0.0970188
61680.0000000    0.1010894
61720.0000000    0.0990412
61760.0000000    0.0978503
61800.0000000    0.1068344
61840.0000000    0.0987646
61880.0000000    0.0993420
61920.0000000    0.0953296
61960.0000000    0.1054704
62000.0000000    0.1040682
62040.0000000    0.0909032
62080.0000000    0.0980670
62120.0000000    0.0945462
62160.0000000    0.1035094
62200.0000000    0.0903309
62240.0000000    0.1150788
62280.0000000    0.0953441
62320.0000000    0.0945484
62360.0000000    0.1055620
62400.0000000    0.1061406
62440.0000000    0.0991316
62480.0000000    0.0980652
62520.0000000    0.1138319
62560.0000000    0.1156338
62600.0000000    0.0968481
62640.0000000    0.0900455
62680.0000000    0.1026419
62720.0000000    0.0992580
62760.0000000    0.1021918
62800.0000000    0.1147476
62840.0000000    0.1065370
62880.0000000    0.0962865
62920.0000000    0.0939347
62960.0000000    0.1071804
63000.0000000    0.1087616
63040.0000000    0.1023328
63080.0000000    0.1010338
63120.0000000    0.1049870
63160.0000000    0.1020514
63200.0000000    0.0986566
63240.0000000    0.1054531
63280.0000000    0.1124921
63320.0000000    0.1053498
63360.0000000    0.1047013
63400.0000000    0.1112966
63440.0000000    0.1122087
63480.0000000    0.1032667
63520.0000000    0.1060996
63560.0000000    0.1117832
63600.0000000    0.1134388
63640.0000000    0.1110550
63680.0000000    0.1111962
63720.0000000    0.1104337
63760.0000000    0.1093047
63800.0000000    0.1197266
63840.0000000    0.1149051
63880.0000000    0.1042078
63920.0000000    0.1102451
63960.0000000    0.1097715
64000.0000000    0.1246859
64040.0000000    0.1003731
64080.0000000    0.1102438
64120.0000000    0.1090000
64160.0000000    0.1075597
64200.0000000    0.1043041
64240.0000000    0.1035616
64280.0000000    0.1022572
64320.0000000    0.0943649
64360.0000000    0.0989671
64400.0000000    0.1143383
64440.0000000    0.1057667
64480.0000000    0.1082773
64520.0000000    0.0949413
64560.0000000    0.1006882
64600.0000000    0.1031508
64640.0000000    0.1103990
64680.0000000    0.1083591
64720.0000000    0.1068613
64760.0000000    0.1073697
64800.0000000    0.1001788
64840.0000000    0.1147886
64880.0000000    0.0978204
64920.0000000    0.1036844
64960.0000000    0.1044327
65000.0000000    0.1057010
65040.0000000    0.1158796
65080.0000000    0.1240254
65120.0000000    0.1320112
65160.0000000    0.1135192
65200.0000000    0.0903473
65240.0000000    0.1145719
65280.0000000    0.1024614
65320.0000000    0.1155835
65360.0000000    0.1032211
65400.0000000    0.1020669
65440.0000000    0.1136933
65480.0000000    0.1043946
65520.0000000    0.1078210
65560.0000000    0.1028934
65600.0000000    0.1060204
65640.0000000    0.1144523
65680.0000000    0.1007286
65720.0000000    0.0965164
65760.0000000    0.1025246
65800.0000000    0.1029408
65840.0000000    0.1093196
65880.0000000    0.1143453
65920.0000000    0.1049897
65960.0000000    0.1184634
66000.0000000    0.0989044
66040.0000000    0.1078051
66080.0000000    0.1119103
66120.0000000    0.1123010
66160.0000000    0.1182574
66200.0000000    0.1103473
66240.0000000    0.1069857
66280.0000000    0.1184381
66320.0000000    0.1052672
66360.0000000    0.1046466
66400.0000000    0.1141058
66440.0000000    0.1041215
66480.0000000    0.1247901
66520.0000000    0.1101796
66560.0000000    0.1032076
66600.0000000    0.0990580
66640.0000000    0.0965573
66680.0000000    0.0956718
66720.0000000    0.1056655
66760.0000000    0.1010034
66800.0000000    0.1029782
66840.0000000    0.0944465
66880.0000000    0.1065073
66920.0000000    0.0885769
66960.0000000    0.0962848
67000.0000000    0.0973346
67040.0000000    0.0964322
67080.0000000    0.0943630
67120.0000000    0.0879528
67160.0000000    0.1067058
67200.0000000    0.0950132
67240.0000000    0.0989250
67280.0000000    0.0898204
67320.0000000    0.1047944
67360.0000000    0.0926212
67400.0000000    0.0979173
67440.0000000    0.0958249
67480.0000000    0.0931465
67520.0000000    0.1014012
67560.0000000    0.0993204
67600.0000000    0.1042925
67640.0000000    0.0944273
67680.0000000    0.0968250
67720.0000000    0.1034039
67760.0000000    0.0930568
67800.0000000    0.1008082
67840.0000000    0.1028053
67880.0000000    0.1012720
67920.0000000    0.0921813
67960.0000000    0.1041379
68000.0000000    0.0892573
68040.0000000    0.1010486
68080.0000000    0.0944901
68120.0000000    0.0940169
68160.0000000    0.0934355
68200.0000000    0.0987794
68240.0000000    0.1027248
68280.0000000    0.0854245
68320.0000000    0.0845529
68360.0000000    0.0968404
68400.0000000    0.1017195
68440.0000000    0.0966731
68480.0000000    0.0955348
68520.0000000    0.1076119
68560.0000000    0.0959917
68600.0000000    0.0984152
68640.0000000    0.0990849
68680.0000000    0.1032478
68720.0000000    0.1055553
68760.0000000    0.0985054
68800.0000000    0.1076666
68840.0000000    0.0965550
68880.0000000    0.0968962
68920.0000000    0.0871935
68960.0000000    0.0894488
69000.0000000    0.1024113
69040.0000000    0.1027802
69080.0000000    0.1026343
69120.0000000    0.0971320
69160.0000000    0.1109332
69200.0000000    0.1115732
69240.0000000    0.1061535
69280.0000000    0.1004520
69320.0000000    0.0982367
69360.0000000    0.1037189
69400.0000000    0.0921521
69440.0000000    0.0993404
69480.0000000    0.1012124
69520.0000000    0.1009754
69560.0000000    0.0997917
69600.0000000    0.1063459
69640.0000000    0.0961055
69680.0000000    0.0923585
69720.0000000    0.1000641
69760.0000000    0.1015231
69800.0000000    0.1064486
69840.0000000    0.1053926
69880.0000000    0.0959539
69920.0000000    0.0987342
69960.0000000    0.0975939
70000.0000000    0.1042399
70040.0000000    0.1051033
70080.0000000    0.1122918
70120.0000000    0.1064571
70160.0000000    0.1150427
70200.0000000    0.1093260
70240.0000000    0.1041671
70280.0000000    0.0993148
70320.0000000    0.1166527
70360.0000000    0.1182241
70400.0000000    0.1089317
70440.0000000    0.1044045
70480.0000000    0.1084274
70520.0000000    0.1049911
70560.0000000    0.1028539
70600.0000000    0.0951631
70640.0000000    0.0887409
70680.0000000    0.0955701
70720.0000000    0.0916546
70760.0000000    0.1031306
70800.0000000    0.0931843
70840.0000000    0.0962704
70880.0000000    0.0996044
70920.0000000    0.0956465
70960.0000000    0.0951111
71000.0000000    0.0921061
71040.0000000    0.0933257
71080.0000000    0.0996476
71120.0000000    0.1029930
71160.0000000    0.1036122
71200.0000000    0.0990003
71240.0000000    0.0865869
71280.0000000    0.0919372
71320.0000000    0.0958822
71360.0000000    0.1031752
71400.0000000    0.0932190
71440.0000000    0.1000013
71480.0000000    0.0931170
71520.0000000    0.0875479
71560.0000000    0.0913000
71600.0000000    0.1013897
71640.0000000    0.1032428
71680.0000000    0.0964544
71720.0000000    0.1046958
71760.0000000    0.1027136
71800.0000000    0.1013352
71840.0000000    0.1023812
71880.0000000    0.0898616
71920.0000000    0.0953202
71960.0000000    0.0896075
72000.0000000    0.0913170
72040.0000000    0.0921306
72080.0000000    0.0930027
72120.0000000    0.0988769
72160.0000000    0.0976311
72200.0000000    0.0960005
72240.0000000    0.1011542
72280.0000000    0.1096131
72320.0000000    0.1056865
72360.0000000    0.1070970
72400.0000000    0.1031434
72440.0000000    0.1099099
72480.0000000    0.1033838
72520.0000000    0.1086335
72560.0000000    0.1127392
72600.0000000    0.0993410
72640.0000000    0.1091060
72680.0000000    0.1049132
72720.0000000    0.1058867
72760.0000000    0.1146379
72800.0000000    0.1154870
72840.0000000    0.1116709
72880.0000000    0.1243087
72920.0000000    0.1079693
72960.0000000    0.1043371
73000.0000000    0.1053939
73040.0000000    0.1029437
73080.0000000    0.1030789
73120.0000000    0.1020330
73160.0000000    0.1131839
73200.0000000    0.1165335
73240.0000000    0.1053214
73280.0000000    0.1005315
73320.0000000    0.1071987
73360.0000000    0.1056493
73400.0000000    0.1013838
73440.0000000    0.1139606
73480.0000000    0.1104471
73520.0000000    0.1007658
73560.0000000    0.1045894
73600.0000000    0.1015491
73640.0000000    0.1000397
73680.0000000    0.0938917
73720.0000000    0.1026515
73760.0000000    0.0964972
73800.0000000    0.1050172
73840.0000000    0.1162307
73880.0000000    0.1018772
73920.0000000    0.0914409
73960.0000000    0.0985476
74000.0000000    0.0932409
74040.0000000    0.0969971
74080.0000000    0.0935368
74120.0000000    0.0900343
74160.0000000    0.1041425
74200.0000000    0.1319937
74240.0000000    0.1009773
74280.0000000    0.1103656
74320.0000000    0.1166799
74360.0000000    0.1052326
74400.0000000    0.1119173
74440.0000000    0.0987347
74480.0000000    0.1006202
74520.0000000    0.1053030
74560.0000000    0.1175711
74600.0000000    0.1156331
74640.0000000    0.1151788
74680.0000000    0.1038761
74720.0000000    0.1070887
74760.0000000    0.0978005
74800.0000000    0.1156401
74840.0000000    0.1134080
74880.0000000    0.0933580
74920.0000000    0.0970665
74960.0000000    0.1010790
75000.0000000    0.0998228
75040.0000000    0.0983967
75080.0000000    0.1057806
75120.0000000    0.1031880
75160.0000000    0.1040082
75200.0000000    0.1058584
75240.0000000    0.0994168
75280.0000000    0.1010127
75320.0000000    0.1001874
75360.0000000    0.1170317
75400.0000000    0.1010910
75440.0000000    0.1188197
75480.0000000    0.0982159
75520.0000000    0.1015744
75560.0000000    0.0988387
75600.0000000    0.1010513
75640.0000000    0.1103638
75680.0000000    0.1003173
75720.0000000    0.1051175
75760.0000000    0.1143594
75800.0000000    0.1089246
75840.0000000    0.1054019
75880.0000000    0.1136789
75920.0000000    0.1052439
75960.0000000    0.1206944
76000.0000000    0.1098810
76040.0000000    0.1076793
76080.0000000    0.1114433
76120.0000000    0.1054791
76160.0000000    0.1061398
76200.0000000    0.1043498
76240.0000000    0.1101553
76280.0000000    0.1144985
76320.0000000    0.1071757
76360.0000000    0.1015242
76400.0000000    0.1185768
76440.0000000    0.1091656
76480.0000000    0.1026936
76520.0000000    0.1061531
76560.0000000    0.1036881
76600.0000000    0.0985307
76640.0000000    0.1100274
76680.0000000    0.1053609
76720.0000000    0.1017794
76760.0000000    0.1049169
76800.0000000    0.1028807
76840.0000000    0.1082343
76880.0000000    0.1085889
76920.0000000    0.1034958
76960.0000000    0.1043946
77000.0000000    0.1055577
77040.0000000    0.1020342
77080.0000000    0.1090726
77120.0000000    0.1096941
77160.0000000    0.1137211
77200.0000000    0.0988493
77240.0000000    0.1040474
77280.0000000    0.1101502
77320.0000000    0.1091201
77360.0000000    0.1021865
77400.0000000    0.1108645
77440.0000000    0.1080045
77480.0000000    0.1039399
77520.0000000    0.1087874
77560.0000000    0.1111046
77600.0000000    0.1041852
77640.0000000    0.1206544
77680.0000000    0.1089733
77720.0000000    0.1073593
77760.0000000    0.1125232
77800.0000000    0.1078886
77840.0000000    0.1112646
77880.0000000    0.1072807
77920.0000000    0.1111919
77960.0000000    0.1135545
78000.0000000    0.1103899
78040.0000000    0.1103338
78080.0000000    0.1137729
78120.0000000    0.1077036
78160.0000000    0.1134132
78200.0000000    0.1111981
78240.0000000    0.1072335
78280.0000000    0.1039405
78320.0000000    0.1040881
78360.0000000    0.1132206
78400.0000000    0.1103008
78440.0000000    0.1066376
78480.0000000    0.1011873
78520.0000000    0.0993141
78560.0000000    0.1069471
78600.0000000    0.1099249
78640.0000000    0.0930159
78680.0000000    0.0986015
78720.0000000    0.0979068
78760.0000000    0.1025281
78800.0000000    0.1052569
78840.0000000    0.0994474
78880.0000000    0.1046365
78920.0000000    0.0971093
78960.0000000    0.1051102
79000.0000000    0.1006856
79040.0000000    0.0990428
79080.0000000    0.0953752
79120.0000000    0.0959111
79160.0000000    0.1067784
79200.0000000    0.0949666
79240.0000000    0.0945352
79280.0000000    0.0997304
79320.0000000    0.0954537
79360.0000000    0.0904153
79400.0000000    0.1019377
79440.0000000    0.1038831
79480.0000000    0.1052026
79520.0000000    0.0972844
79560.0000000    0.1030734
79600.0000000    0.1041159
79640.0000000    0.1169774
79680.0000000    0.1048352
79720.0000000    0.1146097
79760.0000000    0.1071814
79800.0000000    0.1076429
79840.0000000    0.1052434
79880.0000000    0.0991701
79920.0000000    0.1055448
79960.0000000    0.1026215
80000.0000000    0.1057571
80040.0000000    0.1053956
80080.0000000    0.1063080
80120.0000000    0.1022402
80160.0000000    0.1072456
80200.0000000    0.1048022
80240.0000000    0.1112557
80280.0000000    0.1059112
80320.0000000    0.1047463
80360.0000000    0.1017221
80400.0000000    0.1184930
80440.0000000    0.1101934
80480.0000000    0.0997369
80520.0000000    0.1139640
80560.0000000    0.1000954
80600.0000000    0.1047624
80640.0000000    0.1043115
80680.0000000    0.0944468
80720.0000000    0.0962132
80760.0000000    0.1060008
80800.0000000    0.0961079
80840.0000000    0.1184307
80880.0000000    0.1023897
80920.0000000    0.0988204
80960.0000000    0.1001542
81000.0000000    0.0905883
81040.0000000    0.0964169
81080.0000000    0.0876965
81120.0000000    0.0940310
81160.0000000    0.0932607
81200.0000000    0.0934465
81240.0000000    0.0891476
81280.0000000    0.0916100
81320.0000000    0.1031704
81360.0000000    0.0875775
81400.0000000    0.0943544
81440.0000000    0.0970709
81480.0000000    0.0977770
81520.0000000    0.0929919
81560.0000000    0.0924667
81600.0000000    0.0913564
81640.0000000    0.0835326
81680.0000000    0.0862216
81720.0000000    0.0887976
81760.0000000    0.0819263
81800.0000000    0.0959837
81840.0000000    0.1007232
81880.0000000    0.0919967
81920.0000000    0.1035673
81960.0000000    0.1180958
82000.0000000    0.1074202
82040.0000000    0.0970110
82080.0000000    0.1136088
82120.0000000    0.1016476
82160.0000000    0.0998602
82200.0000000    0.1053913
82240.0000000    0.1044249
82280.0000000    0.1251608
82320.0000000    0.1052854
82360.0000000    0.1150183
82400.0000000    0.1079911
82440.0000000    0.1132821
82480.0000000    0.1071019
82520.0000000    0.1031989
82560.0000000    0.1009903
82600.0000000    0.1018383
82640.0000000    0.0841430
82680.0000000    0.0884208
82720.0000000    0.0898303
82760.0000000    0.0847353
82800.0000000    0.1044950
82840.0000000    0.1086181
82880.0000000    0.0988338
82920.0000000    0.0989426
82960.0000000    0.0923791
83000.0000000    0.0865050
83040.0000000    0.0904657
83080.0000000    0.0941119
83120.0000000    0.1017209
83160.0000000    0.0967629
83200.0000000    0.0922939
83240.0000000    0.0939149
83280.0000000    0.0983814
83320.0000000    0.0994781
83360.0000000    0.0958471
83400.0000000    0.0916952
83440.0000000    0.1075248
83480.0000000    0.0969496
83520.0000000    0.1040020
83560.0000000    0.1042889
83600.0000000    0.1061318
83640.0000000    0.1007869
83680.0000000    0.0958991
83720.0000000    0.0977472
83760.0000000    0.0975097
83800.0000000    0.0965236
83840.0000000    0.0988753
83880.0000000    0.1027727
83920.0000000    0.1198924
83960.0000000    0.1257273
84000.0000000    0.1090998
84040.0000000    0.1074962
84080.0000000    0.1019525
84120.0000000    0.0986609
84160.0000000    0.1014457
84200.0000000    0.1050738
84240.0000000    0.0970391
84280.0000000    0.0989163
84320.0000000    0.1004132
84360.0000000    0.1016857
84400.0000000    0.0920569
84440.0000000    0.1170212
84480.0000000    0.1096310
84520.0000000    0.1095633
84560.0000000    0.1018952
84600.0000000    0.1010395
84640.0000000    0.1114178
84680.0000000    0.0950916
84720.0000000    0.1045758
84760.0000000    0.0987719
84800.0000000    0.0962408
84840.0000000    0.0997479
84880.0000000    0.1100737
84920.0000000    0.1191973
84960.0000000    0.0989117
85000.0000000    0.0966887
85040.0000000    0.0974364
85080.0000000    0.0916905
85120.0000000    0.0930725
85160.0000000    0.0868528
85200.0000000    0.0894758
85240.0000000    0.0972176
85280.0000000    0.0907696
85320.0000000    0.0933596
85360.0000000    0.0919222
85400.0000000    0.0950394
85440.0000000    0.0899121
85480.0000000    0.0955300
85520.0000000    0.0927842
85560.0000000    0.0993297
85600.0000000    0.1006965
85640.0000000    0.0967502
85680.0000000    0.0975991
85720.0000000    0.0967469
85760.0000000    0.0933533
85800.0000000    0.0936782
85840.0000000    0.0953444
85880.0000000    0.0973855
85920.0000000    0.0935494
85960.0000000    0.0963435
86000.0000000    0.0948062
86040.0000000    0.0944137
86080.0000000    0.0935775
86120.0000000    0.0939850
86160.0000000    0.0942552
86200.0000000    0.0932741
86240.0000000    0.0923905
86280.0000000    0.0968491
86320.0000000    0.0945537
86360.0000000    0.0864166
86400.0000000    0.0840710
86440.0000000    0.0880294
86480.0000000    0.0926620
86520.0000000    0.0913613
86560.0000000    0.0901441
86600.0000000    0.0887793
86640.0000000    0.0967456
86680.0000000    0.0960108
86720.0000000    0.1004989
86760.0000000    0.1012644
86800.0000000    0.0925083
86840.0000000    0.0864578
86880.0000000    0.0912192
86920.0000000    0.1065409
86960.0000000    0.0955637
87000.0000000    0.0914795
87040.0000000    0.0945806
87080.0000000    0.1090861
87120.0000000    0.0996186
87160.0000000    0.1060223
87200.0000000    0.0977215
87240.0000000    0.0931647
87280.0000000    0.0908766
87320.0000000    0.0997983
87360.0000000    0.0970638
87400.0000000    0.0993454
87440.0000000    0.0962469
87480.0000000    0.0915909
87520.0000000    0.1127941
87560.0000000    0.1016059
87600.0000000    0.1030825
87640.0000000    0.0970599
87680.0000000    0.0921365
87720.0000000    0.0953765
87760.0000000    0.0917419
87800.0000000    0.0963960
87840.0000000    0.0912739
87880.0000000    0.1028249
87920.0000000    0.1033747
87960.0000000    0.1051572
88000.0000000    0.1087479
88040.0000000    0.0954866
88080.0000000    0.1012759
88120.0000000    0.0995786
88160.0000000    0.1083210
88200.0000000    0.1050696
88240.0000000    0.1032246
88280.0000000    0.1121908
88320.0000000    0.1146722
88360.0000000    0.1131585
88400.0000000    0.0930188
88440.0000000    0.1076682
88480.0000000    0.1004768
88520.0000000    0.1073812
88560.0000000    0.1034819
88600.0000000    0.1153015
88640.0000000    0.1153738
88680.0000000    0.1159894
88720.0000000    0.1066801
88760.0000000    0.0992504
88800.0000000    0.1033390
88840.0000000    0.0922455
88880.0000000    0.1001113
88920.0000000    0.0993738
88960.0000000    0.0958823
89000.0000000    0.1029060
89040.0000000    0.0870984
89080.0000000    0.0985375
89120.0000000    0.0929307
89160.0000000    0.1054189
89200.0000000    0.1094347
89240.0000000    0.1036654
89280.0000000    0.1082245
89320.0000000    0.1044250
89360.0000000    0.0925426
89400.0000000    0.0886664
89440.0000000    0.0922794
89480.0000000    0.1021300
89520.0000000    0.0994415
89560.0000000    0.1050900
89600.0000000    0.1183154
89640.0000000    0.0910850
89680.0000000    0.0996471
89720.0000000    0.1004468
89760.0000000    0.1056260
89800.0000000    0.0898185
89840.0000000    0.0999292
89880.0000000    0.1193166
89920.0000000    0.0905268
89960.0000000    0.0906702
90000.0000000    0.1009435
90040.0000000    0.0914307
90080.0000000    0.0897983
90120.0000000    0.0886455
90160.0000000    0.1002603
90200.0000000    0.0999063
90240.0000000    0.0968219
90280.0000000    0.1066014
90320.0000000    0.0924660
90360.0000000    0.0920232
90400.0000000    0.0968346
90440.0000000    0.0973986
90480.0000000    0.1037888
90520.0000000    0.0912369
90560.0000000    0.0948745
90600.0000000    0.0956111
90640.0000000    0.0989033
90680.0000000    0.0944172
90720.0000000    0.0955877
90760.0000000    0.1001448
90800.0000000    0.1005836
90840.0000000    0.1014671
90880.0000000    0.0927494
90920.0000000    0.0931146
90960.0000000    0.1056008
91000.0000000    0.1178848
91040.0000000    0.1009175
91080.0000000    0.0934191
91120.0000000    0.1137496
91160.0000000    0.0982695
91200.0000000    0.1118760
91240.0000000    0.0991432
91280.0000000    0.0996547
91320.0000000    0.0858413
91360.0000000    0.0900622
91400.0000000    0.0980732
91440.0000000    0.0969404
91480.0000000    0.0928683
91520.0000000    0.1065737
91560.0000000    0.1037817
91600.0000000    0.1021247
91640.0000000    0.0892116
91680.0000000    0.0959518
91720.0000000    0.0964077
91760.0000000    0.1020600
91800.0000000    0.1002181
91840.0000000    0.0935418
91880.0000000    0.0887331
91920.0000000    0.0909254
91960.0000000    0.0960399
92000.0000000    0.1014045
92040.0000000    0.0962987
92080.0000000    0.0928235
92120.0000000    0.0953941
92160.0000000    0.1046053
92200.0000000    0.1011915
92240.0000000    0.0864576
92280.0000000    0.1008566
92320.0000000    0.0905884
92360.0000000    0.0853498
92400.0000000    0.0858711
92440.0000000    0.0917076
92480.0000000    0.0889668
92520.0000000    0.1009127
92560.0000000    0.1114937
92600.0000000    0.0927958
92640.0000000    0.0884712
92680.0000000    0.1021726
92720.0000000    0.0949918
92760.0000000    0.0938888
92800.0000000    0.0936024
92840.0000000    0.0877304
92880.0000000    0.0910121
92920.0000000    0.1002024
92960.0000000    0.0901914
93000.0000000    0.0930299
93040.0000000    0.0933275
93080.0000000    0.1063631
93120.0000000    0.0990296
93160.0000000    0.1087624
93200.0000000    0.0940850
93240.0000000    0.0970505
93280.0000000    0.0923126
93320.0000000    0.1001390
93360.0000000    0.0953788
93400.0000000    0.0898893
93440.0000000    0.0826344
93480.0000000    0.0858494
93520.0000000    0.0901987
93560.0000000    0.0822932
93600.0000000    0.0959435
93640.0000000    0.1010111
93680.0000000    0.1006424
93720.0000000    0.0975261
93760.0000000    0.0918628
93800.0000000    0.0973766
93840.0000000    0.0957799
93880.0000000    0.0833746
93920.0000000    0.0909362
93960.0000000    0.1021449
94000.0000000    0.0945894
94040.0000000    0.0924446
94080.0000000    0.0927747
94120.0000000    0.0971489
94160.0000000    0.0882902
94200.0000000    0.0917739
94240.0000000    0.0911619
94280.0000000    0.0988306
94320.0000000    0.0919455
94360.0000000    0.0942604
94400.0000000    0.1010754
94440.0000000    0.0938706
94480.0000000    0.0941847
94520.0000000    0.0976735
94560.0000000    0.0901357
94600.0000000    0.0930210
94640.0000000    0.0953585
94680.0000000    0.1019129
94720.0000000    0.0965466
94760.0000000    0.0937756
94800.0000000    0.1007590
94840.0000000    0.0990214
94880.0000000    0.0925043
94920.0000000    0.0938789
94960.0000000    0.1012512
95000.0000000    0.1029760
95040.0000000    0.0953528
95080.0000000    0.0995738
95120.0000000    0.1047568
95160.0000000    0.1160160
95200.0000000    0.0950624
95240.0000000    0.0939404
95280.0000000    0.0915894
95320.0000000    0.0901617
95360.0000000    0.0850081
95400.0000000    0.0912614
95440.0000000    0.0890994
95480.0000000    0.0989084
95520.0000000    0.0951979
95560.0000000    0.0883846
95600.0000000    0.0881671
95640.0000000    0.0972010
95680.0000000    0.0881382
95720.0000000    0.0976691
95760.0000000    0.0948011
95800.0000000    0.1104392
95840.0000000    0.1014869
95880.0000000    0.0927173
95920.0000000    0.0914355
95960.0000000    0.0889599
96000.0000000    0.0898481
96040.0000000    0.0969347
96080.0000000    0.0852358
96120.0000000    0.0900606
96160.0000000    0.0929416
96200.0000000    0.0896259
96240.0000000    0.0912849
96280.0000000    0.1019972
96320.0000000    0.1005363
96360.0000000    0.0910447
96400.0000000    0.1009680
96440.0000000    0.1060922
96480.0000000    0.1040246
96520.0000000    0.0973001
96560.0000000    0.1038297
96600.0000000    0.1045258
96640.0000000    0.0862721
96680.0000000    0.0961069
96720.0000000    0.1018120
96760.0000000    0.1030139
96800.0000000    0.0914586
96840.0000000    0.0963399
96880.0000000    0.1002065
96920.0000000    0.1024472
96960.0000000    0.0962620
97000.0000000    0.1045811
97040.0000000    0.0955577
97080.0000000    0.1003412
97120.0000000    0.0879364
97160.0000000    0.0964798
97200.0000000    0.0895304
97240.0000000    0.1022475
97280.0000000    0.0893346
97320.0000000    0.0854041
97360.0000000    0.0901182
97400.0000000    0.0990636
97440.0000000    0.0982192
97480.0000000    0.0948133
97520.0000000    0.0929782
97560.0000000    0.1038224
97600.0000000    0.0954541
97640.0000000    0.0834864
97680.0000000    0.0966957
97720.0000000    0.0925084
97760.0000000    0.0994685
97800.0000000    0.0908344
97840.0000000    0.0880477
97880.0000000    0.0928617
97920.0000000    0.1092305
97960.0000000    0.0989606
98000.0000000    0.1107124
98040.0000000    0.0948956
98080.0000000    0.0883271
98120.0000000    0.0967898
98160.0000000    0.0898702
98200.0000000    0.0872057
98240.0000000    0.0898766
98280.0000000    0.0886860
98320.0000000    0.0860357
98360.0000000    0.0869293
98400.0000000    0.0967156
98440.0000000    0.0859709
98480.0000000    0.0952200
98520.0000000    0.1046525
98560.0000000    0.0981903
98600.0000000    0.1030173
98640.0000000    0.0970569
98680.0000000    0.0978009
98720.0000000    0.0936590
98760.0000000    0.1005490
98800.0000000    0.0962890
98840.0000000    0.1015723
98880.0000000    0.0942563
98920.0000000    0.1006452
98960.0000000    0.1004509
99000.0000000    0.1013296
99040.0000000    0.0947198
99080.0000000    0.0942629
99120.0000000    0.0945252
99160.0000000    0.0887715
99200.0000000    0.0964671
99240.0000000    0.0917931
99280.0000000    0.0988847
99320.0000000    0.0957759
99360.0000000    0.0934253
99400.0000000    0.0916941
99440.0000000    0.1032038
99480.0000000    0.0995389
99520.0000000    0.1060111
99560.0000000    0.1026972
99600.0000000    0.0870224
99640.0000000    0.0943297
99680.0000000    0.0907448
99720.0000000    0.0991072
99760.0000000    0.0941399
99800.0000000    0.1071653
99840.0000000    0.0967691
99880.0000000    0.0986817
99920.0000000    0.1075900
99960.0000000    0.1027989
100000.0000000    0.0961973
100040.0000000    0.1017434
100080.0000000    0.1038612
100120.0000000    0.1072421
100160.0000000    0.1129493
100200.0000000    0.1028105
100240.0000000    0.1015159
100280.0000000    0.1038948
100320.0000000    0.1154867
100360.0000000    0.1184423
100400.0000000    0.0957066
100440.0000000    0.0923912
100480.0000000    0.1301393
100520.0000000    0.1135836
100560.0000000    0.0918466
100600.0000000    0.0926719
100640.0000000    0.1005995
100680.0000000    0.1074799
100720.0000000    0.1079576
100760.0000000    0.1132426
100800.0000000    0.1052597
100840.0000000    0.1221164
100880.0000000    0.1089119
100920.0000000    0.1135317
100960.0000000    0.1027059
101000.0000000    0.1015381
101040.0000000    0.1075186
101080.0000000    0.1051374
101120.0000000    0.0907941
101160.0000000    0.1150326
101200.0000000    0.0996120
101240.0000000    0.1274264
101280.0000000    0.1079821
101320.0000000    0.0979740
101360.0000000    0.0918826
101400.0000000    0.1031126
101440.0000000    0.0947849
101480.0000000    0.0989010
101520.0000000    0.0933202
101560.0000000    0.0929847
101600.0000000    0.0946325
101640.0000000    0.1024561
101680.0000000    0.1063546
101720.0000000    0.1088912
101760.0000000    0.1017755
101800.0000000    0.1104268
101840.0000000    0.1154748
101880.0000000    0.1116123
101920.0000000    0.1067437
101960.0000000    0.1089551
102000.0000000    0.1066998
102040.0000000    0.1074263
102080.0000000    0.1134477
102120.0000000    0.1025665
102160.0000000    0.1131012
102200.0000000    0.1080928
102240.0000000    0.1030542
102280.0000000    0.1070595
102320.0000000    0.1105586
102360.0000000    0.1009570
102400.0000000    0.1073404
102440.0000000    0.1004246
102480.0000000    0.1009485
102520.0000000    0.0950437
102560.0000000    0.0966531
102600.0000000    0.0969791
102640.0000000    0.1001621
102680.0000000    0.1062799
102720.0000000    0.1069187
102760.0000000    0.1045044
102800.0000000    0.0949591
102840.0000000    0.1070886
102880.0000000    0.1108128
102920.0000000    0.0912215
102960.0000000    0.0887964
103000.0000000    0.0919489
103040.0000000    0.0996790
103080.0000000    0.0861349
103120.0000000    0.1011726
103160.0000000    0.1082230
103200.0000000    0.1138820
103240.0000000    0.1077063
103280.0000000    0.0975648
103320.0000000    0.0884574
103360.0000000    0.0995487
103400.0000000    0.0986825
103440.0000000    0.0934725
103480.0000000    0.1062910
103520.0000000    0.1116793
103560.0000000    0.1038364
103600.0000000    0.1010123
103640.0000000    0.1003567
103680.0000000    0.0973560
103720.0000000    0.0999196
103760.0000000    0.0956445
103800.0000000    0.0792526
103840.0000000    0.0866159
103880.0000000    0.0859116
103920.0000000    0.0918482
103960.0000000    0.0940431
104000.0000000    0.0884116
104040.0000000    0.0917332
104080.0000000    0.0967772
104120.0000000    0.0900801
104160.0000000    0.0895016
104200.0000000    0.0972007
104240.0000000    0.0978701
104280.0000000    0.0853042
104320.0000000    0.0848180
104360.0000000    0.0940120
104400.0000000    0.0893423
104440.0000000    0.0863969
104480.0000000    0.0966298
104520.0000000    0.0950328
104560.0000000    0.0885615
104600.0000000    0.0917890
104640.0000000    0.1033885
104680.0000000    0.0919917
104720.0000000    0.0932096
104760.0000000    0.0955043
104800.0000000    0.0918453
104840.0000000    0.0880872
104880.0000000    0.0890521
104920.0000000    0.0858968
104960.0000000    0.0883014
105000.0000000    0.0855039
105040.0000000    0.0887590
105080.0000000    0.0925704
105120.0000000    0.0909537
105160.0000000    0.0937482
105200.0000000    0.0913138
105240.0000000    0.0892412
105280.0000000    0.0894038
105320.0000000    0.0926096
105360.0000000    0.0926779
105400.0000000    0.0893091
105440.0000000    0.0952163
105480.0000000    0.0882113
105520.0000000    0.1032669
105560.0000000    0.0916275
105600.0000000    0.0947237
105640.0000000    0.0889870
105680.0000000    0.0854799
105720.0000000    0.0999382
105760.0000000    0.0797610
105800.0000000    0.0923385
105840.0000000    0.0930210
105880.0000000    0.0913195
105920.0000000    0.0958292
105960.0000000    0.0971531
106000.0000000    0.0894774
106040.0000000    0.0904780
106080.0000000    0.0915778
106120.0000000    0.1003550
106160.0000000    0.1088189
106200.0000000    0.1197783
106240.0000000    0.1013610
106280.0000000    0.0958879
106320.0000000    0.0998758
106360.0000000    0.0996886
106400.0000000    0.0903796
106440.0000000    0.0943298
106480.0000000    0.0939628
106520.0000000    0.0890429
106560.0000000    0.0813381
106600.0000000    0.0844807
106640.0000000    0.0981465
106680.0000000    0.0871482
106720.0000000    0.0851416
106760.0000000    0.0859625
106800.0000000    0.1006122
106840.0000000    0.0907772
106880.0000000    0.1136986
106920.0000000    0.0894142
106960.0000000    0.0973067
107000.0000000    0.0902122
107040.0000000    0.0906110
107080.0000000    0.0892706
107120.0000000    0.1010789
107160.0000000    0.0880967
107200.0000000    0.1027914
107240.0000000    0.1006098
107280.0000000    0.1032269
107320.0000000    0.1022107
107360.0000000    0.0939976
107400.0000000    0.1039067
107440.0000000    0.0969992
107480.0000000    0.0859507
107520.0000000    0.1036386
107560.0000000    0.0894755
107600.0000000    0.0919813
107640.0000000    0.0993853
107680.0000000    0.0963611
107720.0000000    0.0943644
107760.0000000    0.0927542
107800.0000000    0.1040550
107840.0000000    0.1137339
107880.0000000    0.0973421
107920.0000000    0.0957682
107960.0000000    0.0973069
108000.0000000    0.1053308
108040.0000000    0.0933599
108080.0000000    0.0934542
108120.0000000    0.0971046
108160.0000000    0.0940504
108200.0000000    0.0936161
108240.0000000    0.1019432
108280.0000000    0.0934741
108320.0000000    0.1002334
108360.0000000    0.0956183
108400.0000000    0.1046319
108440.0000000    0.0982146
108480.0000000    0.0964288
108520.0000000    0.1096992
108560.0000000    0.1022365
108600.0000000    0.0899363
108640.0000000    0.1016761
108680.0000000    0.0951058
108720.0000000    0.0992938
108760.0000000    0.0979761
108800.0000000    0.1016657
108840.0000000    0.1037133
108880.0000000    0.0959923
108920.0000000    0.0934025
108960.0000000    0.1058679
109000.0000000    0.1071844
109040.0000000    0.1045661
109080.0000000    0.1011446
109120.0000000    0.1022553
109160.0000000    0.1050518
109200.0000000    0.1092162
109240.0000000    0.1015709
109280.0000000    0.1024070
109320.0000000    0.1055557
109360.0000000    0.0927044
109400.0000000    0.0970535
109440.0000000    0.0921973
109480.0000000    0.0953287
109520.0000000    0.1017969
109560.0000000    0.1027097
109600.0000000    0.1030374
109640.0000000    0.0930429
109680.0000000    0.0920087
109720.0000000    0.0913021
109760.0000000    0.0900110
109800.0000000    0.0894559
109840.0000000    0.1014554
109880.0000000    0.0963646
109920.0000000    0.0988654
109960.0000000    0.0927543
110000.0000000    0.1048600
110040.0000000    0.0998936
110080.0000000    0.0902920
110120.0000000    0.0860950
110160.0000000    0.0931318
110200.0000000    0.0865645
110240.0000000    0.0874527
110280.0000000    0.0930979
110320.0000000    0.0893254
110360.0000000    0.0909098
110400.0000000    0.0853066
110440.0000000    0.0851677
110480.0000000    0.0862379
110520.0000000    0.0912836
110560.0000000    0.0919773
110600.0000000    0.0928004
110640.0000000    0.0900707
110680.0000000    0.0916479
110720.0000000    0.1040760
110760.0000000    0.1032527
110800.0000000    0.0865807
110840.0000000    0.0913372
110880.0000000    0.0885741
110920.0000000    0.0976786
110960.0000000    0.0838220
111000.0000000    0.0913662
111040.0000000    0.0878375
111080.0000000    0.0886850
111120.0000000    0.0977366
111160.0000000    0.0940276
111200.0000000    0.0936194
111240.0000000    0.0975609
111280.0000000    0.0879962
111320.0000000    0.0920587
111360.0000000    0.0929673
111400.0000000    0.0944814
111440.0000000    0.0913312
111480.0000000    0.1017912
111520.0000000    0.1013867
111560.0000000    0.0943432
111600.0000000    0.0946574
111640.0000000    0.0828396
111680.0000000    0.0897587
111720.0000000    0.0923661
111760.0000000    0.0915496
111800.0000000    0.0893911
111840.0000000    0.0955480
111880.0000000    0.1100468
111920.0000000    0.0918913
111960.0000000    0.0944119
112000.0000000    0.0940897
112040.0000000    0.0850961
112080.0000000    0.0885940
112120.0000000    0.0922379
112160.0000000    0.0880737
112200.0000000    0.0933199
112240.0000000    0.0933018
112280.0000000    0.0977469
112320.0000000    0.0963393
112360.0000000    0.0993149
112400.0000000    0.1000609
112440.0000000    0.0984760
112480.0000000    0.1071548
112520.0000000    0.0967074
112560.0000000    0.0942207
112600.0000000    0.1027437
112640.0000000    0.0968820
112680.0000000    0.0979513
112720.0000000    0.1040550
112760.0000000    0.1015840
112800.0000000    0.0967715
112840.0000000    0.0924905
112880.0000000    0.0991188
112920.0000000    0.0990895
112960.0000000    0.0989710
113000.0000000    0.0952219
113040.0000000    0.1028092
113080.0000000    0.0958510
113120.0000000    0.0919153
113160.0000000    0.0955504
113200.0000000    0.1116468
113240.0000000    0.1055221
113280.0000000    0.1050411
113320.0000000    0.1086743
113360.0000000    0.0930257
113400.0000000    0.0930171
113440.0000000    0.0824240
113480.0000000    0.0860949
113520.0000000    0.1020566
113560.0000000    0.0974800
113600.0000000    0.0971166
113640.0000000    0.0917382
113680.0000000    0.1014306
113720.0000000    0.0961794
113760.0000000    0.1002579
113800.0000000    0.1043004
113840.0000000    0.0960141
113880.0000000    0.0967630
113920.0000000    0.0973291
113960.0000000    0.0931361
114000.0000000    0.0937669
114040.0000000    0.0937686
114080.0000000    0.0944860
114120.0000000    0.0956459
114160.0000000    0.0946184
114200.0000000    0.0943006
114240.0000000    0.0986718
114280.0000000    0.1022225
114320.0000000    0.0903808
114360.0000000    0.0996960
114400.0000000    0.1036818
114440.0000000    0.1001373
114480.0000000    0.0905623
114520.0000000    0.0956946
114560.0000000    0.1056918
114600.0000000    0.1100026
114640.0000000    0.1009262
114680.0000000    0.1013041
114720.0000000    0.1050222
114760.0000000    0.1042693
114800.0000000    0.1017342
114840.0000000    0.0965170
114880.0000000    0.1032137
114920.0000000    0.0967293
114960.0000000    0.1025004
115000.0000000    0.1023382
115040.0000000    0.1059081
115080.0000000    0.0949984
115120.0000000    0.0968318
115160.0000000    0.0981504
115200.0000000    0.0939118
115240.0000000    0.1112509
115280.0000000    0.1004517
115320.0000000    0.1028785
115360.0000000    0.1070654
115400.0000000    0.0947135
115440.0000000    0.0982554
115480.0000000    0.0999543
115520.0000000    0.1020459
115560.0000000    0.0973668
115600.0000000    0.0984874
115640.0000000    0.0935818
115680.0000000    0.0983207
115720.0000000    0.0987472
115760.0000000    0.1059007
115800.0000000    0.1061003
115840.0000000    0.1014959
115880.0000000    0.1002490
115920.0000000    0.0997492
115960.0000000    0.1068837
116000.0000000    0.1186059
116040.0000000    0.1052024
116080.0000000    0.1036723
116120.0000000    0.1050518
116160.0000000    0.1031862
116200.0000000    0.0987912
116240.0000000    0.0936245
116280.0000000    0.0979255
116320.0000000    0.0955584
116360.0000000    0.0997086
116400.0000000    0.1054694
116440.0000000    0.1078517
116480.0000000    0.0959935
116520.0000000    0.1021000
116560.0000000    0.0980316
116600.0000000    0.0968487
116640.0000000    0.1037990
116680.0000000    0.0960772
116720.0000000    0.1040573
116760.0000000    0.1124097
116800.0000000    0.0968049
116840.0000000    0.0920419
116880.0000000    0.0997078
116920.0000000    0.0943215
116960.0000000    0.1028947
117000.0000000    0.1027608
117040.0000000    0.1046671
117080.0000000    0.1054889
117120.0000000    0.1035563
117160.0000000    0.1144255
117200.0000000    0.0952102
117240.0000000    0.1093139
117280.0000000    0.0999959
117320.0000000    0.1123025
117360.0000000    0.1027253
117400.0000000    0.1132347
117440.0000000    0.1076139
117480.0000000    0.1029072
117520.0000000    0.1021857
117560.0000000    0.1132726
117600.0000000    0.0918152
117640.0000000    0.1050415
117680.0000000    0.1003404
117720.0000000    0.1027374
117760.0000000    0.0971564
117800.0000000    0.1026548
117840.0000000    0.1018709
117880.0000000    0.1070410
117920.0000000    0.1061927
117960.0000000    0.1082865
118000.0000000    0.1010071
118040.0000000    0.1064580
118080.0000000    0.1089531
118120.0000000    0.1110970
118160.0000000    0.1101156
118200.0000000    0.1195529
118240.0000000    0.0999144
118280.0000000    0.1003662
118320.0000000    0.1032399
118360.0000000    0.1035082
118400.0000000    0.0970314
118440.0000000    0.1017302
118480.0000000    0.1048778
118520.0000000    0.1073400
118560.0000000    0.0999899
118600.0000000    0.0976790
118640.0000000    0.0948033
118680.0000000    0.0929537
118720.0000000    0.1050620
118760.0000000    0.1016528
118800.0000000    0.0928472
118840.0000000    0.1005686
118880.0000000    0.1043619
118920.0000000    0.1065689
118960.0000000    0.1000300
119000.0000000    0.1014637
119040.0000000    0.1013373
119080.0000000    0.1085040
119120.0000000    0.0979955
119160.0000000    0.0999442
119200.0000000    0.1057374
119240.0000000    0.1195345
119280.0000000    0.1041453
119320.0000000    0.1011555
119360.0000000    0.1004207
119400.0000000    0.1077848
119440.0000000    0.0955752
119480.0000000    0.1096564
119520.0000000    0.0941357
119560.0000000    0.1133939
119600.0000000    0.0948655
119640.0000000    0.0958419
119680.0000000    0.1071441
119720.0000000    0.0958528
119760.0000000    0.1105664
119800.0000000    0.1047149
119840.0000000    0.1078265
119880.0000000    0.1139727
119920.0000000    0.0977445
119960.0000000    0.0977629
120000.0000000    0.0996982
120040.0000000    0.1019554
120080.0000000    0.1096721
120120.0000000    0.1031153
120160.0000000    0.1006384
120200.0000000    0.1029677
120240.0000000    0.0986990
120280.0000000    0.0960805
120320.0000000    0.1041350
120360.0000000    0.0996781
120400.0000000    0.1037535
120440.0000000    0.0963091
120480.0000000    0.1059877
120520.0000000    0.0975850
120560.0000000    0.0939872
120600.0000000    0.1027091
120640.0000000    0.0976173
120680.0000000    0.1005656
120720.0000000    0.0971319
120760.0000000    0.0947829
120800.0000000    0.0953287
120840.0000000    0.0998981
120880.0000000    0.1014117
120920.0000000    0.0961276
120960.0000000    0.0968452
121000.0000000    0.1078807
121040.0000000    0.1065568
121080.0000000    0.0980415
121120.0000000    0.1086902
121160.0000000    0.0924822
121200.0000000    0.0898491
121240.0000000    0.0935488
121280.0000000    0.0910507
121320.0000000    0.0939781
121360.0000000    0.0870755
121400.0000000    0.0949674
121440.0000000    0.0927811
121480.0000000    0.0997558
121520.0000000    0.0972124
121560.0000000    0.1042972
121600.0000000    0.0967621
121640.0000000    0.1014217
121680.0000000    0.0919334
121720.0000000    0.0934489
121760.0000000    0.0939983
121800.0000000    0.0886808
121840.0000000    0.0976824
121880.0000000    0.0951056
121920.0000000    0.0842343
121960.0000000    0.0885476
122000.0000000    0.1018544
122040.0000000    0.0917284
122080.0000000    0.0980617
122120.0000000    0.1008188
122160.0000000    0.0887005
122200.0000000    0.0944393
122240.0000000    0.0981935
122280.0000000    0.1048499
122320.0000000    0.0969281
122360.0000000    0.0988024
122400.0000000    0.1000919
122440.0000000    0.0879499
122480.0000000    0.0846359
122520.0000000    0.0977048
122560.0000000    0.0957714
122600.0000000    0.1001597
122640.0000000    0.0961120
122680.0000000    0.0970120
122720.0000000    0.0983239
122760.0000000    0.1023886
122800.0000000    0.0966602
122840.0000000    0.1060160
122880.0000000    0.1057194
122920.0000000    0.0963625
122960.0000000    0.1029336
123000.0000000    0.0913004
123040.0000000    0.0954752
123080.0000000    0.1049367
123120.0000000    0.0929217
123160.0000000    0.0919526
123200.0000000    0.0958748
123240.0000000    0.0997469
123280.0000000    0.0917600
123320.0000000    0.0857663
123360.0000000    0.0973239
123400.0000000    0.0956098
123440.0000000    0.0940065
123480.0000000    0.0987406
123520.0000000    0.1045114
123560.0000000    0.1077037
123600.0000000    0.1018713
123640.0000000    0.0958117
123680.0000000    0.1012701
123720.0000000    0.0994304
123760.0000000    0.0988399
123800.0000000    0.1129096
123840.0000000    0.1019401
123880.0000000    0.1089133
123920.0000000    0.0955476
123960.0000000    0.1010036
124000.0000000    0.1026258
124040.0000000    0.1105102
124080.0000000    0.1166911
124120.0000000    0.1094704
124160.0000000    0.1074419
124200.0000000    0.0976674
124240.0000000    0.1050764
124280.0000000    0.1012424
124320.0000000    0.1047368
124360.0000000    0.1068310
124400.0000000    0.0985074
124440.0000000    0.0966362
124480.0000000    0.1013618
124520.0000000    0.1000726
124560.0000000    0.0961561
124600.0000000    0.0910742
124640.0000000    0.0947586
124680.0000000    0.0972613
124720.0000000    0.1019983
124760.0000000    0.1077816
124800.0000000    0.1150555
124840.0000000    0.1066200
124880.0000000    0.1042872
124920.0000000    0.1113900
124960.0000000    0.0994154
125000.0000000    0.1009166
125040.0000000    0.1024645
125080.0000000    0.1012007
125120.0000000    0.1103091
125160.0000000    0.1052451
125200.0000000    0.1025522
125240.0000000    0.1027259
125280.0000000    0.1084555
125320.0000000    0.1210050
125360.0000000    0.1145568
125400.0000000    0.1051425
125440.0000000    0.1072596
125480.0000000    0.1082625
125520.0000000    0.1083293
125560.0000000    0.1017655
125600.0000000    0.0960424
125640.0000000    0.1102326
125680.0000000    0.1018967
125720.0000000    0.0949760
125760.0000000    0.0932257
125800.0000000    0.1029140
125840.0000000    0.1046075
125880.0000000    0.1035688
125920.0000000    0.0973707
125960.0000000    0.1023134
126000.0000000    0.0997570
126040.0000000    0.1057812
126080.0000000    0.1124243
126120.0000000    0.1059949
126160.0000000    0.0973066
126200.0000000    0.0995925
126240.0000000    0.1106896
126280.0000000    0.0969879
126320.0000000    0.1000566
126360.0000000    0.1021066
126400.0000000    0.1077676
126440.0000000    0.0938783
126480.0000000    0.1038218
126520.0000000    0.1052241
126560.0000000    0.1049405
126600.0000000    0.1004449
126640.0000000    0.0906594
126680.0000000    0.1011802
126720.0000000    0.1021032
126760.0000000    0.1010959
126800.0000000    0.1023188
126840.0000000    0.0994221
126880.0000000    0.0986172
126920.0000000    0.0925749
126960.0000000    0.1016850
127000.0000000    0.1005011
127040.0000000    0.1162770
127080.0000000    0.1042704
127120.0000000    0.0993489
127160.0000000    0.0990477
127200.0000000    0.0982012
127240.0000000    0.1150288
127280.0000000    0.1092212
127320.0000000    0.1080502
127360.0000000    0.1071401
127400.0000000    0.0976579
127440.0000000    0.1103552
127480.0000000    0.1004710
127520.0000000    0.1053931
127560.0000000    0.1059052
127600.0000000    0.1133560
127640.0000000    0.1132331
127680.0000000    0.1088171
127720.0000000    0.1014397
127760.0000000    0.1070242
127800.0000000    0.1195484
127840.0000000    0.1072940
127880.0000000    0.1104257
127920.0000000    0.1155331
127960.0000000    0.0964578
128000.0000000    0.0971027
128040.0000000    0.0964041
128080.0000000    0.0936965
128120.0000000    0.0921251
128160.0000000    0.0994957
128200.0000000    0.1078098
128240.0000000    0.1004238
128280.0000000    0.1030937
128320.0000000    0.1050898
128360.0000000    0.1009575
128400.0000000    0.0849217
128440.0000000    0.0957014
128480.0000000    0.0892285
128520.0000000    0.0945794
128560.0000000    0.0997401
128600.0000000    0.0977263
128640.0000000    0.0977889
128680.0000000    0.0954634
128720.0000000    0.1002627
128760.0000000    0.0946193
128800.0000000    0.0978212
128840.0000000    0.0881230
128880.0000000    0.1065908
128920.0000000    0.0949283
128960.0000000    0.0939879
129000.0000000    0.0945682
129040.0000000    0.0983614
129080.0000000    0.0931998
129120.0000000    0.0949821
129160.0000000    0.1050015
129200.0000000    0.0983309
129240.0000000    0.0994477
129280.0000000    0.1015509
129320.0000000    0.0968244
129360.0000000    0.0875666
129400.0000000    0.0980491
129440.0000000    0.0942130
129480.0000000    0.0914690
129520.0000000    0.0992886
129560.0000000    0.0922230
129600.0000000    0.1010315
129640.0000000    0.0983118
129680.0000000    0.0893966
129720.0000000    0.0952837
129760.0000000    0.0950961
129800.0000000    0.1047958
129840.0000000    0.1002744
129880.0000000    0.0997395
129920.0000000    0.1074278
129960.0000000    0.0973251
130000.0000000    0.0859853
130040.0000000    0.1028299
130080.0000000    0.0988809
130120.0000000    0.0983601
130160.0000000    0.1071193
130200.0000000    0.1055777
130240.0000000    0.0965672
130280.0000000    0.1021748
130320.0000000    0.0975571
130360.0000000    0.1034618
130400.0000000    0.0856006
130440.0000000    0.0901663
130480.0000000    0.0940008
130520.0000000    0.0972044
130560.0000000    0.0969597
130600.0000000    0.0985717
130640.0000000    0.0987408
130680.0000000    0.0915453
130720.0000000    0.0988993
130760.0000000    0.0960032
130800.0000000    0.0925282
130840.0000000    0.0928425
130880.0000000    0.0950402
130920.0000000    0.0952957
130960.0000000    0.0890745
131000.0000000    0.0968265
131040.0000000    0.0857283
131080.0000000    0.0927301
131120.0000000    0.1044586
131160.0000000    0.1049845
131200.0000000    0.0938946
131240.0000000    0.0931073
131280.0000000    0.0944194
131320.0000000    0.0874609
131360.0000000    0.0982605
131400.0000000    0.0941706
131440.0000000    0.0948342
131480.0000000    0.1013959
131520.0000000    0.0973863
131560.0000000    0.1015289
131600.0000000    0.1002970
131640.0000000    0.0995998
131680.0000000    0.0900325
131720.0000000    0.0976199
131760.0000000    0.1074467
131800.0000000    0.0978429
131840.0000000    0.0932914
131880.0000000    0.0921833
131920.0000000    0.0877019
131960.0000000    0.0952903
132000.0000000    0.1081084
132040.0000000    0.0918207
132080.0000000    0.0923493
132120.0000000    0.1033784
132160.0000000    0.0991601
132200.0000000    0.0971699
132240.0000000    0.0983079
132280.0000000    0.1053417
132320.0000000    0.0970595
132360.0000000    0.0985607
132400.0000000    0.0977684
132440.0000000    0.1012024
132480.0000000    0.1142476
132520.0000000    0.1129427
132560.0000000    0.1011538
132600.0000000    0.1010326
132640.0000000    0.0895883
132680.0000000    0.1029783
132720.0000000    0.1028834
132760.0000000    0.1013337
132800.0000000    0.0961163
132840.0000000    0.0936261
132880.0000000    0.1053378
132920.0000000    0.0978974
132960.0000000    0.0979774
133000.0000000    0.0961710
133040.0000000    0.1113043
133080.0000000    0.0938922
133120.0000000    0.1000494
133160.0000000    0.0990933
133200.0000000    0.0925612
133240.0000000    0.1017283
133280.0000000    0.0962169
133320.0000000    0.0932060
133360.0000000    0.0929698
133400.0000000    0.0981485
133440.0000000    0.1017336
133480.0000000    0.0928930
133520.0000000    0.0958596
133560.0000000    0.1015809
133600.0000000    0.1055991
133640.0000000    0.1022378
133680.0000000    0.0948488
133720.0000000    0.1036033
133760.0000000    0.1000480
133800.0000000    0.0991238
133840.0000000    0.1006656
133880.0000000    0.1087439
133920.0000000    0.1000129
133960.0000000    0.0975816
134000.0000000    0.1031402
134040.0000000    0.0900946
134080.0000000    0.0986722
134120.0000000    0.1052422
134160.0000000    0.0945501
134200.0000000    0.0960385
134240.0000000    0.0984517
134280.0000000    0.0980691
134320.0000000    0.0948300
134360.0000000    0.0957750
134400.0000000    0.1017884
134440.0000000    0.0988252
134480.0000000    0.0915969
134520.0000000    0.0991092
134560.0000000    0.0975042
134600.0000000    0.1054379
134640.0000000    0.0970530
134680.0000000    0.1039080
134720.0000000    0.0957362
134760.0000000    0.0996775
134800.0000000    0.1089977
134840.0000000    0.1036158
134880.0000000    0.0996038
134920.0000000    0.0950293
134960.0000000    0.0895375
135000.0000000    0.0934195
135040.0000000    0.0956933
135080.0000000    0.0889102
135120.0000000    0.0922409
135160.0000000    0.0906435
135200.0000000    0.0981412
135240.0000000    0.0963518
135280.0000000    0.1051259
135320.0000000    0.0986493
135360.0000000    0.0944397
135400.0000000    0.0923185
135440.0000000    0.1028849
135480.0000000    0.0889829
135520.0000000    0.0957392
135560.0000000    0.1031263
135600.0000000    0.0981248
135640.0000000    0.0963420
135680.0000000    0.0918514
135720.0000000    0.0952360
135760.0000000    0.1019465
135800.0000000    0.0963678
135840.0000000    0.0988652
135880.0000000    0.0910998
135920.0000000    0.0889029
135960.0000000    0.0870292
136000.0000000    0.1013476
136040.0000000    0.0946470
136080.0000000    0.0917029
136120.0000000    0.0974851
136160.0000000    0.1057667
136200.0000000    0.0975236
136240.0000000    0.1082728
136280.0000000    0.0934151
136320.0000000    0.0871908
136360.0000000    0.0961374
136400.0000000    0.0991449
136440.0000000    0.1034777
136480.0000000    0.0966354
136520.0000000    0.0976740
136560.0000000    0.0978035
136600.0000000    0.1124010
136640.0000000    0.1132047
136680.0000000    0.1013068
136720.0000000    0.0949290
136760.0000000    0.1046653
136800.0000000    0.1016131
136840.0000000    0.1018328
136880.0000000    0.1057280
136920.0000000    0.1040491
136960.0000000    0.0956096
137000.0000000    0.1036337
137040.0000000    0.1046581
137080.0000000    0.0996792
137120.0000000    0.0984035
137160.0000000    0.0944153
137200.0000000    0.1068726
137240.0000000    0.1060211
137280.0000000    0.0967820
137320.0000000    0.0970683
137360.0000000    0.1025530
137400.0000000    0.1031432
137440.0000000    0.1013744
137480.0000000    0.0959470
137520.0000000    0.0923677
137560.0000000    0.1027493
137600.0000000    0.1038353
137640.0000000    0.1218988
137680.0000000    0.1027857
137720.0000000    0.1083205
137760.0000000    0.1002606
137800.0000000    0.0929104
137840.0000000    0.1017484
137880.0000000    0.0990348
137920.0000000    0.1002618
137960.0000000    0.1006756
138000.0000000    0.1110608
138040.0000000    0.1076346
138080.0000000    0.1042453
138120.0000000    0.1105844
138160.0000000    0.1123359
138200.0000000    0.0919777
138240.0000000    0.0988320
138280.0000000    0.0984549
138320.0000000    0.1058515
138360.0000000    0.1065292
138400.0000000    0.1058809
138440.0000000    0.1029805
138480.0000000    0.0984586
138520.0000000    0.1064367
138560.0000000    0.0942819
138600.0000000    0.1011499
138640.0000000    0.0926611
138680.0000000    0.1008476
138720.0000000    0.0951802
138760.0000000    0.1017150
138800.0000000    0.0965470
138840.0000000    0.0890068
138880.0000000    0.0928551
138920.0000000    0.1040832
138960.0000000    0.0978076
139000.0000000    0.0989648
139040.0000000    0.1096502
139080.0000000    0.0950959
139120.0000000    0.0946451
139160.0000000    0.1054286
139200.0000000    0.0934371
139240.0000000    0.0966112
139280.0000000    0.0943517
139320.0000000    0.0996555
139360.0000000    0.1015144
139400.0000000    0.1104531
139440.0000000    0.1005703
139480.0000000    0.0990112
139520.0000000    0.0949857
139560.0000000    0.0994537
139600.0000000    0.0976517
139640.0000000    0.1079000
139680.0000000    0.0997797
139720.0000000    0.1051699
139760.0000000    0.0940571
139800.0000000    0.0982927
139840.0000000    0.0939579
139880.0000000    0.0951666
139920.0000000    0.1095338
139960.0000000    0.1100494
140000.0000000    0.0974777
140040.0000000    0.1032030
140080.0000000    0.0982430
140120.0000000    0.0998946
140160.0000000    0.0915558
140200.0000000    0.1027952
140240.0000000    0.1060130
140280.0000000    0.1059443
140320.0000000    0.0990071
140360.0000000    0.0968625
140400.0000000    0.1000991
140440.0000000    0.0988302
140480.0000000    0.0954091
140520.0000000    0.1015206
140560.0000000    0.0984606
140600.0000000    0.1035118
140640.0000000    0.1185103
140680.0000000    0.1029738
140720.0000000    0.1004306
140760.0000000    0.0968059
140800.0000000    0.1053953
140840.0000000    0.1119096
140880.0000000    0.1060061
140920.0000000    0.0953851
140960.0000000    0.1123135
141000.0000000    0.1151950
141040.0000000    0.1213436
141080.0000000    0.1227838
141120.0000000    0.1173297
141160.0000000    0.1188174
141200.0000000    0.1179153
141240.0000000    0.1206176
141280.0000000    0.1217731
141320.0000000    0.1191559
141360.0000000    0.1164102
141400.0000000    0.1194878
141440.0000000    0.1239865
141480.0000000    0.1273605
141520.0000000    0.1179781
141560.0000000    0.1171022
141600.0000000    0.1231664
141640.0000000    0.1169629
141680.0000000    0.1291197
141720.0000000    0.1211953
141760.0000000    0.1346232
141800.0000000    0.1227108
141840.0000000    0.1238035
141880.0000000    0.1221080
141920.0000000    0.1270121
141960.0000000    0.1239498
142000.0000000    0.1237793
142040.0000000    0.1304584
142080.0000000    0.1288301
142120.0000000    0.1173180
142160.0000000    0.1129947
142200.0000000    0.1230209
142240.0000000    0.1117237
142280.0000000    0.1159871
142320.0000000    0.1222367
142360.0000000    0.1166565
142400.0000000    0.1159959
142440.0000000    0.1076589
142480.0000000    0.1043606
142520.0000000    0.1132873
142560.0000000    0.1109139
142600.0000000    0.1067686
142640.0000000    0.1112007
142680.0000000    0.1162914
142720.0000000    0.1116962
142760.0000000    0.1096829
142800.0000000    0.1001091
142840.0000000    0.0998743
142880.0000000    0.1063532
142920.0000000    0.1074558
142960.0000000    0.0931980
143000.0000000    0.0958619
143040.0000000    0.1006488
143080.0000000    0.0998825
143120.0000000    0.0922262
143160.0000000    0.0922109
143200.0000000    0.0950295
143240.0000000    0.0994020
143280.0000000    0.1068496
143320.0000000    0.0947849
143360.0000000    0.1120686
143400.0000000    0.1078492
143440.0000000    0.0983258
143480.0000000    0.0964518
143520.0000000    0.1054048
143560.0000000    0.1008436
143600.0000000    0.1100818
143640.0000000    0.1019224
143680.0000000    0.1010222
143720.0000000    0.1037491
143760.0000000    0.0911014
143800.0000000    0.1084221
143840.0000000    0.0997765
143880.0000000    0.1074517
143920.0000000    0.1037219
143960.0000000    0.1007235
144000.0000000    0.1076215
144040.0000000    0.0975635
144080.0000000    0.0978568
144120.0000000    0.0970973
144160.0000000    0.0891999
144200.0000000    0.0936167
144240.0000000    0.1006519
144280.0000000    0.1012829
144320.0000000    0.1020635
144360.0000000    0.1002416
144400.0000000    0.0980198
144440.0000000    0.1103051
144480.0000000    0.1079261
144520.0000000    0.1148342
144560.0000000    0.0948689
144600.0000000    0.1103442
144640.0000000    0.1048381
144680.0000000    0.1019198
144720.0000000    0.1038472
144760.0000000    0.0973006
144800.0000000    0.1075033
144840.0000000    0.1111082
144880.0000000    0.1046036
144920.0000000    0.1022651
144960.0000000    0.1025361
145000.0000000    0.1100155
145040.0000000    0.1193589
145080.0000000    0.0998765
145120.0000000    0.1239680
145160.0000000    0.1153595
145200.0000000    0.0937178
145240.0000000    0.1014929
145280.0000000    0.1055419
145320.0000000    0.1028542
145360.0000000    0.1126491
145400.0000000    0.1048763
145440.0000000    0.1081211
145480.0000000    0.1113581
145520.0000000    0.0972269
145560.0000000    0.1233655
145600.0000000    0.1176741
145640.0000000    0.1003772
145680.0000000    0.1023554
145720.0000000    0.1012305
145760.0000000    0.0919439
145800.0000000    0.1025558
145840.0000000    0.1006446
145880.0000000    0.1112905
145920.0000000    0.1044360
145960.0000000    0.1019266
146000.0000000    0.0949162
146040.0000000    0.1104363
146080.0000000    0.1046626
146120.0000000    0.0985025
146160.0000000    0.1035811
146200.0000000    0.0992728
146240.0000000    0.1076781
146280.0000000    0.1088498
146320.0000000    0.0988737
146360.0000000    0.1067257
146400.0000000    0.1033705
146440.0000000    0.1007297
146480.0000000    0.1033611
146520.0000000    0.0986931
146560.0000000    0.1045927
146600.0000000    0.1049006
146640.0000000    0.1126395
146680.0000000    0.1087956
146720.0000000    0.0974573
146760.0000000    0.0970120
146800.0000000    0.0996488
146840.0000000    0.1171309
146880.0000000    0.1009459
146920.0000000    0.0991421
146960.0000000    0.1190481
147000.0000000    0.1100279
147040.0000000    0.1064751
147080.0000000    0.1090814
147120.0000000    0.1041273
147160.0000000    0.1006611
147200.0000000    0.0881791
147240.0000000    0.0960665
147280.0000000    0.0936590
147320.0000000    0.0976722
147360.0000000    0.0935084
147400.0000000    0.0979003
147440.0000000    0.0949752
147480.0000000    0.1044964
147520.0000000    0.0970811
147560.0000000    0.1021925
147600.0000000    0.0957934
147640.0000000    0.0965788
147680.0000000    0.0997434
147720.0000000    0.0962473
147760.0000000    0.0995442
147800.0000000    0.1014370
147840.0000000    0.0948925
147880.0000000    0.0945099
147920.0000000    0.0870678
147960.0000000    0.0939743
148000.0000000    0.0953466
148040.0000000    0.0938599
148080.0000000    0.0997260
148120.0000000    0.1006568
148160.0000000    0.1089058
148200.0000000    0.0964935
148240.0000000    0.1013021
148280.0000000    0.1091014
148320.0000000    0.1028667
148360.0000000    0.1151465
148400.0000000    0.1024775
148440.0000000    0.0994013
148480.0000000    0.0955092
148520.0000000    0.0989642
148560.0000000    0.1044652
148600.0000000    0.1038672
148640.0000000    0.1037149
148680.0000000    0.1054412
148720.0000000    0.1080376
148760.0000000    0.1090277
148800.0000000    0.1093611
148840.0000000    0.1074552
148880.0000000    0.1012772
148920.0000000    0.1106604
148960.0000000    0.1032355
149000.0000000    0.1085238
149040.0000000    0.1046331
149080.0000000    0.0984672
149120.0000000    0.0954240
149160.0000000    0.1053410
149200.0000000    0.0925117
149240.0000000    0.0959170
149280.0000000    0.0970623
149320.0000000    0.1010589
149360.0000000    0.1023062
149400.0000000    0.1008078
149440.0000000    0.0957188
149480.0000000    0.1028285
149520.0000000    0.1008449
149560.0000000    0.1043241
149600.0000000    0.1062522
149640.0000000    0.0992529
149680.0000000    0.0970701
149720.0000000    0.1062648
149760.0000000    0.0933874
149800.0000000    0.1005524
149840.0000000    0.0895339
149880.0000000    0.0993195
149920.0000000    0.0960378
149960.0000000    0.1058760
150000.0000000    0.0967095
150040.0000000    0.0997289
150080.0000000    0.0973017
150120.0000000    0.0990435
150160.0000000    0.0967136
150200.0000000    0.1019891
150240.0000000    0.0952318
150280.0000000    0.0975856
150320.0000000    0.0872131
150360.0000000    0.0889836
150400.0000000    0.0960999
150440.0000000    0.1040363
150480.0000000    0.0944278
150520.0000000    0.1004386
150560.0000000    0.1053034
150600.0000000    0.0949077
150640.0000000    0.1034274
150680.0000000    0.1083562
150720.0000000    0.0918718
150760.0000000    0.0953933
150800.0000000    0.0926471
150840.0000000    0.0989495
150880.0000000    0.1000199
150920.0000000    0.0937643
150960.0000000    0.1023716
151000.0000000    0.0911040
151040.0000000    0.1022984
151080.0000000    0.0920998
151120.0000000    0.0961825
151160.0000000    0.0971150
151200.0000000    0.0974271
151240.0000000    0.1010128
151280.0000000    0.1222149
151320.0000000    0.0983108
151360.0000000    0.0964874
151400.0000000    0.0931301
151440.0000000    0.0971891
151480.0000000    0.0978861
151520.0000000    0.1012884
151560.0000000    0.0930557
151600.0000000    0.1035317
151640.0000000    0.0955596
151680.0000000    0.1003488
151720.0000000    0.0964220
151760.0000000    0.0884137
151800.0000000    0.0964733
151840.0000000    0.0915108
151880.0000000    0.1045886
151920.0000000    0.0913621
151960.0000000    0.1001768
152000.0000000    0.1076944
152040.0000000    0.0988099
152080.0000000    0.1073173
152120.0000000    0.1070198
152160.0000000    0.1077805
152200.0000000    0.1072880
152240.0000000    0.1076978
152280.0000000    0.1086055
152320.0000000    0.1018014
152360.0000000    0.0992833
152400.0000000    0.1023983
152440.0000000    0.0922168
152480.0000000    0.0960618
152520.0000000    0.0974082
152560.0000000    0.1059282
152600.0000000    0.1155586
152640.0000000    0.1073724
152680.0000000    0.0980099
152720.0000000    0.0960062
152760.0000000    0.1067347
152800.0000000    0.1144085
152840.0000000    0.1061256
152880.0000000    0.0989906
152920.0000000    0.1038799
152960.0000000    0.1068258
153000.0000000    0.1117972
153040.0000000    0.1102176
153080.0000000    0.1130845
153120.0000000    0.1146758
153160.0000000    0.1034724
153200.0000000    0.1002113
153240.0000000    0.1061982
153280.0000000    0.1153610
153320.0000000    0.1057006
153360.0000000    0.1097911
153400.0000000    0.1126483
153440.0000000    0.1089441
153480.0000000    0.1051369
153520.0000000    0.1175957
153560.0000000    0.1105267
153600.0000000    0.0984266
153640.0000000    0.1008356
153680.0000000    0.1051825
153720.0000000    0.1036550
153760.0000000    0.1084999
153800.0000000    0.1050775
153840.0000000    0.1047652
153880.0000000    0.1022292
153920.0000000    0.0986556
153960.0000000    0.0924745
154000.0000000    0.0980108
154040.0000000    0.1089108
154080.0000000    0.1070641
154120.0000000    0.0991653
154160.0000000    0.1032743
154200.0000000    0.0962318
154240.0000000    0.1033749
154280.0000000    0.1102555
154320.0000000    0.1051850
154360.0000000    0.0939313
154400.0000000    0.1065252
154440.0000000    0.0984057
154480.0000000    0.1013554
154520.0000000    0.1019235
154560.0000000    0.1021658
154600.0000000    0.0974490
154640.0000000    0.0966387
154680.0000000    0.1150798
154720.0000000    0.0855616
154760.0000000    0.0878310
154800.0000000    0.0992419
154840.0000000    0.0962832
154880.0000000    0.0970104
154920.0000000    0.0995276
154960.0000000    0.1005658
155000.0000000    0.0999953
155040.0000000    0.0960386
155080.0000000    0.1062464
155120.0000000    0.0941624
155160.0000000    0.0980983
155200.0000000    0.0868248
155240.0000000    0.0945589
155280.0000000    0.0925268
155320.0000000    0.1004141
155360.0000000    0.1029040
155400.0000000    0.0981418
155440.0000000    0.1080981
155480.0000000    0.0896866
155520.0000000    0.0971499
155560.0000000    0.0916907
155600.0000000    0.0998751
155640.0000000    0.0938237
155680.0000000    0.1010227
155720.0000000    0.0965252
155760.0000000    0.0908622
155800.0000000    0.0970560
155840.0000000    0.1009249
155880.0000000    0.1016204
155920.0000000    0.0993890
155960.0000000    0.0952205
156000.0000000    0.0982043
156040.0000000    0.1146049
156080.0000000    0.1028747
156120.0000000    0.1121435
156160.0000000    0.1002857
156200.0000000    0.0991824
156240.0000000    0.1089829
156280.0000000    0.1141790
156320.0000000    0.1051752
156360.0000000    0.1039727
156400.0000000    0.1087330
156440.0000000    0.1126190
156480.0000000    0.1138917
156520.0000000    0.1074384
156560.0000000    0.1146819
156600.0000000    0.1129400
156640.0000000    0.1155752
156680.0000000    0.1123052
156720.0000000    0.1094223
156760.0000000    0.1021859
156800.0000000    0.1010549
156840.0000000    0.1021983
156880.0000000    0.0948159
156920.0000000    0.1137734
156960.0000000    0.1196866
157000.0000000    0.1111000
157040.0000000    0.0994342
157080.0000000    0.1139276
157120.0000000    0.1063895
157160.0000000    0.1139064
157200.0000000    0.1041882
157240.0000000    0.1004225
157280.0000000    0.1038063
157320.0000000    0.1099484
157360.0000000    0.1138456
157400.0000000    0.1120156
157440.0000000    0.1158476
157480.0000000    0.1044472
157520.0000000    0.0988397
157560.0000000    0.1078529
157600.0000000    0.1048883
157640.0000000    0.1013068
157680.0000000    0.1082790
157720.0000000    0.1042816
157760.0000000    0.1051448
157800.0000000    0.1063949
157840.0000000    0.1025896
157880.0000000    0.1115210
157920.0000000    0.1089789
157960.0000000    0.1140987
158000.0000000    0.1075426
158040.0000000    0.1019601
158080.0000000    0.1092765
158120.0000000    0.1075675
158160.0000000    0.1013448
158200.0000000    0.1048927
158240.0000000    0.1004670
158280.0000000    0.1074114
158320.0000000    0.1057399
158360.0000000    0.1050480
158400.0000000    0.1181821
158440.0000000    0.1121969
158480.0000000    0.1055967
158520.0000000    0.0992250
158560.0000000    0.1051818
158600.0000000    0.0918634
158640.0000000    0.0978240
158680.0000000    0.0913173
158720.0000000    0.1040011
158760.0000000    0.1010694
158800.0000000    0.1073579
158840.0000000    0.0987212
158880.0000000    0.0994034
158920.0000000    0.0997524
158960.0000000    0.1058244
159000.0000000    0.1023014
159040.0000000    0.1014264
159080.0000000    0.0964069
159120.0000000    0.0969273
159160.0000000    0.0922824
159200.0000000    0.1007418
159240.0000000    0.0922187
159280.0000000    0.1053923
159320.0000000    0.1052408
159360.0000000    0.1094806
159400.0000000    0.0991867
159440.0000000    0.1038051
159480.0000000    0.1005023
159520.0000000    0.0989428
159560.0000000    0.0996131
159600.0000000    0.1077551
159640.0000000    0.1026798
159680.0000000    0.1014716
159720.0000000    0.1073721
159760.0000000    0.0989874
159800.0000000    0.0946453
159840.0000000    0.1017258
159880.0000000    0.0988799
159920.0000000    0.0947003
159960.0000000    0.0893722
160000.0000000    0.0910725
160040.0000000    0.0981870
160080.0000000    0.1041943
160120.0000000    0.1054579
160160.0000000    0.1012031
160200.0000000    0.1044550
160240.0000000    0.1014196
160280.0000000    0.0985805
160320.0000000    0.0997333
160360.0000000    0.0885703
160400.0000000    0.0916693
160440.0000000    0.1040677
160480.0000000    0.0976631
160520.0000000    0.1039117
160560.0000000    0.1002959
160600.0000000    0.1094763
160640.0000000    0.1011683
160680.0000000    0.1024269
160720.0000000    0.1080426
160760.0000000    0.1072693
160800.0000000    0.1250874
160840.0000000    0.1130959
160880.0000000    0.1204720
160920.0000000    0.1092651
160960.0000000    0.1124741
161000.0000000    0.1073257
161040.0000000    0.1025633
161080.0000000    0.1096346
161120.0000000    0.1098318
161160.0000000    0.1052316
161200.0000000    0.1033752
161240.0000000    0.1077271
161280.0000000    0.1046170
161320.0000000    0.1108340
161360.0000000    0.1157261
161400.0000000    0.1109429
161440.0000000    0.1157980
161480.0000000    0.1221764
161520.0000000    0.1117965
161560.0000000    0.1151519
161600.0000000    0.1155919
161640.0000000    0.1206312
161680.0000000    0.1078494
161720.0000000    0.1154818
161760.0000000    0.1125256
161800.0000000    0.1184196
161840.0000000    0.1091205
161880.0000000    0.1138617
161920.0000000    0.1054322
161960.0000000    0.1139655
162000.0000000    0.1083837
162040.0000000    0.1124695
162080.0000000    0.1018602
162120.0000000    0.1020824
162160.0000000    0.1001405
162200.0000000    0.1038012
162240.0000000    0.1047691
162280.0000000    0.1067752
162320.0000000    0.0974035
162360.0000000    0.1006806
162400.0000000    0.1095512
162440.0000000    0.1149430
162480.0000000    0.1141808
162520.0000000    0.0989765
162560.0000000    0.1016979
162600.0000000    0.1068354
162640.0000000    0.0911300
162680.0000000    0.1017349
162720.0000000    0.1013801
162760.0000000    0.0923448
162800.0000000    0.1012284
162840.0000000    0.1046302
162880.0000000    0.0982601
162920.0000000    0.1122563
162960.0000000    0.1005601
163000.0000000    0.1043320
163040.0000000    0.1066337
163080.0000000    0.1011434
163120.0000000    0.0891158
163160.0000000    0.1040667
163200.0000000    0.0960307
163240.0000000    0.0950827
163280.0000000    0.1036472
163320.0000000    0.1013661
163360.0000000    0.1204871
163400.0000000    0.1114485
163440.0000000    0.1034006
163480.0000000    0.1063559
163520.0000000    0.1042075
163560.0000000    0.1037342
163600.0000000    0.1097852
163640.0000000    0.0954832
163680.0000000    0.1004724
163720.0000000    0.0988315
163760.0000000    0.1186405
163800.0000000    0.1140114
163840.0000000    0.1081860
163880.0000000    0.1099839
163920.0000000    0.1063685
163960.0000000    0.1247594
164000.0000000    0.1203483
164040.0000000    0.1085493
164080.0000000    0.1057262
164120.0000000    0.1050807
164160.0000000    0.1059675
164200.0000000    0.1051337
164240.0000000    0.1034457
164280.0000000    0.1044739
164320.0000000    0.1009513
164360.0000000    0.1000196
164400.0000000    0.0979360
164440.0000000    0.0935482
164480.0000000    0.0967845
164520.0000000    0.1054724
164560.0000000    0.1017275
164600.0000000    0.1051117
164640.0000000    0.1029156
164680.0000000    0.1015905
164720.0000000    0.0964043
164760.0000000    0.1040278
164800.0000000    0.0979361
164840.0000000    0.0978322
164880.0000000    0.0959435
164920.0000000    0.1033675
164960.0000000    0.0944292
165000.0000000    0.0948049
165040.0000000    0.0959392
165080.0000000    0.1002077
165120.0000000    0.1004023
165160.0000000    0.0997809
165200.0000000    0.1025046
165240.0000000    0.0988529
165280.0000000    0.0980180
165320.0000000    0.1066334
165360.0000000    0.0984561
165400.0000000    0.0979005
165440.0000000    0.1030375
165480.0000000    0.0981487
165520.0000000    0.1075037
165560.0000000    0.1023873
165600.0000000    0.0989370
165640.0000000    0.0975825
165680.0000000    0.0956516
165720.0000000    0.0991456
165760.0000000    0.1012495
165800.0000000    0.0969381
165840.0000000    0.0990329
165880.0000000    0.0952362
165920.0000000    0.1018245
165960.0000000    0.0960593
166000.0000000    0.0988197
166040.0000000    0.1014226
166080.0000000    0.0976983
166120.0000000    0.1095426
166160.0000000    0.1087042
166200.0000000    0.1031083
166240.0000000    0.1052566
166280.0000000    0.0961014
166320.0000000    0.1036349
166360.0000000    0.1072441
166400.0000000    0.1029775
166440.0000000    0.1008978
166480.0000000    0.0993735
166520.0000000    0.1058868
166560.0000000    0.1015462
166600.0000000    0.1095023
166640.0000000    0.0988284
166680.0000000    0.1095035
166720.0000000    0.1057964
166760.0000000    0.0968211
166800.0000000    0.1033498
166840.0000000    0.1120100
166880.0000000    0.1003471
166920.0000000    0.0934329
166960.0000000    0.0950239
167000.0000000    0.1020035
167040.0000000    0.1027141
167080.0000000    0.1143421
167120.0000000    0.1241110
167160.0000000    0.1205770
167200.0000000    0.1254256
167240.0000000    0.1228616
167280.0000000    0.1185463
167320.0000000    0.1092387
167360.0000000    0.1103931
167400.0000000    0.1096931
167440.0000000    0.1166560
167480.0000000    0.1182494
167520.0000000    0.1157759
167560.0000000    0.1172356
167600.0000000    0.1117762
167640.0000000    0.1162665
167680.0000000    0.1229000
167720.0000000    0.1059028
167760.0000000    0.1143452
167800.0000000    0.1129566
167840.0000000    0.1032030
167880.0000000    0.1126282
167920.0000000    0.1048957
167960.0000000    0.1049776
168000.0000000    0.1020109
168040.0000000    0.1003837
168080.0000000    0.1089061
168120.0000000    0.1030500
168160.0000000    0.1129252
168200.0000000    0.1055502
168240.0000000    0.1142035
168280.0000000    0.1040611
168320.0000000    0.1078468
168360.0000000    0.1065730
168400.0000000    0.0979895
168440.0000000    0.1007095
168480.0000000    0.1036079
168520.0000000    0.1042964
168560.0000000    0.0974391
168600.0000000    0.1008763
168640.0000000    0.1155634
168680.0000000    0.1031447
168720.0000000    0.1151303
168760.0000000    0.1152018
168800.0000000    0.1157906
168840.0000000    0.1080834
168880.0000000    0.1098940
168920.0000000    0.1097645
168960.0000000    0.1141569
169000.0000000    0.1127143
169040.0000000    0.1110759
169080.0000000    0.1135733
169120.0000000    0.1069216
169160.0000000    0.1080068
169200.0000000    0.1042718
169240.0000000    0.1116026
169280.0000000    0.0998525
169320.0000000    0.1047832
169360.0000000    0.1080179
169400.0000000    0.1137481
169440.0000000    0.1244547
169480.0000000    0.1132407
169520.0000000    0.1351335
169560.0000000    0.1260161
169600.0000000    0.1243325
169640.0000000    0.1188093
169680.0000000    0.1185064
169720.0000000    0.1241571
169760.0000000    0.1206099
169800.0000000    0.1242876
169840.0000000    0.1205565
169880.0000000    0.1221409
169920.0000000    0.1229722
169960.0000000    0.1322770
170000.0000000    0.1115663
170040.0000000    0.1157537
170080.0000000    0.1194184
170120.0000000    0.1188728
170160.0000000    0.1206105
170200.0000000    0.1267570
170240.0000000    0.1289654
170280.0000000    0.1325787
170320.0000000    0.1253100
170360.0000000    0.1378292
170400.0000000    0.1243185
170440.0000000    0.1380418
170480.0000000    0.1192721
170520.0000000    0.1264079
170560.0000000    0.1188090
170600.0000000    0.1267159
170640.0000000    0.1272945
170680.0000000    0.1291100
170720.0000000    0.1207432
170760.0000000    0.1232436
170800.0000000    0.1342667
170840.0000000    0.1288097
170880.0000000    0.1239021
170920.0000000    0.1215467
170960.0000000    0.1259536
171000.0000000    0.1264442
171040.0000000    0.1312550
171080.0000000    0.1317180
171120.0000000    0.1291080
171160.0000000    0.1154150
171200.0000000    0.1233997
171240.0000000    0.1299850
171280.0000000    0.1271449
171320.0000000    0.1243090
171360.0000000    0.1360042
171400.0000000    0.1274540
171440.0000000    0.1150092
171480.0000000    0.1208191
171520.0000000    0.1274158
171560.0000000    0.1225099
171600.0000000    0.1335037
171640.0000000    0.1171968
171680.0000000    0.1263792
171720.0000000    0.1211445
171760.0000000    0.1125752
171800.0000000    0.1200120
171840.0000000    0.1261221
171880.0000000    0.1191721
171920.0000000    0.1194168
171960.0000000    0.1241667
172000.0000000    0.1223362
172040.0000000    0.1135526
172080.0000000    0.1122689
172120.0000000    0.1179923
172160.0000000    0.1277508
172200.0000000    0.1180500
172240.0000000    0.1110537
172280.0000000    0.1216458
172320.0000000    0.1119880
172360.0000000    0.1202593
172400.0000000    0.1219049
172440.0000000    0.1292051
172480.0000000    0.1153263
172520.0000000    0.1132293
172560.0000000    0.1145205
172600.0000000    0.1288116
172640.0000000    0.1100667
172680.0000000    0.1049998
172720.0000000    0.1091744
172760.0000000    0.1082517
172800.0000000    0.1059976
172840.0000000    0.1095434
172880.0000000    0.1031753
172920.0000000    0.1120635
172960.0000000    0.1019955
173000.0000000    0.1044101
173040.0000000    0.1215882
173080.0000000    0.1071248
173120.0000000    0.1045810
173160.0000000    0.1011176
173200.0000000    0.1166203
173240.0000000    0.1123822
173280.0000000    0.1115273
173320.0000000    0.1232187
173360.0000000    0.1194564
173400.0000000    0.1084646
173440.0000000    0.1262154
173480.0000000    0.1079378
173520.0000000    0.1336105
173560.0000000    0.1212238
173600.0000000    0.1163680
173640.0000000    0.1119846
173680.0000000    0.1243835
173720.0000000    0.1165201
173760.0000000    0.1237764
173800.0000000    0.1237582
173840.0000000    0.1124787
173880.0000000    0.1274792
173920.0000000    0.1024239
173960.0000000    0.1138145
174000.0000000    0.1188383
174040.0000000    0.1298527
174080.0000000    0.1147180
174120.0000000    0.1199548
174160.0000000    0.1251474
174200.0000000    0.1393697
174240.0000000    0.1275043
174280.0000000    0.1198528
174320.0000000    0.1304187
174360.0000000    0.1167063
174400.0000000    0.1385438
174440.0000000    0.1263755
174480.0000000    0.1200559
174520.0000000    0.1160981
174560.0000000    0.1197535
174600.0000000    0.1183704
174640.0000000    0.1226477
174680.0000000    0.1107738
174720.0000000    0.1060979
174760.0000000    0.1120125
174800.0000000    0.1134328
174840.0000000    0.1203580
174880.0000000    0.1252675
174920.0000000    0.1168457
174960.0000000    0.1114615
175000.0000000    0.1236024
175040.0000000    0.1275552
175080.0000000    0.1223932
175120.0000000    0.1212767
175160.0000000    0.1133662
175200.0000000    0.1159044
175240.0000000    0.1192466
175280.0000000    0.1119177
175320.0000000    0.1270246
175360.0000000    0.1049460
175400.0000000    0.1024666
175440.0000000    0.1093117
175480.0000000    0.1062737
175520.0000000    0.1050196
175560.0000000    0.1152813
175600.0000000    0.1109263
175640.0000000    0.1037595
175680.0000000    0.1093321
175720.0000000    0.1006462
175760.0000000    0.0914121
175800.0000000    0.1066024
175840.0000000    0.1039774
175880.0000000    0.1066104
175920.0000000    0.1027474
175960.0000000    0.0969465
176000.0000000    0.1027921
176040.0000000    0.0963639
176080.0000000    0.0968445
176120.0000000    0.0958669
176160.0000000    0.0949642
176200.0000000    0.0960099
176240.0000000    0.0970632
176280.0000000    0.1080026
176320.0000000    0.0977870
176360.0000000    0.1024048
176400.0000000    0.1027526
176440.0000000    0.0966434
176480.0000000    0.0996185
176520.0000000    0.1001873
176560.0000000    0.1004100
176600.0000000    0.1038395
176640.0000000    0.1005487
176680.0000000    0.1021360
176720.0000000    0.1026329
176760.0000000    0.0962733
176800.0000000    0.1033663
176840.0000000    0.0976164
176880.0000000    0.1027411
176920.0000000    0.1076535
176960.0000000    0.1103306
177000.0000000    0.1011548
177040.0000000    0.0989189
177080.0000000    0.1065822
177120.0000000    0.1009693
177160.0000000    0.1126001
177200.0000000    0.1035530
177240.0000000    0.1070351
177280.0000000    0.1007631
177320.0000000    0.1005914
177360.0000000    0.0953740
177400.0000000    0.1055236
177440.0000000    0.1072723
177480.0000000    0.1050417
177520.0000000    0.1023016
177560.0000000    0.1060060
177600.0000000    0.1038405
177640.0000000    0.1079405
177680.0000000    0.1018898
177720.0000000    0.0977607
177760.0000000    0.1002577
177800.0000000    0.1025433
177840.0000000    0.1101473
177880.0000000    0.0992634
177920.0000000    0.0985165
177960.0000000    0.0945005
178000.0000000    0.1043579
178040.0000000    0.0939289
178080.0000000    0.0861213
178120.0000000    0.1034768
178160.0000000    0.1018589
178200.0000000    0.0993795
178240.0000000    0.0942532
178280.0000000    0.1041526
178320.0000000    0.1025924
178360.0000000    0.0930666
178400.0000000    0.0962255
178440.0000000    0.0966465
178480.0000000    0.1043503
178520.0000000    0.0994427
178560.0000000    0.1026224
178600.0000000    0.0943893
178640.0000000    0.1074338
178680.0000000    0.1029622
178720.0000000    0.1019697
178760.0000000    0.1035529
178800.0000000    0.1082384
178840.0000000    0.1025054
178880.0000000    0.1036406
178920.0000000    0.1053360
178960.0000000    0.1143162
179000.0000000    0.1138173
179040.0000000    0.1088913
179080.0000000    0.1033057
179120.0000000    0.1019645
179160.0000000    0.1008173
179200.0000000    0.1116905
179240.0000000    0.1106851
179280.0000000    0.1034532
179320.0000000    0.1046595
179360.0000000    0.1074147
179400.0000000    0.1035732
179440.0000000    0.1009166
179480.0000000    0.1006650
179520.0000000    0.0933834
179560.0000000    0.0958760
179600.0000000    0.1013603
179640.0000000    0.1074516
179680.0000000    0.1127770
179720.0000000    0.1141293
179760.0000000    0.0986423
179800.0000000    0.1013408
179840.0000000    0.1022872
179880.0000000    0.0945832
179920.0000000    0.0988900
179960.0000000    0.0932559
180000.0000000    0.0981221
180040.0000000    0.0974639
180080.0000000    0.0963846
180120.0000000    0.1011072
180160.0000000    0.0957416
180200.0000000    0.0941328
180240.0000000    0.0978573
180280.0000000    0.0993193
180320.0000000    0.0969708
180360.0000000    0.1044027
180400.0000000    0.1130566
180440.0000000    0.1080911
180480.0000000    0.1079800
180520.0000000    0.1066484
180560.0000000    0.1015263
180600.0000000    0.1008475
180640.0000000    0.1105042
180680.0000000    0.1073835
180720.0000000    0.1144302
180760.0000000    0.1060882
180800.0000000    0.1045885
180840.0000000    0.1075092
180880.0000000    0.1035039
180920.0000000    0.1033247
180960.0000000    0.1105247
181000.0000000    0.1108700
181040.0000000    0.1076515
181080.0000000    0.1090339
181120.0000000    0.0992095
181160.0000000    0.1108615
181200.0000000    0.1148206
181240.0000000    0.1154009
181280.0000000    0.1126599
181320.0000000    0.1099046
181360.0000000    0.1077089
181400.0000000    0.1178553
181440.0000000    0.1196843
181480.0000000    0.1008655
181520.0000000    0.1011009
181560.0000000    0.1019348
181600.0000000    0.1099948
181640.0000000    0.1052370
181680.0000000    0.1101509
181720.0000000    0.1051845
181760.0000000    0.1089566
181800.0000000    0.1022642
181840.0000000    0.1035324
181880.0000000    0.1144590
181920.0000000    0.1030067
181960.0000000    0.0955577
182000.0000000    0.1069249
182040.0000000    0.1087261
182080.0000000    0.1079465
182120.0000000    0.1118641
182160.0000000    0.1099673
182200.0000000    0.1046875
182240.0000000    0.1068574
182280.0000000    0.1090716
182320.0000000    0.1090167
182360.0000000    0.1260557
182400.0000000    0.1050085
182440.0000000    0.1089222
182480.0000000    0.1086739
182520.0000000    0.1069173
182560.0000000    0.1127366
182600.0000000    0.1010264
182640.0000000    0.0998383
182680.0000000    0.1054235
182720.0000000    0.1068512
182760.0000000    0.0983924
182800.0000000    0.1021159
182840.0000000    0.0943910
182880.0000000    0.1106896
182920.0000000    0.1040152
182960.0000000    0.1079572
183000.0000000    0.1079257
183040.0000000    0.1084110
183080.0000000    0.1015180
183120.0000000    0.1132290
183160.0000000    0.1105465
183200.0000000    0.1037624
183240.0000000    0.1150365
183280.0000000    0.1159159
183320.0000000    0.1105265
183360.0000000    0.1059415
183400.0000000    0.1031075
183440.0000000    0.1100049
183480.0000000    0.1011063
183520.0000000    0.1028614
183560.0000000    0.1114485
183600.0000000    0.0990820
183640.0000000    0.1048496
183680.0000000    0.1021465
183720.0000000    0.1072869
183760.0000000    0.1065056
183800.0000000    0.1180875
183840.0000000    0.1074432
183880.0000000    0.1125389
183920.0000000    0.1080284
183960.0000000    0.1104917
184000.0000000    0.1159952
184040.0000000    0.1182453
184080.0000000    0.1110450
184120.0000000    0.1150369
184160.0000000    0.1179696
184200.0000000    0.1060523
184240.0000000    0.1149147
184280.0000000    0.1111332
184320.0000000    0.1063619
184360.0000000    0.1118075
184400.0000000    0.1095228
184440.0000000    0.1076972
184480.0000000    0.0983128
184520.0000000    0.1064208
184560.0000000    0.1031453
184600.0000000    0.1053856
184640.0000000    0.0994988
184680.0000000    0.1134309
184720.0000000    0.1078487
184760.0000000    0.1150557
184800.0000000    0.1123179
184840.0000000    0.1133462
184880.0000000    0.1151892
184920.0000000    0.1108304
184960.0000000    0.1124042
185000.0000000    0.1097007
185040.0000000    0.1219356
185080.0000000    0.1242195
185120.0000000    0.1179186
185160.0000000    0.1313165
185200.0000000    0.1249404
185240.0000000    0.1162340
185280.0000000    0.1078753
185320.0000000    0.1155010
185360.0000000    0.1004055
185400.0000000    0.1103071
185440.0000000    0.1084981
185480.0000000    0.1080222
185520.0000000    0.1140379
185560.0000000    0.1115303
185600.0000000    0.1099975
185640.0000000    0.1107897
185680.0000000    0.1022511
185720.0000000    0.1017986
185760.0000000    0.1009130
185800.0000000    0.1092990
185840.0000000    0.1057463
185880.0000000    0.1073967
185920.0000000    0.1130958
185960.0000000    0.1086299
186000.0000000    0.1119537
186040.0000000    0.1137203
186080.0000000    0.1093870
186120.0000000    0.1053860
186160.0000000    0.1155392
186200.0000000    0.1115371
186240.0000000    0.1172743
186280.0000000    0.1143491
186320.0000000    0.1073063
186360.0000000    0.1115056
186400.0000000    0.1125115
186440.0000000    0.1083715
186480.0000000    0.1090658
186520.0000000    0.1037741
186560.0000000    0.1139401
186600.0000000    0.1101763
186640.0000000    0.1017331
186680.0000000    0.1117965
186720.0000000    0.1178748
186760.0000000    0.1070554
186800.0000000    0.1112647
186840.0000000    0.1078531
186880.0000000    0.1195798
186920.0000000    0.1177062
186960.0000000    0.1114544
187000.0000000    0.1125824
187040.0000000    0.1064206
187080.0000000    0.1022535
187120.0000000    0.1110707
187160.0000000    0.1033528
187200.0000000    0.1078220
187240.0000000    0.1017930
187280.0000000    0.1094566
187320.0000000    0.1094687
187360.0000000    0.1017983
187400.0000000    0.1110722
187440.0000000    0.1146473
187480.0000000    0.1097321
187520.0000000    0.1084398
187560.0000000    0.1158407
187600.0000000    0.1144861
187640.0000000    0.1155261
187680.0000000    0.1174211
187720.0000000    0.1035553
187760.0000000    0.1167518
187800.0000000    0.1091582
187840.0000000    0.1087432
187880.0000000    0.1069612
187920.0000000    0.1162875
187960.0000000    0.1134376
188000.0000000    0.1194068
188040.0000000    0.1075303
188080.0000000    0.1117115
188120.0000000    0.1159540
188160.0000000    0.1142614
188200.0000000    0.1064210
188240.0000000    0.1157614
188280.0000000    0.1233948
188320.0000000    0.0990415
188360.0000000    0.0993721
188400.0000000    0.1029527
188440.0000000    0.1141036
188480.0000000    0.1099059
188520.0000000    0.1192209
188560.0000000    0.1118756
188600.0000000    0.1125994
188640.0000000    0.1140199
188680.0000000    0.1183578
188720.0000000    0.1153327
188760.0000000    0.1156829
188800.0000000    0.1094294
188840.0000000    0.1203039
188880.0000000    0.1109806
188920.0000000    0.1145696
188960.0000000    0.1154717
189000.0000000    0.1093514
189040.0000000    0.1031268
189080.0000000    0.1058796
189120.0000000    0.1050448
189160.0000000    0.1000716
189200.0000000    0.0986292
189240.0000000    0.0949744
189280.0000000    0.1087972
189320.0000000    0.0996261
189360.0000000    0.0984654
189400.0000000    0.0950512
189440.0000000    0.1025337
189480.0000000    0.1009667
189520.0000000    0.0945715
189560.0000000    0.1002920
189600.0000000    0.0989857
189640.0000000    0.0988725
189680.0000000    0.1036501
189720.0000000    0.1081742
189760.0000000    0.1034959
189800.0000000    0.1074762
189840.0000000    0.1054521
189880.0000000    0.0993154
189920.0000000    0.1071672
189960.0000000    0.1094249
190000.0000000    0.1087479
190040.0000000    0.1131996
190080.0000000    0.1101574
190120.0000000    0.1148108
190160.0000000    0.1122540
190200.0000000    0.1130240
190240.0000000    0.1139810
190280.0000000    0.1052901
190320.0000000    0.1098609
190360.0000000    0.1007692
190400.0000000    0.1025563
190440.0000000    0.1127832
190480.0000000    0.1046317
190520.0000000    0.1050405
190560.0000000    0.1065576
190600.0000000    0.1183186
190640.0000000    0.1139834
190680.0000000    0.1034646
190720.0000000    0.1149647
190760.0000000    0.1152615
190800.0000000    0.1070350
190840.0000000    0.1096246
190880.0000000    0.1116054
190920.0000000    0.1182919
190960.0000000    0.1138797
191000.0000000    0.1110859
191040.0000000    0.1092408
191080.0000000    0.1073021
191120.0000000    0.1047740
191160.0000000    0.1070460
191200.0000000    0.1113344
191240.0000000    0.1071284
191280.0000000    0.1033617
191320.0000000    0.1080007
191360.0000000    0.1053370
191400.0000000    0.1036161
191440.0000000    0.1059211
191480.0000000    0.1095829
191520.0000000    0.1136755
191560.0000000    0.1069387
191600.0000000    0.1099116
191640.0000000    0.1180152
191680.0000000    0.1119933
191720.0000000    0.1085338
191760.0000000    0.1068425
191800.0000000    0.1090742
191840.0000000    0.1101406
191880.0000000    0.1098335
191920.0000000    0.1061561
191960.0000000    0.1179915
192000.0000000    0.1079371
192040.0000000    0.1111494
192080.0000000    0.1040830
192120.0000000    0.1001791
192160.0000000    0.1069747
192200.0000000    0.1044050
192240.0000000    0.0981916
192280.0000000    0.0996580
192320.0000000    0.1080232
192360.0000000    0.1061145
192400.0000000    0.1094766
192440.0000000    0.1193658
192480.0000000    0.1097607
192520.0000000    0.1112554
192560.0000000    0.1131439
192600.0000000    0.1134281
192640.0000000    0.1151834
192680.0000000    0.1120211
192720.0000000    0.1126688
192760.0000000    0.1173895
192800.0000000    0.1203996
192840.0000000    0.1150037
192880.0000000    0.1141730
192920.0000000    0.1217418
192960.0000000    0.1223067
193000.0000000    0.1110125
193040.0000000    0.1173784
193080.0000000    0.1186150
193120.0000000    0.1254348
193160.0000000    0.1281156
193200.0000000    0.1278356
193240.0000000    0.1150313
193280.0000000    0.1158669
193320.0000000    0.1142270
193360.0000000    0.1104767
193400.0000000    0.1156107
193440.0000000    0.1176161
193480.0000000    0.1087569
193520.0000000    0.1102405
193560.0000000    0.1228701
193600.0000000    0.1124504
193640.0000000    0.1083078
193680.0000000    0.1049681
193720.0000000    0.1097164
193760.0000000    0.1141521
193800.0000000    0.1159371
193840.0000000    0.1246599
193880.0000000    0.1367649
193920.0000000    0.1153962
193960.0000000    0.1159992
194000.0000000    0.1086777
194040.0000000    0.1202047
194080.0000000    0.1195957
194120.0000000    0.1213310
194160.0000000    0.1121885
194200.0000000    0.1121379
194240.0000000    0.1131843
194280.0000000    0.1069703
194320.0000000    0.1079763
194360.0000000    0.1097616
194400.0000000    0.1130137
194440.0000000    0.1122873
194480.0000000    0.1044374
194520.0000000    0.1096989
194560.0000000    0.0975619
194600.0000000    0.1071033
194640.0000000    0.1072281
194680.0000000    0.1002321
194720.0000000    0.0961345
194760.0000000    0.1072905
194800.0000000    0.1067269
194840.0000000    0.1166977
194880.0000000    0.1048592
194920.0000000    0.0966655
194960.0000000    0.1075260
195000.0000000    0.0994801
195040.0000000    0.1028944
195080.0000000    0.1068984
195120.0000000    0.1048825
195160.0000000    0.1075831
195200.0000000    0.1011826
195240.0000000    0.1006854
195280.0000000    0.1060588
195320.0000000    0.1064644
195360.0000000    0.1008870
195400.0000000    0.1026350
195440.0000000    0.1079442
195480.0000000    0.1076403
195520.0000000    0.1005200
195560.0000000    0.1019179
195600.0000000    0.1077858
195640.0000000    0.1141334
195680.0000000    0.1252821
195720.0000000    0.1131562
195760.0000000    0.1070171
195800.0000000    0.1067780
195840.0000000    0.1037626
195880.0000000    0.1061370
195920.0000000    0.1079452
195960.0000000    0.1010461
196000.0000000    0.1053140
196040.0000000    0.1095767
196080.0000000    0.1095715
196120.0000000    0.1029093
196160.0000000    0.1076227
196200.0000000    0.0934211
196240.0000000    0.1114831
196280.0000000    0.1022148
196320.0000000    0.1017071
196360.0000000    0.1007071
196400.0000000    0.1007658
196440.0000000    0.1041789
196480.0000000    0.1013443
196520.0000000    0.1030245
196560.0000000    0.0953622
196600.0000000    0.1035274
196640.0000000    0.1076886
196680.0000000    0.0971857
196720.0000000    0.1069370
196760.0000000    0.1003340
196800.0000000    0.1053898
196840.0000000    0.0928231
196880.0000000    0.0919895
196920.0000000    0.0955111
196960.0000000    0.0897030
197000.0000000    0.0935621
197040.0000000    0.0918194
197080.0000000    0.0874333
197120.0000000    0.0956470
197160.0000000    0.0900938
197200.0000000    0.0869488
197240.0000000    0.0986161
197280.0000000    0.1005907
197320.0000000    0.0991350
197360.0000000    0.1112553
197400.0000000    0.1032490
197440.0000000    0.1011483
197480.0000000    0.0997771
197520.0000000    0.1004404
197560.0000000    0.1092805
197600.0000000    0.0965107
197640.0000000    0.0980094
197680.0000000    0.0965187
197720.0000000    0.0980382
197760.0000000    0.1113574
197800.0000000    0.1051520
197840.0000000    0.1038523
197880.0000000    0.1147020
197920.0000000    0.1159572
197960.0000000    0.1003008
198000.0000000    0.1180009
198040.0000000    0.1061819
198080.0000000    0.1052774
198120.0000000    0.0963044
198160.0000000    0.0926140
198200.0000000    0.0966753
198240.0000000    0.0944085
198280.0000000    0.0959357
198320.0000000    0.1038100
198360.0000000    0.0872979
198400.0000000    0.0944020
198440.0000000    0.0912534
198480.0000000    0.0924292
198520.0000000    0.1131412
198560.0000000    0.1064634
198600.0000000    0.0960311
198640.0000000    0.0971310
198680.0000000    0.1062304
198720.0000000    0.0975368
198760.0000000    0.1110532
198800.0000000    0.0995107
198840.0000000    0.1038298
198880.0000000    0.1099689
198920.0000000    0.1031233
198960.0000000    0.1007299
199000.0000000    0.1044090
199040.0000000    0.1004373
199080.0000000    0.1146563
199120.0000000    0.1052355
199160.0000000    0.1063814
199200.0000000    0.0957748
199240.0000000    0.1021345
199280.0000000    0.1019359
199320.0000000    0.1011000
199360.0000000    0.0985511
199400.0000000    0.1030651
199440.0000000    0.0978883
199480.0000000    0.0990483
199520.0000000    0.0984895
199560.0000000    0.0983200
199600.0000000    0.0983437
199640.0000000    0.1074586
199680.0000000    0.0966255
199720.0000000    0.1031485
199760.0000000    0.0960996
199800.0000000    0.0926196
199840.0000000    0.1014800
199880.0000000    0.1031050
199920.0000000    0.1022343
199960.0000000    0.0975563
200000.0000000    0.1041530
200040.0000000    0.1105747
200080.0000000    0.1085908
200120.0000000    0.0953740
200160.0000000    0.1027648
200200.0000000    0.1145565
200240.0000000    0.1056469
200280.0000000    0.1052568
200320.0000000    0.1067226
200360.0000000    0.0987655
200400.0000000    0.1031319
200440.0000000    0.1084811
200480.0000000    0.1076749
200520.0000000    0.1083883
200560.0000000    0.0987536
200600.0000000    0.1088918
200640.0000000    0.1045796
200680.0000000    0.1083852
200720.0000000    0.0949395
200760.0000000    0.1029137
200800.0000000    0.1061694
200840.0000000    0.1005450
200880.0000000    0.1165965
200920.0000000    0.1141585
200960.0000000    0.1011912
201000.0000000    0.1056037
201040.0000000    0.1092600
201080.0000000    0.1019420
201120.0000000    0.1046127
201160.0000000    0.1088516
201200.0000000    0.1090385
201240.0000000    0.1188442
201280.0000000    0.1235447
201320.0000000    0.1052229
201360.0000000    0.1093438
201400.0000000    0.1096890
201440.0000000    0.1044141
201480.0000000    0.0998195
201520.0000000    0.1022332
201560.0000000    0.1061105
201600.0000000    0.1129464
201640.0000000    0.1014610
201680.0000000    0.1063454
201720.0000000    0.1004834
201760.0000000    0.0985972
201800.0000000    0.0933976
201840.0000000    0.0999629
201880.0000000    0.1092203
201920.0000000    0.1173747
201960.0000000    0.1013669
202000.0000000    0.1049416
202040.0000000    0.0989736
202080.0000000    0.1080520
202120.0000000    0.1058545
202160.0000000    0.1000784
202200.0000000    0.1076566
202240.0000000    0.0918576
202280.0000000    0.0952980
202320.0000000    0.1010789
202360.0000000    0.0943080
202400.0000000    0.1042965
202440.0000000    0.1053259
202480.0000000    0.0960895
202520.0000000    0.0926100
202560.0000000    0.1001857
202600.0000000    0.0956699
202640.0000000    0.0939682
202680.0000000    0.1049062
202720.0000000    0.0974227
202760.0000000    0.0967405
202800.0000000    0.0997828
202840.0000000    0.0998626
202880.0000000    0.1015732
202920.0000000    0.1053283
202960.0000000    0.1084236
203000.0000000    0.1123496
203040.0000000    0.1039508
203080.0000000    0.1088768
203120.0000000    0.1005535
203160.0000000    0.1049861
203200.0000000    0.1011917
203240.0000000    0.1090044
203280.0000000    0.1171354
203320.0000000    0.1270779
203360.0000000    0.1108042
203400.0000000    0.1126624
203440.0000000    0.1024316
203480.0000000    0.1061050
203520.0000000    0.1056009
203560.0000000    0.1138134
203600.0000000    0.1312422
203640.0000000    0.1110582
203680.0000000    0.1073897
203720.0000000    0.0983878
203760.0000000    0.1055474
203800.0000000    0.1028119
203840.0000000    0.1095032
203880.0000000    0.1007046
203920.0000000    0.0990930
203960.0000000    0.1045315
204000.0000000    0.1023809
204040.0000000    0.1051119
204080.0000000    0.0903402
204120.0000000    0.0920296
204160.0000000    0.1011445
204200.0000000    0.0987111
204240.0000000    0.1080310
204280.0000000    0.1073124
204320.0000000    0.1110547
204360.0000000    0.1033661
204400.0000000    0.0996438
204440.0000000    0.1012342
204480.0000000    0.1018256
204520.0000000    0.0982227
204560.0000000    0.0972399
204600.0000000    0.0939151
204640.0000000    0.0967488
204680.0000000    0.0965384
204720.0000000    0.0928658
204760.0000000    0.1046199
204800.0000000    0.0949726
204840.0000000    0.1016100
204880.0000000    0.0941566
204920.0000000    0.0858667
204960.0000000    0.0944612
205000.0000000    0.0860942
205040.0000000    0.0894556
205080.0000000    0.0973887
205120.0000000    0.0870266
205160.0000000    0.0939808
205200.0000000    0.0979479
205240.0000000    0.0895885
205280.0000000    0.0879572
205320.0000000    0.0930049
205360.0000000    0.0954857
205400.0000000    0.1034183
205440.0000000    0.1012092
205480.0000000    0.0997788
205520.0000000    0.1086450
205560.0000000    0.0973746
205600.0000000    0.0967606
205640.0000000    0.1071609
205680.0000000    0.0971723
205720.0000000    0.1001270
205760.0000000    0.0899700
205800.0000000    0.0981931
205840.0000000    0.0948815
205880.0000000    0.1010430
205920.0000000    0.0906836
205960.0000000    0.1007001
206000.0000000    0.1065074
206040.0000000    0.0995889
206080.0000000    0.0922503
206120.0000000    0.1025406
206160.0000000    0.0996540
206200.0000000    0.1006751
206240.0000000    0.0980578
206280.0000000    0.1021538
206320.0000000    0.0962276
206360.0000000    0.1018346
206400.0000000    0.0973862
206440.0000000    0.1040844
206480.0000000    0.1050861
206520.0000000    0.0982486
206560.0000000    0.1024248
206600.0000000    0.1025111
206640.0000000    0.0991757
206680.0000000    0.1065605
206720.0000000    0.1017828
206760.0000000    0.1068038
206800.0000000    0.1061517
206840.0000000    0.1110009
206880.0000000    0.1026844
206920.0000000    0.1026060
206960.0000000    0.1005824
207000.0000000    0.1021840
207040.0000000    0.0930084
207080.0000000    0.1000065
207120.0000000    0.0969999
207160.0000000    0.0994216
207200.0000000    0.1010171
207240.0000000    0.0934001
207280.0000000    0.0913059
207320.0000000    0.0988446
207360.0000000    0.0960309
207400.0000000    0.1006352
207440.0000000    0.1030288
207480.0000000    0.1085038
207520.0000000    0.0946519
207560.0000000    0.1010981
207600.0000000    0.0949488
207640.0000000    0.0999726
207680.0000000    0.0941707
207720.0000000    0.0928428
207760.0000000    0.1040001
207800.0000000    0.0937415
207840.0000000    0.0948856
207880.0000000    0.1009809
207920.0000000    0.0978620
207960.0000000    0.1007166
208000.0000000    0.0964200
208040.0000000    0.0926717
208080.0000000    0.0924482
208120.0000000    0.0962840
208160.0000000    0.1079358
208200.0000000    0.1055073
208240.0000000    0.1014193
208280.0000000    0.1032826
208320.0000000    0.0996860
208360.0000000    0.0977659
208400.0000000    0.1045022
208440.0000000    0.1074991
208480.0000000    0.1017375
208520.0000000    0.1116720
208560.0000000    0.0988110
208600.0000000    0.0993688
208640.0000000    0.1010100
208680.0000000    0.0972066
208720.0000000    0.1020368
208760.0000000    0.0938845
208800.0000000    0.0987563
208840.0000000    0.0998241
208880.0000000    0.1055076
208920.0000000    0.0917791
208960.0000000    0.0949181
209000.0000000    0.0951903
209040.0000000    0.0968805
209080.0000000    0.0924386
209120.0000000    0.1022783
209160.0000000    0.0944168
209200.0000000    0.0936918
209240.0000000    0.0958728
209280.0000000    0.0903383
209320.0000000    0.0841500
209360.0000000    0.0959033
209400.0000000    0.0961565
209440.0000000    0.0977745
209480.0000000    0.0974787
209520.0000000    0.0955008
209560.0000000    0.1025555
209600.0000000    0.1023003
209640.0000000    0.0999600
209680.0000000    0.0963745
209720.0000000    0.1044544
209760.0000000    0.0953438
209800.0000000    0.0983879
209840.0000000    0.0864272
209880.0000000    0.0999783
209920.0000000    0.0942316
209960.0000000    0.0939151
210000.0000000    0.0957842
210040.0000000    0.0968887
210080.0000000    0.0921249
210120.0000000    0.0896692
210160.0000000    0.0877324
210200.0000000    0.0966185
210240.0000000    0.0982824
210280.0000000    0.0889875
210320.0000000    0.0894063
210360.0000000    0.0994154
210400.0000000    0.1001403
210440.0000000    0.0936737
210480.0000000    0.0977849
210520.0000000    0.0964614
210560.0000000    0.0941044
210600.0000000    0.0911496
210640.0000000    0.0848157
210680.0000000    0.0909451
210720.0000000    0.0918595
210760.0000000    0.0947841
210800.0000000    0.0949197
210840.0000000    0.0912686
210880.0000000    0.0873905
210920.0000000    0.0962253
210960.0000000    0.0917660
211000.0000000    0.0955848
211040.0000000    0.0973549
211080.0000000    0.0881176
211120.0000000    0.0810678
211160.0000000    0.0929274
211200.0000000    0.0884133
211240.0000000    0.0912378
211280.0000000    0.0924926
211320.0000000    0.0909222
211360.0000000    0.0833526
211400.0000000    0.0962596
211440.0000000    0.0895464
211480.0000000    0.0863758
211520.0000000    0.0921993
211560.0000000    0.0963637
211600.0000000    0.1056430
211640.0000000    0.0972196
211680.0000000    0.0980187
211720.0000000    0.0928113
211760.0000000    0.0898948
211800.0000000    0.0920371
211840.0000000    0.0947514
211880.0000000    0.0919344
211920.0000000    0.0867531
211960.0000000    0.0879276
212000.0000000    0.0899959
212040.0000000    0.0855917
212080.0000000    0.0895574
212120.0000000    0.0863351
212160.0000000    0.0952780
212200.0000000    0.0862439
212240.0000000    0.0906300
212280.0000000    0.0898006
212320.0000000    0.0873135
212360.0000000    0.0886115
212400.0000000    0.0907791
212440.0000000    0.1004479
212480.0000000    0.0977268
212520.0000000    0.0885043
212560.0000000    0.0996124
212600.0000000    0.0914039
212640.0000000    0.0850087
212680.0000000    0.0956694
212720.0000000    0.0944761
212760.0000000    0.1035011
212800.0000000    0.0996094
212840.0000000    0.0930508
212880.0000000    0.0943118
212920.0000000    0.0795037
212960.0000000    0.0866783
213000.0000000    0.0956216
213040.0000000    0.0907574
213080.0000000    0.0911674
213120.0000000    0.0973766
213160.0000000    0.1129825
213200.0000000    0.0976045
213240.0000000    0.0993479
213280.0000000    0.1050838
213320.0000000    0.0984847
213360.0000000    0.1030648
213400.0000000    0.1063158
213440.0000000    0.0956515
213480.0000000    0.0952845
213520.0000000    0.0944325
213560.0000000    0.0886189
213600.0000000    0.0924010
213640.0000000    0.0919587
213680.0000000    0.1009720
213720.0000000    0.1033115
213760.0000000    0.0958395
213800.0000000    0.0983945
213840.0000000    0.1012041
213880.0000000    0.0915366
213920.0000000    0.1027987
213960.0000000    0.1067989
214000.0000000    0.1028994
214040.0000000    0.1005253
214080.0000000    0.0978638
214120.0000000    0.0985503
214160.0000000    0.0975559
214200.0000000    0.0933860
214240.0000000    0.0961478
214280.0000000    0.0957626
214320.0000000    0.0896803
214360.0000000    0.0940924
214400.0000000    0.0975038
214440.0000000    0.0977767
214480.0000000    0.1001379
214520.0000000    0.1143872
214560.0000000    0.1065692
214600.0000000    0.1103911
214640.0000000    0.0915339
214680.0000000    0.1004313
214720.0000000    0.1008305
214760.0000000    0.1067864
214800.0000000    0.0989827
214840.0000000    0.1064631
214880.0000000    0.0995891
214920.0000000    0.1021435
214960.0000000    0.1062072
215000.0000000    0.1116715
215040.0000000    0.1018879
215080.0000000    0.1052628
215120.0000000    0.0963871
215160.0000000    0.1051223
215200.0000000    0.0987770
215240.0000000    0.0980045
215280.0000000    0.0976113
215320.0000000    0.0956025
215360.0000000    0.0977694
215400.0000000    0.1034210
215440.0000000    0.1063570
215480.0000000    0.1055147
215520.0000000    0.0950392
215560.0000000    0.1017455
215600.0000000    0.1027611
215640.0000000    0.1125839
215680.0000000    0.1021779
215720.0000000    0.1099420
215760.0000000    0.1088918
215800.0000000    0.1016110
215840.0000000    0.1051120
215880.0000000    0.0996396
215920.0000000    0.1072072
215960.0000000    0.1128116
216000.0000000    0.1052575
216040.0000000    0.1022914
216080.0000000    0.0980611
216120.0000000    0.1073001
216160.0000000    0.1049936
216200.0000000    0.1036361
216240.0000000    0.1016426
216280.0000000    0.1069965
216320.0000000    0.1041493
216360.0000000    0.1059618
216400.0000000    0.0988161
216440.0000000    0.1038156
216480.0000000    0.1083483
216520.0000000    0.0980535
216560.0000000    0.1014429
216600.0000000    0.1056205
216640.0000000    0.1110231
216680.0000000    0.1006847
216720.0000000    0.1018646
216760.0000000    0.1046234
216800.0000000    0.1084114
216840.0000000    0.1118974
216880.0000000    0.1120595
216920.0000000    0.0990744
216960.0000000    0.1076842
217000.0000000    0.1076981
217040.0000000    0.1055447
217080.0000000    0.0990146
217120.0000000    0.0933032
217160.0000000    0.0989219
217200.0000000    0.0911303
217240.0000000    0.0986755
217280.0000000    0.0979727
217320.0000000    0.0938329
217360.0000000    0.1075708
217400.0000000    0.1032223
217440.0000000    0.1094378
217480.0000000    0.1167615
217520.0000000    0.1221358
217560.0000000    0.1132214
217600.0000000    0.1132012
217640.0000000    0.1012502
217680.0000000    0.1064100
217720.0000000    0.1052421
217760.0000000    0.1150536
217800.0000000    0.1068806
217840.0000000    0.1076448
217880.0000000    0.1016492
217920.0000000    0.1134948
217960.0000000    0.1076431
218000.0000000    0.1199677
218040.0000000    0.0996430
218080.0000000    0.1154391
218120.0000000    0.1148864
218160.0000000    0.1044257
218200.0000000    0.1064111
218240.0000000    0.1064372
218280.0000000    0.1070615
218320.0000000    0.0953481
218360.0000000    0.0954301
218400.0000000    0.1017369
218440.0000000    0.1080619
218480.0000000    0.1020015
218520.0000000    0.0979226
218560.0000000    0.0944103
218600.0000000    0.1024003
218640.0000000    0.0999181
218680.0000000    0.1068271
218720.0000000    0.0994338
218760.0000000    0.0982857
218800.0000000    0.1094711
218840.0000000    0.1220229
218880.0000000    0.1189783
218920.0000000    0.1105095
218960.0000000    0.1108910
219000.0000000    0.0955794
219040.0000000    0.1077573
219080.0000000    0.0963540
219120.0000000    0.1053905
219160.0000000    0.1019019
219200.0000000    0.1098995
219240.0000000    0.1010729
219280.0000000    0.0997232
219320.0000000    0.1067030
219360.0000000    0.1014757
219400.0000000    0.1058865
219440.0000000    0.1025275
219480.0000000    0.1055513
219520.0000000    0.1045706
219560.0000000    0.0973226
219600.0000000    0.1130652
219640.0000000    0.1215535
219680.0000000    0.1089277
219720.0000000    0.1101289
219760.0000000    0.1053496
219800.0000000    0.1043481
219840.0000000    0.1125126
219880.0000000    0.1136288
219920.0000000    0.1080518
219960.0000000    0.1004911
220000.0000000    0.1088918
220040.0000000    0.1067247
220080.0000000    0.1048523
220120.0000000    0.0968748
220160.0000000    0.1074541
220200.0000000    0.1051411
220240.0000000    0.1042939
220280.0000000    0.1106258
220320.0000000    0.1070965
220360.0000000    0.1102532
220400.0000000    0.1062181
220440.0000000    0.1046959
220480.0000000    0.1130409
220520.0000000    0.1087947
220560.0000000    0.1041620
220600.0000000    0.1017659
220640.0000000    0.1034275
220680.0000000    0.1104545
220720.0000000    0.0998685
220760.0000000    0.0998160
220800.0000000    0.1023632
220840.0000000    0.1155282
220880.0000000    0.1171256
220920.0000000    0.1165905
220960.0000000    0.1064575
221000.0000000    0.1023887
221040.0000000    0.1156208
221080.0000000    0.1179298
221120.0000000    0.1133979
221160.0000000    0.1160554
221200.0000000    0.1228817
221240.0000000    0.1241936
221280.0000000    0.1247430
221320.0000000    0.1167853
221360.0000000    0.1128771
221400.0000000    0.1249357
221440.0000000    0.1075982
221480.0000000    0.1186538
221520.0000000    0.1240457
221560.0000000    0.1248365
221600.0000000    0.1171746
221640.0000000    0.1220664
221680.0000000    0.1196185
221720.0000000    0.1209267
221760.0000000    0.1201050
221800.0000000    0.1163504
221840.0000000    0.1102453
221880.0000000    0.1096713
221920.0000000    0.1108751
221960.0000000    0.1215966
222000.0000000    0.1252324
222040.0000000    0.1189452
222080.0000000    0.1219906
222120.0000000    0.1084721
222160.0000000    0.1231564
222200.0000000    0.1137628
222240.0000000    0.1147060
222280.0000000    0.1170127
222320.0000000    0.1169680
222360.0000000    0.1198695
222400.0000000    0.1178089
222440.0000000    0.1140160
222480.0000000    0.1106766
222520.0000000    0.1075281
222560.0000000    0.1159899
222600.0000000    0.1046600
222640.0000000    0.1177604
222680.0000000    0.1203973
222720.0000000    0.1075762
222760.0000000    0.1087684
222800.0000000    0.1119980
222840.0000000    0.1208733
222880.0000000    0.1083204
222920.0000000    0.1012408
222960.0000000    0.0961071
223000.0000000    0.1183609
223040.0000000    0.1124762
223080.0000000    0.1082109
223120.0000000    0.1103632
223160.0000000    0.1087496
223200.0000000    0.1138451
223240.0000000    0.1142583
223280.0000000    0.1084058
223320.0000000    0.1168878
223360.0000000    0.1093735
223400.0000000    0.1169956
223440.0000000    0.1157825
223480.0000000    0.1193281
223520.0000000    0.1099026
223560.0000000    0.1042596
223600.0000000    0.0975145
223640.0000000    0.1007746
223680.0000000    0.0941110
223720.0000000    0.1080445
223760.0000000    0.0986485
223800.0000000    0.1121026
223840.0000000    0.1115214
223880.0000000    0.1097724
223920.0000000    0.1186563
223960.0000000    0.1031508
224000.0000000    0.0953787
224040.0000000    0.1034547
224080.0000000    0.1059287
224120.0000000    0.1003713
224160.0000000    0.0973567
224200.0000000    0.1029979
224240.0000000    0.0965905
224280.0000000    0.0986411
224320.0000000    0.0946862
224360.0000000    0.0912507
224400.0000000    0.1031232
224440.0000000    0.1000890
224480.0000000    0.0954893
224520.0000000    0.0972265
224560.0000000    0.0951869
224600.0000000    0.0963140
224640.0000000    0.0977043
224680.0000000    0.1034806
224720.0000000    0.1005567
224760.0000000    0.1085597
224800.0000000    0.1054785
224840.0000000    0.1041193
224880.0000000    0.1074303
224920.0000000    0.1064407
224960.0000000    0.1020508
225000.0000000    0.0987204
225040.0000000    0.0959403
225080.0000000    0.0953048
225120.0000000    0.1075834
225160.0000000    0.1046871
225200.0000000    0.1058276
225240.0000000    0.0973118
225280.0000000    0.1048534
225320.0000000    0.1032719
225360.0000000    0.1021236
225400.0000000    0.1027451
225440.0000000    0.1013576
225480.0000000    0.1024491
225520.0000000    0.1064371
225560.0000000    0.0969549
225600.0000000    0.0977952
225640.0000000    0.0997633
225680.0000000    0.0930432
225720.0000000    0.0968997
225760.0000000    0.1091049
225800.0000000    0.0928357
225840.0000000    0.1066844
225880.0000000    0.1127724
225920.0000000    0.1171376
225960.0000000    0.0996236
226000.0000000    0.0993245
226040.0000000    0.1105746
226080.0000000    0.1036484
226120.0000000    0.1052620
226160.0000000    0.1060448
226200.0000000    0.0965858
226240.0000000    0.0985153
226280.0000000    0.0935573
226320.0000000    0.0944860
226360.0000000    0.0877459
226400.0000000    0.1036651
226440.0000000    0.1019964
226480.0000000    0.0960528
226520.0000000    0.0981502
226560.0000000    0.0910980
226600.0000000    0.0952153
226640.0000000    0.1006271
226680.0000000    0.0991732
226720.0000000    0.0980104
226760.0000000    0.0942732
226800.0000000    0.0960450
226840.0000000    0.1008370
226880.0000000    0.1023351
226920.0000000    0.1034854
226960.0000000    0.1055291
227000.0000000    0.1169818
227040.0000000    0.1025793
227080.0000000    0.1141736
227120.0000000    0.1000288
227160.0000000    0.1099143
227200.0000000    0.1019426
227240.0000000    0.1060161
227280.0000000    0.1067481
227320.0000000    0.1131073
227360.0000000    0.0965588
227400.0000000    0.0977718
227440.0000000    0.1066066
227480.0000000    0.0951319
227520.0000000    0.0971073
227560.0000000    0.0969025
227600.0000000    0.0986816
227640.0000000    0.1053834
227680.0000000    0.0964792
227720.0000000    0.1010073
227760.0000000    0.1030456
227800.0000000    0.0930076
227840.0000000    0.0916078
227880.0000000    0.0964462
227920.0000000    0.0937563
227960.0000000    0.1029138
228000.0000000    0.1000981
228040.0000000    0.0933815
228080.0000000    0.0919451
228120.0000000    0.0972182
228160.0000000    0.1024104
228200.0000000    0.0900606
228240.0000000    0.0961563
228280.0000000    0.0915089
228320.0000000    0.0977485
228360.0000000    0.1069313
228400.0000000    0.1095527
228440.0000000    0.0964647
228480.0000000    0.0990813
228520.0000000    0.0912394
228560.0000000    0.1066035
228600.0000000    0.0938798
228640.0000000    0.0992068
228680.0000000    0.1024242
228720.0000000    0.1075408
228760.0000000    0.1060053
228800.0000000    0.0991462
228840.0000000    0.1001871
228880.0000000    0.1031879
228920.0000000    0.1027104
228960.0000000    0.1101807
229000.0000000    0.0992368
229040.0000000    0.0920634
229080.0000000    0.1060946
229120.0000000    0.0990822
229160.0000000    0.1026394
229200.0000000    0.0942477
229240.0000000    0.1029444
229280.0000000    0.0978192
229320.0000000    0.1052494
229360.0000000    0.1025856
229400.0000000    0.1054338
229440.0000000    0.1138173
229480.0000000    0.1111234
229520.0000000    0.1050886
229560.0000000    0.1048802
229600.0000000    0.1024885
229640.0000000    0.0982175
229680.0000000    0.1019346
229720.0000000    0.1015957
229760.0000000    0.0990566
229800.0000000    0.1085823
229840.0000000    0.1012843
229880.0000000    0.1049263
229920.0000000    0.0984686
229960.0000000    0.1027700
230000.0000000    0.1011457
230040.0000000    0.0901068
230080.0000000    0.0952816
230120.0000000    0.1115590
230160.0000000    0.1020260
230200.0000000    0.1068059
230240.0000000    0.0991620
230280.0000000    0.1109451
230320.0000000    0.1032989
230360.0000000    0.0962935
230400.0000000    0.0949341
230440.0000000    0.1089262
230480.0000000    0.1046485
230520.0000000    0.0936316
230560.0000000    0.1081014
230600.0000000    0.1048330
230640.0000000    0.1107843
230680.0000000    0.1102229
230720.0000000    0.0923384
230760.0000000    0.0955046
230800.0000000    0.0972455
230840.0000000    0.0972164
230880.0000000    0.1107499
230920.0000000    0.1029930
230960.0000000    0.0945824
231000.0000000    0.0980838
231040.0000000    0.1029985
231080.0000000    0.0957785
231120.0000000    0.1006504
231160.0000000    0.1034877
231200.0000000    0.0944691
231240.0000000    0.0887324
231280.0000000    0.0954888
231320.0000000    0.1106236
231360.0000000    0.1111186
231400.0000000    0.1097262
231440.0000000    0.1145161
231480.0000000    0.1202749
231520.0000000    0.1184436
231560.0000000    0.1020592
231600.0000000    0.1130979
231640.0000000    0.1033345
231680.0000000    0.1073111
231720.0000000    0.1166987
231760.0000000    0.1098237
231800.0000000    0.1079850
231840.0000000    0.1091039
231880.0000000    0.1050325
231920.0000000    0.1128339
231960.0000000    0.1020632
232000.0000000    0.0990965
232040.0000000    0.0975665
232080.0000000    0.1096813
232120.0000000    0.1097806
232160.0000000    0.1029582
232200.0000000    0.1007486
232240.0000000    0.1063577
232280.0000000    0.1059480
232320.0000000    0.1028203
232360.0000000    0.1060990
232400.0000000    0.0939144
232440.0000000    0.1047549
232480.0000000    0.1187684
232520.0000000    0.1101857
232560.0000000    0.1023209
232600.0000000    0.0907264
232640.0000000    0.1034794
232680.0000000    0.1060500
232720.0000000    0.1135012
232760.0000000    0.1077330
232800.0000000    0.1002428
232840.0000000    0.0982640
232880.0000000    0.1042227
232920.0000000    0.1074337
232960.0000000    0.0969428
233000.0000000    0.1048593
233040.0000000    0.1064907
233080.0000000    0.1096980
233120.0000000    0.1217380
233160.0000000    0.1134610
233200.0000000    0.1126463
233240.0000000    0.1055794
233280.0000000    0.1114790
233320.0000000    0.0989293
233360.0000000    0.1016019
233400.0000000    0.0951282
233440.0000000    0.1010116
233480.0000000    0.0984879
233520.0000000    0.0966334
233560.0000000    0.0990295
233600.0000000    0.1050644
233640.0000000    0.0976913
233680.0000000    0.1074932
233720.0000000    0.1066729
233760.0000000    0.1002966
233800.0000000    0.1062805
233840.0000000    0.0987264
233880.0000000    0.1131120
233920.0000000    0.1099033
233960.0000000    0.1089482
234000.0000000    0.0976002
234040.0000000    0.1008355
234080.0000000    0.0962146
234120.0000000    0.0938368
234160.0000000    0.1031620
234200.0000000    0.0961082
234240.0000000    0.1089076
234280.0000000    0.0961596
234320.0000000    0.1174645
234360.0000000    0.1072004
234400.0000000    0.1047942
234440.0000000    0.1034699
234480.0000000    0.1141652
234520.0000000    0.1076661
234560.0000000    0.1142362
234600.0000000    0.1155379
234640.0000000    0.1104295
234680.0000000    0.0941438
234720.0000000    0.1073385
234760.0000000    0.1059392
234800.0000000    0.0962022
234840.0000000    0.1069805
234880.0000000    0.0999432
234920.0000000    0.0981350
234960.0000000    0.0965638
235000.0000000    0.0972057
235040.0000000    0.1005205
235080.0000000    0.0984939
235120.0000000    0.0985875
235160.0000000    0.1061112
235200.0000000    0.1012730
235240.0000000    0.1007778
235280.0000000    0.0967850
235320.0000000    0.0982849
235360.0000000    0.1042864
235400.0000000    0.0977832
235440.0000000    0.1014632
235480.0000000    0.1021846
235520.0000000    0.0975140
235560.0000000    0.1034438
235600.0000000    0.1045657
235640.0000000    0.0974429
235680.0000000    0.0987433
235720.0000000    0.0998419
235760.0000000    0.0954381
235800.0000000    0.0974959
235840.0000000    0.0953298
235880.0000000    0.1086705
235920.0000000    0.1135295
235960.0000000    0.1088486
236000.0000000    0.1050569
236040.0000000    0.1017496
236080.0000000    0.0991242
236120.0000000    0.0974559
236160.0000000    0.0957203
236200.0000000    0.1010991
236240.0000000    0.0954017
236280.0000000    0.0919178
236320.0000000    0.1007782
236360.0000000    0.0951985
236400.0000000    0.0918615
236440.0000000    0.0925073
236480.0000000    0.0918093
236520.0000000    0.0993642
236560.0000000    0.1018059
236600.0000000    0.0938706
236640.0000000    0.1044843
236680.0000000    0.0966850
236720.0000000    0.0989212
236760.0000000    0.0883037
236800.0000000    0.1053348
236840.0000000    0.0987531
236880.0000000    0.0986341
236920.0000000    0.1052903
236960.0000000    0.0979072
237000.0000000    0.0969734
237040.0000000    0.0953598
237080.0000000    0.0981096
237120.0000000    0.0892265
237160.0000000    0.0970370
237200.0000000    0.1051976
237240.0000000    0.0946417
237280.0000000    0.0942778
237320.0000000    0.0886081
237360.0000000    0.0869898
237400.0000000    0.0966190
237440.0000000    0.0896219
237480.0000000    0.0949668
237520.0000000    0.0853768
237560.0000000    0.0867426
237600.0000000    0.0911004
237640.0000000    0.0966681
237680.0000000    0.0939343
237720.0000000    0.0981026
237760.0000000    0.0952825
237800.0000000    0.0951357
237840.0000000    0.0977259
237880.0000000    0.1128861
237920.0000000    0.0994846
237960.0000000    0.1052090
238000.0000000    0.0955139
238040.0000000    0.1007683
238080.0000000    0.1049022
238120.0000000    0.1041402
238160.0000000    0.1049900
238200.0000000    0.0952230
238240.0000000    0.0971739
238280.0000000    0.1097624
238320.0000000    0.0964809
238360.0000000    0.0979095
238400.0000000    0.0922954
238440.0000000    0.0938291
238480.0000000    0.1007516
238520.0000000    0.1121672
238560.0000000    0.1110441
238600.0000000    0.1096964
238640.0000000    0.1044034
238680.0000000    0.1157609
238720.0000000    0.1191810
238760.0000000    0.1115460
238800.0000000    0.1258063
238840.0000000    0.1342490
238880.0000000    0.1076384
238920.0000000    0.1028309
238960.0000000    0.1069251
239000.0000000    0.1143542
239040.0000000    0.0940586
239080.0000000    0.1261345
239120.0000000    0.1165671
239160.0000000    0.1303662
239200.0000000    0.1117401
239240.0000000    0.1222591
239280.0000000    0.1252093
239320.0000000    0.1228836
239360.0000000    0.1375360
239400.0000000    0.1229736
239440.0000000    0.1256073
239480.0000000    0.1265022
239520.0000000    0.1355527
239560.0000000    0.1234878
239600.0000000    0.1329077
239640.0000000    0.1318751
239680.0000000    0.1340396
239720.0000000    0.1281806
239760.0000000    0.1269006
239800.0000000    0.1306759
239840.0000000    0.1218388
239880.0000000    0.1127714
239920.0000000    0.1188531
239960.0000000    0.1206753
240000.0000000    0.1471068
240040.0000000    0.1524916
240080.0000000    0.1279168
240120.0000000    0.1267955
240160.0000000    0.1240843
240200.0000000    0.1250035
240240.0000000    0.1262134
240280.0000000    0.1209465
240320.0000000    0.1317613
240360.0000000    0.1260098
240400.0000000    0.1293653
240440.0000000    0.1229654
240480.0000000    0.1292887
240520.0000000    0.1195137
240560.0000000    0.1165445
240600.0000000    0.1242128
240640.0000000    0.1292330
240680.0000000    0.1244970
240720.0000000    0.1243178
240760.0000000    0.1171905
240800.0000000    0.1141546
240840.0000000    0.1354280
240880.0000000    0.1309599
240920.0000000    0.1240107
240960.0000000    0.1208795
241000.0000000    0.1161476
241040.0000000    0.1210032
241080.0000000    0.1334061
241120.0000000    0.1233173
241160.0000000    0.1136821
241200.0000000    0.1145485
241240.0000000    0.1217644
241280.0000000    0.1152827
241320.0000000    0.1318661
241360.0000000    0.1136526
241400.0000000    0.1240593
241440.0000000    0.1064419
241480.0000000    0.1172393
241520.0000000    0.1173441
241560.0000000    0.1250223
241600.0000000    0.1185691
241640.0000000    0.1205884
241680.0000000    0.1154919
241720.0000000    0.1239095
241760.0000000    0.1079448
241800.0000000    0.1128532
241840.0000000    0.1072637
241880.0000000    0.1045571
241920.0000000    0.0955392
241960.0000000    0.0936399
242000.0000000    0.0962562
242040.0000000    0.0971832
242080.0000000    0.0955508
242120.0000000    0.0961281
242160.0000000    0.1103501
242200.0000000    0.1006870
242240.0000000    0.0944561
242280.0000000    0.0987604
242320.0000000    0.1010179
242360.0000000    0.1084159
242400.0000000    0.1091572
242440.0000000    0.1006042
242480.0000000    0.1040541
242520.0000000    0.1005519
242560.0000000    0.1197411
242600.0000000    0.1057041
242640.0000000    0.1157050
242680.0000000    0.1147378
242720.0000000    0.1168961
242760.0000000    0.1047675
242800.0000000    0.1165368
242840.0000000    0.1109004
242880.0000000    0.1289722
242920.0000000    0.1075890
242960.0000000    0.1211077
243000.0000000    0.1199716
243040.0000000    0.1175855
243080.0000000    0.1104846
243120.0000000    0.1095225
243160.0000000    0.1139606
243200.0000000    0.1138663
243240.0000000    0.1079978
243280.0000000    0.1124048
243320.0000000    0.1053772
243360.0000000    0.1189463
243400.0000000    0.1216579
243440.0000000    0.1071866
243480.0000000    0.1173297
243520.0000000    0.1210410
243560.0000000    0.1159703
243600.0000000    0.1157185
243640.0000000    0.1062154
243680.0000000    0.1039750
243720.0000000    0.1033852
243760.0000000    0.1003355
243800.0000000    0.1005687
243840.0000000    0.1075629
243880.0000000    0.1021614
243920.0000000    0.1024787
243960.0000000    0.1078722
244000.0000000    0.1043207
244040.0000000    0.1056843
244080.0000000    0.1043311
244120.0000000    0.1020202
244160.0000000    0.0956766
244200.0000000    0.1030285
244240.0000000    0.1108398
244280.0000000    0.1117332
244320.0000000    0.1080773
244360.0000000    0.0999068
244400.0000000    0.1012538
244440.0000000    0.1165089
244480.0000000    0.1056448
244520.0000000    0.0966378
244560.0000000    0.1088061
244600.0000000    0.1108356
244640.0000000    0.1277113
244680.0000000    0.0999292
244720.0000000    0.1058753
244760.0000000    0.1045063
244800.0000000    0.1062104
244840.0000000    0.1071559
244880.0000000    0.1069190
244920.0000000    0.1024132
244960.0000000    0.1122464
245000.0000000    0.1017217
245040.0000000    0.1027440
245080.0000000    0.0957221
245120.0000000    0.1153398
245160.0000000    0.0928932
245200.0000000    0.1025863
245240.0000000    0.1081229
245280.0000000    0.1009002
245320.0000000    0.0983166
245360.0000000    0.0947183
245400.0000000    0.0927307
245440.0000000    0.0967058
245480.0000000    0.0937628
245520.0000000    0.0919236
245560.0000000    0.0922863
245600.0000000    0.1017203
245640.0000000    0.0994524
245680.0000000    0.1086006
245720.0000000    0.1000214
245760.0000000    0.0990208
245800.0000000    0.1026814
245840.0000000    0.1012882
245880.0000000    0.1027832
245920.0000000    0.0914840
245960.0000000    0.0930989
246000.0000000    0.0965180
246040.0000000    0.0882705
246080.0000000    0.0933764
246120.0000000    0.0947233
246160.0000000    0.0947746
246200.0000000    0.1030875
246240.0000000    0.0946208
246280.0000000    0.0946807
246320.0000000    0.0938899
246360.0000000    0.0882387
246400.0000000    0.1004174
246440.0000000    0.0922855
246480.0000000    0.1066625
246520.0000000    0.1089622
246560.0000000    0.1101080
246600.0000000    0.1209008
246640.0000000    0.1019693
246680.0000000    0.0937597
246720.0000000    0.1043250
246760.0000000    0.0974116
246800.0000000    0.0998888
246840.0000000    0.1013379
246880.0000000    0.0934052
246920.0000000    0.1060251
246960.0000000    0.0944605
247000.0000000    0.1033125
247040.0000000    0.0982705
247080.0000000    0.1007133
247120.0000000    0.0908787
247160.0000000    0.0959372
247200.0000000    0.0945479
247240.0000000    0.0876290
247280.0000000    0.0950054
247320.0000000    0.0892544
247360.0000000    0.0969870
247400.0000000    0.0933550
247440.0000000    0.0892668
247480.0000000    0.0973817
247520.0000000    0.1146704
247560.0000000    0.1005582
247600.0000000    0.1011184
247640.0000000    0.1039556
247680.0000000    0.1053640
247720.0000000    0.0961341
247760.0000000    0.1024098
247800.0000000    0.1087255
247840.0000000    0.1004222
247880.0000000    0.0981845
247920.0000000    0.0945619
247960.0000000    0.0956333
248000.0000000    0.0883920
248040.0000000    0.0920652
248080.0000000    0.1063142
248120.0000000    0.1029549
248160.0000000    0.0923109
248200.0000000    0.0968902
248240.0000000    0.1058977
248280.0000000    0.0954381
248320.0000000    0.0938318
248360.0000000    0.1002238
248400.0000000    0.1013242
248440.0000000    0.0987323
248480.0000000    0.0971519
248520.0000000    0.0968381
248560.0000000    0.1013475
248600.0000000    0.1009584
248640.0000000    0.1031519
248680.0000000    0.1000801
248720.0000000    0.0997258
248760.0000000    0.1069912
248800.0000000    0.0998151
248840.0000000    0.0993303
248880.0000000    0.0965862
248920.0000000    0.0994116
248960.0000000    0.0933908
249000.0000000    0.1097561
249040.0000000    0.1001787
249080.0000000    0.1051274
249120.0000000    0.1083123
249160.0000000    0.1128605
249200.0000000    0.1131644
249240.0000000    0.1030251
249280.0000000    0.1042279
249320.0000000    0.1029524
249360.0000000    0.1066327
249400.0000000    0.1061273
249440.0000000    0.1134424
249480.0000000    0.1075836
249520.0000000    0.1096952
249560.0000000    0.1132485
249600.0000000    0.1074799
249640.0000000    0.1127052
249680.0000000    0.1120020
249720.0000000    0.1077420
249760.0000000    0.1049057
249800.0000000    0.1085782
249840.0000000    0.1074063
249880.0000000    0.1068939
249920.0000000    0.1132267
249960.0000000    0.1124828
250000.0000000    0.1028039
250040.0000000    0.1073176
250080.0000000    0.0991086
250120.0000000    0.1020612
250160.0000000    0.1163106
250200.0000000    0.1206429
250240.0000000    0.1112776
250280.0000000    0.1091751
250320.0000000    0.1059994
250360.0000000    0.1003270
250400.0000000    0.0944475
250440.0000000    0.1134784
250480.0000000    0.1072779
250520.0000000    0.1025389
250560.0000000    0.1023612
250600.0000000    0.1094114
250640.0000000    0.1130909
250680.0000000    0.1095792
250720.0000000    0.1109190
250760.0000000    0.1128730
250800.0000000    0.1043224
250840.0000000    0.1116511
250880.0000000    0.1060247
250920.0000000    0.1158818
250960.0000000    0.1055099
251000.0000000    0.1107622
251040.0000000    0.1095674
251080.0000000    0.1035674
251120.0000000    0.1081910
251160.0000000    0.1086806
251200.0000000    0.1065607
251240.0000000    0.1077309
251280.0000000    0.1211998
251320.0000000    0.1140320
251360.0000000    0.1174121
251400.0000000    0.1052051
251440.0000000    0.1150557
251480.0000000    0.1161117
251520.0000000    0.1145090
251560.0000000    0.1123272
251600.0000000    0.1079341
251640.0000000    0.1042995
251680.0000000    0.1046954
251720.0000000    0.1091790
251760.0000000    0.1088265
251800.0000000    0.1134034
251840.0000000    0.1096560
251880.0000000    0.1093569
251920.0000000    0.1118999
251960.0000000    0.1076229
252000.0000000    0.1146251
252040.0000000    0.1131444
252080.0000000    0.1090522
252120.0000000    0.1111343
252160.0000000    0.1071460
252200.0000000    0.1070561
252240.0000000    0.1035984
252280.0000000    0.1093999
252320.0000000    0.1034482
252360.0000000    0.1006874
252400.0000000    0.1010557
252440.0000000    0.1007661
252480.0000000    0.1123236
252520.0000000    0.1065985
252560.0000000    0.1025120
252600.0000000    0.1009289
252640.0000000    0.1013854
252680.0000000    0.1027907
252720.0000000    0.1010299
252760.0000000    0.1018847
252800.0000000    0.1087922
252840.0000000    0.1041288
252880.0000000    0.1097969
252920.0000000    0.0970423
252960.0000000    0.1029802
253000.0000000    0.1007826
253040.0000000    0.1051395
253080.0000000    0.0963218
253120.0000000    0.1062487
253160.0000000    0.1052648
253200.0000000    0.1097089
253240.0000000    0.1015991
253280.0000000    0.0929639
253320.0000000    0.1073194
253360.0000000    0.1071634
253400.0000000    0.1097084
253440.0000000    0.1106045
253480.0000000    0.1043088
253520.0000000    0.1126560
253560.0000000    0.1053253
253600.0000000    0.1140744
253640.0000000    0.1100226
253680.0000000    0.1138647
253720.0000000    0.1082962
253760.0000000    0.1099744
253800.0000000    0.0987864
253840.0000000    0.1173859
253880.0000000    0.1102785
253920.0000000    0.0994298
253960.0000000    0.1023416
254000.0000000    0.1102372
254040.0000000    0.1022107
254080.0000000    0.1070187
254120.0000000    0.1014169
254160.0000000    0.0980978
254200.0000000    0.1086714
254240.0000000    0.1138121
254280.0000000    0.0938153
254320.0000000    0.0912519
254360.0000000    0.0965722
254400.0000000    0.1025303
254440.0000000    0.0941965
254480.0000000    0.1003439
254520.0000000    0.0982976
254560.0000000    0.0896176
254600.0000000    0.0940456
254640.0000000    0.0921105
254680.0000000    0.0891220
254720.0000000    0.0914978
254760.0000000    0.1046821
254800.0000000    0.0968998
254840.0000000    0.0917019
254880.0000000    0.0815026
254920.0000000    0.0900351
254960.0000000    0.0887631
255000.0000000    0.0867244
255040.0000000    0.0881726
255080.0000000    0.0905144
255120.0000000    0.0928442
255160.0000000    0.0949635
255200.0000000    0.0962921
255240.0000000    0.0962862
255280.0000000    0.0944328
255320.0000000    0.0945573
255360.0000000    0.0980428
255400.0000000    0.0924317
255440.0000000    0.0960010
255480.0000000    0.0952808
255520.0000000    0.0920268
255560.0000000    0.0962228
255600.0000000    0.0962967
255640.0000000    0.0899514
255680.0000000    0.0956353
255720.0000000    0.0971739
255760.0000000    0.1061903
255800.0000000    0.1061060
255840.0000000    0.1081053
255880.0000000    0.1035057
255920.0000000    0.1034555
255960.0000000    0.1079347
256000.0000000    0.0948601
256040.0000000    0.1078404
256080.0000000    0.0974741
256120.0000000    0.0981858
256160.0000000    0.1067806
256200.0000000    0.0975441
256240.0000000    0.0934140
256280.0000000    0.1021164
256320.0000000    0.0992098
256360.0000000    0.0868078
256400.0000000    0.0914309
256440.0000000    0.0953455
256480.0000000    0.0957045
256520.0000000    0.0971481
256560.0000000    0.1069570
256600.0000000    0.1013234
256640.0000000    0.1081718
256680.0000000    0.0971123
256720.0000000    0.0958486
256760.0000000    0.1021543
256800.0000000    0.0973571
256840.0000000    0.1096060
256880.0000000    0.1008644
256920.0000000    0.1123499
256960.0000000    0.1018231
257000.0000000    0.1017939
257040.0000000    0.1031780
257080.0000000    0.0977202
257120.0000000    0.1091352
257160.0000000    0.1049882
257200.0000000    0.1081028
257240.0000000    0.1034623
257280.0000000    0.1045955
257320.0000000    0.1121853
257360.0000000    0.1042627
257400.0000000    0.0959643
257440.0000000    0.1058419
257480.0000000    0.0972036
257520.0000000    0.0962618
257560.0000000    0.1028030
257600.0000000    0.1036768
257640.0000000    0.1085049
257680.0000000    0.1039639
257720.0000000    0.0983562
257760.0000000    0.1096176
257800.0000000    0.1207764
257840.0000000    0.1130297
257880.0000000    0.1112250
257920.0000000    0.1141336
257960.0000000    0.1209784
258000.0000000    0.1148488
258040.0000000    0.1244340
258080.0000000    0.1189815
258120.0000000    0.1214865
258160.0000000    0.1148368
258200.0000000    0.1101227
258240.0000000    0.1154100
258280.0000000    0.1138486
258320.0000000    0.1150686
258360.0000000    0.1227933
258400.0000000    0.1132855
258440.0000000    0.1178356
258480.0000000    0.1099504
258520.0000000    0.1145582
258560.0000000    0.1183153
258600.0000000    0.1185029
258640.0000000    0.1265007
258680.0000000    0.1120814
258720.0000000    0.1197636
258760.0000000    0.1286151
258800.0000000    0.1187676
258840.0000000    0.1158496
258880.0000000    0.1127873
258920.0000000    0.1115938
258960.0000000    0.1157491
259000.0000000    0.1200100
259040.0000000    0.1071141
259080.0000000    0.1088910
259120.0000000    0.1099719
259160.0000000    0.1074700
259200.0000000    0.1144109
259240.0000000    0.1165027
259280.0000000    0.1019224
259320.0000000    0.1233194
259360.0000000    0.1196161
259400.0000000    0.1148795
259440.0000000    0.1108088
259480.0000000    0.1172924
259520.0000000    0.1150583
259560.0000000    0.1166827
259600.0000000    0.1142425
259640.0000000    0.1134878
259680.0000000    0.1095607
259720.0000000    0.1132019
259760.0000000    0.1090134
259800.0000000    0.1124240
259840.0000000    0.1126676
259880.0000000    0.1099368
259920.0000000    0.1192269
259960.0000000    0.1184081
260000.0000000    0.1073916
260040.0000000    0.1123469
260080.0000000    0.1135521
260120.0000000    0.1125882
260160.0000000    0.1107177
260200.0000000    0.1112097
260240.0000000    0.1069924
260280.0000000    0.1101245
260320.0000000    0.1152669
260360.0000000    0.1101896
260400.0000000    0.1008276
260440.0000000    0.1068321
260480.0000000    0.1108378
260520.0000000    0.1167990
260560.0000000    0.1145322
260600.0000000    0.1124215
260640.0000000    0.1134538
260680.0000000    0.1084556
260720.0000000    0.1110962
260760.0000000    0.1099901
260800.0000000    0.1117221
260840.0000000    0.1179063
260880.0000000    0.1094187
260920.0000000    0.1102945
260960.0000000    0.1074972
261000.0000000    0.0972727
261040.0000000    0.1066999
261080.0000000    0.1096715
261120.0000000    0.1091886
261160.0000000    0.1092947
261200.0000000    0.1141863
261240.0000000    0.1175757
261280.0000000    0.1050861
261320.0000000    0.1080271
261360.0000000    0.1069946
261400.0000000    0.1063195
261440.0000000    0.1006575
261480.0000000    0.1077396
261520.0000000    0.0993009
261560.0000000    0.1025214
261600.0000000    0.1028555
261640.0000000    0.1041927
261680.0000000    0.0939770
261720.0000000    0.1003494
261760.0000000    0.1069814
261800.0000000    0.1012416
261840.0000000    0.1134045
261880.0000000    0.1033151
261920.0000000    0.1093444
261960.0000000    0.1011640
262000.0000000    0.0963009
262040.0000000    0.1119357
262080.0000000    0.1005906
262120.0000000    0.1023332
262160.0000000    0.1162588
262200.0000000    0.1170948
262240.0000000    0.1188546
262280.0000000    0.1107193
262320.0000000    0.1094961
262360.0000000    0.1010752
262400.0000000    0.0979342
262440.0000000    0.1102798
262480.0000000    0.1059848
262520.0000000    0.1045444
262560.0000000    0.1027297
262600.0000000    0.1079518
262640.0000000    0.1054383
262680.0000000    0.0990596
262720.0000000    0.0991501
262760.0000000    0.1031898
262800.0000000    0.1127699
262840.0000000    0.0925177
262880.0000000    0.0980115
262920.0000000    0.1018405
262960.0000000    0.0948984
263000.0000000    0.0849798
263040.0000000    0.0882690
263080.0000000    0.0976031
263120.0000000    0.0973813
263160.0000000    0.0873575
263200.0000000    0.0957225
263240.0000000    0.1022095
263280.0000000    0.1046370
263320.0000000    0.0986045
263360.0000000    0.1025334
263400.0000000    0.0969736
263440.0000000    0.1018156
263480.0000000    0.0806342
263520.0000000    0.0934141
263560.0000000    0.0935240
263600.0000000    0.0968177
263640.0000000    0.0940633
263680.0000000    0.0992418
263720.0000000    0.0940409
263760.0000000    0.0982018
263800.0000000    0.0944322
263840.0000000    0.0967307
263880.0000000    0.0959674
263920.0000000    0.0927678
263960.0000000    0.0923556
264000.0000000    0.0901452
264040.0000000    0.0950357
264080.0000000    0.0964766
264120.0000000    0.0941416
264160.0000000    0.0916674
264200.0000000    0.1010411
264240.0000000    0.0930038
264280.0000000    0.1042087
264320.0000000    0.1003397
264360.0000000    0.0875384
264400.0000000    0.0841807
264440.0000000    0.0893970
264480.0000000    0.0988980
264520.0000000    0.0934117
264560.0000000    0.0924697
264600.0000000    0.0960139
264640.0000000    0.0955589
264680.0000000    0.0930201
264720.0000000    0.0979024
264760.0000000    0.0977132
264800.0000000    0.0952435
264840.0000000    0.0909161
264880.0000000    0.1000276
264920.0000000    0.0970960
264960.0000000    0.0965667
265000.0000000    0.0857159
265040.0000000    0.0986038
265080.0000000    0.0968480
265120.0000000    0.0943968
265160.0000000    0.0921976
265200.0000000    0.0933085
265240.0000000    0.1059284
265280.0000000    0.0953884
265320.0000000    0.0958376
265360.0000000    0.0886321
265400.0000000    0.0916162
265440.0000000    0.0877270
265480.0000000    0.0927718
265520.0000000    0.0964192
265560.0000000    0.1002962
265600.0000000    0.0956761
265640.0000000    0.0912598
265680.0000000    0.1010806
265720.0000000    0.0928922
265760.0000000    0.0970935
265800.0000000    0.1044602
265840.0000000    0.1021189
265880.0000000    0.1100533
265920.0000000    0.1021239
265960.0000000    0.0942126
266000.0000000    0.0981540
266040.0000000    0.1007768
266080.0000000    0.1031450
266120.0000000    0.0980741
266160.0000000    0.0853835
266200.0000000    0.0867255
266240.0000000    0.0911583
266280.0000000    0.0961184
266320.0000000    0.0960849
266360.0000000    0.0994463
266400.0000000    0.0903318
266440.0000000    0.0831817
266480.0000000    0.0888539
266520.0000000    0.0855483
266560.0000000    0.0924799
266600.0000000    0.1007994
266640.0000000    0.0935343
266680.0000000    0.0903626
266720.0000000    0.0888704
266760.0000000    0.0944043
266800.0000000    0.0886679
266840.0000000    0.0831865
266880.0000000    0.0900266
266920.0000000    0.0931488
266960.0000000    0.0862384
267000.0000000    0.0811719
267040.0000000    0.0847639
267080.0000000    0.0817299
267120.0000000    0.0875345
267160.0000000    0.0913737
267200.0000000    0.0940839
267240.0000000    0.1002723
267280.0000000    0.0862021
267320.0000000    0.0906877
267360.0000000    0.0887933
267400.0000000    0.0858112
267440.0000000    0.0827077
267480.0000000    0.0894029
267520.0000000    0.0927949
267560.0000000    0.0936054
267600.0000000    0.0938812
267640.0000000    0.0935282
267680.0000000    0.0854439
267720.0000000    0.0973773
267760.0000000    0.0860715
267800.0000000    0.0892010
267840.0000000    0.1010877
267880.0000000    0.0966220
267920.0000000    0.0920441
267960.0000000    0.0866474
268000.0000000    0.0877857
268040.0000000    0.0903583
268080.0000000    0.0864182
268120.0000000    0.0994511
268160.0000000    0.0928009
268200.0000000    0.1036599
268240.0000000    0.0929110
268280.0000000    0.0958381
268320.0000000    0.0986772
268360.0000000    0.0930160
268400.0000000    0.0961179
268440.0000000    0.0924987
268480.0000000    0.0956722
268520.0000000    0.0931593
268560.0000000    0.0970346
268600.0000000    0.1001418
268640.0000000    0.0899659
268680.0000000    0.0955749
268720.0000000    0.0925685
268760.0000000    0.0897231
268800.0000000    0.0860149
268840.0000000    0.0845845
268880.0000000    0.0859433
268920.0000000    0.0921890
268960.0000000    0.0896208
269000.0000000    0.0890029
269040.0000000    0.0848389
269080.0000000    0.0918585
269120.0000000    0.0906143
269160.0000000    0.0873337
269200.0000000    0.0897832
269240.0000000    0.0878849
269280.0000000    0.0875592
269320.0000000    0.0845752
269360.0000000    0.0897284
269400.0000000    0.0874469
269440.0000000    0.0872708
269480.0000000    0.0911410
269520.0000000    0.0813635
269560.0000000    0.0928930
269600.0000000    0.0896213
269640.0000000    0.1000338
269680.0000000    0.0972933
269720.0000000    0.0846963
269760.0000000    0.0920463
269800.0000000    0.0921980
269840.0000000    0.0989616
269880.0000000    0.0940388
269920.0000000    0.0957493
269960.0000000    0.0900798
270000.0000000    0.0910821
270040.0000000    0.0925081
270080.0000000    0.0882053
270120.0000000    0.0880553
270160.0000000    0.0926396
270200.0000000    0.1008834
270240.0000000    0.0968640
270280.0000000    0.0958003
270320.0000000    0.1018101
270360.0000000    0.0931365
270400.0000000    0.0984041
270440.0000000    0.0945779
270480.0000000    0.0933157
270520.0000000    0.0979371
270560.0000000    0.0965652
270600.0000000    0.1099140
270640.0000000    0.1004084
270680.0000000    0.1050197
270720.0000000    0.0961015
270760.0000000    0.0976612
270800.0000000    0.0975135
270840.0000000    0.1008434
270880.0000000    0.0928396
270920.0000000    0.0999569
270960.0000000    0.1056892
271000.0000000    0.1040169
271040.0000000    0.0950665
271080.0000000    0.1010476
271120.0000000    0.1076853
271160.0000000    0.1023086
271200.0000000    0.0969209
271240.0000000    0.1035639
271280.0000000    0.0981848
271320.0000000    0.1000078
271360.0000000    0.0987706
271400.0000000    0.0985128
271440.0000000    0.0970715
271480.0000000    0.0976721
271520.0000000    0.1113358
271560.0000000    0.1010299
271600.0000000    0.0910295
271640.0000000    0.0964253
271680.0000000    0.0976699
271720.0000000    0.0972888
271760.0000000    0.0990611
271800.0000000    0.1032660
271840.0000000    0.1071064
271880.0000000    0.1046029
271920.0000000    0.0965077
271960.0000000    0.0997375
272000.0000000    0.1008333
272040.0000000    0.0995043
272080.0000000    0.0956241
272120.0000000    0.0973691
272160.0000000    0.0907518
272200.0000000    0.0941847
272240.0000000    0.1003329
272280.0000000    0.1013109
272320.0000000    0.0968377
272360.0000000    0.1004759
272400.0000000    0.0999026
272440.0000000    0.0965083
272480.0000000    0.1019278
272520.0000000    0.1025977
272560.0000000    0.1024923
272600.0000000    0.0935543
272640.0000000    0.0921293
272680.0000000    0.0959060
272720.0000000    0.1004500
272760.0000000    0.0984264
272800.0000000    0.1033404
272840.0000000    0.0948268
272880.0000000    0.0967478
272920.0000000    0.0922182
272960.0000000    0.0973441
273000.0000000    0.1045655
273040.0000000    0.1106929
273080.0000000    0.0989401
273120.0000000    0.1050768
273160.0000000    0.1122681
273200.0000000    0.0974891
273240.0000000    0.0939809
273280.0000000    0.1027950
273320.0000000    0.1064233
273360.0000000    0.0897288
273400.0000000    0.0905341
273440.0000000    0.0926499
273480.0000000    0.0914207
273520.0000000    0.0982643
273560.0000000    0.0947048
273600.0000000    0.0960583
273640.0000000    0.0894110
273680.0000000    0.0954725
273720.0000000    0.0961592
273760.0000000    0.0969389
273800.0000000    0.0968016
273840.0000000    0.0931261
273880.0000000    0.0947294
273920.0000000    0.0960368
273960.0000000    0.0952819
274000.0000000    0.0909139
274040.0000000    0.0915805
274080.0000000    0.0933826
274120.0000000    0.0934579
274160.0000000    0.0964298
274200.0000000    0.1000104
274240.0000000    0.1042923
274280.0000000    0.0944982
274320.0000000    0.0921047
274360.0000000    0.0983740
274400.0000000    0.0927267
274440.0000000    0.0987388
274480.0000000    0.1001713
274520.0000000    0.0952798
274560.0000000    0.0957810
274600.0000000    0.0887982
274640.0000000    0.0876631
274680.0000000    0.0918570
274720.0000000    0.0916251
274760.0000000    0.0923733
274800.0000000    0.0930445
274840.0000000    0.1008695
274880.0000000    0.0990133
274920.0000000    0.1078228
274960.0000000    0.1085100
275000.0000000    0.0963451
275040.0000000    0.0974248
275080.0000000    0.0980124
275120.0000000    0.1001057
275160.0000000    0.1002772
275200.0000000    0.0990270
275240.0000000    0.0957187
275280.0000000    0.1049536
275320.0000000    0.1049686
275360.0000000    0.0989442
275400.0000000    0.0987574
275440.0000000    0.1065921
275480.0000000    0.1027941
275520.0000000    0.0993207
275560.0000000    0.1045739
275600.0000000    0.0987068
275640.0000000    0.1020533
275680.0000000    0.1078695
275720.0000000    0.1067036
275760.0000000    0.0998868
275800.0000000    0.0969030
275840.0000000    0.1009217
275880.0000000    0.1015272
275920.0000000    0.1064120
275960.0000000    0.1076165
276000.0000000    0.1000775
276040.0000000    0.1065253
276080.0000000    0.1111042
276120.0000000    0.0963355
276160.0000000    0.1050105
276200.0000000    0.1050969
276240.0000000    0.1065198
276280.0000000    0.1136606
276320.0000000    0.1077770
276360.0000000    0.1075307
276400.0000000    0.1112700
276440.0000000    0.1082945
276480.0000000    0.1107613
276520.0000000    0.1173263
276560.0000000    0.1154251
276600.0000000    0.1146541
276640.0000000    0.1054790
276680.0000000    0.1175060
276720.0000000    0.1144527
276760.0000000    0.1194119
276800.0000000    0.1148210
276840.0000000    0.1212551
276880.0000000    0.1129684
276920.0000000    0.1132142
276960.0000000    0.1208410
277000.0000000    0.1128509
277040.0000000    0.1129482
277080.0000000    0.1097105
277120.0000000    0.1127389
277160.0000000    0.1103138
277200.0000000    0.1141482
277240.0000000    0.1181285
277280.0000000    0.1103877
277320.0000000    0.1199666
277360.0000000    0.1154357
277400.0000000    0.1139252
277440.0000000    0.1132472
277480.0000000    0.1108133
277520.0000000    0.1158086
277560.0000000    0.1146812
277600.0000000    0.1090424
277640.0000000    0.1017878
277680.0000000    0.1097101
277720.0000000    0.1132610
277760.0000000    0.1089995
277800.0000000    0.1146225
277840.0000000    0.1061640
277880.0000000    0.1105171
277920.0000000    0.1046638
277960.0000000    0.1105800
278000.0000000    0.1065294
278040.0000000    0.1069168
278080.0000000    0.1157545
278120.0000000    0.1030618
278160.0000000    0.1024092
278200.0000000    0.1064562
278240.0000000    0.1138217
278280.0000000    0.1147349
278320.0000000    0.1172982
278360.0000000    0.1149442
278400.0000000    0.1043976
278440.0000000    0.1041343
278480.0000000    0.1022912
278520.0000000    0.1091561
278560.0000000    0.1086413
278600.0000000    0.1090372
278640.0000000    0.1145352
278680.0000000    0.1103775
278720.0000000    0.1119845
278760.0000000    0.1196183
278800.0000000    0.1040839
278840.0000000    0.1115398
278880.0000000    0.1028602
278920.0000000    0.1017297
278960.0000000    0.1087276
279000.0000000    0.0986713
279040.0000000    0.1025244
279080.0000000    0.1007480
279120.0000000    0.1094338
279160.0000000    0.0970054
279200.0000000    0.1035005
279240.0000000    0.1021443
279280.0000000    0.1033386
279320.0000000    0.0941389
279360.0000000    0.1017241
279400.0000000    0.1044437
279440.0000000    0.1088762
279480.0000000    0.1051766
279520.0000000    0.0976677
279560.0000000    0.1023168
279600.0000000    0.1028808
279640.0000000    0.1037191
279680.0000000    0.1017973
279720.0000000    0.0962162
279760.0000000    0.0997263
279800.0000000    0.0972002
279840.0000000    0.1011136
279880.0000000    0.0904302
279920.0000000    0.1060452
279960.0000000    0.0962137
280000.0000000    0.1012853
280040.0000000    0.0955976
280080.0000000    0.0917845
280120.0000000    0.1004578
280160.0000000    0.0966352
280200.0000000    0.1023167
280240.0000000    0.0993517
280280.0000000    0.1020366
280320.0000000    0.1041567
280360.0000000    0.1110484
280400.0000000    0.1113634
280440.0000000    0.1167277
280480.0000000    0.1064509
280520.0000000    0.1014632
280560.0000000    0.1093654
280600.0000000    0.1121551
280640.0000000    0.1125243
280680.0000000    0.1092396
280720.0000000    0.1050058
280760.0000000    0.1025990
280800.0000000    0.1096385
280840.0000000    0.0982748
280880.0000000    0.0998639
280920.0000000    0.0981783
280960.0000000    0.0969971
281000.0000000    0.0958296
281040.0000000    0.0998544
281080.0000000    0.0975320
281120.0000000    0.0929762
281160.0000000    0.1026184
281200.0000000    0.1066402
281240.0000000    0.1124955
281280.0000000    0.1098880
281320.0000000    0.1054492
281360.0000000    0.1013957
281400.0000000    0.1079808
281440.0000000    0.1074006
281480.0000000    0.1096979
281520.0000000    0.1044786
281560.0000000    0.1026869
281600.0000000    0.1025657
281640.0000000    0.1066878
281680.0000000    0.1050128
281720.0000000    0.1121660
281760.0000000    0.1093084
281800.0000000    0.1144638
281840.0000000    0.1079629
281880.0000000    0.1014920
281920.0000000    0.1058252
281960.0000000    0.0985462
282000.0000000    0.1015348
282040.0000000    0.0924419
282080.0000000    0.0918124
282120.0000000    0.0928774
282160.0000000    0.0977081
282200.0000000    0.0969956
282240.0000000    0.1022918
282280.0000000    0.0944534
282320.0000000    0.0987467
282360.0000000    0.1145215
282400.0000000    0.1152272
282440.0000000    0.1024384
282480.0000000    0.1069575
282520.0000000    0.1077815
282560.0000000    0.0995971
282600.0000000    0.1032120
282640.0000000    0.1021685
282680.0000000    0.1093883
282720.0000000    0.0989770
282760.0000000    0.1109389
282800.0000000    0.1044485
282840.0000000    0.1038951
282880.0000000    0.1062080
282920.0000000    0.1066479
282960.0000000    0.1095357
283000.0000000    0.1062855
283040.0000000    0.1059634
283080.0000000    0.1123761
283120.0000000    0.1063254
283160.0000000    0.0980964
283200.0000000    0.1087709
283240.0000000    0.1046508
283280.0000000    0.1085708
283320.0000000    0.1071955
283360.0000000    0.1047171
283400.0000000    0.1043304
283440.0000000    0.1063989
283480.0000000    0.1022475
283520.0000000    0.1102961
283560.0000000    0.1050583
283600.0000000    0.1022600
283640.0000000    0.1092773
283680.0000000    0.1100885
283720.0000000    0.1018147
283760.0000000    0.1108080
283800.0000000    0.1134170
283840.0000000    0.1025329
283880.0000000    0.1078887
283920.0000000    0.1018887
283960.0000000    0.1073745
284000.0000000    0.1085755
284040.0000000    0.1082246
284080.0000000    0.1054533
284120.0000000    0.1093634
284160.0000000    0.1067172
284200.0000000    0.1095244
284240.0000000    0.1082371
284280.0000000    0.1082195
284320.0000000    0.1064413
284360.0000000    0.1085310
284400.0000000    0.1084735
284440.0000000    0.1116372
284480.0000000    0.1092449
284520.0000000    0.1032252
284560.0000000    0.0990073
284600.0000000    0.1012905
284640.0000000    0.1064695
284680.0000000    0.1094542
284720.0000000    0.1066678
284760.0000000    0.1103977
284800.0000000    0.1057087
284840.0000000    0.1145351
284880.0000000    0.1064605
284920.0000000    0.1086558
284960.0000000    0.1096329
285000.0000000    0.1135008
285040.0000000    0.1132247
285080.0000000    0.1134943
285120.0000000    0.1132351
285160.0000000    0.1019526
285200.0000000    0.1102868
285240.0000000    0.1040653
285280.0000000    0.0974478
285320.0000000    0.0976865
285360.0000000    0.0984352
285400.0000000    0.0958862
285440.0000000    0.0984332
285480.0000000    0.0963824
285520.0000000    0.1083109
285560.0000000    0.1050575
285600.0000000    0.1059541
285640.0000000    0.1079452
285680.0000000    0.1086337
285720.0000000    0.1022985
285760.0000000    0.1163523
285800.0000000    0.1140080
285840.0000000    0.1070575
285880.0000000    0.1056525
285920.0000000    0.1003660
285960.0000000    0.1000731
286000.0000000    0.1051480
286040.0000000    0.1078596
286080.0000000    0.0995146
286120.0000000    0.0984094
286160.0000000    0.1076666
286200.0000000    0.1021522
286240.0000000    0.1017552
286280.0000000    0.0988197
286320.0000000    0.1075739
286360.0000000    0.1096927
286400.0000000    0.1035122
286440.0000000    0.1092078
286480.0000000    0.1042037
286520.0000000    0.1003679
286560.0000000    0.1113085
286600.0000000    0.1030452
286640.0000000    0.1047937
286680.0000000    0.1083689
286720.0000000    0.1034146
286760.0000000    0.0926108
286800.0000000    0.1029003
286840.0000000    0.1084432
286880.0000000    0.1014404
286920.0000000    0.0959762
286960.0000000    0.1011626
287000.0000000    0.1008616
287040.0000000    0.1052004
287080.0000000    0.1040474
287120.0000000    0.0964303
287160.0000000    0.1057768
287200.0000000    0.0945811
287240.0000000    0.1131071
287280.0000000    0.0918841
287320.0000000    0.0935503
287360.0000000    0.0903416
287400.0000000    0.0980811
287440.0000000    0.0980684
287480.0000000    0.1028297
287520.0000000    0.0997460
287560.0000000    0.0991472
287600.0000000    0.1058241
287640.0000000    0.0997300
287680.0000000    0.0992310
287720.0000000    0.1031422
287760.0000000    0.0923027
287800.0000000    0.1035471
287840.0000000    0.1060203
287880.0000000    0.1090674
287920.0000000    0.1054657
287960.0000000    0.1004292
288000.0000000    0.1063210
288040.0000000    0.1062920
288080.0000000    0.1149211
288120.0000000    0.1084042
288160.0000000    0.1051131
288200.0000000    0.1037424
288240.0000000    0.1054425
288280.0000000    0.1092987
288320.0000000    0.1083522
288360.0000000    0.1051539
288400.0000000    0.1045522
288440.0000000    0.1072096
288480.0000000    0.1016739
288520.0000000    0.1133468
288560.0000000    0.1123192
288600.0000000    0.1064588
288640.0000000    0.1014236
288680.0000000    0.1110023
288720.0000000    0.1055856
288760.0000000    0.1054486
288800.0000000    0.1057276
288840.0000000    0.1057873
288880.0000000    0.1132377
288920.0000000    0.1140523
288960.0000000    0.1114189
289000.0000000    0.1034174
289040.0000000    0.1093323
289080.0000000    0.1106554
289120.0000000    0.1008002
289160.0000000    0.1091454
289200.0000000    0.1075140
289240.0000000    0.1049206
289280.0000000    0.0946777
289320.0000000    0.1012220
289360.0000000    0.1088588
289400.0000000    0.1052149
289440.0000000    0.0971033
289480.0000000    0.0960134
289520.0000000    0.1000635
289560.0000000    0.1035099
289600.0000000    0.0973541
289640.0000000    0.1004273
289680.0000000    0.1056666
289720.0000000    0.0928507
289760.0000000    0.0911704
289800.0000000    0.0915405
289840.0000000    0.0959221
289880.0000000    0.0948278
289920.0000000    0.1022486
289960.0000000    0.1014238
290000.0000000    0.0996282
290040.0000000    0.0981542
290080.0000000    0.1019042
290120.0000000    0.0945348
290160.0000000    0.0937679
290200.0000000    0.0948839
290240.0000000    0.0972896
290280.0000000    0.1110808
290320.0000000    0.0923708
290360.0000000    0.0950243
290400.0000000    0.0881110
290440.0000000    0.0959351
290480.0000000    0.0931521
290520.0000000    0.0979006
290560.0000000    0.0961934
290600.0000000    0.0863551
290640.0000000    0.0947585
290680.0000000    0.0930038
290720.0000000    0.0924954
290760.0000000    0.0893541
290800.0000000    0.0893974
290840.0000000    0.0874008
290880.0000000    0.0915999
290920.0000000    0.0887325
290960.0000000    0.0905307
291000.0000000    0.1016468
291040.0000000    0.0947784
291080.0000000    0.0932330
291120.0000000    0.0992688
291160.0000000    0.1031002
291200.0000000    0.0955991
291240.0000000    0.1026575
291280.0000000    0.1041062
291320.0000000    0.1000800
291360.0000000    0.0993407
291400.0000000    0.0932431
291440.0000000    0.1103559
291480.0000000    0.0919185
291520.0000000    0.1122214
291560.0000000    0.1096455
291600.0000000    0.1075127
291640.0000000    0.1095743
291680.0000000    0.1035732
291720.0000000    0.0923390
291760.0000000    0.1027512
291800.0000000    0.1019836
291840.0000000    0.1000157
291880.0000000    0.0964810
291920.0000000    0.0959507
291960.0000000    0.1026441
292000.0000000    0.1024322
292040.0000000    0.1013490
292080.0000000    0.1064501
292120.0000000    0.1090613
292160.0000000    0.0988416
292200.0000000    0.1100855
292240.0000000    0.1104694
292280.0000000    0.1031312
292320.0000000    0.0956270
292360.0000000    0.0924370
292400.0000000    0.0940288
292440.0000000    0.0948028
292480.0000000    0.0954507
292520.0000000    0.1000067
292560.0000000    0.0921103
292600.0000000    0.0913485
292640.0000000    0.0973493
292680.0000000    0.1017378
292720.0000000    0.0980870
292760.0000000    0.1036482
292800.0000000    0.0918773
292840.0000000    0.1062048
292880.0000000    0.1043750
292920.0000000    0.0952331
292960.0000000    0.1040263
293000.0000000    0.1096452
293040.0000000    0.0944097
293080.0000000    0.0976947
293120.0000000    0.1052976
293160.0000000    0.1091100
293200.0000000    0.0978976
293240.0000000    0.1002788
293280.0000000    0.1005766
293320.0000000    0.1041194
293360.0000000    0.1050861
293400.0000000    0.0992482
293440.0000000    0.1000568
293480.0000000    0.1087743
293520.0000000    0.0951022
293560.0000000    0.0967761
293600.0000000    0.1062672
293640.0000000    0.0994192
293680.0000000    0.1079342
293720.0000000    0.1110039
293760.0000000    0.0982336
293800.0000000    0.1078553
293840.0000000    0.0961689
293880.0000000    0.1062645
293920.0000000    0.1027701
293960.0000000    0.1093688
294000.0000000    0.0994833
294040.0000000    0.1103368
294080.0000000    0.1008007
294120.0000000    0.0992102
294160.0000000    0.1012546
294200.0000000    0.0995675
294240.0000000    0.1124815
294280.0000000    0.1035718
294320.0000000    0.1059383
294360.0000000    0.1069473
294400.0000000    0.1011889
294440.0000000    0.1088140
294480.0000000    0.0959404
294520.0000000    0.1034785
294560.0000000    0.1037462
294600.0000000    0.1063895
294640.0000000    0.1095505
294680.0000000    0.1103913
294720.0000000    0.1143698
294760.0000000    0.1119764
294800.0000000    0.1027308
294840.0000000    0.1133545
294880.0000000    0.1036529
294920.0000000    0.0991409
294960.0000000    0.1018318
295000.0000000    0.1179755
295040.0000000    0.1064889
295080.0000000    0.1087583
295120.0000000    0.1024146
295160.0000000    0.1065893
295200.0000000    0.1086504
295240.0000000    0.1087493
295280.0000000    0.1158389
295320.0000000    0.1012380
295360.0000000    0.1071500
295400.0000000    0.1085857
295440.0000000    0.1108096
295480.0000000    0.1168647
295520.0000000    0.1126256
295560.0000000    0.1154206
295600.0000000    0.1154438
295640.0000000    0.1083023
295680.0000000    0.1174183
295720.0000000    0.1017614
295760.0000000    0.1110527
295800.0000000    0.1144217
295840.0000000    0.1146939
295880.0000000    0.1179446
295920.0000000    0.1128201
295960.0000000    0.1202092
296000.0000000    0.1098648
296040.0000000    0.1121590
296080.0000000    0.1090785
296120.0000000    0.1114038
296160.0000000    0.1125579
296200.0000000    0.1156381
296240.0000000    0.1167043
296280.0000000    0.1152314
296320.0000000    0.1113020
296360.0000000    0.1199457
296400.0000000    0.1135578
296440.0000000    0.1207263
296480.0000000    0.1140577
296520.0000000    0.1132674
296560.0000000    0.1161105
296600.0000000    0.1204441
296640.0000000    0.1094380
296680.0000000    0.1137121
296720.0000000    0.1121379
296760.0000000    0.1128678
296800.0000000    0.1069722
296840.0000000    0.1012453
296880.0000000    0.1038626
296920.0000000    0.1034971
296960.0000000    0.0903770
297000.0000000    0.1099927
297040.0000000    0.1034156
297080.0000000    0.0999844
297120.0000000    0.1022001
297160.0000000    0.1100814
297200.0000000    0.1112525
297240.0000000    0.1003763
297280.0000000    0.1040450
297320.0000000    0.1034398
297360.0000000    0.1148250
297400.0000000    0.1124211
297440.0000000    0.0987433
297480.0000000    0.1070774
297520.0000000    0.1074615
297560.0000000    0.1162198
297600.0000000    0.1077130
297640.0000000    0.0994522
297680.0000000    0.0973356
297720.0000000    0.1066556
297760.0000000    0.1020432
297800.0000000    0.1094178
297840.0000000    0.1034695
297880.0000000    0.1075283
297920.0000000    0.1055238
297960.0000000    0.1130864
298000.0000000    0.1168981
298040.0000000    0.1043085
298080.0000000    0.1042885
298120.0000000    0.1103304
298160.0000000    0.1115952
298200.0000000    0.1088047
298240.0000000    0.1171405
298280.0000000    0.1107228
298320.0000000    0.0997793
298360.0000000    0.1055628
298400.0000000    0.1125018
298440.0000000    0.1052536
298480.0000000    0.1093696
298520.0000000    0.1036381
298560.0000000    0.1083064
298600.0000000    0.1135132
298640.0000000    0.1080023
298680.0000000    0.1054602
298720.0000000    0.1059186
298760.0000000    0.0956467
298800.0000000    0.0940976
298840.0000000    0.0979174
298880.0000000    0.1072622
298920.0000000    0.1042030
298960.0000000    0.1075596
299000.0000000    0.1100769
299040.0000000    0.1080929
299080.0000000    0.1074128
299120.0000000    0.1009429
299160.0000000    0.1146550
299200.0000000    0.1034781
299240.0000000    0.1099183
299280.0000000    0.1057951
299320.0000000    0.1062120
299360.0000000    0.1078847
299400.0000000    0.1063454
299440.0000000    0.1030356
299480.0000000    0.0958016
299520.0000000    0.0921979
299560.0000000    0.0952318
299600.0000000    0.0976611
299640.0000000    0.0953245
299680.0000000    0.0971814
299720.0000000    0.1083418
299760.0000000    0.1025801
299800.0000000    0.1036192
299840.0000000    0.0912434
299880.0000000    0.1018366
299920.0000000    0.1003433
299960.0000000    0.0942257
300000.0000000    0.0917253
300040.0000000    0.0935969
300080.0000000    0.1016332
300120.0000000    0.0955464
300160.0000000    0.0941378
300200.0000000    0.1007388
300240.0000000    0.1005117
300280.0000000    0.0930332
300320.0000000    0.0968099
300360.0000000    0.0948184
300400.0000000    0.1044062
300440.0000000    0.1006368
300480.0000000    0.0911900
300520.0000000    0.0985990
300560.0000000    0.0911220
300600.0000000    0.0987115
300640.0000000    0.0944495
300680.0000000    0.0992648
300720.0000000    0.0941825
300760.0000000    0.1037141
300800.0000000    0.1058821
300840.0000000    0.0966132
300880.0000000    0.1013503
300920.0000000    0.0964449
300960.0000000    0.0991296
301000.0000000    0.1013892
301040.0000000    0.0993737
301080.0000000    0.0992759
301120.0000000    0.0937781
301160.0000000    0.1069777
301200.0000000    0.1173658
301240.0000000    0.0995667
301280.0000000    0.1018412
301320.0000000    0.1178047
301360.0000000    0.1091542
301400.0000000    0.1213132
301440.0000000    0.1144073
301480.0000000    0.1057463
301520.0000000    0.1082809
301560.0000000    0.1090298
301600.0000000    0.1105863
301640.0000000    0.1110810
301680.0000000    0.1079615
301720.0000000    0.1164757
301760.0000000    0.1091361
301800.0000000    0.1175680
301840.0000000    0.1088399
301880.0000000    0.1073791
301920.0000000    0.1067918
301960.0000000    0.1101573
302000.0000000    0.1043584
302040.0000000    0.0993907
302080.0000000    0.1078248
302120.0000000    0.0986241
302160.0000000    0.1071202
302200.0000000    0.1063557
302240.0000000    0.1078428
302280.0000000    0.1085229
302320.0000000    0.1172162
302360.0000000    0.0992040
302400.0000000    0.1137788
302440.0000000    0.1086852
302480.0000000    0.1101522
302520.0000000    0.1146563
302560.0000000    0.1119532
302600.0000000    0.1103003
302640.0000000    0.1127663
302680.0000000    0.1209353
302720.0000000    0.1049101
302760.0000000    0.1016377
302800.0000000    0.1106550
302840.0000000    0.1023102
302880.0000000    0.1089772
302920.0000000    0.1124961
302960.0000000    0.1077926
303000.0000000    0.1116887
303040.0000000    0.1121032
303080.0000000    0.1126960
303120.0000000    0.1208629
303160.0000000    0.1113151
303200.0000000    0.1180950
303240.0000000    0.1188506
303280.0000000    0.1015062
303320.0000000    0.0957814
303360.0000000    0.1137142
303400.0000000    0.1116741
303440.0000000    0.1155586
303480.0000000    0.1115359
303520.0000000    0.1198307
303560.0000000    0.1141153
303600.0000000    0.1084790
303640.0000000    0.1165236
303680.0000000    0.1150759
303720.0000000    0.1198721
303760.0000000    0.1107614
303800.0000000    0.1134615
303840.0000000    0.1190197
303880.0000000    0.1117079
303920.0000000    0.1187832
303960.0000000    0.1197390
304000.0000000    0.1156666
304040.0000000    0.1138866
304080.0000000    0.1091190
304120.0000000    0.1120699
304160.0000000    0.1113736
304200.0000000    0.1165597
304240.0000000    0.1138457
304280.0000000    0.1091961
304320.0000000    0.1087177
304360.0000000    0.1054287
304400.0000000    0.1146319
304440.0000000    0.0990396
304480.0000000    0.0994770
304520.0000000    0.0939632
304560.0000000    0.0931118
304600.0000000    0.1030477
304640.0000000    0.0981686
304680.0000000    0.1038854
304720.0000000    0.1104857
304760.0000000    0.1036022
304800.0000000    0.1086744
304840.0000000    0.1117209
304880.0000000    0.1094590
304920.0000000    0.1009546
304960.0000000    0.1050756
305000.0000000    0.1056623
305040.0000000    0.0988826
305080.0000000    0.1002653
305120.0000000    0.1008238
305160.0000000    0.1004749
305200.0000000    0.1065141
305240.0000000    0.1045820
305280.0000000    0.1007829
305320.0000000    0.1024407
305360.0000000    0.1077790
305400.0000000    0.1083457
305440.0000000    0.1114092
305480.0000000    0.1033495
305520.0000000    0.1031414
305560.0000000    0.0965738
305600.0000000    0.1060596
305640.0000000    0.1146178
305680.0000000    0.1016206
305720.0000000    0.1052046
305760.0000000    0.1089923
305800.0000000    0.1180578
305840.0000000    0.1054680
305880.0000000    0.1105843
305920.0000000    0.1134553
305960.0000000    0.1179135
306000.0000000    0.1020330
306040.0000000    0.1062131
306080.0000000    0.1087646
306120.0000000    0.1108503
306160.0000000    0.1057734
306200.0000000    0.1115696
306240.0000000    0.1067050
306280.0000000    0.1100269
306320.0000000    0.1091571
306360.0000000    0.1059750
306400.0000000    0.1085844
306440.0000000    0.1005286
306480.0000000    0.1023599
306520.0000000    0.1120997
306560.0000000    0.1052682
306600.0000000    0.1103904
306640.0000000    0.1084419
306680.0000000    0.1126761
306720.0000000    0.1040430
306760.0000000    0.0985084
306800.0000000    0.0977242
306840.0000000    0.1038675
306880.0000000    0.1070804
306920.0000000    0.1034025
306960.0000000    0.1056727
307000.0000000    0.1063344
307040.0000000    0.1035026
307080.0000000    0.0980129
307120.0000000    0.1050835
307160.0000000    0.1013619
307200.0000000    0.1059523
307240.0000000    0.1025546
307280.0000000    0.1067595
307320.0000000    0.1129069
307360.0000000    0.1041166
307400.0000000    0.1144202
307440.0000000    0.1127103
307480.0000000    0.1168445
307520.0000000    0.1108561
307560.0000000    0.1098661
307600.0000000    0.1009798
307640.0000000    0.1002258
307680.0000000    0.1092838
307720.0000000    0.1076126
307760.0000000    0.1067254
307800.0000000    0.1087022
307840.0000000    0.1076987
307880.0000000    0.1080215
307920.0000000    0.1026648
307960.0000000    0.1085833
308000.0000000    0.1130041
308040.0000000    0.1058381
308080.0000000    0.1018501
308120.0000000    0.1073964
308160.0000000    0.1191229
308200.0000000    0.1131168
308240.0000000    0.1078489
308280.0000000    0.1063228
308320.0000000    0.1090827
308360.0000000    0.1024264
308400.0000000    0.1051467
308440.0000000    0.1253405
308480.0000000    0.1210081
308520.0000000    0.1183506
308560.0000000    0.1157952
308600.0000000    0.1072787
308640.0000000    0.1044171
308680.0000000    0.1061002
308720.0000000    0.1067627
308760.0000000    0.0991123
308800.0000000    0.0997675
308840.0000000    0.1062980
308880.0000000    0.1100232
308920.0000000    0.1156316
308960.0000000    0.1107545
309000.0000000    0.1028540
309040.0000000    0.1030413
309080.0000000    0.1104435
309120.0000000    0.1121347
309160.0000000    0.1022900
309200.0000000    0.1049295
309240.0000000    0.1061927
309280.0000000    0.1020935
309320.0000000    0.1070587
309360.0000000    0.1088987
309400.0000000    0.1083053
309440.0000000    0.1078542
309480.0000000    0.1096827
309520.0000000    0.1239706
309560.0000000    0.1093967
309600.0000000    0.1118176
309640.0000000    0.1163204
309680.0000000    0.1205191
309720.0000000    0.1134581
309760.0000000    0.1114060
309800.0000000    0.1070282
309840.0000000    0.1127789
309880.0000000    0.1201240
309920.0000000    0.1123305
309960.0000000    0.1131081
310000.0000000    0.1079274
310040.0000000    0.1035115
310080.0000000    0.1014622
310120.0000000    0.1085159
310160.0000000    0.1082439
310200.0000000    0.1119282
310240.0000000    0.1039568
310280.0000000    0.1047716
310320.0000000    0.1034832
310360.0000000    0.1019441
310400.0000000    0.1001306
310440.0000000    0.1014275
310480.0000000    0.1028245
310520.0000000    0.0987376
310560.0000000    0.1091947
310600.0000000    0.0951234
310640.0000000    0.0921585
310680.0000000    0.0943533
310720.0000000    0.0900526
310760.0000000    0.0929537
310800.0000000    0.0894885
310840.0000000    0.0968931
310880.0000000    0.1030902
310920.0000000    0.1064218
310960.0000000    0.1150149
311000.0000000    0.1015570
311040.0000000    0.1005191
311080.0000000    0.0966034
311120.0000000    0.1069870
311160.0000000    0.0909123
311200.0000000    0.0989510
311240.0000000    0.0957881
311280.0000000    0.1022018
311320.0000000    0.1139520
311360.0000000    0.1090371
311400.0000000    0.1002489
311440.0000000    0.0995736
311480.0000000    0.1069955
311520.0000000    0.1009805
311560.0000000    0.1083350
311600.0000000    0.1073860
311640.0000000    0.1073275
311680.0000000    0.1091977
311720.0000000    0.1111196
311760.0000000    0.0988576
311800.0000000    0.1016300
311840.0000000    0.1026326
311880.0000000    0.0955965
311920.0000000    0.1001986
311960.0000000    0.1019394
312000.0000000    0.1022489
312040.0000000    0.1014285
312080.0000000    0.1076134
312120.0000000    0.1138809
312160.0000000    0.1052470
312200.0000000    0.1110983
312240.0000000    0.0968709
312280.0000000    0.0965283
312320.0000000    0.1030747
312360.0000000    0.1033443
312400.0000000    0.1049613
312440.0000000    0.1072822
312480.0000000    0.1062517
312520.0000000    0.0996717
312560.0000000    0.1060197
312600.0000000    0.1077607
312640.0000000    0.1074113
312680.0000000    0.1104817
312720.0000000    0.1005803
312760.0000000    0.1038662
312800.0000000    0.1028796
312840.0000000    0.1119833
312880.0000000    0.0997237
312920.0000000    0.1138991
312960.0000000    0.1103787
313000.0000000    0.1082703
313040.0000000    0.1149036
313080.0000000    0.1076586
313120.0000000    0.1149122
313160.0000000    0.1095475
313200.0000000    0.1205370
313240.0000000    0.1147576
313280.0000000    0.1054620
313320.0000000    0.1016040
313360.0000000    0.1011673
313400.0000000    0.1086760
313440.0000000    0.1151525
313480.0000000    0.1101969
313520.0000000    0.0968235
313560.0000000    0.1085455
313600.0000000    0.1044268
313640.0000000    0.1000268
313680.0000000    0.0976465
313720.0000000    0.1009430
313760.0000000    0.1040020
313800.0000000    0.1000443
313840.0000000    0.1110088
313880.0000000    0.0994993
313920.0000000    0.1025618
313960.0000000    0.0978305
314000.0000000    0.0978437
314040.0000000    0.0932509
314080.0000000    0.0959378
314120.0000000    0.0936448
314160.0000000    0.1056726
314200.0000000    0.1050258
314240.0000000    0.0994970
314280.0000000    0.1024256
314320.0000000    0.1067960
314360.0000000    0.1004204
314400.0000000    0.1057754
314440.0000000    0.1178933
314480.0000000    0.1029576
314520.0000000    0.1055460
314560.0000000    0.0954252
314600.0000000    0.0919902
314640.0000000    0.1044706
314680.0000000    0.1062838
314720.0000000    0.1086851
314760.0000000    0.0969698
314800.0000000    0.1050197
314840.0000000    0.1135512
314880.0000000    0.1081042
314920.0000000    0.1012144
314960.0000000    0.1002108
315000.0000000    0.0991383
315040.0000000    0.1018718
315080.0000000    0.0947238
315120.0000000    0.1075254
315160.0000000    0.1079000
315200.0000000    0.1107457
315240.0000000    0.1033017
315280.0000000    0.1012668
315320.0000000    0.1028349
315360.0000000    0.1005189
315400.0000000    0.1110379
315440.0000000    0.1085847
315480.0000000    0.1106377
315520.0000000    0.1064141
315560.0000000    0.1013883
315600.0000000    0.0985606
315640.0000000    0.0897030
315680.0000000    0.1065832
315720.0000000    0.1040374
315760.0000000    0.1098766
315800.0000000    0.0948493
315840.0000000    0.0960439
315880.0000000    0.1067511
315920.0000000    0.1080423
315960.0000000    0.1055403
316000.0000000    0.1111848
316040.0000000    0.0998668
316080.0000000    0.1049916
316120.0000000    0.1001204
316160.0000000    0.0911487
316200.0000000    0.0966237
316240.0000000    0.0986471
316280.0000000    0.1109895
316320.0000000    0.0999822
316360.0000000    0.0883105
316400.0000000    0.0898708
316440.0000000    0.0932259
316480.0000000    0.1034900
316520.0000000    0.1025042
316560.0000000    0.1011668
316600.0000000    0.0988070
316640.0000000    0.1068103
316680.0000000    0.0989064
316720.0000000    0.1054922
316760.0000000    0.1129571
316800.0000000    0.0989745
316840.0000000    0.1055494
316880.0000000    0.1083082
316920.0000000    0.1008120
316960.0000000    0.0964039
317000.0000000    0.1050143
317040.0000000    0.1018302
317080.0000000    0.1063849
317120.0000000    0.1109999
317160.0000000    0.1092181
317200.0000000    0.1124542
317240.0000000    0.1143703
317280.0000000    0.1133342
317320.0000000    0.1144710
317360.0000000    0.1077331
317400.0000000    0.1187530
317440.0000000    0.1049894
317480.0000000    0.1087704
317520.0000000    0.1014184
317560.0000000    0.1005758
317600.0000000    0.0965295
317640.0000000    0.1000668
317680.0000000    0.1024578
317720.0000000    0.1066170
317760.0000000    0.1069937
317800.0000000    0.1041931
317840.0000000    0.1058451
317880.0000000    0.1058537
317920.0000000    0.1101035
317960.0000000    0.1069656
318000.0000000    0.1127820
318040.0000000    0.1131376
318080.0000000    0.1127595
318120.0000000    0.1087947
318160.0000000    0.1154500
318200.0000000    0.1103893
318240.0000000    0.1159469
318280.0000000    0.1123419
318320.0000000    0.1133615
318360.0000000    0.1149798
318400.0000000    0.1110741
318440.0000000    0.1215013
318480.0000000    0.1056928
318520.0000000    0.1119729
318560.0000000    0.1074267
318600.0000000    0.1199232
318640.0000000    0.1128742
318680.0000000    0.1048797
318720.0000000    0.1154342
318760.0000000    0.1096042
318800.0000000    0.1012380
318840.0000000    0.1029014
318880.0000000    0.1067010
318920.0000000    0.0990072
318960.0000000    0.0992215
319000.0000000    0.0971216
319040.0000000    0.1059036
319080.0000000    0.1068227
319120.0000000    0.1105852
319160.0000000    0.1111189
319200.0000000    0.1056790
319240.0000000    0.1129571
319280.0000000    0.1073935
319320.0000000    0.1114593
319360.0000000    0.1131861
319400.0000000    0.1076787
319440.0000000    0.0988968
319480.0000000    0.1141353
319520.0000000    0.1169246
319560.0000000    0.1040938
319600.0000000    0.1111804
319640.0000000    0.1056517
319680.0000000    0.1039632
319720.0000000    0.1098622
319760.0000000    0.1034087
319800.0000000    0.0999795
319840.0000000    0.0991441
319880.0000000    0.1041700
319920.0000000    0.1081542
319960.0000000    0.1046594
320000.0000000    0.1044772
320040.0000000    0.1156464
320080.0000000    0.1071456
320120.0000000    0.0972834
320160.0000000    0.0979733
320200.0000000    0.1027441
320240.0000000    0.1014197
320280.0000000    0.0967186
320320.0000000    0.1023086
320360.0000000    0.0976035
320400.0000000    0.0989949
320440.0000000    0.0968499
320480.0000000    0.1095923
320520.0000000    0.1111751
320560.0000000    0.1025498
320600.0000000    0.1161859
320640.0000000    0.1090417
320680.0000000    0.1015313
320720.0000000    0.0912991
320760.0000000    0.1054541
320800.0000000    0.0947847
320840.0000000    0.1119997
320880.0000000    0.1075595
320920.0000000    0.0999011
320960.0000000    0.1104176
321000.0000000    0.1074890
321040.0000000    0.1049852
321080.0000000    0.1089463
321120.0000000    0.1060346
321160.0000000    0.1101552
321200.0000000    0.1109158
321240.0000000    0.1080324
321280.0000000    0.1039456
321320.0000000    0.1004049
321360.0000000    0.1158482
321400.0000000    0.1086947
321440.0000000    0.0962047
321480.0000000    0.0945579
321520.0000000    0.1001808
321560.0000000    0.1022316
321600.0000000    0.0985466
321640.0000000    0.1029204
321680.0000000    0.1248168
321720.0000000    0.1142085
321760.0000000    0.1056659
321800.0000000    0.1078529
321840.0000000    0.1010069
321880.0000000    0.0986050
321920.0000000    0.1020953
321960.0000000    0.1034431
322000.0000000    0.1066705
322040.0000000    0.1027909
322080.0000000    0.1024153
322120.0000000    0.1053560
322160.0000000    0.1068916
322200.0000000    0.1049399
322240.0000000    0.1023432
322280.0000000    0.1078969
322320.0000000    0.1138866
322360.0000000    0.1105888
322400.0000000    0.1121820
322440.0000000    0.1017197
322480.0000000    0.1107905
322520.0000000    0.0981206
322560.0000000    0.1101409
322600.0000000    0.0993617
322640.0000000    0.0977234
322680.0000000    0.0923430
322720.0000000    0.0974791
322760.0000000    0.0968415
322800.0000000    0.0900952
322840.0000000    0.0932626
322880.0000000    0.0911611
322920.0000000    0.0975857
322960.0000000    0.1001810
323000.0000000    0.0942123
323040.0000000    0.1039568
323080.0000000    0.0993047
323120.0000000    0.1041132
323160.0000000    0.0857841
323200.0000000    0.1008803
323240.0000000    0.0970942
323280.0000000    0.1013091
323320.0000000    0.0999351
323360.0000000    0.0922600
323400.0000000    0.0943536
323440.0000000    0.1136255
323480.0000000    0.0985436
323520.0000000    0.0951991
323560.0000000    0.1040647
323600.0000000    0.0939167
323640.0000000    0.1065435
323680.0000000    0.1011450
323720.0000000    0.1054454
323760.0000000    0.0898473
323800.0000000    0.0905150
323840.0000000    0.0976295
323880.0000000    0.0966751
323920.0000000    0.0913838
323960.0000000    0.0937993
324000.0000000    0.0944438
324040.0000000    0.1099630
324080.0000000    0.0930630
324120.0000000    0.0940211
324160.0000000    0.1004440
324200.0000000    0.1052059
324240.0000000    0.1076159
324280.0000000    0.1078825
324320.0000000    0.0994277
324360.0000000    0.0942313
324400.0000000    0.0973599
324440.0000000    0.1059125
324480.0000000    0.0966592
324520.0000000    0.1083086
324560.0000000    0.1012413
324600.0000000    0.1057685
324640.0000000    0.1097697
324680.0000000    0.0987657
324720.0000000    0.1058482
324760.0000000    0.1056771
324800.0000000    0.1029003
324840.0000000    0.1014030
324880.0000000    0.0997404
324920.0000000    0.0996664
324960.0000000    0.1015708
325000.0000000    0.1088777
325040.0000000    0.1036838
325080.0000000    0.1033102
325120.0000000    0.1100606
325160.0000000    0.1004524
325200.0000000    0.1045387
325240.0000000    0.0980390
325280.0000000    0.1006093
325320.0000000    0.1062211
325360.0000000    0.1112294
325400.0000000    0.1016588
325440.0000000    0.0934644
325480.0000000    0.0885707
325520.0000000    0.1098627
325560.0000000    0.1032566
325600.0000000    0.0947116
325640.0000000    0.0960367
325680.0000000    0.0966809
325720.0000000    0.0983512
325760.0000000    0.0957553
325800.0000000    0.0979979
325840.0000000    0.0995578
325880.0000000    0.0915569
325920.0000000    0.0937147
325960.0000000    0.0882265
326000.0000000    0.0941605
326040.0000000    0.0971860
326080.0000000    0.0960253
326120.0000000    0.0917072
326160.0000000    0.0955966
326200.0000000    0.0971370
326240.0000000    0.0880592
326280.0000000    0.0952222
326320.0000000    0.1065632
326360.0000000    0.1108973
326400.0000000    0.1066470
326440.0000000    0.1015349
326480.0000000    0.0980002
326520.0000000    0.0995737
326560.0000000    0.1023245
326600.0000000    0.0974512
326640.0000000    0.1035276
326680.0000000    0.0989163
326720.0000000    0.0931765
326760.0000000    0.0946192
326800.0000000    0.1035183
326840.0000000    0.0986471
326880.0000000    0.1026467
326920.0000000    0.1039424
326960.0000000    0.1001789
327000.0000000    0.0943844
327040.0000000    0.0940093
327080.0000000    0.1051148
327120.0000000    0.0949515
327160.0000000    0.1050210
327200.0000000    0.0952557
327240.0000000    0.0972217
327280.0000000    0.1060704
327320.0000000    0.0924338
327360.0000000    0.0984128
327400.0000000    0.0939958
327440.0000000    0.1005514
327480.0000000    0.1032152
327520.0000000    0.0994531
327560.0000000    0.0976575
327600.0000000    0.0886451
327640.0000000    0.0952238
327680.0000000    0.0948722
327720.0000000    0.0928499
327760.0000000    0.0962095
327800.0000000    0.1022495
327840.0000000    0.1073850
327880.0000000    0.1075158
327920.0000000    0.1008079
327960.0000000    0.0945499
328000.0000000    0.0945610
328040.0000000    0.0940444
328080.0000000    0.1077663
328120.0000000    0.1059649
328160.0000000    0.1080164
328200.0000000    0.1178375
328240.0000000    0.1087878
328280.0000000    0.1181308
328320.0000000    0.1166631
328360.0000000    0.1043627
328400.0000000    0.1120904
328440.0000000    0.0970190
328480.0000000    0.1026346
328520.0000000    0.1061341
328560.0000000    0.1081406
328600.0000000    0.1025774
328640.0000000    0.1083706
328680.0000000    0.0945232
328720.0000000    0.1024395
328760.0000000    0.1000299
328800.0000000    0.1071372
328840.0000000    0.1036588
328880.0000000    0.1191362
328920.0000000    0.1134975
328960.0000000    0.1068021
329000.0000000    0.1112986
329040.0000000    0.1120607
329080.0000000    0.1131844
329120.0000000    0.1138215
329160.0000000    0.1051017
329200.0000000    0.1158454
329240.0000000    0.1215211
329280.0000000    0.1121281
329320.0000000    0.1026191
329360.0000000    0.1104516
329400.0000000    0.1132235
329440.0000000    0.1199102
329480.0000000    0.1073978
329520.0000000    0.1190068
329560.0000000    0.1077510
329600.0000000    0.1126381
329640.0000000    0.1106954
329680.0000000    0.1119207
329720.0000000    0.1099973
329760.0000000    0.1049574
329800.0000000    0.1050989
329840.0000000    0.1102507
329880.0000000    0.1139000
329920.0000000    0.1102345
329960.0000000    0.1018998
330000.0000000    0.1010967
330040.0000000    0.1062148
330080.0000000    0.1026478
330120.0000000    0.1037479
330160.0000000    0.1101665
330200.0000000    0.1099133
330240.0000000    0.1090103
330280.0000000    0.1090692
330320.0000000    0.1014141
330360.0000000    0.1112988
330400.0000000    0.1141274
330440.0000000    0.1025649
330480.0000000    0.1107699
330520.0000000    0.1103018
330560.0000000    0.1110713
330600.0000000    0.1190265
330640.0000000    0.1159682
330680.0000000    0.1014632
330720.0000000    0.1046264
330760.0000000    0.1078478
330800.0000000    0.1105499
330840.0000000    0.0972635
330880.0000000    0.0959183
330920.0000000    0.0961482
330960.0000000    0.1012940
331000.0000000    0.0981289
331040.0000000    0.1034341
331080.0000000    0.1001021
331120.0000000    0.0997232
331160.0000000    0.1087594
331200.0000000    0.1001074
331240.0000000    0.0993060
331280.0000000    0.1023985
331320.0000000    0.1030726
331360.0000000    0.1005246
331400.0000000    0.1010392
331440.0000000    0.0937680
331480.0000000    0.1109124
331520.0000000    0.0978488
331560.0000000    0.0967215
331600.0000000    0.0994528
331640.0000000    0.0886264
331680.0000000    0.0918049
331720.0000000    0.0906031
331760.0000000    0.1039321
331800.0000000    0.1002140
331840.0000000    0.0926589
331880.0000000    0.0989708
331920.0000000    0.0979065
331960.0000000    0.1030433
332000.0000000    0.1002039
332040.0000000    0.0904839
332080.0000000    0.0998127
332120.0000000    0.0936661
332160.0000000    0.0935728
332200.0000000    0.0932356
332240.0000000    0.0966637
332280.0000000    0.1194188
332320.0000000    0.1112051
332360.0000000    0.1008545
332400.0000000    0.1011613
332440.0000000    0.0956472
332480.0000000    0.0941437
332520.0000000    0.0973861
332560.0000000    0.1096617
332600.0000000    0.1030997
332640.0000000    0.1076975
332680.0000000    0.1069467
332720.0000000    0.0979302
332760.0000000    0.1060068
332800.0000000    0.1099695
332840.0000000    0.1187956
332880.0000000    0.1099138
332920.0000000    0.1153519
332960.0000000    0.1188646
333000.0000000    0.1250014
333040.0000000    0.1166717
333080.0000000    0.1185862
333120.0000000    0.1205521
333160.0000000    0.1105364
333200.0000000    0.1128568
333240.0000000    0.1081557
333280.0000000    0.1108761
333320.0000000    0.1105060
333360.0000000    0.1028719
333400.0000000    0.1087561
333440.0000000    0.0983783
333480.0000000    0.0969624
333520.0000000    0.0967433
333560.0000000    0.0932906
333600.0000000    0.0998301
333640.0000000    0.1169280
333680.0000000    0.1029923
333720.0000000    0.1045466
333760.0000000    0.0903255
333800.0000000    0.1020517
333840.0000000    0.1017302
333880.0000000    0.0990008
333920.0000000    0.0980906
333960.0000000    0.0978685
334000.0000000    0.0934003
334040.0000000    0.1061749
334080.0000000    0.0930352
334120.0000000    0.1019615
334160.0000000    0.1016090
334200.0000000    0.0869431
334240.0000000    0.0961227
334280.0000000    0.0978974
334320.0000000    0.0966161
334360.0000000    0.1052509
334400.0000000    0.1055107
334440.0000000    0.1001679
334480.0000000    0.0998777
334520.0000000    0.0944822
334560.0000000    0.1077530
334600.0000000    0.1102032
334640.0000000    0.0927210
334680.0000000    0.0973064
334720.0000000    0.0963525
334760.0000000    0.1113205
334800.0000000    0.1002878
334840.0000000    0.0958910
334880.0000000    0.0998153
334920.0000000    0.0979273
334960.0000000    0.1053681
335000.0000000    0.0947568
335040.0000000    0.1006115
335080.0000000    0.0962937
335120.0000000    0.0945158
335160.0000000    0.0927608
335200.0000000    0.0969882
335240.0000000    0.0949331
335280.0000000    0.1012328
335320.0000000    0.0940332
335360.0000000    0.0888178
335400.0000000    0.0994659
335440.0000000    0.1027558
335480.0000000    0.0953807
335520.0000000    0.0965927
335560.0000000    0.1006671
335600.0000000    0.0926946
335640.0000000    0.0956908
335680.0000000    0.0991987
335720.0000000    0.0868508
335760.0000000    0.0904807
335800.0000000    0.0882010
335840.0000000    0.1051215
335880.0000000    0.0954190
335920.0000000    0.0959109
335960.0000000    0.0960893
336000.0000000    0.0987655
336040.0000000    0.0909464
336080.0000000    0.0873407
336120.0000000    0.0871375
336160.0000000    0.1021732
336200.0000000    0.1087514
336240.0000000    0.1063312
336280.0000000    0.0895488
336320.0000000    0.0972909
336360.0000000    0.0870356
336400.0000000    0.0938030
336440.0000000    0.0994375
336480.0000000    0.0959600
336520.0000000    0.1027771
336560.0000000    0.1069185
336600.0000000    0.0971884
336640.0000000    0.0977052
336680.0000000    0.0961160
336720.0000000    0.1009403
336760.0000000    0.0994640
336800.0000000    0.1031836
336840.0000000    0.0994100
336880.0000000    0.0970666
336920.0000000    0.1037842
336960.0000000    0.0957430
337000.0000000    0.0970937
337040.0000000    0.0847341
337080.0000000    0.0950548
337120.0000000    0.1060130
337160.0000000    0.0948632
337200.0000000    0.1007703
337240.0000000    0.0878496
337280.0000000    0.0963442
337320.0000000    0.0891666
337360.0000000    0.0978574
337400.0000000    0.1022666
337440.0000000    0.0988012
337480.0000000    0.0950590
337520.0000000    0.0999191
337560.0000000    0.0983533
337600.0000000    0.0977233
337640.0000000    0.0938097
337680.0000000    0.1079229
337720.0000000    0.0968555
337760.0000000    0.1041769
337800.0000000    0.1058972
337840.0000000    0.1072712
337880.0000000    0.1057943
337920.0000000    0.0917959
337960.0000000    0.0957646
338000.0000000    0.1154379
338040.0000000    0.0946092
338080.0000000    0.1054544
338120.0000000    0.1006247
338160.0000000    0.1010229
338200.0000000    0.1034927
338240.0000000    0.1090394
338280.0000000    0.1063086
338320.0000000    0.1001133
338360.0000000    0.1004295
338400.0000000    0.0914718
338440.0000000    0.1128913
338480.0000000    0.1030219
338520.0000000    0.1016291
338560.0000000    0.1220725
338600.0000000    0.1026930
338640.0000000    0.1030714
338680.0000000    0.1175550
338720.0000000    0.0998666
338760.0000000    0.1081262
338800.0000000    0.1046072
338840.0000000    0.0964483
338880.0000000    0.1080245
338920.0000000    0.0973111
338960.0000000    0.0939505
339000.0000000    0.0950350
339040.0000000    0.1023320
339080.0000000    0.0886705
339120.0000000    0.0932894
339160.0000000    0.0977100
339200.0000000    0.0885446
339240.0000000    0.0925971
339280.0000000    0.0876601
339320.0000000    0.0902172
339360.0000000    0.0978412
339400.0000000    0.0876843
339440.0000000    0.0918245
339480.0000000    0.0958947
339520.0000000    0.0939787
339560.0000000    0.0970274
339600.0000000    0.0983610
339640.0000000    0.0995014
339680.0000000    0.0934005
339720.0000000    0.1004587
339760.0000000    0.0994342
339800.0000000    0.0961251
339840.0000000    0.0993710
339880.0000000    0.0975098
339920.0000000    0.0906357
339960.0000000    0.0942014
340000.0000000    0.1029157
340040.0000000    0.1010583
340080.0000000    0.0956100
340120.0000000    0.0952311
340160.0000000    0.0913949
340200.0000000    0.0949485
340240.0000000    0.0924157
340280.0000000    0.0940516
340320.0000000    0.0901511
340360.0000000    0.0959904
340400.0000000    0.1100200
340440.0000000    0.0958513
340480.0000000    0.1089933
340520.0000000    0.1048420
340560.0000000    0.1018583
340600.0000000    0.0983434
340640.0000000    0.0921168
340680.0000000    0.0982792
340720.0000000    0.0876101
340760.0000000    0.0864495
340800.0000000    0.1034467
340840.0000000    0.0989779
340880.0000000    0.0931660
340920.0000000    0.0938564
340960.0000000    0.0961387
341000.0000000    0.0934656
341040.0000000    0.0893504
341080.0000000    0.1006694
341120.0000000    0.0940699
341160.0000000    0.0972093
341200.0000000    0.0937849
341240.0000000    0.0947782
341280.0000000    0.0931100
341320.0000000    0.0997063
341360.0000000    0.1021645
341400.0000000    0.0989196
341440.0000000    0.1146813
341480.0000000    0.1067410
341520.0000000    0.1063191
341560.0000000    0.1004970
341600.0000000    0.0975189
341640.0000000    0.1071539
341680.0000000    0.0914185
341720.0000000    0.1037382
341760.0000000    0.1093468
341800.0000000    0.1062781
341840.0000000    0.1101666
341880.0000000    0.0967868
341920.0000000    0.0996771
341960.0000000    0.1160035
342000.0000000    0.1059043
342040.0000000    0.1101169
342080.0000000    0.1137105
342120.0000000    0.1021095
342160.0000000    0.1011436
342200.0000000    0.1013684
342240.0000000    0.1004776
342280.0000000    0.1024963
342320.0000000    0.1004550
342360.0000000    0.1037555
342400.0000000    0.1044719
342440.0000000    0.1144450
342480.0000000    0.1038018
342520.0000000    0.1123323
342560.0000000    0.1053646
342600.0000000    0.0962293
342640.0000000    0.1154319
342680.0000000    0.1111482
342720.0000000    0.1161475
342760.0000000    0.1070755
342800.0000000    0.1170444
342840.0000000    0.1157640
342880.0000000    0.1068081
342920.0000000    0.1123482
342960.0000000    0.1052130
343000.0000000    0.1025138
343040.0000000    0.1071669
343080.0000000    0.1161206
343120.0000000    0.1083063
343160.0000000    0.1035867
343200.0000000    0.1134109
343240.0000000    0.1123980
343280.0000000    0.1065405
343320.0000000    0.1140587
343360.0000000    0.1099392
343400.0000000    0.1103564
343440.0000000    0.1062448
343480.0000000    0.1026768
343520.0000000    0.1015121
343560.0000000    0.1095697
343600.0000000    0.1217346
343640.0000000    0.1216780
343680.0000000    0.1070049
343720.0000000    0.1024625
343760.0000000    0.1016640
343800.0000000    0.1025591
343840.0000000    0.1042388
343880.0000000    0.1130410
343920.0000000    0.1121437
343960.0000000    0.1137747
344000.0000000    0.1134660
344040.0000000    0.1114403
344080.0000000    0.1075291
344120.0000000    0.1181443
344160.0000000    0.1017028
344200.0000000    0.1007192
344240.0000000    0.1074224
344280.0000000    0.1104319
344320.0000000    0.1166231
344360.0000000    0.1165480
344400.0000000    0.1102539
344440.0000000    0.1087008
344480.0000000    0.1078900
344520.0000000    0.1107880
344560.0000000    0.1021479
344600.0000000    0.1059341
344640.0000000    0.1052692
344680.0000000    0.1030358
344720.0000000    0.1106858
344760.0000000    0.1028151
344800.0000000    0.1078739
344840.0000000    0.1053383
344880.0000000    0.1060363
344920.0000000    0.1011466
344960.0000000    0.1031194
345000.0000000    0.1047769
345040.0000000    0.1104823
345080.0000000    0.1079758
345120.0000000    0.1075429
345160.0000000    0.1052405
345200.0000000    0.1085055
345240.0000000    0.1005467
345280.0000000    0.1045417
345320.0000000    0.1067213
345360.0000000    0.1093974
345400.0000000    0.1083532
345440.0000000    0.1083357
345480.0000000    0.1140084
345520.0000000    0.0987083
345560.0000000    0.1051553
345600.0000000    0.1032563
345640.0000000    0.0960750
345680.0000000    0.1054819
345720.0000000    0.0950366
345760.0000000    0.1075064
345800.0000000    0.1027669
345840.0000000    0.1100039
345880.0000000    0.1097256
345920.0000000    0.1117280
345960.0000000    0.1155107
346000.0000000    0.1161694
346040.0000000    0.1242848
346080.0000000    0.1160191
346120.0000000    0.1129254
346160.0000000    0.1180231
346200.0000000    0.1188786
346240.0000000    0.1123168
346280.0000000    0.1018314
346320.0000000    0.1142538
346360.0000000    0.1050931
346400.0000000    0.1099707
346440.0000000    0.1134438
346480.0000000    0.1156767
346520.0000000    0.1126229
346560.0000000    0.1069765
346600.0000000    0.1072337
346640.0000000    0.1114912
346680.0000000    0.1118023
346720.0000000    0.1149338
346760.0000000    0.1124738
346800.0000000    0.1147166
346840.0000000    0.1171719
346880.0000000    0.1142409
346920.0000000    0.1292287
346960.0000000    0.1205019
347000.0000000    0.1104374
347040.0000000    0.1067521
347080.0000000    0.1106878
347120.0000000    0.1097119
347160.0000000    0.1056968
347200.0000000    0.1171655
347240.0000000    0.1183339
347280.0000000    0.1123283
347320.0000000    0.1103617
347360.0000000    0.1181004
347400.0000000    0.1072451
347440.0000000    0.1158116
347480.0000000    0.1159571
347520.0000000    0.1113904
347560.0000000    0.1135086
347600.0000000    0.1066880
347640.0000000    0.1038283
347680.0000000    0.0974503
347720.0000000    0.1145266
347760.0000000    0.1187198
347800.0000000    0.1159896
347840.0000000    0.1138570
347880.0000000    0.1125720
347920.0000000    0.1115263
347960.0000000    0.1085788
348000.0000000    0.1071183
348040.0000000    0.1067439
348080.0000000    0.1143561
348120.0000000    0.1033569
348160.0000000    0.1084034
348200.0000000    0.1110195
348240.0000000    0.1125769
348280.0000000    0.1128808
348320.0000000    0.1095656
348360.0000000    0.1017193
348400.0000000    0.1108864
348440.0000000    0.1149241
348480.0000000    0.1128808
348520.0000000    0.1072759
348560.0000000    0.1086197
348600.0000000    0.1094769
348640.0000000    0.1104857
348680.0000000    0.1090814
348720.0000000    0.1121972
348760.0000000    0.1182727
348800.0000000    0.1113696
348840.0000000    0.1094980
348880.0000000    0.1076606
348920.0000000    0.1007006
348960.0000000    0.1020296
349000.0000000    0.1016990
349040.0000000    0.1012659
349080.0000000    0.1065245
349120.0000000    0.0982195
349160.0000000    0.0945964
349200.0000000    0.0955670
349240.0000000    0.1005742
349280.0000000    0.1056591
349320.0000000    0.0998265
349360.0000000    0.0969362
349400.0000000    0.0892432
349440.0000000    0.0941473
349480.0000000    0.0954560
349520.0000000    0.1069033
349560.0000000    0.0959870
349600.0000000    0.0909271
349640.0000000    0.0927886
349680.0000000    0.0930794
349720.0000000    0.1034081
349760.0000000    0.0943398
349800.0000000    0.1075968
349840.0000000    0.1047080
349880.0000000    0.0988348
349920.0000000    0.1069975
349960.0000000    0.0990569
350000.0000000    0.0954839
350040.0000000    0.0987556
350080.0000000    0.1046318
350120.0000000    0.1023786
350160.0000000    0.1000691
350200.0000000    0.1066096
350240.0000000    0.0977264
350280.0000000    0.1035858
350320.0000000    0.1058092
350360.0000000    0.1069947
350400.0000000    0.1060380
350440.0000000    0.0993415
350480.0000000    0.1030591
350520.0000000    0.1047239
350560.0000000    0.0982148
350600.0000000    0.1007097
350640.0000000    0.0995872
350680.0000000    0.0988076
350720.0000000    0.0941868
350760.0000000    0.0945722
350800.0000000    0.1041552
350840.0000000    0.1020637
350880.0000000    0.0949830
350920.0000000    0.1096433
350960.0000000    0.0928304
351000.0000000    0.0964107
351040.0000000    0.0994404
351080.0000000    0.0998474
351120.0000000    0.0984309
351160.0000000    0.1064517
351200.0000000    0.1050289
351240.0000000    0.1059672
351280.0000000    0.0934954
351320.0000000    0.0959802
351360.0000000    0.0893968
351400.0000000    0.1022310
351440.0000000    0.0980226
351480.0000000    0.0992482
351520.0000000    0.0956123
351560.0000000    0.1089968
351600.0000000    0.0878994
351640.0000000    0.1012520
351680.0000000    0.1004763
351720.0000000    0.0965316
351760.0000000    0.0900408
351800.0000000    0.0869795
351840.0000000    0.0951763
351880.0000000    0.0906204
351920.0000000    0.1038450
351960.0000000    0.1102266
352000.0000000    0.0955717
352040.0000000    0.0946692
352080.0000000    0.0935588
352120.0000000    0.0968508
352160.0000000    0.1035523
352200.0000000    0.1132203
352240.0000000    0.1087825
352280.0000000    0.1090736
352320.0000000    0.0940675
352360.0000000    0.1034697
352400.0000000    0.1024005
352440.0000000    0.1011327
352480.0000000    0.1080254
352520.0000000    0.0992782
352560.0000000    0.0947601
352600.0000000    0.0978796
352640.0000000    0.1057023
352680.0000000    0.0980306
352720.0000000    0.0998096
352760.0000000    0.1084025
352800.0000000    0.0942677
352840.0000000    0.1004143
352880.0000000    0.0908235
352920.0000000    0.0997308
352960.0000000    0.0972444
353000.0000000    0.1004985
353040.0000000    0.0885566
353080.0000000    0.0847448
353120.0000000    0.0887569
353160.0000000    0.1018568
353200.0000000    0.0975541
353240.0000000    0.0921181
353280.0000000    0.0974404
353320.0000000    0.0917992
353360.0000000    0.1080601
353400.0000000    0.0995676
353440.0000000    0.0950004
353480.0000000    0.0955187
353520.0000000    0.0992215
353560.0000000    0.1036822
353600.0000000    0.1027936
353640.0000000    0.1086307
353680.0000000    0.1080804
353720.0000000    0.1104647
353760.0000000    0.0973780
353800.0000000    0.1016332
353840.0000000    0.0947428
353880.0000000    0.1038689
353920.0000000    0.1070074
353960.0000000    0.0981288
354000.0000000    0.1024322
354040.0000000    0.1003132
354080.0000000    0.0976752
354120.0000000    0.1023769
354160.0000000    0.1006677
354200.0000000    0.1006696
354240.0000000    0.0921864
354280.0000000    0.0962708
354320.0000000    0.0930829
354360.0000000    0.0994438
354400.0000000    0.0995983
354440.0000000    0.0955320
354480.0000000    0.0980044
354520.0000000    0.0995326
354560.0000000    0.0950230
354600.0000000    0.0978815
354640.0000000    0.0959851
354680.0000000    0.1001019
354720.0000000    0.1018743
354760.0000000    0.1083729
354800.0000000    0.0949880
354840.0000000    0.0994125
354880.0000000    0.1036325
354920.0000000    0.1110253
354960.0000000    0.1044899
355000.0000000    0.1065820
355040.0000000    0.1042103
355080.0000000    0.1046186
355120.0000000    0.1006154
355160.0000000    0.1023023
355200.0000000    0.1025396
355240.0000000    0.0977536
355280.0000000    0.1005729
355320.0000000    0.1054467
355360.0000000    0.1096409
355400.0000000    0.0981189
355440.0000000    0.0929041
355480.0000000    0.0917439
355520.0000000    0.0946588
355560.0000000    0.0936996
355600.0000000    0.1013268
355640.0000000    0.1037796
355680.0000000    0.0949341
355720.0000000    0.1023341
355760.0000000    0.1042282
355800.0000000    0.0961336
355840.0000000    0.0922494
355880.0000000    0.0997038
355920.0000000    0.1017078
355960.0000000    0.0945279
356000.0000000    0.1004366
356040.0000000    0.1041870
356080.0000000    0.0974408
356120.0000000    0.0925038
356160.0000000    0.1028465
356200.0000000    0.0957961
356240.0000000    0.1032586
356280.0000000    0.0991283
356320.0000000    0.1012545
356360.0000000    0.1011727
356400.0000000    0.1047919
356440.0000000    0.1099758
356480.0000000    0.0970095
356520.0000000    0.1007113
356560.0000000    0.1023952
356600.0000000    0.0886617
356640.0000000    0.0900565
356680.0000000    0.1103003
356720.0000000    0.0973382
356760.0000000    0.1159262
356800.0000000    0.0989820
356840.0000000    0.0919689
356880.0000000    0.0954428
356920.0000000    0.0947051
356960.0000000    0.0984045
357000.0000000    0.0973048
357040.0000000    0.1032617
357080.0000000    0.1003308
357120.0000000    0.1001925
357160.0000000    0.0968368
357200.0000000    0.1090260
357240.0000000    0.1085303
357280.0000000    0.0971152
357320.0000000    0.1053030
357360.0000000    0.1036949
357400.0000000    0.1029978
357440.0000000    0.0975299
357480.0000000    0.1022759
357520.0000000    0.1021022
357560.0000000    0.1047613
357600.0000000    0.1061829
357640.0000000    0.1001036
357680.0000000    0.1063636
357720.0000000    0.1106417
357760.0000000    0.0955680
357800.0000000    0.1034432
357840.0000000    0.1083246
357880.0000000    0.1092968
357920.0000000    0.1046174
357960.0000000    0.1012734
358000.0000000    0.0979848
358040.0000000    0.1001198
358080.0000000    0.1007220
358120.0000000    0.1046816
358160.0000000    0.0926863
358200.0000000    0.1004852
358240.0000000    0.0960057
358280.0000000    0.0987961
358320.0000000    0.0918306
358360.0000000    0.1004233
358400.0000000    0.1085522
358440.0000000    0.1086509
358480.0000000    0.1075431
358520.0000000    0.1105227
358560.0000000    0.1057072
358600.0000000    0.1129935
358640.0000000    0.1141638
358680.0000000    0.1056825
358720.0000000    0.1082478
358760.0000000    0.0961187
358800.0000000    0.1015672
358840.0000000    0.1004347
358880.0000000    0.1065108
358920.0000000    0.1037130
358960.0000000    0.0994360
359000.0000000    0.1039130
359040.0000000    0.1067816
359080.0000000    0.1016931
359120.0000000    0.1069563
359160.0000000    0.1107226
359200.0000000    0.1066620
359240.0000000    0.1096249
359280.0000000    0.1141147
359320.0000000    0.1057351
359360.0000000    0.1004283
359400.0000000    0.1115709
359440.0000000    0.1090496
359480.0000000    0.1075671
359520.0000000    0.1104801
359560.0000000    0.1116999
359600.0000000    0.1068467
359640.0000000    0.1182201
359680.0000000    0.1132899
359720.0000000    0.1099491
359760.0000000    0.1128460
359800.0000000    0.1095117
359840.0000000    0.0989762
359880.0000000    0.1048260
359920.0000000    0.1108298
359960.0000000    0.1102194
360000.0000000    0.1064547
360040.0000000    0.1077859
360080.0000000    0.1172510
360120.0000000    0.1191635
360160.0000000    0.1159793
360200.0000000    0.1111147
360240.0000000    0.1106665
360280.0000000    0.1101089
360320.0000000    0.1029257
360360.0000000    0.1026763
360400.0000000    0.1078539
360440.0000000    0.1100760
360480.0000000    0.1084984
360520.0000000    0.1004152
360560.0000000    0.1020529
360600.0000000    0.1035411
360640.0000000    0.0950305
360680.0000000    0.1091950
360720.0000000    0.1033873
360760.0000000    0.1024386
360800.0000000    0.1019806
360840.0000000    0.1049844
360880.0000000    0.0989678
360920.0000000    0.0977587
360960.0000000    0.1004273
361000.0000000    0.1078136
361040.0000000    0.1034681
361080.0000000    0.1050828
361120.0000000    0.1058659
361160.0000000    0.1097386
361200.0000000    0.1076921
361240.0000000    0.0939998
361280.0000000    0.0961218
361320.0000000    0.1007815
361360.0000000    0.1062427
361400.0000000    0.0975730
361440.0000000    0.1085823
361480.0000000    0.0887723
361520.0000000    0.1047282
361560.0000000    0.1004513
361600.0000000    0.0981351
361640.0000000    0.1043331
361680.0000000    0.0867659
361720.0000000    0.0974985
361760.0000000    0.0931499
361800.0000000    0.0976408
361840.0000000    0.0991934
361880.0000000    0.0974229
361920.0000000    0.0975492
361960.0000000    0.0962666
362000.0000000    0.0979376
362040.0000000    0.0933872
362080.0000000    0.0962934
362120.0000000    0.1077163
362160.0000000    0.1065888
362200.0000000    0.0994395
362240.0000000    0.1029431
362280.0000000    0.1022502
362320.0000000    0.1040641
362360.0000000    0.0896999
362400.0000000    0.1036096
362440.0000000    0.1040901
362480.0000000    0.1022728
362520.0000000    0.1002986
362560.0000000    0.1008273
362600.0000000    0.0940750
362640.0000000    0.0974717
362680.0000000    0.1053706
362720.0000000    0.1009438
362760.0000000    0.1039288
362800.0000000    0.1073586
362840.0000000    0.1091471
362880.0000000    0.0943031
362920.0000000    0.0928674
362960.0000000    0.1011069
363000.0000000    0.1024041
363040.0000000    0.0976586
363080.0000000    0.0999595
363120.0000000    0.0982495
363160.0000000    0.1050069
363200.0000000    0.1067388
363240.0000000    0.1015265
363280.0000000    0.1109088
363320.0000000    0.1132850
363360.0000000    0.1027654
363400.0000000    0.1125851
363440.0000000    0.0984322
363480.0000000    0.1013848
363520.0000000    0.1012015
363560.0000000    0.0941709
363600.0000000    0.0952108
363640.0000000    0.0967276
363680.0000000    0.0976879
363720.0000000    0.1069357
363760.0000000    0.0898859
363800.0000000    0.0902512
363840.0000000    0.0959721
363880.0000000    0.1044117
363920.0000000    0.0845632
363960.0000000    0.0932010
364000.0000000    0.0963073
364040.0000000    0.0942162
364080.0000000    0.0967690
364120.0000000    0.0868629
364160.0000000    0.0907067
364200.0000000    0.0916016
364240.0000000    0.0941485
364280.0000000    0.0946194
364320.0000000    0.0973224
364360.0000000    0.1022487
364400.0000000    0.1006152
364440.0000000    0.0993008
364480.0000000    0.0918481
364520.0000000    0.0929061
364560.0000000    0.1067417
364600.0000000    0.1031007
364640.0000000    0.0938511
364680.0000000    0.0988355
364720.0000000    0.0970890
364760.0000000    0.0959727
364800.0000000    0.0999979
364840.0000000    0.0968337
364880.0000000    0.0936852
364920.0000000    0.0889414
364960.0000000    0.0945063
365000.0000000    0.0891898
365040.0000000    0.0951885
365080.0000000    0.0968196
365120.0000000    0.0944816
365160.0000000    0.0912088
365200.0000000    0.0915778
365240.0000000    0.0856358
365280.0000000    0.0920361
365320.0000000    0.0917001
365360.0000000    0.0922227
365400.0000000    0.1000571
365440.0000000    0.0896930
365480.0000000    0.0911506
365520.0000000    0.0930596
365560.0000000    0.1090699
365600.0000000    0.1094251
365640.0000000    0.0992771
365680.0000000    0.1021360
365720.0000000    0.0953342
365760.0000000    0.1053443
365800.0000000    0.0901076
365840.0000000    0.0966502
365880.0000000    0.0912683
365920.0000000    0.0970715
365960.0000000    0.1071784
366000.0000000    0.1046159
366040.0000000    0.0983356
366080.0000000    0.1089019
366120.0000000    0.1001460
366160.0000000    0.1003250
366200.0000000    0.0913358
366240.0000000    0.1028364
366280.0000000    0.0920351
366320.0000000    0.1088110
366360.0000000    0.0995788
366400.0000000    0.0996921
366440.0000000    0.1051574
366480.0000000    0.1011127
366520.0000000    0.0988896
366560.0000000    0.0977171
366600.0000000    0.0955090
366640.0000000    0.0966152
366680.0000000    0.0972104
366720.0000000    0.0924329
366760.0000000    0.0994099
366800.0000000    0.0901938
366840.0000000    0.0857223
366880.0000000    0.0968592
366920.0000000    0.0958351
366960.0000000    0.1019422
367000.0000000    0.0943092
367040.0000000    0.0903727
367080.0000000    0.0933965
367120.0000000    0.0897710
367160.0000000    0.0919806
367200.0000000    0.0947024
367240.0000000    0.0930041
367280.0000000    0.0904910
367320.0000000    0.0905067
367360.0000000    0.0924917
367400.0000000    0.0878126
367440.0000000    0.0905527
367480.0000000    0.0920267
367520.0000000    0.0916454
367560.0000000    0.0943244
367600.0000000    0.0922000
367640.0000000    0.0954837
367680.0000000    0.0962882
367720.0000000    0.0913261
367760.0000000    0.0920921
367800.0000000    0.0971867
367840.0000000    0.1014162
367880.0000000    0.0978085
367920.0000000    0.1010809
367960.0000000    0.1018636
368000.0000000    0.1060530
368040.0000000    0.0919495
368080.0000000    0.0949071
368120.0000000    0.0877832
368160.0000000    0.0961036
368200.0000000    0.0970826
368240.0000000    0.0987734
368280.0000000    0.0925804
368320.0000000    0.1010757
368360.0000000    0.0950327
368400.0000000    0.1019546
368440.0000000    0.1002491
368480.0000000    0.0969218
368520.0000000    0.0994382
368560.0000000    0.0984688
368600.0000000    0.1050228
368640.0000000    0.0896386
368680.0000000    0.0991898
368720.0000000    0.0923989
368760.0000000    0.0970080
368800.0000000    0.0963957
368840.0000000    0.0922149
368880.0000000    0.0952809
368920.0000000    0.0938802
368960.0000000    0.0914191
369000.0000000    0.0944726
369040.0000000    0.1021281
369080.0000000    0.0969769
369120.0000000    0.0998244
369160.0000000    0.0974166
369200.0000000    0.0999848
369240.0000000    0.0991485
369280.0000000    0.1034314
369320.0000000    0.0947036
369360.0000000    0.0956123
369400.0000000    0.0946216
369440.0000000    0.0994695
369480.0000000    0.1009522
369520.0000000    0.0934479
369560.0000000    0.0950380
369600.0000000    0.1053299
369640.0000000    0.1075919
369680.0000000    0.1019869
369720.0000000    0.1002243
369760.0000000    0.1034545
369800.0000000    0.1041545
369840.0000000    0.1043043
369880.0000000    0.0950808
369920.0000000    0.1016358
369960.0000000    0.0957869
370000.0000000    0.1015221
370040.0000000    0.0931864
370080.0000000    0.0974440
370120.0000000    0.1048040
370160.0000000    0.0991499
370200.0000000    0.0996688
370240.0000000    0.0963135
370280.0000000    0.0958143
370320.0000000    0.0955692
370360.0000000    0.1033664
370400.0000000    0.0967975
370440.0000000    0.1026602
370480.0000000    0.1005756
370520.0000000    0.0964506
370560.0000000    0.0858123
370600.0000000    0.1008045
370640.0000000    0.0893701
370680.0000000    0.0885213
370720.0000000    0.1001561
370760.0000000    0.1015453
370800.0000000    0.0904294
370840.0000000    0.0920402
370880.0000000    0.1054184
370920.0000000    0.1033592
370960.0000000    0.1079915
371000.0000000    0.1008071
371040.0000000    0.0985316
371080.0000000    0.1140132
371120.0000000    0.1113338
371160.0000000    0.1162941
371200.0000000    0.1107888
371240.0000000    0.1041008
371280.0000000    0.1013664
371320.0000000    0.0987266
371360.0000000    0.0999269
371400.0000000    0.1013191
371440.0000000    0.1050025
371480.0000000    0.1008489
371520.0000000    0.1009605
371560.0000000    0.1006842
371600.0000000    0.1071092
371640.0000000    0.1102932
371680.0000000    0.1130186
371720.0000000    0.1043168
371760.0000000    0.0961314
371800.0000000    0.0993140
371840.0000000    0.1064908
371880.0000000    0.0943869
371920.0000000    0.1113921
371960.0000000    0.1073641
372000.0000000    0.1070561
372040.0000000    0.1073660
372080.0000000    0.1176936
372120.0000000    0.1140387
372160.0000000    0.1104190
372200.0000000    0.1132807
372240.0000000    0.1062767
372280.0000000    0.1105389
372320.0000000    0.1051990
372360.0000000    0.1186163
372400.0000000    0.1124107
372440.0000000    0.1115427
372480.0000000    0.1151984
372520.0000000    0.1014199
372560.0000000    0.1060435
372600.0000000    0.1160705
372640.0000000    0.1101258
372680.0000000    0.1042942
372720.0000000    0.1111282
372760.0000000    0.1075912
372800.0000000    0.1064790
372840.0000000    0.1092521
372880.0000000    0.1089537
372920.0000000    0.1073449
372960.0000000    0.1104144
373000.0000000    0.1103721
373040.0000000    0.1093923
373080.0000000    0.1039157
373120.0000000    0.1089905
373160.0000000    0.1131367
373200.0000000    0.1116153
373240.0000000    0.1150813
373280.0000000    0.1010431
373320.0000000    0.1058678
373360.0000000    0.1063031
373400.0000000    0.1035308
373440.0000000    0.1070713
373480.0000000    0.1149346
373520.0000000    0.1158314
373560.0000000    0.1177418
373600.0000000    0.1175003
373640.0000000    0.1166341
373680.0000000    0.1251019
373720.0000000    0.1167899
373760.0000000    0.1200611
373800.0000000    0.1261395
373840.0000000    0.1280984
373880.0000000    0.1203453
373920.0000000    0.1265987
373960.0000000    0.1203633
374000.0000000    0.1109593
374040.0000000    0.1073927
374080.0000000    0.1091796
374120.0000000    0.1102004
374160.0000000    0.1124738
374200.0000000    0.1146910
374240.0000000    0.1168319
374280.0000000    0.1100331
374320.0000000    0.1192773
374360.0000000    0.1183322
374400.0000000    0.1246007
374440.0000000    0.1088536
374480.0000000    0.1280490
374520.0000000    0.1168497
374560.0000000    0.1297531
374600.0000000    0.1361117
374640.0000000    0.1345763
374680.0000000    0.1263981
374720.0000000    0.1271082
374760.0000000    0.1148996
374800.0000000    0.1156669
374840.0000000    0.1239168
374880.0000000    0.1188329
374920.0000000    0.1218500
374960.0000000    0.1305374
375000.0000000    0.1272299
375040.0000000    0.1194396
375080.0000000    0.1182013
375120.0000000    0.1133148
375160.0000000    0.1169263
375200.0000000    0.1270837
375240.0000000    0.1173208
375280.0000000    0.1024824
375320.0000000    0.1071734
375360.0000000    0.1112998
375400.0000000    0.1210179
375440.0000000    0.1152184
375480.0000000    0.1134237
375520.0000000    0.1212700
375560.0000000    0.1185735
375600.0000000    0.1167941
375640.0000000    0.1185220
375680.0000000    0.1146240
375720.0000000    0.1011949
375760.0000000    0.1190229
375800.0000000    0.1123969
375840.0000000    0.1154787
375880.0000000    0.1084809
375920.0000000    0.1134017
375960.0000000    0.1086685
376000.0000000    0.1178411
376040.0000000    0.1113564
376080.0000000    0.1092426
376120.0000000    0.1100890
376160.0000000    0.1081217
376200.0000000    0.1072985
376240.0000000    0.1001493
376280.0000000    0.1094067
376320.0000000    0.1141675
376360.0000000    0.1037487
376400.0000000    0.1101479
376440.0000000    0.1178517
376480.0000000    0.1053427
376520.0000000    0.1059456
376560.0000000    0.1035535
376600.0000000    0.1087428
376640.0000000    0.1155915
376680.0000000    0.1094925
376720.0000000    0.1059872
376760.0000000    0.1178381
376800.0000000    0.1168529
376840.0000000    0.1120473
376880.0000000    0.1053569
376920.0000000    0.1127608
376960.0000000    0.1094440
377000.0000000    0.1039843
377040.0000000    0.1020697
377080.0000000    0.1040928
377120.0000000    0.1119986
377160.0000000    0.1002865
377200.0000000    0.1052755
377240.0000000    0.1015272
377280.0000000    0.1146936
377320.0000000    0.0987505
377360.0000000    0.1034964
377400.0000000    0.1135947
377440.0000000    0.1114499
377480.0000000    0.1058208
377520.0000000    0.1058595
377560.0000000    0.1035559
377600.0000000    0.1013677
377640.0000000    0.0933937
377680.0000000    0.1076363
377720.0000000    0.1166376
377760.0000000    0.1105686
377800.0000000    0.1114855
377840.0000000    0.1087784
377880.0000000    0.1087582
377920.0000000    0.1130605
377960.0000000    0.1154004
378000.0000000    0.1006929
378040.0000000    0.1117085
378080.0000000    0.1092737
378120.0000000    0.1091042
378160.0000000    0.1103169
378200.0000000    0.1104824
378240.0000000    0.1086008
378280.0000000    0.1185390
378320.0000000    0.1040924
378360.0000000    0.1048958
378400.0000000    0.0988757
378440.0000000    0.0908555
378480.0000000    0.0987851
378520.0000000    0.0967574
378560.0000000    0.0950686
378600.0000000    0.1005931
378640.0000000    0.1018608
378680.0000000    0.1090944
378720.0000000    0.1071402
378760.0000000    0.1173525
378800.0000000    0.1106807
378840.0000000    0.1092843
378880.0000000    0.1020330
378920.0000000    0.1013026
378960.0000000    0.1010929
379000.0000000    0.0939549
379040.0000000    0.0972477
379080.0000000    0.0999156
379120.0000000    0.1026985
379160.0000000    0.1099402
379200.0000000    0.1214787
379240.0000000    0.1186225
379280.0000000    0.1248116
379320.0000000    0.1140785
379360.0000000    0.1283497
379400.0000000    0.1149231
379440.0000000    0.1039681
379480.0000000    0.1017035
379520.0000000    0.1079200
379560.0000000    0.1116641
379600.0000000    0.1057538
379640.0000000    0.0983056
379680.0000000    0.1032633
379720.0000000    0.1001097
379760.0000000    0.1018609
379800.0000000    0.1023213
379840.0000000    0.1052140
379880.0000000    0.0995665
379920.0000000    0.1026385
379960.0000000    0.1009914
380000.0000000    0.1053579
380040.0000000    0.1106976
380080.0000000    0.1080794
380120.0000000    0.1063395
380160.0000000    0.1083775
380200.0000000    0.1112059
380240.0000000    0.1084960
380280.0000000    0.1086533
380320.0000000    0.1063906
380360.0000000    0.1109456
380400.0000000    0.1129636
380440.0000000    0.1072262
380480.0000000    0.1192368
380520.0000000    0.1109679
380560.0000000    0.1084775
380600.0000000    0.1199243
380640.0000000    0.1074522
380680.0000000    0.1058967
380720.0000000    0.1055306
380760.0000000    0.1153518
380800.0000000    0.1091567
380840.0000000    0.1067527
380880.0000000    0.1067364
380920.0000000    0.1088941
380960.0000000    0.1122059
381000.0000000    0.1168711
381040.0000000    0.1129940
381080.0000000    0.1024054
381120.0000000    0.1017281
381160.0000000    0.1054816
381200.0000000    0.1014492
381240.0000000    0.1036442
381280.0000000    0.1064150
381320.0000000    0.1181183
381360.0000000    0.1203580
381400.0000000    0.1233239
381440.0000000    0.1119583
381480.0000000    0.1084858
381520.0000000    0.1132512
381560.0000000    0.1049483
381600.0000000    0.1097771
381640.0000000    0.1158248
381680.0000000    0.1187164
381720.0000000    0.1236536
381760.0000000    0.1224068
381800.0000000    0.1127974
381840.0000000    0.1049182
381880.0000000    0.1220454
381920.0000000    0.1075863
381960.0000000    0.1071183
382000.0000000    0.1110227
382040.0000000    0.1084018
382080.0000000    0.1031731
382120.0000000    0.1102995
382160.0000000    0.1128442
382200.0000000    0.1000192
382240.0000000    0.0996413
382280.0000000    0.1044106
382320.0000000    0.1017562
382360.0000000    0.1023907
382400.0000000    0.1062455
382440.0000000    0.1049350
382480.0000000    0.1028795
382520.0000000    0.1067147
382560.0000000    0.1043206
382600.0000000    0.1093733
382640.0000000    0.1010724
382680.0000000    0.1098149
382720.0000000    0.0969283
382760.0000000    0.0961820
382800.0000000    0.0976736
382840.0000000    0.0978822
382880.0000000    0.1010082
382920.0000000    0.1029822
382960.0000000    0.1039804
383000.0000000    0.1050686
383040.0000000    0.1060714
383080.0000000    0.0994039
383120.0000000    0.0976571
383160.0000000    0.1063256
383200.0000000    0.0980009
383240.0000000    0.0960610
383280.0000000    0.1062385
383320.0000000    0.0979023
383360.0000000    0.0970753
383400.0000000    0.0991555
383440.0000000    0.0939981
383480.0000000    0.1018813
383520.0000000    0.0958655
383560.0000000    0.1041008
383600.0000000    0.1044599
383640.0000000    0.1062295
383680.0000000    0.1037857
383720.0000000    0.1043027
383760.0000000    0.1011843
383800.0000000    0.1005940
383840.0000000    0.1102007
383880.0000000    0.1070616
383920.0000000    0.0993644
383960.0000000    0.1051395
384000.0000000    0.1005051
384040.0000000    0.0881231
384080.0000000    0.1006847
384120.0000000    0.0956098
384160.0000000    0.1004697
384200.0000000    0.1000553
384240.0000000    0.1035722
384280.0000000    0.0969817
384320.0000000    0.1001303
384360.0000000    0.1047973
384400.0000000    0.1054895
384440.0000000    0.1043389
384480.0000000    0.0976983
384520.0000000    0.1182082
384560.0000000    0.1075772
384600.0000000    0.1023625
384640.0000000    0.1114670
384680.0000000    0.1218210
384720.0000000    0.1078573
384760.0000000    0.1043187
384800.0000000    0.1057567
384840.0000000    0.1008141
384880.0000000    0.1002561
384920.0000000    0.0981593
384960.0000000    0.0984509
385000.0000000    0.0924537
385040.0000000    0.0940229
385080.0000000    0.0939393
385120.0000000    0.1022651
385160.0000000    0.0931282
385200.0000000    0.1008953
385240.0000000    0.0908754
385280.0000000    0.0944174
385320.0000000    0.0946311
385360.0000000    0.1026077
385400.0000000    0.0978229
385440.0000000    0.1009224
385480.0000000    0.0966128
385520.0000000    0.1011806
385560.0000000    0.0946579
385600.0000000    0.0943784
385640.0000000    0.1101695
385680.0000000    0.1010682
385720.0000000    0.0952976
385760.0000000    0.0983501
385800.0000000    0.1036988
385840.0000000    0.1074767
385880.0000000    0.1025830
385920.0000000    0.0970445
385960.0000000    0.1046289
386000.0000000    0.1045873
386040.0000000    0.1020356
386080.0000000    0.1029667
386120.0000000    0.0984103
386160.0000000    0.1093635
386200.0000000    0.1085913
386240.0000000    0.1052061
386280.0000000    0.1066419
386320.0000000    0.0956302
386360.0000000    0.0975494
386400.0000000    0.1038359
386440.0000000    0.1206044
386480.0000000    0.1080244
386520.0000000    0.1065462
386560.0000000    0.1155208
386600.0000000    0.1070783
386640.0000000    0.1128505
386680.0000000    0.1108564
386720.0000000    0.1091878
386760.0000000    0.1116385
386800.0000000    0.1117051
386840.0000000    0.1063121
386880.0000000    0.1088270
386920.0000000    0.1075675
386960.0000000    0.1088976
387000.0000000    0.1034253
387040.0000000    0.1122016
387080.0000000    0.1035941
387120.0000000    0.1107977
387160.0000000    0.1051906
387200.0000000    0.1122563
387240.0000000    0.1081787
387280.0000000    0.1036886
387320.0000000    0.0992246
387360.0000000    0.1057183
387400.0000000    0.1060046
387440.0000000    0.1037691
387480.0000000    0.1055653
387520.0000000    0.1007406
387560.0000000    0.1041791
387600.0000000    0.1103717
387640.0000000    0.1021400
387680.0000000    0.0946052
387720.0000000    0.0959079
387760.0000000    0.1027436
387800.0000000    0.1062845
387840.0000000    0.1019065
387880.0000000    0.1101194
387920.0000000    0.1079581
387960.0000000    0.1118282
388000.0000000    0.1036225
388040.0000000    0.1110849
388080.0000000    0.1110759
388120.0000000    0.1021093
388160.0000000    0.1051402
388200.0000000    0.1034525
388240.0000000    0.1052839
388280.0000000    0.1075455
388320.0000000    0.1074787
388360.0000000    0.1162348
388400.0000000    0.1096623
388440.0000000    0.1030912
388480.0000000    0.1003823
388520.0000000    0.1110252
388560.0000000    0.1030139
388600.0000000    0.1056953
388640.0000000    0.1018074
388680.0000000    0.1031674
388720.0000000    0.1077892
388760.0000000    0.1124939
388800.0000000    0.1053475
388840.0000000    0.1087482
388880.0000000    0.1041674
388920.0000000    0.1114797
388960.0000000    0.1078923
389000.0000000    0.1068756
389040.0000000    0.1021131
389080.0000000    0.1006101
389120.0000000    0.1122302
389160.0000000    0.1064967
389200.0000000    0.1075313
389240.0000000    0.1193445
389280.0000000    0.1095127
389320.0000000    0.1079960
389360.0000000    0.1023126
389400.0000000    0.1229371
389440.0000000    0.1222554
389480.0000000    0.1124105
389520.0000000    0.1077670
389560.0000000    0.1117675
389600.0000000    0.1145950
389640.0000000    0.1157527
389680.0000000    0.1156774
389720.0000000    0.1104865
389760.0000000    0.1148346
389800.0000000    0.1046942
389840.0000000    0.1142383
389880.0000000    0.1188635
389920.0000000    0.0988897
389960.0000000    0.1103661
390000.0000000    0.1010170
390040.0000000    0.1152945
390080.0000000    0.1074938
390120.0000000    0.1027994
390160.0000000    0.0974299
390200.0000000    0.1079317
390240.0000000    0.1113250
390280.0000000    0.1079773
390320.0000000    0.1172051
390360.0000000    0.1009516
390400.0000000    0.1009647
390440.0000000    0.1184248
390480.0000000    0.1084748
390520.0000000    0.1080404
390560.0000000    0.1163861
390600.0000000    0.1172132
390640.0000000    0.1147190
390680.0000000    0.1187417
390720.0000000    0.1198527
390760.0000000    0.1191402
390800.0000000    0.1171147
390840.0000000    0.1107434
390880.0000000    0.1089399
390920.0000000    0.1217799
390960.0000000    0.1166704
391000.0000000    0.1111351
391040.0000000    0.1150511
391080.0000000    0.1144732
391120.0000000    0.1270208
391160.0000000    0.1211906
391200.0000000    0.1164096
391240.0000000    0.1129346
391280.0000000    0.1161124
391320.0000000    0.1196829
391360.0000000    0.1242581
391400.0000000    0.1094721
391440.0000000    0.1158753
391480.0000000    0.1110201
391520.0000000    0.1090075
391560.0000000    0.1196695
391600.0000000    0.1138951
391640.0000000    0.1246020
391680.0000000    0.1181324
391720.0000000    0.1101894
391760.0000000    0.1137030
391800.0000000    0.1181467
391840.0000000    0.1101775
391880.0000000    0.1121242
391920.0000000    0.1101569
391960.0000000    0.1134767
392000.0000000    0.1187579
392040.0000000    0.1088588
392080.0000000    0.1059528
392120.0000000    0.1138601
392160.0000000    0.1124531
392200.0000000    0.1063866
392240.0000000    0.1058434
392280.0000000    0.1154690
392320.0000000    0.1180375
392360.0000000    0.1120181
392400.0000000    0.1068268
392440.0000000    0.1117882
392480.0000000    0.1072526
392520.0000000    0.1168235
392560.0000000    0.1116612
392600.0000000    0.1294131
392640.0000000    0.1061309
392680.0000000    0.1234200
392720.0000000    0.1096465
392760.0000000    0.1162438
392800.0000000    0.1013010
392840.0000000    0.1152111
392880.0000000    0.1119469
392920.0000000    0.1161682
392960.0000000    0.1172826
393000.0000000    0.1140882
393040.0000000    0.1134307
393080.0000000    0.1176413
393120.0000000    0.1165191
393160.0000000    0.1165499
393200.0000000    0.1130983
393240.0000000    0.1098164
393280.0000000    0.1064413
393320.0000000    0.1049808
393360.0000000    0.1217373
393400.0000000    0.1137051
393440.0000000    0.1109967
393480.0000000    0.1078545
393520.0000000    0.1136981
393560.0000000    0.1145060
393600.0000000    0.1031134
393640.0000000    0.1080593
393680.0000000    0.1057683
393720.0000000    0.1161785
393760.0000000    0.1026479
393800.0000000    0.1029220
393840.0000000    0.1142472
393880.0000000    0.1079958
393920.0000000    0.1140811
393960.0000000    0.1093925
394000.0000000    0.1091999
394040.0000000    0.1027868
394080.0000000    0.1112845
394120.0000000    0.1004774
394160.0000000    0.1028004
394200.0000000    0.1031062
394240.0000000    0.1073342
394280.0000000    0.1084257
394320.0000000    0.1078109
394360.0000000    0.1101547
394400.0000000    0.1148289
394440.0000000    0.1082735
394480.0000000    0.1149037
394520.0000000    0.1169125
394560.0000000    0.1143148
394600.0000000    0.1138609
394640.0000000    0.1134911
394680.0000000    0.1046032
394720.0000000    0.1185284
394760.0000000    0.1244210
394800.0000000    0.0995103
394840.0000000    0.1069480
394880.0000000    0.1138826
394920.0000000    0.1242490
394960.0000000    0.1054233
395000.0000000    0.1127073
395040.0000000    0.1126617
395080.0000000    0.1127283
395120.0000000    0.1207054
395160.0000000    0.1028323
395200.0000000    0.0993732
395240.0000000    0.1041327
395280.0000000    0.0939138
395320.0000000    0.1092229
395360.0000000    0.1088084
395400.0000000    0.1053340
395440.0000000    0.1015360
395480.0000000    0.1064062
395520.0000000    0.1104518
395560.0000000    0.1147612
395600.0000000    0.1081094
395640.0000000    0.1103531
395680.0000000    0.0999184
395720.0000000    0.0966588
395760.0000000    0.1054817
395800.0000000    0.1053752
395840.0000000    0.1063522
395880.0000000    0.1040406
395920.0000000    0.0980043
395960.0000000    0.1028179
396000.0000000    0.1030852
396040.0000000    0.1002490
396080.0000000    0.1108195
396120.0000000    0.1008281
396160.0000000    0.1019684
396200.0000000    0.1088296
396240.0000000    0.1124902
396280.0000000    0.1223321
396320.0000000    0.1269010
396360.0000000    0.1114866
396400.0000000    0.1125392
396440.0000000    0.1015923
396480.0000000    0.1015738
396520.0000000    0.1064728
396560.0000000    0.1025860
396600.0000000    0.1123603
396640.0000000    0.1074362
396680.0000000    0.1014611
396720.0000000    0.1095885
396760.0000000    0.1071462
396800.0000000    0.1094681
396840.0000000    0.1183395
396880.0000000    0.1190011
396920.0000000    0.1031299
396960.0000000    0.1132402
397000.0000000    0.1046251
397040.0000000    0.1033427
397080.0000000    0.1129917
397120.0000000    0.1171603
397160.0000000    0.1163826
397200.0000000    0.1069537
397240.0000000    0.1163666
397280.0000000    0.1130987
397320.0000000    0.1210113
397360.0000000    0.1247508
397400.0000000    0.1119109
397440.0000000    0.1107678
397480.0000000    0.1148911
397520.0000000    0.1101630
397560.0000000    0.1052196
397600.0000000    0.0975793
397640.0000000    0.1125501
397680.0000000    0.1074551
397720.0000000    0.1080269
397760.0000000    0.1082537
397800.0000000    0.1147853
397840.0000000    0.1077204
397880.0000000    0.1059270
397920.0000000    0.1051334
397960.0000000    0.1164237
398000.0000000    0.1050373
398040.0000000    0.1001713
398080.0000000    0.1182295
398120.0000000    0.1075928
398160.0000000    0.1147808
398200.0000000    0.1149978
398240.0000000    0.1080099
398280.0000000    0.1121665
398320.0000000    0.1047897
398360.0000000    0.0999747
398400.0000000    0.1034719
398440.0000000    0.1086702
398480.0000000    0.1061772
398520.0000000    0.0985655
398560.0000000    0.0965319
398600.0000000    0.1017924
398640.0000000    0.1104641
398680.0000000    0.1137655
398720.0000000    0.1137418
398760.0000000    0.1014695
398800.0000000    0.1082371
398840.0000000    0.1092140
398880.0000000    0.1161265
398920.0000000    0.1175607
398960.0000000    0.1103454
399000.0000000    0.1006330
399040.0000000    0.1102061
399080.0000000    0.1146799
399120.0000000    0.1049836
399160.0000000    0.1078307
399200.0000000    0.1068513
399240.0000000    0.0966901
399280.0000000    0.1065001
399320.0000000    0.1094925
399360.0000000    0.1108177
399400.0000000    0.1080771
399440.0000000    0.1066814
399480.0000000    0.1111884
399520.0000000    0.1099009
399560.0000000    0.1200325
399600.0000000    0.1100099
399640.0000000    0.1129472
399680.0000000    0.1112475
399720.0000000    0.1078027
399760.0000000    0.1035076
399800.0000000    0.1127916
399840.0000000    0.1117832
399880.0000000    0.1034420
399920.0000000    0.1105157
399960.0000000    0.1050031
400000.0000000    0.1063697
400040.0000000    0.1094155
400080.0000000    0.1177478
400120.0000000    0.1077965
400160.0000000    0.1077571
400200.0000000    0.1116457
400240.0000000    0.1166165
400280.0000000    0.1195161
400320.0000000    0.0992744
400360.0000000    0.1065743
400400.0000000    0.1048267
400440.0000000    0.1100589
400480.0000000    0.1201040
400520.0000000    0.1175889
400560.0000000    0.1052880
400600.0000000    0.0997821
400640.0000000    0.0960702
400680.0000000    0.1055269
400720.0000000    0.1004470
400760.0000000    0.1006609
400800.0000000    0.0929307
400840.0000000    0.0972130
400880.0000000    0.0978859
400920.0000000    0.0980988
400960.0000000    0.0951593
401000.0000000    0.0979959
401040.0000000    0.0973158
401080.0000000    0.0921866
401120.0000000    0.0957525
401160.0000000    0.1052395
401200.0000000    0.1101280
401240.0000000    0.0971401
401280.0000000    0.1041084
401320.0000000    0.0975216
401360.0000000    0.0997150
401400.0000000    0.0978678
401440.0000000    0.1028673
401480.0000000    0.0988388
401520.0000000    0.1032365
401560.0000000    0.1005163
401600.0000000    0.0961030
401640.0000000    0.1020296
401680.0000000    0.0999549
401720.0000000    0.1117628
401760.0000000    0.1099153
401800.0000000    0.1089945
401840.0000000    0.1163702
401880.0000000    0.1139417
401920.0000000    0.1180907
401960.0000000    0.1193654
402000.0000000    0.1118444
402040.0000000    0.1121837
402080.0000000    0.1149979
402120.0000000    0.1190718
402160.0000000    0.1119761
402200.0000000    0.1172777
402240.0000000    0.1132098
402280.0000000    0.1203499
402320.0000000    0.1128578
402360.0000000    0.1078426
402400.0000000    0.1095942
402440.0000000    0.1127223
402480.0000000    0.1144866
402520.0000000    0.1147424
402560.0000000    0.0971890
402600.0000000    0.1067681
402640.0000000    0.1106774
402680.0000000    0.1107742
402720.0000000    0.1090165
402760.0000000    0.1109378
402800.0000000    0.1238728
402840.0000000    0.1088184
402880.0000000    0.1138210
402920.0000000    0.1110057
402960.0000000    0.1110127
403000.0000000    0.1128552
403040.0000000    0.1107697
403080.0000000    0.1113245
403120.0000000    0.1120583
403160.0000000    0.1110948
403200.0000000    0.1151057
403240.0000000    0.1006286
403280.0000000    0.1040663
403320.0000000    0.1141101
403360.0000000    0.1052077
403400.0000000    0.1134714
403440.0000000    0.1149359
403480.0000000    0.1120769
403520.0000000    0.1128736
403560.0000000    0.1091419
403600.0000000    0.1090674
403640.0000000    0.1166662
403680.0000000    0.1132326
403720.0000000    0.1186916
403760.0000000    0.1107112
403800.0000000    0.1087097
403840.0000000    0.1015188
403880.0000000    0.0975343
403920.0000000    0.0949410
403960.0000000    0.1022655
404000.0000000    0.1067812
404040.0000000    0.1110196
404080.0000000    0.1061672
404120.0000000    0.1068113
404160.0000000    0.1032000
404200.0000000    0.1155947
404240.0000000    0.1071710
404280.0000000    0.1167245
404320.0000000    0.1054413
404360.0000000    0.1035828
404400.0000000    0.1076414
404440.0000000    0.1080052
404480.0000000    0.1135561
404520.0000000    0.1135857
404560.0000000    0.1107229
404600.0000000    0.1065298
404640.0000000    0.1067760
404680.0000000    0.1128736
404720.0000000    0.1100749
404760.0000000    0.1155588
404800.0000000    0.1082398
404840.0000000    0.1132194
404880.0000000    0.1132425
404920.0000000    0.1205044
404960.0000000    0.1092846
405000.0000000    0.1277189
405040.0000000    0.1121981
405080.0000000    0.1085911
405120.0000000    0.1170369
405160.0000000    0.1053370
405200.0000000    0.1155209
405240.0000000    0.1082146
405280.0000000    0.1127787
405320.0000000    0.1037842
405360.0000000    0.1131078
405400.0000000    0.1080618
405440.0000000    0.1064558
405480.0000000    0.1065279
405520.0000000    0.1122971
405560.0000000    0.1157831
405600.0000000    0.1058824
405640.0000000    0.1099786
405680.0000000    0.1140405
405720.0000000    0.1000383
405760.0000000    0.0992675
405800.0000000    0.0992628
405840.0000000    0.1028100
405880.0000000    0.0989460
405920.0000000    0.1058996
405960.0000000    0.1088101
406000.0000000    0.0915600
406040.0000000    0.1103363
406080.0000000    0.1064782
406120.0000000    0.1114663
406160.0000000    0.1084401
406200.0000000    0.1194164
406240.0000000    0.1011822
406280.0000000    0.1072122
406320.0000000    0.0956990
406360.0000000    0.1093861
406400.0000000    0.0988035
406440.0000000    0.1008255
406480.0000000    0.1047008
406520.0000000    0.1056865
406560.0000000    0.0984815
406600.0000000    0.1049825
406640.0000000    0.0986120
406680.0000000    0.1020600
406720.0000000    0.1034251
406760.0000000    0.1117612
406800.0000000    0.1065218
406840.0000000    0.1187546
406880.0000000    0.1045087
406920.0000000    0.1030955
406960.0000000    0.1156335
407000.0000000    0.1051339
407040.0000000    0.1011266
407080.0000000    0.0916888
407120.0000000    0.0973298
407160.0000000    0.0914886
407200.0000000    0.0978262
407240.0000000    0.1010539
407280.0000000    0.1009483
407320.0000000    0.1106594
407360.0000000    0.1052084
407400.0000000    0.1106666
407440.0000000    0.1085554
407480.0000000    0.1063026
407520.0000000    0.1121426
407560.0000000    0.1059809
407600.0000000    0.0985153
407640.0000000    0.1032214
407680.0000000    0.1101008
407720.0000000    0.1066182
407760.0000000    0.1143546
407800.0000000    0.1039335
407840.0000000    0.1089028
407880.0000000    0.1127677
407920.0000000    0.1066337
407960.0000000    0.1233822
408000.0000000    0.1259796
408040.0000000    0.1129522
408080.0000000    0.1220912
408120.0000000    0.1213262
408160.0000000    0.1115090
408200.0000000    0.1101655
408240.0000000    0.1050949
408280.0000000    0.1245774
408320.0000000    0.1190505
408360.0000000    0.1112289
408400.0000000    0.1142708
408440.0000000    0.1119451
408480.0000000    0.1144391
408520.0000000    0.1201344
408560.0000000    0.1188561
408600.0000000    0.1347111
408640.0000000    0.1209943
408680.0000000    0.1119077
408720.0000000    0.1177638
408760.0000000    0.1113321
408800.0000000    0.1068230
408840.0000000    0.1092031
408880.0000000    0.1083029
408920.0000000    0.1171911
408960.0000000    0.1211425
409000.0000000    0.1179576
409040.0000000    0.1201894
409080.0000000    0.1086391
409120.0000000    0.1106772
409160.0000000    0.1203716
409200.0000000    0.1198247
409240.0000000    0.1172597
409280.0000000    0.1281405
409320.0000000    0.1171745
409360.0000000    0.1191385
409400.0000000    0.1206295
409440.0000000    0.1152462
409480.0000000    0.1075725
409520.0000000    0.1211220
409560.0000000    0.1161091
409600.0000000    0.1178481
409640.0000000    0.1179665
409680.0000000    0.1261505
409720.0000000    0.1180658
409760.0000000    0.1170550
409800.0000000    0.1143190
409840.0000000    0.1212777
409880.0000000    0.1104612
409920.0000000    0.1103808
409960.0000000    0.1168874
410000.0000000    0.1151379
410040.0000000    0.1103264
410080.0000000    0.1058127
410120.0000000    0.1089728
410160.0000000    0.1150318
410200.0000000    0.1216491
410240.0000000    0.1155659
410280.0000000    0.1186952
410320.0000000    0.1171651
410360.0000000    0.1186083
410400.0000000    0.1156966
410440.0000000    0.1172502
410480.0000000    0.1245909
410520.0000000    0.1145937
410560.0000000    0.1096905
410600.0000000    0.0978374
410640.0000000    0.1014685
410680.0000000    0.1222706
410720.0000000    0.1069942
410760.0000000    0.1190603
410800.0000000    0.1247743
410840.0000000    0.1148888
410880.0000000    0.1142176
410920.0000000    0.1207877
410960.0000000    0.1098072
411000.0000000    0.1212650
411040.0000000    0.1233014
411080.0000000    0.1150027
411120.0000000    0.1146597
411160.0000000    0.1194619
411200.0000000    0.1184830
411240.0000000    0.1098797
411280.0000000    0.1196826
411320.0000000    0.1127476
411360.0000000    0.1071391
411400.0000000    0.1147168
411440.0000000    0.1106567
411480.0000000    0.1104391
411520.0000000    0.1146302
411560.0000000    0.1187193
411600.0000000    0.1102827
411640.0000000    0.1092931
411680.0000000    0.1118282
411720.0000000    0.1047436
411760.0000000    0.1150129
411800.0000000    0.1112272
411840.0000000    0.1072068
411880.0000000    0.1090914
411920.0000000    0.1148696
411960.0000000    0.1012035
412000.0000000    0.1034097
412040.0000000    0.1049317
412080.0000000    0.0987532
412120.0000000    0.1015952
412160.0000000    0.1173138
412200.0000000    0.1037858
412240.0000000    0.1069584
412280.0000000    0.1094448
412320.0000000    0.1098014
412360.0000000    0.1106986
412400.0000000    0.1136856
412440.0000000    0.0970456
412480.0000000    0.1000217
412520.0000000    0.1048048
412560.0000000    0.1135500
412600.0000000    0.1151704
412640.0000000    0.1177522
412680.0000000    0.1207523
412720.0000000    0.1039627
412760.0000000    0.1006746
412800.0000000    0.0987496
412840.0000000    0.1026534
412880.0000000    0.1131476
412920.0000000    0.1171080
412960.0000000    0.1100052
413000.0000000    0.1081653
413040.0000000    0.1134295
413080.0000000    0.1197979
413120.0000000    0.1193997
413160.0000000    0.1156557
413200.0000000    0.1079701
413240.0000000    0.1126984
413280.0000000    0.1270216
413320.0000000    0.1191554
413360.0000000    0.1174115
413400.0000000    0.1153197
413440.0000000    0.1130161
413480.0000000    0.1175986
413520.0000000    0.1110922
413560.0000000    0.1126452
413600.0000000    0.1125365
413640.0000000    0.1209299
413680.0000000    0.1162157
413720.0000000    0.1124109
413760.0000000    0.1185509
413800.0000000    0.1107784
413840.0000000    0.1167335
413880.0000000    0.1197843
413920.0000000    0.1176960
413960.0000000    0.1128135
414000.0000000    0.1076746
414040.0000000    0.1169288
414080.0000000    0.1212063
414120.0000000    0.1275227
414160.0000000    0.1310704
414200.0000000    0.1134981
414240.0000000    0.1157824
414280.0000000    0.1187642
414320.0000000    0.1081691
414360.0000000    0.1120897
414400.0000000    0.1156110
414440.0000000    0.1148770
414480.0000000    0.1146256
414520.0000000    0.0995870
414560.0000000    0.1107507
414600.0000000    0.1209407
414640.0000000    0.1154209
414680.0000000    0.1158346
414720.0000000    0.1195798
414760.0000000    0.1197269
414800.0000000    0.1193856
414840.0000000    0.1223683
414880.0000000    0.1188976
414920.0000000    0.1246614
414960.0000000    0.1136999
415000.0000000    0.1287750
415040.0000000    0.1191487
415080.0000000    0.1154841
415120.0000000    0.1197027
415160.0000000    0.1100867
415200.0000000    0.1174477
415240.0000000    0.1183263
415280.0000000    0.1223089
415320.0000000    0.1242610
415360.0000000    0.1150419
415400.0000000    0.1273661
415440.0000000    0.1307615
415480.0000000    0.1161609
415520.0000000    0.1309978
415560.0000000    0.1173186
415600.0000000    0.1262125
415640.0000000    0.1180989
415680.0000000    0.1208072
415720.0000000    0.1172075
415760.0000000    0.1243485
415800.0000000    0.1235988
415840.0000000    0.1213171
415880.0000000    0.1150023
415920.0000000    0.1212081
415960.0000000    0.1134915
416000.0000000    0.1134678
416040.0000000    0.1186393
416080.0000000    0.1211378
416120.0000000    0.1154044
416160.0000000    0.1164173
416200.0000000    0.1222083
416240.0000000    0.1127632
416280.0000000    0.1221333
416320.0000000    0.1233209
416360.0000000    0.1243774
416400.0000000    0.1274251
416440.0000000    0.1311242
416480.0000000    0.1342204
416520.0000000    0.1375159
416560.0000000    0.1258469
416600.0000000    0.1197351
416640.0000000    0.1155663
416680.0000000    0.1264382
416720.0000000    0.1283362
416760.0000000    0.1230345
416800.0000000    0.1156028
416840.0000000    0.1165814
416880.0000000    0.1214755
416920.0000000    0.1187871
416960.0000000    0.1102842
417000.0000000    0.1105880
417040.0000000    0.1179743
417080.0000000    0.1219313
417120.0000000    0.1106030
417160.0000000    0.1082689
417200.0000000    0.1160097
417240.0000000    0.1202228
417280.0000000    0.1297050
417320.0000000    0.1245096
417360.0000000    0.1239485
417400.0000000    0.1221331
417440.0000000    0.1294971
417480.0000000    0.1255871
417520.0000000    0.1287304
417560.0000000    0.1269720
417600.0000000    0.1258785
417640.0000000    0.1210252
417680.0000000    0.1199127
417720.0000000    0.1219038
417760.0000000    0.1187270
417800.0000000    0.1202409
417840.0000000    0.1176784
417880.0000000    0.1245389
417920.0000000    0.1335421
417960.0000000    0.1136494
418000.0000000    0.1249558
418040.0000000    0.1210459
418080.0000000    0.1201011
418120.0000000    0.1211364
418160.0000000    0.1172979
418200.0000000    0.1177310
418240.0000000    0.1144435
418280.0000000    0.1279087
418320.0000000    0.1090570
418360.0000000    0.1183792
418400.0000000    0.1264342
418440.0000000    0.1151947
418480.0000000    0.1251358
418520.0000000    0.1225876
418560.0000000    0.1133328
418600.0000000    0.1109709
418640.0000000    0.1055368
418680.0000000    0.1143844
418720.0000000    0.1181392
418760.0000000    0.1215561
418800.0000000    0.1133853
418840.0000000    0.1146654
418880.0000000    0.1212016
418920.0000000    0.1120780
418960.0000000    0.1108324
419000.0000000    0.1114528
419040.0000000    0.1144131
419080.0000000    0.1083454
419120.0000000    0.1070048
419160.0000000    0.1109331
419200.0000000    0.1060962
419240.0000000    0.1104187
419280.0000000    0.1208283
419320.0000000    0.1081735
419360.0000000    0.1098359
419400.0000000    0.1058350
419440.0000000    0.1037978
419480.0000000    0.1019066
419520.0000000    0.1053839
419560.0000000    0.1065657
419600.0000000    0.1020182
419640.0000000    0.1065225
419680.0000000    0.1009337
419720.0000000    0.1038846
419760.0000000    0.1024644
419800.0000000    0.1136480
419840.0000000    0.1023405
419880.0000000    0.1017985
419920.0000000    0.1163462
419960.0000000    0.1110202
420000.0000000    0.1133254
420040.0000000    0.1079567
420080.0000000    0.1078537
420120.0000000    0.1061096
420160.0000000    0.1042439
420200.0000000    0.1140700
420240.0000000    0.1148211
420280.0000000    0.1033076
420320.0000000    0.1075435
420360.0000000    0.1072819
420400.0000000    0.0949911
420440.0000000    0.1134517
420480.0000000    0.1062291
420520.0000000    0.1100922
420560.0000000    0.1035253
420600.0000000    0.1093865
420640.0000000    0.1049317
420680.0000000    0.1057163
420720.0000000    0.1070758
420760.0000000    0.1211764
420800.0000000    0.1105961
420840.0000000    0.1090006
420880.0000000    0.0986152
420920.0000000    0.1065177
420960.0000000    0.1064915
421000.0000000    0.1196190
421040.0000000    0.1169955
421080.0000000    0.1101555
421120.0000000    0.1359744
421160.0000000    0.1326745
421200.0000000    0.1191981
421240.0000000    0.1207027
421280.0000000    0.1271956
421320.0000000    0.1030672
421360.0000000    0.1189061
421400.0000000    0.1168365
421440.0000000    0.1153843
421480.0000000    0.1099747
421520.0000000    0.1103704
421560.0000000    0.1068966
421600.0000000    0.1029358
421640.0000000    0.1051565
421680.0000000    0.1012077
421720.0000000    0.1092167
421760.0000000    0.1002487
421800.0000000    0.1165963
421840.0000000    0.1105478
421880.0000000    0.1082610
421920.0000000    0.1082767
421960.0000000    0.1169847
422000.0000000    0.1110500
422040.0000000    0.1184082
422080.0000000    0.1040138
422120.0000000    0.1144671
422160.0000000    0.1017495
422200.0000000    0.1078790
422240.0000000    0.1024257
422280.0000000    0.1221384
422320.0000000    0.1072333
422360.0000000    0.1094080
422400.0000000    0.1146790
422440.0000000    0.1144558
422480.0000000    0.1052075
422520.0000000    0.1130794
422560.0000000    0.1050222
422600.0000000    0.1138032
422640.0000000    0.1019954
422680.0000000    0.1072952
422720.0000000    0.1102831
422760.0000000    0.1059093
422800.0000000    0.1066857
422840.0000000    0.1168680
422880.0000000    0.0994718
422920.0000000    0.1078558
422960.0000000    0.1070868
423000.0000000    0.1063451
423040.0000000    0.1037624
423080.0000000    0.1083366
423120.0000000    0.1116926
423160.0000000    0.1127269
423200.0000000    0.1032663
423240.0000000    0.0984828
423280.0000000    0.1001630
423320.0000000    0.0975332
423360.0000000    0.1023039
423400.0000000    0.1026309
423440.0000000    0.1035888
423480.0000000    0.1033928
423520.0000000    0.1025763
423560.0000000    0.1024167
423600.0000000    0.1001155
423640.0000000    0.1011301
423680.0000000    0.1027287
423720.0000000    0.1140468
423760.0000000    0.1013666
423800.0000000    0.1104297
423840.0000000    0.1034181
423880.0000000    0.0962791
423920.0000000    0.1036156
423960.0000000    0.1051390
424000.0000000    0.1064191
424040.0000000    0.1020092
424080.0000000    0.1033189
424120.0000000    0.0999619
424160.0000000    0.0995361
424200.0000000    0.0918272
424240.0000000    0.0985773
424280.0000000    0.1032332
424320.0000000    0.0909184
424360.0000000    0.0913902
424400.0000000    0.1092043
424440.0000000    0.1012757
424480.0000000    0.0979032
424520.0000000    0.1113338
424560.0000000    0.1033312
424600.0000000    0.1155288
424640.0000000    0.1059833
424680.0000000    0.1077881
424720.0000000    0.1074188
424760.0000000    0.0984642
424800.0000000    0.1041047
424840.0000000    0.1081689
424880.0000000    0.1120595
424920.0000000    0.1064939
424960.0000000    0.1084490
425000.0000000    0.1132883
425040.0000000    0.1098411
425080.0000000    0.1164460
425120.0000000    0.1080687
425160.0000000    0.0972509
425200.0000000    0.0993860
425240.0000000    0.0982132
425280.0000000    0.1097705
425320.0000000    0.1082238
425360.0000000    0.1052415
425400.0000000    0.0988831
425440.0000000    0.1088498
425480.0000000    0.1057659
425520.0000000    0.1011095
425560.0000000    0.1007321
425600.0000000    0.0967707
425640.0000000    0.0968118
425680.0000000    0.1053917
425720.0000000    0.1009657
425760.0000000    0.0937383
425800.0000000    0.0992076
425840.0000000    0.0989989
425880.0000000    0.1008259
425920.0000000    0.1012450
425960.0000000    0.0991663
426000.0000000    0.0998382
426040.0000000    0.1076947
426080.0000000    0.1094372
426120.0000000    0.0992937
426160.0000000    0.1105552
426200.0000000    0.0998860
426240.0000000    0.1008133
426280.0000000    0.1055105
426320.0000000    0.0935718
426360.0000000    0.0965921
426400.0000000    0.0953738
426440.0000000    0.1002084
426480.0000000    0.0947855
426520.0000000    0.1009628
426560.0000000    0.1068097
426600.0000000    0.1079476
426640.0000000    0.1137424
426680.0000000    0.1084391
426720.0000000    0.1062389
426760.0000000    0.1134989
426800.0000000    0.1086756
426840.0000000    0.1099743
426880.0000000    0.1086696
426920.0000000    0.1109712
426960.0000000    0.1173068
427000.0000000    0.1075716
427040.0000000    0.1105350
427080.0000000    0.1093610
427120.0000000    0.1040701
427160.0000000    0.1097006
427200.0000000    0.1074416
427240.0000000    0.1030982
427280.0000000    0.0966811
427320.0000000    0.0955686
427360.0000000    0.0990962
427400.0000000    0.0999668
427440.0000000    0.0978992
427480.0000000    0.0979836
427520.0000000    0.1041914
427560.0000000    0.1153797
427600.0000000    0.1083423
427640.0000000    0.0984697
427680.0000000    0.0923885
427720.0000000    0.0976893
427760.0000000    0.1102863
427800.0000000    0.1049920
427840.0000000    0.1125215
427880.0000000    0.1040142
427920.0000000    0.1065178
427960.0000000    0.0981345
428000.0000000    0.0958307
428040.0000000    0.0982370
428080.0000000    0.1025483
428120.0000000    0.0941421
428160.0000000    0.1028979
428200.0000000    0.0996798
428240.0000000    0.1010933
428280.0000000    0.1049824
428320.0000000    0.1025471
428360.0000000    0.1024296
428400.0000000    0.1138064
428440.0000000    0.1046714
428480.0000000    0.1109804
428520.0000000    0.1050583
428560.0000000    0.0979546
428600.0000000    0.0966361
428640.0000000    0.1123420
428680.0000000    0.1112269
428720.0000000    0.1121631
428760.0000000    0.1100127
428800.0000000    0.1051049
428840.0000000    0.0996897
428880.0000000    0.0990230
428920.0000000    0.1023028
428960.0000000    0.1082398
429000.0000000    0.1056273
429040.0000000    0.1026658
429080.0000000    0.1080715
429120.0000000    0.0898540
429160.0000000    0.0975423
429200.0000000    0.0976480
429240.0000000    0.0877093
429280.0000000    0.0991352
429320.0000000    0.0896276
429360.0000000    0.1004536
429400.0000000    0.0890694
429440.0000000    0.0969171
429480.0000000    0.0971345
429520.0000000    0.0959756
429560.0000000    0.0981089
429600.0000000    0.0996582
429640.0000000    0.0908845
429680.0000000    0.1004996
429720.0000000    0.0961145
429760.0000000    0.0995437
429800.0000000    0.0968860
429840.0000000    0.1013848
429880.0000000    0.1076734
429920.0000000    0.0963450
429960.0000000    0.0965908
430000.0000000    0.0951059
430040.0000000    0.0962276
430080.0000000    0.0929651
430120.0000000    0.1019120
430160.0000000    0.0953788
430200.0000000    0.0934717
430240.0000000    0.0974217
430280.0000000    0.0940015
430320.0000000    0.0905959
430360.0000000    0.0852583
430400.0000000    0.0936394
430440.0000000    0.0943703
430480.0000000    0.0924160
430520.0000000    0.1023979
430560.0000000    0.1019089
430600.0000000    0.0982703
430640.0000000    0.1140919
430680.0000000    0.1151269
430720.0000000    0.0964152
430760.0000000    0.0975113
430800.0000000    0.1043663
430840.0000000    0.1122769
430880.0000000    0.1028396
430920.0000000    0.1046272
430960.0000000    0.1096259
431000.0000000    0.1073884
431040.0000000    0.0971043
431080.0000000    0.1132997
431120.0000000    0.0993106
431160.0000000    0.0994709
431200.0000000    0.0960341
431240.0000000    0.1053419
431280.0000000    0.1031699
431320.0000000    0.1094124
431360.0000000    0.1189513
431400.0000000    0.1057257
431440.0000000    0.1201715
431480.0000000    0.1147695
431520.0000000    0.1161717
431560.0000000    0.1142669
431600.0000000    0.1135005
431640.0000000    0.1116425
431680.0000000    0.1181103
431720.0000000    0.1080514
431760.0000000    0.1147759
431800.0000000    0.1135198
431840.0000000    0.1281496
431880.0000000    0.1190102
431920.0000000    0.1122178
431960.0000000    0.1089413
432000.0000000    0.1030331
432040.0000000    0.1085646
432080.0000000    0.1171921
432120.0000000    0.1084593
432160.0000000    0.1145029
432200.0000000    0.1180515
432240.0000000    0.1127388
432280.0000000    0.1172301
432320.0000000    0.1144751
432360.0000000    0.1233329
432400.0000000    0.1147230
432440.0000000    0.1224049
432480.0000000    0.1158844
432520.0000000    0.1167431
432560.0000000    0.1146471
432600.0000000    0.1083960
432640.0000000    0.1048399
432680.0000000    0.1137357
432720.0000000    0.1122729
432760.0000000    0.1135944
432800.0000000    0.1095002
432840.0000000    0.1041883
432880.0000000    0.1018139
432920.0000000    0.1093849
432960.0000000    0.1039661
433000.0000000    0.1079518
433040.0000000    0.1098871
433080.0000000    0.1098798
433120.0000000    0.1165107
433160.0000000    0.1184398
433200.0000000    0.1147225
433240.0000000    0.1192740
433280.0000000    0.1089811
433320.0000000    0.1074218
433360.0000000    0.1124298
433400.0000000    0.1141268
433440.0000000    0.1076535
433480.0000000    0.1169440
433520.0000000    0.1139548
433560.0000000    0.1081105
433600.0000000    0.1063617
433640.0000000    0.1111081
433680.0000000    0.1052233
433720.0000000    0.1135624
433760.0000000    0.1107309
433800.0000000    0.1139692
433840.0000000    0.1162952
433880.0000000    0.1068686
433920.0000000    0.1119921
433960.0000000    0.1092217
434000.0000000    0.1154700
434040.0000000    0.1133588
434080.0000000    0.1053597
434120.0000000    0.1133636
434160.0000000    0.1124365
434200.0000000    0.1126628
434240.0000000    0.1131794
434280.0000000    0.1172005
434320.0000000    0.1038797
434360.0000000    0.0988432
434400.0000000    0.1125019
434440.0000000    0.1047669
434480.0000000    0.1156372
434520.0000000    0.1118635
434560.0000000    0.1086361
434600.0000000    0.1115709
434640.0000000    0.1144992
434680.0000000    0.1045330
434720.0000000    0.1045910
434760.0000000    0.1062531
434800.0000000    0.1035956
434840.0000000    0.1083125
434880.0000000    0.1075912
434920.0000000    0.1017650
434960.0000000    0.1139263
435000.0000000    0.1148345
435040.0000000    0.1047771
435080.0000000    0.1156632
435120.0000000    0.1056446
435160.0000000    0.1065315
435200.0000000    0.1075611
435240.0000000    0.1135579
435280.0000000    0.1101449
435320.0000000    0.1051898
435360.0000000    0.0986640
435400.0000000    0.1031622
435440.0000000    0.1003971
435480.0000000    0.1072679
435520.0000000    0.1244670
435560.0000000    0.1107828
435600.0000000    0.1014561
435640.0000000    0.1055076
435680.0000000    0.1130701
435720.0000000    0.1127576
435760.0000000    0.1195941
435800.0000000    0.1097785
435840.0000000    0.1194216
435880.0000000    0.1046581
435920.0000000    0.1140256
435960.0000000    0.1055146
436000.0000000    0.1016638
436040.0000000    0.1014023
436080.0000000    0.1166501
436120.0000000    0.1164343
436160.0000000    0.1101252
436200.0000000    0.1027028
436240.0000000    0.1172142
436280.0000000    0.1126464
436320.0000000    0.1120924
436360.0000000    0.1172225
436400.0000000    0.1081117
436440.0000000    0.1132348
436480.0000000    0.1175509
436520.0000000    0.1151993
436560.0000000    0.1113319
436600.0000000    0.1165875
436640.0000000    0.1052565
436680.0000000    0.1094262
436720.0000000    0.1119871
436760.0000000    0.1146827
436800.0000000    0.1138701
436840.0000000    0.1159895
436880.0000000    0.1106968
436920.0000000    0.1203509
436960.0000000    0.1253179
437000.0000000    0.1205345
437040.0000000    0.1192676
437080.0000000    0.1165298
437120.0000000    0.1119546
437160.0000000    0.1117382
437200.0000000    0.1171411
437240.0000000    0.1134828
437280.0000000    0.1232387
437320.0000000    0.1193398
437360.0000000    0.1256957
437400.0000000    0.1113836
437440.0000000    0.1249389
437480.0000000    0.1219238
437520.0000000    0.1363007
437560.0000000    0.1360530
437600.0000000    0.1200116
437640.0000000    0.1164032
437680.0000000    0.1228488
437720.0000000    0.1195847
437760.0000000    0.1220893
437800.0000000    0.1160564
437840.0000000    0.1053393
437880.0000000    0.1084423
437920.0000000    0.1117735
437960.0000000    0.0983674
438000.0000000    0.0923793
438040.0000000    0.1029892
438080.0000000    0.1054358
438120.0000000    0.1197427
438160.0000000    0.1085960
438200.0000000    0.1057723
438240.0000000    0.1129741
438280.0000000    0.1091745
438320.0000000    0.1092038
438360.0000000    0.1131552
438400.0000000    0.0995005
438440.0000000    0.1059316
438480.0000000    0.1200375
438520.0000000    0.1140204
438560.0000000    0.1110404
438600.0000000    0.1184596
438640.0000000    0.1302711
438680.0000000    0.1339739
438720.0000000    0.1215980
438760.0000000    0.1208881
438800.0000000    0.1267840
438840.0000000    0.1246755
438880.0000000    0.1208227
438920.0000000    0.1321149
438960.0000000    0.1193673
439000.0000000    0.1171852
439040.0000000    0.1215318
439080.0000000    0.1199704
439120.0000000    0.1349340
439160.0000000    0.1225768
439200.0000000    0.1300642
439240.0000000    0.1319698
439280.0000000    0.1202073
439320.0000000    0.1242481
439360.0000000    0.1303333
439400.0000000    0.1382149
439440.0000000    0.1347594
439480.0000000    0.1277147
439520.0000000    0.1277526
439560.0000000    0.1258988
439600.0000000    0.1194619
439640.0000000    0.1148442
439680.0000000    0.1241240
439720.0000000    0.1216488
439760.0000000    0.1246662
439800.0000000    0.1303488
439840.0000000    0.1269849
439880.0000000    0.1155888
439920.0000000    0.1155143
439960.0000000    0.1136847
440000.0000000    0.1158014
440040.0000000    0.1128459
440080.0000000    0.1206088
440120.0000000    0.1180086
440160.0000000    0.1275573
440200.0000000    0.1117701
440240.0000000    0.1084682
440280.0000000    0.1169044
440320.0000000    0.1187055
440360.0000000    0.0982960
440400.0000000    0.1061860
440440.0000000    0.1042805
440480.0000000    0.1069908
440520.0000000    0.1041168
440560.0000000    0.1084898
440600.0000000    0.1054787
440640.0000000    0.1127931
440680.0000000    0.0973958
440720.0000000    0.1005613
440760.0000000    0.1036427
440800.0000000    0.1025302
440840.0000000    0.1038538
440880.0000000    0.0985007
440920.0000000    0.1091873
440960.0000000    0.1072986
441000.0000000    0.1088342
441040.0000000    0.0997534
441080.0000000    0.1072744
441120.0000000    0.1042250
441160.0000000    0.1083030
441200.0000000    0.1058111
441240.0000000    0.1074838
441280.0000000    0.1039816
441320.0000000    0.1064877
441360.0000000    0.1060299
441400.0000000    0.1028052
441440.0000000    0.1157981
441480.0000000    0.1168388
441520.0000000    0.1066376
441560.0000000    0.1009382
441600.0000000    0.1161282
441640.0000000    0.1059855
441680.0000000    0.0965842
441720.0000000    0.1087385
441760.0000000    0.1029498
441800.0000000    0.1001817
441840.0000000    0.1085477
441880.0000000    0.1222984
441920.0000000    0.1124269
441960.0000000    0.1057512
442000.0000000    0.1189627
442040.0000000    0.1177398
442080.0000000    0.1145893
442120.0000000    0.1265844
442160.0000000    0.1187522
442200.0000000    0.1102332
442240.0000000    0.1109391
442280.0000000    0.1106298
442320.0000000    0.1103659
442360.0000000    0.1145581
442400.0000000    0.1087675
442440.0000000    0.1218368
442480.0000000    0.1175746
442520.0000000    0.1281796
442560.0000000    0.1145146
442600.0000000    0.1186766
442640.0000000    0.1221076
442680.0000000    0.1299920
442720.0000000    0.1236333
442760.0000000    0.1149718
442800.0000000    0.1202598
442840.0000000    0.1168686
442880.0000000    0.1105714
442920.0000000    0.1113304
442960.0000000    0.1066401
443000.0000000    0.1186525
443040.0000000    0.1249662
443080.0000000    0.1261968
443120.0000000    0.1300454
443160.0000000    0.1148751
443200.0000000    0.1151454
443240.0000000    0.1132808
443280.0000000    0.1127957
443320.0000000    0.1056443
443360.0000000    0.1040530
443400.0000000    0.1113889
443440.0000000    0.1071335
443480.0000000    0.1243490
443520.0000000    0.1189431
443560.0000000    0.1287407
443600.0000000    0.1130345
443640.0000000    0.1161756
443680.0000000    0.1076913
443720.0000000    0.1055926
443760.0000000    0.1112645
443800.0000000    0.1152652
443840.0000000    0.1118615
443880.0000000    0.1288718
443920.0000000    0.1339064
443960.0000000    0.1328869
444000.0000000    0.1143519
444040.0000000    0.1088772
444080.0000000    0.1009858
444120.0000000    0.1101134
444160.0000000    0.1184317
444200.0000000    0.1066786
444240.0000000    0.1059496
444280.0000000    0.1010033
444320.0000000    0.1024870
444360.0000000    0.1132376
444400.0000000    0.1155957
444440.0000000    0.1167343
444480.0000000    0.1178798
444520.0000000    0.1140141
444560.0000000    0.1060920
444600.0000000    0.1080474
444640.0000000    0.1168520
444680.0000000    0.1056459
444720.0000000    0.1107586
444760.0000000    0.1104013
444800.0000000    0.1096266
444840.0000000    0.0993043
444880.0000000    0.1085525
444920.0000000    0.1038408
444960.0000000    0.1056373
445000.0000000    0.1090716
445040.0000000    0.1024159
445080.0000000    0.1148226
445120.0000000    0.1004940
445160.0000000    0.1112668
445200.0000000    0.1124398
445240.0000000    0.1206070
445280.0000000    0.1057073
445320.0000000    0.1087936
445360.0000000    0.1040958
445400.0000000    0.1074518
445440.0000000    0.1014297
445480.0000000    0.0976344
445520.0000000    0.1005921
445560.0000000    0.1026865
445600.0000000    0.1040072
445640.0000000    0.1066358
445680.0000000    0.1010183
445720.0000000    0.1018433
445760.0000000    0.1025262
445800.0000000    0.1012262
445840.0000000    0.1094481
445880.0000000    0.1130802
445920.0000000    0.1238334
445960.0000000    0.1282342
446000.0000000    0.1192472
446040.0000000    0.1152127
446080.0000000    0.1156955
446120.0000000    0.1141855
446160.0000000    0.1091198
446200.0000000    0.0948328
446240.0000000    0.1077743
446280.0000000    0.1054372
446320.0000000    0.1052195
446360.0000000    0.1116058
446400.0000000    0.1037180
446440.0000000    0.1042649
446480.0000000    0.1100488
446520.0000000    0.1078677
446560.0000000    0.1105524
446600.0000000    0.1128218
446640.0000000    0.1169308
446680.0000000    0.1090636
446720.0000000    0.1026057
446760.0000000    0.1020962
446800.0000000    0.1153432
446840.0000000    0.1125623
446880.0000000    0.1121014
446920.0000000    0.1081652
446960.0000000    0.1099851
447000.0000000    0.1102030
447040.0000000    0.1127322
447080.0000000    0.1143920
447120.0000000    0.1066838
447160.0000000    0.1078498
447200.0000000    0.1032131
447240.0000000    0.1069178
447280.0000000    0.1001094
447320.0000000    0.1052854
447360.0000000    0.1015432
447400.0000000    0.1037876
447440.0000000    0.1068083
447480.0000000    0.1074200
447520.0000000    0.1207510
447560.0000000    0.1031761
447600.0000000    0.0972272
447640.0000000    0.1091497
447680.0000000    0.1053243
447720.0000000    0.1090959
447760.0000000    0.1086326
447800.0000000    0.1075268
447840.0000000    0.1087063
447880.0000000    0.1124308
447920.0000000    0.1005851
447960.0000000    0.1089435
448000.0000000    0.1061050
448040.0000000    0.1160857
448080.0000000    0.1129848
448120.0000000    0.1057028
448160.0000000    0.0994516
448200.0000000    0.1090992
448240.0000000    0.1045106
448280.0000000    0.1063719
448320.0000000    0.1156541
448360.0000000    0.0985914
448400.0000000    0.1021003
448440.0000000    0.1040206
448480.0000000    0.1004306
448520.0000000    0.0946725
448560.0000000    0.0987194
448600.0000000    0.1012280
448640.0000000    0.1026045
448680.0000000    0.0956112
448720.0000000    0.0972934
448760.0000000    0.0926873
448800.0000000    0.0976477
448840.0000000    0.0973101
448880.0000000    0.0941686
448920.0000000    0.0961637
448960.0000000    0.1066005
449000.0000000    0.1038367
449040.0000000    0.1055065
449080.0000000    0.0911371
449120.0000000    0.1002150
449160.0000000    0.1035036
449200.0000000    0.1095756
449240.0000000    0.1081127
449280.0000000    0.1022448
449320.0000000    0.1006767
449360.0000000    0.1058334
449400.0000000    0.1069176
449440.0000000    0.0990134
449480.0000000    0.1035092
449520.0000000    0.1025841
449560.0000000    0.1135137
449600.0000000    0.1185262
449640.0000000    0.1083953
449680.0000000    0.1099785
449720.0000000    0.0998712
449760.0000000    0.0963704
449800.0000000    0.1050370
449840.0000000    0.1051986
449880.0000000    0.1085759
449920.0000000    0.1170200
449960.0000000    0.1243858
450000.0000000    0.1106923
450040.0000000    0.1015837
450080.0000000    0.1077621
450120.0000000    0.1072157
450160.0000000    0.1116477
450200.0000000    0.1079536
450240.0000000    0.1154236
450280.0000000    0.1128270
450320.0000000    0.1246509
450360.0000000    0.1195910
450400.0000000    0.1072997
450440.0000000    0.1202193
450480.0000000    0.1093028
450520.0000000    0.1100794
450560.0000000    0.1105320
450600.0000000    0.1110297
450640.0000000    0.0983727
450680.0000000    0.1077162
450720.0000000    0.0998169
450760.0000000    0.1092794
450800.0000000    0.1013042
450840.0000000    0.1199152
450880.0000000    0.1119827
450920.0000000    0.1096014
450960.0000000    0.1145070
451000.0000000    0.1097142
451040.0000000    0.1079161
451080.0000000    0.1049180
451120.0000000    0.1136053
451160.0000000    0.1164562
451200.0000000    0.1133193
451240.0000000    0.1108099
451280.0000000    0.1067048
451320.0000000    0.1136436
451360.0000000    0.1136998
451400.0000000    0.1066466
451440.0000000    0.1089958
451480.0000000    0.1169593
451520.0000000    0.1164138
451560.0000000    0.1073842
451600.0000000    0.1016707
451640.0000000    0.0975573
451680.0000000    0.1069392
451720.0000000    0.1022553
451760.0000000    0.1148382
451800.0000000    0.1088081
451840.0000000    0.1157500
451880.0000000    0.1019706
451920.0000000    0.1083076
451960.0000000    0.1071206
452000.0000000    0.1184898
452040.0000000    0.1125535
452080.0000000    0.1076110
452120.0000000    0.1188670
452160.0000000    0.1174213
452200.0000000    0.1168581
452240.0000000    0.1219203
452280.0000000    0.1186188
452320.0000000    0.1172821
452360.0000000    0.1185437
452400.0000000    0.1201069
452440.0000000    0.1119320
452480.0000000    0.1194291
452520.0000000    0.1131737
452560.0000000    0.1167394
452600.0000000    0.1172460
452640.0000000    0.1102749
452680.0000000    0.1151001
452720.0000000    0.1192497
452760.0000000    0.1234816
452800.0000000    0.1160926
452840.0000000    0.1217719
452880.0000000    0.1239514
452920.0000000    0.1203088
452960.0000000    0.1185686
453000.0000000    0.1106517
453040.0000000    0.1144132
453080.0000000    0.1291820
453120.0000000    0.1296243
453160.0000000    0.1158890
453200.0000000    0.1162750
453240.0000000    0.1171817
453280.0000000    0.1175981
453320.0000000    0.1214800
453360.0000000    0.1143676
453400.0000000    0.1191930
453440.0000000    0.1231242
453480.0000000    0.1222776
453520.0000000    0.1225388
453560.0000000    0.1189409
453600.0000000    0.1086406
453640.0000000    0.1261242
453680.0000000    0.1192237
453720.0000000    0.1306987
453760.0000000    0.1207899
453800.0000000    0.1119406
453840.0000000    0.1221128
453880.0000000    0.1228255
453920.0000000    0.1194237
453960.0000000    0.1277680
454000.0000000    0.1222440
454040.0000000    0.1206865
454080.0000000    0.1076251
454120.0000000    0.1141553
454160.0000000    0.1361620
454200.0000000    0.1198056
454240.0000000    0.1107540
454280.0000000    0.1201386
454320.0000000    0.1213439
454360.0000000    0.1228204
454400.0000000    0.1179452
454440.0000000    0.1254366
454480.0000000    0.1145822
454520.0000000    0.1113956
454560.0000000    0.1144418
454600.0000000    0.1182502
454640.0000000    0.1084741
454680.0000000    0.1169927
454720.0000000    0.1254199
454760.0000000    0.1269916
454800.0000000    0.1130951
454840.0000000    0.1180535
454880.0000000    0.1294820
454920.0000000    0.1203421
454960.0000000    0.1282161
455000.0000000    0.1145011
455040.0000000    0.1164199
455080.0000000    0.1161090
455120.0000000    0.1206216
455160.0000000    0.1218111
455200.0000000    0.1239395
455240.0000000    0.1131772
455280.0000000    0.1332712
455320.0000000    0.1218480
455360.0000000    0.1267767
455400.0000000    0.1166296
455440.0000000    0.1194470
455480.0000000    0.1234784
455520.0000000    0.1186292
455560.0000000    0.1104687
455600.0000000    0.1309019
455640.0000000    0.1137280
455680.0000000    0.1150458
455720.0000000    0.1157686
455760.0000000    0.1214572
455800.0000000    0.1157162
455840.0000000    0.1125311
455880.0000000    0.1092177
455920.0000000    0.1174180
455960.0000000    0.1172434
456000.0000000    0.1133778
456040.0000000    0.1061684
456080.0000000    0.1230127
456120.0000000    0.1091720
456160.0000000    0.1233058
456200.0000000    0.1142764
456240.0000000    0.1144140
456280.0000000    0.1131657
456320.0000000    0.1168397
456360.0000000    0.1182756
456400.0000000    0.1182736
456440.0000000    0.1139884
456480.0000000    0.1209337
456520.0000000    0.1177994
456560.0000000    0.1098195
456600.0000000    0.1178003
456640.0000000    0.1102760
456680.0000000    0.1211286
456720.0000000    0.1248704
456760.0000000    0.1133507
456800.0000000    0.1322779
456840.0000000    0.1282201
456880.0000000    0.1232257
456920.0000000    0.1211296
456960.0000000    0.1227977
457000.0000000    0.1278247
457040.0000000    0.1227310
457080.0000000    0.1255245
457120.0000000    0.1262814
457160.0000000    0.1328208
457200.0000000    0.1182176
457240.0000000    0.1144209
457280.0000000    0.1243042
457320.0000000    0.1204502
457360.0000000    0.1261310
457400.0000000    0.1131812
457440.0000000    0.1228096
457480.0000000    0.1185251
457520.0000000    0.1184567
457560.0000000    0.1176562
457600.0000000    0.1192086
457640.0000000    0.1241449
457680.0000000    0.1198937
457720.0000000    0.1130541
457760.0000000    0.1197936
457800.0000000    0.1157170
457840.0000000    0.1179603
457880.0000000    0.1114167
457920.0000000    0.1220314
457960.0000000    0.1161515
458000.0000000    0.1066362
458040.0000000    0.1175939
458080.0000000    0.1071069
458120.0000000    0.1132718
458160.0000000    0.0983855
458200.0000000    0.1045912
458240.0000000    0.1082168
458280.0000000    0.1035991
458320.0000000    0.1163475
458360.0000000    0.1096316
458400.0000000    0.1121486
458440.0000000    0.1156967
458480.0000000    0.1169418
458520.0000000    0.1076287
458560.0000000    0.1047194
458600.0000000    0.1131719
458640.0000000    0.1137281
458680.0000000    0.1214972
458720.0000000    0.1195454
458760.0000000    0.1149814
458800.0000000    0.1128318
458840.0000000    0.1169643
458880.0000000    0.1075550
458920.0000000    0.1120162
458960.0000000    0.1207746
459000.0000000    0.1043300
459040.0000000    0.1084821
459080.0000000    0.1114599
459120.0000000    0.1254365
459160.0000000    0.1254724
459200.0000000    0.1178041
459240.0000000    0.1218532
459280.0000000    0.1226889
459320.0000000    0.1223925
459360.0000000    0.1296198
459400.0000000    0.1175453
459440.0000000    0.1090363
459480.0000000    0.1206911
459520.0000000    0.1135385
459560.0000000    0.1128062
459600.0000000    0.1181356
459640.0000000    0.1025467
459680.0000000    0.1003820
459720.0000000    0.1153389
459760.0000000    0.1156093
459800.0000000    0.1175481
459840.0000000    0.1108395
459880.0000000    0.1008009
459920.0000000    0.1031979
459960.0000000    0.1065041
460000.0000000    0.1060234
460040.0000000    0.1081814
460080.0000000    0.1024785
460120.0000000    0.1225499
460160.0000000    0.1085187
460200.0000000    0.1218151
460240.0000000    0.1052573
460280.0000000    0.1076752
460320.0000000    0.1154765
460360.0000000    0.1109116
460400.0000000    0.1100315
460440.0000000    0.1058514
460480.0000000    0.1103551
460520.0000000    0.1102438
460560.0000000    0.1172572
460600.0000000    0.1099341
460640.0000000    0.1123041
460680.0000000    0.1159987
460720.0000000    0.1203890
460760.0000000    0.1169391
460800.0000000    0.1077803
460840.0000000    0.1211827
460880.0000000    0.1202035
460920.0000000    0.1280890
460960.0000000    0.1235301
461000.0000000    0.1146592
461040.0000000    0.1040500
461080.0000000    0.1208422
461120.0000000    0.0996675
461160.0000000    0.1109792
461200.0000000    0.1144638
461240.0000000    0.1101957
461280.0000000    0.1074175
461320.0000000    0.1149834
461360.0000000    0.1088459
461400.0000000    0.1083167
461440.0000000    0.1054166
461480.0000000    0.1023913
461520.0000000    0.1069670
461560.0000000    0.1050726
461600.0000000    0.1081863
461640.0000000    0.1082246
461680.0000000    0.0978419
461720.0000000    0.1043467
461760.0000000    0.1066726
461800.0000000    0.1078114
461840.0000000    0.1009843
461880.0000000    0.1164355
461920.0000000    0.1083467
461960.0000000    0.1018209
462000.0000000    0.1091112
462040.0000000    0.1061469
462080.0000000    0.1095982
462120.0000000    0.1057133
462160.0000000    0.1024030
462200.0000000    0.1062055
462240.0000000    0.1139118
462280.0000000    0.1005621
462320.0000000    0.1050100
462360.0000000    0.1115542
462400.0000000    0.1066570
462440.0000000    0.1071954
462480.0000000    0.0990686
462520.0000000    0.1040682
462560.0000000    0.1079113
462600.0000000    0.0985236
462640.0000000    0.0978509
462680.0000000    0.0956747
462720.0000000    0.1003514
462760.0000000    0.1027097
462800.0000000    0.0948186
462840.0000000    0.1053430
462880.0000000    0.1020751
462920.0000000    0.1018623
462960.0000000    0.1115253
463000.0000000    0.0948753
463040.0000000    0.1093080
463080.0000000    0.1098350
463120.0000000    0.1119024
463160.0000000    0.0977684
463200.0000000    0.1013328
463240.0000000    0.1008612
463280.0000000    0.0993723
463320.0000000    0.1032360
463360.0000000    0.1021999
463400.0000000    0.1047668
463440.0000000    0.1181968
463480.0000000    0.1022018
463520.0000000    0.1029097
463560.0000000    0.1037603
463600.0000000    0.0960965
463640.0000000    0.0959591
463680.0000000    0.1099546
463720.0000000    0.1006800
463760.0000000    0.1068174
463800.0000000    0.1074570
463840.0000000    0.0929318
463880.0000000    0.1058620
463920.0000000    0.0984905
463960.0000000    0.1036970
464000.0000000    0.1003352
464040.0000000    0.0995765
464080.0000000    0.1006499
464120.0000000    0.1002067
464160.0000000    0.1016209
464200.0000000    0.0917331
464240.0000000    0.1056983
464280.0000000    0.1028524
464320.0000000    0.0974866
464360.0000000    0.0924177
464400.0000000    0.0918939
464440.0000000    0.0995703
464480.0000000    0.1031572
464520.0000000    0.1043718
464560.0000000    0.1096014
464600.0000000    0.1080997
464640.0000000    0.0984552
464680.0000000    0.1088714
464720.0000000    0.1127385
464760.0000000    0.1089706
464800.0000000    0.1040998
464840.0000000    0.1058695
464880.0000000    0.1111818
464920.0000000    0.1186510
464960.0000000    0.1150348
465000.0000000    0.1166381
465040.0000000    0.1193921
465080.0000000    0.1124537
465120.0000000    0.1170089
465160.0000000    0.1191749
465200.0000000    0.1173673
465240.0000000    0.1296330
465280.0000000    0.1296807
465320.0000000    0.1175519
465360.0000000    0.1153515
465400.0000000    0.1243357
465440.0000000    0.1153454
465480.0000000    0.1238336
465520.0000000    0.1165940
465560.0000000    0.1016806
465600.0000000    0.1050401
465640.0000000    0.1099097
465680.0000000    0.1047969
465720.0000000    0.1071122
465760.0000000    0.1249303
465800.0000000    0.1176983
465840.0000000    0.1079157
465880.0000000    0.1008578
465920.0000000    0.1017117
465960.0000000    0.1042831
466000.0000000    0.1148731
466040.0000000    0.1145119
466080.0000000    0.1095377
466120.0000000    0.0908172
466160.0000000    0.1051019
466200.0000000    0.1020291
466240.0000000    0.0947631
466280.0000000    0.0998329
466320.0000000    0.1053406
466360.0000000    0.1036950
466400.0000000    0.1075018
466440.0000000    0.1127559
466480.0000000    0.1067293
466520.0000000    0.1126165
466560.0000000    0.1145307
466600.0000000    0.1053832
466640.0000000    0.1083675
466680.0000000    0.1091579
466720.0000000    0.1016627
466760.0000000    0.1066705
466800.0000000    0.1166546
466840.0000000    0.1063304
466880.0000000    0.1004038
466920.0000000    0.1075604
466960.0000000    0.1021721
467000.0000000    0.0955184
467040.0000000    0.1033249
467080.0000000    0.1153475
467120.0000000    0.0990398
467160.0000000    0.1057022
467200.0000000    0.1156398
467240.0000000    0.1094256
467280.0000000    0.1040242
467320.0000000    0.1004364
467360.0000000    0.1018753
467400.0000000    0.0996906
467440.0000000    0.1040955
467480.0000000    0.0921456
467520.0000000    0.0986793
467560.0000000    0.0979042
467600.0000000    0.1035675
467640.0000000    0.1101984
467680.0000000    0.0982973
467720.0000000    0.1056870
467760.0000000    0.1076200
467800.0000000    0.0991604
467840.0000000    0.0923104
467880.0000000    0.1035762
467920.0000000    0.1042519
467960.0000000    0.1019968
468000.0000000    0.0964343
468040.0000000    0.0937879
468080.0000000    0.1008908
468120.0000000    0.0969967
468160.0000000    0.1017984
468200.0000000    0.0990753
468240.0000000    0.0908069
468280.0000000    0.0943705
468320.0000000    0.0969322
468360.0000000    0.0936993
468400.0000000    0.1000573
468440.0000000    0.0933393
468480.0000000    0.0979235
468520.0000000    0.0962676
468560.0000000    0.1013735
468600.0000000    0.1023329
468640.0000000    0.1110353
468680.0000000    0.1024673
468720.0000000    0.1041568
468760.0000000    0.1041763
468800.0000000    0.1086235
468840.0000000    0.1011878
468880.0000000    0.1116245
468920.0000000    0.1053102
468960.0000000    0.0999866
469000.0000000    0.1040675
469040.0000000    0.1147438
469080.0000000    0.0991824
469120.0000000    0.1032694
469160.0000000    0.0972599
469200.0000000    0.1125422
469240.0000000    0.1078803
469280.0000000    0.1069541
469320.0000000    0.1099583
469360.0000000    0.1150159
469400.0000000    0.1082303
469440.0000000    0.1094304
469480.0000000    0.1089581
469520.0000000    0.1051102
469560.0000000    0.1113831
469600.0000000    0.1014054
469640.0000000    0.1033870
469680.0000000    0.1080580
469720.0000000    0.1099126
469760.0000000    0.1164714
469800.0000000    0.1024945
469840.0000000    0.1081140
469880.0000000    0.1052089
469920.0000000    0.1083965
469960.0000000    0.1029902
470000.0000000    0.1069523
470040.0000000    0.1005789
470080.0000000    0.1080116
470120.0000000    0.1102709
470160.0000000    0.1092016
470200.0000000    0.1087297
470240.0000000    0.1045248
470280.0000000    0.1153024
470320.0000000    0.0962645
470360.0000000    0.1198784
470400.0000000    0.1017800
470440.0000000    0.0968746
470480.0000000    0.1047850
470520.0000000    0.0989973
470560.0000000    0.0935583
470600.0000000    0.0978830
470640.0000000    0.0995421
470680.0000000    0.1015467
470720.0000000    0.1078545
470760.0000000    0.1076515
470800.0000000    0.1252828
470840.0000000    0.1052695
470880.0000000    0.1094657
470920.0000000    0.1089368
470960.0000000    0.1077532
471000.0000000    0.1117021
471040.0000000    0.1080512
471080.0000000    0.1172040
471120.0000000    0.1084739
471160.0000000    0.1219865
471200.0000000    0.1163235
471240.0000000    0.1177375
471280.0000000    0.1130438
471320.0000000    0.1039872
471360.0000000    0.1066476
471400.0000000    0.1067361
471440.0000000    0.1065786
471480.0000000    0.1122794
471520.0000000    0.1050458
471560.0000000    0.1033075
471600.0000000    0.1008492
471640.0000000    0.1084588
471680.0000000    0.1050639
471720.0000000    0.1084258
471760.0000000    0.1078549
471800.0000000    0.1123609
471840.0000000    0.1082482
471880.0000000    0.1203991
471920.0000000    0.1192214
471960.0000000    0.1101660
472000.0000000    0.1216361
472040.0000000    0.1203656
472080.0000000    0.1057244
472120.0000000    0.1140768
472160.0000000    0.1200783
472200.0000000    0.1106052
472240.0000000    0.1049715
472280.0000000    0.1115079
472320.0000000    0.1017479
472360.0000000    0.1103626
472400.0000000    0.0994925
472440.0000000    0.1236699
472480.0000000    0.1147451
472520.0000000    0.1106517
472560.0000000    0.1118752
472600.0000000    0.1138212
472640.0000000    0.1087050
472680.0000000    0.1044002
472720.0000000    0.1113727
472760.0000000    0.0997948
472800.0000000    0.1092017
472840.0000000    0.1066745
472880.0000000    0.1160818
472920.0000000    0.1071533
472960.0000000    0.1049155
473000.0000000    0.1127225
473040.0000000    0.1116805
473080.0000000    0.1031748
473120.0000000    0.1038531
473160.0000000    0.1141280
473200.0000000    0.1059020
473240.0000000    0.1016486
473280.0000000    0.1029352
473320.0000000    0.0937858
473360.0000000    0.1059500
473400.0000000    0.1100977
473440.0000000    0.1010815
473480.0000000    0.1089788
473520.0000000    0.0998278
473560.0000000    0.1094666
473600.0000000    0.1064710
473640.0000000    0.1098468
473680.0000000    0.1004250
473720.0000000    0.1082847
473760.0000000    0.0994964
473800.0000000    0.1053802
473840.0000000    0.1008086
473880.0000000    0.1108754
473920.0000000    0.0923788
473960.0000000    0.0960849
474000.0000000    0.1010189
474040.0000000    0.1027410
474080.0000000    0.1110863
474120.0000000    0.1023133
474160.0000000    0.1003760
474200.0000000    0.1124946
474240.0000000    0.1074480
474280.0000000    0.1059952
474320.0000000    0.1065464
474360.0000000    0.1030284
474400.0000000    0.0988184
474440.0000000    0.1029734
474480.0000000    0.1040541
474520.0000000    0.1022769
474560.0000000    0.1042835
474600.0000000    0.1003127
474640.0000000    0.1126922
474680.0000000    0.1051235
474720.0000000    0.1022321
474760.0000000    0.1081276
474800.0000000    0.1012441
474840.0000000    0.0990642
474880.0000000    0.0964859
474920.0000000    0.1023885
474960.0000000    0.0955337
475000.0000000    0.1099417
475040.0000000    0.1015314
475080.0000000    0.1057697
475120.0000000    0.0997088
475160.0000000    0.1130878
475200.0000000    0.1021761
475240.0000000    0.1170181
475280.0000000    0.1103488
475320.0000000    0.1002458
475360.0000000    0.1156425
475400.0000000    0.1021375
475440.0000000    0.0995918
475480.0000000    0.1041299
475520.0000000    0.1083643
475560.0000000    0.1039767
475600.0000000    0.1059215
475640.0000000    0.1002572
475680.0000000    0.1101726
475720.0000000    0.1044238
475760.0000000    0.1025721
475800.0000000    0.1146228
475840.0000000    0.1024139
475880.0000000    0.1117214
475920.0000000    0.1039154
475960.0000000    0.1035541
476000.0000000    0.1075245
476040.0000000    0.1030502
476080.0000000    0.1000989
476120.0000000    0.1014636
476160.0000000    0.0998033
476200.0000000    0.1016879
476240.0000000    0.0960627
476280.0000000    0.1060252
476320.0000000    0.0964263
476360.0000000    0.1118100
476400.0000000    0.1045032
476440.0000000    0.1046103
476480.0000000    0.1073170
476520.0000000    0.0995743
476560.0000000    0.0949391
476600.0000000    0.1137137
476640.0000000    0.1063345
476680.0000000    0.1022202
476720.0000000    0.1029241
476760.0000000    0.1089593
476800.0000000    0.1015106
476840.0000000    0.1056148
476880.0000000    0.1114992
476920.0000000    0.1117947
476960.0000000    0.1089732
477000.0000000    0.1042481
477040.0000000    0.1069743
477080.0000000    0.1086727
477120.0000000    0.1067444
477160.0000000    0.1023397
477200.0000000    0.1029427
477240.0000000    0.1028525
477280.0000000    0.1059176
477320.0000000    0.1023325
477360.0000000    0.1045648
477400.0000000    0.1056536
477440.0000000    0.0966363
477480.0000000    0.0997024
477520.0000000    0.1044387
477560.0000000    0.1011824
477600.0000000    0.1095722
477640.0000000    0.0935162
477680.0000000    0.1109671
477720.0000000    0.0960495
477760.0000000    0.1054715
477800.0000000    0.0939943
477840.0000000    0.0998665
477880.0000000    0.1062255
477920.0000000    0.1026686
477960.0000000    0.1138406
478000.0000000    0.1024477
478040.0000000    0.1087644
478080.0000000    0.0987576
478120.0000000    0.1048680
478160.0000000    0.1160379
478200.0000000    0.1049231
478240.0000000    0.1068089
478280.0000000    0.1069827
478320.0000000    0.1054325
478360.0000000    0.1092191
478400.0000000    0.1109806
478440.0000000    0.1030192
478480.0000000    0.1042376
478520.0000000    0.0948095
478560.0000000    0.1114626
478600.0000000    0.1019965
478640.0000000    0.0964136
478680.0000000    0.0925065
478720.0000000    0.1083701
478760.0000000    0.1037549
478800.0000000    0.0984875
478840.0000000    0.1134989
478880.0000000    0.1037029
478920.0000000    0.0977907
478960.0000000    0.1028942
479000.0000000    0.0985978
479040.0000000    0.1047547
479080.0000000    0.1041004
479120.0000000    0.0965045
479160.0000000    0.0968750
479200.0000000    0.0959564
479240.0000000    0.0957847
479280.0000000    0.0927882
479320.0000000    0.0981271
479360.0000000    0.0999081
479400.0000000    0.0996875
479440.0000000    0.0976703
479480.0000000    0.1042361
479520.0000000    0.1090485
479560.0000000    0.1020993
479600.0000000    0.1045102
479640.0000000    0.0996124
479680.0000000    0.0960445
479720.0000000    0.1041647
479760.0000000    0.0971119
479800.0000000    0.1103492
479840.0000000    0.0917010
479880.0000000    0.0990207
479920.0000000    0.1039772
479960.0000000    0.1087372
480000.0000000    0.1156110
480040.0000000    0.1134002
480080.0000000    0.0999821
480120.0000000    0.0926000
480160.0000000    0.1056390
480200.0000000    0.1056545
480240.0000000    0.1032279
480280.0000000    0.1048469
480320.0000000    0.1125071
480360.0000000    0.1173859
480400.0000000    0.1064199
480440.0000000    0.1074812
480480.0000000    0.1182660
480520.0000000    0.1043140
480560.0000000    0.1097989
480600.0000000    0.1104535
480640.0000000    0.1045984
480680.0000000    0.0982821
480720.0000000    0.0996247
480760.0000000    0.0937698
480800.0000000    0.1001351
480840.0000000    0.0987710
480880.0000000    0.1133538
480920.0000000    0.1189569
480960.0000000    0.1082219
481000.0000000    0.1139522
481040.0000000    0.1053990
481080.0000000    0.1090252
481120.0000000    0.1169910
481160.0000000    0.1132661
481200.0000000    0.1096870
481240.0000000    0.1056962
481280.0000000    0.1184506
481320.0000000    0.1130264
481360.0000000    0.1112174
481400.0000000    0.1159007
481440.0000000    0.1181156
481480.0000000    0.1031911
481520.0000000    0.1136140
481560.0000000    0.1076695
481600.0000000    0.1103777
481640.0000000    0.1107976
481680.0000000    0.1099573
481720.0000000    0.0993289
481760.0000000    0.1061611
481800.0000000    0.0974139
481840.0000000    0.1089761
481880.0000000    0.1129084
481920.0000000    0.1171855
481960.0000000    0.1259655
482000.0000000    0.1034272
482040.0000000    0.1010870
482080.0000000    0.1098474
482120.0000000    0.1116977
482160.0000000    0.1003820
482200.0000000    0.0973241
482240.0000000    0.1026700
482280.0000000    0.0973131
482320.0000000    0.1028711
482360.0000000    0.1063416
482400.0000000    0.0890431
482440.0000000    0.1041554
482480.0000000    0.1094530
482520.0000000    0.1045549
482560.0000000    0.1145762
482600.0000000    0.1039151
482640.0000000    0.0979349
482680.0000000    0.1081777
482720.0000000    0.1066546
482760.0000000    0.1024016
482800.0000000    0.1068141
482840.0000000    0.1113665
482880.0000000    0.1106053
482920.0000000    0.1176834
482960.0000000    0.1059444
483000.0000000    0.0919614
483040.0000000    0.1104432
483080.0000000    0.1092568
483120.0000000    0.1020621
483160.0000000    0.0985502
483200.0000000    0.1005608
483240.0000000    0.1093800
483280.0000000    0.1014259
483320.0000000    0.1005104
483360.0000000    0.0982741
483400.0000000    0.1003016
483440.0000000    0.0988448
483480.0000000    0.1059205
483520.0000000    0.1025137
483560.0000000    0.1136594
483600.0000000    0.1101191
483640.0000000    0.1111174
483680.0000000    0.1055918
483720.0000000    0.1143792
483760.0000000    0.1097954
483800.0000000    0.1192831
483840.0000000    0.1144801
483880.0000000    0.1109974
483920.0000000    0.1050269
483960.0000000    0.1094178
484000.0000000    0.1058732
484040.0000000    0.1130960
484080.0000000    0.1113178
484120.0000000    0.1137708
484160.0000000    0.1143005
484200.0000000    0.1075277
484240.0000000    0.1116531
484280.0000000    0.1069623
484320.0000000    0.0998930
484360.0000000    0.1125517
484400.0000000    0.1131129
484440.0000000    0.1086471
484480.0000000    0.1125204
484520.0000000    0.1161931
484560.0000000    0.1115132
484600.0000000    0.1148796
484640.0000000    0.1138580
484680.0000000    0.1141364
484720.0000000    0.1148149
484760.0000000    0.1082149
484800.0000000    0.1114728
484840.0000000    0.1193355
484880.0000000    0.1163434
484920.0000000    0.1197892
484960.0000000    0.1070808
485000.0000000    0.1147633
485040.0000000    0.1072444
485080.0000000    0.1057860
485120.0000000    0.1106136
485160.0000000    0.1078384
485200.0000000    0.1149658
485240.0000000    0.1129125
485280.0000000    0.1166540
485320.0000000    0.1199794
485360.0000000    0.1023043
485400.0000000    0.1148256
485440.0000000    0.1116240
485480.0000000    0.1113987
485520.0000000    0.1163112
485560.0000000    0.1164274
485600.0000000    0.1175831
485640.0000000    0.1098618
485680.0000000    0.1128168
485720.0000000    0.1193132
485760.0000000    0.1172364
485800.0000000    0.1220136
485840.0000000    0.1106244
485880.0000000    0.1051137
485920.0000000    0.1131728
485960.0000000    0.1062296
486000.0000000    0.1221031
486040.0000000    0.1266587
486080.0000000    0.1159246
486120.0000000    0.1100440
486160.0000000    0.1168498
486200.0000000    0.1155012
486240.0000000    0.1240815
486280.0000000    0.1089449
486320.0000000    0.1177799
486360.0000000    0.1208762
486400.0000000    0.1230080
486440.0000000    0.1184352
486480.0000000    0.1194252
486520.0000000    0.1225749
486560.0000000    0.1283971
486600.0000000    0.1062588
486640.0000000    0.1132366
486680.0000000    0.1083223
486720.0000000    0.1153344
486760.0000000    0.1168301
486800.0000000    0.1196779
486840.0000000    0.1177890
486880.0000000    0.1106404
486920.0000000    0.1099663
486960.0000000    0.1169934
487000.0000000    0.1128211
487040.0000000    0.1093965
487080.0000000    0.1152295
487120.0000000    0.1117501
487160.0000000    0.1144987
487200.0000000    0.1025313
487240.0000000    0.1085091
487280.0000000    0.1157891
487320.0000000    0.1147453
487360.0000000    0.1101754
487400.0000000    0.1218254
487440.0000000    0.1160158
487480.0000000    0.1026578
487520.0000000    0.1114933
487560.0000000    0.1145434
487600.0000000    0.1128313
487640.0000000    0.1031789
487680.0000000    0.1149012
487720.0000000    0.1112329
487760.0000000    0.1124485
487800.0000000    0.1088882
487840.0000000    0.1102401
487880.0000000    0.1053119
487920.0000000    0.1030302
487960.0000000    0.1086476
488000.0000000    0.1085650
488040.0000000    0.1109849
488080.0000000    0.1108882
488120.0000000    0.1111183
488160.0000000    0.1093234
488200.0000000    0.1133639
488240.0000000    0.1157482
488280.0000000    0.1110000
488320.0000000    0.1177539
488360.0000000    0.1078643
488400.0000000    0.1076144
488440.0000000    0.1158742
488480.0000000    0.1008027
488520.0000000    0.1062235
488560.0000000    0.1148983
488600.0000000    0.1071040
488640.0000000    0.1018781
488680.0000000    0.1040029
488720.0000000    0.1039409
488760.0000000    0.0978283
488800.0000000    0.1098670
488840.0000000    0.1138616
488880.0000000    0.1016518
488920.0000000    0.0984557
488960.0000000    0.1087309
489000.0000000    0.1024896
489040.0000000    0.0977438
489080.0000000    0.0940021
489120.0000000    0.1072130
489160.0000000    0.1039218
489200.0000000    0.1028030
489240.0000000    0.1116122
489280.0000000    0.1039342
489320.0000000    0.1222209
489360.0000000    0.1005045
489400.0000000    0.1150573
489440.0000000    0.1121896
489480.0000000    0.1224982
489520.0000000    0.1075694
489560.0000000    0.1188226
489600.0000000    0.1153779
489640.0000000    0.1083258
489680.0000000    0.1132872
489720.0000000    0.1134054
489760.0000000    0.1189025
489800.0000000    0.1140580
489840.0000000    0.1067858
489880.0000000    0.1149423
489920.0000000    0.1152368
489960.0000000    0.1094241
490000.0000000    0.1137573
490040.0000000    0.1145989
490080.0000000    0.1201547
490120.0000000    0.1108504
490160.0000000    0.1103315
490200.0000000    0.1154178
490240.0000000    0.1088527
490280.0000000    0.1076677
490320.0000000    0.1136049
490360.0000000    0.1146081
490400.0000000    0.1211412
490440.0000000    0.1168478
490480.0000000    0.1089792
490520.0000000    0.1127036
490560.0000000    0.1139839
490600.0000000    0.1195805
490640.0000000    0.1143853
490680.0000000    0.1091155
490720.0000000    0.1133817
490760.0000000    0.1146263
490800.0000000    0.1179698
490840.0000000    0.1150692
490880.0000000    0.1264439
490920.0000000    0.1211834
490960.0000000    0.1176421
491000.0000000    0.1212486
491040.0000000    0.1184432
491080.0000000    0.1214864
491120.0000000    0.1173260
491160.0000000    0.1150589
491200.0000000    0.1218643
491240.0000000    0.1344633
491280.0000000    0.1213863
491320.0000000    0.1311112
491360.0000000    0.1278098
491400.0000000    0.1372464
491440.0000000    0.1127671
491480.0000000    0.1234300
491520.0000000    0.1250995
491560.0000000    0.1296824
491600.0000000    0.1207189
491640.0000000    0.1239040
491680.0000000    0.1175653
491720.0000000    0.1170056
491760.0000000    0.1159874
491800.0000000    0.1233875
491840.0000000    0.1210261
491880.0000000    0.1214524
491920.0000000    0.1250673
491960.0000000    0.1174335
492000.0000000    0.1149065
492040.0000000    0.1102793
492080.0000000    0.1240290
492120.0000000    0.1245999
492160.0000000    0.1393465
492200.0000000    0.1293456
492240.0000000    0.1275151
492280.0000000    0.1258976
492320.0000000    0.1212483
492360.0000000    0.1336299
492400.0000000    0.1319523
492440.0000000    0.1273655
492480.0000000    0.1291740
492520.0000000    0.1257675
492560.0000000    0.1242059
492600.0000000    0.1224084
492640.0000000    0.1359194
492680.0000000    0.1176824
492720.0000000    0.1329679
492760.0000000    0.1370343
492800.0000000    0.1213366
492840.0000000    0.1230439
492880.0000000    0.1149662
492920.0000000    0.1136947
492960.0000000    0.1187673
493000.0000000    0.1242831
493040.0000000    0.1183792
493080.0000000    0.1187161
493120.0000000    0.1141082
493160.0000000    0.1224430
493200.0000000    0.1220876
493240.0000000    0.1227247
493280.0000000    0.1178013
493320.0000000    0.1134606
493360.0000000    0.1221030
493400.0000000    0.1079137
493440.0000000    0.1202179
493480.0000000    0.1171711
493520.0000000    0.1177023
493560.0000000    0.1274301
493600.0000000    0.1274110
493640.0000000    0.1276440
493680.0000000    0.1268111
493720.0000000    0.1217896
493760.0000000    0.1207396
493800.0000000    0.1183282
493840.0000000    0.1293437
493880.0000000    0.1290572
493920.0000000    0.1177479
493960.0000000    0.1173616
494000.0000000    0.1171928
494040.0000000    0.1221765
494080.0000000    0.1217069
494120.0000000    0.1195839
494160.0000000    0.1126078
494200.0000000    0.1175669
494240.0000000    0.1189250
494280.0000000    0.1134588
494320.0000000    0.1175306
494360.0000000    0.1207341
494400.0000000    0.1276583
494440.0000000    0.1174435
494480.0000000    0.1267226
494520.0000000    0.1248871
494560.0000000    0.1161304
494600.0000000    0.1235182
494640.0000000    0.1213338
494680.0000000    0.1195312
494720.0000000    0.1155831
494760.0000000    0.1125442
494800.0000000    0.1206561
494840.0000000    0.1153784
494880.0000000    0.1159273
494920.0000000    0.1092089
494960.0000000    0.1083163
495000.0000000    0.1207567
495040.0000000    0.1151683
495080.0000000    0.1123378
495120.0000000    0.1232619
495160.0000000    0.1174759
495200.0000000    0.1092837
495240.0000000    0.1084385
495280.0000000    0.1066701
495320.0000000    0.1121647
495360.0000000    0.1182671
495400.0000000    0.1155085
495440.0000000    0.1064579
495480.0000000    0.1121338
495520.0000000    0.1128168
495560.0000000    0.1097889
495600.0000000    0.1092995
495640.0000000    0.1055106
495680.0000000    0.0999697
495720.0000000    0.1134426
495760.0000000    0.1085790
495800.0000000    0.1168205
495840.0000000    0.1067583
495880.0000000    0.1033206
495920.0000000    0.1091791
495960.0000000    0.1107391
496000.0000000    0.1112473
496040.0000000    0.1109831
496080.0000000    0.1120976
496120.0000000    0.1070597
496160.0000000    0.1138546
496200.0000000    0.1190404
496240.0000000    0.1154073
496280.0000000    0.1089321
496320.0000000    0.1184473
496360.0000000    0.1197926
496400.0000000    0.1096525
496440.0000000    0.1180485
496480.0000000    0.1163303
496520.0000000    0.1197520
496560.0000000    0.1071989
496600.0000000    0.1055605
496640.0000000    0.1166895
496680.0000000    0.0994806
496720.0000000    0.1081972
496760.0000000    0.1161077
496800.0000000    0.1146696
496840.0000000    0.1173823
496880.0000000    0.1129619
496920.0000000    0.1209130
496960.0000000    0.1062038
497000.0000000    0.1129873
497040.0000000    0.1097566
497080.0000000    0.1037061
497120.0000000    0.1121187
497160.0000000    0.1108504
497200.0000000    0.1100041
497240.0000000    0.1129300
497280.0000000    0.1068971
497320.0000000    0.1237603
497360.0000000    0.1220350
497400.0000000    0.1076679
497440.0000000    0.1138528
497480.0000000    0.1111839
497520.0000000    0.1076379
497560.0000000    0.1112429
497600.0000000    0.1169752
497640.0000000    0.1070430
497680.0000000    0.1031829
497720.0000000    0.1122782
497760.0000000    0.1098898
497800.0000000    0.1053225
497840.0000000    0.1094283
497880.0000000    0.1071305
497920.0000000    0.1078508
497960.0000000    0.1114399
498000.0000000    0.1114223
498040.0000000    0.0989348
498080.0000000    0.1026755
498120.0000000    0.1077356
498160.0000000    0.1069001
498200.0000000    0.1097750
498240.0000000    0.1123119
498280.0000000    0.1078019
498320.0000000    0.1073765
498360.0000000    0.1027794
498400.0000000    0.1080744
498440.0000000    0.1109528
498480.0000000    0.1082785
498520.0000000    0.1101581
498560.0000000    0.1228385
498600.0000000    0.1146198
498640.0000000    0.1152040
498680.0000000    0.1048229
498720.0000000    0.1152553
498760.0000000    0.1011647
498800.0000000    0.0999004
498840.0000000    0.1143510
498880.0000000    0.1013853
498920.0000000    0.1020953
498960.0000000    0.1058591
499000.0000000    0.1035057
499040.0000000    0.1153734
499080.0000000    0.1123183
499120.0000000    0.1088077
499160.0000000    0.1084702
499200.0000000    0.1113773
499240.0000000    0.1058168
499280.0000000    0.1051273
499320.0000000    0.0959844
499360.0000000    0.1086699
499400.0000000    0.1133159
499440.0000000    0.1061714
499480.0000000    0.1071512
499520.0000000    0.1001855
499560.0000000    0.1072715
499600.0000000    0.1102446
499640.0000000    0.1129159
499680.0000000    0.1111106
499720.0000000    0.1037321
499760.0000000    0.1067356
499800.0000000    0.1034505
499840.0000000    0.1018407
499880.0000000    0.1121490
499920.0000000    0.1049739
499960.0000000    0.1097986
500000.0000000    0.1044057
500040.0000000    0.1076823
500080.0000000    0.1005189
500120.0000000    0.1000384
500160.0000000    0.1153450
500200.0000000    0.1055962
500240.0000000    0.1084772
500280.0000000    0.1044908
500320.0000000    0.1137739
500360.0000000    0.1126131
500400.0000000    0.1125142
500440.0000000    0.1056139
500480.0000000    0.1057803
500520.0000000    0.1046596
500560.0000000    0.1020522
500600.0000000    0.1090648
500640.0000000    0.0960445
500680.0000000    0.0967422
500720.0000000    0.0937476
500760.0000000    0.1003879
500800.0000000    0.1018790
500840.0000000    0.1062004
500880.0000000    0.1045698
500920.0000000    0.1050546
500960.0000000    0.1061627
501000.0000000    0.1017717
501040.0000000    0.0906533
501080.0000000    0.0974058
501120.0000000    0.0990925
501160.0000000    0.0945201
501200.0000000    0.0901307
501240.0000000    0.0987199
501280.0000000    0.1018890
501320.0000000    0.1023881
501360.0000000    0.1028220
501400.0000000    0.1129935
501440.0000000    0.1030477
501480.0000000    0.1086373
501520.0000000    0.1085737
501560.0000000    0.1021430
501600.0000000    0.1090667
501640.0000000    0.1092677
501680.0000000    0.1066908
501720.0000000    0.1119398
501760.0000000    0.1037705
501800.0000000    0.1149432
501840.0000000    0.1040563
501880.0000000    0.1064827
501920.0000000    0.0961496
501960.0000000    0.1007695
502000.0000000    0.1096592
502040.0000000    0.1040250
502080.0000000    0.1020401
502120.0000000    0.1065985
502160.0000000    0.1065428
502200.0000000    0.1084584
502240.0000000    0.1161288
502280.0000000    0.1088287
502320.0000000    0.1050353
502360.0000000    0.1044762
502400.0000000    0.0981838
502440.0000000    0.1166518
502480.0000000    0.1053049
502520.0000000    0.1048824
502560.0000000    0.1094560
502600.0000000    0.1055152
502640.0000000    0.1045271
502680.0000000    0.1117686
502720.0000000    0.1092882
502760.0000000    0.1185339
502800.0000000    0.1046262
502840.0000000    0.1068783
502880.0000000    0.1044584
502920.0000000    0.1040733
502960.0000000    0.1027309
503000.0000000    0.1006448
503040.0000000    0.1083403
503080.0000000    0.1163607
503120.0000000    0.1094202
503160.0000000    0.1139673
503200.0000000    0.1144762
503240.0000000    0.1126303
503280.0000000    0.1171885
503320.0000000    0.1033196
503360.0000000    0.1034809
503400.0000000    0.1079407
503440.0000000    0.1128858
503480.0000000    0.1085553
503520.0000000    0.1091322
503560.0000000    0.1084007
503600.0000000    0.1107991
503640.0000000    0.1028779
503680.0000000    0.1088410
503720.0000000    0.1147868
503760.0000000    0.0997791
503800.0000000    0.1153112
503840.0000000    0.1114430
503880.0000000    0.1074742
503920.0000000    0.1069741
503960.0000000    0.1076846
504000.0000000    0.1041258
504040.0000000    0.1082984
504080.0000000    0.1144810
504120.0000000    0.1139152
504160.0000000    0.1150455
504200.0000000    0.1137163
504240.0000000    0.1079183
504280.0000000    0.1113263
504320.0000000    0.1068228
504360.0000000    0.1153309
504400.0000000    0.1049817
504440.0000000    0.1054735
504480.0000000    0.1120382
504520.0000000    0.1117896
504560.0000000    0.1101458
504600.0000000    0.1077133
504640.0000000    0.1147454
504680.0000000    0.1101554
504720.0000000    0.1078344
504760.0000000    0.1067438
504800.0000000    0.1226764
504840.0000000    0.1044204
504880.0000000    0.1058743
504920.0000000    0.1089531
504960.0000000    0.1108084
505000.0000000    0.1097904
505040.0000000    0.1093627
505080.0000000    0.1096939
505120.0000000    0.1160169
505160.0000000    0.1119031
505200.0000000    0.1171021
505240.0000000    0.1097139
505280.0000000    0.1171334
505320.0000000    0.1174925
505360.0000000    0.1169029
505400.0000000    0.1136040
505440.0000000    0.1090664
505480.0000000    0.1095451
505520.0000000    0.1063988
505560.0000000    0.1192497
505600.0000000    0.1095369
505640.0000000    0.1051598
505680.0000000    0.1104508
505720.0000000    0.1124436
505760.0000000    0.1098837
505800.0000000    0.1115829
505840.0000000    0.1125940
505880.0000000    0.1091681
505920.0000000    0.1190855
505960.0000000    0.1166857
506000.0000000    0.1223994
506040.0000000    0.1235536
506080.0000000    0.1224635
506120.0000000    0.1275298
506160.0000000    0.1250658
506200.0000000    0.1251320
506240.0000000    0.1219546
506280.0000000    0.1156995
506320.0000000    0.1187466
506360.0000000    0.1073887
506400.0000000    0.1203544
506440.0000000    0.1085827
506480.0000000    0.1111630
506520.0000000    0.1156880
506560.0000000    0.1136140
506600.0000000    0.1164931
506640.0000000    0.1210734
506680.0000000    0.1125327
506720.0000000    0.1119072
506760.0000000    0.1084470
506800.0000000    0.0980754
506840.0000000    0.1089911
506880.0000000    0.1064122
506920.0000000    0.1079614
506960.0000000    0.1120908
507000.0000000    0.1131645
507040.0000000    0.1140565
507080.0000000    0.1133422
507120.0000000    0.1046180
507160.0000000    0.1162224
507200.0000000    0.1187075
507240.0000000    0.1267495
507280.0000000    0.1259713
507320.0000000    0.1245513
507360.0000000    0.1182881
507400.0000000    0.1210617
507440.0000000    0.1144268
507480.0000000    0.1105270
507520.0000000    0.1093265
507560.0000000    0.1066523
507600.0000000    0.1172937
507640.0000000    0.1073579
507680.0000000    0.1093555
507720.0000000    0.1078428
507760.0000000    0.0970962
507800.0000000    0.0974124
507840.0000000    0.1082817
507880.0000000    0.1193950
507920.0000000    0.1099659
507960.0000000    0.1030340
508000.0000000    0.1022934
508040.0000000    0.1087650
508080.0000000    0.1126504
508120.0000000    0.1120276
508160.0000000    0.1096912
508200.0000000    0.1069708
508240.0000000    0.1051151
508280.0000000    0.1058688
508320.0000000    0.1002417
508360.0000000    0.1019164
508400.0000000    0.1093162
508440.0000000    0.1163438
508480.0000000    0.1112164
508520.0000000    0.1008759
508560.0000000    0.1067472
508600.0000000    0.1041733
508640.0000000    0.0996859
508680.0000000    0.0945141
508720.0000000    0.0955568
508760.0000000    0.1030241
508800.0000000    0.0946513
508840.0000000    0.0997371
508880.0000000    0.1115611
508920.0000000    0.1094305
508960.0000000    0.1023326
509000.0000000    0.1019355
509040.0000000    0.1031741
509080.0000000    0.1102212
509120.0000000    0.1221684
509160.0000000    0.1154866
509200.0000000    0.1108982
509240.0000000    0.1119217
509280.0000000    0.1086336
509320.0000000    0.1190901
509360.0000000    0.1193862
509400.0000000    0.1119588
509440.0000000    0.1079296
509480.0000000    0.1021414
509520.0000000    0.0987312
509560.0000000    0.1055983
509600.0000000    0.1105423
509640.0000000    0.1133215
509680.0000000    0.1123424
509720.0000000    0.1163232
509760.0000000    0.1156012
509800.0000000    0.1132175
509840.0000000    0.1088687
509880.0000000    0.1080825
509920.0000000    0.1094351
509960.0000000    0.1051459
510000.0000000    0.1053148
510040.0000000    0.1094136
510080.0000000    0.1117014
510120.0000000    0.1066167
510160.0000000    0.1147506
510200.0000000    0.1097378
510240.0000000    0.1030070
510280.0000000    0.0989426
510320.0000000    0.1024394
510360.0000000    0.0977016
510400.0000000    0.1010059
510440.0000000    0.0987386
510480.0000000    0.1029999
510520.0000000    0.1042324
510560.0000000    0.1035969
510600.0000000    0.1058460
510640.0000000    0.0958693
510680.0000000    0.1042121
510720.0000000    0.1106856
510760.0000000    0.1083000
510800.0000000    0.1040393
510840.0000000    0.1116445
510880.0000000    0.1117233
510920.0000000    0.1103581
510960.0000000    0.1079822
511000.0000000    0.1081640
511040.0000000    0.1098786
511080.0000000    0.1128608
511120.0000000    0.1148931
511160.0000000    0.1155826
511200.0000000    0.1124632
511240.0000000    0.1061096
511280.0000000    0.1102538
511320.0000000    0.1079504
511360.0000000    0.0998579
511400.0000000    0.0983733
511440.0000000    0.0947221
511480.0000000    0.1124021
511520.0000000    0.1173393
511560.0000000    0.1046514
511600.0000000    0.0986354
511640.0000000    0.1091126
511680.0000000    0.1031129
511720.0000000    0.1036585
511760.0000000    0.1122814
511800.0000000    0.1105648
511840.0000000    0.0973457
511880.0000000    0.1003522
511920.0000000    0.0969702
511960.0000000    0.0960759
512000.0000000    0.1027564
512040.0000000    0.1006086
512080.0000000    0.1005382
512120.0000000    0.1054800
512160.0000000    0.1080782
512200.0000000    0.1105557
512240.0000000    0.1065208
512280.0000000    0.1038029
512320.0000000    0.1083981
512360.0000000    0.1195589
512400.0000000    0.1067935
512440.0000000    0.1164187
512480.0000000    0.1046585
512520.0000000    0.1231096
512560.0000000    0.1106747
512600.0000000    0.1085464
512640.0000000    0.1048602
512680.0000000    0.0939644
512720.0000000    0.0995577
512760.0000000    0.1176882
512800.0000000    0.1114964
512840.0000000    0.1135209
512880.0000000    0.1098898
512920.0000000    0.1061515
512960.0000000    0.1067238
513000.0000000    0.1089046
513040.0000000    0.1088865
513080.0000000    0.1049834
513120.0000000    0.1113504
513160.0000000    0.1094179
513200.0000000    0.1126141
513240.0000000    0.1104089
513280.0000000    0.1037376
513320.0000000    0.1038578
513360.0000000    0.1167042
513400.0000000    0.1136844
513440.0000000    0.1123013
513480.0000000    0.1071560
513520.0000000    0.1049145
513560.0000000    0.1106982
513600.0000000    0.1098360
513640.0000000    0.1040738
513680.0000000    0.0980315
513720.0000000    0.1141519
513760.0000000    0.1096538
513800.0000000    0.1064890
513840.0000000    0.0961361
513880.0000000    0.1042415
513920.0000000    0.0970987
513960.0000000    0.1013209
514000.0000000    0.1035205
514040.0000000    0.0986444
514080.0000000    0.1007740
514120.0000000    0.1015756
514160.0000000    0.1018948
514200.0000000    0.1018342
514240.0000000    0.1050032
514280.0000000    0.1129590
514320.0000000    0.1103610
514360.0000000    0.1046858
514400.0000000    0.1051174
514440.0000000    0.1092576
514480.0000000    0.1094350
514520.0000000    0.1086603
514560.0000000    0.1042236
514600.0000000    0.1142139
514640.0000000    0.1070777
514680.0000000    0.1057059
514720.0000000    0.1130872
514760.0000000    0.1034942
514800.0000000    0.1195059
514840.0000000    0.1110882
514880.0000000    0.1076236
514920.0000000    0.1084178
514960.0000000    0.1161209
515000.0000000    0.1084978
515040.0000000    0.1058244
515080.0000000    0.1065016
515120.0000000    0.1183242
515160.0000000    0.1153882
515200.0000000    0.1148797
515240.0000000    0.1109180
515280.0000000    0.1147494
515320.0000000    0.1104887
515360.0000000    0.1118605
515400.0000000    0.1087664
515440.0000000    0.1122886
515480.0000000    0.1072432
515520.0000000    0.1016415
515560.0000000    0.1070793
515600.0000000    0.1034638
515640.0000000    0.1149559
515680.0000000    0.1208469
515720.0000000    0.1133572
515760.0000000    0.1124571
515800.0000000    0.1133398
515840.0000000    0.1144578
515880.0000000    0.1141550
515920.0000000    0.1167803
515960.0000000    0.1179262
516000.0000000    0.1198771
516040.0000000    0.1186091
516080.0000000    0.1214599
516120.0000000    0.1192248
516160.0000000    0.1230115
516200.0000000    0.1181578
516240.0000000    0.1251608
516280.0000000    0.1209536
516320.0000000    0.1226354
516360.0000000    0.1171782
516400.0000000    0.1224601
516440.0000000    0.1105902
516480.0000000    0.1242962
516520.0000000    0.1185805
516560.0000000    0.1262193
516600.0000000    0.1154816
516640.0000000    0.1186651
516680.0000000    0.1069689
516720.0000000    0.1229129
516760.0000000    0.1167237
516800.0000000    0.1139703
516840.0000000    0.1230161
516880.0000000    0.1199007
516920.0000000    0.1117750
516960.0000000    0.1056837
517000.0000000    0.1160470
517040.0000000    0.1143269
517080.0000000    0.1117674
517120.0000000    0.1141878
517160.0000000    0.1226119
517200.0000000    0.1153648
517240.0000000    0.1131668
517280.0000000    0.1160760
517320.0000000    0.1069311
517360.0000000    0.1143565
517400.0000000    0.1224388
517440.0000000    0.1155570
517480.0000000    0.1199427
517520.0000000    0.1176483
517560.0000000    0.1165159
517600.0000000    0.1215001
517640.0000000    0.1174019
517680.0000000    0.1138900
517720.0000000    0.1146310
517760.0000000    0.1161063
517800.0000000    0.1199540
517840.0000000    0.1117168
517880.0000000    0.1222037
517920.0000000    0.1238276
517960.0000000    0.1287973
518000.0000000    0.1202394
518040.0000000    0.1111309
518080.0000000    0.1271556
518120.0000000    0.1178779
518160.0000000    0.1240479
518200.0000000    0.1112952
518240.0000000    0.1077081
518280.0000000    0.1178823
518320.0000000    0.1112107
518360.0000000    0.1136726
518400.0000000    0.1128037
518440.0000000    0.1203401
518480.0000000    0.1160035
518520.0000000    0.1194344
518560.0000000    0.1197970
518600.0000000    0.1275260
518640.0000000    0.1221703
518680.0000000    0.1186962
518720.0000000    0.1160157
518760.0000000    0.1253645
518800.0000000    0.1298504
518840.0000000    0.1220851
518880.0000000    0.1277596
518920.0000000    0.1232268
518960.0000000    0.1233084
519000.0000000    0.1216066
519040.0000000    0.1214684
519080.0000000    0.1179274
519120.0000000    0.1170627
519160.0000000    0.1320712
519200.0000000    0.1194092
519240.0000000    0.1227467
519280.0000000    0.1166918
519320.0000000    0.1117177
519360.0000000    0.1105609
519400.0000000    0.1179382
519440.0000000    0.1181466
519480.0000000    0.1113374
519520.0000000    0.1036910
519560.0000000    0.1051920
519600.0000000    0.1078132
519640.0000000    0.1055049
519680.0000000    0.1157217
519720.0000000    0.1107383
519760.0000000    0.1029864
519800.0000000    0.1122405
519840.0000000    0.1125369
519880.0000000    0.1076491
519920.0000000    0.1060928
519960.0000000    0.1124324
520000.0000000    0.1160672
520040.0000000    0.1148686
520080.0000000    0.1076722
520120.0000000    0.1245832
520160.0000000    0.1170368
520200.0000000    0.1180974
520240.0000000    0.1305677
520280.0000000    0.1179805
520320.0000000    0.1133037
520360.0000000    0.1276515
520400.0000000    0.1194012
520440.0000000    0.1130409
520480.0000000    0.1127736
520520.0000000    0.1141053
520560.0000000    0.1171441
520600.0000000    0.1176900
520640.0000000    0.1137476
520680.0000000    0.1184621
520720.0000000    0.1187442
520760.0000000    0.1152024
520800.0000000    0.1106757
520840.0000000    0.1135227
520880.0000000    0.1181080
520920.0000000    0.1037523
520960.0000000    0.1186269
521000.0000000    0.1087853
521040.0000000    0.1122975
521080.0000000    0.1186111
521120.0000000    0.1181622
521160.0000000    0.1118197
521200.0000000    0.1110028
521240.0000000    0.1042456
521280.0000000    0.1175974
521320.0000000    0.1278620
521360.0000000    0.1219101
521400.0000000    0.1146333
521440.0000000    0.1141420
521480.0000000    0.1124671
521520.0000000    0.1140005
521560.0000000    0.1104708
521600.0000000    0.1109703
521640.0000000    0.1100777
521680.0000000    0.1158679
521720.0000000    0.1117984
521760.0000000    0.1116889
521800.0000000    0.1114710
521840.0000000    0.1214076
521880.0000000    0.1192304
521920.0000000    0.1178863
521960.0000000    0.1145939
522000.0000000    0.1184435
522040.0000000    0.1123969
522080.0000000    0.1061881
522120.0000000    0.1167000
522160.0000000    0.1175854
522200.0000000    0.1193664
522240.0000000    0.1288894
522280.0000000    0.1303833
522320.0000000    0.1275103
522360.0000000    0.1296641
522400.0000000    0.1247433
522440.0000000    0.1325371
522480.0000000    0.1258155
522520.0000000    0.1238108
522560.0000000    0.1208449
522600.0000000    0.1077867
522640.0000000    0.1138744
522680.0000000    0.1135372
522720.0000000    0.1199320
522760.0000000    0.1349727
522800.0000000    0.1258134
522840.0000000    0.1219347
522880.0000000    0.1225413
522920.0000000    0.1255612
522960.0000000    0.1212826
523000.0000000    0.1261631
523040.0000000    0.1199028
523080.0000000    0.1261784
523120.0000000    0.1238339
523160.0000000    0.1289547
523200.0000000    0.1274045
523240.0000000    0.1250594
523280.0000000    0.1361650
523320.0000000    0.1189594
523360.0000000    0.1167411
523400.0000000    0.1221067
523440.0000000    0.1324767
523480.0000000    0.1284309
523520.0000000    0.1225751
523560.0000000    0.1101579
523600.0000000    0.1178156
523640.0000000    0.1217481
523680.0000000    0.1216159
523720.0000000    0.1196502
523760.0000000    0.1114344
523800.0000000    0.1011848
523840.0000000    0.1049110
523880.0000000    0.1049146
523920.0000000    0.1231451
523960.0000000    0.1125314
524000.0000000    0.1128947
524040.0000000    0.1175993
524080.0000000    0.1080044
524120.0000000    0.1210356
524160.0000000    0.1097663
524200.0000000    0.1050559
524240.0000000    0.1218486
524280.0000000    0.1190167
524320.0000000    0.1155628
524360.0000000    0.1164522
524400.0000000    0.1083494
524440.0000000    0.1063333
524480.0000000    0.0970634
524520.0000000    0.1084216
524560.0000000    0.1042738
524600.0000000    0.1056782
524640.0000000    0.1147208
524680.0000000    0.1021505
524720.0000000    0.1038366
524760.0000000    0.1095585
524800.0000000    0.0991480
524840.0000000    0.1001543
524880.0000000    0.0971268
524920.0000000    0.0961207
524960.0000000    0.1071102
525000.0000000    0.1020954
525040.0000000    0.1059099
525080.0000000    0.1034608
525120.0000000    0.1058332
525160.0000000    0.1015040
525200.0000000    0.1118754
525240.0000000    0.0942643
525280.0000000    0.1041007
525320.0000000    0.1019616
525360.0000000    0.1145860
525400.0000000    0.1042595
525440.0000000    0.1025471
525480.0000000    0.1117827
525520.0000000    0.1065106
525560.0000000    0.1066964
525600.0000000    0.1134057
525640.0000000    0.0951210
525680.0000000    0.0994771
525720.0000000    0.1117166
525760.0000000    0.1057571
525800.0000000    0.0985855
525840.0000000    0.1003122
525880.0000000    0.1005297
525920.0000000    0.1029262
525960.0000000    0.1099721
526000.0000000    0.1048366
526040.0000000    0.1043555
526080.0000000    0.1038101
526120.0000000    0.1143615
526160.0000000    0.1064689
526200.0000000    0.1116510
526240.0000000    0.1123931
526280.0000000    0.1080780
526320.0000000    0.1061094
526360.0000000    0.1017760
526400.0000000    0.1108712
526440.0000000    0.0967150
526480.0000000    0.1077178
526520.0000000    0.0937901
526560.0000000    0.1016116
526600.0000000    0.1045023
526640.0000000    0.1056764
526680.0000000    0.0991068
526720.0000000    0.0974065
526760.0000000    0.1033119
526800.0000000    0.1114118
526840.0000000    0.1006481
526880.0000000    0.1084009
526920.0000000    0.1016731
526960.0000000    0.0982599
527000.0000000    0.1117198
527040.0000000    0.1012686
527080.0000000    0.1124851
527120.0000000    0.1040663
527160.0000000    0.1037543
527200.0000000    0.0930004
527240.0000000    0.1032314
527280.0000000    0.0962335
527320.0000000    0.1112145
527360.0000000    0.1134399
527400.0000000    0.1091408
527440.0000000    0.1038189
527480.0000000    0.1106402
527520.0000000    0.1044153
527560.0000000    0.1065058
527600.0000000    0.1014374
527640.0000000    0.0979195
527680.0000000    0.1031888
527720.0000000    0.1084827
527760.0000000    0.1075069
527800.0000000    0.1062784
527840.0000000    0.1004234
527880.0000000    0.1039612
527920.0000000    0.0966375
527960.0000000    0.1000194
528000.0000000    0.1030563
528040.0000000    0.1016996
528080.0000000    0.1058055
528120.0000000    0.1017821
528160.0000000    0.1007612
528200.0000000    0.0962564
528240.0000000    0.0914847
528280.0000000    0.0995876
528320.0000000    0.0885797
528360.0000000    0.1062763
528400.0000000    0.1090468
528440.0000000    0.1074171
528480.0000000    0.1048958
528520.0000000    0.1012911
528560.0000000    0.1035879
528600.0000000    0.1018694
528640.0000000    0.1039561
528680.0000000    0.0978134
528720.0000000    0.0980977
528760.0000000    0.0954405
528800.0000000    0.1008011
528840.0000000    0.1095522
528880.0000000    0.1039214
528920.0000000    0.1032152
528960.0000000    0.1033127
529000.0000000    0.1018831
529040.0000000    0.0968396
529080.0000000    0.1002158
529120.0000000    0.1004087
529160.0000000    0.1010941
529200.0000000    0.1034950
529240.0000000    0.1028100
529280.0000000    0.1024632
529320.0000000    0.1129544
529360.0000000    0.1026699
529400.0000000    0.1030377
529440.0000000    0.0995573
529480.0000000    0.0965921
529520.0000000    0.0994850
529560.0000000    0.1076088
529600.0000000    0.1015100
529640.0000000    0.1048112
529680.0000000    0.0887921
529720.0000000    0.0964896
529760.0000000    0.1071281
529800.0000000    0.1017821
529840.0000000    0.0881476
529880.0000000    0.1013145
529920.0000000    0.0962182
529960.0000000    0.1008347
530000.0000000    0.1013378
530040.0000000    0.1028703
530080.0000000    0.1087946
530120.0000000    0.0991184
530160.0000000    0.1068734
530200.0000000    0.1027496
530240.0000000    0.0908541
530280.0000000    0.1044376
530320.0000000    0.0973885
530360.0000000    0.0894896
530400.0000000    0.0984659
530440.0000000    0.0953300
530480.0000000    0.0958412
530520.0000000    0.0924949
530560.0000000    0.0941765
530600.0000000    0.1025903
530640.0000000    0.0924496
530680.0000000    0.0948130
530720.0000000    0.0975251
530760.0000000    0.0959539
530800.0000000    0.0908546
530840.0000000    0.0999129
530880.0000000    0.0978790
530920.0000000    0.1081502
530960.0000000    0.1187022
531000.0000000    0.1133523
531040.0000000    0.1103182
531080.0000000    0.1165043
531120.0000000    0.1071453
531160.0000000    0.1038566
531200.0000000    0.1111473
531240.0000000    0.0993186
531280.0000000    0.0970580
531320.0000000    0.1052092
531360.0000000    0.1074208
531400.0000000    0.0981678
531440.0000000    0.1027160
531480.0000000    0.0988179
531520.0000000    0.1008087
531560.0000000    0.0998193
531600.0000000    0.1021610
531640.0000000    0.0978713
531680.0000000    0.0970270
531720.0000000    0.0928441
531760.0000000    0.1039605
531800.0000000    0.1026725
531840.0000000    0.0950573
531880.0000000    0.1011353
531920.0000000    0.1136770
531960.0000000    0.1031490
532000.0000000    0.1087482
532040.0000000    0.0932092
532080.0000000    0.1082470
532120.0000000    0.0950023
532160.0000000    0.0962737
532200.0000000    0.1057489
532240.0000000    0.1111173
532280.0000000    0.1006656
532320.0000000    0.1046144
532360.0000000    0.1154459
532400.0000000    0.1084799
532440.0000000    0.1131676
532480.0000000    0.1086512
532520.0000000    0.1042589
532560.0000000    0.1120578
532600.0000000    0.1058203
532640.0000000    0.1153709
532680.0000000    0.1102742
532720.0000000    0.1083480
532760.0000000    0.1120006
532800.0000000    0.1034508
532840.0000000    0.1095653
532880.0000000    0.0995780
532920.0000000    0.0948825
532960.0000000    0.1025076
533000.0000000    0.1050784
533040.0000000    0.0982834
533080.0000000    0.1040813
533120.0000000    0.1066899
533160.0000000    0.1118344
533200.0000000    0.1075792
533240.0000000    0.1112386
533280.0000000    0.0980283
533320.0000000    0.1197886
533360.0000000    0.1068784
533400.0000000    0.1009445
533440.0000000    0.1096266
533480.0000000    0.1048109
533520.0000000    0.1083332
533560.0000000    0.1110049
533600.0000000    0.1146664
533640.0000000    0.1152371
533680.0000000    0.1117086
533720.0000000    0.1091038
533760.0000000    0.1057736
533800.0000000    0.1007027
533840.0000000    0.1011481
533880.0000000    0.1047346
533920.0000000    0.1127543
533960.0000000    0.1080405
534000.0000000    0.1204609
534040.0000000    0.1140072
534080.0000000    0.1023822
534120.0000000    0.1174932
534160.0000000    0.1089888
534200.0000000    0.1037443
534240.0000000    0.1120526
534280.0000000    0.1046045
534320.0000000    0.1001310
534360.0000000    0.1082971
534400.0000000    0.1024248
534440.0000000    0.1008227
534480.0000000    0.1093484
534520.0000000    0.1063158
534560.0000000    0.1032792
534600.0000000    0.1035612
534640.0000000    0.0989379
534680.0000000    0.0982681
534720.0000000    0.1035639
534760.0000000    0.1094914
534800.0000000    0.0984713
534840.0000000    0.1119032
534880.0000000    0.1052360
534920.0000000    0.1184939
534960.0000000    0.1174152
535000.0000000    0.1262492
535040.0000000    0.1024686
535080.0000000    0.1108057
535120.0000000    0.1098550
535160.0000000    0.0982197
535200.0000000    0.1104667
535240.0000000    0.1171590
535280.0000000    0.1104722
535320.0000000    0.1068228
535360.0000000    0.0991829
535400.0000000    0.1083675
535440.0000000    0.1084262
535480.0000000    0.1037317
535520.0000000    0.1087257
535560.0000000    0.1045427
535600.0000000    0.0947794
535640.0000000    0.0951757
535680.0000000    0.1178687
535720.0000000    0.1138633
535760.0000000    0.1057692
535800.0000000    0.1076152
535840.0000000    0.1081637
535880.0000000    0.1117622
535920.0000000    0.1181857
535960.0000000    0.1166490
536000.0000000    0.1108738
536040.0000000    0.1137628
536080.0000000    0.1115703
536120.0000000    0.1073380
536160.0000000    0.1063363
536200.0000000    0.1081137
536240.0000000    0.1185633
536280.0000000    0.1105654
536320.0000000    0.1114149
536360.0000000    0.1091074
536400.0000000    0.1036749
536440.0000000    0.1022818
536480.0000000    0.1093738
536520.0000000    0.1022718
536560.0000000    0.1097672
536600.0000000    0.0983009
536640.0000000    0.1065950
536680.0000000    0.1035027
536720.0000000    0.1002798
536760.0000000    0.1067320
536800.0000000    0.0991733
536840.0000000    0.1008022
536880.0000000    0.0982216
536920.0000000    0.1083103
536960.0000000    0.0987848
537000.0000000    0.0987507
537040.0000000    0.1001468
537080.0000000    0.1008402
537120.0000000    0.0966823
537160.0000000    0.1079443
537200.0000000    0.1020948
537240.0000000    0.0984711
537280.0000000    0.1000358
537320.0000000    0.0957129
537360.0000000    0.0977776
537400.0000000    0.1029585
537440.0000000    0.0984344
537480.0000000    0.1088095
537520.0000000    0.1106833
537560.0000000    0.0959555
537600.0000000    0.0965354
537640.0000000    0.0987460
537680.0000000    0.1024903
537720.0000000    0.1022316
537760.0000000    0.0973405
537800.0000000    0.1023287
537840.0000000    0.1048439
537880.0000000    0.1035746
537920.0000000    0.0963629
537960.0000000    0.0986581
538000.0000000    0.1099679
538040.0000000    0.1063877
538080.0000000    0.1137939
538120.0000000    0.1049537
538160.0000000    0.1034485
538200.0000000    0.1222124
538240.0000000    0.1206104
538280.0000000    0.1055538
538320.0000000    0.1020528
538360.0000000    0.1114422
538400.0000000    0.1122571
538440.0000000    0.1087421
538480.0000000    0.1074102
538520.0000000    0.1117380
538560.0000000    0.1065262
538600.0000000    0.1144422
538640.0000000    0.1091727
538680.0000000    0.1110377
538720.0000000    0.1103273
538760.0000000    0.1203687
538800.0000000    0.1132051
538840.0000000    0.1202474
538880.0000000    0.1086210
538920.0000000    0.1076211
538960.0000000    0.1057894
539000.0000000    0.1117457
539040.0000000    0.1051129
539080.0000000    0.1115805
539120.0000000    0.1054912
539160.0000000    0.1053952
539200.0000000    0.1102526
539240.0000000    0.1162558
539280.0000000    0.1173077
539320.0000000    0.1221841
539360.0000000    0.1154177
539400.0000000    0.1124462
539440.0000000    0.1172408
539480.0000000    0.1167883
539520.0000000    0.1088683
539560.0000000    0.1081332
539600.0000000    0.1057411
539640.0000000    0.1140317
539680.0000000    0.1087343
539720.0000000    0.1044012
539760.0000000    0.1093773
539800.0000000    0.1024204
539840.0000000    0.1073556
539880.0000000    0.1046133
539920.0000000    0.1098069
539960.0000000    0.1142838
540000.0000000    0.1028049
540040.0000000    0.1008946
540080.0000000    0.1110540
540120.0000000    0.1132067
540160.0000000    0.1216389
540200.0000000    0.1183822
540240.0000000    0.1186616
540280.0000000    0.1184660
540320.0000000    0.1111019
540360.0000000    0.1146604
540400.0000000    0.1154826
540440.0000000    0.1094718
540480.0000000    0.1100863
540520.0000000    0.1146819
540560.0000000    0.1060679
540600.0000000    0.1120087
540640.0000000    0.1148791
540680.0000000    0.1065355
540720.0000000    0.1133013
540760.0000000    0.1077051
540800.0000000    0.1133275
540840.0000000    0.1165605
540880.0000000    0.1142941
540920.0000000    0.1250698
540960.0000000    0.1124867
541000.0000000    0.1111801
541040.0000000    0.1216833
541080.0000000    0.1075420
541120.0000000    0.1133272
541160.0000000    0.1120984
541200.0000000    0.1012420
541240.0000000    0.1105109
541280.0000000    0.1268139
541320.0000000    0.1221617
541360.0000000    0.1180041
541400.0000000    0.1180764
541440.0000000    0.1123211
541480.0000000    0.1135640
541520.0000000    0.1155253
541560.0000000    0.1036128
541600.0000000    0.1136850
541640.0000000    0.1142229
541680.0000000    0.1117107
541720.0000000    0.1099316
541760.0000000    0.1039068
541800.0000000    0.1074798
541840.0000000    0.1041483
541880.0000000    0.1052088
541920.0000000    0.1127528
541960.0000000    0.1069730
542000.0000000    0.1155890
542040.0000000    0.1193476
542080.0000000    0.1067233
542120.0000000    0.1104902
542160.0000000    0.1124042
542200.0000000    0.1199687
542240.0000000    0.1192726
542280.0000000    0.1173153
542320.0000000    0.1112954
542360.0000000    0.1085876
542400.0000000    0.1124145
542440.0000000    0.1144159
542480.0000000    0.1046221
542520.0000000    0.1044643
542560.0000000    0.1094794
542600.0000000    0.1122004
542640.0000000    0.1152951
542680.0000000    0.1055334
542720.0000000    0.1097173
542760.0000000    0.1050597
542800.0000000    0.0996444
542840.0000000    0.1070532
542880.0000000    0.0958882
542920.0000000    0.1051709
542960.0000000    0.1023987
543000.0000000    0.1043008
543040.0000000    0.1054852
543080.0000000    0.1024577
543120.0000000    0.1013687
543160.0000000    0.1049502
543200.0000000    0.1039460
543240.0000000    0.1029897
543280.0000000    0.1061445
543320.0000000    0.1125625
543360.0000000    0.1075357
543400.0000000    0.1061862
543440.0000000    0.1027692
543480.0000000    0.1016497
543520.0000000    0.1075134
543560.0000000    0.1047986
543600.0000000    0.1002885
543640.0000000    0.0999686
543680.0000000    0.1070056
543720.0000000    0.0990137
543760.0000000    0.1070748
543800.0000000    0.1274336
543840.0000000    0.1178532
543880.0000000    0.1123712
543920.0000000    0.1079442
543960.0000000    0.1136291
544000.0000000    0.1167618
544040.0000000    0.1212235
544080.0000000    0.1104455
544120.0000000    0.1144750
544160.0000000    0.1160807
544200.0000000    0.1126987
544240.0000000    0.1207040
544280.0000000    0.1336253
544320.0000000    0.1426730
544360.0000000    0.1147126
544400.0000000    0.1204942
544440.0000000    0.1166431
544480.0000000    0.1175281
544520.0000000    0.1215089
544560.0000000    0.1174908
544600.0000000    0.1278026
544640.0000000    0.1299471
544680.0000000    0.1210601
544720.0000000    0.1229966
544760.0000000    0.1207188
544800.0000000    0.1225402
544840.0000000    0.1129583
544880.0000000    0.1126541
544920.0000000    0.1095838
544960.0000000    0.1143354
545000.0000000    0.1140466
545040.0000000    0.1152589
545080.0000000    0.1123823
545120.0000000    0.1211229
545160.0000000    0.1151802
545200.0000000    0.1193000
545240.0000000    0.1175561
545280.0000000    0.1183516
545320.0000000    0.1135964
545360.0000000    0.1241993
545400.0000000    0.1317865
545440.0000000    0.1163139
545480.0000000    0.1164789
545520.0000000    0.1085455
545560.0000000    0.1111422
545600.0000000    0.1147378
545640.0000000    0.1142986
545680.0000000    0.1109902
545720.0000000    0.1203209
545760.0000000    0.1173317
545800.0000000    0.1202342
545840.0000000    0.1112375
545880.0000000    0.1114516
545920.0000000    0.1171266
545960.0000000    0.1142573
546000.0000000    0.1275561
546040.0000000    0.1095273
546080.0000000    0.1253606
546120.0000000    0.1161949
546160.0000000    0.1262925
546200.0000000    0.1256347
546240.0000000    0.1093026
546280.0000000    0.1049973
546320.0000000    0.1032118
546360.0000000    0.1009242
546400.0000000    0.1046470
546440.0000000    0.1209815
546480.0000000    0.1126132
546520.0000000    0.1255786
546560.0000000    0.1265495
546600.0000000    0.1169895
546640.0000000    0.1302988
546680.0000000    0.1303337
546720.0000000    0.1099311
546760.0000000    0.1129722
546800.0000000    0.1119945
546840.0000000    0.1311716
546880.0000000    0.1234510
546920.0000000    0.1049001
546960.0000000    0.1099848
547000.0000000    0.1119007
547040.0000000    0.1044376
547080.0000000    0.1025328
547120.0000000    0.1046741
547160.0000000    0.1096389
547200.0000000    0.1164338
547240.0000000    0.1201174
547280.0000000    0.1115696
547320.0000000    0.1187284
547360.0000000    0.1154802
547400.0000000    0.1131198
547440.0000000    0.1079070
547480.0000000    0.1107785
547520.0000000    0.1056572
547560.0000000    0.1056551
547600.0000000    0.1075766
547640.0000000    0.1067783
547680.0000000    0.1096237
547720.0000000    0.1066280
547760.0000000    0.1124994
547800.0000000    0.1245621
547840.0000000    0.1085490
547880.0000000    0.1049374
547920.0000000    0.1082116
547960.0000000    0.1150033
548000.0000000    0.1247811
548040.0000000    0.1164824
548080.0000000    0.1126890
548120.0000000    0.1135174
548160.0000000    0.1077757
548200.0000000    0.1054059
548240.0000000    0.1046231
548280.0000000    0.1089437
548320.0000000    0.1079783
548360.0000000    0.1044735
548400.0000000    0.1051911
548440.0000000    0.1079566
548480.0000000    0.1019365
548520.0000000    0.1092646
548560.0000000    0.1170670
548600.0000000    0.1082692
548640.0000000    0.1086068
548680.0000000    0.1130641
548720.0000000    0.1070164
548760.0000000    0.1035282
548800.0000000    0.1123339
548840.0000000    0.1127853
548880.0000000    0.1110042
548920.0000000    0.1098762
548960.0000000    0.1096359
549000.0000000    0.1082060
549040.0000000    0.1238276
549080.0000000    0.1229811
549120.0000000    0.1142491
549160.0000000    0.1204284
549200.0000000    0.1214369
549240.0000000    0.1138582
549280.0000000    0.1191430
549320.0000000    0.1220401
549360.0000000    0.1240777
549400.0000000    0.1275395
549440.0000000    0.1256047
549480.0000000    0.1120598
549520.0000000    0.1039094
549560.0000000    0.1211289
549600.0000000    0.1157576
549640.0000000    0.1062579
549680.0000000    0.1175506
549720.0000000    0.1262494
549760.0000000    0.1312058
549800.0000000    0.1130243
549840.0000000    0.1138035
549880.0000000    0.1148487
549920.0000000    0.1110738
549960.0000000    0.1157374
550000.0000000    0.1155498
550040.0000000    0.1108456
550080.0000000    0.1275721
550120.0000000    0.1354221
550160.0000000    0.1174254
550200.0000000    0.1158688
550240.0000000    0.1080352
550280.0000000    0.1120121
550320.0000000    0.1139679
550360.0000000    0.1131792
550400.0000000    0.1150315
550440.0000000    0.1158676
550480.0000000    0.1275390
550520.0000000    0.1211470
550560.0000000    0.1188705
550600.0000000    0.1091814
550640.0000000    0.1109464
550680.0000000    0.1162083
550720.0000000    0.1093455
550760.0000000    0.1197548
550800.0000000    0.1123934
550840.0000000    0.1052431
550880.0000000    0.1215565
550920.0000000    0.1136892
550960.0000000    0.1212766
551000.0000000    0.1170500
551040.0000000    0.1143996
551080.0000000    0.1171193
551120.0000000    0.1165472
551160.0000000    0.1291469
551200.0000000    0.1203205
551240.0000000    0.1135821
551280.0000000    0.1317015
551320.0000000    0.1114348
551360.0000000    0.1146329
551400.0000000    0.1149607
551440.0000000    0.1215989
551480.0000000    0.1141027
551520.0000000    0.1108638
551560.0000000    0.1152630
551600.0000000    0.1112029
551640.0000000    0.1120683
551680.0000000    0.1216595
551720.0000000    0.1138577
551760.0000000    0.1151988
551800.0000000    0.1224254
551840.0000000    0.1135472
551880.0000000    0.1032403
551920.0000000    0.1106770
551960.0000000    0.1077315
552000.0000000    0.1081607
552040.0000000    0.1032316
552080.0000000    0.1123675
552120.0000000    0.1028519
552160.0000000    0.1049201
552200.0000000    0.1152167
552240.0000000    0.1098161
552280.0000000    0.1135705
552320.0000000    0.1100459
552360.0000000    0.1212588
552400.0000000    0.1007936
552440.0000000    0.1091095
552480.0000000    0.1062389
552520.0000000    0.1082573
552560.0000000    0.1093902
552600.0000000    0.1180398
552640.0000000    0.1134064
552680.0000000    0.1052051
552720.0000000    0.1017289
552760.0000000    0.1010518
552800.0000000    0.1053031
552840.0000000    0.1042769
552880.0000000    0.1038638
552920.0000000    0.1104210
552960.0000000    0.1027979
553000.0000000    0.1025675
553040.0000000    0.0984021
553080.0000000    0.1168189
553120.0000000    0.1091036
553160.0000000    0.1181929
553200.0000000    0.1228879
553240.0000000    0.1130344
553280.0000000    0.1085357
553320.0000000    0.1081276
553360.0000000    0.1033517
553400.0000000    0.1053017
553440.0000000    0.1158302
553480.0000000    0.1033875
553520.0000000    0.1108845
553560.0000000    0.1020173
553600.0000000    0.1131544
553640.0000000    0.1063995
553680.0000000    0.1145746
553720.0000000    0.1182998
553760.0000000    0.1041737
553800.0000000    0.1031739
553840.0000000    0.1001519
553880.0000000    0.1119069
553920.0000000    0.1045092
553960.0000000    0.0977713
554000.0000000    0.1014983
554040.0000000    0.0988536
554080.0000000    0.1000459
554120.0000000    0.1102719
554160.0000000    0.0947856
554200.0000000    0.1004090
554240.0000000    0.1068474
554280.0000000    0.1013636
554320.0000000    0.1062825
554360.0000000    0.1007752
554400.0000000    0.1068876
554440.0000000    0.1103091
554480.0000000    0.1145048
554520.0000000    0.1147521
554560.0000000    0.1052058
554600.0000000    0.1044724
554640.0000000    0.1111944
554680.0000000    0.1137736
554720.0000000    0.1116590
554760.0000000    0.1069338
554800.0000000    0.0968997
554840.0000000    0.1114068
554880.0000000    0.1140129
554920.0000000    0.1173479
554960.0000000    0.1003886
555000.0000000    0.1132474
555040.0000000    0.1096682
555080.0000000    0.1122026
555120.0000000    0.1069507
555160.0000000    0.1029195
555200.0000000    0.1085138
555240.0000000    0.1104310
555280.0000000    0.1199121
555320.0000000    0.1096144
555360.0000000    0.1168820
555400.0000000    0.1238915
555440.0000000    0.1209346
555480.0000000    0.1122216
555520.0000000    0.1100312
555560.0000000    0.1042967
555600.0000000    0.1114173
555640.0000000    0.1006510
555680.0000000    0.1142018
555720.0000000    0.1235708
555760.0000000    0.1127309
555800.0000000    0.1129833
555840.0000000    0.1009656
555880.0000000    0.1051280
555920.0000000    0.1019053
555960.0000000    0.1028361
556000.0000000    0.1213873
556040.0000000    0.1057867
556080.0000000    0.1027418
556120.0000000    0.1081273
556160.0000000    0.1053440
556200.0000000    0.0988834
556240.0000000    0.1015933
556280.0000000    0.1007598
556320.0000000    0.1061422
556360.0000000    0.1068986
556400.0000000    0.1077158
556440.0000000    0.1147698
556480.0000000    0.1272313
556520.0000000    0.1134279
556560.0000000    0.1005734
556600.0000000    0.1184119
556640.0000000    0.1141988
556680.0000000    0.1037289
556720.0000000    0.1130548
556760.0000000    0.1151552
556800.0000000    0.1095790
556840.0000000    0.1135539
556880.0000000    0.1145451
556920.0000000    0.1235786
556960.0000000    0.1140955
557000.0000000    0.1194591
557040.0000000    0.1078438
557080.0000000    0.1156239
557120.0000000    0.1101200
557160.0000000    0.1090756
557200.0000000    0.1065175
557240.0000000    0.1221115
557280.0000000    0.1213593
557320.0000000    0.1067004
557360.0000000    0.1090094
557400.0000000    0.1157300
557440.0000000    0.1164302
557480.0000000    0.1124381
557520.0000000    0.1209486
557560.0000000    0.1212090
557600.0000000    0.1129331
557640.0000000    0.1127518
557680.0000000    0.1131340
557720.0000000    0.1160436
557760.0000000    0.1193764
557800.0000000    0.1228535
557840.0000000    0.1127557
557880.0000000    0.1095161
557920.0000000    0.1160465
557960.0000000    0.1048342
558000.0000000    0.1142588
558040.0000000    0.1092781
558080.0000000    0.1159495
558120.0000000    0.1072346
558160.0000000    0.1196504
558200.0000000    0.1286955
558240.0000000    0.1200484
558280.0000000    0.1217320
558320.0000000    0.1135660
558360.0000000    0.1132993
558400.0000000    0.1139502
558440.0000000    0.1148842
558480.0000000    0.1174316
558520.0000000    0.1220090
558560.0000000    0.1316624
558600.0000000    0.1103964
558640.0000000    0.1133053
558680.0000000    0.1137315
558720.0000000    0.1236429
558760.0000000    0.1143210
558800.0000000    0.1187763
558840.0000000    0.1159971
558880.0000000    0.1242524
558920.0000000    0.1261333
558960.0000000    0.1140850
559000.0000000    0.1111904
559040.0000000    0.1163529
559080.0000000    0.1210001
559120.0000000    0.1127131
559160.0000000    0.1143136
559200.0000000    0.1171927
559240.0000000    0.1040612
559280.0000000    0.1061802
559320.0000000    0.1119915
559360.0000000    0.1096597
559400.0000000    0.1349592
559440.0000000    0.1149548
559480.0000000    0.1047908
559520.0000000    0.1087089
559560.0000000    0.1041470
559600.0000000    0.1026347
559640.0000000    0.1209183
559680.0000000    0.1185880
559720.0000000    0.1156484
559760.0000000    0.1045314
559800.0000000    0.1161649
559840.0000000    0.1139918
559880.0000000    0.1193962
559920.0000000    0.1184107
559960.0000000    0.1109601
560000.0000000    0.1306704
560040.0000000    0.1084016
560080.0000000    0.1167852
560120.0000000    0.1156466
560160.0000000    0.1145646
560200.0000000    0.1066857
560240.0000000    0.1150778
560280.0000000    0.1229571
560320.0000000    0.1196646
560360.0000000    0.1121380
560400.0000000    0.1114618
560440.0000000    0.1169534
560480.0000000    0.0999673
560520.0000000    0.1068151
560560.0000000    0.1099618
560600.0000000    0.1086402
560640.0000000    0.1115100
560680.0000000    0.1218891
560720.0000000    0.1228493
560760.0000000    0.1226910
560800.0000000    0.1199585
560840.0000000    0.1213408
560880.0000000    0.1250205
560920.0000000    0.1196339
560960.0000000    0.1389737
561000.0000000    0.1257056
561040.0000000    0.1165302
561080.0000000    0.1276326
561120.0000000    0.1356079
561160.0000000    0.1385664
561200.0000000    0.1455173
561240.0000000    0.1453757
561280.0000000    0.1295271
561320.0000000    0.1457545
561360.0000000    0.1371305
561400.0000000    0.1324949
561440.0000000    0.1207295
561480.0000000    0.1441960
561520.0000000    0.1369152
561560.0000000    0.1338629
561600.0000000    0.1387151
561640.0000000    0.1445965
561680.0000000    0.1382307
561720.0000000    0.1340131
561760.0000000    0.1296007
561800.0000000    0.1258381
561840.0000000    0.1320106
561880.0000000    0.1280739
561920.0000000    0.1469288
561960.0000000    0.1482447
562000.0000000    0.1412301
562040.0000000    0.1455353
562080.0000000    0.1289634
562120.0000000    0.1193555
562160.0000000    0.1182559
562200.0000000    0.1312358
562240.0000000    0.1398985
562280.0000000    0.1292251
562320.0000000    0.1299577
562360.0000000    0.1245408
562400.0000000    0.1199418
562440.0000000    0.1290849
562480.0000000    0.1329665
562520.0000000    0.1337860
562560.0000000    0.1185257
562600.0000000    0.1237758
562640.0000000    0.1268596
562680.0000000    0.1353980
562720.0000000    0.1271467
562760.0000000    0.1150056
562800.0000000    0.1213562
562840.0000000    0.1308038
562880.0000000    0.1347491
562920.0000000    0.1496540
562960.0000000    0.1317218
563000.0000000    0.1476872
563040.0000000    0.1467242
563080.0000000    0.1409822
563120.0000000    0.1216273
563160.0000000    0.1171032
563200.0000000    0.1052185
563240.0000000    0.1062879
563280.0000000    0.1144436
563320.0000000    0.1011451
563360.0000000    0.1010552
563400.0000000    0.1034888
563440.0000000    0.1104361
563480.0000000    0.0936717
563520.0000000    0.1042642
563560.0000000    0.1083942
563600.0000000    0.1162710
563640.0000000    0.1216451
563680.0000000    0.1217043
563720.0000000    0.1114556
563760.0000000    0.1139621
563800.0000000    0.1178829
563840.0000000    0.1271506
563880.0000000    0.1283137
563920.0000000    0.1143237
563960.0000000    0.1128311
564000.0000000    0.1137480
564040.0000000    0.1182728
564080.0000000    0.1138719
564120.0000000    0.1070158
564160.0000000    0.1092751
564200.0000000    0.1291738
564240.0000000    0.1249465
564280.0000000    0.1130554
564320.0000000    0.1080176
564360.0000000    0.1251672
564400.0000000    0.1232572
564440.0000000    0.1102636
564480.0000000    0.1113148
564520.0000000    0.1137904
564560.0000000    0.1178638
564600.0000000    0.1268998
564640.0000000    0.1083108
564680.0000000    0.1149061
564720.0000000    0.1208271
564760.0000000    0.1104159
564800.0000000    0.1248744
564840.0000000    0.1117707
564880.0000000    0.1089874
564920.0000000    0.1224214
564960.0000000    0.1219997
565000.0000000    0.1229131
565040.0000000    0.1215297
565080.0000000    0.1163794
565120.0000000    0.1120564
565160.0000000    0.1193331
565200.0000000    0.1199531
565240.0000000    0.1104039
565280.0000000    0.1151028
565320.0000000    0.1193093
565360.0000000    0.1222480
565400.0000000    0.1209760
565440.0000000    0.1149876
565480.0000000    0.1116623
565520.0000000    0.1092420
565560.0000000    0.1230453
565600.0000000    0.1245085
565640.0000000    0.1291685
565680.0000000    0.1120072
565720.0000000    0.1246754
565760.0000000    0.1112927
565800.0000000    0.1138200
565840.0000000    0.1248415
565880.0000000    0.1176379
565920.0000000    0.1159565
565960.0000000    0.1237653
566000.0000000    0.1131855
566040.0000000    0.1153784
566080.0000000    0.1116496
566120.0000000    0.1174228
566160.0000000    0.1250309
566200.0000000    0.1170763
566240.0000000    0.1060118
566280.0000000    0.1226037
566320.0000000    0.1201676
566360.0000000    0.1147685
566400.0000000    0.1128243
566440.0000000    0.1023500
566480.0000000    0.1022253
566520.0000000    0.1085169
566560.0000000    0.1160931
566600.0000000    0.1105712
566640.0000000    0.1111259
566680.0000000    0.1018246
566720.0000000    0.1053697
566760.0000000    0.1045692
566800.0000000    0.1099843
566840.0000000    0.1179311
566880.0000000    0.1175371
566920.0000000    0.1114221
566960.0000000    0.1211876
567000.0000000    0.1133949
567040.0000000    0.1118973
567080.0000000    0.1114861
567120.0000000    0.1070568
567160.0000000    0.1092610
567200.0000000    0.1054650
567240.0000000    0.1101395
567280.0000000    0.1155918
567320.0000000    0.1114827
567360.0000000    0.1137203
567400.0000000    0.1086864
567440.0000000    0.1134019
567480.0000000    0.1099962
567520.0000000    0.1045894
567560.0000000    0.1056163
567600.0000000    0.1134597
567640.0000000    0.1159403
567680.0000000    0.1199381
567720.0000000    0.1170961
567760.0000000    0.1067335
567800.0000000    0.1104029
567840.0000000    0.1025676
567880.0000000    0.1069945
567920.0000000    0.1156197
567960.0000000    0.1087048
568000.0000000    0.1156042
568040.0000000    0.1216266
568080.0000000    0.1071444
568120.0000000    0.1057821
568160.0000000    0.1128173
568200.0000000    0.1254036
568240.0000000    0.1069871
568280.0000000    0.1113364
568320.0000000    0.1086162
568360.0000000    0.1088142
568400.0000000    0.1177402
568440.0000000    0.1057942
568480.0000000    0.1142174
568520.0000000    0.1076939
568560.0000000    0.1072444
568600.0000000    0.1099703
568640.0000000    0.1075623
568680.0000000    0.1054701
568720.0000000    0.1105547
568760.0000000    0.1086814
568800.0000000    0.1217896
568840.0000000    0.1245975
568880.0000000    0.1230993
568920.0000000    0.1297784
568960.0000000    0.1070421
569000.0000000    0.1124612
569040.0000000    0.1241474
569080.0000000    0.1205879
569120.0000000    0.1112713
569160.0000000    0.1142171
569200.0000000    0.1181396
569240.0000000    0.1274336
569280.0000000    0.1266068
569320.0000000    0.1192068
569360.0000000    0.1011006
569400.0000000    0.1062871
569440.0000000    0.1090456
569480.0000000    0.1172799
569520.0000000    0.1032606
569560.0000000    0.1069973
569600.0000000    0.1060974
569640.0000000    0.1069358
569680.0000000    0.1179033
569720.0000000    0.1099274
569760.0000000    0.1148131
569800.0000000    0.1071328
569840.0000000    0.1186352
569880.0000000    0.1266338
569920.0000000    0.1186283
569960.0000000    0.1121204
570000.0000000    0.1102546
570040.0000000    0.1208942
570080.0000000    0.1111913
570120.0000000    0.1065998
570160.0000000    0.1131643
570200.0000000    0.1047243
570240.0000000    0.1181746
570280.0000000    0.1222885
570320.0000000    0.1213195
570360.0000000    0.1202394
570400.0000000    0.1143269
570440.0000000    0.1052412
570480.0000000    0.1161810
570520.0000000    0.1221595
570560.0000000    0.1082870
570600.0000000    0.1067762
570640.0000000    0.1157075
570680.0000000    0.1203912
570720.0000000    0.1110240
570760.0000000    0.1172475
570800.0000000    0.1066902
570840.0000000    0.1140331
570880.0000000    0.1122643
570920.0000000    0.1147233
570960.0000000    0.1033918
571000.0000000    0.1158891
571040.0000000    0.1076922
571080.0000000    0.0985665
571120.0000000    0.1113981
571160.0000000    0.1063350
571200.0000000    0.1030444
571240.0000000    0.0984804
571280.0000000    0.1084342
571320.0000000    0.1048080
571360.0000000    0.1270991
571400.0000000    0.1089203
571440.0000000    0.1212207
571480.0000000    0.1025855
571520.0000000    0.1088257
571560.0000000    0.1041327
571600.0000000    0.1039556
571640.0000000    0.1113429
571680.0000000    0.1112994
571720.0000000    0.1153310
571760.0000000    0.1043178
571800.0000000    0.1003784
571840.0000000    0.1153776
571880.0000000    0.1135072
571920.0000000    0.0998413
571960.0000000    0.1021568
572000.0000000    0.1185439
572040.0000000    0.1141308
572080.0000000    0.1086055
572120.0000000    0.1111000
572160.0000000    0.1092572
572200.0000000    0.1108791
572240.0000000    0.1040200
572280.0000000    0.1022548
572320.0000000    0.1069746
572360.0000000    0.1086835
572400.0000000    0.1095096
572440.0000000    0.1000688
572480.0000000    0.1038716
572520.0000000    0.1005371
572560.0000000    0.1066350
572600.0000000    0.1153994
572640.0000000    0.1149663
572680.0000000    0.1148731
572720.0000000    0.1084097
572760.0000000    0.1072033
572800.0000000    0.1090656
572840.0000000    0.1067880
572880.0000000    0.1146412
572920.0000000    0.1028136
572960.0000000    0.1126766
573000.0000000    0.1183549
573040.0000000    0.1151617
573080.0000000    0.1111394
573120.0000000    0.1126036
573160.0000000    0.1139939
573200.0000000    0.1199500
573240.0000000    0.1213198
573280.0000000    0.1237963
573320.0000000    0.1082693
573360.0000000    0.1115681
573400.0000000    0.1193748
573440.0000000    0.1162065
573480.0000000    0.1194335
573520.0000000    0.1083311
573560.0000000    0.1043377
573600.0000000    0.1335815
573640.0000000    0.1213394
573680.0000000    0.1238543
573720.0000000    0.1142190
573760.0000000    0.1133626
573800.0000000    0.1321498
573840.0000000    0.1214480
573880.0000000    0.1189331
573920.0000000    0.1342041
573960.0000000    0.1126686
574000.0000000    0.1118064
574040.0000000    0.1114763
574080.0000000    0.1127937
574120.0000000    0.1059649
574160.0000000    0.1137724
574200.0000000    0.1089672
574240.0000000    0.1238133
574280.0000000    0.1310886
574320.0000000    0.1321723
574360.0000000    0.1234414
[truncated: 297,950 more chars]
