# Supplementary material for: Comment on 'Valid molecular dynamics simulations of human hemoglobin require a surprisingly large box size'
Source: eLife. 2019 Jun 20;8:e44718. doi: 10.7554/eLife.44718 (PMC6586461; doi:10.7554/eLife.44718)
Supplement: Figure 1—source data 1. — The zip archive contains a README file describing which source files correspond to the different panels. [file elife-44718-fig1-data1.zip › figure1/panels_AB/120A/9/rmsd_2dn3.xvg]

# This file was created Sat Jan  5 13:41:39 2019
# Created by:
#             :-) GROMACS - gmx rms, 2018.5-dev-20181129-d5972f7 (-:
# 
# Executable:   /usr/local/gromacs/2018/2018.4-impi2017-fftw337-gcc640-cuda91/bin/gmx
# Data prefix:  /usr/local/gromacs/2018/2018.4-impi2017-fftw337-gcc640-cuda91
# Working dir:  /home/degroot/hb/2dn2/Meuwly/120a-elife/9
# Command line:
#   gmx rms -s ../../../2dn3/conf.pdb -f xx.xtc -o rmsd_2dn3.xvg -nice 0
# gmx rms is part of G R O M A C S:
#
# Grunge ROck MAChoS
#
@    title "RMSD"
@    xaxis  label "Time (ps)"
@    yaxis  label "RMSD (nm)"
@TYPE xy
@ subtitle "Backbone after lsq fit to Backbone"
   0.0000000    0.2444177
  40.0000000    0.3024477
  80.0000000    0.2998356
 120.0000000    0.2708714
 160.0000000    0.2764255
 200.0000000    0.2999595
 240.0000000    0.2779510
 280.0000000    0.2947977
 320.0000000    0.2851241
 360.0000000    0.2881425
 400.0000000    0.3060252
 440.0000000    0.3000962
 480.0000000    0.2928861
 520.0000000    0.3049026
 560.0000000    0.2997391
 600.0000000    0.2911935
 640.0000000    0.3078298
 680.0000000    0.2810125
 720.0000000    0.2914286
 760.0000000    0.2894082
 800.0000000    0.2753242
 840.0000000    0.2807412
 880.0000000    0.2783737
 920.0000000    0.2689911
 960.0000000    0.2766996
1000.0000000    0.2778318
1040.0000000    0.2776686
1080.0000000    0.2972187
1120.0000000    0.3087015
1160.0000000    0.2816499
1200.0000000    0.2828461
1240.0000000    0.2888615
1280.0000000    0.2816858
1320.0000000    0.2727915
1360.0000000    0.2873948
1400.0000000    0.2738753
1440.0000000    0.2956313
1480.0000000    0.2955487
1520.0000000    0.2954279
1560.0000000    0.2906778
1600.0000000    0.2807001
1640.0000000    0.2800665
1680.0000000    0.3214773
1720.0000000    0.3010324
1760.0000000    0.2733230
1800.0000000    0.2786853
1840.0000000    0.2825686
1880.0000000    0.2847769
1920.0000000    0.2787803
1960.0000000    0.2733452
2000.0000000    0.2696816
2040.0000000    0.2816831
2080.0000000    0.2784115
2120.0000000    0.2742259
2160.0000000    0.2722506
2200.0000000    0.2665767
2240.0000000    0.2571313
2280.0000000    0.2770292
2320.0000000    0.2611234
2360.0000000    0.2698151
2400.0000000    0.2619281
2440.0000000    0.2557964
2480.0000000    0.2653465
2520.0000000    0.2605888
2560.0000000    0.2861316
2600.0000000    0.2583615
2640.0000000    0.2858618
2680.0000000    0.2852655
2720.0000000    0.2855620
2760.0000000    0.2720841
2800.0000000    0.2850737
2840.0000000    0.3078413
2880.0000000    0.3063878
2920.0000000    0.2854102
2960.0000000    0.2958073
3000.0000000    0.2877022
3040.0000000    0.2614104
3080.0000000    0.2626049
3120.0000000    0.2932051
3160.0000000    0.2703969
3200.0000000    0.2790162
3240.0000000    0.2780483
3280.0000000    0.2871299
3320.0000000    0.2807167
3360.0000000    0.2947377
3400.0000000    0.2874974
3440.0000000    0.2661122
3480.0000000    0.2779212
3520.0000000    0.2697258
3560.0000000    0.2846356
3600.0000000    0.2885073
3640.0000000    0.2771229
3680.0000000    0.2715464
3720.0000000    0.2755075
3760.0000000    0.2671667
3800.0000000    0.2794323
3840.0000000    0.3015223
3880.0000000    0.2870696
3920.0000000    0.2861620
3960.0000000    0.2873576
4000.0000000    0.2744699
4040.0000000    0.2863734
4080.0000000    0.2647137
4120.0000000    0.2775475
4160.0000000    0.2783575
4200.0000000    0.2961249
4240.0000000    0.2747140
4280.0000000    0.2794078
4320.0000000    0.2792769
4360.0000000    0.2754053
4400.0000000    0.2604733
4440.0000000    0.2646177
4480.0000000    0.2822781
4520.0000000    0.2890688
4560.0000000    0.2826007
4600.0000000    0.2812287
4640.0000000    0.2786098
4680.0000000    0.2809932
4720.0000000    0.2828252
4760.0000000    0.2873684
4800.0000000    0.2772321
4840.0000000    0.2890673
4880.0000000    0.2868166
4920.0000000    0.2849081
4960.0000000    0.2646498
5000.0000000    0.2883485
5040.0000000    0.2884176
5080.0000000    0.2844333
5120.0000000    0.2540960
5160.0000000    0.2775349
5200.0000000    0.2852229
5240.0000000    0.2738924
5280.0000000    0.2828108
5320.0000000    0.2875713
5360.0000000    0.2961779
5400.0000000    0.3217899
5440.0000000    0.2931421
5480.0000000    0.2873979
5520.0000000    0.2968999
5560.0000000    0.2759570
5600.0000000    0.2985176
5640.0000000    0.2930961
5680.0000000    0.2876429
5720.0000000    0.2981866
5760.0000000    0.3114680
5800.0000000    0.2843144
5840.0000000    0.2806906
5880.0000000    0.2761900
5920.0000000    0.3014441
5960.0000000    0.2901096
6000.0000000    0.2845983
6040.0000000    0.3064744
6080.0000000    0.2859729
6120.0000000    0.2840633
6160.0000000    0.2780454
6200.0000000    0.2860165
6240.0000000    0.2784665
6280.0000000    0.2680217
6320.0000000    0.2679884
6360.0000000    0.2747194
6400.0000000    0.2979361
6440.0000000    0.2541967
6480.0000000    0.2733732
6520.0000000    0.2839102
6560.0000000    0.2743486
6600.0000000    0.2723843
6640.0000000    0.2837135
6680.0000000    0.2802571
6720.0000000    0.2712181
6760.0000000    0.2757635
6800.0000000    0.2816282
6840.0000000    0.2667116
6880.0000000    0.3092506
6920.0000000    0.2875647
6960.0000000    0.2763224
7000.0000000    0.2516013
7040.0000000    0.2955180
7080.0000000    0.2943766
7120.0000000    0.2851943
7160.0000000    0.3050888
7200.0000000    0.3033651
7240.0000000    0.2813087
7280.0000000    0.3013420
7320.0000000    0.2874895
7360.0000000    0.2790650
7400.0000000    0.2686272
7440.0000000    0.2797788
7480.0000000    0.3094881
7520.0000000    0.3019313
7560.0000000    0.3044343
7600.0000000    0.2935174
7640.0000000    0.3117234
7680.0000000    0.2907423
7720.0000000    0.3058932
7760.0000000    0.2933708
7800.0000000    0.2835478
7840.0000000    0.2645999
7880.0000000    0.2708353
7920.0000000    0.2739215
7960.0000000    0.2916462
8000.0000000    0.2800007
8040.0000000    0.2763062
8080.0000000    0.2652744
8120.0000000    0.2838000
8160.0000000    0.2698578
8200.0000000    0.2810492
8240.0000000    0.2738110
8280.0000000    0.2537280
8320.0000000    0.2637298
8360.0000000    0.2551475
8400.0000000    0.2474481
8440.0000000    0.2558339
8480.0000000    0.2751850
8520.0000000    0.2721877
8560.0000000    0.2668804
8600.0000000    0.2730488
8640.0000000    0.2528727
8680.0000000    0.2646330
8720.0000000    0.2581216
8760.0000000    0.2582060
8800.0000000    0.2865468
8840.0000000    0.2803162
8880.0000000    0.2800830
8920.0000000    0.2805431
8960.0000000    0.2661944
9000.0000000    0.2546470
9040.0000000    0.2759791
9080.0000000    0.2827438
9120.0000000    0.3012789
9160.0000000    0.2680155
9200.0000000    0.2698573
9240.0000000    0.2781785
9280.0000000    0.2806450
9320.0000000    0.2729627
9360.0000000    0.2630973
9400.0000000    0.2611726
9440.0000000    0.2840756
9480.0000000    0.2775262
9520.0000000    0.2716071
9560.0000000    0.2860033
9600.0000000    0.2778809
9640.0000000    0.2909883
9680.0000000    0.2870045
9720.0000000    0.2800732
9760.0000000    0.2937115
9800.0000000    0.2859814
9840.0000000    0.2910266
9880.0000000    0.2790866
9920.0000000    0.2750576
9960.0000000    0.2737524
10000.0000000    0.2802808
10040.0000000    0.2899272
10080.0000000    0.2814622
10120.0000000    0.2872904
10160.0000000    0.3019861
10200.0000000    0.2926302
10240.0000000    0.2888140
10280.0000000    0.2954702
10320.0000000    0.3008576
10360.0000000    0.2882993
10400.0000000    0.2944655
10440.0000000    0.2822335
10480.0000000    0.2838430
10520.0000000    0.2901520
10560.0000000    0.2848893
10600.0000000    0.3028335
10640.0000000    0.2699881
10680.0000000    0.2783839
10720.0000000    0.2866955
10760.0000000    0.2620708
10800.0000000    0.2781432
10840.0000000    0.2792284
10880.0000000    0.2771090
10920.0000000    0.2749402
10960.0000000    0.2855208
11000.0000000    0.2768843
11040.0000000    0.3074521
11080.0000000    0.2928358
11120.0000000    0.2960790
11160.0000000    0.2993757
11200.0000000    0.3039384
11240.0000000    0.3229548
11280.0000000    0.3077175
11320.0000000    0.2896954
11360.0000000    0.2942018
11400.0000000    0.2967336
11440.0000000    0.2844979
11480.0000000    0.2711596
11520.0000000    0.2931928
11560.0000000    0.2885377
11600.0000000    0.2822732
11640.0000000    0.2913340
11680.0000000    0.2750266
11720.0000000    0.2605247
11760.0000000    0.2739452
11800.0000000    0.2728539
11840.0000000    0.2941248
11880.0000000    0.2753762
11920.0000000    0.2901370
11960.0000000    0.2707558
12000.0000000    0.2630816
12040.0000000    0.2608090
12080.0000000    0.2664827
12120.0000000    0.2602083
12160.0000000    0.2819942
12200.0000000    0.2734007
12240.0000000    0.2874206
12280.0000000    0.2833945
12320.0000000    0.2876127
12360.0000000    0.2772401
12400.0000000    0.2674468
12440.0000000    0.2621257
12480.0000000    0.2859558
12520.0000000    0.2843026
12560.0000000    0.2689660
12600.0000000    0.2912245
12640.0000000    0.2943443
12680.0000000    0.2594885
12720.0000000    0.2714011
12760.0000000    0.2925050
12800.0000000    0.2748810
12840.0000000    0.2842325
12880.0000000    0.2611092
12920.0000000    0.2588665
12960.0000000    0.2520094
13000.0000000    0.2823738
13040.0000000    0.2935231
13080.0000000    0.2891431
13120.0000000    0.2775429
13160.0000000    0.2821297
13200.0000000    0.2831843
13240.0000000    0.2725688
13280.0000000    0.2734796
13320.0000000    0.2901656
13360.0000000    0.2771277
13400.0000000    0.2729426
13440.0000000    0.2857180
13480.0000000    0.2635578
13520.0000000    0.2707043
13560.0000000    0.2910063
13600.0000000    0.2917042
13640.0000000    0.2781289
13680.0000000    0.2790648
13720.0000000    0.2810379
13760.0000000    0.2678404
13800.0000000    0.3042606
13840.0000000    0.2953529
13880.0000000    0.2910992
13920.0000000    0.2879555
13960.0000000    0.2821338
14000.0000000    0.2900748
14040.0000000    0.2941260
14080.0000000    0.2983968
14120.0000000    0.2599025
14160.0000000    0.2655534
14200.0000000    0.2875174
14240.0000000    0.2741700
14280.0000000    0.2705693
14320.0000000    0.2605983
14360.0000000    0.2573803
14400.0000000    0.2564070
14440.0000000    0.2722404
14480.0000000    0.2684043
14520.0000000    0.2602793
14560.0000000    0.2642927
14600.0000000    0.2830543
14640.0000000    0.2668104
14680.0000000    0.2618790
14720.0000000    0.2421681
14760.0000000    0.2654140
14800.0000000    0.2548930
14840.0000000    0.2483072
14880.0000000    0.2610441
14920.0000000    0.2527086
14960.0000000    0.2460694
15000.0000000    0.2481067
15040.0000000    0.2591676
15080.0000000    0.2630145
15120.0000000    0.2815518
15160.0000000    0.2798290
15200.0000000    0.2648913
15240.0000000    0.2629060
15280.0000000    0.2603805
15320.0000000    0.2469983
15360.0000000    0.2397208
15400.0000000    0.2605087
15440.0000000    0.2651068
15480.0000000    0.2686450
15520.0000000    0.2694217
15560.0000000    0.2843646
15600.0000000    0.2687330
15640.0000000    0.2600071
15680.0000000    0.2823084
15720.0000000    0.2862260
15760.0000000    0.2729057
15800.0000000    0.2884724
15840.0000000    0.2751886
15880.0000000    0.2699042
15920.0000000    0.2789901
15960.0000000    0.2596470
16000.0000000    0.2714220
16040.0000000    0.2858566
16080.0000000    0.2919401
16120.0000000    0.2976091
16160.0000000    0.2715305
16200.0000000    0.2562912
16240.0000000    0.2719751
16280.0000000    0.2752382
16320.0000000    0.2711029
16360.0000000    0.2535812
16400.0000000    0.2458031
16440.0000000    0.2647280
16480.0000000    0.2667906
16520.0000000    0.2581992
16560.0000000    0.2733639
16600.0000000    0.2806351
16640.0000000    0.2969602
16680.0000000    0.2834936
16720.0000000    0.2777301
16760.0000000    0.2816642
16800.0000000    0.2985335
16840.0000000    0.2837607
16880.0000000    0.2894455
16920.0000000    0.2817783
16960.0000000    0.2707160
17000.0000000    0.2820665
17040.0000000    0.2836611
17080.0000000    0.2821223
17120.0000000    0.2774514
17160.0000000    0.2847738
17200.0000000    0.3007220
17240.0000000    0.3038150
17280.0000000    0.3115735
17320.0000000    0.2929140
17360.0000000    0.2947448
17400.0000000    0.3182212
17440.0000000    0.2701818
17480.0000000    0.3076340
17520.0000000    0.2913256
17560.0000000    0.2994355
17600.0000000    0.2907604
17640.0000000    0.2932956
17680.0000000    0.3091500
17720.0000000    0.2968557
17760.0000000    0.2716605
17800.0000000    0.2815363
17840.0000000    0.2791528
17880.0000000    0.2844999
17920.0000000    0.2657264
17960.0000000    0.2847078
18000.0000000    0.2913290
18040.0000000    0.2894635
18080.0000000    0.2782410
18120.0000000    0.2871681
18160.0000000    0.2878398
18200.0000000    0.2751305
18240.0000000    0.2900250
18280.0000000    0.2766581
18320.0000000    0.2731129
18360.0000000    0.2762607
18400.0000000    0.2768196
18440.0000000    0.2735943
18480.0000000    0.2700283
18520.0000000    0.2746246
18560.0000000    0.2617210
18600.0000000    0.2809752
18640.0000000    0.2847834
18680.0000000    0.2684729
18720.0000000    0.2855705
18760.0000000    0.2655939
18800.0000000    0.2601558
18840.0000000    0.2762235
18880.0000000    0.2888236
18920.0000000    0.2895721
18960.0000000    0.2851907
19000.0000000    0.2756844
19040.0000000    0.3060925
19080.0000000    0.2802484
19120.0000000    0.2535133
19160.0000000    0.2665469
19200.0000000    0.2785803
19240.0000000    0.2923243
19280.0000000    0.2772543
19320.0000000    0.2784133
19360.0000000    0.2849729
19400.0000000    0.2965040
19440.0000000    0.2951020
19480.0000000    0.2732832
19520.0000000    0.2743604
19560.0000000    0.2744686
19600.0000000    0.2581716
19640.0000000    0.2643626
19680.0000000    0.2795183
19720.0000000    0.2687892
19760.0000000    0.2667783
19800.0000000    0.2780083
19840.0000000    0.2712926
19880.0000000    0.2600756
19920.0000000    0.2686933
19960.0000000    0.2814670
20000.0000000    0.2593360
20040.0000000    0.2758132
20080.0000000    0.2730468
20120.0000000    0.2673151
20160.0000000    0.2840218
20200.0000000    0.2849286
20240.0000000    0.2716247
20280.0000000    0.2731274
20320.0000000    0.2849067
20360.0000000    0.2837309
20400.0000000    0.2790057
20440.0000000    0.2773855
20480.0000000    0.2838823
20520.0000000    0.2956138
20560.0000000    0.2735930
20600.0000000    0.2698689
20640.0000000    0.2786842
20680.0000000    0.2718529
20720.0000000    0.2650069
20760.0000000    0.2984471
20800.0000000    0.2713242
20840.0000000    0.2788016
20880.0000000    0.2890554
20920.0000000    0.2707771
20960.0000000    0.2819201
21000.0000000    0.2490161
21040.0000000    0.2558723
21080.0000000    0.2689706
21120.0000000    0.2518336
21160.0000000    0.2663997
21200.0000000    0.2985615
21240.0000000    0.2747743
21280.0000000    0.2671610
21320.0000000    0.2618959
21360.0000000    0.2612824
21400.0000000    0.2454397
21440.0000000    0.2809037
21480.0000000    0.2901873
21520.0000000    0.2998352
21560.0000000    0.2841736
21600.0000000    0.2736013
21640.0000000    0.2798012
21680.0000000    0.2672013
21720.0000000    0.2646091
21760.0000000    0.2716334
21800.0000000    0.2630381
21840.0000000    0.2743809
21880.0000000    0.2826895
21920.0000000    0.2833264
21960.0000000    0.2659448
22000.0000000    0.2787375
22040.0000000    0.2806350
22080.0000000    0.2598227
22120.0000000    0.2717081
22160.0000000    0.2655725
22200.0000000    0.2845362
22240.0000000    0.2865336
22280.0000000    0.2567947
22320.0000000    0.2609428
22360.0000000    0.2524275
22400.0000000    0.2540508
22440.0000000    0.2539918
22480.0000000    0.2740046
22520.0000000    0.2616955
22560.0000000    0.2662962
22600.0000000    0.2832717
22640.0000000    0.2854525
22680.0000000    0.3017554
22720.0000000    0.2981987
22760.0000000    0.2793357
22800.0000000    0.2852279
22840.0000000    0.2764975
22880.0000000    0.2833482
22920.0000000    0.2807013
22960.0000000    0.2841826
23000.0000000    0.2820770
23040.0000000    0.3001033
23080.0000000    0.2816442
23120.0000000    0.2807308
23160.0000000    0.2794597
23200.0000000    0.2925732
23240.0000000    0.2836427
23280.0000000    0.3055215
23320.0000000    0.2831069
23360.0000000    0.2910281
23400.0000000    0.2735763
23440.0000000    0.3018428
23480.0000000    0.2984631
23520.0000000    0.2917674
23560.0000000    0.3070008
23600.0000000    0.2927058
23640.0000000    0.2925738
23680.0000000    0.2891746
23720.0000000    0.2710986
23760.0000000    0.2721027
23800.0000000    0.2919753
23840.0000000    0.2911677
23880.0000000    0.2781499
23920.0000000    0.2956578
23960.0000000    0.2802572
24000.0000000    0.2641158
24040.0000000    0.2737902
24080.0000000    0.2724227
24120.0000000    0.2669801
24160.0000000    0.2503454
24200.0000000    0.2533959
24240.0000000    0.2798761
24280.0000000    0.2656302
24320.0000000    0.2716146
24360.0000000    0.2572719
24400.0000000    0.2690527
24440.0000000    0.2635853
24480.0000000    0.2555807
24520.0000000    0.2640631
24560.0000000    0.2910408
24600.0000000    0.2639780
24640.0000000    0.2794928
24680.0000000    0.2882830
24720.0000000    0.2747404
24760.0000000    0.2587908
24800.0000000    0.2413053
24840.0000000    0.2591421
24880.0000000    0.2602858
24920.0000000    0.2797644
24960.0000000    0.2815477
25000.0000000    0.2442605
25040.0000000    0.2702187
25080.0000000    0.2643431
25120.0000000    0.2734784
25160.0000000    0.2712597
25200.0000000    0.2671973
25240.0000000    0.2741897
25280.0000000    0.2657779
25320.0000000    0.2551845
25360.0000000    0.2524614
25400.0000000    0.2664700
25440.0000000    0.2622608
25480.0000000    0.2777005
25520.0000000    0.2958356
25560.0000000    0.2743264
25600.0000000    0.2530088
25640.0000000    0.2708227
25680.0000000    0.3005773
25720.0000000    0.2840429
25760.0000000    0.2799824
25800.0000000    0.3026798
25840.0000000    0.2849404
25880.0000000    0.3202980
25920.0000000    0.3030936
25960.0000000    0.3051834
26000.0000000    0.2716080
26040.0000000    0.2864779
26080.0000000    0.2876335
26120.0000000    0.2801898
26160.0000000    0.2729841
26200.0000000    0.2893212
26240.0000000    0.2859290
26280.0000000    0.2721664
26320.0000000    0.2642719
26360.0000000    0.2763473
26400.0000000    0.2856875
26440.0000000    0.2941896
26480.0000000    0.2907173
26520.0000000    0.3054837
26560.0000000    0.2699681
26600.0000000    0.2746578
26640.0000000    0.2944308
26680.0000000    0.2774995
26720.0000000    0.2772545
26760.0000000    0.2992532
26800.0000000    0.2913558
26840.0000000    0.3241050
26880.0000000    0.2730700
26920.0000000    0.2898572
26960.0000000    0.2759008
27000.0000000    0.2751976
27040.0000000    0.2807649
27080.0000000    0.2713509
27120.0000000    0.2893946
27160.0000000    0.2646068
27200.0000000    0.2954068
27240.0000000    0.3052360
27280.0000000    0.2879767
27320.0000000    0.2831232
27360.0000000    0.2936393
27400.0000000    0.2972862
27440.0000000    0.3017376
27480.0000000    0.2983991
27520.0000000    0.2896824
27560.0000000    0.3008520
27600.0000000    0.2808483
27640.0000000    0.2749220
27680.0000000    0.2787487
27720.0000000    0.2745357
27760.0000000    0.2842892
27800.0000000    0.2784190
27840.0000000    0.2644062
27880.0000000    0.2772390
27920.0000000    0.2699932
27960.0000000    0.2571360
28000.0000000    0.2468971
28040.0000000    0.2750951
28080.0000000    0.2600368
28120.0000000    0.2511571
28160.0000000    0.2597124
28200.0000000    0.2706670
28240.0000000    0.2545370
28280.0000000    0.2668884
28320.0000000    0.2846431
28360.0000000    0.2789537
28400.0000000    0.2815236
28440.0000000    0.2652806
28480.0000000    0.2564735
28520.0000000    0.2541313
28560.0000000    0.2412592
28600.0000000    0.2476276
28640.0000000    0.2604892
28680.0000000    0.2630993
28720.0000000    0.2934017
28760.0000000    0.2643231
28800.0000000    0.2716522
28840.0000000    0.2752753
28880.0000000    0.2554280
28920.0000000    0.2560835
28960.0000000    0.2717332
29000.0000000    0.2611443
29040.0000000    0.2615647
29080.0000000    0.2844328
29120.0000000    0.2476471
29160.0000000    0.2444068
29200.0000000    0.2456140
29240.0000000    0.2658828
29280.0000000    0.2633817
29320.0000000    0.2846374
29360.0000000    0.2590834
29400.0000000    0.2842040
29440.0000000    0.2527749
29480.0000000    0.2604915
29520.0000000    0.2700476
29560.0000000    0.2758929
29600.0000000    0.2593256
29640.0000000    0.2523027
29680.0000000    0.2720942
29720.0000000    0.2802771
29760.0000000    0.2952542
29800.0000000    0.2813745
29840.0000000    0.2952563
29880.0000000    0.2763379
29920.0000000    0.2873465
29960.0000000    0.2587245
30000.0000000    0.2566821
30040.0000000    0.2706541
30080.0000000    0.2783004
30120.0000000    0.2649460
30160.0000000    0.2822298
30200.0000000    0.2539170
30240.0000000    0.2462106
30280.0000000    0.2455201
30320.0000000    0.2705756
30360.0000000    0.2670761
30400.0000000    0.2785901
30440.0000000    0.2715166
30480.0000000    0.2754097
30520.0000000    0.2563864
30560.0000000    0.2770967
30600.0000000    0.2710709
30640.0000000    0.2854708
30680.0000000    0.2829694
30720.0000000    0.3069681
30760.0000000    0.3034151
30800.0000000    0.2925627
30840.0000000    0.2889289
30880.0000000    0.2966537
30920.0000000    0.2810555
30960.0000000    0.2675363
31000.0000000    0.2815136
31040.0000000    0.2774382
31080.0000000    0.2817801
31120.0000000    0.2715530
31160.0000000    0.2664913
31200.0000000    0.2634020
31240.0000000    0.2833204
31280.0000000    0.2486192
31320.0000000    0.2849209
31360.0000000    0.2840871
31400.0000000    0.2961837
31440.0000000    0.2660906
31480.0000000    0.2844367
31520.0000000    0.2988638
31560.0000000    0.2845851
31600.0000000    0.2852358
31640.0000000    0.2709134
31680.0000000    0.2908896
31720.0000000    0.2734107
31760.0000000    0.2761865
31800.0000000    0.2821241
31840.0000000    0.3095864
31880.0000000    0.2907679
31920.0000000    0.2904213
31960.0000000    0.2813067
32000.0000000    0.2792853
32040.0000000    0.2772672
32080.0000000    0.2706981
32120.0000000    0.2645793
32160.0000000    0.2783994
32200.0000000    0.2743752
32240.0000000    0.2803244
32280.0000000    0.2872895
32320.0000000    0.3166455
32360.0000000    0.3055396
32400.0000000    0.2900986
32440.0000000    0.2918293
32480.0000000    0.2810579
32520.0000000    0.2828538
32560.0000000    0.2706254
32600.0000000    0.2688933
32640.0000000    0.2741143
32680.0000000    0.2782052
32720.0000000    0.2776697
32760.0000000    0.2986185
32800.0000000    0.2778046
32840.0000000    0.2809419
32880.0000000    0.2939893
32920.0000000    0.2911987
32960.0000000    0.2975001
33000.0000000    0.2974893
33040.0000000    0.3044390
33080.0000000    0.2993363
33120.0000000    0.2793006
33160.0000000    0.2862746
33200.0000000    0.2808921
33240.0000000    0.2802312
33280.0000000    0.2880124
33320.0000000    0.2815631
33360.0000000    0.2956924
33400.0000000    0.2998825
33440.0000000    0.2783495
33480.0000000    0.2894484
33520.0000000    0.2821927
33560.0000000    0.2963286
33600.0000000    0.2687657
33640.0000000    0.2850582
33680.0000000    0.2826379
33720.0000000    0.2598031
33760.0000000    0.2742665
33800.0000000    0.2693640
33840.0000000    0.2647467
33880.0000000    0.2575498
33920.0000000    0.2672229
33960.0000000    0.2780844
34000.0000000    0.2838718
34040.0000000    0.2670112
34080.0000000    0.2891425
34120.0000000    0.2657186
34160.0000000    0.2849312
34200.0000000    0.2603574
34240.0000000    0.2680539
34280.0000000    0.2928137
34320.0000000    0.2819827
34360.0000000    0.2779061
34400.0000000    0.2812279
34440.0000000    0.2944701
34480.0000000    0.2779877
34520.0000000    0.2863851
34560.0000000    0.2899952
34600.0000000    0.2874840
34640.0000000    0.3010637
34680.0000000    0.3084858
34720.0000000    0.2847553
34760.0000000    0.2936945
34800.0000000    0.2872048
34840.0000000    0.3045229
34880.0000000    0.2901517
34920.0000000    0.2802447
34960.0000000    0.2956111
35000.0000000    0.2906020
35040.0000000    0.2859220
35080.0000000    0.2936854
35120.0000000    0.2909681
35160.0000000    0.2831357
35200.0000000    0.2925551
35240.0000000    0.2843075
35280.0000000    0.2951687
35320.0000000    0.2611252
35360.0000000    0.2720369
35400.0000000    0.2810657
35440.0000000    0.2749471
35480.0000000    0.2814667
35520.0000000    0.2580976
35560.0000000    0.2593369
35600.0000000    0.2772975
35640.0000000    0.2611985
35680.0000000    0.2899014
35720.0000000    0.2735626
35760.0000000    0.2688802
35800.0000000    0.2762229
35840.0000000    0.2907201
35880.0000000    0.2927537
35920.0000000    0.2842666
35960.0000000    0.2766794
36000.0000000    0.2761623
36040.0000000    0.2749589
36080.0000000    0.2846204
36120.0000000    0.2765749
36160.0000000    0.2827557
36200.0000000    0.2686925
36240.0000000    0.2646999
36280.0000000    0.2855908
36320.0000000    0.2908791
36360.0000000    0.2903332
36400.0000000    0.2917067
36440.0000000    0.2787590
36480.0000000    0.3041918
36520.0000000    0.2828006
36560.0000000    0.2860737
36600.0000000    0.2921228
36640.0000000    0.2792919
36680.0000000    0.2604779
36720.0000000    0.2995490
36760.0000000    0.2922979
36800.0000000    0.2717619
36840.0000000    0.2903690
36880.0000000    0.2964450
36920.0000000    0.2696747
36960.0000000    0.2745491
37000.0000000    0.2848960
37040.0000000    0.2676277
37080.0000000    0.2769107
37120.0000000    0.2693811
37160.0000000    0.2877925
37200.0000000    0.2945207
37240.0000000    0.2686626
37280.0000000    0.2833406
37320.0000000    0.2766456
37360.0000000    0.2697240
37400.0000000    0.2637086
37440.0000000    0.2760929
37480.0000000    0.2631919
37520.0000000    0.2878399
37560.0000000    0.2777896
37600.0000000    0.2916995
37640.0000000    0.2913959
37680.0000000    0.2939935
37720.0000000    0.2668612
37760.0000000    0.2854435
37800.0000000    0.2700863
37840.0000000    0.2821940
37880.0000000    0.2857133
37920.0000000    0.2700975
37960.0000000    0.2841107
38000.0000000    0.2747656
38040.0000000    0.2675380
38080.0000000    0.2734752
38120.0000000    0.2879837
38160.0000000    0.2586204
38200.0000000    0.2811989
38240.0000000    0.2722959
38280.0000000    0.2690481
38320.0000000    0.2549283
38360.0000000    0.2721041
38400.0000000    0.2761596
38440.0000000    0.2612570
38480.0000000    0.2687292
38520.0000000    0.2584113
38560.0000000    0.2821824
38600.0000000    0.2701478
38640.0000000    0.2881907
38680.0000000    0.2792675
38720.0000000    0.2687689
38760.0000000    0.2792553
38800.0000000    0.2901596
38840.0000000    0.2783133
38880.0000000    0.2865913
38920.0000000    0.2770711
38960.0000000    0.2666635
39000.0000000    0.2907303
39040.0000000    0.2820151
39080.0000000    0.2644976
39120.0000000    0.2646267
39160.0000000    0.2461897
39200.0000000    0.2625425
39240.0000000    0.2798592
39280.0000000    0.2542281
39320.0000000    0.2758135
39360.0000000    0.2598960
39400.0000000    0.2620468
39440.0000000    0.2918090
39480.0000000    0.2702938
39520.0000000    0.2771279
39560.0000000    0.2586334
39600.0000000    0.2833396
39640.0000000    0.2678350
39680.0000000    0.2684818
39720.0000000    0.2794345
39760.0000000    0.2743639
39800.0000000    0.2828740
39840.0000000    0.2742885
39880.0000000    0.2622608
39920.0000000    0.2855219
39960.0000000    0.2931007
40000.0000000    0.2696873
40040.0000000    0.2679943
40080.0000000    0.2625510
40120.0000000    0.2592140
40160.0000000    0.2696631
40200.0000000    0.2757989
40240.0000000    0.2726814
40280.0000000    0.2974773
40320.0000000    0.2791418
40360.0000000    0.2836070
40400.0000000    0.2547442
40440.0000000    0.2655528
40480.0000000    0.2675227
40520.0000000    0.2528952
40560.0000000    0.2521788
40600.0000000    0.2693482
40640.0000000    0.2551392
40680.0000000    0.2786847
40720.0000000    0.2730423
40760.0000000    0.2797840
40800.0000000    0.2881078
40840.0000000    0.3054541
40880.0000000    0.3092623
40920.0000000    0.2815370
40960.0000000    0.2700396
41000.0000000    0.2821476
41040.0000000    0.2928438
41080.0000000    0.2803006
41120.0000000    0.2691807
41160.0000000    0.2995737
41200.0000000    0.2551087
41240.0000000    0.2739536
41280.0000000    0.2692715
41320.0000000    0.2994747
41360.0000000    0.2873864
41400.0000000    0.2773491
41440.0000000    0.2904689
41480.0000000    0.3104655
41520.0000000    0.2759691
41560.0000000    0.2758134
41600.0000000    0.2755096
41640.0000000    0.2648805
41680.0000000    0.2743039
41720.0000000    0.2733643
41760.0000000    0.2692392
41800.0000000    0.2643455
41840.0000000    0.2774210
41880.0000000    0.2827341
41920.0000000    0.3035212
41960.0000000    0.2911929
42000.0000000    0.2882928
42040.0000000    0.2694810
42080.0000000    0.2962420
42120.0000000    0.2775626
42160.0000000    0.2808894
42200.0000000    0.2792737
42240.0000000    0.2956269
42280.0000000    0.2759034
42320.0000000    0.2887549
42360.0000000    0.2757325
42400.0000000    0.2760657
42440.0000000    0.2670774
42480.0000000    0.2577294
42520.0000000    0.2549612
42560.0000000    0.2732335
42600.0000000    0.2957495
42640.0000000    0.3015815
42680.0000000    0.2743490
42720.0000000    0.2638379
42760.0000000    0.2783896
42800.0000000    0.2777388
42840.0000000    0.2732191
42880.0000000    0.2750603
42920.0000000    0.2665198
42960.0000000    0.2839905
43000.0000000    0.2749066
43040.0000000    0.2703334
43080.0000000    0.2732098
43120.0000000    0.2706604
43160.0000000    0.2876220
43200.0000000    0.2885591
43240.0000000    0.2931413
43280.0000000    0.2622212
43320.0000000    0.2710923
43360.0000000    0.2658272
43400.0000000    0.2892720
43440.0000000    0.2840414
43480.0000000    0.2720682
43520.0000000    0.2665804
43560.0000000    0.2606995
43600.0000000    0.2896143
43640.0000000    0.2846664
43680.0000000    0.2695843
43720.0000000    0.2682634
43760.0000000    0.2938441
43800.0000000    0.2668949
43840.0000000    0.2772822
43880.0000000    0.3006751
43920.0000000    0.2875053
43960.0000000    0.2957191
44000.0000000    0.2720196
44040.0000000    0.2733370
44080.0000000    0.2921008
44120.0000000    0.3001448
44160.0000000    0.2900811
44200.0000000    0.2849941
44240.0000000    0.2979454
44280.0000000    0.2850171
44320.0000000    0.2694816
44360.0000000    0.2938274
44400.0000000    0.2873321
44440.0000000    0.2855010
44480.0000000    0.2818769
44520.0000000    0.2707248
44560.0000000    0.2765305
44600.0000000    0.2780424
44640.0000000    0.2779332
44680.0000000    0.2976595
44720.0000000    0.2709535
44760.0000000    0.2677486
44800.0000000    0.2802620
44840.0000000    0.2828929
44880.0000000    0.2873015
44920.0000000    0.2887584
44960.0000000    0.2675660
45000.0000000    0.2849453
45040.0000000    0.2836817
45080.0000000    0.2775970
45120.0000000    0.2725706
45160.0000000    0.2782783
45200.0000000    0.2791051
45240.0000000    0.2775812
45280.0000000    0.2837025
45320.0000000    0.2780957
45360.0000000    0.2924221
45400.0000000    0.2884578
45440.0000000    0.2749677
45480.0000000    0.2845025
45520.0000000    0.2934257
45560.0000000    0.2794144
45600.0000000    0.2914605
45640.0000000    0.2868150
45680.0000000    0.2806786
45720.0000000    0.2913111
45760.0000000    0.2613441
45800.0000000    0.2717443
45840.0000000    0.2963291
45880.0000000    0.2886962
45920.0000000    0.2965506
45960.0000000    0.2742353
46000.0000000    0.2639694
46040.0000000    0.2646439
46080.0000000    0.2523980
46120.0000000    0.2786673
46160.0000000    0.2732482
46200.0000000    0.3004563
46240.0000000    0.2661787
46280.0000000    0.2766689
46320.0000000    0.2914391
46360.0000000    0.3013738
46400.0000000    0.3008517
46440.0000000    0.3039625
46480.0000000    0.2916071
46520.0000000    0.2887067
46560.0000000    0.2900784
46600.0000000    0.2795258
46640.0000000    0.2887866
46680.0000000    0.2847966
46720.0000000    0.2801823
46760.0000000    0.2747301
46800.0000000    0.2872312
46840.0000000    0.2822578
46880.0000000    0.3170674
46920.0000000    0.2824668
46960.0000000    0.2941592
47000.0000000    0.2837147
47040.0000000    0.2771987
47080.0000000    0.2906508
47120.0000000    0.2897860
47160.0000000    0.2798670
47200.0000000    0.2755489
47240.0000000    0.2825441
47280.0000000    0.2735716
47320.0000000    0.2663480
47360.0000000    0.2884737
47400.0000000    0.2726775
47440.0000000    0.2575317
47480.0000000    0.2561705
47520.0000000    0.2556849
47560.0000000    0.2585627
47600.0000000    0.2520323
47640.0000000    0.2603576
47680.0000000    0.2628860
47720.0000000    0.2668827
47760.0000000    0.2536401
47800.0000000    0.2872348
47840.0000000    0.2589337
47880.0000000    0.2655085
47920.0000000    0.2478773
47960.0000000    0.2747931
48000.0000000    0.2661927
48040.0000000    0.2693807
48080.0000000    0.2703885
48120.0000000    0.2582611
48160.0000000    0.2792587
48200.0000000    0.2597159
48240.0000000    0.2777461
48280.0000000    0.2841394
48320.0000000    0.2570880
48360.0000000    0.2845725
48400.0000000    0.2801094
48440.0000000    0.2741238
48480.0000000    0.2662121
48520.0000000    0.2583952
48560.0000000    0.2818474
48600.0000000    0.2676228
48640.0000000    0.2673267
48680.0000000    0.2492251
48720.0000000    0.2754996
48760.0000000    0.2796670
48800.0000000    0.2698772
48840.0000000    0.2724297
48880.0000000    0.2649753
48920.0000000    0.2653079
48960.0000000    0.2708518
49000.0000000    0.2798810
49040.0000000    0.2694454
49080.0000000    0.2756001
49120.0000000    0.2733132
49160.0000000    0.2712812
49200.0000000    0.2795347
49240.0000000    0.2793821
49280.0000000    0.2790259
49320.0000000    0.2565645
49360.0000000    0.2591451
49400.0000000    0.2512090
49440.0000000    0.2552761
49480.0000000    0.2595448
49520.0000000    0.2613991
49560.0000000    0.2683590
49600.0000000    0.2788161
49640.0000000    0.2774636
49680.0000000    0.2749579
49720.0000000    0.2782770
49760.0000000    0.2690380
49800.0000000    0.2868324
49840.0000000    0.2871363
49880.0000000    0.2957794
49920.0000000    0.2751548
49960.0000000    0.2693563
50000.0000000    0.2723203
50040.0000000    0.2643629
50080.0000000    0.2823546
50120.0000000    0.2782288
50160.0000000    0.2941862
50200.0000000    0.3013311
50240.0000000    0.2889137
50280.0000000    0.2831909
50320.0000000    0.3085068
50360.0000000    0.2924778
50400.0000000    0.2766028
50440.0000000    0.2759826
50480.0000000    0.2916198
50520.0000000    0.2649541
50560.0000000    0.2590805
50600.0000000    0.3075860
50640.0000000    0.2637292
50680.0000000    0.2732815
50720.0000000    0.2895111
50760.0000000    0.2859993
50800.0000000    0.2720576
50840.0000000    0.2477662
50880.0000000    0.2612939
50920.0000000    0.2553118
50960.0000000    0.2626892
51000.0000000    0.2640432
51040.0000000    0.2520622
51080.0000000    0.2805553
51120.0000000    0.2721715
51160.0000000    0.2754479
51200.0000000    0.2788323
51240.0000000    0.2884260
51280.0000000    0.2849093
51320.0000000    0.2651686
51360.0000000    0.2858511
51400.0000000    0.2829293
51440.0000000    0.2919748
51480.0000000    0.2680841
51520.0000000    0.2819776
51560.0000000    0.2701308
51600.0000000    0.2744935
51640.0000000    0.2800574
51680.0000000    0.2946865
51720.0000000    0.2783392
51760.0000000    0.2713543
51800.0000000    0.2673255
51840.0000000    0.2753963
51880.0000000    0.2613083
51920.0000000    0.2706744
51960.0000000    0.2807069
52000.0000000    0.2917443
52040.0000000    0.2996608
52080.0000000    0.2628611
52120.0000000    0.2580675
52160.0000000    0.2645735
52200.0000000    0.2768621
52240.0000000    0.2871445
52280.0000000    0.2696017
52320.0000000    0.2902623
52360.0000000    0.2851254
52400.0000000    0.2757020
52440.0000000    0.2778939
52480.0000000    0.2744186
52520.0000000    0.2832359
52560.0000000    0.2527510
52600.0000000    0.2524032
52640.0000000    0.2873315
52680.0000000    0.2521845
52720.0000000    0.2826565
52760.0000000    0.2761464
52800.0000000    0.2772909
52840.0000000    0.2652588
52880.0000000    0.2654503
52920.0000000    0.2842631
52960.0000000    0.2660503
53000.0000000    0.2727695
53040.0000000    0.2746458
53080.0000000    0.2746484
53120.0000000    0.2745859
53160.0000000    0.2657863
53200.0000000    0.2934082
53240.0000000    0.2885846
53280.0000000    0.2855962
53320.0000000    0.3086512
53360.0000000    0.3021889
53400.0000000    0.2904111
53440.0000000    0.2883870
53480.0000000    0.2712053
53520.0000000    0.2772996
53560.0000000    0.2842927
53600.0000000    0.2828544
53640.0000000    0.2623278
53680.0000000    0.2922501
53720.0000000    0.2735595
53760.0000000    0.2897423
53800.0000000    0.2937588
53840.0000000    0.2860007
53880.0000000    0.2860512
53920.0000000    0.3041568
53960.0000000    0.2839419
54000.0000000    0.2834363
54040.0000000    0.2763198
54080.0000000    0.2782278
54120.0000000    0.2635700
54160.0000000    0.2784026
54200.0000000    0.2846429
54240.0000000    0.2738127
54280.0000000    0.2657427
54320.0000000    0.2932769
54360.0000000    0.2604276
54400.0000000    0.2900527
54440.0000000    0.2651626
54480.0000000    0.2852412
54520.0000000    0.2738930
54560.0000000    0.2676919
54600.0000000    0.2618602
54640.0000000    0.2654901
54680.0000000    0.2753395
54720.0000000    0.2791365
54760.0000000    0.2909761
54800.0000000    0.2763083
54840.0000000    0.2933293
54880.0000000    0.2771506
54920.0000000    0.2849684
54960.0000000    0.2687376
55000.0000000    0.2703232
55040.0000000    0.2782454
55080.0000000    0.2599045
55120.0000000    0.2781829
55160.0000000    0.2993770
55200.0000000    0.2764115
55240.0000000    0.2818906
55280.0000000    0.2806789
55320.0000000    0.2732048
55360.0000000    0.2882276
55400.0000000    0.2694555
55440.0000000    0.2620363
55480.0000000    0.2668971
55520.0000000    0.2809581
55560.0000000    0.2813535
55600.0000000    0.2715276
55640.0000000    0.2721767
55680.0000000    0.2776267
55720.0000000    0.2801381
55760.0000000    0.2664182
55800.0000000    0.2749221
55840.0000000    0.2749347
55880.0000000    0.2842104
55920.0000000    0.2695194
55960.0000000    0.2892651
56000.0000000    0.2770593
56040.0000000    0.2730408
56080.0000000    0.2749927
56120.0000000    0.2675392
56160.0000000    0.2502227
56200.0000000    0.2695565
56240.0000000    0.2811781
56280.0000000    0.2735724
56320.0000000    0.3014582
56360.0000000    0.2990527
56400.0000000    0.2938022
56440.0000000    0.2882247
56480.0000000    0.2785734
56520.0000000    0.3095461
56560.0000000    0.3133917
56600.0000000    0.2995056
56640.0000000    0.2744099
56680.0000000    0.3086635
56720.0000000    0.2816064
56760.0000000    0.2834936
56800.0000000    0.2789500
56840.0000000    0.2786802
56880.0000000    0.2733264
56920.0000000    0.2775687
56960.0000000    0.2558235
57000.0000000    0.2567140
57040.0000000    0.2714592
57080.0000000    0.2816991
57120.0000000    0.2642348
57160.0000000    0.2824350
57200.0000000    0.2609986
57240.0000000    0.2607854
57280.0000000    0.2701659
57320.0000000    0.2507889
57360.0000000    0.2651447
57400.0000000    0.2821589
57440.0000000    0.2905575
57480.0000000    0.2734709
57520.0000000    0.2689278
57560.0000000    0.2673607
57600.0000000    0.2726510
57640.0000000    0.2730742
57680.0000000    0.2928263
57720.0000000    0.2840721
57760.0000000    0.2815864
57800.0000000    0.2854348
57840.0000000    0.2793156
57880.0000000    0.3117486
57920.0000000    0.3004093
57960.0000000    0.3008615
58000.0000000    0.3002244
58040.0000000    0.2819140
58080.0000000    0.2985710
58120.0000000    0.2965500
58160.0000000    0.2766658
58200.0000000    0.2876668
58240.0000000    0.2960659
58280.0000000    0.3066529
58320.0000000    0.2892457
58360.0000000    0.2910383
58400.0000000    0.2892463
58440.0000000    0.2863215
58480.0000000    0.2735777
58520.0000000    0.2923466
58560.0000000    0.2894710
58600.0000000    0.2761714
58640.0000000    0.2824651
58680.0000000    0.2798133
58720.0000000    0.2955597
58760.0000000    0.2864482
58800.0000000    0.2709799
58840.0000000    0.2716766
58880.0000000    0.2811386
58920.0000000    0.2892591
58960.0000000    0.2808177
59000.0000000    0.2894237
59040.0000000    0.2829100
59080.0000000    0.2797935
59120.0000000    0.2791191
59160.0000000    0.2768987
59200.0000000    0.2940651
59240.0000000    0.2908730
59280.0000000    0.2767353
59320.0000000    0.2798691
59360.0000000    0.2695759
59400.0000000    0.2737323
59440.0000000    0.2617537
59480.0000000    0.2661875
59520.0000000    0.2703579
59560.0000000    0.2621372
59600.0000000    0.2886361
59640.0000000    0.2789733
59680.0000000    0.2665785
59720.0000000    0.2696517
59760.0000000    0.2654775
59800.0000000    0.2781892
59840.0000000    0.2649692
59880.0000000    0.2474214
59920.0000000    0.2529756
59960.0000000    0.2607528
60000.0000000    0.2850656
60040.0000000    0.2860960
60080.0000000    0.2768767
60120.0000000    0.2916036
60160.0000000    0.2711176
60200.0000000    0.2812522
60240.0000000    0.2567953
60280.0000000    0.2684954
60320.0000000    0.2652187
60360.0000000    0.2782705
60400.0000000    0.2734135
60440.0000000    0.2730808
60480.0000000    0.2682844
60520.0000000    0.2561641
60560.0000000    0.2754595
60600.0000000    0.2720563
60640.0000000    0.2768846
60680.0000000    0.2591701
60720.0000000    0.2685946
60760.0000000    0.2778611
60800.0000000    0.2888299
60840.0000000    0.2708068
60880.0000000    0.2843829
60920.0000000    0.2825810
60960.0000000    0.2769665
61000.0000000    0.2629624
61040.0000000    0.2813282
61080.0000000    0.2788166
61120.0000000    0.2870770
61160.0000000    0.2782435
61200.0000000    0.2758721
61240.0000000    0.2839564
61280.0000000    0.2965775
61320.0000000    0.2684130
61360.0000000    0.2712783
61400.0000000    0.2768688
61440.0000000    0.2788389
61480.0000000    0.2700209
61520.0000000    0.2656635
61560.0000000    0.2699280
61600.0000000    0.2661083
61640.0000000    0.2602398
61680.0000000    0.2700919
61720.0000000    0.2651109
61760.0000000    0.2483151
61800.0000000    0.2680326
61840.0000000    0.2574617
61880.0000000    0.2587400
61920.0000000    0.2450690
61960.0000000    0.2554475
62000.0000000    0.2720329
62040.0000000    0.2695126
62080.0000000    0.2432707
62120.0000000    0.2729309
62160.0000000    0.2770787
62200.0000000    0.2733144
62240.0000000    0.3049811
62280.0000000    0.2722907
62320.0000000    0.2667738
62360.0000000    0.2932165
62400.0000000    0.2905191
62440.0000000    0.2884380
62480.0000000    0.2722241
62520.0000000    0.3029123
62560.0000000    0.3073393
62600.0000000    0.2473477
62640.0000000    0.2561859
62680.0000000    0.2933133
62720.0000000    0.2842204
62760.0000000    0.2939901
62800.0000000    0.3084885
62840.0000000    0.3041041
62880.0000000    0.2852743
62920.0000000    0.2827740
62960.0000000    0.2747968
63000.0000000    0.2665212
63040.0000000    0.2833188
63080.0000000    0.2947846
63120.0000000    0.2893425
63160.0000000    0.2790056
63200.0000000    0.2798784
63240.0000000    0.2882710
63280.0000000    0.2906718
63320.0000000    0.2755271
63360.0000000    0.2838071
63400.0000000    0.2907234
63440.0000000    0.2922243
63480.0000000    0.2879754
63520.0000000    0.2618039
63560.0000000    0.2886752
63600.0000000    0.2845795
63640.0000000    0.2896978
63680.0000000    0.2987450
63720.0000000    0.2904042
63760.0000000    0.2903654
63800.0000000    0.2948706
63840.0000000    0.2772426
63880.0000000    0.2717429
63920.0000000    0.2955967
63960.0000000    0.2964146
64000.0000000    0.3069557
64040.0000000    0.2728688
64080.0000000    0.2754676
64120.0000000    0.2765879
64160.0000000    0.2665131
64200.0000000    0.2645971
64240.0000000    0.2737959
64280.0000000    0.2740033
64320.0000000    0.2764765
64360.0000000    0.2727642
64400.0000000    0.3005709
64440.0000000    0.2854362
64480.0000000    0.2762386
64520.0000000    0.2784034
64560.0000000    0.2755991
64600.0000000    0.2731445
64640.0000000    0.2880537
64680.0000000    0.2979815
64720.0000000    0.2965815
64760.0000000    0.2914006
64800.0000000    0.2796548
64840.0000000    0.3012989
64880.0000000    0.2713253
64920.0000000    0.2701340
64960.0000000    0.2674538
65000.0000000    0.2711731
65040.0000000    0.2922750
65080.0000000    0.3024572
65120.0000000    0.3256394
65160.0000000    0.3038028
65200.0000000    0.2637963
65240.0000000    0.3052048
65280.0000000    0.2936003
65320.0000000    0.2909585
65360.0000000    0.2922659
65400.0000000    0.2734897
65440.0000000    0.2835017
65480.0000000    0.2641312
65520.0000000    0.2933466
65560.0000000    0.2683988
65600.0000000    0.2712885
65640.0000000    0.2838379
65680.0000000    0.2832695
65720.0000000    0.2746170
65760.0000000    0.2869319
65800.0000000    0.2720026
65840.0000000    0.2910941
65880.0000000    0.3072855
65920.0000000    0.2760167
65960.0000000    0.3161677
66000.0000000    0.2837386
66040.0000000    0.2911145
66080.0000000    0.3007255
66120.0000000    0.3036920
66160.0000000    0.3088084
66200.0000000    0.2916001
66240.0000000    0.2928243
66280.0000000    0.3022768
66320.0000000    0.2879702
66360.0000000    0.2864426
66400.0000000    0.3128820
66440.0000000    0.2903396
66480.0000000    0.3163567
66520.0000000    0.3025622
66560.0000000    0.2805502
66600.0000000    0.2836012
66640.0000000    0.2792993
66680.0000000    0.2754058
66720.0000000    0.2864362
66760.0000000    0.2897767
66800.0000000    0.2719042
66840.0000000    0.2696168
66880.0000000    0.2739863
66920.0000000    0.2575862
66960.0000000    0.2790073
67000.0000000    0.2836582
67040.0000000    0.2832367
67080.0000000    0.2641775
67120.0000000    0.2616070
67160.0000000    0.3024047
67200.0000000    0.2801276
67240.0000000    0.2811652
67280.0000000    0.2695044
67320.0000000    0.2922844
67360.0000000    0.2754321
67400.0000000    0.2800959
67440.0000000    0.2838584
67480.0000000    0.2620357
67520.0000000    0.2744469
67560.0000000    0.2792632
67600.0000000    0.2800768
67640.0000000    0.2598871
67680.0000000    0.2728134
67720.0000000    0.2739642
67760.0000000    0.2710615
67800.0000000    0.2843645
67840.0000000    0.2872311
67880.0000000    0.2806167
67920.0000000    0.2534719
67960.0000000    0.2674448
68000.0000000    0.2551836
68040.0000000    0.2583428
68080.0000000    0.2680227
68120.0000000    0.2849976
68160.0000000    0.2622680
68200.0000000    0.2846636
68240.0000000    0.2803888
68280.0000000    0.2549230
68320.0000000    0.2544882
68360.0000000    0.2825534
68400.0000000    0.2716018
68440.0000000    0.2674586
68480.0000000    0.2610233
68520.0000000    0.2608656
68560.0000000    0.2501366
68600.0000000    0.2602625
68640.0000000    0.2448432
68680.0000000    0.2488039
68720.0000000    0.2764904
68760.0000000    0.2736205
68800.0000000    0.2466813
68840.0000000    0.2587920
68880.0000000    0.2456872
68920.0000000    0.2511526
68960.0000000    0.2566578
69000.0000000    0.2678575
69040.0000000    0.2650619
69080.0000000    0.2549085
69120.0000000    0.2642072
69160.0000000    0.2800632
69200.0000000    0.2951764
69240.0000000    0.2702742
69280.0000000    0.2798137
69320.0000000    0.2761073
69360.0000000    0.2719505
69400.0000000    0.2670424
69440.0000000    0.2720669
69480.0000000    0.2681080
69520.0000000    0.2732463
69560.0000000    0.2721607
69600.0000000    0.2843513
69640.0000000    0.2709034
69680.0000000    0.2637662
69720.0000000    0.2788201
69760.0000000    0.2751907
69800.0000000    0.2704914
69840.0000000    0.2755193
69880.0000000    0.2690637
69920.0000000    0.2666509
69960.0000000    0.2504548
70000.0000000    0.2608754
70040.0000000    0.2742602
70080.0000000    0.2868014
70120.0000000    0.2783945
70160.0000000    0.2850845
70200.0000000    0.2719432
70240.0000000    0.2730446
70280.0000000    0.2662292
70320.0000000    0.2779995
70360.0000000    0.3044958
70400.0000000    0.2691972
70440.0000000    0.2755981
70480.0000000    0.2727911
70520.0000000    0.2676586
70560.0000000    0.2769483
70600.0000000    0.2568338
70640.0000000    0.2607742
70680.0000000    0.2763577
70720.0000000    0.2741823
70760.0000000    0.2714029
70800.0000000    0.2758620
70840.0000000    0.2606660
70880.0000000    0.2764397
70920.0000000    0.2499974
70960.0000000    0.2611495
71000.0000000    0.2514177
71040.0000000    0.2582963
71080.0000000    0.2725642
71120.0000000    0.2764236
71160.0000000    0.2846945
71200.0000000    0.2728053
71240.0000000    0.2559505
71280.0000000    0.2597362
71320.0000000    0.2508304
71360.0000000    0.2734900
71400.0000000    0.2562456
71440.0000000    0.2602134
71480.0000000    0.2738004
71520.0000000    0.2451165
71560.0000000    0.2471290
71600.0000000    0.2679057
71640.0000000    0.2798344
71680.0000000    0.2695144
71720.0000000    0.2593619
71760.0000000    0.2560551
71800.0000000    0.2626608
71840.0000000    0.2599531
71880.0000000    0.2571723
71920.0000000    0.2526235
71960.0000000    0.2620993
72000.0000000    0.2517669
72040.0000000    0.2691002
72080.0000000    0.2627147
72120.0000000    0.2793652
72160.0000000    0.2592927
72200.0000000    0.2600129
72240.0000000    0.2705707
72280.0000000    0.2873136
72320.0000000    0.2807579
72360.0000000    0.2816274
72400.0000000    0.2681760
72440.0000000    0.2732271
72480.0000000    0.2672182
72520.0000000    0.2629568
72560.0000000    0.2543470
72600.0000000    0.2469333
72640.0000000    0.2736754
72680.0000000    0.2782982
72720.0000000    0.2697240
72760.0000000    0.2896000
72800.0000000    0.2727787
72840.0000000    0.2703896
72880.0000000    0.2797860
72920.0000000    0.2583478
72960.0000000    0.2826016
73000.0000000    0.2656817
73040.0000000    0.2806527
73080.0000000    0.2678550
73120.0000000    0.2699134
73160.0000000    0.2948183
73200.0000000    0.2939226
73240.0000000    0.2765196
73280.0000000    0.2874067
73320.0000000    0.2813293
73360.0000000    0.2682631
73400.0000000    0.2684745
73440.0000000    0.2929747
73480.0000000    0.2730268
73520.0000000    0.2839565
73560.0000000    0.2532518
73600.0000000    0.2745832
73640.0000000    0.2746333
73680.0000000    0.2621092
73720.0000000    0.2781317
73760.0000000    0.2770379
73800.0000000    0.2553029
73840.0000000    0.3037891
73880.0000000    0.2799440
73920.0000000    0.2710510
73960.0000000    0.2807189
74000.0000000    0.2630391
74040.0000000    0.2741610
74080.0000000    0.2767393
74120.0000000    0.2718174
74160.0000000    0.2810283
74200.0000000    0.3093103
74240.0000000    0.2699188
74280.0000000    0.2884842
74320.0000000    0.3041250
74360.0000000    0.2741197
74400.0000000    0.2878058
74440.0000000    0.2675430
74480.0000000    0.2667524
74520.0000000    0.2780210
74560.0000000    0.2986753
74600.0000000    0.3079537
74640.0000000    0.3022736
74680.0000000    0.2891133
74720.0000000    0.2987674
74760.0000000    0.2879404
74800.0000000    0.3049197
74840.0000000    0.2888603
74880.0000000    0.2610767
74920.0000000    0.2646404
74960.0000000    0.2660184
75000.0000000    0.2791115
75040.0000000    0.2762181
75080.0000000    0.2745396
75120.0000000    0.2649961
75160.0000000    0.2599855
75200.0000000    0.2818267
75240.0000000    0.2720502
75280.0000000    0.2771756
75320.0000000    0.2781770
75360.0000000    0.3065731
75400.0000000    0.2805727
75440.0000000    0.2833263
75480.0000000    0.2715807
75520.0000000    0.2840839
75560.0000000    0.2696138
75600.0000000    0.2686912
75640.0000000    0.2964404
75680.0000000    0.2758218
75720.0000000    0.2824093
75760.0000000    0.2974978
75800.0000000    0.2567829
75840.0000000    0.2751161
75880.0000000    0.2860536
75920.0000000    0.2647192
75960.0000000    0.2831166
76000.0000000    0.2809056
76040.0000000    0.2645988
76080.0000000    0.2704571
76120.0000000    0.2837004
76160.0000000    0.2711081
76200.0000000    0.2609400
76240.0000000    0.2822506
76280.0000000    0.2859218
76320.0000000    0.2628789
76360.0000000    0.2599194
76400.0000000    0.2938231
76440.0000000    0.2723667
76480.0000000    0.2641088
76520.0000000    0.2732112
76560.0000000    0.2660992
76600.0000000    0.2636065
76640.0000000    0.2550399
76680.0000000    0.2547216
76720.0000000    0.2565839
76760.0000000    0.2826444
76800.0000000    0.2492464
76840.0000000    0.2557845
76880.0000000    0.2632060
76920.0000000    0.2699566
76960.0000000    0.2630814
77000.0000000    0.2653094
77040.0000000    0.2815063
77080.0000000    0.2751556
77120.0000000    0.2849034
77160.0000000    0.2540841
77200.0000000    0.2542250
77240.0000000    0.2731861
77280.0000000    0.2670239
77320.0000000    0.2683782
77360.0000000    0.2550944
77400.0000000    0.2799597
77440.0000000    0.2590299
77480.0000000    0.2521583
77520.0000000    0.2605578
77560.0000000    0.2562315
77600.0000000    0.2566221
77640.0000000    0.2607856
77680.0000000    0.2565746
77720.0000000    0.2661316
77760.0000000    0.2653714
77800.0000000    0.2403353
77840.0000000    0.2649159
77880.0000000    0.2740382
77920.0000000    0.2645199
77960.0000000    0.2576165
78000.0000000    0.2560751
78040.0000000    0.2644770
78080.0000000    0.2358895
78120.0000000    0.2494968
78160.0000000    0.2581040
78200.0000000    0.2551592
78240.0000000    0.2637654
78280.0000000    0.2561812
78320.0000000    0.2683457
78360.0000000    0.2878801
78400.0000000    0.2611416
78440.0000000    0.2570285
78480.0000000    0.2523329
78520.0000000    0.2614486
78560.0000000    0.2713003
78600.0000000    0.2814142
78640.0000000    0.2641367
78680.0000000    0.2674006
78720.0000000    0.2572708
78760.0000000    0.2559372
78800.0000000    0.2706683
78840.0000000    0.2647973
78880.0000000    0.2715021
78920.0000000    0.2612603
78960.0000000    0.2649151
79000.0000000    0.2545022
79040.0000000    0.2537426
79080.0000000    0.2375181
79120.0000000    0.2705968
79160.0000000    0.2759648
79200.0000000    0.2629777
79240.0000000    0.2631855
79280.0000000    0.2629062
79320.0000000    0.2490150
79360.0000000    0.2553313
79400.0000000    0.2657867
79440.0000000    0.2496000
79480.0000000    0.2522884
79520.0000000    0.2546928
79560.0000000    0.2381972
79600.0000000    0.2629018
79640.0000000    0.2838323
79680.0000000    0.2537321
79720.0000000    0.2492721
79760.0000000    0.2566438
79800.0000000    0.2704612
79840.0000000    0.2554250
79880.0000000    0.2581746
79920.0000000    0.2796312
79960.0000000    0.2608516
80000.0000000    0.2615031
80040.0000000    0.2664253
80080.0000000    0.2610019
80120.0000000    0.2598857
80160.0000000    0.2693483
80200.0000000    0.2700131
80240.0000000    0.2634530
80280.0000000    0.2651007
80320.0000000    0.2755839
80360.0000000    0.2663171
80400.0000000    0.2920596
80440.0000000    0.2860318
80480.0000000    0.2639393
80520.0000000    0.2722522
80560.0000000    0.2662496
80600.0000000    0.2866088
80640.0000000    0.2617261
80680.0000000    0.2531329
80720.0000000    0.2635489
80760.0000000    0.2836918
80800.0000000    0.2718877
80840.0000000    0.3031628
80880.0000000    0.2755911
80920.0000000    0.2738925
80960.0000000    0.2572103
81000.0000000    0.2577960
81040.0000000    0.2774770
81080.0000000    0.2595545
81120.0000000    0.2794763
81160.0000000    0.2605182
81200.0000000    0.2704723
81240.0000000    0.2619237
81280.0000000    0.2410342
81320.0000000    0.2462426
81360.0000000    0.2477723
81400.0000000    0.2553446
81440.0000000    0.2512527
81480.0000000    0.2705210
81520.0000000    0.2403725
81560.0000000    0.2503271
81600.0000000    0.2544452
81640.0000000    0.2502011
81680.0000000    0.2582656
81720.0000000    0.2497900
81760.0000000    0.2463481
81800.0000000    0.2403709
81840.0000000    0.2390325
81880.0000000    0.2517210
81920.0000000    0.2736559
81960.0000000    0.2940177
82000.0000000    0.2963180
82040.0000000    0.2788112
82080.0000000    0.2944586
82120.0000000    0.2888634
82160.0000000    0.2816608
82200.0000000    0.2797560
82240.0000000    0.2760160
82280.0000000    0.3145929
82320.0000000    0.2891957
82360.0000000    0.2738998
82400.0000000    0.2827064
82440.0000000    0.2972717
82480.0000000    0.2794763
82520.0000000    0.2723194
82560.0000000    0.2729277
82600.0000000    0.2674802
82640.0000000    0.2582325
82680.0000000    0.2490255
82720.0000000    0.2629323
82760.0000000    0.2603320
82800.0000000    0.2920458
82840.0000000    0.2942067
82880.0000000    0.2841837
82920.0000000    0.2714953
82960.0000000    0.2732062
83000.0000000    0.2597056
83040.0000000    0.2689658
83080.0000000    0.2642742
83120.0000000    0.2773244
83160.0000000    0.2742168
83200.0000000    0.2608182
83240.0000000    0.2510699
83280.0000000    0.2609117
83320.0000000    0.2667090
83360.0000000    0.2640453
83400.0000000    0.2658354
83440.0000000    0.2966033
83480.0000000    0.2753203
83520.0000000    0.2654695
83560.0000000    0.2728677
83600.0000000    0.2817371
83640.0000000    0.2819994
83680.0000000    0.2709579
83720.0000000    0.2866868
83760.0000000    0.2790359
83800.0000000    0.2716501
83840.0000000    0.2713972
83880.0000000    0.2750838
83920.0000000    0.3053537
83960.0000000    0.3099557
84000.0000000    0.2905364
84040.0000000    0.2933864
84080.0000000    0.2774084
84120.0000000    0.2632352
84160.0000000    0.2736569
84200.0000000    0.2824950
84240.0000000    0.2777570
84280.0000000    0.2843923
84320.0000000    0.2802423
84360.0000000    0.2799064
84400.0000000    0.2674471
84440.0000000    0.2987894
84480.0000000    0.2862355
84520.0000000    0.2885050
84560.0000000    0.2806461
84600.0000000    0.2793311
84640.0000000    0.2968712
84680.0000000    0.2750709
84720.0000000    0.2880769
84760.0000000    0.2813468
84800.0000000    0.2644572
84840.0000000    0.2811824
84880.0000000    0.2882689
84920.0000000    0.2963744
84960.0000000    0.2574115
85000.0000000    0.2697855
85040.0000000    0.2484941
85080.0000000    0.2667900
85120.0000000    0.2473096
85160.0000000    0.2592009
85200.0000000    0.2538195
85240.0000000    0.2812800
85280.0000000    0.2574635
85320.0000000    0.2590510
85360.0000000    0.2385849
85400.0000000    0.2446005
85440.0000000    0.2544361
85480.0000000    0.2799907
85520.0000000    0.2601408
85560.0000000    0.2558269
85600.0000000    0.2697410
85640.0000000    0.2445884
85680.0000000    0.2604888
85720.0000000    0.2695701
85760.0000000    0.2570884
85800.0000000    0.2725041
85840.0000000    0.2667786
85880.0000000    0.2566949
85920.0000000    0.2753903
85960.0000000    0.2505108
86000.0000000    0.2495620
86040.0000000    0.2653941
86080.0000000    0.2696968
86120.0000000    0.2422713
86160.0000000    0.2484845
86200.0000000    0.2705013
86240.0000000    0.2562296
86280.0000000    0.2828462
86320.0000000    0.2851664
86360.0000000    0.2534525
86400.0000000    0.2628517
86440.0000000    0.2796690
86480.0000000    0.2642260
86520.0000000    0.2589147
86560.0000000    0.2725654
86600.0000000    0.2594370
86640.0000000    0.2509231
86680.0000000    0.2784348
86720.0000000    0.2835371
86760.0000000    0.2903437
86800.0000000    0.2827288
86840.0000000    0.2583246
86880.0000000    0.2521759
86920.0000000    0.2664559
86960.0000000    0.2774799
87000.0000000    0.2707582
87040.0000000    0.2485872
87080.0000000    0.2643020
87120.0000000    0.2642307
87160.0000000    0.2579497
87200.0000000    0.2638479
87240.0000000    0.2742922
87280.0000000    0.2548470
87320.0000000    0.2751782
87360.0000000    0.2724375
87400.0000000    0.2763101
87440.0000000    0.2787358
87480.0000000    0.2729777
87520.0000000    0.2974370
87560.0000000    0.2795590
87600.0000000    0.2788294
87640.0000000    0.2645264
87680.0000000    0.2643216
87720.0000000    0.2630120
87760.0000000    0.2786291
87800.0000000    0.2749694
87840.0000000    0.2695402
87880.0000000    0.2767247
87920.0000000    0.2900324
87960.0000000    0.2919766
88000.0000000    0.2617154
88040.0000000    0.2696437
88080.0000000    0.2691634
88120.0000000    0.2790198
88160.0000000    0.2849593
88200.0000000    0.2847602
88240.0000000    0.2825717
88280.0000000    0.3014018
88320.0000000    0.3039429
88360.0000000    0.2968392
88400.0000000    0.2823072
88440.0000000    0.2930330
88480.0000000    0.2829565
88520.0000000    0.2953992
88560.0000000    0.2878135
88600.0000000    0.3100987
88640.0000000    0.3091324
88680.0000000    0.3153961
88720.0000000    0.3058042
88760.0000000    0.2806238
88800.0000000    0.2941113
88840.0000000    0.2701655
88880.0000000    0.2909403
88920.0000000    0.2810666
88960.0000000    0.2752709
89000.0000000    0.2617857
89040.0000000    0.2763636
89080.0000000    0.2885061
89120.0000000    0.2779995
89160.0000000    0.2833284
89200.0000000    0.3047081
89240.0000000    0.2790522
89280.0000000    0.3019222
89320.0000000    0.2887440
89360.0000000    0.2832347
89400.0000000    0.2711587
89440.0000000    0.2703824
89480.0000000    0.2737232
89520.0000000    0.2697897
89560.0000000    0.2968063
89600.0000000    0.3034970
89640.0000000    0.2769219
89680.0000000    0.2879858
89720.0000000    0.2630072
89760.0000000    0.2895448
89800.0000000    0.2847858
89840.0000000    0.2917327
89880.0000000    0.3191556
89920.0000000    0.2678065
89960.0000000    0.2678170
90000.0000000    0.2789170
90040.0000000    0.2560221
90080.0000000    0.2467645
90120.0000000    0.2613633
90160.0000000    0.2858527
90200.0000000    0.2971520
90240.0000000    0.2764639
90280.0000000    0.2389072
90320.0000000    0.2758770
90360.0000000    0.2590011
90400.0000000    0.2387984
90440.0000000    0.2585500
90480.0000000    0.2718002
90520.0000000    0.2519022
90560.0000000    0.2581345
90600.0000000    0.2494218
90640.0000000    0.2670934
90680.0000000    0.2734435
90720.0000000    0.2513182
90760.0000000    0.2674116
90800.0000000    0.2721457
90840.0000000    0.2432083
90880.0000000    0.2721615
90920.0000000    0.2823546
90960.0000000    0.2889294
91000.0000000    0.3037794
91040.0000000    0.2771626
91080.0000000    0.2887446
91120.0000000    0.2933195
91160.0000000    0.2849808
91200.0000000    0.2999838
91240.0000000    0.2792106
91280.0000000    0.2825272
91320.0000000    0.2638310
91360.0000000    0.2499046
91400.0000000    0.2732581
91440.0000000    0.2877678
91480.0000000    0.2685697
91520.0000000    0.2800594
91560.0000000    0.3011797
91600.0000000    0.2718994
91640.0000000    0.2726340
91680.0000000    0.2799730
91720.0000000    0.2624505
91760.0000000    0.2453538
91800.0000000    0.2655759
91840.0000000    0.2672078
91880.0000000    0.2465326
91920.0000000    0.2595872
91960.0000000    0.2726038
92000.0000000    0.2816582
92040.0000000    0.2461769
92080.0000000    0.2589136
92120.0000000    0.2680806
92160.0000000    0.2725635
92200.0000000    0.2503260
92240.0000000    0.2442184
92280.0000000    0.2512765
92320.0000000    0.2529309
92360.0000000    0.2485316
92400.0000000    0.2470501
92440.0000000    0.2764743
92480.0000000    0.2497138
92520.0000000    0.2649321
92560.0000000    0.2375301
92600.0000000    0.2464683
92640.0000000    0.2576822
92680.0000000    0.2453579
92720.0000000    0.2383523
92760.0000000    0.2561962
92800.0000000    0.2771269
92840.0000000    0.2514939
92880.0000000    0.2607282
92920.0000000    0.2714725
92960.0000000    0.2470086
93000.0000000    0.2623937
93040.0000000    0.2715400
93080.0000000    0.2852769
93120.0000000    0.2749887
93160.0000000    0.2994137
93200.0000000    0.2586476
93240.0000000    0.2754643
93280.0000000    0.2508034
93320.0000000    0.2717336
93360.0000000    0.2628298
93400.0000000    0.2695185
93440.0000000    0.2532113
93480.0000000    0.2656023
93520.0000000    0.2569982
93560.0000000    0.2672910
93600.0000000    0.2875790
93640.0000000    0.2900843
93680.0000000    0.2857352
93720.0000000    0.2783233
93760.0000000    0.2834558
93800.0000000    0.2832994
93840.0000000    0.2758845
93880.0000000    0.2646384
93920.0000000    0.2822854
93960.0000000    0.2913054
94000.0000000    0.2714008
94040.0000000    0.2802429
94080.0000000    0.2749378
94120.0000000    0.2688896
94160.0000000    0.2661063
94200.0000000    0.2626815
94240.0000000    0.2674558
94280.0000000    0.2906766
94320.0000000    0.2872564
94360.0000000    0.2799849
94400.0000000    0.2878164
94440.0000000    0.2808600
94480.0000000    0.2633897
94520.0000000    0.2799793
94560.0000000    0.2738833
94600.0000000    0.2702808
94640.0000000    0.2723623
94680.0000000    0.2857846
94720.0000000    0.2651614
94760.0000000    0.2692779
94800.0000000    0.2689946
94840.0000000    0.2619892
94880.0000000    0.2543370
94920.0000000    0.2788956
94960.0000000    0.2830039
95000.0000000    0.2907859
95040.0000000    0.2710421
95080.0000000    0.2898905
95120.0000000    0.2926410
95160.0000000    0.2980383
95200.0000000    0.2878917
95240.0000000    0.2843073
95280.0000000    0.2768826
95320.0000000    0.2534097
95360.0000000    0.2731002
95400.0000000    0.2822139
95440.0000000    0.2775146
95480.0000000    0.2838969
95520.0000000    0.2800827
95560.0000000    0.2547845
95600.0000000    0.2686839
95640.0000000    0.2847503
95680.0000000    0.2813283
95720.0000000    0.2710972
95760.0000000    0.2877815
95800.0000000    0.3025806
95840.0000000    0.3013297
95880.0000000    0.2840395
95920.0000000    0.2640328
95960.0000000    0.2597736
96000.0000000    0.2672443
96040.0000000    0.2797930
96080.0000000    0.2691665
96120.0000000    0.2660386
96160.0000000    0.2618813
96200.0000000    0.2633380
96240.0000000    0.2779242
96280.0000000    0.2826161
96320.0000000    0.2662861
96360.0000000    0.2690920
96400.0000000    0.2940856
96440.0000000    0.3050232
96480.0000000    0.2814501
96520.0000000    0.2732221
96560.0000000    0.2800605
96600.0000000    0.2827236
96640.0000000    0.2663734
96680.0000000    0.2797220
96720.0000000    0.2667390
96760.0000000    0.2856438
96800.0000000    0.2843987
96840.0000000    0.2925842
96880.0000000    0.2792244
96920.0000000    0.3020200
96960.0000000    0.2819957
97000.0000000    0.2867951
97040.0000000    0.2849317
97080.0000000    0.2898898
97120.0000000    0.2454796
97160.0000000    0.2691124
97200.0000000    0.2716966
97240.0000000    0.2926745
97280.0000000    0.2710943
97320.0000000    0.2677919
97360.0000000    0.2633407
97400.0000000    0.2772867
97440.0000000    0.2748255
97480.0000000    0.2830704
97520.0000000    0.2702706
97560.0000000    0.2778768
97600.0000000    0.2786997
97640.0000000    0.2484050
97680.0000000    0.2552589
97720.0000000    0.2675254
97760.0000000    0.2650067
97800.0000000    0.2538210
97840.0000000    0.2389676
97880.0000000    0.2619242
97920.0000000    0.2811813
97960.0000000    0.2721759
98000.0000000    0.2979401
98040.0000000    0.2712950
98080.0000000    0.2594171
98120.0000000    0.2618774
98160.0000000    0.2474440
98200.0000000    0.2488264
98240.0000000    0.2446661
98280.0000000    0.2604291
98320.0000000    0.2442876
98360.0000000    0.2529310
98400.0000000    0.2456858
98440.0000000    0.2417241
98480.0000000    0.2621525
98520.0000000    0.2744913
98560.0000000    0.2784939
98600.0000000    0.2916479
98640.0000000    0.2657394
98680.0000000    0.2572718
98720.0000000    0.2649397
98760.0000000    0.2599763
98800.0000000    0.2633005
98840.0000000    0.2693474
98880.0000000    0.2681417
98920.0000000    0.2688627
98960.0000000    0.2816685
99000.0000000    0.2741773
99040.0000000    0.2732950
99080.0000000    0.2496365
99120.0000000    0.2370740
99160.0000000    0.2513964
99200.0000000    0.2779140
99240.0000000    0.2704416
99280.0000000    0.2491789
99320.0000000    0.2451207
99360.0000000    0.2433473
99400.0000000    0.2585379
99440.0000000    0.2714160
99480.0000000    0.2671815
99520.0000000    0.2866779
99560.0000000    0.2765807
99600.0000000    0.2533777
99640.0000000    0.2625385
99680.0000000    0.2493847
99720.0000000    0.2758140
99760.0000000    0.2803585
99800.0000000    0.2767351
99840.0000000    0.2695489
99880.0000000    0.2768567
99920.0000000    0.2719815
99960.0000000    0.2856217
100000.0000000    0.2682405
100040.0000000    0.2792584
100080.0000000    0.2867001
100120.0000000    0.2973951
100160.0000000    0.3012697
100200.0000000    0.2763271
100240.0000000    0.2828166
100280.0000000    0.2891990
100320.0000000    0.3107776
100360.0000000    0.3135001
100400.0000000    0.2836273
100440.0000000    0.2733451
100480.0000000    0.3311860
100520.0000000    0.3101659
100560.0000000    0.2740500
100600.0000000    0.2838908
100640.0000000    0.2893998
100680.0000000    0.3059617
100720.0000000    0.2915150
100760.0000000    0.3009099
100800.0000000    0.2862198
100840.0000000    0.3144627
100880.0000000    0.2892918
100920.0000000    0.3007698
100960.0000000    0.2849556
101000.0000000    0.2890811
101040.0000000    0.2955296
101080.0000000    0.2874494
101120.0000000    0.2756874
101160.0000000    0.2918412
101200.0000000    0.2835579
101240.0000000    0.3248023
101280.0000000    0.2954009
101320.0000000    0.2840838
101360.0000000    0.2578524
101400.0000000    0.2805977
101440.0000000    0.2736245
101480.0000000    0.2584040
101520.0000000    0.2571784
101560.0000000    0.2741910
101600.0000000    0.2863917
101640.0000000    0.2800074
101680.0000000    0.2882935
101720.0000000    0.2781504
101760.0000000    0.2746356
101800.0000000    0.2701003
101840.0000000    0.2750460
101880.0000000    0.2862033
101920.0000000    0.2656991
101960.0000000    0.2876619
102000.0000000    0.2696983
102040.0000000    0.2786812
102080.0000000    0.2791482
102120.0000000    0.2734735
102160.0000000    0.2754441
102200.0000000    0.2856923
102240.0000000    0.2616875
102280.0000000    0.2687740
102320.0000000    0.2696936
102360.0000000    0.2763437
102400.0000000    0.2958776
102440.0000000    0.2804497
102480.0000000    0.2875320
102520.0000000    0.2624093
102560.0000000    0.2684017
102600.0000000    0.2647685
102640.0000000    0.2653498
102680.0000000    0.2950481
102720.0000000    0.2867979
102760.0000000    0.2824172
102800.0000000    0.2756184
102840.0000000    0.2696940
102880.0000000    0.2767402
102920.0000000    0.2566138
102960.0000000    0.2475141
103000.0000000    0.2562293
103040.0000000    0.2624094
103080.0000000    0.2532618
103120.0000000    0.2697440
103160.0000000    0.2742550
103200.0000000    0.2934180
103240.0000000    0.2836321
103280.0000000    0.2516010
103320.0000000    0.2646283
103360.0000000    0.2737955
103400.0000000    0.2725258
103440.0000000    0.2510607
103480.0000000    0.2846174
103520.0000000    0.2996053
103560.0000000    0.2755747
103600.0000000    0.2698536
103640.0000000    0.2676870
103680.0000000    0.2616079
103720.0000000    0.2612059
103760.0000000    0.2517477
103800.0000000    0.2494272
103840.0000000    0.2583072
103880.0000000    0.2561588
103920.0000000    0.2668152
103960.0000000    0.2624997
104000.0000000    0.2568838
104040.0000000    0.2565832
104080.0000000    0.2550025
104120.0000000    0.2590109
104160.0000000    0.2463363
104200.0000000    0.2544982
104240.0000000    0.2738554
104280.0000000    0.2479965
104320.0000000    0.2366629
104360.0000000    0.2389353
104400.0000000    0.2560295
104440.0000000    0.2457979
104480.0000000    0.2630265
104520.0000000    0.2547919
104560.0000000    0.2475189
104600.0000000    0.2601809
104640.0000000    0.2640136
104680.0000000    0.2567653
104720.0000000    0.2541101
104760.0000000    0.2485232
104800.0000000    0.2577644
104840.0000000    0.2501415
104880.0000000    0.2525769
104920.0000000    0.2579240
104960.0000000    0.2440368
105000.0000000    0.2307926
105040.0000000    0.2468432
105080.0000000    0.2710156
105120.0000000    0.2582971
105160.0000000    0.2572577
105200.0000000    0.2650330
105240.0000000    0.2677445
105280.0000000    0.2783262
105320.0000000    0.2763777
105360.0000000    0.2628454
105400.0000000    0.2472301
105440.0000000    0.2556375
105480.0000000    0.2497030
105520.0000000    0.2116913
105560.0000000    0.2402656
105600.0000000    0.2412670
105640.0000000    0.2719834
105680.0000000    0.2628521
105720.0000000    0.2544810
105760.0000000    0.2665481
105800.0000000    0.2666025
105840.0000000    0.2594785
105880.0000000    0.2586022
105920.0000000    0.2719032
105960.0000000    0.2508929
106000.0000000    0.2566319
106040.0000000    0.2482461
106080.0000000    0.2634244
106120.0000000    0.2722189
106160.0000000    0.2901746
106200.0000000    0.3093857
106240.0000000    0.2833092
106280.0000000    0.2733869
106320.0000000    0.2704142
106360.0000000    0.2837267
106400.0000000    0.2563553
106440.0000000    0.2555203
106480.0000000    0.2756446
106520.0000000    0.2463853
106560.0000000    0.2633859
106600.0000000    0.2628772
106640.0000000    0.2613298
106680.0000000    0.2568035
106720.0000000    0.2483713
106760.0000000    0.2324952
106800.0000000    0.2307039
106840.0000000    0.2623368
106880.0000000    0.2781678
106920.0000000    0.2706971
106960.0000000    0.2835391
107000.0000000    0.2646232
107040.0000000    0.2650116
107080.0000000    0.2635844
107120.0000000    0.2791805
107160.0000000    0.2570528
107200.0000000    0.2788114
107240.0000000    0.2558444
107280.0000000    0.2556451
107320.0000000    0.2633621
107360.0000000    0.2673682
107400.0000000    0.2750236
107440.0000000    0.2540664
107480.0000000    0.2490868
107520.0000000    0.2680690
107560.0000000    0.2633893
107600.0000000    0.2764927
107640.0000000    0.2873622
107680.0000000    0.2839416
107720.0000000    0.2581268
107760.0000000    0.2634765
107800.0000000    0.2681916
107840.0000000    0.2777348
107880.0000000    0.2512280
107920.0000000    0.2599721
107960.0000000    0.2587714
108000.0000000    0.2643235
108040.0000000    0.2512206
108080.0000000    0.2475183
108120.0000000    0.2630658
108160.0000000    0.2825748
108200.0000000    0.2633351
108240.0000000    0.2728636
108280.0000000    0.2671923
108320.0000000    0.2772304
108360.0000000    0.2598352
108400.0000000    0.2499237
108440.0000000    0.2741242
108480.0000000    0.2683758
108520.0000000    0.2550481
108560.0000000    0.2795520
108600.0000000    0.2661973
108640.0000000    0.2743759
108680.0000000    0.2637777
108720.0000000    0.2437331
108760.0000000    0.2551296
108800.0000000    0.2756510
108840.0000000    0.2845702
108880.0000000    0.2755936
108920.0000000    0.2674591
108960.0000000    0.2795992
109000.0000000    0.2597354
109040.0000000    0.2560446
109080.0000000    0.2458661
109120.0000000    0.2678648
109160.0000000    0.2486337
109200.0000000    0.2488797
109240.0000000    0.2436917
109280.0000000    0.2828162
109320.0000000    0.2708114
109360.0000000    0.2557257
109400.0000000    0.2436568
109440.0000000    0.2348436
109480.0000000    0.2442014
109520.0000000    0.2576284
109560.0000000    0.2383968
109600.0000000    0.2401768
109640.0000000    0.2604135
109680.0000000    0.2562993
109720.0000000    0.2481822
109760.0000000    0.2594998
109800.0000000    0.2438339
109840.0000000    0.2370905
109880.0000000    0.2749711
109920.0000000    0.2539083
109960.0000000    0.2665644
110000.0000000    0.2741069
110040.0000000    0.2755015
110080.0000000    0.2530751
110120.0000000    0.2607986
110160.0000000    0.2760785
110200.0000000    0.2571864
110240.0000000    0.2546040
110280.0000000    0.2325680
110320.0000000    0.2428844
110360.0000000    0.2532417
110400.0000000    0.2570490
110440.0000000    0.2553582
110480.0000000    0.2562758
110520.0000000    0.2692513
110560.0000000    0.2786978
110600.0000000    0.2503172
110640.0000000    0.2285714
110680.0000000    0.2614902
110720.0000000    0.2594393
110760.0000000    0.2803496
110800.0000000    0.2527251
110840.0000000    0.2518616
110880.0000000    0.2595414
110920.0000000    0.2636577
110960.0000000    0.2454318
111000.0000000    0.2488535
111040.0000000    0.2626028
111080.0000000    0.2532510
111120.0000000    0.2552329
111160.0000000    0.2715088
111200.0000000    0.2740211
111240.0000000    0.2680674
111280.0000000    0.2495307
111320.0000000    0.2469718
111360.0000000    0.2520946
111400.0000000    0.2628163
111440.0000000    0.2489033
111480.0000000    0.2462064
111520.0000000    0.2736485
111560.0000000    0.2626812
111600.0000000    0.2721806
111640.0000000    0.2593139
111680.0000000    0.2566509
111720.0000000    0.2685787
111760.0000000    0.2677614
111800.0000000    0.2468130
111840.0000000    0.2558978
111880.0000000    0.2933000
111920.0000000    0.2484763
111960.0000000    0.2535029
112000.0000000    0.2305114
112040.0000000    0.2459291
112080.0000000    0.2565332
112120.0000000    0.2237606
112160.0000000    0.2268640
112200.0000000    0.2320491
112240.0000000    0.2249394
112280.0000000    0.2308447
112320.0000000    0.2574890
112360.0000000    0.2408626
112400.0000000    0.2354077
112440.0000000    0.2405053
112480.0000000    0.2230945
112520.0000000    0.2535107
112560.0000000    0.2508481
112600.0000000    0.2679306
112640.0000000    0.2459520
112680.0000000    0.2612297
112720.0000000    0.2519421
112760.0000000    0.2300107
112800.0000000    0.2603459
112840.0000000    0.2481377
112880.0000000    0.2248169
112920.0000000    0.2346036
112960.0000000    0.2316397
113000.0000000    0.2640707
113040.0000000    0.2551898
113080.0000000    0.2445882
113120.0000000    0.2407621
113160.0000000    0.2540656
113200.0000000    0.2165196
113240.0000000    0.2289962
113280.0000000    0.2395681
113320.0000000    0.2274773
113360.0000000    0.2467613
113400.0000000    0.2555388
113440.0000000    0.2498596
113480.0000000    0.2486949
113520.0000000    0.2785289
113560.0000000    0.2599711
113600.0000000    0.2425115
113640.0000000    0.2384560
113680.0000000    0.2516567
113720.0000000    0.2566409
113760.0000000    0.2447311
113800.0000000    0.2588678
113840.0000000    0.2351097
113880.0000000    0.2542313
113920.0000000    0.2512362
113960.0000000    0.2458122
114000.0000000    0.2334379
114040.0000000    0.2489633
114080.0000000    0.2473814
114120.0000000    0.2512612
114160.0000000    0.2591092
114200.0000000    0.2597946
114240.0000000    0.2724456
114280.0000000    0.2742003
114320.0000000    0.2667787
114360.0000000    0.2617600
114400.0000000    0.2770083
114440.0000000    0.2798858
114480.0000000    0.2507134
114520.0000000    0.2355450
114560.0000000    0.2418066
114600.0000000    0.2588203
114640.0000000    0.2280653
114680.0000000    0.2322787
114720.0000000    0.2219865
114760.0000000    0.2275947
114800.0000000    0.2292201
114840.0000000    0.2398245
114880.0000000    0.2222890
114920.0000000    0.2332397
114960.0000000    0.2478412
115000.0000000    0.2326737
115040.0000000    0.2231942
115080.0000000    0.2377578
115120.0000000    0.2311299
115160.0000000    0.2501427
115200.0000000    0.2656038
115240.0000000    0.2289293
115280.0000000    0.2437141
115320.0000000    0.2390450
115360.0000000    0.2419691
115400.0000000    0.2440912
115440.0000000    0.2279737
115480.0000000    0.2323823
115520.0000000    0.2281161
115560.0000000    0.2263257
115600.0000000    0.2283682
115640.0000000    0.2291664
115680.0000000    0.2309041
115720.0000000    0.2406189
115760.0000000    0.2286105
115800.0000000    0.2474711
115840.0000000    0.2225257
115880.0000000    0.2289450
115920.0000000    0.2272898
115960.0000000    0.2268915
116000.0000000    0.2075439
116040.0000000    0.2279735
116080.0000000    0.2270422
116120.0000000    0.2289961
116160.0000000    0.2279374
116200.0000000    0.2547963
116240.0000000    0.2340898
116280.0000000    0.2611461
116320.0000000    0.2569306
116360.0000000    0.2404459
116400.0000000    0.2426787
116440.0000000    0.2775571
116480.0000000    0.2602952
116520.0000000    0.2507615
116560.0000000    0.2539665
116600.0000000    0.2323395
116640.0000000    0.2503096
116680.0000000    0.2555114
116720.0000000    0.2589895
116760.0000000    0.2504032
116800.0000000    0.2320475
116840.0000000    0.2402967
116880.0000000    0.2472102
116920.0000000    0.2542202
116960.0000000    0.2299738
117000.0000000    0.2316641
117040.0000000    0.2385114
117080.0000000    0.2267161
117120.0000000    0.2388338
117160.0000000    0.2315672
117200.0000000    0.2327720
117240.0000000    0.2306413
117280.0000000    0.2586980
117320.0000000    0.2502619
117360.0000000    0.2247690
117400.0000000    0.2311329
117440.0000000    0.2603382
117480.0000000    0.2259114
117520.0000000    0.2263564
117560.0000000    0.2194948
117600.0000000    0.2413164
117640.0000000    0.2189747
117680.0000000    0.2267969
117720.0000000    0.2591648
117760.0000000    0.2621292
117800.0000000    0.2447492
117840.0000000    0.2391886
117880.0000000    0.2456422
117920.0000000    0.2413227
117960.0000000    0.2282099
118000.0000000    0.2628880
118040.0000000    0.2344240
118080.0000000    0.2610655
118120.0000000    0.2382020
118160.0000000    0.2146012
118200.0000000    0.2191144
118240.0000000    0.2396117
118280.0000000    0.2286282
118320.0000000    0.2414441
118360.0000000    0.2459654
118400.0000000    0.2333944
118440.0000000    0.2352566
118480.0000000    0.2631232
118520.0000000    0.2724000
118560.0000000    0.2444506
118600.0000000    0.2287523
118640.0000000    0.2574075
118680.0000000    0.2380939
118720.0000000    0.2297105
118760.0000000    0.2424338
118800.0000000    0.2554084
118840.0000000    0.2575990
118880.0000000    0.2425479
118920.0000000    0.2503061
118960.0000000    0.2387975
119000.0000000    0.2245436
119040.0000000    0.2484701
119080.0000000    0.2363355
119120.0000000    0.2385900
119160.0000000    0.2344007
119200.0000000    0.2181930
119240.0000000    0.2438621
119280.0000000    0.2351713
119320.0000000    0.2504473
119360.0000000    0.2365100
119400.0000000    0.2288652
119440.0000000    0.2521957
119480.0000000    0.2222430
119520.0000000    0.2494586
119560.0000000    0.2452062
119600.0000000    0.2383116
119640.0000000    0.2396395
119680.0000000    0.2346450
119720.0000000    0.2310924
119760.0000000    0.2414213
119800.0000000    0.2462889
119840.0000000    0.2216824
119880.0000000    0.2568638
119920.0000000    0.2473686
119960.0000000    0.2309686
120000.0000000    0.2378638
120040.0000000    0.2582577
120080.0000000    0.2545074
120120.0000000    0.2440396
120160.0000000    0.2203347
120200.0000000    0.2492472
120240.0000000    0.2409821
120280.0000000    0.2542722
120320.0000000    0.2570857
120360.0000000    0.2616589
120400.0000000    0.2274551
120440.0000000    0.2495289
120480.0000000    0.2400899
120520.0000000    0.2414476
120560.0000000    0.2459854
120600.0000000    0.2273230
120640.0000000    0.2548046
120680.0000000    0.2535385
120720.0000000    0.2537503
120760.0000000    0.2349236
120800.0000000    0.2683525
120840.0000000    0.2374964
120880.0000000    0.2623826
120920.0000000    0.2372790
120960.0000000    0.2464240
121000.0000000    0.2486668
121040.0000000    0.2719795
121080.0000000    0.2717966
121120.0000000    0.2741818
121160.0000000    0.2646888
121200.0000000    0.2493826
121240.0000000    0.2457503
121280.0000000    0.2672823
121320.0000000    0.2354153
121360.0000000    0.2418425
121400.0000000    0.2484259
121440.0000000    0.2505963
121480.0000000    0.2324895
121520.0000000    0.2305114
121560.0000000    0.2171916
121600.0000000    0.2323102
121640.0000000    0.2346718
121680.0000000    0.2312713
121720.0000000    0.2665162
121760.0000000    0.2430455
121800.0000000    0.2360868
121840.0000000    0.2465763
121880.0000000    0.2431763
121920.0000000    0.2450948
121960.0000000    0.2541072
122000.0000000    0.2514852
122040.0000000    0.2467354
122080.0000000    0.2487516
122120.0000000    0.2300846
122160.0000000    0.2324568
122200.0000000    0.2343115
122240.0000000    0.2361838
122280.0000000    0.2380595
122320.0000000    0.2494861
122360.0000000    0.2468999
122400.0000000    0.2256994
122440.0000000    0.2317898
122480.0000000    0.2430376
122520.0000000    0.2509089
122560.0000000    0.2341821
122600.0000000    0.2341050
122640.0000000    0.2387432
122680.0000000    0.2528981
122720.0000000    0.2322570
122760.0000000    0.2178837
122800.0000000    0.2255382
122840.0000000    0.2334163
122880.0000000    0.2248478
122920.0000000    0.2267047
122960.0000000    0.2238824
123000.0000000    0.2355717
123040.0000000    0.2432537
123080.0000000    0.2455704
123120.0000000    0.2647219
123160.0000000    0.2500927
123200.0000000    0.2310736
123240.0000000    0.2470287
123280.0000000    0.2479225
123320.0000000    0.2469140
123360.0000000    0.2470735
123400.0000000    0.2427219
123440.0000000    0.2467547
123480.0000000    0.2644502
123520.0000000    0.2547990
123560.0000000    0.2619382
123600.0000000    0.2622177
123640.0000000    0.2427517
123680.0000000    0.2457518
123720.0000000    0.2556784
123760.0000000    0.2286049
123800.0000000    0.2328081
123840.0000000    0.2431023
123880.0000000    0.2394614
123920.0000000    0.2624787
123960.0000000    0.2793531
124000.0000000    0.2408830
124040.0000000    0.2754315
124080.0000000    0.2815515
124120.0000000    0.2237836
124160.0000000    0.2464491
124200.0000000    0.2508207
124240.0000000    0.2635212
124280.0000000    0.2555818
124320.0000000    0.2349047
124360.0000000    0.2487811
124400.0000000    0.2482203
124440.0000000    0.2371919
124480.0000000    0.2362891
124520.0000000    0.2356692
124560.0000000    0.2622425
124600.0000000    0.2570414
124640.0000000    0.2533571
124680.0000000    0.2437515
124720.0000000    0.2401288
124760.0000000    0.2635615
124800.0000000    0.2388911
124840.0000000    0.2339889
124880.0000000    0.2289031
124920.0000000    0.2351230
124960.0000000    0.2418639
125000.0000000    0.2644430
125040.0000000    0.2495650
125080.0000000    0.2376033
125120.0000000    0.2259344
125160.0000000    0.2282509
125200.0000000    0.2265645
125240.0000000    0.2416932
125280.0000000    0.2378131
125320.0000000    0.2265799
125360.0000000    0.2121215
125400.0000000    0.2176563
125440.0000000    0.2261450
125480.0000000    0.2292632
125520.0000000    0.2233355
125560.0000000    0.2322000
125600.0000000    0.2428793
125640.0000000    0.2336455
125680.0000000    0.2446470
125720.0000000    0.2428552
125760.0000000    0.2422991
125800.0000000    0.2462009
125840.0000000    0.2477009
125880.0000000    0.2418162
125920.0000000    0.2302694
125960.0000000    0.2314183
126000.0000000    0.2324603
126040.0000000    0.2386682
126080.0000000    0.2550282
126120.0000000    0.2442935
126160.0000000    0.2474316
126200.0000000    0.2433708
126240.0000000    0.2307337
126280.0000000    0.2593946
126320.0000000    0.2608913
126360.0000000    0.2750474
126400.0000000    0.2430681
126440.0000000    0.2580037
126480.0000000    0.2344834
126520.0000000    0.2499103
126560.0000000    0.2377545
126600.0000000    0.2651599
126640.0000000    0.2660623
126680.0000000    0.2814702
126720.0000000    0.2644536
126760.0000000    0.2693204
126800.0000000    0.2665966
126840.0000000    0.2745230
126880.0000000    0.2539634
126920.0000000    0.2464741
126960.0000000    0.2644843
127000.0000000    0.2322461
127040.0000000    0.2794489
127080.0000000    0.2728009
127120.0000000    0.2610072
127160.0000000    0.2614222
127200.0000000    0.2697904
127240.0000000    0.2866361
127280.0000000    0.2490005
127320.0000000    0.2642635
127360.0000000    0.2449020
127400.0000000    0.2469925
127440.0000000    0.2491255
127480.0000000    0.2589648
127520.0000000    0.2459138
127560.0000000    0.2423231
127600.0000000    0.2358501
127640.0000000    0.2712651
127680.0000000    0.2408547
127720.0000000    0.2544978
127760.0000000    0.2370594
127800.0000000    0.2478352
127840.0000000    0.2459481
127880.0000000    0.2525489
127920.0000000    0.2312356
127960.0000000    0.2346343
128000.0000000    0.2408976
128040.0000000    0.2608185
128080.0000000    0.2440203
128120.0000000    0.2515305
128160.0000000    0.2282075
128200.0000000    0.2358383
128240.0000000    0.2374729
128280.0000000    0.2593613
128320.0000000    0.2284376
128360.0000000    0.2094714
128400.0000000    0.2480911
128440.0000000    0.2219066
128480.0000000    0.2462074
128520.0000000    0.2500066
128560.0000000    0.2458659
128600.0000000    0.2554846
128640.0000000    0.2507853
128680.0000000    0.2433149
128720.0000000    0.2747686
128760.0000000    0.2720399
128800.0000000    0.2660812
128840.0000000    0.2638995
128880.0000000    0.2729885
128920.0000000    0.2469568
128960.0000000    0.2644674
129000.0000000    0.2376204
129040.0000000    0.2394705
129080.0000000    0.2351111
129120.0000000    0.2478132
129160.0000000    0.2483798
129200.0000000    0.2597350
129240.0000000    0.2367398
129280.0000000    0.2475106
129320.0000000    0.2615644
129360.0000000    0.2635955
129400.0000000    0.2498433
129440.0000000    0.2483385
129480.0000000    0.2706716
129520.0000000    0.2331279
129560.0000000    0.2604321
129600.0000000    0.2591910
129640.0000000    0.2672959
129680.0000000    0.2564784
129720.0000000    0.2497813
129760.0000000    0.2547983
129800.0000000    0.2767538
129840.0000000    0.2701242
129880.0000000    0.2595156
129920.0000000    0.2468036
129960.0000000    0.2493607
130000.0000000    0.2616289
130040.0000000    0.2593540
130080.0000000    0.2529435
130120.0000000    0.2647182
130160.0000000    0.2364382
130200.0000000    0.2393043
130240.0000000    0.2641438
130280.0000000    0.2415185
130320.0000000    0.2745209
130360.0000000    0.2659017
130400.0000000    0.2513361
130440.0000000    0.2539328
130480.0000000    0.2547928
130520.0000000    0.2378911
130560.0000000    0.2400598
130600.0000000    0.2377782
130640.0000000    0.2392243
130680.0000000    0.2688484
130720.0000000    0.2574375
130760.0000000    0.2785465
130800.0000000    0.2407592
130840.0000000    0.2556441
130880.0000000    0.2648318
130920.0000000    0.2395520
130960.0000000    0.2466085
131000.0000000    0.2494911
131040.0000000    0.2463971
131080.0000000    0.2447405
131120.0000000    0.2495822
131160.0000000    0.2590815
131200.0000000    0.2570587
131240.0000000    0.2317235
131280.0000000    0.2550364
131320.0000000    0.2575511
131360.0000000    0.2606813
131400.0000000    0.2641639
131440.0000000    0.2772439
131480.0000000    0.2601128
131520.0000000    0.2298033
131560.0000000    0.2480418
131600.0000000    0.2553566
131640.0000000    0.2259384
131680.0000000    0.2488992
131720.0000000    0.2612117
131760.0000000    0.2909969
131800.0000000    0.2572019
131840.0000000    0.2644801
131880.0000000    0.2576211
131920.0000000    0.2524223
131960.0000000    0.2559816
132000.0000000    0.2426579
132040.0000000    0.2470695
132080.0000000    0.2328144
132120.0000000    0.2306501
132160.0000000    0.2328196
132200.0000000    0.2201552
132240.0000000    0.2081182
132280.0000000    0.2176634
132320.0000000    0.2318852
132360.0000000    0.2302234
132400.0000000    0.2405627
132440.0000000    0.2253302
132480.0000000    0.2512552
132520.0000000    0.2502770
132560.0000000    0.2352950
132600.0000000    0.2411731
132640.0000000    0.2407624
132680.0000000    0.2230535
132720.0000000    0.2189624
132760.0000000    0.2227610
132800.0000000    0.2472318
132840.0000000    0.2412414
132880.0000000    0.2487607
132920.0000000    0.2471733
132960.0000000    0.2583988
133000.0000000    0.2425297
133040.0000000    0.2206645
133080.0000000    0.2492349
133120.0000000    0.2313525
133160.0000000    0.2578064
133200.0000000    0.2572417
133240.0000000    0.2359145
133280.0000000    0.2335427
133320.0000000    0.2524535
133360.0000000    0.2514806
133400.0000000    0.2506676
133440.0000000    0.2574903
133480.0000000    0.2536103
133520.0000000    0.2434695
133560.0000000    0.2818766
133600.0000000    0.2641177
133640.0000000    0.2715737
133680.0000000    0.2511101
133720.0000000    0.2578343
133760.0000000    0.2680814
133800.0000000    0.2442446
133840.0000000    0.2740347
133880.0000000    0.2725300
133920.0000000    0.2744755
133960.0000000    0.2679452
134000.0000000    0.2594643
134040.0000000    0.2474027
134080.0000000    0.2590035
134120.0000000    0.2786200
134160.0000000    0.2524400
134200.0000000    0.2444039
134240.0000000    0.2174221
134280.0000000    0.2375979
134320.0000000    0.2678174
134360.0000000    0.2675089
134400.0000000    0.2577612
134440.0000000    0.2390436
134480.0000000    0.2435087
134520.0000000    0.2401185
134560.0000000    0.2357168
134600.0000000    0.2656638
134640.0000000    0.2444533
134680.0000000    0.2387541
134720.0000000    0.2489965
134760.0000000    0.2496115
134800.0000000    0.2852855
134840.0000000    0.2674157
134880.0000000    0.2471106
134920.0000000    0.2678023
134960.0000000    0.2621409
135000.0000000    0.2488160
135040.0000000    0.2492667
135080.0000000    0.2624174
135120.0000000    0.2697752
135160.0000000    0.2488908
135200.0000000    0.2381764
135240.0000000    0.2717404
135280.0000000    0.2786081
135320.0000000    0.2514852
135360.0000000    0.2519794
135400.0000000    0.2496710
135440.0000000    0.2216463
135480.0000000    0.2465029
135520.0000000    0.2378497
135560.0000000    0.2597561
135600.0000000    0.2470618
135640.0000000    0.2458633
135680.0000000    0.2545606
135720.0000000    0.2570696
135760.0000000    0.2323451
135800.0000000    0.2461090
135840.0000000    0.2510801
135880.0000000    0.2652429
135920.0000000    0.2418206
135960.0000000    0.2359127
136000.0000000    0.2479069
136040.0000000    0.2327897
136080.0000000    0.2397739
136120.0000000    0.2414587
136160.0000000    0.2349900
136200.0000000    0.2433126
136240.0000000    0.2424589
136280.0000000    0.2318166
136320.0000000    0.2451639
136360.0000000    0.2527011
136400.0000000    0.2548335
136440.0000000    0.2707572
136480.0000000    0.2801770
136520.0000000    0.2855538
136560.0000000    0.2638325
136600.0000000    0.2652084
136640.0000000    0.2524453
136680.0000000    0.2364560
136720.0000000    0.2464657
136760.0000000    0.2551474
136800.0000000    0.2622173
136840.0000000    0.2512057
136880.0000000    0.2355117
136920.0000000    0.2561435
136960.0000000    0.2423310
137000.0000000    0.2365536
137040.0000000    0.2384370
137080.0000000    0.2759087
137120.0000000    0.2511500
137160.0000000    0.2577821
137200.0000000    0.2779333
137240.0000000    0.2605244
137280.0000000    0.2558949
137320.0000000    0.2665175
137360.0000000    0.2497862
137400.0000000    0.2503561
137440.0000000    0.2394588
137480.0000000    0.2442052
137520.0000000    0.2504639
137560.0000000    0.2575389
137600.0000000    0.2372559
137640.0000000    0.2410982
137680.0000000    0.2503043
137720.0000000    0.2777165
137760.0000000    0.2638339
137800.0000000    0.2510436
137840.0000000    0.2721943
137880.0000000    0.2571747
137920.0000000    0.2745362
137960.0000000    0.2391882
138000.0000000    0.2473770
138040.0000000    0.2595246
138080.0000000    0.2572887
138120.0000000    0.2667456
138160.0000000    0.2301903
138200.0000000    0.2284358
138240.0000000    0.2435960
138280.0000000    0.2641512
138320.0000000    0.2806784
138360.0000000    0.2771972
138400.0000000    0.2707765
138440.0000000    0.2522387
138480.0000000    0.2654261
138520.0000000    0.2634899
138560.0000000    0.2427386
138600.0000000    0.2498311
138640.0000000    0.2699144
138680.0000000    0.2775042
138720.0000000    0.2699031
138760.0000000    0.2413170
138800.0000000    0.2356156
138840.0000000    0.2582147
138880.0000000    0.2403023
138920.0000000    0.2442217
138960.0000000    0.2483403
139000.0000000    0.2353856
139040.0000000    0.2625960
139080.0000000    0.2322019
139120.0000000    0.2466265
139160.0000000    0.2389670
139200.0000000    0.2652900
139240.0000000    0.2553546
139280.0000000    0.2402013
139320.0000000    0.2586357
139360.0000000    0.2768115
139400.0000000    0.2695045
139440.0000000    0.2689529
139480.0000000    0.2735118
139520.0000000    0.2580993
139560.0000000    0.2548975
139600.0000000    0.2564391
139640.0000000    0.2422966
139680.0000000    0.2699029
139720.0000000    0.2782001
139760.0000000    0.2648032
139800.0000000    0.2629315
139840.0000000    0.2628289
139880.0000000    0.2473009
139920.0000000    0.2691654
139960.0000000    0.2743928
140000.0000000    0.2696746
140040.0000000    0.2438147
140080.0000000    0.2466679
140120.0000000    0.2527767
140160.0000000    0.2572950
140200.0000000    0.2415810
140240.0000000    0.2608614
140280.0000000    0.2696052
140320.0000000    0.2720622
140360.0000000    0.2522868
140400.0000000    0.2506399
140440.0000000    0.2450798
140480.0000000    0.2590160
140520.0000000    0.2266053
140560.0000000    0.2537929
140600.0000000    0.2445815
140640.0000000    0.2211758
140680.0000000    0.2606502
140720.0000000    0.2554953
140760.0000000    0.2660219
140800.0000000    0.2384704
140840.0000000    0.2386419
140880.0000000    0.2438808
140920.0000000    0.2443665
140960.0000000    0.2370704
141000.0000000    0.2394319
141040.0000000    0.2462378
141080.0000000    0.2486853
141120.0000000    0.2531375
141160.0000000    0.2346164
141200.0000000    0.2420071
141240.0000000    0.2514924
141280.0000000    0.2399675
141320.0000000    0.2388898
141360.0000000    0.2619644
141400.0000000    0.2645964
141440.0000000    0.2666487
141480.0000000    0.2533430
141520.0000000    0.2412564
141560.0000000    0.2549851
141600.0000000    0.2588140
141640.0000000    0.2295686
141680.0000000    0.2616813
141720.0000000    0.2464555
141760.0000000    0.2494582
141800.0000000    0.2561881
141840.0000000    0.2511766
141880.0000000    0.2413731
141920.0000000    0.2406777
141960.0000000    0.2644418
142000.0000000    0.2435542
142040.0000000    0.2516605
142080.0000000    0.2422350
142120.0000000    0.2527411
142160.0000000    0.2500841
142200.0000000    0.2541042
142240.0000000    0.2496566
142280.0000000    0.2600872
142320.0000000    0.2557169
142360.0000000    0.2578295
142400.0000000    0.2616470
142440.0000000    0.2547837
142480.0000000    0.2547246
142520.0000000    0.2885861
142560.0000000    0.2685399
142600.0000000    0.2555324
142640.0000000    0.2628514
142680.0000000    0.2484379
142720.0000000    0.2389881
142760.0000000    0.2535664
142800.0000000    0.2520931
142840.0000000    0.2693212
142880.0000000    0.2569550
142920.0000000    0.2368630
142960.0000000    0.2350653
143000.0000000    0.2605088
143040.0000000    0.2323502
143080.0000000    0.2612558
143120.0000000    0.2523514
143160.0000000    0.2419637
143200.0000000    0.2392659
143240.0000000    0.2655091
143280.0000000    0.2572587
143320.0000000    0.2526275
143360.0000000    0.2480925
143400.0000000    0.2421237
143440.0000000    0.2592016
143480.0000000    0.2655693
143520.0000000    0.2241411
143560.0000000    0.2480434
143600.0000000    0.2627771
143640.0000000    0.2468055
143680.0000000    0.2475729
143720.0000000    0.2237318
143760.0000000    0.2429662
143800.0000000    0.2270083
143840.0000000    0.2370878
143880.0000000    0.2420652
143920.0000000    0.2352445
143960.0000000    0.2516038
144000.0000000    0.2353642
144040.0000000    0.2561381
144080.0000000    0.2384382
144120.0000000    0.2432372
144160.0000000    0.2568790
144200.0000000    0.2433832
144240.0000000    0.2549433
144280.0000000    0.2322395
144320.0000000    0.2506025
144360.0000000    0.2565703
144400.0000000    0.2427387
144440.0000000    0.2286678
144480.0000000    0.2232102
144520.0000000    0.2462370
144560.0000000    0.2558954
144600.0000000    0.2371965
144640.0000000    0.2469722
144680.0000000    0.2444308
144720.0000000    0.2421021
144760.0000000    0.2484939
144800.0000000    0.2480263
144840.0000000    0.2462183
144880.0000000    0.2334374
144920.0000000    0.2290783
144960.0000000    0.2255103
145000.0000000    0.2482729
145040.0000000    0.2368629
145080.0000000    0.2525182
145120.0000000    0.2212974
145160.0000000    0.2405713
145200.0000000    0.2349450
145240.0000000    0.2275788
145280.0000000    0.2253679
145320.0000000    0.2201700
145360.0000000    0.2333997
145400.0000000    0.2214504
145440.0000000    0.2424924
145480.0000000    0.2463104
145520.0000000    0.2380103
145560.0000000    0.2289156
145600.0000000    0.2474216
145640.0000000    0.2281418
145680.0000000    0.2231559
145720.0000000    0.2609069
145760.0000000    0.2457249
145800.0000000    0.2368350
145840.0000000    0.2447658
145880.0000000    0.2476661
145920.0000000    0.2508807
145960.0000000    0.2521580
146000.0000000    0.2328348
146040.0000000    0.2166456
146080.0000000    0.2281148
146120.0000000    0.2362927
146160.0000000    0.2669867
146200.0000000    0.2619634
146240.0000000    0.2682650
146280.0000000    0.2549831
146320.0000000    0.2244369
146360.0000000    0.2301567
146400.0000000    0.2375443
146440.0000000    0.2395196
146480.0000000    0.2715462
146520.0000000    0.2460296
146560.0000000    0.2759364
146600.0000000    0.2365858
146640.0000000    0.2400521
146680.0000000    0.2457939
146720.0000000    0.2386563
146760.0000000    0.2513211
146800.0000000    0.2583194
146840.0000000    0.2237797
146880.0000000    0.2346633
146920.0000000    0.2516594
146960.0000000    0.2188492
147000.0000000    0.2320334
147040.0000000    0.2407518
147080.0000000    0.2543899
147120.0000000    0.2376744
147160.0000000    0.2285841
147200.0000000    0.2542608
147240.0000000    0.2515439
147280.0000000    0.2570368
147320.0000000    0.2459819
147360.0000000    0.2365788
147400.0000000    0.2331461
147440.0000000    0.2417689
147480.0000000    0.2462205
147520.0000000    0.2775498
147560.0000000    0.2734237
147600.0000000    0.2675084
147640.0000000    0.2374122
147680.0000000    0.2670085
147720.0000000    0.2465420
147760.0000000    0.2567621
147800.0000000    0.2342608
147840.0000000    0.2648113
147880.0000000    0.2420379
147920.0000000    0.2640617
147960.0000000    0.2637361
148000.0000000    0.2429024
148040.0000000    0.2477770
148080.0000000    0.2515550
148120.0000000    0.2604795
148160.0000000    0.2731663
148200.0000000    0.2407617
148240.0000000    0.2436394
148280.0000000    0.2444742
148320.0000000    0.2490656
148360.0000000    0.2345665
148400.0000000    0.2494704
148440.0000000    0.2474622
148480.0000000    0.2453457
148520.0000000    0.2399823
148560.0000000    0.2358475
148600.0000000    0.2317394
148640.0000000    0.2398430
148680.0000000    0.2766842
148720.0000000    0.2509110
148760.0000000    0.2403247
148800.0000000    0.2406656
148840.0000000    0.2495286
148880.0000000    0.2607486
148920.0000000    0.2530940
148960.0000000    0.2536125
149000.0000000    0.2549397
149040.0000000    0.2796837
149080.0000000    0.2658714
149120.0000000    0.2665873
149160.0000000    0.2762848
149200.0000000    0.2393763
149240.0000000    0.2601916
149280.0000000    0.2247789
149320.0000000    0.2638194
149360.0000000    0.2342663
149400.0000000    0.2390264
149440.0000000    0.2371320
149480.0000000    0.2458564
149520.0000000    0.2251769
149560.0000000    0.2254630
149600.0000000    0.2394904
149640.0000000    0.2436802
149680.0000000    0.2664139
149720.0000000    0.2307147
149760.0000000    0.2380401
149800.0000000    0.2302163
149840.0000000    0.2537616
149880.0000000    0.2435080
149920.0000000    0.2534543
149960.0000000    0.2442796
150000.0000000    0.2545769
150040.0000000    0.2337877
150080.0000000    0.2507915
150120.0000000    0.2717616
150160.0000000    0.2423059
150200.0000000    0.2608976
150240.0000000    0.2648799
150280.0000000    0.2553555
150320.0000000    0.2299162
150360.0000000    0.2607139
150400.0000000    0.2298630
150440.0000000    0.2675605
150480.0000000    0.2394104
150520.0000000    0.2236128
150560.0000000    0.2618738
150600.0000000    0.2551694
150640.0000000    0.2457672
150680.0000000    0.2190125
150720.0000000    0.2512499
150760.0000000    0.2368215
150800.0000000    0.2375528
150840.0000000    0.2431006
150880.0000000    0.2429496
150920.0000000    0.2282940
150960.0000000    0.2251577
151000.0000000    0.2322549
151040.0000000    0.2306577
151080.0000000    0.2476887
151120.0000000    0.2377301
151160.0000000    0.2456156
151200.0000000    0.2429572
151240.0000000    0.2412470
151280.0000000    0.2364080
151320.0000000    0.2578767
151360.0000000    0.2435181
151400.0000000    0.2417469
151440.0000000    0.2295361
151480.0000000    0.2450145
151520.0000000    0.2330108
151560.0000000    0.2357893
151600.0000000    0.2416691
151640.0000000    0.2430952
151680.0000000    0.2631070
151720.0000000    0.2584347
151760.0000000    0.2565624
151800.0000000    0.2359370
151840.0000000    0.2420791
151880.0000000    0.2416967
151920.0000000    0.2417356
151960.0000000    0.2450612
152000.0000000    0.2569658
152040.0000000    0.2575524
152080.0000000    0.2551311
152120.0000000    0.2502094
152160.0000000    0.2261263
152200.0000000    0.2236598
152240.0000000    0.2335908
152280.0000000    0.2702223
152320.0000000    0.2508062
152360.0000000    0.2417287
152400.0000000    0.2456494
152440.0000000    0.2626166
152480.0000000    0.2436110
152520.0000000    0.2474606
152560.0000000    0.2464093
152600.0000000    0.2321195
152640.0000000    0.2576350
152680.0000000    0.2397478
152720.0000000    0.2626265
152760.0000000    0.2437690
152800.0000000    0.2582466
152840.0000000    0.2480602
152880.0000000    0.2519271
152920.0000000    0.2561933
152960.0000000    0.2577697
153000.0000000    0.2586375
153040.0000000    0.2423173
153080.0000000    0.2268709
153120.0000000    0.2097954
153160.0000000    0.2441369
153200.0000000    0.2407135
153240.0000000    0.2601154
153280.0000000    0.2725453
153320.0000000    0.2420946
153360.0000000    0.2597509
153400.0000000    0.2499779
153440.0000000    0.2653590
153480.0000000    0.2480122
153520.0000000    0.2325393
153560.0000000    0.2522557
153600.0000000    0.2653272
153640.0000000    0.2588515
153680.0000000    0.2574368
153720.0000000    0.2508281
153760.0000000    0.2551502
153800.0000000    0.2641827
153840.0000000    0.2695248
153880.0000000    0.2454799
153920.0000000    0.2491913
153960.0000000    0.2562673
154000.0000000    0.2477951
154040.0000000    0.2481725
154080.0000000    0.2515539
154120.0000000    0.2425667
154160.0000000    0.2373245
154200.0000000    0.2485064
154240.0000000    0.2546974
154280.0000000    0.2510777
154320.0000000    0.2532372
154360.0000000    0.2455964
154400.0000000    0.2336635
154440.0000000    0.2522845
154480.0000000    0.2625071
154520.0000000    0.2647241
154560.0000000    0.2485210
154600.0000000    0.2488652
154640.0000000    0.2449187
154680.0000000    0.2210160
154720.0000000    0.2369305
154760.0000000    0.2376475
154800.0000000    0.2302865
154840.0000000    0.2512801
154880.0000000    0.2431283
154920.0000000    0.2390159
154960.0000000    0.2423268
155000.0000000    0.2178519
155040.0000000    0.2577927
155080.0000000    0.2193775
155120.0000000    0.2504630
155160.0000000    0.2366095
155200.0000000    0.2500990
155240.0000000    0.2477647
155280.0000000    0.2291109
155320.0000000    0.2469333
155360.0000000    0.2288102
155400.0000000    0.2431819
155440.0000000    0.2213154
155480.0000000    0.2477047
155520.0000000    0.2405245
155560.0000000    0.2623242
155600.0000000    0.2580684
155640.0000000    0.2510342
155680.0000000    0.2510260
155720.0000000    0.2407419
155760.0000000    0.2639549
155800.0000000    0.2380289
155840.0000000    0.2739853
155880.0000000    0.2454446
155920.0000000    0.2578436
155960.0000000    0.2544583
156000.0000000    0.2575358
156040.0000000    0.2659825
156080.0000000    0.2580802
156120.0000000    0.2651535
156160.0000000    0.2443031
156200.0000000    0.2558044
156240.0000000    0.2382495
156280.0000000    0.2373556
156320.0000000    0.2501345
156360.0000000    0.2423510
156400.0000000    0.2580763
156440.0000000    0.2574431
156480.0000000    0.2543794
156520.0000000    0.2393802
156560.0000000    0.2444865
156600.0000000    0.2344759
156640.0000000    0.2466505
156680.0000000    0.2531308
156720.0000000    0.2486915
156760.0000000    0.2378422
156800.0000000    0.2475358
156840.0000000    0.2478721
156880.0000000    0.2445099
156920.0000000    0.2483947
156960.0000000    0.2604307
157000.0000000    0.2737462
157040.0000000    0.2592237
157080.0000000    0.2309211
157120.0000000    0.2546258
157160.0000000    0.2564709
157200.0000000    0.2546091
157240.0000000    0.2565356
157280.0000000    0.2463829
157320.0000000    0.2498253
157360.0000000    0.2316031
157400.0000000    0.2294946
157440.0000000    0.2222101
157480.0000000    0.2425633
157520.0000000    0.2493348
157560.0000000    0.2405293
157600.0000000    0.2347247
157640.0000000    0.2339837
157680.0000000    0.2281357
157720.0000000    0.2450889
157760.0000000    0.2606170
157800.0000000    0.2417997
157840.0000000    0.2419210
157880.0000000    0.2675816
157920.0000000    0.2568875
157960.0000000    0.2509774
158000.0000000    0.2457342
158040.0000000    0.2414844
158080.0000000    0.2429172
158120.0000000    0.2661529
158160.0000000    0.2567612
158200.0000000    0.2679386
158240.0000000    0.2528790
158280.0000000    0.2309868
158320.0000000    0.2391731
158360.0000000    0.2454374
158400.0000000    0.2420915
158440.0000000    0.2408601
158480.0000000    0.2331950
158520.0000000    0.2574179
158560.0000000    0.2321708
158600.0000000    0.2571347
158640.0000000    0.2414618
158680.0000000    0.2541708
158720.0000000    0.2278650
158760.0000000    0.2430261
158800.0000000    0.2495632
158840.0000000    0.2523950
158880.0000000    0.2426215
158920.0000000    0.2340147
158960.0000000    0.2404105
159000.0000000    0.2786599
159040.0000000    0.2647048
159080.0000000    0.2445868
159120.0000000    0.2613624
159160.0000000    0.2410077
159200.0000000    0.2620582
159240.0000000    0.2489894
159280.0000000    0.2537970
159320.0000000    0.2533776
159360.0000000    0.2611324
159400.0000000    0.2710048
159440.0000000    0.2685252
159480.0000000    0.2541285
159520.0000000    0.2831361
159560.0000000    0.2610371
159600.0000000    0.2654713
159640.0000000    0.2587916
159680.0000000    0.2591403
159720.0000000    0.2348761
159760.0000000    0.2527109
159800.0000000    0.2715665
159840.0000000    0.2478779
159880.0000000    0.2486857
159920.0000000    0.2357603
159960.0000000    0.2507723
160000.0000000    0.2568556
160040.0000000    0.2764258
160080.0000000    0.2725754
160120.0000000    0.2751136
160160.0000000    0.2739969
160200.0000000    0.2511696
160240.0000000    0.2586033
160280.0000000    0.2673376
160320.0000000    0.2629017
160360.0000000    0.2544401
160400.0000000    0.2376290
160440.0000000    0.2316230
160480.0000000    0.2371821
160520.0000000    0.2315460
160560.0000000    0.2617253
160600.0000000    0.2652030
160640.0000000    0.2716477
160680.0000000    0.2630274
160720.0000000    0.2654053
160760.0000000    0.2536529
160800.0000000    0.2424027
160840.0000000    0.2371141
160880.0000000    0.2075500
160920.0000000    0.2242681
160960.0000000    0.2427705
161000.0000000    0.2349709
161040.0000000    0.2329210
161080.0000000    0.2504264
161120.0000000    0.2295003
161160.0000000    0.2453985
161200.0000000    0.2267186
161240.0000000    0.2257488
161280.0000000    0.2596471
161320.0000000    0.2436459
161360.0000000    0.2286401
161400.0000000    0.2290160
161440.0000000    0.2369459
161480.0000000    0.2566534
161520.0000000    0.2610762
161560.0000000    0.2694462
161600.0000000    0.2825027
161640.0000000    0.2526550
161680.0000000    0.2513793
161720.0000000    0.2581207
161760.0000000    0.2785416
161800.0000000    0.2503322
161840.0000000    0.2684612
161880.0000000    0.2600098
161920.0000000    0.2462325
161960.0000000    0.2159613
162000.0000000    0.2372522
162040.0000000    0.2647558
162080.0000000    0.2577699
162120.0000000    0.2465438
162160.0000000    0.2450875
162200.0000000    0.2459184
162240.0000000    0.2374892
162280.0000000    0.2639177
162320.0000000    0.2520305
162360.0000000    0.2550137
162400.0000000    0.2542422
162440.0000000    0.2302588
162480.0000000    0.2393479
162520.0000000    0.2509605
162560.0000000    0.2437066
162600.0000000    0.2557956
162640.0000000    0.2399946
162680.0000000    0.2626147
162720.0000000    0.2515584
162760.0000000    0.2502378
162800.0000000    0.2393613
162840.0000000    0.2523684
162880.0000000    0.2726715
162920.0000000    0.2435189
162960.0000000    0.2530764
163000.0000000    0.2394880
163040.0000000    0.2314412
163080.0000000    0.2267316
163120.0000000    0.2418810
163160.0000000    0.2355500
163200.0000000    0.2541185
163240.0000000    0.2606181
163280.0000000    0.2503121
163320.0000000    0.2468357
163360.0000000    0.2180313
163400.0000000    0.2346307
163440.0000000    0.2330965
163480.0000000    0.2392924
163520.0000000    0.2418697
163560.0000000    0.2620175
163600.0000000    0.2432090
163640.0000000    0.2537615
163680.0000000    0.2418424
163720.0000000    0.2523204
163760.0000000    0.2506261
163800.0000000    0.2604496
163840.0000000    0.2544348
163880.0000000    0.2554605
163920.0000000    0.2562151
163960.0000000    0.2761455
164000.0000000    0.2701755
164040.0000000    0.2702986
164080.0000000    0.2700277
164120.0000000    0.2458806
164160.0000000    0.2503726
164200.0000000    0.2679723
164240.0000000    0.2675313
164280.0000000    0.2571784
164320.0000000    0.2495546
164360.0000000    0.2371962
164400.0000000    0.2498479
164440.0000000    0.2525759
164480.0000000    0.2448723
164520.0000000    0.2504996
164560.0000000    0.2669521
164600.0000000    0.2708574
164640.0000000    0.2483376
164680.0000000    0.2348617
164720.0000000    0.2444089
164760.0000000    0.2722959
164800.0000000    0.2395325
164840.0000000    0.2471313
164880.0000000    0.2387042
164920.0000000    0.2615089
164960.0000000    0.2388661
165000.0000000    0.2363998
165040.0000000    0.2319146
165080.0000000    0.2451404
165120.0000000    0.2644888
165160.0000000    0.2489842
165200.0000000    0.2638348
165240.0000000    0.2508562
165280.0000000    0.2737919
165320.0000000    0.2423571
165360.0000000    0.2624335
165400.0000000    0.2740766
165440.0000000    0.2646502
165480.0000000    0.2555235
165520.0000000    0.2532907
165560.0000000    0.2694704
165600.0000000    0.2521635
165640.0000000    0.2534836
165680.0000000    0.2470796
165720.0000000    0.2616513
165760.0000000    0.2637662
165800.0000000    0.2642046
165840.0000000    0.2644175
165880.0000000    0.2427307
165920.0000000    0.2411590
165960.0000000    0.2561312
166000.0000000    0.2555726
166040.0000000    0.2697542
166080.0000000    0.2642743
166120.0000000    0.2772346
166160.0000000    0.2819645
166200.0000000    0.2378074
166240.0000000    0.2291049
166280.0000000    0.2669654
166320.0000000    0.2590167
166360.0000000    0.2557614
166400.0000000    0.2735828
166440.0000000    0.2606117
166480.0000000    0.2772474
166520.0000000    0.2535707
166560.0000000    0.2639564
166600.0000000    0.2454002
166640.0000000    0.2559861
166680.0000000    0.2459816
166720.0000000    0.2733976
166760.0000000    0.2573079
166800.0000000    0.2592264
166840.0000000    0.2543217
166880.0000000    0.2537319
166920.0000000    0.2596955
166960.0000000    0.2526638
167000.0000000    0.2676106
167040.0000000    0.2376446
167080.0000000    0.2318272
167120.0000000    0.2412636
167160.0000000    0.2609448
167200.0000000    0.2373564
167240.0000000    0.2278091
167280.0000000    0.2402311
167320.0000000    0.2375323
167360.0000000    0.2540413
167400.0000000    0.2463047
167440.0000000    0.2467420
167480.0000000    0.2466001
167520.0000000    0.2681797
167560.0000000    0.2601526
167600.0000000    0.2645277
167640.0000000    0.2909345
167680.0000000    0.2325180
167720.0000000    0.2442353
167760.0000000    0.2710536
167800.0000000    0.2646273
167840.0000000    0.2405204
167880.0000000    0.2656902
167920.0000000    0.2383973
167960.0000000    0.2531057
168000.0000000    0.2499765
168040.0000000    0.2514776
168080.0000000    0.2715773
168120.0000000    0.2711916
168160.0000000    0.2482754
168200.0000000    0.2417753
168240.0000000    0.2448355
168280.0000000    0.2538163
168320.0000000    0.2586633
168360.0000000    0.2515378
168400.0000000    0.2558335
168440.0000000    0.2512454
168480.0000000    0.2421823
168520.0000000    0.2490534
168560.0000000    0.2548199
168600.0000000    0.2410782
168640.0000000    0.2271443
168680.0000000    0.2556508
168720.0000000    0.2570529
168760.0000000    0.2463739
168800.0000000    0.2711554
168840.0000000    0.2590055
168880.0000000    0.2497487
168920.0000000    0.2551516
168960.0000000    0.2529680
169000.0000000    0.2509900
169040.0000000    0.2720514
169080.0000000    0.2920428
169120.0000000    0.2544001
169160.0000000    0.2592003
169200.0000000    0.2482627
169240.0000000    0.2426806
169280.0000000    0.2258435
169320.0000000    0.2498436
169360.0000000    0.2361153
169400.0000000    0.2382704
169440.0000000    0.2217741
169480.0000000    0.2407039
169520.0000000    0.2097937
169560.0000000    0.2340863
169600.0000000    0.2245173
169640.0000000    0.2349409
169680.0000000    0.2303691
169720.0000000    0.2266166
169760.0000000    0.2257097
169800.0000000    0.2271470
169840.0000000    0.2404088
169880.0000000    0.2184463
169920.0000000    0.2264761
169960.0000000    0.2139022
170000.0000000    0.2358697
170040.0000000    0.2463157
170080.0000000    0.2180849
170120.0000000    0.2277677
170160.0000000    0.2369348
170200.0000000    0.2151919
170240.0000000    0.2077835
170280.0000000    0.2290363
170320.0000000    0.2203089
170360.0000000    0.1994255
170400.0000000    0.2285434
170440.0000000    0.2073114
170480.0000000    0.2369192
170520.0000000    0.2248012
170560.0000000    0.2290636
170600.0000000    0.2356257
170640.0000000    0.2494361
170680.0000000    0.2254603
170720.0000000    0.2361729
170760.0000000    0.2437069
170800.0000000    0.2567626
170840.0000000    0.2364692
170880.0000000    0.2289691
170920.0000000    0.2520426
170960.0000000    0.2476737
171000.0000000    0.2361086
171040.0000000    0.2498329
171080.0000000    0.2389413
171120.0000000    0.2423190
171160.0000000    0.2517633
171200.0000000    0.2477442
171240.0000000    0.2223930
171280.0000000    0.2510659
171320.0000000    0.2425168
171360.0000000    0.2565940
171400.0000000    0.2469891
171440.0000000    0.2471715
171480.0000000    0.2328283
171520.0000000    0.2496389
171560.0000000    0.2389335
171600.0000000    0.2237368
171640.0000000    0.2307429
171680.0000000    0.2320912
171720.0000000    0.2065332
171760.0000000    0.2305336
171800.0000000    0.2333808
171840.0000000    0.2312403
171880.0000000    0.2455810
171920.0000000    0.2509607
171960.0000000    0.2133799
172000.0000000    0.2147998
172040.0000000    0.2196128
172080.0000000    0.2329751
172120.0000000    0.2275055
172160.0000000    0.2127520
172200.0000000    0.2110212
172240.0000000    0.2355523
172280.0000000    0.2168397
172320.0000000    0.2298699
172360.0000000    0.2201125
172400.0000000    0.2306785
172440.0000000    0.2195570
172480.0000000    0.2420688
172520.0000000    0.2632243
172560.0000000    0.2596836
172600.0000000    0.2590578
172640.0000000    0.2481479
172680.0000000    0.2442189
172720.0000000    0.2413667
172760.0000000    0.2496271
172800.0000000    0.2609875
172840.0000000    0.2471793
172880.0000000    0.2538114
172920.0000000    0.2385875
172960.0000000    0.2352306
173000.0000000    0.2409364
173040.0000000    0.2404973
173080.0000000    0.2208724
173120.0000000    0.2388006
173160.0000000    0.2422469
173200.0000000    0.2387704
173240.0000000    0.2246764
173280.0000000    0.2524847
173320.0000000    0.2396391
173360.0000000    0.2378326
173400.0000000    0.2265498
173440.0000000    0.2434698
173480.0000000    0.2349266
173520.0000000    0.2314951
173560.0000000    0.2271523
173600.0000000    0.2337159
173640.0000000    0.2362719
173680.0000000    0.2285099
173720.0000000    0.2217069
173760.0000000    0.2365599
173800.0000000    0.2304627
173840.0000000    0.2452546
173880.0000000    0.2056479
173920.0000000    0.2375949
173960.0000000    0.2316653
174000.0000000    0.2228955
174040.0000000    0.2347483
174080.0000000    0.2485633
174120.0000000    0.2402855
174160.0000000    0.2386973
174200.0000000    0.2451857
174240.0000000    0.2307552
174280.0000000    0.2364507
174320.0000000    0.2315381
174360.0000000    0.2481319
174400.0000000    0.2454126
174440.0000000    0.2273767
174480.0000000    0.2440080
174520.0000000    0.2328480
174560.0000000    0.2521211
174600.0000000    0.2577798
174640.0000000    0.2532810
174680.0000000    0.2568883
174720.0000000    0.2475149
174760.0000000    0.2752736
174800.0000000    0.2706600
174840.0000000    0.2746260
174880.0000000    0.2694462
174920.0000000    0.2574449
174960.0000000    0.2681250
175000.0000000    0.2684599
175040.0000000    0.2642967
175080.0000000    0.2585205
175120.0000000    0.2569201
175160.0000000    0.2486960
175200.0000000    0.2425527
175240.0000000    0.2595079
175280.0000000    0.2402447
175320.0000000    0.2353727
175360.0000000    0.2573930
175400.0000000    0.2350931
175440.0000000    0.2699289
175480.0000000    0.2658042
175520.0000000    0.2630925
175560.0000000    0.2715622
175600.0000000    0.2772964
175640.0000000    0.2584482
175680.0000000    0.2575062
175720.0000000    0.2433613
175760.0000000    0.2520313
175800.0000000    0.2598947
175840.0000000    0.2571975
175880.0000000    0.2449444
175920.0000000    0.2639224
175960.0000000    0.2541692
176000.0000000    0.2593409
176040.0000000    0.2423621
176080.0000000    0.2681993
176120.0000000    0.2617017
176160.0000000    0.2653552
176200.0000000    0.2568709
176240.0000000    0.2460098
176280.0000000    0.2322998
176320.0000000    0.2484159
176360.0000000    0.2857194
176400.0000000    0.2351898
176440.0000000    0.2528815
176480.0000000    0.2492582
176520.0000000    0.2618986
176560.0000000    0.2586498
176600.0000000    0.2746249
176640.0000000    0.2572921
176680.0000000    0.2691760
176720.0000000    0.2726560
176760.0000000    0.2600468
176800.0000000    0.2707710
176840.0000000    0.2696767
176880.0000000    0.2796509
176920.0000000    0.2761526
176960.0000000    0.2752522
177000.0000000    0.2759098
177040.0000000    0.2786842
177080.0000000    0.2468801
177120.0000000    0.2549934
177160.0000000    0.2871389
177200.0000000    0.2777162
177240.0000000    0.2563347
177280.0000000    0.2608090
177320.0000000    0.2516544
177360.0000000    0.2643183
177400.0000000    0.2577709
177440.0000000    0.2620549
177480.0000000    0.2686167
177520.0000000    0.2668836
177560.0000000    0.2769857
177600.0000000    0.2563203
177640.0000000    0.2639780
177680.0000000    0.2638734
177720.0000000    0.2774062
177760.0000000    0.2708987
177800.0000000    0.2747134
177840.0000000    0.2792926
177880.0000000    0.2658546
177920.0000000    0.2756285
177960.0000000    0.2710026
178000.0000000    0.2617511
178040.0000000    0.2580006
178080.0000000    0.2622600
178120.0000000    0.2579480
178160.0000000    0.2830037
178200.0000000    0.2800077
178240.0000000    0.2743694
178280.0000000    0.2599742
178320.0000000    0.2549638
178360.0000000    0.2705733
178400.0000000    0.2599109
178440.0000000    0.2549302
178480.0000000    0.2502610
178520.0000000    0.2632560
178560.0000000    0.2590154
178600.0000000    0.2602142
178640.0000000    0.2600009
178680.0000000    0.2614441
178720.0000000    0.2575550
178760.0000000    0.2719589
178800.0000000    0.2765696
178840.0000000    0.2715680
178880.0000000    0.2670173
178920.0000000    0.2505634
178960.0000000    0.2443803
179000.0000000    0.2405450
179040.0000000    0.2446857
179080.0000000    0.2472632
179120.0000000    0.2430502
179160.0000000    0.2553654
179200.0000000    0.2718470
179240.0000000    0.2770754
179280.0000000    0.2683695
179320.0000000    0.2589371
179360.0000000    0.2211459
179400.0000000    0.2352235
179440.0000000    0.2535261
179480.0000000    0.2813333
179520.0000000    0.2661095
179560.0000000    0.2527711
179600.0000000    0.2740491
179640.0000000    0.2524677
179680.0000000    0.2918570
179720.0000000    0.2494748
179760.0000000    0.2630443
179800.0000000    0.2592407
179840.0000000    0.2505071
179880.0000000    0.2426944
179920.0000000    0.2558918
179960.0000000    0.2639754
180000.0000000    0.2391085
180040.0000000    0.2474233
180080.0000000    0.2469979
180120.0000000    0.2608654
180160.0000000    0.2502566
180200.0000000    0.2470443
180240.0000000    0.2686758
180280.0000000    0.2682425
180320.0000000    0.2721588
180360.0000000    0.2603640
180400.0000000    0.2632296
180440.0000000    0.2798493
180480.0000000    0.2547660
180520.0000000    0.2449703
180560.0000000    0.2552580
180600.0000000    0.2461023
180640.0000000    0.2490136
180680.0000000    0.2386512
180720.0000000    0.2348539
180760.0000000    0.2413144
180800.0000000    0.2344146
180840.0000000    0.2595609
180880.0000000    0.2535703
180920.0000000    0.2625625
180960.0000000    0.2625915
181000.0000000    0.2647239
181040.0000000    0.2561438
181080.0000000    0.2508870
181120.0000000    0.2518399
181160.0000000    0.2748574
181200.0000000    0.2722195
181240.0000000    0.2524675
181280.0000000    0.2459231
181320.0000000    0.2507571
181360.0000000    0.2558043
181400.0000000    0.2494552
181440.0000000    0.2447830
181480.0000000    0.2417798
181520.0000000    0.2565759
181560.0000000    0.2580378
181600.0000000    0.2830273
181640.0000000    0.2670189
181680.0000000    0.2542828
181720.0000000    0.2614359
181760.0000000    0.2591236
181800.0000000    0.2544854
181840.0000000    0.2261229
181880.0000000    0.2327343
181920.0000000    0.2651985
181960.0000000    0.2772018
182000.0000000    0.2852444
182040.0000000    0.2709383
182080.0000000    0.2746855
182120.0000000    0.2802148
182160.0000000    0.2706203
182200.0000000    0.2598398
182240.0000000    0.2792643
182280.0000000    0.2781223
182320.0000000    0.2621863
182360.0000000    0.2734571
182400.0000000    0.2530909
182440.0000000    0.2681857
182480.0000000    0.2663753
182520.0000000    0.2842734
182560.0000000    0.2659054
182600.0000000    0.2771383
182640.0000000    0.2683305
182680.0000000    0.2633592
182720.0000000    0.2361052
182760.0000000    0.2578594
182800.0000000    0.2624130
182840.0000000    0.2648477
182880.0000000    0.2487091
182920.0000000    0.2704164
182960.0000000    0.2580596
183000.0000000    0.2755122
183040.0000000    0.2508020
183080.0000000    0.2565568
183120.0000000    0.2565758
183160.0000000    0.2667026
183200.0000000    0.2508621
183240.0000000    0.2342340
183280.0000000    0.2391154
183320.0000000    0.2613013
183360.0000000    0.2485251
183400.0000000    0.2841766
183440.0000000    0.2915671
183480.0000000    0.2529835
183520.0000000    0.2498481
183560.0000000    0.2557309
183600.0000000    0.2511237
183640.0000000    0.2867900
183680.0000000    0.2817550
183720.0000000    0.2806474
183760.0000000    0.2554429
183800.0000000    0.2663702
183840.0000000    0.2671405
183880.0000000    0.2712757
183920.0000000    0.2656569
183960.0000000    0.2798966
184000.0000000    0.2680315
184040.0000000    0.2730260
184080.0000000    0.2663737
184120.0000000    0.2655331
184160.0000000    0.2819521
184200.0000000    0.2524085
184240.0000000    0.2479746
184280.0000000    0.2811243
184320.0000000    0.2680439
184360.0000000    0.2577406
184400.0000000    0.2697437
184440.0000000    0.2681920
184480.0000000    0.2625129
184520.0000000    0.2720067
184560.0000000    0.2658941
184600.0000000    0.2643386
184640.0000000    0.2702063
184680.0000000    0.2556286
184720.0000000    0.2587925
184760.0000000    0.2774823
184800.0000000    0.2788610
184840.0000000    0.2702423
184880.0000000    0.2745298
184920.0000000    0.2600172
184960.0000000    0.2457367
185000.0000000    0.2570230
185040.0000000    0.2420563
185080.0000000    0.2599400
185120.0000000    0.2621975
185160.0000000    0.2496188
185200.0000000    0.2571316
185240.0000000    0.2572000
185280.0000000    0.2583691
185320.0000000    0.2721186
185360.0000000    0.2610468
185400.0000000    0.2401405
185440.0000000    0.2485266
185480.0000000    0.2612472
185520.0000000    0.2541783
185560.0000000    0.2482314
185600.0000000    0.2608991
185640.0000000    0.2665159
185680.0000000    0.2599896
185720.0000000    0.2564649
185760.0000000    0.2603268
185800.0000000    0.2624488
185840.0000000    0.2686691
185880.0000000    0.2508400
185920.0000000    0.2474136
185960.0000000    0.2577423
186000.0000000    0.2645483
186040.0000000    0.2331452
186080.0000000    0.2432668
186120.0000000    0.2482025
186160.0000000    0.2629299
186200.0000000    0.2435640
186240.0000000    0.2466766
186280.0000000    0.2429605
186320.0000000    0.2494432
186360.0000000    0.2464980
186400.0000000    0.2571417
186440.0000000    0.2541043
186480.0000000    0.2680847
186520.0000000    0.2467736
186560.0000000    0.2429707
186600.0000000    0.2483163
186640.0000000    0.2771661
186680.0000000    0.2890909
186720.0000000    0.2362598
186760.0000000    0.2493038
186800.0000000    0.2379036
186840.0000000    0.2343390
186880.0000000    0.2385483
186920.0000000    0.2379742
186960.0000000    0.2494991
187000.0000000    0.2411968
187040.0000000    0.2676818
187080.0000000    0.2378153
187120.0000000    0.2490278
187160.0000000    0.2546264
187200.0000000    0.2614184
187240.0000000    0.2534819
187280.0000000    0.2609612
187320.0000000    0.2472392
187360.0000000    0.2556334
187400.0000000    0.2400642
187440.0000000    0.2400859
187480.0000000    0.2509139
187520.0000000    0.2411515
187560.0000000    0.2513010
187600.0000000    0.2708165
187640.0000000    0.2549289
187680.0000000    0.2522731
187720.0000000    0.2620818
187760.0000000    0.2609984
187800.0000000    0.2629531
187840.0000000    0.2495593
187880.0000000    0.2601967
187920.0000000    0.2399431
187960.0000000    0.2407821
188000.0000000    0.2237488
188040.0000000    0.2561229
188080.0000000    0.2467504
188120.0000000    0.2443340
188160.0000000    0.2610498
188200.0000000    0.2544837
188240.0000000    0.2670002
188280.0000000    0.2579052
188320.0000000    0.2564628
188360.0000000    0.2521403
188400.0000000    0.2572739
188440.0000000    0.2423242
188480.0000000    0.2620244
188520.0000000    0.2556680
188560.0000000    0.2592430
188600.0000000    0.2801655
188640.0000000    0.2723477
188680.0000000    0.2785330
188720.0000000    0.2764525
188760.0000000    0.2953724
188800.0000000    0.2654676
188840.0000000    0.2555414
188880.0000000    0.2737323
188920.0000000    0.2591935
188960.0000000    0.2795919
189000.0000000    0.2637774
189040.0000000    0.2700504
189080.0000000    0.2500584
189120.0000000    0.2621987
189160.0000000    0.2859691
189200.0000000    0.2738496
189240.0000000    0.2587236
189280.0000000    0.2631776
189320.0000000    0.2852749
189360.0000000    0.2724287
189400.0000000    0.2509032
189440.0000000    0.2547689
189480.0000000    0.2622215
189520.0000000    0.2653116
189560.0000000    0.2562994
189600.0000000    0.2573150
189640.0000000    0.2651132
189680.0000000    0.2739145
189720.0000000    0.2532897
189760.0000000    0.2472117
189800.0000000    0.2503512
189840.0000000    0.2636991
189880.0000000    0.2664460
189920.0000000    0.2638308
189960.0000000    0.2572128
190000.0000000    0.2569376
190040.0000000    0.2605092
190080.0000000    0.2547167
190120.0000000    0.2604358
190160.0000000    0.2485095
190200.0000000    0.2488032
190240.0000000    0.2698539
190280.0000000    0.2571530
190320.0000000    0.2287039
190360.0000000    0.2465381
190400.0000000    0.2583739
190440.0000000    0.2287965
190480.0000000    0.2453960
190520.0000000    0.2340597
190560.0000000    0.2276003
190600.0000000    0.2866537
190640.0000000    0.2401358
190680.0000000    0.2435436
190720.0000000    0.2322528
190760.0000000    0.2325576
190800.0000000    0.2394089
190840.0000000    0.2274472
190880.0000000    0.2393965
190920.0000000    0.2219605
190960.0000000    0.2252055
191000.0000000    0.2418957
191040.0000000    0.2426928
191080.0000000    0.2294145
191120.0000000    0.2427875
191160.0000000    0.2272102
191200.0000000    0.2178855
191240.0000000    0.2422191
191280.0000000    0.2451183
191320.0000000    0.2352926
191360.0000000    0.2246731
191400.0000000    0.2544674
191440.0000000    0.2602499
191480.0000000    0.2602941
191520.0000000    0.2448233
191560.0000000    0.2375970
191600.0000000    0.2323984
191640.0000000    0.2211652
191680.0000000    0.2342894
191720.0000000    0.2429367
191760.0000000    0.2765620
191800.0000000    0.2773560
191840.0000000    0.2723130
191880.0000000    0.2537233
191920.0000000    0.2470347
191960.0000000    0.2566192
192000.0000000    0.2547803
192040.0000000    0.2628321
192080.0000000    0.2455420
192120.0000000    0.2501983
192160.0000000    0.2584105
192200.0000000    0.2543285
192240.0000000    0.2666609
192280.0000000    0.2691287
192320.0000000    0.2696884
192360.0000000    0.2513181
192400.0000000    0.2756566
192440.0000000    0.3043153
192480.0000000    0.2697520
192520.0000000    0.2648224
192560.0000000    0.2803719
192600.0000000    0.2697170
192640.0000000    0.2628385
192680.0000000    0.2646194
192720.0000000    0.2552956
192760.0000000    0.2698422
192800.0000000    0.2558784
192840.0000000    0.2747023
192880.0000000    0.2898064
192920.0000000    0.2909114
192960.0000000    0.2864808
193000.0000000    0.2800547
193040.0000000    0.2855704
193080.0000000    0.2866722
193120.0000000    0.3156526
193160.0000000    0.2974676
193200.0000000    0.3034677
193240.0000000    0.2932583
193280.0000000    0.3013514
193320.0000000    0.2997223
193360.0000000    0.2830860
193400.0000000    0.2874752
193440.0000000    0.2834531
193480.0000000    0.2693439
193520.0000000    0.2780149
193560.0000000    0.3050279
193600.0000000    0.2823931
193640.0000000    0.2847665
193680.0000000    0.2710493
193720.0000000    0.2712587
193760.0000000    0.2872542
193800.0000000    0.2903812
193840.0000000    0.2802439
193880.0000000    0.2919277
193920.0000000    0.2625582
193960.0000000    0.2462008
194000.0000000    0.2468458
194040.0000000    0.2661977
194080.0000000    0.2450772
194120.0000000    0.2478424
194160.0000000    0.2480570
194200.0000000    0.2474534
194240.0000000    0.2465795
194280.0000000    0.2387596
194320.0000000    0.2492020
194360.0000000    0.2649232
194400.0000000    0.2624519
194440.0000000    0.2732943
194480.0000000    0.2772842
194520.0000000    0.2724122
194560.0000000    0.2647443
194600.0000000    0.2673466
194640.0000000    0.2669539
194680.0000000    0.2726451
194720.0000000    0.2537047
194760.0000000    0.2764128
194800.0000000    0.2734266
194840.0000000    0.2630561
194880.0000000    0.2534418
194920.0000000    0.2676844
194960.0000000    0.2522117
195000.0000000    0.2564377
195040.0000000    0.2446068
195080.0000000    0.2615939
195120.0000000    0.2539366
195160.0000000    0.2665145
195200.0000000    0.2593516
195240.0000000    0.2682383
195280.0000000    0.2455492
195320.0000000    0.2644545
195360.0000000    0.2544993
195400.0000000    0.2312326
195440.0000000    0.2576277
195480.0000000    0.2366625
195520.0000000    0.2806053
195560.0000000    0.2690417
195600.0000000    0.2580995
195640.0000000    0.2623346
195680.0000000    0.2488046
195720.0000000    0.2503052
195760.0000000    0.2704020
195800.0000000    0.2528948
195840.0000000    0.2632391
195880.0000000    0.2555228
195920.0000000    0.2793825
195960.0000000    0.2684858
196000.0000000    0.2628870
196040.0000000    0.2723104
196080.0000000    0.2718384
196120.0000000    0.2679665
196160.0000000    0.2521583
196200.0000000    0.2474156
196240.0000000    0.2529377
196280.0000000    0.2471138
196320.0000000    0.2388236
196360.0000000    0.2461618
196400.0000000    0.2730284
196440.0000000    0.2478169
196480.0000000    0.2511930
196520.0000000    0.2719845
196560.0000000    0.2707579
196600.0000000    0.2481045
196640.0000000    0.2656767
196680.0000000    0.2608723
196720.0000000    0.2855017
196760.0000000    0.2750542
196800.0000000    0.2847064
196840.0000000    0.2478681
196880.0000000    0.2489729
196920.0000000    0.2561412
196960.0000000    0.2561319
197000.0000000    0.2474392
197040.0000000    0.2624328
197080.0000000    0.2487590
197120.0000000    0.2514318
197160.0000000    0.2612678
197200.0000000    0.2614365
197240.0000000    0.2457873
197280.0000000    0.2471655
197320.0000000    0.2515156
197360.0000000    0.2447399
197400.0000000    0.2431747
197440.0000000    0.2573105
197480.0000000    0.2521215
197520.0000000    0.2554281
197560.0000000    0.2362396
197600.0000000    0.2560592
197640.0000000    0.2482264
197680.0000000    0.2404421
197720.0000000    0.2482444
197760.0000000    0.2276162
197800.0000000    0.2482089
197840.0000000    0.2507209
197880.0000000    0.2581679
197920.0000000    0.2485227
197960.0000000    0.2355417
198000.0000000    0.2783611
198040.0000000    0.2713940
198080.0000000    0.2423282
198120.0000000    0.2582390
198160.0000000    0.2560836
198200.0000000    0.2608634
198240.0000000    0.2441731
198280.0000000    0.2763678
198320.0000000    0.2996816
198360.0000000    0.2591141
198400.0000000    0.2428401
198440.0000000    0.2443251
198480.0000000    0.2654708
198520.0000000    0.2492439
198560.0000000    0.2672980
198600.0000000    0.2364345
198640.0000000    0.2497576
198680.0000000    0.2434302
198720.0000000    0.2494811
198760.0000000    0.2410042
198800.0000000    0.2441472
198840.0000000    0.2583390
198880.0000000    0.2623197
198920.0000000    0.2608313
198960.0000000    0.2497865
199000.0000000    0.2574931
199040.0000000    0.2523688
199080.0000000    0.2658858
199120.0000000    0.2662558
199160.0000000    0.2814723
199200.0000000    0.2589743
199240.0000000    0.2617601
199280.0000000    0.2760272
199320.0000000    0.2788575
199360.0000000    0.2652107
199400.0000000    0.2680542
199440.0000000    0.2708880
199480.0000000    0.2637717
199520.0000000    0.2659091
199560.0000000    0.2615432
199600.0000000    0.2494794
199640.0000000    0.2707796
199680.0000000    0.2623492
199720.0000000    0.2619619
199760.0000000    0.2597998
199800.0000000    0.2522160
199840.0000000    0.2815300
199880.0000000    0.2488728
199920.0000000    0.2437513
199960.0000000    0.2655270
200000.0000000    0.2726229
200040.0000000    0.2737828
200080.0000000    0.2636532
200120.0000000    0.2584240
200160.0000000    0.2702735
200200.0000000    0.2755152
200240.0000000    0.2620955
200280.0000000    0.2602159
200320.0000000    0.2742186
200360.0000000    0.2711420
200400.0000000    0.2727198
200440.0000000    0.2764407
200480.0000000    0.2663883
200520.0000000    0.2624472
200560.0000000    0.2483855
200600.0000000    0.2666356
200640.0000000    0.2527784
200680.0000000    0.2278583
200720.0000000    0.2512650
200760.0000000    0.2651537
200800.0000000    0.2443198
200840.0000000    0.2700506
200880.0000000    0.2874444
200920.0000000    0.2469940
200960.0000000    0.2399321
201000.0000000    0.2570078
201040.0000000    0.2590187
201080.0000000    0.2448052
201120.0000000    0.2459294
201160.0000000    0.2429504
201200.0000000    0.2388751
201240.0000000    0.2393427
201280.0000000    0.2388871
201320.0000000    0.2483179
201360.0000000    0.2451829
201400.0000000    0.2550648
201440.0000000    0.2556520
201480.0000000    0.2437176
201520.0000000    0.2300405
201560.0000000    0.2432438
201600.0000000    0.2506201
201640.0000000    0.2441783
201680.0000000    0.2399348
201720.0000000    0.2560737
201760.0000000    0.2582291
201800.0000000    0.2492712
201840.0000000    0.2470987
201880.0000000    0.2408248
201920.0000000    0.2589629
201960.0000000    0.2431492
202000.0000000    0.2490202
202040.0000000    0.2569768
202080.0000000    0.2491587
202120.0000000    0.2315496
202160.0000000    0.2435214
202200.0000000    0.2550680
202240.0000000    0.2495044
202280.0000000    0.2455733
202320.0000000    0.2498755
202360.0000000    0.2358743
202400.0000000    0.2295077
202440.0000000    0.2284619
202480.0000000    0.2438782
202520.0000000    0.2506434
202560.0000000    0.2631034
202600.0000000    0.2606134
202640.0000000    0.2791170
202680.0000000    0.2771067
202720.0000000    0.2784650
202760.0000000    0.2618285
202800.0000000    0.2600154
202840.0000000    0.2681541
202880.0000000    0.2561651
202920.0000000    0.2533241
202960.0000000    0.2692784
203000.0000000    0.2728672
203040.0000000    0.2612571
203080.0000000    0.2585688
203120.0000000    0.2425029
203160.0000000    0.2574912
203200.0000000    0.2629866
203240.0000000    0.2462278
203280.0000000    0.2506395
203320.0000000    0.2738457
203360.0000000    0.2503912
203400.0000000    0.2583580
203440.0000000    0.2632168
203480.0000000    0.2726873
203520.0000000    0.2623182
203560.0000000    0.2529973
203600.0000000    0.2328695
203640.0000000    0.2472590
203680.0000000    0.2357120
203720.0000000    0.2707986
203760.0000000    0.2417565
203800.0000000    0.2651417
203840.0000000    0.2453296
203880.0000000    0.2651618
203920.0000000    0.2575046
203960.0000000    0.2717383
204000.0000000    0.2521795
204040.0000000    0.2740583
204080.0000000    0.2605219
204120.0000000    0.2725929
204160.0000000    0.2685436
204200.0000000    0.2665215
204240.0000000    0.2750550
204280.0000000    0.2792579
204320.0000000    0.2475793
204360.0000000    0.2477143
204400.0000000    0.2553144
204440.0000000    0.2562246
204480.0000000    0.2571039
204520.0000000    0.2613019
204560.0000000    0.2495615
204600.0000000    0.2539596
204640.0000000    0.2379017
204680.0000000    0.2577016
204720.0000000    0.2392052
204760.0000000    0.2597305
204800.0000000    0.2336823
204840.0000000    0.2387606
204880.0000000    0.2334793
204920.0000000    0.2355098
204960.0000000    0.2382864
205000.0000000    0.2495866
205040.0000000    0.2579372
205080.0000000    0.2538077
205120.0000000    0.2417818
205160.0000000    0.2289026
205200.0000000    0.2340233
205240.0000000    0.2393484
205280.0000000    0.2592628
205320.0000000    0.2357720
205360.0000000    0.2468478
205400.0000000    0.2680944
205440.0000000    0.2690657
205480.0000000    0.2623635
205520.0000000    0.2615028
205560.0000000    0.2552820
205600.0000000    0.2443048
205640.0000000    0.2367541
205680.0000000    0.2401755
205720.0000000    0.2602712
205760.0000000    0.2615771
205800.0000000    0.2734814
205840.0000000    0.2611044
205880.0000000    0.2495961
205920.0000000    0.2492663
205960.0000000    0.2632227
206000.0000000    0.2563326
206040.0000000    0.2620506
206080.0000000    0.2508728
206120.0000000    0.2454537
206160.0000000    0.2444456
206200.0000000    0.2585813
206240.0000000    0.2425303
206280.0000000    0.2643910
206320.0000000    0.2529992
206360.0000000    0.2404757
206400.0000000    0.2586446
206440.0000000    0.2303198
206480.0000000    0.2678548
206520.0000000    0.2464723
206560.0000000    0.2439194
206600.0000000    0.2418852
206640.0000000    0.2511039
206680.0000000    0.2426423
206720.0000000    0.2483560
206760.0000000    0.2531281
206800.0000000    0.2419133
206840.0000000    0.2424655
206880.0000000    0.2374424
206920.0000000    0.2484774
206960.0000000    0.2386293
207000.0000000    0.2535528
207040.0000000    0.2644216
207080.0000000    0.2654133
207120.0000000    0.2451375
207160.0000000    0.2304566
207200.0000000    0.2194851
207240.0000000    0.2459667
207280.0000000    0.2465142
207320.0000000    0.2594039
207360.0000000    0.2517540
207400.0000000    0.2563898
207440.0000000    0.2707538
207480.0000000    0.2698986
207520.0000000    0.2545562
207560.0000000    0.2691120
207600.0000000    0.2583740
207640.0000000    0.2863156
207680.0000000    0.2549731
207720.0000000    0.2551793
207760.0000000    0.2635214
207800.0000000    0.2494915
207840.0000000    0.2558195
207880.0000000    0.2764773
207920.0000000    0.2691610
207960.0000000    0.2831075
208000.0000000    0.2786084
208040.0000000    0.2649680
208080.0000000    0.2621096
208120.0000000    0.2717149
208160.0000000    0.2861113
208200.0000000    0.2885905
208240.0000000    0.2817021
208280.0000000    0.2890158
208320.0000000    0.2806354
208360.0000000    0.2811704
208400.0000000    0.2853945
208440.0000000    0.2909759
208480.0000000    0.2773989
208520.0000000    0.2986672
208560.0000000    0.2873966
208600.0000000    0.2814889
208640.0000000    0.2826908
208680.0000000    0.2532698
208720.0000000    0.2440158
208760.0000000    0.2652844
208800.0000000    0.2615001
208840.0000000    0.2796907
208880.0000000    0.2936203
208920.0000000    0.2642940
208960.0000000    0.2684098
209000.0000000    0.2784190
209040.0000000    0.2840638
209080.0000000    0.2796439
209120.0000000    0.2702906
209160.0000000    0.2618635
209200.0000000    0.2558658
209240.0000000    0.2776354
209280.0000000    0.2493341
209320.0000000    0.2546667
209360.0000000    0.2533629
209400.0000000    0.2671856
209440.0000000    0.2726714
209480.0000000    0.2505547
209520.0000000    0.2522213
209560.0000000    0.2470725
209600.0000000    0.2370785
209640.0000000    0.2373599
209680.0000000    0.2558863
209720.0000000    0.2357039
209760.0000000    0.2569644
209800.0000000    0.2476667
209840.0000000    0.2567665
209880.0000000    0.2443965
209920.0000000    0.2572416
209960.0000000    0.2727954
210000.0000000    0.2687194
210040.0000000    0.2470201
210080.0000000    0.2539411
210120.0000000    0.2381656
210160.0000000    0.2764812
210200.0000000    0.2796387
210240.0000000    0.2650771
210280.0000000    0.2704913
210320.0000000    0.2728029
210360.0000000    0.2816473
210400.0000000    0.2756464
210440.0000000    0.2713334
210480.0000000    0.2597725
210520.0000000    0.2665650
210560.0000000    0.2682005
210600.0000000    0.2682821
210640.0000000    0.2492528
210680.0000000    0.2543401
210720.0000000    0.2388343
210760.0000000    0.2567486
210800.0000000    0.2288119
210840.0000000    0.2379103
210880.0000000    0.2594931
210920.0000000    0.2519847
210960.0000000    0.2610572
211000.0000000    0.2597956
211040.0000000    0.2674404
211080.0000000    0.2596981
211120.0000000    0.2560651
211160.0000000    0.2714334
211200.0000000    0.2641864
211240.0000000    0.2420963
211280.0000000    0.2425773
211320.0000000    0.2458587
211360.0000000    0.2446155
211400.0000000    0.2521252
211440.0000000    0.2573831
211480.0000000    0.2503882
211520.0000000    0.2559502
211560.0000000    0.2233999
211600.0000000    0.2225134
211640.0000000    0.2305341
211680.0000000    0.2446335
211720.0000000    0.2476391
211760.0000000    0.2487774
211800.0000000    0.2362282
211840.0000000    0.2443962
211880.0000000    0.2248421
211920.0000000    0.2267413
211960.0000000    0.2376695
212000.0000000    0.2340841
212040.0000000    0.2411020
212080.0000000    0.2409420
212120.0000000    0.2334486
212160.0000000    0.2302023
212200.0000000    0.2429070
212240.0000000    0.2459808
212280.0000000    0.2542329
212320.0000000    0.2669092
212360.0000000    0.2531269
212400.0000000    0.2573939
212440.0000000    0.2495896
212480.0000000    0.2556874
212520.0000000    0.2436868
212560.0000000    0.2709682
212600.0000000    0.2654437
212640.0000000    0.2608267
212680.0000000    0.2602000
212720.0000000    0.2770144
212760.0000000    0.2868387
212800.0000000    0.2800249
212840.0000000    0.2670514
212880.0000000    0.2771426
212920.0000000    0.2527592
212960.0000000    0.2629488
213000.0000000    0.2791153
213040.0000000    0.2675318
213080.0000000    0.2638141
213120.0000000    0.2451835
213160.0000000    0.2537812
213200.0000000    0.2509885
213240.0000000    0.2522170
213280.0000000    0.2490660
213320.0000000    0.2561041
213360.0000000    0.2624697
213400.0000000    0.2461810
213440.0000000    0.2465136
213480.0000000    0.2565663
213520.0000000    0.2687711
213560.0000000    0.2575736
213600.0000000    0.2500941
213640.0000000    0.2579780
213680.0000000    0.2679333
213720.0000000    0.2724163
213760.0000000    0.2639581
213800.0000000    0.2858878
213840.0000000    0.2710390
213880.0000000    0.2418451
213920.0000000    0.2487196
213960.0000000    0.2472791
214000.0000000    0.2686215
214040.0000000    0.2381502
214080.0000000    0.2679563
214120.0000000    0.2583150
214160.0000000    0.2713461
214200.0000000    0.2777018
214240.0000000    0.2574004
214280.0000000    0.2647502
214320.0000000    0.2660778
214360.0000000    0.2718536
214400.0000000    0.2694239
214440.0000000    0.2817158
214480.0000000    0.2746783
214520.0000000    0.2964248
214560.0000000    0.2845709
214600.0000000    0.2826783
214640.0000000    0.2661678
214680.0000000    0.2625203
214720.0000000    0.2625149
214760.0000000    0.2471607
214800.0000000    0.2451273
214840.0000000    0.2777042
214880.0000000    0.2718320
214920.0000000    0.2755719
214960.0000000    0.2946382
215000.0000000    0.3047773
215040.0000000    0.2731485
215080.0000000    0.2907604
215120.0000000    0.2763522
215160.0000000    0.2874099
215200.0000000    0.2638388
215240.0000000    0.2544517
215280.0000000    0.2556241
215320.0000000    0.2606523
215360.0000000    0.2618195
215400.0000000    0.2607368
215440.0000000    0.2569216
215480.0000000    0.2688347
215520.0000000    0.2470321
215560.0000000    0.2639433
215600.0000000    0.2481488
215640.0000000    0.2336391
215680.0000000    0.2436879
215720.0000000    0.2511422
215760.0000000    0.2378564
215800.0000000    0.2441726
215840.0000000    0.2675651
215880.0000000    0.2560419
215920.0000000    0.2636588
215960.0000000    0.2471442
216000.0000000    0.2718033
216040.0000000    0.2575422
216080.0000000    0.2603551
216120.0000000    0.2646779
216160.0000000    0.2644939
216200.0000000    0.2710476
216240.0000000    0.2644142
216280.0000000    0.2533322
216320.0000000    0.2565914
216360.0000000    0.2532016
216400.0000000    0.2646638
216440.0000000    0.2364701
216480.0000000    0.2607035
216520.0000000    0.2589889
216560.0000000    0.2541177
216600.0000000    0.2587271
216640.0000000    0.2680408
216680.0000000    0.2522753
216720.0000000    0.2581817
216760.0000000    0.2393111
216800.0000000    0.2556598
216840.0000000    0.2651104
216880.0000000    0.2674882
216920.0000000    0.2735297
216960.0000000    0.2670827
217000.0000000    0.2597435
217040.0000000    0.2827580
217080.0000000    0.2772449
217120.0000000    0.2523189
217160.0000000    0.2821197
217200.0000000    0.2649669
217240.0000000    0.2785408
217280.0000000    0.2776900
217320.0000000    0.2539102
217360.0000000    0.2899136
217400.0000000    0.2794613
217440.0000000    0.2826275
217480.0000000    0.2965596
217520.0000000    0.3092823
217560.0000000    0.2882208
217600.0000000    0.2875965
217640.0000000    0.2617463
217680.0000000    0.2792037
217720.0000000    0.2311848
217760.0000000    0.2701679
217800.0000000    0.2825222
217840.0000000    0.2691520
217880.0000000    0.2740057
217920.0000000    0.2792234
217960.0000000    0.2682017
218000.0000000    0.3081625
218040.0000000    0.2596818
218080.0000000    0.2667072
218120.0000000    0.2788703
218160.0000000    0.2721967
218200.0000000    0.2780282
218240.0000000    0.2695861
218280.0000000    0.2451361
218320.0000000    0.2443075
218360.0000000    0.2698132
218400.0000000    0.2653750
218440.0000000    0.2800754
218480.0000000    0.2596621
218520.0000000    0.2514457
218560.0000000    0.2582359
218600.0000000    0.2597261
218640.0000000    0.2710108
218680.0000000    0.2672034
218720.0000000    0.2752133
218760.0000000    0.2571204
218800.0000000    0.2593861
218840.0000000    0.2822950
218880.0000000    0.2775713
218920.0000000    0.2392838
218960.0000000    0.2659030
219000.0000000    0.2509684
219040.0000000    0.2557395
219080.0000000    0.2623487
219120.0000000    0.2653551
219160.0000000    0.2573572
219200.0000000    0.2389278
219240.0000000    0.2367456
219280.0000000    0.2505204
219320.0000000    0.2586988
219360.0000000    0.2631178
219400.0000000    0.2719511
219440.0000000    0.2784370
219480.0000000    0.2714200
219520.0000000    0.2861062
219560.0000000    0.2734180
219600.0000000    0.2943374
219640.0000000    0.3066724
219680.0000000    0.2936794
219720.0000000    0.2985505
219760.0000000    0.2688441
219800.0000000    0.2720280
219840.0000000    0.2454341
219880.0000000    0.2761719
219920.0000000    0.2775189
219960.0000000    0.2618055
220000.0000000    0.2686458
220040.0000000    0.2618279
220080.0000000    0.2755954
220120.0000000    0.2526683
220160.0000000    0.2813914
220200.0000000    0.2758807
220240.0000000    0.2780055
220280.0000000    0.2912621
220320.0000000    0.2766720
220360.0000000    0.2579209
220400.0000000    0.2728764
220440.0000000    0.2663148
220480.0000000    0.2808543
220520.0000000    0.2660319
220560.0000000    0.2596986
220600.0000000    0.2673542
220640.0000000    0.2713953
220680.0000000    0.2935660
220720.0000000    0.2699638
220760.0000000    0.2650319
220800.0000000    0.2688908
220840.0000000    0.2750275
220880.0000000    0.2657587
220920.0000000    0.2830481
220960.0000000    0.2515431
221000.0000000    0.2657707
221040.0000000    0.2798857
221080.0000000    0.2997046
221120.0000000    0.2863880
221160.0000000    0.2897919
221200.0000000    0.2875264
221240.0000000    0.3008351
221280.0000000    0.2999306
221320.0000000    0.2700062
221360.0000000    0.2802252
221400.0000000    0.3003066
221440.0000000    0.2760580
221480.0000000    0.2689311
221520.0000000    0.2920480
221560.0000000    0.3035737
221600.0000000    0.2753550
221640.0000000    0.2829609
221680.0000000    0.2758597
221720.0000000    0.2641730
221760.0000000    0.2745937
221800.0000000    0.2578506
221840.0000000    0.2825671
221880.0000000    0.2742378
221920.0000000    0.2726272
221960.0000000    0.2884115
222000.0000000    0.2936468
222040.0000000    0.2724769
222080.0000000    0.3058826
222120.0000000    0.2656800
222160.0000000    0.2958795
222200.0000000    0.2756439
222240.0000000    0.2868874
222280.0000000    0.2885978
222320.0000000    0.2731461
222360.0000000    0.2718960
222400.0000000    0.2851201
222440.0000000    0.2638258
222480.0000000    0.2736219
222520.0000000    0.2824005
222560.0000000    0.2920308
222600.0000000    0.2805082
222640.0000000    0.2992925
222680.0000000    0.2974089
222720.0000000    0.2724214
222760.0000000    0.2934655
222800.0000000    0.2945869
222840.0000000    0.3023241
222880.0000000    0.2731193
222920.0000000    0.2883922
222960.0000000    0.2858159
223000.0000000    0.2964186
223040.0000000    0.2905082
223080.0000000    0.2882378
223120.0000000    0.2929776
223160.0000000    0.2831985
223200.0000000    0.2986616
223240.0000000    0.3010250
223280.0000000    0.2767740
223320.0000000    0.3110063
223360.0000000    0.2936546
223400.0000000    0.2973391
223440.0000000    0.2971686
223480.0000000    0.2971066
223520.0000000    0.3042836
223560.0000000    0.3007583
223600.0000000    0.2664761
223640.0000000    0.2703386
223680.0000000    0.2615282
223720.0000000    0.2938433
223760.0000000    0.2768417
223800.0000000    0.2954778
223840.0000000    0.2953819
223880.0000000    0.2974487
223920.0000000    0.3182764
223960.0000000    0.2888955
224000.0000000    0.2717760
224040.0000000    0.2951597
224080.0000000    0.2901832
224120.0000000    0.2872779
224160.0000000    0.2798119
224200.0000000    0.2863779
224240.0000000    0.2787627
224280.0000000    0.2782097
224320.0000000    0.2659610
224360.0000000    0.2770483
224400.0000000    0.2752032
224440.0000000    0.2780339
224480.0000000    0.2551313
224520.0000000    0.2598595
224560.0000000    0.2658790
224600.0000000    0.2521903
224640.0000000    0.2731741
224680.0000000    0.2479972
224720.0000000    0.2553250
224760.0000000    0.2314797
224800.0000000    0.2580173
224840.0000000    0.2499120
224880.0000000    0.2479304
224920.0000000    0.2727764
224960.0000000    0.2744891
225000.0000000    0.2905676
225040.0000000    0.2732997
225080.0000000    0.2677965
225120.0000000    0.2864073
225160.0000000    0.2878666
225200.0000000    0.2806202
225240.0000000    0.2694470
225280.0000000    0.2854084
225320.0000000    0.2846001
225360.0000000    0.2859531
225400.0000000    0.2816510
225440.0000000    0.2866881
225480.0000000    0.2826762
225520.0000000    0.2831960
225560.0000000    0.2791328
225600.0000000    0.2627924
225640.0000000    0.2612829
225680.0000000    0.2615678
225720.0000000    0.2638409
225760.0000000    0.2805846
225800.0000000    0.2751668
225840.0000000    0.2715481
225880.0000000    0.2967845
225920.0000000    0.2973789
225960.0000000    0.2851171
226000.0000000    0.2840458
226040.0000000    0.3015570
226080.0000000    0.2921745
226120.0000000    0.2911271
226160.0000000    0.2898494
226200.0000000    0.2713749
226240.0000000    0.2672130
226280.0000000    0.2677758
226320.0000000    0.2584990
226360.0000000    0.2536785
226400.0000000    0.2830351
226440.0000000    0.2738025
226480.0000000    0.2843303
226520.0000000    0.2801790
226560.0000000    0.2554293
226600.0000000    0.2559352
226640.0000000    0.2762327
226680.0000000    0.2714294
226720.0000000    0.2750577
226760.0000000    0.2843142
226800.0000000    0.2728160
226840.0000000    0.2720269
226880.0000000    0.2802564
226920.0000000    0.2529341
226960.0000000    0.2768802
227000.0000000    0.2848170
227040.0000000    0.2773727
227080.0000000    0.3041907
227120.0000000    0.2750722
227160.0000000    0.2992773
227200.0000000    0.2836523
227240.0000000    0.2925031
227280.0000000    0.2907546
227320.0000000    0.2926037
227360.0000000    0.2858175
227400.0000000    0.2783589
227440.0000000    0.2780409
227480.0000000    0.2602296
227520.0000000    0.2664468
227560.0000000    0.2779292
227600.0000000    0.2666768
227640.0000000    0.2760913
227680.0000000    0.2702340
227720.0000000    0.2560978
227760.0000000    0.2725279
227800.0000000    0.2688336
227840.0000000    0.2724196
227880.0000000    0.2670238
227920.0000000    0.2677985
227960.0000000    0.2960661
228000.0000000    0.2750746
228040.0000000    0.2706425
228080.0000000    0.2807868
228120.0000000    0.2824282
228160.0000000    0.2913069
228200.0000000    0.2760021
228240.0000000    0.2805897
228280.0000000    0.2662777
228320.0000000    0.2747887
228360.0000000    0.2865018
228400.0000000    0.2955391
228440.0000000    0.2777319
228480.0000000    0.2752732
228520.0000000    0.2798173
228560.0000000    0.2952713
228600.0000000    0.2762245
228640.0000000    0.2856628
228680.0000000    0.2924149
228720.0000000    0.3054124
228760.0000000    0.2837426
228800.0000000    0.2857329
228840.0000000    0.2768923
228880.0000000    0.2930244
228920.0000000    0.2765805
228960.0000000    0.2859246
229000.0000000    0.2793888
229040.0000000    0.2759218
229080.0000000    0.2786447
229120.0000000    0.2694020
229160.0000000    0.2871480
229200.0000000    0.2633895
229240.0000000    0.2797135
229280.0000000    0.2811697
229320.0000000    0.2821999
229360.0000000    0.2948059
229400.0000000    0.2765138
229440.0000000    0.2875020
229480.0000000    0.3003171
229520.0000000    0.2907812
229560.0000000    0.2917418
229600.0000000    0.2866573
229640.0000000    0.2631094
229680.0000000    0.2692451
229720.0000000    0.2868954
229760.0000000    0.2682198
229800.0000000    0.2873355
229840.0000000    0.2690340
229880.0000000    0.2687114
229920.0000000    0.2706665
229960.0000000    0.2860321
230000.0000000    0.2764064
230040.0000000    0.2439811
230080.0000000    0.2662126
230120.0000000    0.2696419
230160.0000000    0.2545540
230200.0000000    0.2520637
230240.0000000    0.2623385
230280.0000000    0.2877123
230320.0000000    0.2884080
230360.0000000    0.2672390
230400.0000000    0.2520648
230440.0000000    0.2853397
230480.0000000    0.2707495
230520.0000000    0.2735510
230560.0000000    0.2762564
230600.0000000    0.2847075
230640.0000000    0.2703794
230680.0000000    0.2754783
230720.0000000    0.2707194
230760.0000000    0.2684448
230800.0000000    0.2801133
230840.0000000    0.2602302
230880.0000000    0.2941134
230920.0000000    0.2928669
230960.0000000    0.2581715
231000.0000000    0.2620036
231040.0000000    0.2765658
231080.0000000    0.2654228
231120.0000000    0.2818367
231160.0000000    0.2679823
231200.0000000    0.2708134
231240.0000000    0.2644701
231280.0000000    0.2713702
231320.0000000    0.2820141
231360.0000000    0.2940240
231400.0000000    0.2876174
231440.0000000    0.3036506
231480.0000000    0.3120830
231520.0000000    0.3081165
231560.0000000    0.2870950
231600.0000000    0.2829977
231640.0000000    0.2860148
231680.0000000    0.2910722
231720.0000000    0.2999343
231760.0000000    0.3000151
231800.0000000    0.2734883
231840.0000000    0.2586966
231880.0000000    0.2652673
231920.0000000    0.2383382
231960.0000000    0.2616461
232000.0000000    0.2664495
232040.0000000    0.2617930
232080.0000000    0.2615649
232120.0000000    0.2501181
232160.0000000    0.2390292
232200.0000000    0.2538366
232240.0000000    0.2699892
232280.0000000    0.2630531
232320.0000000    0.2694194
232360.0000000    0.2581021
232400.0000000    0.2595001
232440.0000000    0.2562323
232480.0000000    0.2663517
232520.0000000    0.2698956
232560.0000000    0.2697089
232600.0000000    0.2637327
232640.0000000    0.2744392
232680.0000000    0.2753234
232720.0000000    0.2907663
232760.0000000    0.2916602
232800.0000000    0.2818111
232840.0000000    0.2665454
232880.0000000    0.2626973
232920.0000000    0.2888342
232960.0000000    0.2693816
233000.0000000    0.2831815
233040.0000000    0.2527178
233080.0000000    0.2734883
233120.0000000    0.3026063
233160.0000000    0.2925532
233200.0000000    0.2925355
233240.0000000    0.2983442
233280.0000000    0.2934657
233320.0000000    0.2769561
233360.0000000    0.2849021
233400.0000000    0.2855518
233440.0000000    0.2574344
233480.0000000    0.2605507
233520.0000000    0.2713631
233560.0000000    0.2733719
233600.0000000    0.2738647
233640.0000000    0.2533142
233680.0000000    0.2741330
233720.0000000    0.2796425
233760.0000000    0.2756971
233800.0000000    0.2612775
233840.0000000    0.2582411
233880.0000000    0.2706591
233920.0000000    0.2564619
233960.0000000    0.2655060
234000.0000000    0.2441503
234040.0000000    0.2467730
234080.0000000    0.2533996
234120.0000000    0.2435107
234160.0000000    0.2624677
234200.0000000    0.2537756
234240.0000000    0.2844697
234280.0000000    0.2562441
234320.0000000    0.2824712
234360.0000000    0.2789736
234400.0000000    0.2733462
234440.0000000    0.2759359
234480.0000000    0.2827305
234520.0000000    0.2856995
234560.0000000    0.2989058
234600.0000000    0.3009008
234640.0000000    0.2746189
234680.0000000    0.2523373
234720.0000000    0.2770839
234760.0000000    0.2751643
234800.0000000    0.2605071
234840.0000000    0.2854674
234880.0000000    0.2788744
234920.0000000    0.2451750
234960.0000000    0.2396419
235000.0000000    0.2570744
235040.0000000    0.2489663
235080.0000000    0.2451042
235120.0000000    0.2395557
235160.0000000    0.2472988
235200.0000000    0.2617896
235240.0000000    0.2548225
235280.0000000    0.2657476
235320.0000000    0.2423656
235360.0000000    0.2327726
235400.0000000    0.2668684
235440.0000000    0.2788803
235480.0000000    0.2648904
235520.0000000    0.2536725
235560.0000000    0.2713475
235600.0000000    0.2652066
235640.0000000    0.2512286
235680.0000000    0.2584741
235720.0000000    0.2597567
235760.0000000    0.2526326
235800.0000000    0.2400666
235840.0000000    0.2734360
235880.0000000    0.2576278
235920.0000000    0.2790497
235960.0000000    0.2823448
236000.0000000    0.2698960
236040.0000000    0.2733227
236080.0000000    0.2800814
236120.0000000    0.2632883
236160.0000000    0.2534454
236200.0000000    0.2758249
236240.0000000    0.2487962
236280.0000000    0.2671019
236320.0000000    0.2554470
236360.0000000    0.2537879
236400.0000000    0.2801614
236440.0000000    0.2554927
236480.0000000    0.2694938
236520.0000000    0.2777663
236560.0000000    0.2824073
236600.0000000    0.2727298
236640.0000000    0.2502070
236680.0000000    0.2526051
236720.0000000    0.2704321
236760.0000000    0.2463983
236800.0000000    0.2723672
236840.0000000    0.2792707
236880.0000000    0.2632322
236920.0000000    0.2532455
236960.0000000    0.2522998
237000.0000000    0.2683832
237040.0000000    0.2479019
237080.0000000    0.2648575
237120.0000000    0.2648627
237160.0000000    0.2483209
237200.0000000    0.2596119
237240.0000000    0.2570727
237280.0000000    0.2849284
237320.0000000    0.2546095
237360.0000000    0.2619314
237400.0000000    0.2660902
237440.0000000    0.2755573
237480.0000000    0.2727395
237520.0000000    0.2696816
237560.0000000    0.2618705
237600.0000000    0.2611291
237640.0000000    0.2728362
237680.0000000    0.2596977
237720.0000000    0.2451743
237760.0000000    0.2430467
237800.0000000    0.2793109
237840.0000000    0.2774814
237880.0000000    0.2911482
237920.0000000    0.2565566
237960.0000000    0.2608241
238000.0000000    0.2537801
238040.0000000    0.2742988
238080.0000000    0.2692662
238120.0000000    0.2833531
238160.0000000    0.2795706
238200.0000000    0.2645893
238240.0000000    0.2699390
238280.0000000    0.2868520
238320.0000000    0.2537267
238360.0000000    0.2762716
238400.0000000    0.2674483
238440.0000000    0.2628004
238480.0000000    0.2865808
238520.0000000    0.2872351
238560.0000000    0.2891482
238600.0000000    0.2802494
238640.0000000    0.2729531
238680.0000000    0.2977044
238720.0000000    0.2967916
238760.0000000    0.2813805
238800.0000000    0.2816622
238840.0000000    0.2906818
238880.0000000    0.2731897
238920.0000000    0.2881478
238960.0000000    0.2794545
239000.0000000    0.2922054
239040.0000000    0.2772799
239080.0000000    0.3053484
239120.0000000    0.2983019
239160.0000000    0.3180305
239200.0000000    0.2593146
239240.0000000    0.2664847
239280.0000000    0.2648061
239320.0000000    0.2896435
239360.0000000    0.2892426
239400.0000000    0.2786130
239440.0000000    0.2795110
239480.0000000    0.2827846
239520.0000000    0.2759464
239560.0000000    0.2753357
239600.0000000    0.2697672
239640.0000000    0.2741420
239680.0000000    0.2973972
239720.0000000    0.2739031
239760.0000000    0.2712200
239800.0000000    0.2609427
239840.0000000    0.2704664
239880.0000000    0.2423270
239920.0000000    0.2617884
239960.0000000    0.2660881
240000.0000000    0.2623005
240040.0000000    0.2589930
240080.0000000    0.2642789
240120.0000000    0.2765505
240160.0000000    0.2619050
240200.0000000    0.2740877
240240.0000000    0.2678309
240280.0000000    0.2537189
240320.0000000    0.2925932
240360.0000000    0.2822717
240400.0000000    0.2882352
240440.0000000    0.2699771
240480.0000000    0.2801735
240520.0000000    0.2854210
240560.0000000    0.2638917
240600.0000000    0.2770065
240640.0000000    0.2487563
240680.0000000    0.2613132
240720.0000000    0.2844114
240760.0000000    0.2750469
240800.0000000    0.2579069
240840.0000000    0.2548976
240880.0000000    0.2694117
240920.0000000    0.2662972
240960.0000000    0.2693912
241000.0000000    0.2639958
241040.0000000    0.2737826
241080.0000000    0.2897071
241120.0000000    0.2682262
241160.0000000    0.2483012
241200.0000000    0.2667496
241240.0000000    0.2724248
241280.0000000    0.2574321
241320.0000000    0.2826189
241360.0000000    0.2686842
241400.0000000    0.2797297
241440.0000000    0.2686829
241480.0000000    0.2729218
241520.0000000    0.2735335
241560.0000000    0.2673151
241600.0000000    0.2670341
241640.0000000    0.2797805
241680.0000000    0.2674693
241720.0000000    0.2847930
241760.0000000    0.2603455
241800.0000000    0.2667750
241840.0000000    0.2774329
241880.0000000    0.2786933
241920.0000000    0.2723478
241960.0000000    0.2529955
242000.0000000    0.2714661
242040.0000000    0.2718928
242080.0000000    0.2719393
242120.0000000    0.2725796
242160.0000000    0.2779520
242200.0000000    0.2814291
242240.0000000    0.2630382
242280.0000000    0.2696446
242320.0000000    0.2459204
242360.0000000    0.2827228
242400.0000000    0.2925041
242440.0000000    0.2708288
242480.0000000    0.2710971
242520.0000000    0.2637023
242560.0000000    0.2913482
242600.0000000    0.2663094
242640.0000000    0.2708921
242680.0000000    0.2663756
242720.0000000    0.2435359
242760.0000000    0.2737618
242800.0000000    0.2745133
242840.0000000    0.2752967
242880.0000000    0.2962052
242920.0000000    0.2633786
242960.0000000    0.2761219
243000.0000000    0.2959606
243040.0000000    0.2609680
243080.0000000    0.2624968
243120.0000000    0.2800965
243160.0000000    0.2836185
243200.0000000    0.2754658
243240.0000000    0.2668233
243280.0000000    0.2875780
243320.0000000    0.2845077
243360.0000000    0.2939683
243400.0000000    0.2942274
243440.0000000    0.2816536
243480.0000000    0.2727566
243520.0000000    0.2945854
243560.0000000    0.2992971
243600.0000000    0.2933245
243640.0000000    0.2735723
243680.0000000    0.2848239
243720.0000000    0.2840804
243760.0000000    0.2556659
243800.0000000    0.2736339
243840.0000000    0.2834475
243880.0000000    0.2776977
243920.0000000    0.2623271
243960.0000000    0.2919410
244000.0000000    0.2623483
244040.0000000    0.2765893
244080.0000000    0.2800789
244120.0000000    0.2618378
244160.0000000    0.2584898
244200.0000000    0.2670194
244240.0000000    0.2864178
244280.0000000    0.2937151
244320.0000000    0.2891256
244360.0000000    0.2671521
244400.0000000    0.2763276
244440.0000000    0.3024150
244480.0000000    0.2758197
244520.0000000    0.2668781
244560.0000000    0.2847044
244600.0000000    0.2764305
244640.0000000    0.3036883
244680.0000000    0.2765197
244720.0000000    0.2778394
244760.0000000    0.2914549
244800.0000000    0.2837530
244840.0000000    0.2808842
244880.0000000    0.2671587
244920.0000000    0.2868389
244960.0000000    0.2955118
245000.0000000    0.2745077
245040.0000000    0.2647669
245080.0000000    0.2635400
245120.0000000    0.2953917
245160.0000000    0.2672886
245200.0000000    0.2889744
245240.0000000    0.2870172
245280.0000000    0.2816546
245320.0000000    0.2776865
245360.0000000    0.2530992
245400.0000000    0.2490621
245440.0000000    0.2474503
245480.0000000    0.2799466
245520.0000000    0.2652519
245560.0000000    0.2579226
245600.0000000    0.2638947
245640.0000000    0.2793256
245680.0000000    0.2946639
245720.0000000    0.2690890
245760.0000000    0.2494673
245800.0000000    0.2757555
245840.0000000    0.2633124
245880.0000000    0.2714421
245920.0000000    0.2648576
245960.0000000    0.2582834
246000.0000000    0.2651917
246040.0000000    0.2521959
246080.0000000    0.2670023
246120.0000000    0.2627216
246160.0000000    0.2665028
246200.0000000    0.2568800
246240.0000000    0.2875030
246280.0000000    0.2868972
246320.0000000    0.2632715
246360.0000000    0.2671666
246400.0000000    0.2902273
246440.0000000    0.2725246
246480.0000000    0.2843758
246520.0000000    0.2921902
246560.0000000    0.2828608
246600.0000000    0.2894744
246640.0000000    0.2845428
246680.0000000    0.2562039
246720.0000000    0.2848569
246760.0000000    0.2696679
246800.0000000    0.2872801
246840.0000000    0.2785555
246880.0000000    0.2678531
246920.0000000    0.2814868
246960.0000000    0.2496044
247000.0000000    0.2886645
247040.0000000    0.2664642
247080.0000000    0.2429283
247120.0000000    0.2410558
247160.0000000    0.2610578
247200.0000000    0.2455789
247240.0000000    0.2476463
247280.0000000    0.2714080
247320.0000000    0.2471880
247360.0000000    0.2427094
247400.0000000    0.2628320
247440.0000000    0.2427748
247480.0000000    0.2401251
247520.0000000    0.2203133
247560.0000000    0.2273302
247600.0000000    0.2654570
247640.0000000    0.2323334
247680.0000000    0.2281037
247720.0000000    0.2498538
247760.0000000    0.2494580
247800.0000000    0.2701869
247840.0000000    0.2487295
247880.0000000    0.2521556
247920.0000000    0.2669829
247960.0000000    0.2611029
248000.0000000    0.2602643
248040.0000000    0.2472798
248080.0000000    0.2885514
248120.0000000    0.2773505
248160.0000000    0.2573691
248200.0000000    0.2846325
248240.0000000    0.2772803
248280.0000000    0.2775735
248320.0000000    0.2699125
248360.0000000    0.2787220
248400.0000000    0.2475769
248440.0000000    0.2684976
248480.0000000    0.2508901
248520.0000000    0.2747270
248560.0000000    0.2811574
248600.0000000    0.2628066
248640.0000000    0.2709444
248680.0000000    0.2791678
248720.0000000    0.2795775
248760.0000000    0.2800927
248800.0000000    0.2763243
248840.0000000    0.2691042
248880.0000000    0.2748712
248920.0000000    0.2831987
248960.0000000    0.2792021
249000.0000000    0.2940387
249040.0000000    0.2740709
249080.0000000    0.2887036
249120.0000000    0.2759558
249160.0000000    0.2777395
249200.0000000    0.3004127
249240.0000000    0.2806040
249280.0000000    0.2938324
249320.0000000    0.2823605
249360.0000000    0.2798322
249400.0000000    0.2747706
249440.0000000    0.2815120
249480.0000000    0.2898250
249520.0000000    0.2951862
249560.0000000    0.2787939
249600.0000000    0.2738902
249640.0000000    0.2992226
249680.0000000    0.2905168
249720.0000000    0.2750806
249760.0000000    0.2575936
249800.0000000    0.2768312
249840.0000000    0.2746181
249880.0000000    0.2721151
249920.0000000    0.2828200
249960.0000000    0.2554971
250000.0000000    0.2600599
250040.0000000    0.2748115
250080.0000000    0.2664923
250120.0000000    0.2405294
250160.0000000    0.2648974
250200.0000000    0.2884425
250240.0000000    0.2649985
250280.0000000    0.2625914
250320.0000000    0.2631202
250360.0000000    0.2494903
250400.0000000    0.2548662
250440.0000000    0.2521339
250480.0000000    0.2781077
250520.0000000    0.2552610
250560.0000000    0.2552978
250600.0000000    0.2543611
250640.0000000    0.2608680
250680.0000000    0.2645028
250720.0000000    0.2575921
250760.0000000    0.2402278
250800.0000000    0.2541154
250840.0000000    0.2634183
250880.0000000    0.2401387
250920.0000000    0.2694519
250960.0000000    0.2572750
251000.0000000    0.2600215
251040.0000000    0.2752475
251080.0000000    0.2805132
251120.0000000    0.2605633
251160.0000000    0.2587154
251200.0000000    0.2469841
251240.0000000    0.2641186
251280.0000000    0.2571736
251320.0000000    0.2526641
251360.0000000    0.2487726
251400.0000000    0.2728033
251440.0000000    0.2706116
251480.0000000    0.2685567
251520.0000000    0.2716355
251560.0000000    0.2665219
251600.0000000    0.2378217
251640.0000000    0.2528473
251680.0000000    0.2567993
251720.0000000    0.2497064
251760.0000000    0.2709027
251800.0000000    0.2774773
251840.0000000    0.2521980
251880.0000000    0.2748366
251920.0000000    0.2616243
251960.0000000    0.2779446
252000.0000000    0.2639880
252040.0000000    0.2416839
252080.0000000    0.2631908
252120.0000000    0.2476181
252160.0000000    0.2476199
252200.0000000    0.2560765
252240.0000000    0.2587295
252280.0000000    0.2492072
252320.0000000    0.2579896
252360.0000000    0.2523696
252400.0000000    0.2566316
252440.0000000    0.2717481
252480.0000000    0.2678131
252520.0000000    0.2760749
252560.0000000    0.2538486
252600.0000000    0.2439864
252640.0000000    0.2305345
252680.0000000    0.2902417
252720.0000000    0.2520439
252760.0000000    0.2741066
252800.0000000    0.2780436
252840.0000000    0.2641481
252880.0000000    0.2615105
252920.0000000    0.2584277
252960.0000000    0.2796064
253000.0000000    0.2730086
253040.0000000    0.2861343
253080.0000000    0.2726997
253120.0000000    0.2669858
253160.0000000    0.2474045
253200.0000000    0.2749166
253240.0000000    0.2696628
253280.0000000    0.2488128
253320.0000000    0.2621548
253360.0000000    0.2620199
253400.0000000    0.2726788
253440.0000000    0.2873518
253480.0000000    0.2814007
253520.0000000    0.3020498
253560.0000000    0.2652198
253600.0000000    0.2594857
253640.0000000    0.2896319
253680.0000000    0.2886515
253720.0000000    0.2866475
253760.0000000    0.2921921
253800.0000000    0.2809530
253840.0000000    0.3016497
253880.0000000    0.2939894
253920.0000000    0.2666153
253960.0000000    0.2651130
254000.0000000    0.2737865
254040.0000000    0.2698867
254080.0000000    0.2653539
254120.0000000    0.2571212
254160.0000000    0.2687822
254200.0000000    0.2596894
254240.0000000    0.2902907
254280.0000000    0.2377755
254320.0000000    0.2407292
254360.0000000    0.2521121
254400.0000000    0.2382320
254440.0000000    0.2539215
254480.0000000    0.2466408
254520.0000000    0.2582031
254560.0000000    0.2563875
254600.0000000    0.2594992
254640.0000000    0.2547320
254680.0000000    0.2326527
254720.0000000    0.2658890
254760.0000000    0.2850821
254800.0000000    0.2828268
254840.0000000    0.2774259
254880.0000000    0.2627572
254920.0000000    0.2654321
254960.0000000    0.2617284
255000.0000000    0.2731901
255040.0000000    0.2643912
255080.0000000    0.2471470
255120.0000000    0.2532637
255160.0000000    0.2827136
255200.0000000    0.2672815
255240.0000000    0.2732594
255280.0000000    0.2771371
255320.0000000    0.2640061
255360.0000000    0.2527896
255400.0000000    0.2593898
255440.0000000    0.2659737
255480.0000000    0.2534626
255520.0000000    0.2712724
255560.0000000    0.2649426
255600.0000000    0.2606731
255640.0000000    0.2435661
255680.0000000    0.2481977
255720.0000000    0.2684780
255760.0000000    0.2835280
255800.0000000    0.2466994
255840.0000000    0.2374063
255880.0000000    0.2527073
255920.0000000    0.2565118
255960.0000000    0.2678817
256000.0000000    0.2561601
256040.0000000    0.2741414
256080.0000000    0.2532883
256120.0000000    0.2644652
256160.0000000    0.2801056
256200.0000000    0.2612921
256240.0000000    0.2658567
256280.0000000    0.2604921
256320.0000000    0.2728277
256360.0000000    0.2665096
256400.0000000    0.2598824
256440.0000000    0.2599331
256480.0000000    0.2613184
256520.0000000    0.2515368
256560.0000000    0.2651052
256600.0000000    0.2383807
256640.0000000    0.2507321
256680.0000000    0.2508897
256720.0000000    0.2516795
256760.0000000    0.2785080
256800.0000000    0.2581923
256840.0000000    0.2604890
256880.0000000    0.2544837
256920.0000000    0.2780763
256960.0000000    0.2502089
257000.0000000    0.2733469
257040.0000000    0.2412408
257080.0000000    0.2637053
257120.0000000    0.2489875
257160.0000000    0.2661237
257200.0000000    0.2500508
257240.0000000    0.2395791
257280.0000000    0.2521605
257320.0000000    0.2607951
257360.0000000    0.2722102
257400.0000000    0.2443167
257440.0000000    0.2615189
257480.0000000    0.2632255
257520.0000000    0.2556682
257560.0000000    0.2801298
257600.0000000    0.2777872
257640.0000000    0.2468237
257680.0000000    0.2531447
257720.0000000    0.2618024
257760.0000000    0.2575645
257800.0000000    0.2723627
257840.0000000    0.2727568
257880.0000000    0.2774147
257920.0000000    0.2713937
257960.0000000    0.2913720
258000.0000000    0.2826940
258040.0000000    0.2788687
258080.0000000    0.2960852
258120.0000000    0.3037640
258160.0000000    0.2692595
258200.0000000    0.2712293
258240.0000000    0.2859202
258280.0000000    0.2809197
258320.0000000    0.2773764
258360.0000000    0.2641308
258400.0000000    0.2569925
258440.0000000    0.2652937
258480.0000000    0.2667535
258520.0000000    0.2692027
258560.0000000    0.2869570
258600.0000000    0.2867527
258640.0000000    0.2641609
258680.0000000    0.2708440
258720.0000000    0.2868885
258760.0000000    0.2928006
258800.0000000    0.2930288
258840.0000000    0.2883196
258880.0000000    0.2524537
258920.0000000    0.2654723
258960.0000000    0.2929223
259000.0000000    0.2872691
259040.0000000    0.2837785
259080.0000000    0.2741236
259120.0000000    0.2658211
259160.0000000    0.2590758
259200.0000000    0.2743216
259240.0000000    0.2893328
259280.0000000    0.2721921
259320.0000000    0.2629059
259360.0000000    0.2757461
259400.0000000    0.2905307
259440.0000000    0.2782471
259480.0000000    0.2592823
259520.0000000    0.2936222
259560.0000000    0.2993974
259600.0000000    0.2731622
259640.0000000    0.2814953
259680.0000000    0.2734171
259720.0000000    0.2865034
259760.0000000    0.2554002
259800.0000000    0.2484362
259840.0000000    0.2501323
259880.0000000    0.2668771
259920.0000000    0.2595664
259960.0000000    0.2791807
260000.0000000    0.2532843
260040.0000000    0.2550734
260080.0000000    0.2521320
260120.0000000    0.2802767
260160.0000000    0.2831363
260200.0000000    0.2607467
260240.0000000    0.2665436
260280.0000000    0.2776244
260320.0000000    0.2572710
260360.0000000    0.2707958
260400.0000000    0.2531206
260440.0000000    0.2570958
260480.0000000    0.2643010
260520.0000000    0.2576709
260560.0000000    0.2468626
260600.0000000    0.2562580
260640.0000000    0.2796955
260680.0000000    0.2791411
260720.0000000    0.2381879
260760.0000000    0.2480570
260800.0000000    0.2637665
260840.0000000    0.2605867
260880.0000000    0.2382625
260920.0000000    0.2669158
260960.0000000    0.2418550
261000.0000000    0.2555539
261040.0000000    0.2423048
261080.0000000    0.2670377
261120.0000000    0.2761807
261160.0000000    0.2585019
261200.0000000    0.2364007
261240.0000000    0.2605585
261280.0000000    0.2624959
261320.0000000    0.2569616
261360.0000000    0.2540531
261400.0000000    0.2474278
261440.0000000    0.2682194
261480.0000000    0.2453245
261520.0000000    0.2520770
261560.0000000    0.2658015
261600.0000000    0.2519613
261640.0000000    0.2649988
261680.0000000    0.2627494
261720.0000000    0.2502253
261760.0000000    0.2528919
261800.0000000    0.2458854
261840.0000000    0.2166432
261880.0000000    0.2446057
261920.0000000    0.2536933
261960.0000000    0.2409665
262000.0000000    0.2476877
262040.0000000    0.2395422
262080.0000000    0.2473931
262120.0000000    0.2377891
262160.0000000    0.2215190
262200.0000000    0.2033849
262240.0000000    0.2121178
262280.0000000    0.2270541
262320.0000000    0.2497548
262360.0000000    0.2414333
262400.0000000    0.2570362
262440.0000000    0.2254744
262480.0000000    0.2479894
262520.0000000    0.2503181
262560.0000000    0.2454112
262600.0000000    0.2397833
262640.0000000    0.2354710
262680.0000000    0.2546866
262720.0000000    0.2374814
262760.0000000    0.2549281
262800.0000000    0.2807398
262840.0000000    0.2452432
262880.0000000    0.2681807
262920.0000000    0.2680698
262960.0000000    0.2703693
263000.0000000    0.2512501
263040.0000000    0.2438798
263080.0000000    0.2344836
263120.0000000    0.2447109
263160.0000000    0.2398415
263200.0000000    0.2559688
263240.0000000    0.2575439
263280.0000000    0.2639568
263320.0000000    0.2826589
263360.0000000    0.2622552
263400.0000000    0.2485823
263440.0000000    0.2471479
263480.0000000    0.2528427
263520.0000000    0.2402158
263560.0000000    0.2279116
263600.0000000    0.2707239
263640.0000000    0.2418809
263680.0000000    0.2405458
263720.0000000    0.2435997
263760.0000000    0.2344949
263800.0000000    0.2466028
263840.0000000    0.2447270
263880.0000000    0.2433722
263920.0000000    0.2678427
263960.0000000    0.2750717
264000.0000000    0.2609103
264040.0000000    0.2621960
264080.0000000    0.2628402
264120.0000000    0.2679550
264160.0000000    0.2296244
264200.0000000    0.2474916
264240.0000000    0.2609213
264280.0000000    0.2382937
264320.0000000    0.2492814
264360.0000000    0.2517975
264400.0000000    0.2380586
264440.0000000    0.2341569
264480.0000000    0.2446710
264520.0000000    0.2426040
264560.0000000    0.2397589
264600.0000000    0.2511971
264640.0000000    0.2414059
264680.0000000    0.2455242
264720.0000000    0.2537331
264760.0000000    0.2509753
264800.0000000    0.2416696
264840.0000000    0.2433590
264880.0000000    0.2544698
264920.0000000    0.2565493
264960.0000000    0.2752052
265000.0000000    0.2501135
265040.0000000    0.2496989
265080.0000000    0.2450637
265120.0000000    0.2404742
265160.0000000    0.2298140
265200.0000000    0.2689102
265240.0000000    0.2413743
265280.0000000    0.2528880
265320.0000000    0.2337065
265360.0000000    0.2534276
265400.0000000    0.2466613
265440.0000000    0.2421590
265480.0000000    0.2267004
265520.0000000    0.2571426
265560.0000000    0.2315255
265600.0000000    0.2566201
265640.0000000    0.2426803
265680.0000000    0.2444129
265720.0000000    0.2374027
265760.0000000    0.2365319
265800.0000000    0.2665031
265840.0000000    0.2330441
265880.0000000    0.2592333
265920.0000000    0.2444521
265960.0000000    0.2489936
266000.0000000    0.2417641
266040.0000000    0.2323798
266080.0000000    0.2505721
266120.0000000    0.2550167
266160.0000000    0.2514527
266200.0000000    0.2433238
266240.0000000    0.2416045
266280.0000000    0.2606100
266320.0000000    0.2782662
266360.0000000    0.2593893
266400.0000000    0.2621939
266440.0000000    0.2675436
266480.0000000    0.2500638
266520.0000000    0.2608109
266560.0000000    0.2388527
266600.0000000    0.2374153
266640.0000000    0.2299307
266680.0000000    0.2386968
266720.0000000    0.2541225
266760.0000000    0.2754128
266800.0000000    0.2668819
266840.0000000    0.2508574
266880.0000000    0.2502918
266920.0000000    0.2422902
266960.0000000    0.2307177
267000.0000000    0.2481124
267040.0000000    0.2463034
267080.0000000    0.2434987
267120.0000000    0.2458020
267160.0000000    0.2631779
267200.0000000    0.2724437
267240.0000000    0.2781051
267280.0000000    0.2433361
267320.0000000    0.2481133
267360.0000000    0.2303578
267400.0000000    0.2548536
267440.0000000    0.2456268
267480.0000000    0.2431243
267520.0000000    0.2473122
267560.0000000    0.2556460
267600.0000000    0.2650827
267640.0000000    0.2540687
267680.0000000    0.2438920
267720.0000000    0.2631060
267760.0000000    0.2544775
267800.0000000    0.2457679
267840.0000000    0.2855833
267880.0000000    0.2657542
267920.0000000    0.2700589
267960.0000000    0.2462029
268000.0000000    0.2664948
268040.0000000    0.2632652
268080.0000000    0.2415842
268120.0000000    0.2462999
268160.0000000    0.2512761
268200.0000000    0.2344334
268240.0000000    0.2337398
268280.0000000    0.2359365
268320.0000000    0.2256322
268360.0000000    0.2386128
268400.0000000    0.2598774
268440.0000000    0.2439126
268480.0000000    0.2592058
268520.0000000    0.2332526
268560.0000000    0.2385091
268600.0000000    0.2551439
268640.0000000    0.2582882
268680.0000000    0.2432378
268720.0000000    0.2435524
268760.0000000    0.2484392
268800.0000000    0.2563047
268840.0000000    0.2440401
268880.0000000    0.2678643
268920.0000000    0.2603605
268960.0000000    0.2619286
269000.0000000    0.2533188
269040.0000000    0.2453988
269080.0000000    0.2442155
269120.0000000    0.2514548
269160.0000000    0.2513892
269200.0000000    0.2525094
269240.0000000    0.2406116
269280.0000000    0.2569193
269320.0000000    0.2442309
269360.0000000    0.2530641
269400.0000000    0.2576648
269440.0000000    0.2412741
269480.0000000    0.2375022
269520.0000000    0.2461778
269560.0000000    0.2429700
269600.0000000    0.2366013
269640.0000000    0.2334421
269680.0000000    0.2278807
269720.0000000    0.2474536
269760.0000000    0.2423683
269800.0000000    0.2440841
269840.0000000    0.2469607
269880.0000000    0.2481704
269920.0000000    0.2554130
269960.0000000    0.2584089
270000.0000000    0.2746133
270040.0000000    0.2646595
270080.0000000    0.2437735
270120.0000000    0.2611688
270160.0000000    0.2450778
270200.0000000    0.2504869
270240.0000000    0.2637379
270280.0000000    0.2482253
270320.0000000    0.2356480
270360.0000000    0.2503726
270400.0000000    0.2622285
270440.0000000    0.2363508
270480.0000000    0.2343148
270520.0000000    0.2254904
270560.0000000    0.2502148
270600.0000000    0.2342469
270640.0000000    0.2305547
270680.0000000    0.2651082
270720.0000000    0.2664891
270760.0000000    0.2481781
270800.0000000    0.2393258
270840.0000000    0.2636772
270880.0000000    0.2517816
270920.0000000    0.2345254
270960.0000000    0.2530584
271000.0000000    0.2720367
271040.0000000    0.2530281
271080.0000000    0.2547819
271120.0000000    0.2491814
271160.0000000    0.2558807
271200.0000000    0.2590696
271240.0000000    0.2534955
271280.0000000    0.2498369
271320.0000000    0.2515566
271360.0000000    0.2591834
271400.0000000    0.2533569
271440.0000000    0.2461564
271480.0000000    0.2570130
271520.0000000    0.2228563
271560.0000000    0.2489433
271600.0000000    0.2585672
271640.0000000    0.2606225
271680.0000000    0.2423941
271720.0000000    0.2399992
271760.0000000    0.2459679
271800.0000000    0.2354133
271840.0000000    0.2445795
271880.0000000    0.2561921
271920.0000000    0.2609715
271960.0000000    0.2587107
272000.0000000    0.2541672
272040.0000000    0.2524981
272080.0000000    0.2509844
272120.0000000    0.2498823
272160.0000000    0.2480771
272200.0000000    0.2582055
272240.0000000    0.2499503
272280.0000000    0.2501430
272320.0000000    0.2497974
272360.0000000    0.2405918
272400.0000000    0.2351956
272440.0000000    0.2451214
272480.0000000    0.2805941
272520.0000000    0.2782600
272560.0000000    0.2741790
272600.0000000    0.2534080
272640.0000000    0.2712356
272680.0000000    0.2552547
272720.0000000    0.2714752
272760.0000000    0.2724101
272800.0000000    0.2667367
272840.0000000    0.2474204
272880.0000000    0.2516170
272920.0000000    0.2460616
272960.0000000    0.2628871
273000.0000000    0.2609978
273040.0000000    0.2441760
273080.0000000    0.2363357
273120.0000000    0.2496549
273160.0000000    0.2247964
273200.0000000    0.2623999
273240.0000000    0.2572124
273280.0000000    0.2608210
273320.0000000    0.2549942
273360.0000000    0.2650255
273400.0000000    0.2625205
273440.0000000    0.2687954
273480.0000000    0.2679461
273520.0000000    0.2623610
273560.0000000    0.2732429
273600.0000000    0.2720223
273640.0000000    0.2589569
273680.0000000    0.2561131
273720.0000000    0.2603921
273760.0000000    0.2517814
273800.0000000    0.2544810
273840.0000000    0.2616814
273880.0000000    0.2592127
273920.0000000    0.2535231
273960.0000000    0.2731348
274000.0000000    0.2610653
274040.0000000    0.2609469
274080.0000000    0.2568507
274120.0000000    0.2664484
274160.0000000    0.2789864
274200.0000000    0.2730683
274240.0000000    0.2836462
274280.0000000    0.2612987
274320.0000000    0.2648685
274360.0000000    0.2760466
274400.0000000    0.2747931
274440.0000000    0.2605281
274480.0000000    0.2615079
274520.0000000    0.2510338
274560.0000000    0.2372919
274600.0000000    0.2491636
274640.0000000    0.2510730
274680.0000000    0.2518181
274720.0000000    0.2510419
274760.0000000    0.2611201
274800.0000000    0.2646997
274840.0000000    0.2423939
274880.0000000    0.2665178
274920.0000000    0.2748092
274960.0000000    0.2761015
275000.0000000    0.2537497
275040.0000000    0.2555845
275080.0000000    0.2742070
275120.0000000    0.2751063
275160.0000000    0.2694061
275200.0000000    0.2562390
275240.0000000    0.2615322
275280.0000000    0.2870135
275320.0000000    0.2651167
275360.0000000    0.2551091
275400.0000000    0.2446752
275440.0000000    0.2482648
275480.0000000    0.2389683
275520.0000000    0.2373143
275560.0000000    0.2478568
275600.0000000    0.2527807
275640.0000000    0.2534952
275680.0000000    0.2707061
275720.0000000    0.2453076
275760.0000000    0.2536877
275800.0000000    0.2581927
275840.0000000    0.2592977
275880.0000000    0.2412332
275920.0000000    0.2826723
275960.0000000    0.2964448
276000.0000000    0.2725294
276040.0000000    0.2651448
276080.0000000    0.2727933
276120.0000000    0.2400825
276160.0000000    0.2668013
276200.0000000    0.2546433
276240.0000000    0.2708743
276280.0000000    0.2783406
276320.0000000    0.2918697
276360.0000000    0.2610134
276400.0000000    0.2676002
276440.0000000    0.2717561
276480.0000000    0.2685046
276520.0000000    0.2756382
276560.0000000    0.2443761
276600.0000000    0.2617411
276640.0000000    0.2711647
276680.0000000    0.2796775
276720.0000000    0.2669706
276760.0000000    0.2775329
276800.0000000    0.2595192
276840.0000000    0.2715234
276880.0000000    0.2786897
276920.0000000    0.2798889
276960.0000000    0.2834264
277000.0000000    0.2715589
277040.0000000    0.2814456
277080.0000000    0.2836284
277120.0000000    0.2734822
277160.0000000    0.2660404
277200.0000000    0.2533966
277240.0000000    0.2533590
277280.0000000    0.2615552
277320.0000000    0.2696774
277360.0000000    0.2771183
277400.0000000    0.2610932
277440.0000000    0.2413368
277480.0000000    0.2459391
277520.0000000    0.2645702
277560.0000000    0.2693793
277600.0000000    0.2676668
277640.0000000    0.2648358
277680.0000000    0.2518969
277720.0000000    0.2542214
277760.0000000    0.2587737
277800.0000000    0.2607147
277840.0000000    0.2644565
277880.0000000    0.2698963
277920.0000000    0.2621829
277960.0000000    0.2706848
278000.0000000    0.2563055
278040.0000000    0.2794561
278080.0000000    0.2500354
278120.0000000    0.2478860
278160.0000000    0.2528039
278200.0000000    0.2703282
278240.0000000    0.2628987
278280.0000000    0.2700024
278320.0000000    0.2705915
278360.0000000    0.2582529
278400.0000000    0.2680919
278440.0000000    0.2598579
278480.0000000    0.2637328
278520.0000000    0.2586312
278560.0000000    0.2516713
278600.0000000    0.2553746
278640.0000000    0.2618865
278680.0000000    0.2513122
278720.0000000    0.2786800
278760.0000000    0.2793221
278800.0000000    0.2584765
278840.0000000    0.2673320
278880.0000000    0.2608210
278920.0000000    0.2721660
278960.0000000    0.2418791
279000.0000000    0.2696141
279040.0000000    0.2756806
279080.0000000    0.2546037
279120.0000000    0.2761230
279160.0000000    0.2578236
279200.0000000    0.2751777
279240.0000000    0.2702338
279280.0000000    0.2729734
279320.0000000    0.2576745
279360.0000000    0.2777215
279400.0000000    0.2854767
279440.0000000    0.2819812
279480.0000000    0.2473371
279520.0000000    0.2524938
279560.0000000    0.2613879
279600.0000000    0.2586153
279640.0000000    0.2359695
279680.0000000    0.2509984
279720.0000000    0.2631764
279760.0000000    0.2650784
279800.0000000    0.2661742
279840.0000000    0.2459806
279880.0000000    0.2491288
279920.0000000    0.2812122
279960.0000000    0.2672890
280000.0000000    0.2857806
280040.0000000    0.2636695
280080.0000000    0.2636300
280120.0000000    0.2808009
280160.0000000    0.2688921
280200.0000000    0.2829254
280240.0000000    0.2887951
280280.0000000    0.2787712
280320.0000000    0.2826670
280360.0000000    0.2810436
280400.0000000    0.2881307
280440.0000000    0.2912218
280480.0000000    0.2824165
280520.0000000    0.2679449
280560.0000000    0.2880352
280600.0000000    0.2955587
280640.0000000    0.2824376
280680.0000000    0.2876278
280720.0000000    0.2759904
280760.0000000    0.2827229
280800.0000000    0.2810734
280840.0000000    0.2557874
280880.0000000    0.2866233
280920.0000000    0.2568433
280960.0000000    0.2761958
281000.0000000    0.2499797
281040.0000000    0.2874845
281080.0000000    0.2592558
281120.0000000    0.2537604
281160.0000000    0.2520852
281200.0000000    0.2645295
281240.0000000    0.2819859
281280.0000000    0.2644359
281320.0000000    0.2618143
281360.0000000    0.2582372
281400.0000000    0.2711059
281440.0000000    0.2720852
281480.0000000    0.2763385
281520.0000000    0.2695338
281560.0000000    0.2700360
281600.0000000    0.2809829
281640.0000000    0.2729871
281680.0000000    0.2737378
281720.0000000    0.2995261
281760.0000000    0.2887756
281800.0000000    0.2785889
281840.0000000    0.2897654
281880.0000000    0.2796175
281920.0000000    0.2592462
281960.0000000    0.2460475
282000.0000000    0.2441432
282040.0000000    0.2643074
282080.0000000    0.2742951
282120.0000000    0.2518079
282160.0000000    0.2693700
282200.0000000    0.2586076
282240.0000000    0.2690174
282280.0000000    0.2538814
282320.0000000    0.2720788
282360.0000000    0.2974674
282400.0000000    0.2967410
282440.0000000    0.2666663
282480.0000000    0.2729824
282520.0000000    0.2675929
282560.0000000    0.2522108
282600.0000000    0.2798173
282640.0000000    0.2664810
282680.0000000    0.2720402
282720.0000000    0.2470253
282760.0000000    0.2853211
282800.0000000    0.2635785
282840.0000000    0.2733139
282880.0000000    0.2470821
282920.0000000    0.2555205
282960.0000000    0.2673385
283000.0000000    0.2617329
283040.0000000    0.2616308
283080.0000000    0.2243593
283120.0000000    0.2486446
283160.0000000    0.2501970
283200.0000000    0.2594843
283240.0000000    0.2661358
283280.0000000    0.2650205
283320.0000000    0.2572640
283360.0000000    0.2448117
283400.0000000    0.2444133
283440.0000000    0.2688658
283480.0000000    0.2596707
283520.0000000    0.2379377
283560.0000000    0.2528200
283600.0000000    0.2529393
283640.0000000    0.2610067
283680.0000000    0.2612364
283720.0000000    0.2540168
283760.0000000    0.2589828
283800.0000000    0.2603276
283840.0000000    0.2532103
283880.0000000    0.2596135
283920.0000000    0.2616973
283960.0000000    0.2653813
284000.0000000    0.2626664
284040.0000000    0.2514853
284080.0000000    0.2649097
284120.0000000    0.2722127
284160.0000000    0.2502300
284200.0000000    0.2816131
284240.0000000    0.2812069
284280.0000000    0.2630293
284320.0000000    0.2782499
284360.0000000    0.2717011
284400.0000000    0.2693575
284440.0000000    0.2761129
284480.0000000    0.2795931
284520.0000000    0.2538225
284560.0000000    0.2489447
284600.0000000    0.2456813
284640.0000000    0.2627468
284680.0000000    0.2551566
284720.0000000    0.2618751
284760.0000000    0.2596928
284800.0000000    0.2622937
284840.0000000    0.2526554
284880.0000000    0.2596875
284920.0000000    0.2743909
284960.0000000    0.2709657
285000.0000000    0.2549119
285040.0000000    0.2565976
285080.0000000    0.2676222
285120.0000000    0.2583628
285160.0000000    0.2605461
285200.0000000    0.2672041
285240.0000000    0.2684091
285280.0000000    0.2580339
285320.0000000    0.2657717
285360.0000000    0.2662211
285400.0000000    0.2541372
285440.0000000    0.2591844
285480.0000000    0.2656650
285520.0000000    0.2766766
285560.0000000    0.2735345
285600.0000000    0.2773945
285640.0000000    0.2757720
285680.0000000    0.2738779
285720.0000000    0.2678909
285760.0000000    0.2903788
285800.0000000    0.2915633
285840.0000000    0.2771262
285880.0000000    0.2602595
285920.0000000    0.2663808
285960.0000000    0.2564827
286000.0000000    0.2611330
286040.0000000    0.2587751
286080.0000000    0.2613949
286120.0000000    0.2644222
286160.0000000    0.2831026
286200.0000000    0.2658861
286240.0000000    0.2645828
286280.0000000    0.2600215
286320.0000000    0.2486087
286360.0000000    0.2579373
286400.0000000    0.2710272
286440.0000000    0.2588689
286480.0000000    0.2485359
286520.0000000    0.2758975
286560.0000000    0.2757835
286600.0000000    0.2798670
286640.0000000    0.2711324
286680.0000000    0.2796719
286720.0000000    0.2765298
286760.0000000    0.2690750
286800.0000000    0.2691768
286840.0000000    0.2705948
286880.0000000    0.2736557
286920.0000000    0.2681097
286960.0000000    0.2771759
287000.0000000    0.2721241
287040.0000000    0.2710962
287080.0000000    0.2635097
287120.0000000    0.2648339
287160.0000000    0.2831309
287200.0000000    0.2529161
287240.0000000    0.2764426
287280.0000000    0.2508421
287320.0000000    0.2463897
287360.0000000    0.2697958
287400.0000000    0.2690746
287440.0000000    0.2491622
287480.0000000    0.2518513
287520.0000000    0.2660687
287560.0000000    0.2739626
287600.0000000    0.2777708
287640.0000000    0.2587637
287680.0000000    0.2777906
287720.0000000    0.2856900
287760.0000000    0.2693016
287800.0000000    0.2807195
287840.0000000    0.2897515
287880.0000000    0.2716740
287920.0000000    0.2782865
287960.0000000    0.2706166
288000.0000000    0.2739161
288040.0000000    0.2668428
288080.0000000    0.2760372
288120.0000000    0.2497261
288160.0000000    0.2623408
288200.0000000    0.2615446
288240.0000000    0.2733624
288280.0000000    0.2569000
288320.0000000    0.2701235
288360.0000000    0.2639448
288400.0000000    0.2508061
288440.0000000    0.2438672
288480.0000000    0.2553124
288520.0000000    0.2587862
288560.0000000    0.2637347
288600.0000000    0.2643325
288640.0000000    0.2635047
288680.0000000    0.2677560
288720.0000000    0.2604572
288760.0000000    0.2532412
288800.0000000    0.2457546
288840.0000000    0.2726190
288880.0000000    0.2624725
288920.0000000    0.2650676
288960.0000000    0.2619980
289000.0000000    0.2707336
289040.0000000    0.2762942
289080.0000000    0.2838153
289120.0000000    0.2597430
289160.0000000    0.2710851
289200.0000000    0.2850964
289240.0000000    0.2641031
289280.0000000    0.2559007
289320.0000000    0.2624780
289360.0000000    0.2592627
289400.0000000    0.2630877
289440.0000000    0.2605503
289480.0000000    0.2530124
289520.0000000    0.2753244
289560.0000000    0.2809035
289600.0000000    0.2737522
289640.0000000    0.2905582
289680.0000000    0.2801991
289720.0000000    0.2720192
289760.0000000    0.2673829
289800.0000000    0.2659005
289840.0000000    0.2816622
289880.0000000    0.2781508
289920.0000000    0.2947034
289960.0000000    0.2826144
290000.0000000    0.2877915
290040.0000000    0.2542450
290080.0000000    0.2722898
290120.0000000    0.2586641
290160.0000000    0.2676085
290200.0000000    0.2679682
290240.0000000    0.2781692
290280.0000000    0.2975524
290320.0000000    0.2686134
290360.0000000    0.2726331
290400.0000000    0.2517634
290440.0000000    0.2688385
290480.0000000    0.2629952
290520.0000000    0.2567424
290560.0000000    0.2738311
290600.0000000    0.2507431
290640.0000000    0.2618723
290680.0000000    0.2623548
290720.0000000    0.2446463
290760.0000000    0.2749461
290800.0000000    0.2681917
290840.0000000    0.2616670
290880.0000000    0.2707284
290920.0000000    0.2670480
290960.0000000    0.2711696
291000.0000000    0.2716730
291040.0000000    0.2624041
291080.0000000    0.2741315
291120.0000000    0.2866021
291160.0000000    0.2848196
291200.0000000    0.2673131
291240.0000000    0.2771702
291280.0000000    0.2808719
291320.0000000    0.2813412
291360.0000000    0.2602063
291400.0000000    0.2716326
291440.0000000    0.3047263
291480.0000000    0.2759932
291520.0000000    0.2839471
291560.0000000    0.2797605
291600.0000000    0.2673062
291640.0000000    0.2622660
291680.0000000    0.2833023
291720.0000000    0.2551476
291760.0000000    0.2562065
291800.0000000    0.2635404
291840.0000000    0.2675256
291880.0000000    0.2393820
291920.0000000    0.2552591
291960.0000000    0.2842133
292000.0000000    0.2787963
292040.0000000    0.2775163
292080.0000000    0.2740595
292120.0000000    0.2782272
292160.0000000    0.2858718
292200.0000000    0.2797051
292240.0000000    0.2602433
292280.0000000    0.2640049
292320.0000000    0.2535558
292360.0000000    0.2561235
292400.0000000    0.2579997
292440.0000000    0.2566606
292480.0000000    0.2325581
292520.0000000    0.2449088
292560.0000000    0.2581936
292600.0000000    0.2655719
292640.0000000    0.2554502
292680.0000000    0.2607429
292720.0000000    0.2487498
292760.0000000    0.2563142
292800.0000000    0.2406192
292840.0000000    0.2723027
292880.0000000    0.2639762
292920.0000000    0.2605182
292960.0000000    0.2510991
293000.0000000    0.2614553
293040.0000000    0.2523257
293080.0000000    0.2594945
293120.0000000    0.2550814
293160.0000000    0.2312363
293200.0000000    0.2533244
293240.0000000    0.2533810
293280.0000000    0.2671193
293320.0000000    0.2678496
293360.0000000    0.2600497
293400.0000000    0.2548179
293440.0000000    0.2537437
293480.0000000    0.2415375
293520.0000000    0.2587661
293560.0000000    0.2489380
293600.0000000    0.2597531
293640.0000000    0.2470900
293680.0000000    0.2894724
293720.0000000    0.2777235
293760.0000000    0.2563659
293800.0000000    0.2651702
293840.0000000    0.2537755
293880.0000000    0.2589010
293920.0000000    0.2492545
293960.0000000    0.2533152
294000.0000000    0.2491421
294040.0000000    0.2470350
294080.0000000    0.2671551
294120.0000000    0.2543572
294160.0000000    0.2678220
294200.0000000    0.2638055
294240.0000000    0.2857518
294280.0000000    0.2673747
294320.0000000    0.2571575
294360.0000000    0.2700327
294400.0000000    0.2454590
294440.0000000    0.2697359
294480.0000000    0.2603788
294520.0000000    0.2643595
294560.0000000    0.2709979
294600.0000000    0.2784265
294640.0000000    0.2788435
294680.0000000    0.2851104
294720.0000000    0.2916685
294760.0000000    0.2608243
294800.0000000    0.2660847
294840.0000000    0.2849263
294880.0000000    0.2671334
294920.0000000    0.2532719
294960.0000000    0.2727702
295000.0000000    0.2985494
295040.0000000    0.2879304
295080.0000000    0.2860523
295120.0000000    0.2736566
295160.0000000    0.2377416
295200.0000000    0.2720871
295240.0000000    0.2722323
295280.0000000    0.2576125
295320.0000000    0.2671318
295360.0000000    0.2900040
295400.0000000    0.2898845
295440.0000000    0.2966825
295480.0000000    0.2941476
295520.0000000    0.2759780
295560.0000000    0.2780516
295600.0000000    0.2790211
295640.0000000    0.2776690
295680.0000000    0.2991301
295720.0000000    0.2732072
295760.0000000    0.2782082
295800.0000000    0.2849078
295840.0000000    0.2870490
295880.0000000    0.2909460
295920.0000000    0.2804437
295960.0000000    0.2932434
296000.0000000    0.2837150
296040.0000000    0.2755792
296080.0000000    0.2531928
296120.0000000    0.2648495
296160.0000000    0.2706884
296200.0000000    0.2772516
296240.0000000    0.2845741
296280.0000000    0.2755257
296320.0000000    0.2680724
296360.0000000    0.2925415
296400.0000000    0.2853287
296440.0000000    0.2808863
296480.0000000    0.2832954
296520.0000000    0.2819304
296560.0000000    0.2893883
296600.0000000    0.2843987
296640.0000000    0.2775339
296680.0000000    0.2953763
296720.0000000    0.2686057
296760.0000000    0.2863827
296800.0000000    0.2924466
296840.0000000    0.2697243
296880.0000000    0.2539968
296920.0000000    0.2533315
296960.0000000    0.2505260
297000.0000000    0.2214050
297040.0000000    0.2468217
297080.0000000    0.2462323
297120.0000000    0.2587914
297160.0000000    0.2442240
297200.0000000    0.2650059
297240.0000000    0.2570642
297280.0000000    0.2530720
297320.0000000    0.2542821
297360.0000000    0.2626761
297400.0000000    0.2506632
297440.0000000    0.2605789
297480.0000000    0.2534624
297520.0000000    0.2591731
297560.0000000    0.2444583
297600.0000000    0.2617180
297640.0000000    0.2759371
297680.0000000    0.2627690
297720.0000000    0.2714622
297760.0000000    0.2836638
297800.0000000    0.2949249
297840.0000000    0.2829975
297880.0000000    0.2787505
297920.0000000    0.2704329
297960.0000000    0.2984092
298000.0000000    0.2969780
298040.0000000    0.2845514
298080.0000000    0.2640642
298120.0000000    0.2890679
298160.0000000    0.2776875
298200.0000000    0.2905423
298240.0000000    0.2923887
298280.0000000    0.2912616
298320.0000000    0.2815497
298360.0000000    0.2845978
298400.0000000    0.2965288
298440.0000000    0.2605564
298480.0000000    0.2679862
298520.0000000    0.2666065
298560.0000000    0.2627473
298600.0000000    0.2710263
298640.0000000    0.2560936
298680.0000000    0.2687017
298720.0000000    0.2508526
298760.0000000    0.2429506
298800.0000000    0.2580593
298840.0000000    0.2724988
298880.0000000    0.2728355
298920.0000000    0.2813316
298960.0000000    0.2804820
299000.0000000    0.2924182
299040.0000000    0.2636823
299080.0000000    0.2560827
299120.0000000    0.2629927
299160.0000000    0.2885319
299200.0000000    0.2702277
299240.0000000    0.2677432
299280.0000000    0.2809131
299320.0000000    0.2736943
299360.0000000    0.2893785
299400.0000000    0.2958666
299440.0000000    0.2944710
299480.0000000    0.2732235
299520.0000000    0.2688534
299560.0000000    0.2635757
299600.0000000    0.2596074
299640.0000000    0.2451149
299680.0000000    0.2386332
299720.0000000    0.2381242
299760.0000000    0.2380060
299800.0000000    0.2654348
299840.0000000    0.2641284
299880.0000000    0.2423780
299920.0000000    0.2610338
299960.0000000    0.2566955
300000.0000000    0.2583354
300040.0000000    0.2667464
300080.0000000    0.2651962
300120.0000000    0.2371911
300160.0000000    0.2683023
300200.0000000    0.2823233
300240.0000000    0.2906072
300280.0000000    0.2571291
300320.0000000    0.2562295
300360.0000000    0.2447752
300400.0000000    0.2764841
300440.0000000    0.2563058
300480.0000000    0.2482062
300520.0000000    0.2526073
300560.0000000    0.2366037
300600.0000000    0.2594398
300640.0000000    0.2461510
300680.0000000    0.2445959
300720.0000000    0.2629992
300760.0000000    0.2477644
300800.0000000    0.2244115
300840.0000000    0.2546677
300880.0000000    0.2513048
300920.0000000    0.2756114
300960.0000000    0.2932811
301000.0000000    0.2837258
301040.0000000    0.2788202
301080.0000000    0.2605248
301120.0000000    0.2668932
301160.0000000    0.2755368
301200.0000000    0.2932908
301240.0000000    0.2649960
301280.0000000    0.2795094
301320.0000000    0.3032503
301360.0000000    0.2983474
301400.0000000    0.3025218
301440.0000000    0.2928281
301480.0000000    0.2755866
301520.0000000    0.2737603
301560.0000000    0.2898346
301600.0000000    0.2930427
301640.0000000    0.2963209
301680.0000000    0.2917463
301720.0000000    0.2929626
301760.0000000    0.2938879
301800.0000000    0.2941412
301840.0000000    0.2836467
301880.0000000    0.2654870
301920.0000000    0.2794471
301960.0000000    0.2596878
302000.0000000    0.2617238
302040.0000000    0.2753053
302080.0000000    0.2525943
302120.0000000    0.2532692
302160.0000000    0.2739644
302200.0000000    0.2967537
302240.0000000    0.2729882
302280.0000000    0.2892245
302320.0000000    0.2767518
302360.0000000    0.2611595
302400.0000000    0.2854913
302440.0000000    0.2900768
302480.0000000    0.2925109
302520.0000000    0.2961144
302560.0000000    0.2810208
302600.0000000    0.2708781
302640.0000000    0.2811652
302680.0000000    0.2748139
302720.0000000    0.2800447
302760.0000000    0.2611902
302800.0000000    0.2692491
302840.0000000    0.2723654
302880.0000000    0.2697097
302920.0000000    0.2885064
302960.0000000    0.2691484
303000.0000000    0.2854272
303040.0000000    0.2860359
303080.0000000    0.2728801
303120.0000000    0.2708151
303160.0000000    0.2699102
303200.0000000    0.2783546
303240.0000000    0.2814454
303280.0000000    0.2581235
303320.0000000    0.2609634
303360.0000000    0.2689669
303400.0000000    0.2726783
303440.0000000    0.2744144
303480.0000000    0.2676869
303520.0000000    0.2648041
303560.0000000    0.2711580
303600.0000000    0.2741808
303640.0000000    0.2653569
303680.0000000    0.2554996
303720.0000000    0.2794400
303760.0000000    0.2727709
303800.0000000    0.2657080
303840.0000000    0.2743780
303880.0000000    0.2645777
303920.0000000    0.2912147
303960.0000000    0.2570131
304000.0000000    0.2675341
304040.0000000    0.2733988
304080.0000000    0.2582271
304120.0000000    0.2778342
304160.0000000    0.2694190
304200.0000000    0.2643846
304240.0000000    0.2680181
304280.0000000    0.2797330
304320.0000000    0.2895526
304360.0000000    0.2824412
304400.0000000    0.2896876
304440.0000000    0.2560214
304480.0000000    0.2772377
304520.0000000    0.2655887
304560.0000000    0.2622707
304600.0000000    0.2743171
304640.0000000    0.2550916
304680.0000000    0.2819300
304720.0000000    0.2984952
304760.0000000    0.2845387
304800.0000000    0.2829554
304840.0000000    0.2957415
304880.0000000    0.2862639
304920.0000000    0.2878609
304960.0000000    0.2879621
305000.0000000    0.2944923
305040.0000000    0.2732431
305080.0000000    0.2762334
305120.0000000    0.2659655
305160.0000000    0.2845351
305200.0000000    0.2979925
305240.0000000    0.2827269
305280.0000000    0.2766817
305320.0000000    0.2777438
305360.0000000    0.2830228
305400.0000000    0.2690116
305440.0000000    0.2772036
305480.0000000    0.2588088
305520.0000000    0.2637671
305560.0000000    0.2367088
305600.0000000    0.2625178
305640.0000000    0.2264262
305680.0000000    0.2560622
305720.0000000    0.2874886
305760.0000000    0.2556077
305800.0000000    0.2700470
305840.0000000    0.2612619
305880.0000000    0.2731552
305920.0000000    0.2847995
305960.0000000    0.2930126
306000.0000000    0.2828895
306040.0000000    0.2773662
306080.0000000    0.2848175
306120.0000000    0.2600383
306160.0000000    0.2635637
306200.0000000    0.2818089
306240.0000000    0.2633650
306280.0000000    0.2800635
306320.0000000    0.2807286
306360.0000000    0.2563120
306400.0000000    0.2759760
306440.0000000    0.2693757
306480.0000000    0.2539037
306520.0000000    0.2650614
306560.0000000    0.2381321
306600.0000000    0.2535220
306640.0000000    0.2433951
306680.0000000    0.2699662
306720.0000000    0.2555356
306760.0000000    0.2471461
306800.0000000    0.2587110
306840.0000000    0.2723126
306880.0000000    0.2584897
306920.0000000    0.2681625
306960.0000000    0.2740858
307000.0000000    0.2847582
307040.0000000    0.2756276
307080.0000000    0.2612469
307120.0000000    0.2764772
307160.0000000    0.2622777
307200.0000000    0.2842880
307240.0000000    0.2895365
307280.0000000    0.2744464
307320.0000000    0.2907785
307360.0000000    0.2801556
307400.0000000    0.2774359
307440.0000000    0.2637551
307480.0000000    0.2669268
307520.0000000    0.2750399
307560.0000000    0.2758651
307600.0000000    0.2589178
307640.0000000    0.2666251
307680.0000000    0.2695075
307720.0000000    0.2696356
307760.0000000    0.2696313
307800.0000000    0.2644622
307840.0000000    0.2647803
307880.0000000    0.2693034
307920.0000000    0.2573701
307960.0000000    0.2785248
308000.0000000    0.2753842
308040.0000000    0.2675754
308080.0000000    0.2850660
308120.0000000    0.2916821
308160.0000000    0.2890173
308200.0000000    0.2782277
308240.0000000    0.2755387
308280.0000000    0.2534679
308320.0000000    0.2857522
308360.0000000    0.2734545
308400.0000000    0.2897915
308440.0000000    0.3074113
308480.0000000    0.2949842
308520.0000000    0.3015966
308560.0000000    0.3040377
308600.0000000    0.2821272
308640.0000000    0.2501794
308680.0000000    0.2817983
308720.0000000    0.2797521
308760.0000000    0.2754688
308800.0000000    0.2732742
308840.0000000    0.2727470
308880.0000000    0.2890885
308920.0000000    0.2929862
308960.0000000    0.3033077
309000.0000000    0.2903224
309040.0000000    0.2789528
309080.0000000    0.2672363
309120.0000000    0.2754453
309160.0000000    0.2692042
309200.0000000    0.2614174
309240.0000000    0.2532993
309280.0000000    0.2661410
309320.0000000    0.2674925
309360.0000000    0.2734494
309400.0000000    0.2737995
309440.0000000    0.2861862
309480.0000000    0.2920133
309520.0000000    0.3026263
309560.0000000    0.2891987
309600.0000000    0.2763174
309640.0000000    0.2784182
309680.0000000    0.2778699
309720.0000000    0.2816789
309760.0000000    0.2917618
309800.0000000    0.2818727
309840.0000000    0.2815241
309880.0000000    0.2810756
309920.0000000    0.2512004
309960.0000000    0.2734166
310000.0000000    0.2741351
310040.0000000    0.2767834
310080.0000000    0.2779996
310120.0000000    0.2827067
310160.0000000    0.3005680
310200.0000000    0.2838633
310240.0000000    0.2788279
310280.0000000    0.2692369
310320.0000000    0.2718842
310360.0000000    0.2798699
310400.0000000    0.2686263
310440.0000000    0.2554810
310480.0000000    0.2519520
310520.0000000    0.2736146
310560.0000000    0.2651974
310600.0000000    0.2494629
310640.0000000    0.2487910
310680.0000000    0.2407158
310720.0000000    0.2640867
310760.0000000    0.2452446
310800.0000000    0.2761514
310840.0000000    0.2740246
310880.0000000    0.2733950
310920.0000000    0.2957626
310960.0000000    0.2983850
311000.0000000    0.2841080
311040.0000000    0.2743208
311080.0000000    0.2696335
311120.0000000    0.2483353
311160.0000000    0.2525900
311200.0000000    0.2654184
311240.0000000    0.2519256
311280.0000000    0.2702152
311320.0000000    0.2660939
311360.0000000    0.2793437
311400.0000000    0.2646067
311440.0000000    0.2627985
311480.0000000    0.2581814
311520.0000000    0.2758122
311560.0000000    0.2712388
311600.0000000    0.2613404
311640.0000000    0.2778338
311680.0000000    0.2447543
311720.0000000    0.2573769
311760.0000000    0.2520368
311800.0000000    0.2731134
311840.0000000    0.2703247
311880.0000000    0.2540976
311920.0000000    0.2662818
311960.0000000    0.2602577
312000.0000000    0.2653038
312040.0000000    0.2702394
312080.0000000    0.2841242
312120.0000000    0.2757096
312160.0000000    0.2694308
312200.0000000    0.2264816
312240.0000000    0.2497266
312280.0000000    0.2453419
312320.0000000    0.2478129
312360.0000000    0.2635754
312400.0000000    0.2635260
312440.0000000    0.2530687
312480.0000000    0.2569378
312520.0000000    0.2640592
312560.0000000    0.2610872
312600.0000000    0.2688364
312640.0000000    0.2650449
312680.0000000    0.2628609
312720.0000000    0.2538009
312760.0000000    0.2624750
312800.0000000    0.2498655
312840.0000000    0.2662902
312880.0000000    0.2671812
312920.0000000    0.2779205
312960.0000000    0.2844777
313000.0000000    0.2676925
313040.0000000    0.2697485
313080.0000000    0.2556914
313120.0000000    0.2603046
313160.0000000    0.2462202
313200.0000000    0.2243452
313240.0000000    0.2311586
313280.0000000    0.2370885
313320.0000000    0.2316804
313360.0000000    0.2441775
313400.0000000    0.2391441
313440.0000000    0.2583993
313480.0000000    0.2552723
313520.0000000    0.2548014
313560.0000000    0.2739825
313600.0000000    0.2601708
313640.0000000    0.2571910
313680.0000000    0.2613309
313720.0000000    0.2496913
313760.0000000    0.2643455
313800.0000000    0.2490007
313840.0000000    0.2434749
313880.0000000    0.2578777
313920.0000000    0.2547119
313960.0000000    0.2598239
314000.0000000    0.2410078
314040.0000000    0.2682710
314080.0000000    0.2762142
314120.0000000    0.2742215
314160.0000000    0.2918850
314200.0000000    0.2912219
314240.0000000    0.2813774
314280.0000000    0.2791124
314320.0000000    0.2791104
314360.0000000    0.2777036
314400.0000000    0.2928909
314440.0000000    0.3152474
314480.0000000    0.2907146
314520.0000000    0.3008536
314560.0000000    0.2743412
314600.0000000    0.2690393
314640.0000000    0.2947087
314680.0000000    0.2948143
314720.0000000    0.2965263
314760.0000000    0.2715330
314800.0000000    0.2836170
314840.0000000    0.2667470
314880.0000000    0.2757446
314920.0000000    0.2731567
314960.0000000    0.2849373
315000.0000000    0.2556184
315040.0000000    0.2783768
315080.0000000    0.2696835
315120.0000000    0.2823842
315160.0000000    0.2736234
315200.0000000    0.2843470
315240.0000000    0.2690432
315280.0000000    0.2745498
315320.0000000    0.2660832
315360.0000000    0.2583455
315400.0000000    0.2747505
315440.0000000    0.2552978
315480.0000000    0.2779674
315520.0000000    0.2652333
315560.0000000    0.2738027
315600.0000000    0.2463042
315640.0000000    0.2564620
315680.0000000    0.2599728
315720.0000000    0.2625048
315760.0000000    0.2829789
315800.0000000    0.2538375
315840.0000000    0.2603291
315880.0000000    0.2490238
315920.0000000    0.2445288
315960.0000000    0.2558150
316000.0000000    0.2791299
316040.0000000    0.2626019
316080.0000000    0.2779647
316120.0000000    0.2576943
316160.0000000    0.2539332
316200.0000000    0.2695965
316240.0000000    0.2355622
316280.0000000    0.2713974
316320.0000000    0.2849210
316360.0000000    0.2748474
316400.0000000    0.2644656
316440.0000000    0.2494251
316480.0000000    0.2740845
316520.0000000    0.2628544
316560.0000000    0.2833970
316600.0000000    0.2615954
316640.0000000    0.2884902
316680.0000000    0.2504461
316720.0000000    0.2569305
316760.0000000    0.2473570
316800.0000000    0.2401325
316840.0000000    0.2588444
316880.0000000    0.2718349
316920.0000000    0.2657523
316960.0000000    0.2578825
317000.0000000    0.2607777
317040.0000000    0.2575524
317080.0000000    0.2564564
317120.0000000    0.2416753
317160.0000000    0.2571733
317200.0000000    0.2579795
317240.0000000    0.2565204
317280.0000000    0.2483537
317320.0000000    0.2551536
317360.0000000    0.2648901
317400.0000000    0.2816731
317440.0000000    0.2662778
317480.0000000    0.2589038
317520.0000000    0.2365986
317560.0000000    0.2442903
317600.0000000    0.2736956
317640.0000000    0.2404115
317680.0000000    0.2614620
317720.0000000    0.2783946
317760.0000000    0.2558596
317800.0000000    0.2547886
317840.0000000    0.2749600
317880.0000000    0.2607835
317920.0000000    0.2565682
317960.0000000    0.2613115
318000.0000000    0.2677305
318040.0000000    0.2571421
318080.0000000    0.2565221
318120.0000000    0.2324869
318160.0000000    0.2431247
318200.0000000    0.2672301
318240.0000000    0.2880682
318280.0000000    0.2712453
318320.0000000    0.2728079
318360.0000000    0.2978255
318400.0000000    0.2758620
318440.0000000    0.3022949
318480.0000000    0.2779680
318520.0000000    0.2746615
318560.0000000    0.2794893
318600.0000000    0.2830383
318640.0000000    0.2951075
318680.0000000    0.2786537
318720.0000000    0.2854404
318760.0000000    0.2832307
318800.0000000    0.2591595
318840.0000000    0.2406363
318880.0000000    0.2397699
318920.0000000    0.2537898
318960.0000000    0.2712529
319000.0000000    0.2585925
319040.0000000    0.2628736
319080.0000000    0.2517570
319120.0000000    0.2839006
319160.0000000    0.2484986
319200.0000000    0.2492117
319240.0000000    0.2498427
319280.0000000    0.2638159
319320.0000000    0.2665302
319360.0000000    0.2743462
319400.0000000    0.2924993
319440.0000000    0.2608804
319480.0000000    0.2903906
319520.0000000    0.2788570
319560.0000000    0.2510887
319600.0000000    0.2871426
319640.0000000    0.2741853
319680.0000000    0.2694202
319720.0000000    0.2793864
319760.0000000    0.2639974
319800.0000000    0.2557558
319840.0000000    0.2605215
319880.0000000    0.2740899
319920.0000000    0.2652743
319960.0000000    0.2756657
320000.0000000    0.2758971
320040.0000000    0.2990965
320080.0000000    0.2890721
320120.0000000    0.2760037
320160.0000000    0.2818722
320200.0000000    0.2843910
320240.0000000    0.2761824
320280.0000000    0.2784466
320320.0000000    0.2755184
320360.0000000    0.2761139
320400.0000000    0.2704409
320440.0000000    0.2642353
320480.0000000    0.2941518
320520.0000000    0.2885561
320560.0000000    0.2832513
320600.0000000    0.3043571
320640.0000000    0.2832928
320680.0000000    0.2687390
320720.0000000    0.2798968
320760.0000000    0.2540538
320800.0000000    0.2637573
320840.0000000    0.2766081
320880.0000000    0.2747217
320920.0000000    0.2626780
320960.0000000    0.2772225
321000.0000000    0.2840263
321040.0000000    0.2762564
321080.0000000    0.2839071
321120.0000000    0.2793889
321160.0000000    0.2911731
321200.0000000    0.2952082
321240.0000000    0.2996916
321280.0000000    0.2956980
321320.0000000    0.2828718
321360.0000000    0.2967966
321400.0000000    0.2911584
321440.0000000    0.2661609
321480.0000000    0.2706737
321520.0000000    0.2614895
321560.0000000    0.2698963
321600.0000000    0.2743815
321640.0000000    0.2896996
321680.0000000    0.3200102
321720.0000000    0.2806374
321760.0000000    0.2669119
321800.0000000    0.2569174
321840.0000000    0.2735272
321880.0000000    0.2542032
321920.0000000    0.2593164
321960.0000000    0.2665417
322000.0000000    0.2502064
322040.0000000    0.2701140
322080.0000000    0.2559206
322120.0000000    0.2506925
322160.0000000    0.2348621
322200.0000000    0.2535049
322240.0000000    0.2593723
322280.0000000    0.2514358
322320.0000000    0.2614484
322360.0000000    0.2429756
322400.0000000    0.2655173
322440.0000000    0.2408356
322480.0000000    0.2680589
322520.0000000    0.2523198
322560.0000000    0.2520403
322600.0000000    0.2591683
322640.0000000    0.2696400
322680.0000000    0.2571993
322720.0000000    0.2765390
322760.0000000    0.2643747
322800.0000000    0.2432515
322840.0000000    0.2631800
322880.0000000    0.2376904
322920.0000000    0.2698503
322960.0000000    0.2639971
323000.0000000    0.2674920
323040.0000000    0.2729427
323080.0000000    0.2646806
323120.0000000    0.2790239
323160.0000000    0.2617529
323200.0000000    0.2866229
323240.0000000    0.2481508
323280.0000000    0.2627927
323320.0000000    0.2737302
323360.0000000    0.2786796
323400.0000000    0.2769391
323440.0000000    0.3028854
323480.0000000    0.2772165
323520.0000000    0.2676987
323560.0000000    0.2790532
323600.0000000    0.2749604
323640.0000000    0.2907730
323680.0000000    0.2882173
323720.0000000    0.2841118
323760.0000000    0.2638966
323800.0000000    0.2709591
323840.0000000    0.2743642
323880.0000000    0.2579076
323920.0000000    0.2655014
323960.0000000    0.2724285
324000.0000000    0.2763164
324040.0000000    0.2993139
324080.0000000    0.2733578
324120.0000000    0.2679970
324160.0000000    0.2631415
324200.0000000    0.2837180
324240.0000000    0.2886164
324280.0000000    0.2632807
324320.0000000    0.2685824
324360.0000000    0.2633219
324400.0000000    0.2684407
324440.0000000    0.2734666
324480.0000000    0.2569771
324520.0000000    0.2574541
324560.0000000    0.2650458
324600.0000000    0.2800815
324640.0000000    0.2796079
324680.0000000    0.2585744
324720.0000000    0.2692516
324760.0000000    0.2870698
324800.0000000    0.2715924
324840.0000000    0.2659779
324880.0000000    0.2672056
324920.0000000    0.2710641
324960.0000000    0.2743452
325000.0000000    0.2887740
325040.0000000    0.2787698
325080.0000000    0.2889394
325120.0000000    0.2891108
325160.0000000    0.2803267
325200.0000000    0.2777675
325240.0000000    0.2620733
325280.0000000    0.2640806
325320.0000000    0.2685709
325360.0000000    0.2836410
325400.0000000    0.2662901
325440.0000000    0.2670788
325480.0000000    0.2551861
325520.0000000    0.2854276
325560.0000000    0.2853616
325600.0000000    0.2558894
325640.0000000    0.2623338
325680.0000000    0.2668087
325720.0000000    0.2457821
325760.0000000    0.2691649
325800.0000000    0.2869260
325840.0000000    0.2730361
325880.0000000    0.2636641
325920.0000000    0.2378238
325960.0000000    0.2571770
326000.0000000    0.2578968
326040.0000000    0.2665317
326080.0000000    0.2391858
326120.0000000    0.2597022
326160.0000000    0.2633579
326200.0000000    0.2643773
326240.0000000    0.2554151
326280.0000000    0.2712872
326320.0000000    0.2334810
326360.0000000    0.2606260
326400.0000000    0.2718709
326440.0000000    0.2509938
326480.0000000    0.2527966
326520.0000000    0.2446257
326560.0000000    0.2731497
326600.0000000    0.2797040
326640.0000000    0.2861181
326680.0000000    0.2804548
326720.0000000    0.2684475
326760.0000000    0.2734734
326800.0000000    0.2695671
326840.0000000    0.2602825
326880.0000000    0.2642317
326920.0000000    0.2608095
326960.0000000    0.2545915
327000.0000000    0.2453849
327040.0000000    0.2740838
327080.0000000    0.2594620
327120.0000000    0.2441215
327160.0000000    0.2362873
327200.0000000    0.2689271
327240.0000000    0.2655733
327280.0000000    0.2752523
327320.0000000    0.2492485
327360.0000000    0.2528555
327400.0000000    0.2678901
327440.0000000    0.2701102
327480.0000000    0.2620086
327520.0000000    0.2783328
327560.0000000    0.2705172
327600.0000000    0.2576755
327640.0000000    0.2356213
327680.0000000    0.2440747
327720.0000000    0.2713036
327760.0000000    0.2604147
327800.0000000    0.2596607
327840.0000000    0.2592768
327880.0000000    0.2740922
327920.0000000    0.2759302
327960.0000000    0.2518429
328000.0000000    0.2748067
328040.0000000    0.2678768
328080.0000000    0.2817339
328120.0000000    0.2792797
328160.0000000    0.2826592
328200.0000000    0.2666421
328240.0000000    0.2700568
328280.0000000    0.2884565
328320.0000000    0.2851389
328360.0000000    0.2848310
328400.0000000    0.2956921
328440.0000000    0.2596300
328480.0000000    0.2697850
328520.0000000    0.2895514
328560.0000000    0.2776528
328600.0000000    0.2729852
328640.0000000    0.2594331
328680.0000000    0.2652337
328720.0000000    0.2573929
328760.0000000    0.2808759
328800.0000000    0.2679323
328840.0000000    0.2466533
328880.0000000    0.2862110
328920.0000000    0.2643641
328960.0000000    0.2768648
329000.0000000    0.2542464
329040.0000000    0.2491092
329080.0000000    0.2542728
329120.0000000    0.2711933
329160.0000000    0.2691428
329200.0000000    0.2861583
329240.0000000    0.2725540
329280.0000000    0.2829475
329320.0000000    0.2521113
329360.0000000    0.2754056
329400.0000000    0.2790875
329440.0000000    0.2863860
329480.0000000    0.2633248
329520.0000000    0.2762434
329560.0000000    0.2718206
329600.0000000    0.2814279
329640.0000000    0.2899985
329680.0000000    0.2737951
329720.0000000    0.2632675
329760.0000000    0.2616861
329800.0000000    0.2717545
329840.0000000    0.2542165
329880.0000000    0.2514809
329920.0000000    0.2682515
329960.0000000    0.2561058
330000.0000000    0.2643375
330040.0000000    0.2717441
330080.0000000    0.2451932
330120.0000000    0.2721859
330160.0000000    0.2572456
330200.0000000    0.2529334
330240.0000000    0.2523634
330280.0000000    0.2689508
330320.0000000    0.2380300
330360.0000000    0.2714505
330400.0000000    0.2602558
330440.0000000    0.2623832
330480.0000000    0.2655971
330520.0000000    0.2726065
330560.0000000    0.2797242
330600.0000000    0.2708621
330640.0000000    0.2663823
330680.0000000    0.2595147
330720.0000000    0.2605811
330760.0000000    0.2856816
330800.0000000    0.2517665
330840.0000000    0.2703451
330880.0000000    0.2485494
330920.0000000    0.2487731
330960.0000000    0.2749461
331000.0000000    0.2582127
331040.0000000    0.2494345
331080.0000000    0.2690140
331120.0000000    0.2557829
331160.0000000    0.2826972
331200.0000000    0.2771564
331240.0000000    0.2811277
331280.0000000    0.2896075
331320.0000000    0.2930040
331360.0000000    0.2769653
331400.0000000    0.2861766
331440.0000000    0.2775942
331480.0000000    0.3018230
331520.0000000    0.2775449
331560.0000000    0.2776550
331600.0000000    0.2604994
331640.0000000    0.2648287
331680.0000000    0.2645118
331720.0000000    0.2410902
331760.0000000    0.2648374
331800.0000000    0.2655164
331840.0000000    0.2538813
331880.0000000    0.2750087
331920.0000000    0.2568455
331960.0000000    0.2294129
332000.0000000    0.2644568
332040.0000000    0.2833114
332080.0000000    0.2669618
332120.0000000    0.2527286
332160.0000000    0.2565964
332200.0000000    0.2652313
332240.0000000    0.2438370
332280.0000000    0.2398782
332320.0000000    0.2306745
332360.0000000    0.2713048
332400.0000000    0.2745898
332440.0000000    0.2522892
332480.0000000    0.2592892
332520.0000000    0.2701163
332560.0000000    0.2861245
332600.0000000    0.2817178
332640.0000000    0.2868646
332680.0000000    0.2635136
332720.0000000    0.2649869
332760.0000000    0.2528180
332800.0000000    0.2646062
332840.0000000    0.2595844
332880.0000000    0.2608574
332920.0000000    0.2775747
332960.0000000    0.2837280
333000.0000000    0.2834034
333040.0000000    0.2710007
333080.0000000    0.2731141
333120.0000000    0.2755631
333160.0000000    0.2713297
333200.0000000    0.2682177
333240.0000000    0.2575602
333280.0000000    0.2743018
333320.0000000    0.2513206
333360.0000000    0.2677986
333400.0000000    0.2748652
333440.0000000    0.2541108
333480.0000000    0.2663009
333520.0000000    0.2570533
333560.0000000    0.2606453
333600.0000000    0.2652645
333640.0000000    0.2589433
333680.0000000    0.2648341
333720.0000000    0.2628997
333760.0000000    0.2657215
333800.0000000    0.2574695
333840.0000000    0.2749719
333880.0000000    0.2602628
333920.0000000    0.2650255
333960.0000000    0.2557815
334000.0000000    0.2717392
334040.0000000    0.2763392
334080.0000000    0.2599172
334120.0000000    0.2788217
334160.0000000    0.2616987
334200.0000000    0.2484726
334240.0000000    0.2331913
334280.0000000    0.2568741
334320.0000000    0.2710789
334360.0000000    0.2484811
334400.0000000    0.2586773
334440.0000000    0.2650201
334480.0000000    0.2758038
334520.0000000    0.2675439
334560.0000000    0.2722344
334600.0000000    0.2740394
334640.0000000    0.2589118
334680.0000000    0.2562267
334720.0000000    0.2798587
334760.0000000    0.2944053
334800.0000000    0.2759740
334840.0000000    0.2684004
334880.0000000    0.2373477
334920.0000000    0.2558866
334960.0000000    0.2460834
335000.0000000    0.2622758
335040.0000000    0.2576423
335080.0000000    0.2653288
335120.0000000    0.2451656
335160.0000000    0.2550578
335200.0000000    0.2524483
335240.0000000    0.2555778
335280.0000000    0.2736607
335320.0000000    0.2559081
335360.0000000    0.2432843
335400.0000000    0.2731723
335440.0000000    0.2696939
335480.0000000    0.2795244
335520.0000000    0.2561256
335560.0000000    0.2649952
335600.0000000    0.2539559
335640.0000000    0.2630869
335680.0000000    0.2623487
335720.0000000    0.2698045
335760.0000000    0.2685188
335800.0000000    0.2601712
335840.0000000    0.2681188
335880.0000000    0.2608950
335920.0000000    0.2617798
335960.0000000    0.2731627
336000.0000000    0.2505108
336040.0000000    0.2695850
336080.0000000    0.2660272
336120.0000000    0.2682032
336160.0000000    0.2998224
336200.0000000    0.2629696
336240.0000000    0.2947561
336280.0000000    0.2563553
336320.0000000    0.2839958
336360.0000000    0.2552139
336400.0000000    0.2554542
336440.0000000    0.2449294
336480.0000000    0.2450357
336520.0000000    0.2596794
336560.0000000    0.2781996
336600.0000000    0.2891298
336640.0000000    0.2756512
336680.0000000    0.2781029
336720.0000000    0.2657915
336760.0000000    0.2610744
336800.0000000    0.2891324
336840.0000000    0.2794703
336880.0000000    0.2680409
336920.0000000    0.2806384
336960.0000000    0.2731345
337000.0000000    0.2664725
337040.0000000    0.2677799
337080.0000000    0.2681486
337120.0000000    0.2717810
337160.0000000    0.2528478
337200.0000000    0.2414376
337240.0000000    0.2572640
337280.0000000    0.2455145
337320.0000000    0.2557396
337360.0000000    0.2724856
337400.0000000    0.2821479
337440.0000000    0.2866324
337480.0000000    0.2636824
337520.0000000    0.2840650
337560.0000000    0.2791037
337600.0000000    0.2732534
337640.0000000    0.2648901
337680.0000000    0.2838955
337720.0000000    0.2658478
337760.0000000    0.2598765
337800.0000000    0.2862229
337840.0000000    0.2762972
337880.0000000    0.2515851
337920.0000000    0.2602711
337960.0000000    0.2580027
338000.0000000    0.2593363
338040.0000000    0.2552240
338080.0000000    0.2533343
338120.0000000    0.2595046
338160.0000000    0.2570036
338200.0000000    0.2770509
338240.0000000    0.2730423
338280.0000000    0.2631175
338320.0000000    0.2645510
338360.0000000    0.2805456
338400.0000000    0.2600912
338440.0000000    0.2580227
338480.0000000    0.2661297
338520.0000000    0.2858039
338560.0000000    0.2926554
338600.0000000    0.2629422
338640.0000000    0.2586068
338680.0000000    0.2846749
338720.0000000    0.2729337
338760.0000000    0.2534544
338800.0000000    0.2652921
338840.0000000    0.2596443
338880.0000000    0.2595467
338920.0000000    0.2741379
338960.0000000    0.2730836
339000.0000000    0.2683489
339040.0000000    0.2737745
339080.0000000    0.2562174
339120.0000000    0.2583842
339160.0000000    0.2496693
339200.0000000    0.2611427
339240.0000000    0.2648866
339280.0000000    0.2543246
339320.0000000    0.2669232
339360.0000000    0.2353124
339400.0000000    0.2484922
339440.0000000    0.2462152
339480.0000000    0.2550913
339520.0000000    0.2452749
339560.0000000    0.2669033
339600.0000000    0.2563016
339640.0000000    0.2327521
339680.0000000    0.2519545
339720.0000000    0.2549376
339760.0000000    0.2715713
339800.0000000    0.2555814
339840.0000000    0.2425277
339880.0000000    0.2754243
339920.0000000    0.2517158
339960.0000000    0.2539342
340000.0000000    0.2768979
340040.0000000    0.2722759
340080.0000000    0.2512407
340120.0000000    0.2725048
340160.0000000    0.2527667
340200.0000000    0.2553310
340240.0000000    0.2585495
340280.0000000    0.2687604
340320.0000000    0.2642856
340360.0000000    0.2390419
340400.0000000    0.2530507
340440.0000000    0.2364275
340480.0000000    0.2277272
340520.0000000    0.2285845
340560.0000000    0.2387344
340600.0000000    0.2357961
340640.0000000    0.2600664
340680.0000000    0.2586817
340720.0000000    0.2720950
340760.0000000    0.2588296
340800.0000000    0.2444825
340840.0000000    0.2529235
340880.0000000    0.2673989
340920.0000000    0.2663070
340960.0000000    0.2748232
341000.0000000    0.2632826
341040.0000000    0.2672033
341080.0000000    0.2709430
341120.0000000    0.2404199
341160.0000000    0.2570818
341200.0000000    0.2625881
341240.0000000    0.2601630
341280.0000000    0.2571410
341320.0000000    0.2530290
341360.0000000    0.2493465
341400.0000000    0.2179815
341440.0000000    0.2287790
341480.0000000    0.2304676
341520.0000000    0.2476583
341560.0000000    0.2479694
341600.0000000    0.2647307
341640.0000000    0.2442771
341680.0000000    0.2445063
341720.0000000    0.2291197
341760.0000000    0.2639896
341800.0000000    0.2547857
341840.0000000    0.2561682
341880.0000000    0.2776089
341920.0000000    0.2567957
341960.0000000    0.2292397
342000.0000000    0.2426535
342040.0000000    0.2591898
342080.0000000    0.2390845
342120.0000000    0.2589286
342160.0000000    0.2534796
342200.0000000    0.2632805
342240.0000000    0.2551384
342280.0000000    0.2478414
342320.0000000    0.2448826
342360.0000000    0.2550079
342400.0000000    0.2405792
342440.0000000    0.2243682
342480.0000000    0.2496824
342520.0000000    0.2324402
342560.0000000    0.2473155
342600.0000000    0.2486667
342640.0000000    0.2334401
342680.0000000    0.2360041
342720.0000000    0.2294074
342760.0000000    0.2585397
342800.0000000    0.2317292
342840.0000000    0.2293555
342880.0000000    0.2419686
342920.0000000    0.2377381
342960.0000000    0.2236702
343000.0000000    0.2470505
343040.0000000    0.2493748
343080.0000000    0.2320827
343120.0000000    0.2602286
343160.0000000    0.2433135
343200.0000000    0.2306097
343240.0000000    0.2297886
343280.0000000    0.2468418
343320.0000000    0.2386102
343360.0000000    0.2494260
343400.0000000    0.2630284
343440.0000000    0.2565785
343480.0000000    0.2469172
343520.0000000    0.2323678
343560.0000000    0.2426653
343600.0000000    0.2575718
343640.0000000    0.2520581
343680.0000000    0.2489544
343720.0000000    0.2396516
343760.0000000    0.2635906
343800.0000000    0.2450728
343840.0000000    0.2507912
343880.0000000    0.2701424
343920.0000000    0.2386505
343960.0000000    0.2368646
344000.0000000    0.2332938
344040.0000000    0.2373963
344080.0000000    0.2509207
344120.0000000    0.2779160
344160.0000000    0.2810384
344200.0000000    0.2538392
344240.0000000    0.2676853
344280.0000000    0.2558316
344320.0000000    0.2369276
344360.0000000    0.2264291
344400.0000000    0.2411027
344440.0000000    0.2314241
344480.0000000    0.2663035
344520.0000000    0.2510966
344560.0000000    0.2659108
344600.0000000    0.2689132
344640.0000000    0.2678154
344680.0000000    0.2713242
344720.0000000    0.2666396
344760.0000000    0.2478432
344800.0000000    0.2750773
344840.0000000    0.2654353
344880.0000000    0.2609611
344920.0000000    0.2527964
344960.0000000    0.2436973
345000.0000000    0.2612585
345040.0000000    0.2682793
345080.0000000    0.2589024
345120.0000000    0.2548181
345160.0000000    0.2506513
345200.0000000    0.2620468
345240.0000000    0.2555031
345280.0000000    0.2638296
345320.0000000    0.2526526
345360.0000000    0.2646429
345400.0000000    0.2735929
345440.0000000    0.2663155
345480.0000000    0.2955801
345520.0000000    0.2731287
345560.0000000    0.2398482
345600.0000000    0.2458280
345640.0000000    0.2556791
345680.0000000    0.2403475
345720.0000000    0.2597925
345760.0000000    0.2637881
345800.0000000    0.2687717
345840.0000000    0.2832286
345880.0000000    0.2552222
345920.0000000    0.2464752
345960.0000000    0.2372432
346000.0000000    0.2391610
346040.0000000    0.2262992
346080.0000000    0.2668788
346120.0000000    0.2644689
346160.0000000    0.2746699
346200.0000000    0.2714172
346240.0000000    0.2665765
346280.0000000    0.2715780
346320.0000000    0.2550286
346360.0000000    0.2577092
346400.0000000    0.2592441
346440.0000000    0.2695923
346480.0000000    0.2511333
346520.0000000    0.2587118
346560.0000000    0.2526193
346600.0000000    0.2637323
346640.0000000    0.2700183
346680.0000000    0.2762171
346720.0000000    0.2775126
346760.0000000    0.2724137
346800.0000000    0.2768217
346840.0000000    0.2613815
346880.0000000    0.2607150
346920.0000000    0.2872973
346960.0000000    0.2499349
347000.0000000    0.2801460
347040.0000000    0.2669544
347080.0000000    0.2476853
347120.0000000    0.2573547
347160.0000000    0.2652515
347200.0000000    0.2843584
347240.0000000    0.2731166
347280.0000000    0.2714471
347320.0000000    0.2701437
347360.0000000    0.2737491
347400.0000000    0.2628952
347440.0000000    0.2642366
347480.0000000    0.2822385
347520.0000000    0.2817398
347560.0000000    0.2652021
347600.0000000    0.2608079
347640.0000000    0.2337113
347680.0000000    0.2455231
347720.0000000    0.2354726
347760.0000000    0.2451348
347800.0000000    0.2415508
347840.0000000    0.2412648
347880.0000000    0.2450543
347920.0000000    0.2501018
347960.0000000    0.2394343
348000.0000000    0.2446793
348040.0000000    0.2613488
348080.0000000    0.2780865
348120.0000000    0.2512953
348160.0000000    0.2543699
348200.0000000    0.2476541
348240.0000000    0.2642485
348280.0000000    0.2496488
348320.0000000    0.2394147
348360.0000000    0.2553038
348400.0000000    0.2463430
348440.0000000    0.2513602
348480.0000000    0.2539008
348520.0000000    0.2683728
348560.0000000    0.2677812
348600.0000000    0.2524684
348640.0000000    0.2416976
348680.0000000    0.2436928
348720.0000000    0.2694619
348760.0000000    0.2519745
348800.0000000    0.2446834
348840.0000000    0.2608206
348880.0000000    0.2640047
348920.0000000    0.2433759
348960.0000000    0.2357152
349000.0000000    0.2337348
349040.0000000    0.2264880
349080.0000000    0.2379460
349120.0000000    0.2425949
349160.0000000    0.2592510
349200.0000000    0.2518542
349240.0000000    0.2729533
349280.0000000    0.2542015
349320.0000000    0.2387844
349360.0000000    0.2452342
349400.0000000    0.2598823
349440.0000000    0.2471786
349480.0000000    0.2654546
349520.0000000    0.2497909
349560.0000000    0.2552680
349600.0000000    0.2512160
349640.0000000    0.2525611
349680.0000000    0.2490798
349720.0000000    0.2425402
349760.0000000    0.2582767
349800.0000000    0.2483484
349840.0000000    0.2586568
349880.0000000    0.2420203
349920.0000000    0.2406276
349960.0000000    0.2484742
350000.0000000    0.2454891
350040.0000000    0.2645504
350080.0000000    0.2575814
350120.0000000    0.2699543
350160.0000000    0.2622001
350200.0000000    0.2703664
350240.0000000    0.2510344
350280.0000000    0.2657849
350320.0000000    0.2624940
350360.0000000    0.2549769
350400.0000000    0.2444477
350440.0000000    0.2578015
350480.0000000    0.2434364
350520.0000000    0.2882048
350560.0000000    0.2516521
350600.0000000    0.2350536
350640.0000000    0.2563259
350680.0000000    0.2498275
350720.0000000    0.2557326
350760.0000000    0.2642907
350800.0000000    0.2837256
350840.0000000    0.2598083
350880.0000000    0.2427256
350920.0000000    0.2434346
350960.0000000    0.2619710
351000.0000000    0.2445491
351040.0000000    0.2546020
351080.0000000    0.2395548
351120.0000000    0.2401381
351160.0000000    0.2347863
351200.0000000    0.2500242
351240.0000000    0.2528174
351280.0000000    0.2559983
351320.0000000    0.2481416
351360.0000000    0.2451203
351400.0000000    0.2473755
351440.0000000    0.2436303
351480.0000000    0.2446084
351520.0000000    0.2405401
351560.0000000    0.2380127
351600.0000000    0.2642056
351640.0000000    0.2415304
351680.0000000    0.2376450
351720.0000000    0.2368801
351760.0000000    0.2447249
351800.0000000    0.2517095
351840.0000000    0.2440421
351880.0000000    0.2498113
351920.0000000    0.2406234
351960.0000000    0.2484327
352000.0000000    0.2567859
352040.0000000    0.2573928
352080.0000000    0.2435699
352120.0000000    0.2563550
352160.0000000    0.2354249
352200.0000000    0.2323491
352240.0000000    0.2278969
352280.0000000    0.2326056
352320.0000000    0.2429955
352360.0000000    0.2355742
352400.0000000    0.2327479
352440.0000000    0.2417531
352480.0000000    0.2234773
352520.0000000    0.2578648
352560.0000000    0.2459059
352600.0000000    0.2699475
352640.0000000    0.2639128
352680.0000000    0.2451131
352720.0000000    0.2606688
352760.0000000    0.2541567
352800.0000000    0.2612364
352840.0000000    0.2610853
352880.0000000    0.2464828
352920.0000000    0.2535939
352960.0000000    0.2631567
353000.0000000    0.2560205
353040.0000000    0.2451059
353080.0000000    0.2374754
353120.0000000    0.2594714
353160.0000000    0.2647052
353200.0000000    0.2354997
353240.0000000    0.2375247
353280.0000000    0.2334328
353320.0000000    0.2468987
353360.0000000    0.2119027
353400.0000000    0.2445701
353440.0000000    0.2490187
353480.0000000    0.2449257
353520.0000000    0.2443937
353560.0000000    0.2561242
353600.0000000    0.2581407
353640.0000000    0.2431414
353680.0000000    0.2540132
353720.0000000    0.2678889
353760.0000000    0.2584633
353800.0000000    0.2414746
353840.0000000    0.2606954
353880.0000000    0.2479565
353920.0000000    0.2580158
353960.0000000    0.2613610
354000.0000000    0.2429520
354040.0000000    0.2601246
354080.0000000    0.2629637
354120.0000000    0.2566983
354160.0000000    0.2656710
354200.0000000    0.2496716
354240.0000000    0.2413444
354280.0000000    0.2411729
354320.0000000    0.2566834
354360.0000000    0.2572934
354400.0000000    0.2660342
354440.0000000    0.2367965
354480.0000000    0.2549454
354520.0000000    0.2455930
354560.0000000    0.2678895
354600.0000000    0.2653150
354640.0000000    0.2466315
354680.0000000    0.2448820
354720.0000000    0.2816541
354760.0000000    0.2877771
354800.0000000    0.2611184
354840.0000000    0.2674136
354880.0000000    0.2496398
354920.0000000    0.2508932
354960.0000000    0.2487037
355000.0000000    0.2511680
355040.0000000    0.2511723
355080.0000000    0.2758913
355120.0000000    0.2642904
355160.0000000    0.2559079
355200.0000000    0.2774948
355240.0000000    0.2650106
355280.0000000    0.2621238
355320.0000000    0.2659631
355360.0000000    0.2677846
355400.0000000    0.2624806
355440.0000000    0.2689807
355480.0000000    0.2694914
355520.0000000    0.2478323
355560.0000000    0.2668710
355600.0000000    0.2437319
355640.0000000    0.2509343
355680.0000000    0.2503132
355720.0000000    0.2468998
355760.0000000    0.2484685
355800.0000000    0.2565545
355840.0000000    0.2620122
355880.0000000    0.2604942
355920.0000000    0.2546282
355960.0000000    0.2535285
356000.0000000    0.2762953
356040.0000000    0.2671922
356080.0000000    0.2463892
356120.0000000    0.2522908
356160.0000000    0.2447064
356200.0000000    0.2376491
356240.0000000    0.2385539
356280.0000000    0.2417005
356320.0000000    0.2622346
356360.0000000    0.2527710
356400.0000000    0.2573899
356440.0000000    0.2284171
356480.0000000    0.2676075
356520.0000000    0.2812955
356560.0000000    0.2508091
356600.0000000    0.2522638
356640.0000000    0.2467370
356680.0000000    0.2737361
356720.0000000    0.2696126
356760.0000000    0.2825398
356800.0000000    0.2660497
356840.0000000    0.2498582
356880.0000000    0.2687053
356920.0000000    0.2537284
356960.0000000    0.2601049
357000.0000000    0.2465703
357040.0000000    0.2601667
357080.0000000    0.2490480
357120.0000000    0.2445162
357160.0000000    0.2594192
357200.0000000    0.2717061
357240.0000000    0.2624851
357280.0000000    0.2658543
357320.0000000    0.2569498
357360.0000000    0.2523778
357400.0000000    0.2591050
357440.0000000    0.2412903
357480.0000000    0.2552444
357520.0000000    0.2656823
357560.0000000    0.2620541
357600.0000000    0.2597727
357640.0000000    0.2542236
357680.0000000    0.2662665
357720.0000000    0.2750456
357760.0000000    0.2667624
357800.0000000    0.2791092
357840.0000000    0.2695416
357880.0000000    0.2814896
357920.0000000    0.2680694
357960.0000000    0.2568696
358000.0000000    0.2690876
358040.0000000    0.2449456
358080.0000000    0.2302691
358120.0000000    0.2449339
358160.0000000    0.2482954
358200.0000000    0.2395353
358240.0000000    0.2473671
358280.0000000    0.2338916
358320.0000000    0.2472277
358360.0000000    0.2306512
358400.0000000    0.2418294
358440.0000000    0.2378022
358480.0000000    0.2517286
358520.0000000    0.2661853
358560.0000000    0.2678424
358600.0000000    0.2807131
358640.0000000    0.2854251
358680.0000000    0.2672973
358720.0000000    0.2467789
358760.0000000    0.2597479
358800.0000000    0.2560695
358840.0000000    0.2590775
358880.0000000    0.2567316
358920.0000000    0.2727044
358960.0000000    0.2700493
359000.0000000    0.2772297
359040.0000000    0.2493136
359080.0000000    0.2723867
359120.0000000    0.2625682
359160.0000000    0.2476867
359200.0000000    0.2388582
359240.0000000    0.2484118
359280.0000000    0.2724030
359320.0000000    0.2598749
359360.0000000    0.2515826
359400.0000000    0.2665594
359440.0000000    0.2584237
359480.0000000    0.2388207
359520.0000000    0.2428997
359560.0000000    0.2538862
359600.0000000    0.2466154
359640.0000000    0.2386140
359680.0000000    0.2656069
359720.0000000    0.2693298
359760.0000000    0.2578399
359800.0000000    0.2788999
359840.0000000    0.2588351
359880.0000000    0.2607434
359920.0000000    0.2465428
359960.0000000    0.2569858
360000.0000000    0.2478923
360040.0000000    0.2677658
360080.0000000    0.2702908
360120.0000000    0.2728535
360160.0000000    0.2649403
360200.0000000    0.2600937
360240.0000000    0.2574407
360280.0000000    0.2424715
360320.0000000    0.2536757
360360.0000000    0.2556872
360400.0000000    0.2682730
360440.0000000    0.2561856
360480.0000000    0.2314448
360520.0000000    0.2490629
360560.0000000    0.2591650
360600.0000000    0.2545426
360640.0000000    0.2644075
360680.0000000    0.2717225
360720.0000000    0.2629180
360760.0000000    0.2760315
360800.0000000    0.2577321
360840.0000000    0.2609335
360880.0000000    0.2618090
360920.0000000    0.2484832
360960.0000000    0.2437745
361000.0000000    0.2468286
361040.0000000    0.2544476
361080.0000000    0.2256167
361120.0000000    0.2477463
361160.0000000    0.2444782
361200.0000000    0.2706240
361240.0000000    0.2496367
361280.0000000    0.2522669
361320.0000000    0.2731431
361360.0000000    0.2686289
361400.0000000    0.2655681
361440.0000000    0.2600834
361480.0000000    0.2637603
361520.0000000    0.2387784
361560.0000000    0.2390475
361600.0000000    0.2367356
361640.0000000    0.2361859
361680.0000000    0.2607870
361720.0000000    0.2411900
361760.0000000    0.2480584
361800.0000000    0.2813001
361840.0000000    0.2446129
361880.0000000    0.2581319
361920.0000000    0.2404432
361960.0000000    0.2577016
362000.0000000    0.2542122
362040.0000000    0.2541780
362080.0000000    0.2615520
362120.0000000    0.2479373
362160.0000000    0.2660544
362200.0000000    0.2530018
362240.0000000    0.2442871
362280.0000000    0.2429817
362320.0000000    0.2381501
362360.0000000    0.2602021
362400.0000000    0.2499219
362440.0000000    0.2470552
362480.0000000    0.2685357
362520.0000000    0.2634642
362560.0000000    0.2437634
362600.0000000    0.2431368
362640.0000000    0.2477319
362680.0000000    0.2536471
362720.0000000    0.2746381
362760.0000000    0.2542809
362800.0000000    0.2609138
362840.0000000    0.2693748
362880.0000000    0.2691103
362920.0000000    0.2710566
362960.0000000    0.2663513
363000.0000000    0.2675641
363040.0000000    0.2421112
363080.0000000    0.2396612
363120.0000000    0.2429027
363160.0000000    0.2457387
363200.0000000    0.2518040
363240.0000000    0.2567957
363280.0000000    0.2795967
363320.0000000    0.2921407
363360.0000000    0.2657286
363400.0000000    0.2549255
363440.0000000    0.2453595
363480.0000000    0.2387769
363520.0000000    0.2748769
363560.0000000    0.2756854
363600.0000000    0.2782274
363640.0000000    0.2634218
363680.0000000    0.2665075
363720.0000000    0.2630230
363760.0000000    0.2569696
363800.0000000    0.2484598
363840.0000000    0.2428372
363880.0000000    0.2500676
363920.0000000    0.2666575
363960.0000000    0.2504798
364000.0000000    0.2486982
364040.0000000    0.2548775
364080.0000000    0.2439300
364120.0000000    0.2424627
364160.0000000    0.2681747
364200.0000000    0.2502683
364240.0000000    0.2428876
364280.0000000    0.2747278
364320.0000000    0.2595012
364360.0000000    0.2562440
364400.0000000    0.2663735
364440.0000000    0.2634940
364480.0000000    0.2505240
364520.0000000    0.2628408
364560.0000000    0.2632701
364600.0000000    0.2341002
364640.0000000    0.2454932
364680.0000000    0.2591329
364720.0000000    0.2525582
364760.0000000    0.2705876
364800.0000000    0.2781929
364840.0000000    0.2720611
364880.0000000    0.2434238
364920.0000000    0.2560779
364960.0000000    0.2590017
365000.0000000    0.2543019
365040.0000000    0.2502586
365080.0000000    0.2562007
365120.0000000    0.2488306
365160.0000000    0.2668924
365200.0000000    0.2454633
365240.0000000    0.2432003
365280.0000000    0.2660373
365320.0000000    0.2562982
365360.0000000    0.2477030
365400.0000000    0.2759072
365440.0000000    0.2663839
365480.0000000    0.2706088
365520.0000000    0.2479026
365560.0000000    0.2578779
365600.0000000    0.2751906
365640.0000000    0.2850206
365680.0000000    0.2703719
365720.0000000    0.2630032
365760.0000000    0.2648470
365800.0000000    0.2610098
365840.0000000    0.2561149
365880.0000000    0.2584584
365920.0000000    0.2678410
365960.0000000    0.2335328
366000.0000000    0.2682802
366040.0000000    0.2724187
366080.0000000    0.2544954
366120.0000000    0.2326222
366160.0000000    0.2545218
366200.0000000    0.2585525
366240.0000000    0.2447474
366280.0000000    0.2575898
366320.0000000    0.2685630
366360.0000000    0.2560780
366400.0000000    0.2529719
366440.0000000    0.2809760
366480.0000000    0.2645339
366520.0000000    0.2598758
366560.0000000    0.2426279
366600.0000000    0.2587059
366640.0000000    0.2507755
366680.0000000    0.2384699
366720.0000000    0.2586944
366760.0000000    0.2448401
366800.0000000    0.2568772
366840.0000000    0.2494310
366880.0000000    0.2495055
366920.0000000    0.2762271
366960.0000000    0.2878398
367000.0000000    0.2604779
367040.0000000    0.2538066
367080.0000000    0.2465907
367120.0000000    0.2559182
367160.0000000    0.2564774
367200.0000000    0.2472578
367240.0000000    0.2613019
367280.0000000    0.2682109
367320.0000000    0.2654000
367360.0000000    0.2597758
367400.0000000    0.2432422
367440.0000000    0.2475433
367480.0000000    0.2350811
367520.0000000    0.2634229
367560.0000000    0.2651013
367600.0000000    0.2603457
367640.0000000    0.2644444
367680.0000000    0.2471847
367720.0000000    0.2773170
367760.0000000    0.2660396
367800.0000000    0.2560077
367840.0000000    0.2387714
367880.0000000    0.2498309
367920.0000000    0.2232999
367960.0000000    0.2602702
368000.0000000    0.2742485
368040.0000000    0.2613836
368080.0000000    0.2721769
368120.0000000    0.2621987
368160.0000000    0.2398719
368200.0000000    0.2439346
368240.0000000    0.2650907
368280.0000000    0.2606174
368320.0000000    0.2668924
368360.0000000    0.2347946
368400.0000000    0.2344618
368440.0000000    0.2623873
368480.0000000    0.2460668
368520.0000000    0.2539490
368560.0000000    0.2382379
368600.0000000    0.2573849
368640.0000000    0.2412236
368680.0000000    0.2323257
368720.0000000    0.2424612
368760.0000000    0.2596665
368800.0000000    0.2583764
368840.0000000    0.2429453
368880.0000000    0.2412281
368920.0000000    0.2390310
368960.0000000    0.2459271
369000.0000000    0.2560900
369040.0000000    0.2547514
369080.0000000    0.2614558
369120.0000000    0.2612744
369160.0000000    0.2617840
369200.0000000    0.2591878
369240.0000000    0.2354567
369280.0000000    0.2601084
369320.0000000    0.2613741
369360.0000000    0.2631902
369400.0000000    0.2488669
369440.0000000    0.2572752
369480.0000000    0.2434620
369520.0000000    0.2417685
369560.0000000    0.2688326
369600.0000000    0.2780841
369640.0000000    0.2883371
369680.0000000    0.2777000
369720.0000000    0.2709603
369760.0000000    0.2834895
369800.0000000    0.2961490
369840.0000000    0.2861937
369880.0000000    0.2482379
369920.0000000    0.2618100
369960.0000000    0.2422324
370000.0000000    0.2506747
370040.0000000    0.2611390
370080.0000000    0.2520550
370120.0000000    0.2600141
370160.0000000    0.2480333
370200.0000000    0.2470940
370240.0000000    0.2599911
370280.0000000    0.2578048
370320.0000000    0.2488666
370360.0000000    0.2676335
370400.0000000    0.2387957
370440.0000000    0.2689829
370480.0000000    0.2655095
370520.0000000    0.2414156
370560.0000000    0.2529485
370600.0000000    0.2770589
370640.0000000    0.2764091
370680.0000000    0.2673894
370720.0000000    0.2929892
370760.0000000    0.2794296
370800.0000000    0.2611351
370840.0000000    0.2547174
370880.0000000    0.2626337
370920.0000000    0.2808032
370960.0000000    0.2830827
371000.0000000    0.2831825
371040.0000000    0.2905614
371080.0000000    0.2853261
371120.0000000    0.2809556
371160.0000000    0.2811398
371200.0000000    0.2795982
371240.0000000    0.2727862
371280.0000000    0.2847684
371320.0000000    0.2644648
371360.0000000    0.2659217
371400.0000000    0.2643591
371440.0000000    0.2517817
371480.0000000    0.2527948
371520.0000000    0.2432722
371560.0000000    0.2418157
371600.0000000    0.2472925
371640.0000000    0.2666806
371680.0000000    0.2768734
371720.0000000    0.2638718
371760.0000000    0.2536069
371800.0000000    0.2406779
371840.0000000    0.2435858
371880.0000000    0.2516323
371920.0000000    0.2457415
371960.0000000    0.2595479
372000.0000000    0.2531109
372040.0000000    0.2683328
372080.0000000    0.2542233
372120.0000000    0.2440327
372160.0000000    0.2480309
372200.0000000    0.2439980
372240.0000000    0.2473678
372280.0000000    0.2529384
372320.0000000    0.2253912
372360.0000000    0.2320545
372400.0000000    0.2303360
372440.0000000    0.2428579
372480.0000000    0.2523116
372520.0000000    0.2356410
372560.0000000    0.2623519
372600.0000000    0.2750197
372640.0000000    0.2587954
372680.0000000    0.2710121
372720.0000000    0.2666340
372760.0000000    0.2621330
372800.0000000    0.2535466
372840.0000000    0.2667605
372880.0000000    0.2541474
372920.0000000    0.2749089
372960.0000000    0.2660212
373000.0000000    0.2698442
373040.0000000    0.2816421
373080.0000000    0.2410231
373120.0000000    0.2549577
373160.0000000    0.2310246
373200.0000000    0.2250947
373240.0000000    0.2551603
373280.0000000    0.2443522
373320.0000000    0.2483605
373360.0000000    0.2556162
373400.0000000    0.2387985
373440.0000000    0.2432429
373480.0000000    0.2647206
373520.0000000    0.2689462
373560.0000000    0.2729374
373600.0000000    0.2669421
373640.0000000    0.2544951
373680.0000000    0.2862427
373720.0000000    0.2676076
373760.0000000    0.2984479
373800.0000000    0.3029613
373840.0000000    0.2994480
373880.0000000    0.2545228
373920.0000000    0.2874155
373960.0000000    0.2804823
374000.0000000    0.2563037
374040.0000000    0.2577792
374080.0000000    0.2537802
374120.0000000    0.2421733
374160.0000000    0.2558587
374200.0000000    0.2601347
374240.0000000    0.2568465
374280.0000000    0.2599923
374320.0000000    0.2673405
374360.0000000    0.2813034
374400.0000000    0.2744453
374440.0000000    0.2570224
374480.0000000    0.2532713
374520.0000000    0.2724566
374560.0000000    0.2948039
374600.0000000    0.2920397
374640.0000000    0.2889552
374680.0000000    0.2752927
374720.0000000    0.2787347
374760.0000000    0.2706859
374800.0000000    0.2802968
374840.0000000    0.2878660
374880.0000000    0.2708649
374920.0000000    0.2842309
374960.0000000    0.2955326
375000.0000000    0.2982533
375040.0000000    0.2644625
375080.0000000    0.2746158
375120.0000000    0.2491464
375160.0000000    0.2717174
375200.0000000    0.2857353
375240.0000000    0.2867605
375280.0000000    0.2593381
375320.0000000    0.2559060
375360.0000000    0.2480833
375400.0000000    0.2467953
375440.0000000    0.2358605
375480.0000000    0.2511219
375520.0000000    0.2236983
375560.0000000    0.2430862
375600.0000000    0.2465936
375640.0000000    0.2501667
375680.0000000    0.2393811
375720.0000000    0.2455957
375760.0000000    0.2561826
375800.0000000    0.2691522
375840.0000000    0.2474743
375880.0000000    0.2474435
375920.0000000    0.2564888
375960.0000000    0.2565949
376000.0000000    0.2525282
376040.0000000    0.2479615
376080.0000000    0.2479130
376120.0000000    0.2389988
376160.0000000    0.2494991
376200.0000000    0.2654145
376240.0000000    0.2440038
376280.0000000    0.2549842
376320.0000000    0.2715788
376360.0000000    0.2599606
376400.0000000    0.2486007
376440.0000000    0.2305140
376480.0000000    0.2650312
376520.0000000    0.2655811
376560.0000000    0.2563649
376600.0000000    0.2569575
376640.0000000    0.2569578
376680.0000000    0.2475493
376720.0000000    0.2558502
376760.0000000    0.2617186
376800.0000000    0.2504478
376840.0000000    0.2682478
376880.0000000    0.2490026
376920.0000000    0.2618053
376960.0000000    0.2494408
377000.0000000    0.2656495
377040.0000000    0.2614992
377080.0000000    0.2576005
377120.0000000    0.2572850
377160.0000000    0.2471049
377200.0000000    0.2577912
377240.0000000    0.2537969
377280.0000000    0.2600507
377320.0000000    0.2604822
377360.0000000    0.2609353
377400.0000000    0.2428965
377440.0000000    0.2703730
377480.0000000    0.2366073
377520.0000000    0.2571284
377560.0000000    0.2560037
377600.0000000    0.2358257
377640.0000000    0.2672853
377680.0000000    0.2773740
377720.0000000    0.2584895
377760.0000000    0.2687408
377800.0000000    0.2519453
377840.0000000    0.2466476
377880.0000000    0.2584011
377920.0000000    0.2686568
377960.0000000    0.2767269
378000.0000000    0.2484142
378040.0000000    0.2674722
378080.0000000    0.2675425
378120.0000000    0.2348938
378160.0000000    0.2659785
378200.0000000    0.2477323
378240.0000000    0.2538559
378280.0000000    0.2929225
378320.0000000    0.2597366
378360.0000000    0.2489097
378400.0000000    0.2739011
378440.0000000    0.2641736
378480.0000000    0.2559848
378520.0000000    0.2775547
378560.0000000    0.2696635
378600.0000000    0.2715431
378640.0000000    0.2337849
378680.0000000    0.2391209
378720.0000000    0.2454732
378760.0000000    0.2396567
378800.0000000    0.2299124
378840.0000000    0.2630863
378880.0000000    0.2589431
378920.0000000    0.2556259
378960.0000000    0.2515101
379000.0000000    0.2544785
379040.0000000    0.2563687
379080.0000000    0.2714333
379120.0000000    0.2441777
379160.0000000    0.2419622
379200.0000000    0.2303363
379240.0000000    0.2537239
379280.0000000    0.2308549
379320.0000000    0.2391648
379360.0000000    0.2353042
379400.0000000    0.2546107
379440.0000000    0.2560392
379480.0000000    0.2748620
379520.0000000    0.2545612
379560.0000000    0.2841865
379600.0000000    0.2345112
379640.0000000    0.2453674
379680.0000000    0.2529100
379720.0000000    0.2654505
379760.0000000    0.2653044
379800.0000000    0.2725496
379840.0000000    0.2731314
379880.0000000    0.2648557
379920.0000000    0.2595159
379960.0000000    0.2656184
380000.0000000    0.2438568
380040.0000000    0.2552617
380080.0000000    0.2545362
380120.0000000    0.2495690
380160.0000000    0.2510037
380200.0000000    0.2665411
380240.0000000    0.2733260
380280.0000000    0.2744212
380320.0000000    0.2502864
380360.0000000    0.2669654
380400.0000000    0.2698096
380440.0000000    0.2379255
380480.0000000    0.2457698
380520.0000000    0.2474846
380560.0000000    0.2434707
380600.0000000    0.2540465
380640.0000000    0.2558265
380680.0000000    0.2409436
380720.0000000    0.2623087
380760.0000000    0.2659243
380800.0000000    0.2590571
380840.0000000    0.2563677
380880.0000000    0.2404232
380920.0000000    0.2529992
380960.0000000    0.2434932
381000.0000000    0.2490421
381040.0000000    0.2240968
381080.0000000    0.2448416
381120.0000000    0.2451715
381160.0000000    0.2555164
381200.0000000    0.2508855
381240.0000000    0.2511821
381280.0000000    0.2586105
381320.0000000    0.2504048
381360.0000000    0.2432135
381400.0000000    0.2462909
381440.0000000    0.2390443
381480.0000000    0.2450406
381520.0000000    0.2446404
381560.0000000    0.2470533
381600.0000000    0.2613844
381640.0000000    0.2566411
381680.0000000    0.2782653
381720.0000000    0.2790415
381760.0000000    0.2938867
381800.0000000    0.2760403
381840.0000000    0.2656492
381880.0000000    0.2557362
381920.0000000    0.2417790
381960.0000000    0.2506382
382000.0000000    0.2499568
382040.0000000    0.2516338
382080.0000000    0.2562234
382120.0000000    0.2587646
382160.0000000    0.2481972
382200.0000000    0.2410272
382240.0000000    0.2548999
382280.0000000    0.2281170
382320.0000000    0.2641047
382360.0000000    0.2540406
382400.0000000    0.2490965
382440.0000000    0.2518181
382480.0000000    0.2581276
382520.0000000    0.2496428
382560.0000000    0.2702881
382600.0000000    0.2685069
382640.0000000    0.2431524
382680.0000000    0.2534005
382720.0000000    0.2793494
382760.0000000    0.2505949
382800.0000000    0.2684516
382840.0000000    0.2480920
382880.0000000    0.2677283
382920.0000000    0.2622668
382960.0000000    0.2702945
383000.0000000    0.2790411
383040.0000000    0.2772065
383080.0000000    0.2591591
383120.0000000    0.2687210
383160.0000000    0.2612162
383200.0000000    0.2555371
383240.0000000    0.2564555
383280.0000000    0.2699716
383320.0000000    0.2685145
383360.0000000    0.2548556
383400.0000000    0.2730201
383440.0000000    0.2726328
383480.0000000    0.2793235
383520.0000000    0.2732241
383560.0000000    0.2575577
383600.0000000    0.2565459
383640.0000000    0.2747071
383680.0000000    0.2639589
383720.0000000    0.2648582
383760.0000000    0.2620018
383800.0000000    0.2705253
383840.0000000    0.2819376
383880.0000000    0.2672076
383920.0000000    0.2622246
383960.0000000    0.2710154
384000.0000000    0.2646689
384040.0000000    0.2625917
384080.0000000    0.2422831
384120.0000000    0.2477703
384160.0000000    0.2503272
384200.0000000    0.2439406
384240.0000000    0.2572939
384280.0000000    0.2527885
384320.0000000    0.2642777
384360.0000000    0.2905284
384400.0000000    0.2830962
384440.0000000    0.2766171
384480.0000000    0.2687848
384520.0000000    0.3020403
384560.0000000    0.2666595
384600.0000000    0.2656072
384640.0000000    0.2758641
384680.0000000    0.2680636
384720.0000000    0.2901725
384760.0000000    0.2782986
384800.0000000    0.2451253
384840.0000000    0.2458233
384880.0000000    0.2585205
384920.0000000    0.2500675
384960.0000000    0.2503263
385000.0000000    0.2566220
385040.0000000    0.2522034
385080.0000000    0.2605581
385120.0000000    0.2388425
385160.0000000    0.2622196
385200.0000000    0.2832233
385240.0000000    0.2413162
385280.0000000    0.2657126
385320.0000000    0.2530177
385360.0000000    0.2829681
385400.0000000    0.2533260
385440.0000000    0.2759607
385480.0000000    0.2652148
385520.0000000    0.2351987
385560.0000000    0.2502944
385600.0000000    0.2512242
385640.0000000    0.2253236
385680.0000000    0.2584120
385720.0000000    0.2434492
385760.0000000    0.2461767
385800.0000000    0.2387839
385840.0000000    0.2455723
385880.0000000    0.2612681
385920.0000000    0.2627254
385960.0000000    0.2613792
386000.0000000    0.2764402
386040.0000000    0.2462020
386080.0000000    0.2423600
386120.0000000    0.2623722
386160.0000000    0.2387507
386200.0000000    0.2484631
386240.0000000    0.2468526
386280.0000000    0.2432736
386320.0000000    0.2373259
386360.0000000    0.2572999
386400.0000000    0.2396411
386440.0000000    0.2166764
386480.0000000    0.2226243
386520.0000000    0.2413323
386560.0000000    0.2345225
386600.0000000    0.2348043
386640.0000000    0.2299515
386680.0000000    0.2247772
386720.0000000    0.2456787
386760.0000000    0.2397697
386800.0000000    0.2498669
386840.0000000    0.2417688
386880.0000000    0.2339972
386920.0000000    0.2480534
386960.0000000    0.2353611
387000.0000000    0.2431796
387040.0000000    0.2694093
387080.0000000    0.2525382
387120.0000000    0.2769513
387160.0000000    0.2478269
387200.0000000    0.2690760
387240.0000000    0.2606968
387280.0000000    0.2673202
387320.0000000    0.2511792
387360.0000000    0.2710846
387400.0000000    0.2709526
387440.0000000    0.2305616
387480.0000000    0.2560421
387520.0000000    0.2708274
387560.0000000    0.2580278
387600.0000000    0.2429896
387640.0000000    0.2561190
387680.0000000    0.2421819
387720.0000000    0.2580860
387760.0000000    0.2404386
387800.0000000    0.2472431
387840.0000000    0.2520671
387880.0000000    0.2274740
387920.0000000    0.2385650
387960.0000000    0.2521211
388000.0000000    0.2341859
388040.0000000    0.2525109
388080.0000000    0.2502245
388120.0000000    0.2537413
388160.0000000    0.2650603
388200.0000000    0.2557845
388240.0000000    0.2467810
388280.0000000    0.2446273
388320.0000000    0.2331117
388360.0000000    0.2373883
388400.0000000    0.2531589
388440.0000000    0.2566163
388480.0000000    0.2551995
388520.0000000    0.2700752
388560.0000000    0.2668759
388600.0000000    0.2662517
388640.0000000    0.2448268
388680.0000000    0.2674881
388720.0000000    0.2308502
388760.0000000    0.2277134
388800.0000000    0.2686586
388840.0000000    0.2313765
388880.0000000    0.2363928
388920.0000000    0.2209198
388960.0000000    0.2361195
389000.0000000    0.2254894
389040.0000000    0.2486501
389080.0000000    0.2529512
389120.0000000    0.2437444
389160.0000000    0.2461720
389200.0000000    0.2246089
389240.0000000    0.2482544
389280.0000000    0.2428269
389320.0000000    0.2346737
389360.0000000    0.2521359
389400.0000000    0.2227861
389440.0000000    0.2202380
389480.0000000    0.2330849
389520.0000000    0.2372153
389560.0000000    0.2316990
389600.0000000    0.2379790
389640.0000000    0.2296512
389680.0000000    0.2412096
389720.0000000    0.2548218
389760.0000000    0.2578827
389800.0000000    0.2452537
389840.0000000    0.2413077
389880.0000000    0.2307040
389920.0000000    0.2459847
389960.0000000    0.2609018
390000.0000000    0.2504295
390040.0000000    0.2763436
390080.0000000    0.2636308
390120.0000000    0.2546159
390160.0000000    0.2452798
390200.0000000    0.2403180
390240.0000000    0.2230826
390280.0000000    0.2500303
390320.0000000    0.2203407
390360.0000000    0.2548040
390400.0000000    0.2439158
390440.0000000    0.2384785
390480.0000000    0.2411445
390520.0000000    0.2469673
390560.0000000    0.2504549
390600.0000000    0.2407427
390640.0000000    0.2525900
390680.0000000    0.2316916
390720.0000000    0.2357327
390760.0000000    0.2363200
390800.0000000    0.2396567
390840.0000000    0.2355867
390880.0000000    0.2544971
390920.0000000    0.2394273
390960.0000000    0.2317923
391000.0000000    0.2457110
391040.0000000    0.2332306
391080.0000000    0.2385385
391120.0000000    0.2127872
391160.0000000    0.2223353
391200.0000000    0.2261221
391240.0000000    0.2376873
391280.0000000    0.2354419
391320.0000000    0.2313515
391360.0000000    0.2234837
391400.0000000    0.2390095
391440.0000000    0.2394288
391480.0000000    0.2377985
391520.0000000    0.2367874
391560.0000000    0.2462268
391600.0000000    0.2282848
391640.0000000    0.2200548
391680.0000000    0.2166763
391720.0000000    0.2219358
391760.0000000    0.2247678
391800.0000000    0.2420504
391840.0000000    0.2600460
391880.0000000    0.2321866
391920.0000000    0.2553694
391960.0000000    0.2445174
392000.0000000    0.2652632
392040.0000000    0.2481300
392080.0000000    0.2412074
392120.0000000    0.2629649
392160.0000000    0.2616045
392200.0000000    0.2564524
392240.0000000    0.2707182
392280.0000000    0.2691042
392320.0000000    0.2265283
392360.0000000    0.2441603
392400.0000000    0.2514850
392440.0000000    0.2468190
392480.0000000    0.2509554
392520.0000000    0.2234516
392560.0000000    0.2144508
392600.0000000    0.2016567
392640.0000000    0.2294786
392680.0000000    0.1974148
392720.0000000    0.2293322
392760.0000000    0.2199098
392800.0000000    0.2252331
392840.0000000    0.2162559
392880.0000000    0.2238990
392920.0000000    0.2197631
392960.0000000    0.2268380
393000.0000000    0.2313665
393040.0000000    0.2463661
393080.0000000    0.2265110
393120.0000000    0.2196040
393160.0000000    0.2282681
393200.0000000    0.2246815
393240.0000000    0.2377511
393280.0000000    0.2417669
393320.0000000    0.2453954
393360.0000000    0.2499789
393400.0000000    0.2346392
393440.0000000    0.2517169
393480.0000000    0.2513789
393520.0000000    0.2365262
393560.0000000    0.2284814
393600.0000000    0.2340083
393640.0000000    0.2272586
393680.0000000    0.2356228
393720.0000000    0.2451657
393760.0000000    0.2562441
393800.0000000    0.2626887
393840.0000000    0.2564103
393880.0000000    0.2517757
393920.0000000    0.2471601
393960.0000000    0.2386469
394000.0000000    0.2258824
394040.0000000    0.2443612
394080.0000000    0.2333312
394120.0000000    0.2611531
394160.0000000    0.2493044
394200.0000000    0.2443855
394240.0000000    0.2304087
394280.0000000    0.2523290
394320.0000000    0.2511616
394360.0000000    0.2363852
394400.0000000    0.2653819
394440.0000000    0.2611471
394480.0000000    0.2245340
394520.0000000    0.2347401
394560.0000000    0.2272853
394600.0000000    0.2334087
394640.0000000    0.2344697
394680.0000000    0.2553096
394720.0000000    0.2462648
394760.0000000    0.2330620
394800.0000000    0.2460009
394840.0000000    0.2505359
394880.0000000    0.2466412
394920.0000000    0.2292998
394960.0000000    0.2442020
395000.0000000    0.2329586
395040.0000000    0.2321288
395080.0000000    0.2464207
395120.0000000    0.2365459
395160.0000000    0.2413168
395200.0000000    0.2574409
395240.0000000    0.2308865
395280.0000000    0.2511617
395320.0000000    0.2371142
395360.0000000    0.2396774
395400.0000000    0.2394526
395440.0000000    0.2561531
395480.0000000    0.2587665
395520.0000000    0.2583815
395560.0000000    0.2556224
395600.0000000    0.2586071
395640.0000000    0.2673543
395680.0000000    0.2599212
395720.0000000    0.2575517
395760.0000000    0.2628753
395800.0000000    0.2615477
395840.0000000    0.2345802
395880.0000000    0.2566530
395920.0000000    0.2427701
395960.0000000    0.2479699
396000.0000000    0.2505608
396040.0000000    0.2397983
396080.0000000    0.2601032
396120.0000000    0.2709127
396160.0000000    0.2466911
396200.0000000    0.2686041
396240.0000000    0.2525589
396280.0000000    0.2235129
396320.0000000    0.2481933
396360.0000000    0.2498910
396400.0000000    0.2551417
396440.0000000    0.2479447
396480.0000000    0.2607998
396520.0000000    0.2699595
396560.0000000    0.2677896
396600.0000000    0.2654547
396640.0000000    0.2575332
396680.0000000    0.2506627
396720.0000000    0.2688995
396760.0000000    0.2543875
396800.0000000    0.2494271
396840.0000000    0.2779624
396880.0000000    0.2700166
396920.0000000    0.2463063
396960.0000000    0.2454995
397000.0000000    0.2423989
397040.0000000    0.2625524
397080.0000000    0.2439720
397120.0000000    0.2614312
397160.0000000    0.2388930
397200.0000000    0.2543863
397240.0000000    0.2573516
397280.0000000    0.2402685
397320.0000000    0.2750378
397360.0000000    0.2725601
397400.0000000    0.2615384
397440.0000000    0.2623208
397480.0000000    0.2688182
397520.0000000    0.2513632
397560.0000000    0.2631729
397600.0000000    0.2591947
397640.0000000    0.2945231
397680.0000000    0.2884333
397720.0000000    0.2626388
397760.0000000    0.2556307
397800.0000000    0.2553256
397840.0000000    0.2662074
397880.0000000    0.2729496
397920.0000000    0.2726269
397960.0000000    0.2704013
398000.0000000    0.2572963
398040.0000000    0.2532521
398080.0000000    0.2604758
398120.0000000    0.2626187
398160.0000000    0.2588471
398200.0000000    0.2548163
398240.0000000    0.2718620
398280.0000000    0.2713180
398320.0000000    0.2622999
398360.0000000    0.2417002
398400.0000000    0.2487307
398440.0000000    0.2593338
398480.0000000    0.2555679
398520.0000000    0.2558184
398560.0000000    0.2424392
398600.0000000    0.2426565
398640.0000000    0.2452981
398680.0000000    0.2396202
398720.0000000    0.2671335
398760.0000000    0.2680130
398800.0000000    0.2533955
398840.0000000    0.2334079
398880.0000000    0.2498133
398920.0000000    0.2338152
398960.0000000    0.2515144
399000.0000000    0.2559729
399040.0000000    0.2569929
399080.0000000    0.2665719
399120.0000000    0.2522407
399160.0000000    0.2595163
399200.0000000    0.2556186
399240.0000000    0.2707905
399280.0000000    0.2709579
399320.0000000    0.2720315
399360.0000000    0.2775884
399400.0000000    0.2894009
399440.0000000    0.2696021
399480.0000000    0.2791338
399520.0000000    0.2861749
399560.0000000    0.2800816
399600.0000000    0.2768332
399640.0000000    0.2626149
399680.0000000    0.2760533
399720.0000000    0.2643474
399760.0000000    0.2728889
399800.0000000    0.2748493
399840.0000000    0.2659056
399880.0000000    0.2755940
399920.0000000    0.2432024
399960.0000000    0.2557504
400000.0000000    0.2644593
400040.0000000    0.2638049
400080.0000000    0.2752116
400120.0000000    0.2546141
400160.0000000    0.2573546
400200.0000000    0.2637723
400240.0000000    0.2737980
400280.0000000    0.2762403
400320.0000000    0.2757252
400360.0000000    0.2734208
400400.0000000    0.2629927
400440.0000000    0.2699200
400480.0000000    0.2922518
400520.0000000    0.2791268
400560.0000000    0.2544182
400600.0000000    0.2705295
400640.0000000    0.2653192
400680.0000000    0.2778411
400720.0000000    0.2515407
400760.0000000    0.2575125
400800.0000000    0.2370696
400840.0000000    0.2408526
400880.0000000    0.2501160
400920.0000000    0.2685520
400960.0000000    0.2771907
401000.0000000    0.2743241
401040.0000000    0.2654141
401080.0000000    0.2544524
401120.0000000    0.2457618
401160.0000000    0.2751051
401200.0000000    0.2700557
401240.0000000    0.2437599
401280.0000000    0.2466897
401320.0000000    0.2602928
401360.0000000    0.2421319
401400.0000000    0.2587424
401440.0000000    0.2691589
401480.0000000    0.2494291
401520.0000000    0.2434494
401560.0000000    0.2695248
401600.0000000    0.2552711
401640.0000000    0.2806037
401680.0000000    0.2719719
401720.0000000    0.2611736
401760.0000000    0.2642212
401800.0000000    0.2470127
401840.0000000    0.2805900
401880.0000000    0.2564099
401920.0000000    0.2385852
401960.0000000    0.2476338
402000.0000000    0.2327346
402040.0000000    0.2648986
402080.0000000    0.2465293
402120.0000000    0.2383568
402160.0000000    0.2526545
402200.0000000    0.2316186
402240.0000000    0.2532708
402280.0000000    0.2609427
402320.0000000    0.2470164
402360.0000000    0.2620699
402400.0000000    0.2483842
402440.0000000    0.2416220
402480.0000000    0.2394347
402520.0000000    0.2495518
402560.0000000    0.2601442
402600.0000000    0.2529258
402640.0000000    0.2330597
402680.0000000    0.2502010
402720.0000000    0.2506568
402760.0000000    0.2410858
402800.0000000    0.2494304
402840.0000000    0.2373968
402880.0000000    0.2418487
402920.0000000    0.2255017
402960.0000000    0.2380898
403000.0000000    0.2544334
403040.0000000    0.2526852
403080.0000000    0.2424597
403120.0000000    0.2422408
403160.0000000    0.2377375
403200.0000000    0.2629825
403240.0000000    0.2466881
403280.0000000    0.2397967
403320.0000000    0.2498991
403360.0000000    0.2628485
403400.0000000    0.2525878
403440.0000000    0.2308687
403480.0000000    0.2471694
403520.0000000    0.2403368
403560.0000000    0.2364194
403600.0000000    0.2672923
403640.0000000    0.2507988
403680.0000000    0.2348891
403720.0000000    0.2479568
403760.0000000    0.2405620
403800.0000000    0.2493535
403840.0000000    0.2513074
403880.0000000    0.2408674
403920.0000000    0.2430103
403960.0000000    0.2489043
404000.0000000    0.2605975
404040.0000000    0.2542958
404080.0000000    0.2417791
404120.0000000    0.2274720
404160.0000000    0.2522480
404200.0000000    0.2571458
404240.0000000    0.2467815
404280.0000000    0.2377309
404320.0000000    0.2442936
404360.0000000    0.2318739
404400.0000000    0.2402363
404440.0000000    0.2613066
404480.0000000    0.2563096
404520.0000000    0.2644723
404560.0000000    0.2592371
404600.0000000    0.2542176
404640.0000000    0.2664038
404680.0000000    0.2658728
404720.0000000    0.2517027
404760.0000000    0.2761751
404800.0000000    0.2636075
404840.0000000    0.2558421
404880.0000000    0.2493659
404920.0000000    0.2659257
404960.0000000    0.2489180
405000.0000000    0.2444668
405040.0000000    0.2612214
405080.0000000    0.2574132
405120.0000000    0.2494294
405160.0000000    0.2486182
405200.0000000    0.2407454
405240.0000000    0.2542237
405280.0000000    0.2668863
405320.0000000    0.2730540
405360.0000000    0.2590604
405400.0000000    0.2684803
405440.0000000    0.2599051
405480.0000000    0.2625517
405520.0000000    0.2432554
405560.0000000    0.2765107
405600.0000000    0.2581078
405640.0000000    0.2453153
405680.0000000    0.2380603
405720.0000000    0.2528393
405760.0000000    0.2465826
405800.0000000    0.2444852
405840.0000000    0.2502826
405880.0000000    0.2635475
405920.0000000    0.2583989
405960.0000000    0.2632495
406000.0000000    0.2500097
406040.0000000    0.2759892
406080.0000000    0.2605277
406120.0000000    0.2382290
406160.0000000    0.2507823
406200.0000000    0.2407311
406240.0000000    0.2526962
406280.0000000    0.2605815
406320.0000000    0.2449753
406360.0000000    0.2607989
406400.0000000    0.2530842
406440.0000000    0.2541461
406480.0000000    0.2559522
406520.0000000    0.2631814
406560.0000000    0.2519284
406600.0000000    0.2594016
406640.0000000    0.2557051
406680.0000000    0.2558324
406720.0000000    0.2783904
406760.0000000    0.2678684
406800.0000000    0.2693969
406840.0000000    0.2689182
406880.0000000    0.2425202
406920.0000000    0.2601159
406960.0000000    0.2641351
407000.0000000    0.2702278
407040.0000000    0.2462508
407080.0000000    0.2660394
407120.0000000    0.2489788
407160.0000000    0.2431400
407200.0000000    0.2660915
407240.0000000    0.2365671
407280.0000000    0.2581301
407320.0000000    0.2502325
407360.0000000    0.2553649
407400.0000000    0.2748399
407440.0000000    0.2722619
407480.0000000    0.2584138
407520.0000000    0.2663028
407560.0000000    0.2562689
407600.0000000    0.2467430
407640.0000000    0.2643034
407680.0000000    0.2714760
407720.0000000    0.2626812
407760.0000000    0.2737789
407800.0000000    0.2452662
407840.0000000    0.2654323
407880.0000000    0.2632474
407920.0000000    0.2689725
407960.0000000    0.2841270
408000.0000000    0.2856946
408040.0000000    0.2741062
408080.0000000    0.2529441
408120.0000000    0.2723241
408160.0000000    0.2662703
408200.0000000    0.2792031
408240.0000000    0.2595740
408280.0000000    0.2892549
408320.0000000    0.2714810
408360.0000000    0.2539175
408400.0000000    0.2697984
408440.0000000    0.2518385
408480.0000000    0.2586109
408520.0000000    0.2864482
408560.0000000    0.2597571
408600.0000000    0.2824945
408640.0000000    0.2780670
408680.0000000    0.2706653
408720.0000000    0.2311890
408760.0000000    0.2682579
408800.0000000    0.2499234
408840.0000000    0.2646814
408880.0000000    0.2716667
408920.0000000    0.2676589
408960.0000000    0.2660685
409000.0000000    0.2639576
409040.0000000    0.2844594
409080.0000000    0.2611826
409120.0000000    0.2644482
409160.0000000    0.2814288
409200.0000000    0.2696906
409240.0000000    0.2723513
409280.0000000    0.2950770
409320.0000000    0.2734858
409360.0000000    0.2570646
409400.0000000    0.2797328
409440.0000000    0.2633310
409480.0000000    0.2581072
409520.0000000    0.2517117
409560.0000000    0.2682425
409600.0000000    0.2545288
409640.0000000    0.2469072
409680.0000000    0.2570050
409720.0000000    0.2661352
409760.0000000    0.2712319
409800.0000000    0.2658372
409840.0000000    0.2732671
409880.0000000    0.2549433
409920.0000000    0.2635527
409960.0000000    0.2661778
410000.0000000    0.2231832
410040.0000000    0.2599576
410080.0000000    0.2492300
410120.0000000    0.2536468
410160.0000000    0.2575910
410200.0000000    0.2745554
410240.0000000    0.2497712
410280.0000000    0.2798424
410320.0000000    0.2778254
410360.0000000    0.2561630
410400.0000000    0.2583691
410440.0000000    0.2368203
410480.0000000    0.2755581
410520.0000000    0.2516806
410560.0000000    0.2541356
410600.0000000    0.2654254
410640.0000000    0.2546497
410680.0000000    0.2921871
410720.0000000    0.2477138
410760.0000000    0.2951871
410800.0000000    0.2864056
410840.0000000    0.2546627
410880.0000000    0.2796467
410920.0000000    0.2782817
410960.0000000    0.2648896
411000.0000000    0.2751366
411040.0000000    0.2875148
411080.0000000    0.2760969
411120.0000000    0.2819347
411160.0000000    0.2620563
411200.0000000    0.2799372
411240.0000000    0.2698515
411280.0000000    0.2808830
411320.0000000    0.2801054
411360.0000000    0.2670880
411400.0000000    0.2568376
411440.0000000    0.2579693
411480.0000000    0.2754619
411520.0000000    0.2822332
411560.0000000    0.2863686
411600.0000000    0.2482267
411640.0000000    0.2639604
411680.0000000    0.2733832
411720.0000000    0.2754336
411760.0000000    0.2752838
411800.0000000    0.2855255
411840.0000000    0.2389003
411880.0000000    0.2680265
411920.0000000    0.2673418
411960.0000000    0.2515356
412000.0000000    0.2619025
412040.0000000    0.2401709
412080.0000000    0.2494475
412120.0000000    0.2628192
412160.0000000    0.2864767
412200.0000000    0.2698124
412240.0000000    0.2726611
412280.0000000    0.2840685
412320.0000000    0.2838599
412360.0000000    0.2832509
412400.0000000    0.2772911
412440.0000000    0.2677701
412480.0000000    0.2628496
412520.0000000    0.2695553
412560.0000000    0.2734924
412600.0000000    0.2828198
412640.0000000    0.2976954
412680.0000000    0.3073272
412720.0000000    0.2719926
412760.0000000    0.2557197
412800.0000000    0.2703097
412840.0000000    0.2553384
412880.0000000    0.2766946
412920.0000000    0.2816028
412960.0000000    0.2747999
413000.0000000    0.2681372
413040.0000000    0.2603477
413080.0000000    0.2643313
413120.0000000    0.2300835
413160.0000000    0.2445011
413200.0000000    0.2395501
413240.0000000    0.2458398
413280.0000000    0.2353688
413320.0000000    0.2460344
413360.0000000    0.2434816
413400.0000000    0.2688551
413440.0000000    0.2699524
413480.0000000    0.2721012
413520.0000000    0.2632672
413560.0000000    0.2664039
413600.0000000    0.2841560
413640.0000000    0.2626939
413680.0000000    0.2640908
413720.0000000    0.2553971
413760.0000000    0.2670660
413800.0000000    0.2721348
413840.0000000    0.2827007
413880.0000000    0.2763248
413920.0000000    0.2783735
413960.0000000    0.2675035
414000.0000000    0.2499518
414040.0000000    0.2584103
414080.0000000    0.2751867
414120.0000000    0.2726821
414160.0000000    0.3027624
414200.0000000    0.2785146
414240.0000000    0.2772986
414280.0000000    0.2918302
414320.0000000    0.2854649
414360.0000000    0.2748371
414400.0000000    0.2826531
414440.0000000    0.2827673
414480.0000000    0.2642099
414520.0000000    0.2534963
414560.0000000    0.2734224
414600.0000000    0.3020264
414640.0000000    0.2934139
414680.0000000    0.2693724
414720.0000000    0.2704190
414760.0000000    0.2534108
414800.0000000    0.2703936
414840.0000000    0.2869337
414880.0000000    0.2805131
414920.0000000    0.2584272
414960.0000000    0.2444154
415000.0000000    0.2534195
415040.0000000    0.2434640
415080.0000000    0.2559037
415120.0000000    0.2750235
415160.0000000    0.2590739
415200.0000000    0.2592015
415240.0000000    0.2733960
415280.0000000    0.2606050
415320.0000000    0.2461444
415360.0000000    0.2564661
415400.0000000    0.2532843
415440.0000000    0.2485161
415480.0000000    0.2436795
415520.0000000    0.2186452
415560.0000000    0.2459318
415600.0000000    0.2147388
415640.0000000    0.2444650
415680.0000000    0.2381974
415720.0000000    0.2514774
415760.0000000    0.2341992
415800.0000000    0.2524339
415840.0000000    0.2415795
415880.0000000    0.2485042
415920.0000000    0.2744071
415960.0000000    0.2717449
416000.0000000    0.2643325
416040.0000000    0.2438241
416080.0000000    0.2546199
416120.0000000    0.2620104
416160.0000000    0.2529152
416200.0000000    0.2763376
416240.0000000    0.2598101
416280.0000000    0.2580366
416320.0000000    0.2560582
416360.0000000    0.2575009
416400.0000000    0.2556377
416440.0000000    0.2576242
416480.0000000    0.2759205
416520.0000000    0.2856582
416560.0000000    0.2524932
416600.0000000    0.2590118
416640.0000000    0.2596514
416680.0000000    0.2789779
416720.0000000    0.2960350
416760.0000000    0.2819288
416800.0000000    0.2698701
416840.0000000    0.2780429
416880.0000000    0.2804619
416920.0000000    0.2789178
416960.0000000    0.2835430
417000.0000000    0.2752822
417040.0000000    0.2694040
417080.0000000    0.2675624
417120.0000000    0.2600625
417160.0000000    0.2689925
417200.0000000    0.2562078
417240.0000000    0.2598759
417280.0000000    0.2433158
417320.0000000    0.2761450
417360.0000000    0.2765951
417400.0000000    0.2822553
417440.0000000    0.2953977
417480.0000000    0.2890320
417520.0000000    0.2937634
417560.0000000    0.2857586
417600.0000000    0.2538720
417640.0000000    0.2628484
417680.0000000    0.2493834
417720.0000000    0.2552330
417760.0000000    0.2604442
417800.0000000    0.2814717
417840.0000000    0.2454477
417880.0000000    0.2562775
417920.0000000    0.2704232
417960.0000000    0.2499034
418000.0000000    0.2856761
418040.0000000    0.2603801
418080.0000000    0.2517181
418120.0000000    0.2489336
418160.0000000    0.2580922
418200.0000000    0.2430220
418240.0000000    0.2551447
418280.0000000    0.2826463
418320.0000000    0.2611046
418360.0000000    0.2639608
418400.0000000    0.2781332
418440.0000000    0.2472067
418480.0000000    0.2612645
418520.0000000    0.2576281
418560.0000000    0.2669278
418600.0000000    0.2660017
418640.0000000    0.2544301
418680.0000000    0.2489190
418720.0000000    0.2448840
418760.0000000    0.2402047
418800.0000000    0.2489654
418840.0000000    0.2380943
418880.0000000    0.2618816
418920.0000000    0.2568584
418960.0000000    0.2435035
419000.0000000    0.2534478
419040.0000000    0.2576615
419080.0000000    0.2613911
419120.0000000    0.2356258
419160.0000000    0.2533662
419200.0000000    0.2571646
419240.0000000    0.2681310
419280.0000000    0.2666587
419320.0000000    0.2588922
419360.0000000    0.2513348
419400.0000000    0.2666314
419440.0000000    0.2684809
419480.0000000    0.2851943
419520.0000000    0.2689824
419560.0000000    0.2702753
419600.0000000    0.2405284
419640.0000000    0.2646633
419680.0000000    0.2630084
419720.0000000    0.2679767
419760.0000000    0.2689118
419800.0000000    0.2877580
419840.0000000    0.2797017
419880.0000000    0.2765410
419920.0000000    0.2892430
419960.0000000    0.2776490
420000.0000000    0.2725098
420040.0000000    0.2713544
420080.0000000    0.2716930
420120.0000000    0.2578821
420160.0000000    0.2589396
420200.0000000    0.2741498
420240.0000000    0.2450199
420280.0000000    0.2453630
420320.0000000    0.2773095
420360.0000000    0.2565632
420400.0000000    0.2643686
420440.0000000    0.2877868
420480.0000000    0.2829948
420520.0000000    0.2836305
420560.0000000    0.2855715
420600.0000000    0.2876222
420640.0000000    0.2662928
420680.0000000    0.2562956
420720.0000000    0.2827544
420760.0000000    0.3020630
420800.0000000    0.2745205
420840.0000000    0.2647648
420880.0000000    0.2595932
420920.0000000    0.2567339
420960.0000000    0.2433618
421000.0000000    0.2335516
421040.0000000    0.2842076
421080.0000000    0.2686544
421120.0000000    0.2815825
421160.0000000    0.2827617
421200.0000000    0.2683883
421240.0000000    0.2638105
421280.0000000    0.2572321
421320.0000000    0.2685948
421360.0000000    0.2743078
421400.0000000    0.2787701
421440.0000000    0.2796469
421480.0000000    0.2749512
421520.0000000    0.2909341
421560.0000000    0.2837927
421600.0000000    0.2784635
421640.0000000    0.2782998
421680.0000000    0.2638681
421720.0000000    0.2705074
421760.0000000    0.2634028
421800.0000000    0.2900976
421840.0000000    0.2659755
421880.0000000    0.2747307
421920.0000000    0.2620384
421960.0000000    0.2986079
422000.0000000    0.2753933
422040.0000000    0.2980768
422080.0000000    0.2847298
422120.0000000    0.2948301
422160.0000000    0.2842135
422200.0000000    0.2644299
422240.0000000    0.2594558
422280.0000000    0.2610380
422320.0000000    0.2583137
422360.0000000    0.2681916
422400.0000000    0.2904253
422440.0000000    0.2887193
422480.0000000    0.2686118
422520.0000000    0.2815708
422560.0000000    0.2645868
422600.0000000    0.2968563
422640.0000000    0.2631927
422680.0000000    0.2961504
422720.0000000    0.2966579
422760.0000000    0.2798812
422800.0000000    0.2854328
422840.0000000    0.2856246
422880.0000000    0.2698723
422920.0000000    0.2865813
422960.0000000    0.2732824
423000.0000000    0.2763789
423040.0000000    0.2755077
423080.0000000    0.2803074
423120.0000000    0.2627321
423160.0000000    0.2731974
423200.0000000    0.2753645
423240.0000000    0.2783244
423280.0000000    0.2725825
423320.0000000    0.2568106
423360.0000000    0.2702536
423400.0000000    0.2681231
423440.0000000    0.2496095
423480.0000000    0.2668210
423520.0000000    0.2756734
423560.0000000    0.2646314
423600.0000000    0.2635154
423640.0000000    0.2672527
423680.0000000    0.2614199
423720.0000000    0.2899988
423760.0000000    0.2856463
423800.0000000    0.2599093
423840.0000000    0.2750745
423880.0000000    0.2731451
423920.0000000    0.2576869
423960.0000000    0.2614383
424000.0000000    0.2529234
424040.0000000    0.2498579
424080.0000000    0.2370926
424120.0000000    0.2539631
424160.0000000    0.2689089
424200.0000000    0.2688774
424240.0000000    0.2576717
424280.0000000    0.2416651
424320.0000000    0.2475081
424360.0000000    0.2636286
424400.0000000    0.2801886
424440.0000000    0.2647777
424480.0000000    0.2596813
424520.0000000    0.2647403
424560.0000000    0.2537583
424600.0000000    0.2607752
424640.0000000    0.2440183
424680.0000000    0.2502428
424720.0000000    0.2551980
424760.0000000    0.2565846
424800.0000000    0.2406151
424840.0000000    0.2328910
424880.0000000    0.2403323
424920.0000000    0.2203841
424960.0000000    0.2447499
425000.0000000    0.2441324
425040.0000000    0.2316306
425080.0000000    0.2704983
425120.0000000    0.2601464
425160.0000000    0.2645776
425200.0000000    0.2722489
425240.0000000    0.2791281
425280.0000000    0.2567333
425320.0000000    0.2698727
425360.0000000    0.2738212
425400.0000000    0.2624215
425440.0000000    0.2834058
425480.0000000    0.2590813
425520.0000000    0.2650713
425560.0000000    0.2639890
425600.0000000    0.2449326
425640.0000000    0.2686354
425680.0000000    0.2641148
425720.0000000    0.2716230
425760.0000000    0.2501498
425800.0000000    0.2668068
425840.0000000    0.2653468
425880.0000000    0.2716159
425920.0000000    0.2798193
425960.0000000    0.2742749
426000.0000000    0.2698638
426040.0000000    0.2780019
426080.0000000    0.3065949
426120.0000000    0.2757157
426160.0000000    0.2735910
426200.0000000    0.2742705
426240.0000000    0.2680901
426280.0000000    0.2688926
426320.0000000    0.2613235
426360.0000000    0.2644425
426400.0000000    0.2681706
426440.0000000    0.2753349
426480.0000000    0.2654740
426520.0000000    0.2742522
426560.0000000    0.2719363
426600.0000000    0.2513111
426640.0000000    0.2318125
426680.0000000    0.2528808
426720.0000000    0.2574211
426760.0000000    0.2481276
426800.0000000    0.2655376
426840.0000000    0.2548250
426880.0000000    0.2543895
426920.0000000    0.2426613
426960.0000000    0.2602759
427000.0000000    0.2477202
427040.0000000    0.2814242
427080.0000000    0.2527326
427120.0000000    0.2637517
427160.0000000    0.2478537
427200.0000000    0.2620125
427240.0000000    0.2499737
427280.0000000    0.2547945
427320.0000000    0.2354071
427360.0000000    0.2489267
427400.0000000    0.2599543
427440.0000000    0.2547436
427480.0000000    0.2604405
427520.0000000    0.2733361
427560.0000000    0.3003056
427600.0000000    0.2676322
427640.0000000    0.2636066
427680.0000000    0.2533817
427720.0000000    0.2453565
427760.0000000    0.2670937
427800.0000000    0.2363835
427840.0000000    0.2572977
427880.0000000    0.2554731
427920.0000000    0.2418180
427960.0000000    0.2598722
428000.0000000    0.2608172
428040.0000000    0.2448948
428080.0000000    0.2439194
428120.0000000    0.2524402
428160.0000000    0.2397216
428200.0000000    0.2507551
428240.0000000    0.2543775
428280.0000000    0.2557762
428320.0000000    0.2646778
428360.0000000    0.2594613
428400.0000000    0.2674635
428440.0000000    0.2573049
428480.0000000    0.2669670
428520.0000000    0.2606535
428560.0000000    0.2244450
428600.0000000    0.2501221
428640.0000000    0.2648180
428680.0000000    0.2673736
428720.0000000    0.2638953
428760.0000000    0.2632212
428800.0000000    0.2678032
428840.0000000    0.2609704
428880.0000000    0.2516500
428920.0000000    0.2679704
428960.0000000    0.2811958
429000.0000000    0.2600512
429040.0000000    0.2563096
429080.0000000    0.2353857
429120.0000000    0.2526330
429160.0000000    0.2653379
429200.0000000    0.2674896
429240.0000000    0.2592445
429280.0000000    0.2606805
429320.0000000    0.2451450
429360.0000000    0.2559277
429400.0000000    0.2478861
429440.0000000    0.2552156
429480.0000000    0.2634542
429520.0000000    0.2584698
429560.0000000    0.2566609
429600.0000000    0.2506193
429640.0000000    0.2456363
429680.0000000    0.2590319
429720.0000000    0.2741478
429760.0000000    0.2302468
429800.0000000    0.2648561
429840.0000000    0.2670822
429880.0000000    0.2381878
429920.0000000    0.2381266
429960.0000000    0.2328441
430000.0000000    0.2359716
430040.0000000    0.2585893
430080.0000000    0.2509717
430120.0000000    0.2399963
430160.0000000    0.2406578
430200.0000000    0.2586454
430240.0000000    0.2571283
430280.0000000    0.2664641
430320.0000000    0.2456701
430360.0000000    0.2558265
430400.0000000    0.2671395
430440.0000000    0.2439086
430480.0000000    0.2475653
430520.0000000    0.2403729
430560.0000000    0.2513339
430600.0000000    0.2568436
430640.0000000    0.2580621
430680.0000000    0.2392859
430720.0000000    0.2548317
430760.0000000    0.2466964
430800.0000000    0.2629458
430840.0000000    0.2686785
430880.0000000    0.2560656
430920.0000000    0.2870958
430960.0000000    0.2777942
431000.0000000    0.2852277
431040.0000000    0.2545910
431080.0000000    0.2783093
431120.0000000    0.2768893
431160.0000000    0.2754672
431200.0000000    0.2793586
431240.0000000    0.2713208
431280.0000000    0.2603345
431320.0000000    0.2565604
431360.0000000    0.2812291
431400.0000000    0.2759525
431440.0000000    0.2594588
431480.0000000    0.2653646
431520.0000000    0.2579728
431560.0000000    0.2532196
431600.0000000    0.2616372
431640.0000000    0.2548780
431680.0000000    0.2743659
431720.0000000    0.2692981
431760.0000000    0.2778140
431800.0000000    0.2637934
431840.0000000    0.2612113
431880.0000000    0.2464154
431920.0000000    0.2406421
431960.0000000    0.2702332
432000.0000000    0.2607787
432040.0000000    0.2686500
432080.0000000    0.2798963
432120.0000000    0.2655821
432160.0000000    0.2875594
432200.0000000    0.2636840
432240.0000000    0.2540978
432280.0000000    0.2664885
432320.0000000    0.2515412
432360.0000000    0.2555708
432400.0000000    0.2525724
432440.0000000    0.2515085
432480.0000000    0.2526574
432520.0000000    0.2729937
432560.0000000    0.2716230
432600.0000000    0.2647887
432640.0000000    0.2622986
432680.0000000    0.2942516
432720.0000000    0.2888009
432760.0000000    0.2869316
432800.0000000    0.2697824
432840.0000000    0.2551991
432880.0000000    0.2614180
432920.0000000    0.2524599
432960.0000000    0.2599469
433000.0000000    0.2794370
433040.0000000    0.2753397
433080.0000000    0.2943766
433120.0000000    0.2965724
433160.0000000    0.2841186
433200.0000000    0.2876328
433240.0000000    0.2805267
433280.0000000    0.2812713
433320.0000000    0.2807532
433360.0000000    0.2832309
433400.0000000    0.2806367
433440.0000000    0.2619076
433480.0000000    0.2696700
433520.0000000    0.2673651
433560.0000000    0.2822661
433600.0000000    0.2525252
433640.0000000    0.2782466
433680.0000000    0.2727652
433720.0000000    0.2718197
433760.0000000    0.2609410
433800.0000000    0.2761052
433840.0000000    0.2580008
433880.0000000    0.2482154
433920.0000000    0.2788346
433960.0000000    0.2712610
434000.0000000    0.2750222
434040.0000000    0.2662773
434080.0000000    0.2641972
434120.0000000    0.2484453
434160.0000000    0.2622217
434200.0000000    0.2765501
434240.0000000    0.2708897
434280.0000000    0.2541858
434320.0000000    0.2584877
434360.0000000    0.2785339
434400.0000000    0.2985754
434440.0000000    0.2733090
434480.0000000    0.3035865
434520.0000000    0.2928992
434560.0000000    0.2912252
434600.0000000    0.2932515
434640.0000000    0.2841424
434680.0000000    0.2844910
434720.0000000    0.2735886
434760.0000000    0.2865626
434800.0000000    0.2714387
434840.0000000    0.2800985
434880.0000000    0.2867826
434920.0000000    0.2724216
434960.0000000    0.2473638
435000.0000000    0.2539178
435040.0000000    0.2730827
435080.0000000    0.2741602
435120.0000000    0.2818418
435160.0000000    0.2806077
435200.0000000    0.2794554
435240.0000000    0.2800106
435280.0000000    0.2674195
435320.0000000    0.2689485
435360.0000000    0.2778669
435400.0000000    0.2588184
435440.0000000    0.2715854
435480.0000000    0.2475637
435520.0000000    0.2991592
435560.0000000    0.2704878
435600.0000000    0.2793335
435640.0000000    0.2726494
435680.0000000    0.2787099
435720.0000000    0.2923154
435760.0000000    0.2831783
435800.0000000    0.2568508
435840.0000000    0.2720933
435880.0000000    0.2506286
435920.0000000    0.2794186
435960.0000000    0.2707122
436000.0000000    0.2745631
436040.0000000    0.2689934
436080.0000000    0.2899679
436120.0000000    0.2733412
436160.0000000    0.2742668
436200.0000000    0.2788338
436240.0000000    0.2913333
436280.0000000    0.2646396
436320.0000000    0.2528543
436360.0000000    0.2755210
436400.0000000    0.2652195
436440.0000000    0.2724946
436480.0000000    0.2789179
436520.0000000    0.2728457
436560.0000000    0.2729105
436600.0000000    0.2674731
436640.0000000    0.2631872
436680.0000000    0.2644056
436720.0000000    0.2563726
436760.0000000    0.2722142
436800.0000000    0.2724521
436840.0000000    0.2686252
436880.0000000    0.2518711
436920.0000000    0.2581497
436960.0000000    0.2509289
437000.0000000    0.2564819
437040.0000000    0.2505797
437080.0000000    0.2734440
437120.0000000    0.2705224
437160.0000000    0.2833473
437200.0000000    0.3040444
437240.0000000    0.2911647
437280.0000000    0.3125020
437320.0000000    0.3001491
437360.0000000    0.2955614
437400.0000000    0.2685504
437440.0000000    0.2690693
437480.0000000    0.2580083
437520.0000000    0.2959757
437560.0000000    0.2958313
437600.0000000    0.2762482
437640.0000000    0.2685084
437680.0000000    0.2676706
437720.0000000    0.2920367
437760.0000000    0.3074387
437800.0000000    0.2973019
437840.0000000    0.2697493
437880.0000000    0.2793593
437920.0000000    0.2835190
437960.0000000    0.2688202
438000.0000000    0.2674981
438040.0000000    0.2779753
438080.0000000    0.2769724
438120.0000000    0.2917160
438160.0000000    0.2872643
438200.0000000    0.2797286
438240.0000000    0.2757479
438280.0000000    0.2800614
438320.0000000    0.2564206
438360.0000000    0.2797895
438400.0000000    0.2642052
438440.0000000    0.2575644
438480.0000000    0.2753681
438520.0000000    0.2808325
438560.0000000    0.2830900
438600.0000000    0.2652254
438640.0000000    0.2793236
438680.0000000    0.2839018
438720.0000000    0.2753599
438760.0000000    0.2736449
438800.0000000    0.2713234
438840.0000000    0.2746539
438880.0000000    0.2490876
438920.0000000    0.2408970
438960.0000000    0.2603672
439000.0000000    0.2594964
439040.0000000    0.2598508
439080.0000000    0.2533556
439120.0000000    0.2875280
439160.0000000    0.2837765
439200.0000000    0.2962115
439240.0000000    0.2899509
439280.0000000    0.2665546
439320.0000000    0.2557923
439360.0000000    0.2667670
439400.0000000    0.2494817
439440.0000000    0.2641508
439480.0000000    0.2713020
439520.0000000    0.2669383
439560.0000000    0.2677205
439600.0000000    0.2791089
439640.0000000    0.2650538
439680.0000000    0.2522095
439720.0000000    0.2755002
439760.0000000    0.2648628
439800.0000000    0.2631520
439840.0000000    0.2661169
439880.0000000    0.2713095
439920.0000000    0.2685708
439960.0000000    0.2621695
440000.0000000    0.2816441
440040.0000000    0.2593941
440080.0000000    0.2872595
440120.0000000    0.2826628
440160.0000000    0.2870749
440200.0000000    0.2788369
440240.0000000    0.2797163
440280.0000000    0.3027591
440320.0000000    0.2948586
440360.0000000    0.2765644
440400.0000000    0.2902126
440440.0000000    0.2643673
440480.0000000    0.2445245
440520.0000000    0.2503287
440560.0000000    0.2870760
440600.0000000    0.2790036
440640.0000000    0.2819954
440680.0000000    0.2712078
440720.0000000    0.2731775
440760.0000000    0.2613961
440800.0000000    0.2631707
440840.0000000    0.2683660
440880.0000000    0.2581868
440920.0000000    0.2619134
440960.0000000    0.2731447
441000.0000000    0.2570782
441040.0000000    0.2650265
441080.0000000    0.2823161
441120.0000000    0.2843782
441160.0000000    0.2715206
441200.0000000    0.2800730
441240.0000000    0.2785355
441280.0000000    0.2614691
441320.0000000    0.2640434
441360.0000000    0.2477857
441400.0000000    0.2518715
441440.0000000    0.2731212
441480.0000000    0.2613337
441520.0000000    0.2703523
441560.0000000    0.2690994
441600.0000000    0.2748616
441640.0000000    0.2626142
441680.0000000    0.2636095
441720.0000000    0.2583908
441760.0000000    0.2613041
441800.0000000    0.2436792
441840.0000000    0.2628472
441880.0000000    0.3083082
441920.0000000    0.2928219
441960.0000000    0.2622662
442000.0000000    0.2853059
442040.0000000    0.2842928
442080.0000000    0.2723623
442120.0000000    0.2809273
442160.0000000    0.2744634
442200.0000000    0.2763507
442240.0000000    0.2650365
442280.0000000    0.2829207
442320.0000000    0.2766356
442360.0000000    0.2949074
442400.0000000    0.2813696
442440.0000000    0.3007700
442480.0000000    0.2789513
442520.0000000    0.2932657
442560.0000000    0.2783278
442600.0000000    0.2596975
442640.0000000    0.2853062
442680.0000000    0.2618845
442720.0000000    0.2686478
442760.0000000    0.2518200
442800.0000000    0.2629226
442840.0000000    0.2587427
442880.0000000    0.2655550
442920.0000000    0.2604167
442960.0000000    0.2453333
443000.0000000    0.2831878
443040.0000000    0.2782608
443080.0000000    0.2693596
443120.0000000    0.2878744
443160.0000000    0.2604741
443200.0000000    0.2605956
443240.0000000    0.2807231
443280.0000000    0.2955382
443320.0000000    0.2753718
443360.0000000    0.2555681
443400.0000000    0.2638496
443440.0000000    0.2603030
443480.0000000    0.2679194
443520.0000000    0.2889026
443560.0000000    0.2727812
443600.0000000    0.2533658
443640.0000000    0.2602552
443680.0000000    0.2650546
443720.0000000    0.2632937
443760.0000000    0.2392953
443800.0000000    0.2633885
443840.0000000    0.2385611
443880.0000000    0.2386552
443920.0000000    0.2843165
443960.0000000    0.2664876
444000.0000000    0.2734837
444040.0000000    0.2626393
444080.0000000    0.2583746
444120.0000000    0.2487729
444160.0000000    0.2566454
444200.0000000    0.2669148
444240.0000000    0.2615829
444280.0000000    0.2709254
444320.0000000    0.2731109
444360.0000000    0.2723752
444400.0000000    0.2742232
444440.0000000    0.2622009
444480.0000000    0.2732671
444520.0000000    0.2841685
444560.0000000    0.2528375
444600.0000000    0.2652418
444640.0000000    0.2834795
444680.0000000    0.2711703
444720.0000000    0.2799100
444760.0000000    0.2813660
444800.0000000    0.2589175
444840.0000000    0.2672005
444880.0000000    0.2680533
444920.0000000    0.2665848
444960.0000000    0.2679218
445000.0000000    0.2602147
445040.0000000    0.2643461
445080.0000000    0.2551444
445120.0000000    0.2568218
445160.0000000    0.2629355
445200.0000000    0.2684844
445240.0000000    0.2529148
445280.0000000    0.2718284
445320.0000000    0.2723462
445360.0000000    0.2676669
445400.0000000    0.2811760
445440.0000000    0.2586292
445480.0000000    0.2648932
445520.0000000    0.2710767
445560.0000000    0.2724561
445600.0000000    0.2888013
445640.0000000    0.2776200
445680.0000000    0.2730101
445720.0000000    0.2840541
445760.0000000    0.2726062
445800.0000000    0.2768837
445840.0000000    0.2771320
445880.0000000    0.2844582
445920.0000000    0.2986774
445960.0000000    0.2826526
446000.0000000    0.2935499
446040.0000000    0.2862853
446080.0000000    0.2954818
446120.0000000    0.2916212
446160.0000000    0.2950037
446200.0000000    0.2706193
446240.0000000    0.2615813
446280.0000000    0.2788385
446320.0000000    0.2564334
446360.0000000    0.2927271
446400.0000000    0.2598757
446440.0000000    0.2642658
446480.0000000    0.2807699
446520.0000000    0.2670330
446560.0000000    0.2448533
446600.0000000    0.2444530
446640.0000000    0.2602745
446680.0000000    0.2756976
446720.0000000    0.2515186
446760.0000000    0.2591118
446800.0000000    0.2581440
446840.0000000    0.2644804
446880.0000000    0.2523777
446920.0000000    0.2744724
446960.0000000    0.2687606
447000.0000000    0.2632477
447040.0000000    0.2622090
447080.0000000    0.2570866
447120.0000000    0.2607600
447160.0000000    0.2540239
447200.0000000    0.2564009
447240.0000000    0.2534312
447280.0000000    0.2814419
447320.0000000    0.2635877
447360.0000000    0.2630935
447400.0000000    0.2732928
447440.0000000    0.2902811
447480.0000000    0.2621084
447520.0000000    0.2736731
447560.0000000    0.2633062
447600.0000000    0.2605845
447640.0000000    0.2461361
447680.0000000    0.2648545
447720.0000000    0.2727981
447760.0000000    0.2586948
447800.0000000    0.2719252
447840.0000000    0.2750914
447880.0000000    0.2696083
447920.0000000    0.2674965
447960.0000000    0.2510060
448000.0000000    0.2647252
448040.0000000    0.2766003
448080.0000000    0.2681332
448120.0000000    0.2667705
448160.0000000    0.2816138
448200.0000000    0.2733640
448240.0000000    0.2638378
448280.0000000    0.2826329
448320.0000000    0.2964708
448360.0000000    0.2642312
448400.0000000    0.2687390
448440.0000000    0.2519012
448480.0000000    0.2452631
448520.0000000    0.2484950
448560.0000000    0.2655491
448600.0000000    0.2442785
448640.0000000    0.2512070
448680.0000000    0.2658773
448720.0000000    0.2487523
448760.0000000    0.2606229
448800.0000000    0.2436920
448840.0000000    0.2591959
448880.0000000    0.2535012
448920.0000000    0.2506826
448960.0000000    0.2606938
449000.0000000    0.2799122
449040.0000000    0.2834716
449080.0000000    0.2673333
449120.0000000    0.2439591
449160.0000000    0.2415659
449200.0000000    0.2459640
449240.0000000    0.2505992
449280.0000000    0.2667556
449320.0000000    0.2570222
449360.0000000    0.2707725
449400.0000000    0.2803919
449440.0000000    0.2650684
449480.0000000    0.2699552
449520.0000000    0.2658863
449560.0000000    0.2532214
449600.0000000    0.2777112
449640.0000000    0.2788919
449680.0000000    0.2709716
449720.0000000    0.2494738
449760.0000000    0.2644174
449800.0000000    0.2603153
449840.0000000    0.2627477
449880.0000000    0.2554343
449920.0000000    0.2616274
449960.0000000    0.2541702
450000.0000000    0.2549966
450040.0000000    0.2544109
450080.0000000    0.2480151
450120.0000000    0.2735626
450160.0000000    0.2587893
450200.0000000    0.2505682
450240.0000000    0.2496698
450280.0000000    0.2442674
450320.0000000    0.2306090
450360.0000000    0.2398838
450400.0000000    0.2437950
450440.0000000    0.2375295
450480.0000000    0.2643690
450520.0000000    0.2711787
450560.0000000    0.2632689
450600.0000000    0.2556683
450640.0000000    0.2676027
450680.0000000    0.2435545
450720.0000000    0.2668256
450760.0000000    0.2538245
450800.0000000    0.2544914
450840.0000000    0.2786498
450880.0000000    0.2789673
450920.0000000    0.2693806
450960.0000000    0.2610821
451000.0000000    0.2731683
451040.0000000    0.2685854
451080.0000000    0.2654225
451120.0000000    0.2755651
451160.0000000    0.2763165
451200.0000000    0.2849827
451240.0000000    0.2702810
451280.0000000    0.2587009
451320.0000000    0.2568746
451360.0000000    0.2484037
451400.0000000    0.2661357
451440.0000000    0.2700957
451480.0000000    0.2600167
451520.0000000    0.2752777
451560.0000000    0.2644840
451600.0000000    0.2593314
451640.0000000    0.2578480
451680.0000000    0.2731260
451720.0000000    0.2473771
451760.0000000    0.2802905
451800.0000000    0.2834473
451840.0000000    0.2754726
451880.0000000    0.2649051
451920.0000000    0.2358232
451960.0000000    0.2507130
452000.0000000    0.2578185
452040.0000000    0.2617207
452080.0000000    0.2582153
452120.0000000    0.2801558
452160.0000000    0.2889675
452200.0000000    0.2806784
452240.0000000    0.2832364
452280.0000000    0.2559378
452320.0000000    0.2537477
452360.0000000    0.2627028
452400.0000000    0.2614492
452440.0000000    0.2800463
452480.0000000    0.2544441
452520.0000000    0.2649869
452560.0000000    0.2601016
452600.0000000    0.2669828
452640.0000000    0.2846220
452680.0000000    0.2732200
452720.0000000    0.2458492
452760.0000000    0.2644037
452800.0000000    0.2522951
452840.0000000    0.2498399
452880.0000000    0.2547809
452920.0000000    0.2691229
452960.0000000    0.2746446
453000.0000000    0.2535006
453040.0000000    0.2590395
453080.0000000    0.2660941
453120.0000000    0.2732566
453160.0000000    0.2596822
453200.0000000    0.2718097
453240.0000000    0.2498462
453280.0000000    0.2366858
453320.0000000    0.2396930
453360.0000000    0.2525616
453400.0000000    0.2342189
453440.0000000    0.2541279
453480.0000000    0.2611320
453520.0000000    0.2585662
453560.0000000    0.2520282
453600.0000000    0.2631333
453640.0000000    0.2593038
453680.0000000    0.2459074
453720.0000000    0.2197587
453760.0000000    0.2418818
453800.0000000    0.2600736
453840.0000000    0.2459770
453880.0000000    0.2493583
453920.0000000    0.2534631
453960.0000000    0.2484138
454000.0000000    0.2660032
454040.0000000    0.2523005
454080.0000000    0.2469283
454120.0000000    0.2540430
454160.0000000    0.2390946
454200.0000000    0.2556714
454240.0000000    0.2577747
454280.0000000    0.2518143
454320.0000000    0.2523648
454360.0000000    0.2436788
454400.0000000    0.2320676
454440.0000000    0.2317051
454480.0000000    0.2560395
454520.0000000    0.2512369
454560.0000000    0.2457804
454600.0000000    0.2429638
454640.0000000    0.2484953
454680.0000000    0.2445004
454720.0000000    0.2662734
454760.0000000    0.2551533
454800.0000000    0.2487719
454840.0000000    0.2670782
454880.0000000    0.2428710
454920.0000000    0.2747034
454960.0000000    0.2785018
455000.0000000    0.2503004
455040.0000000    0.2586302
455080.0000000    0.2461248
455120.0000000    0.2673696
455160.0000000    0.2520334
455200.0000000    0.2782975
455240.0000000    0.2453352
455280.0000000    0.2485853
455320.0000000    0.2426649
455360.0000000    0.2482183
455400.0000000    0.2636255
455440.0000000    0.2432799
455480.0000000    0.2483147
455520.0000000    0.2775703
455560.0000000    0.2615039
455600.0000000    0.2772036
455640.0000000    0.2604238
455680.0000000    0.2585666
455720.0000000    0.2589289
455760.0000000    0.2802083
455800.0000000    0.2868688
455840.0000000    0.2586229
455880.0000000    0.2501474
455920.0000000    0.2417954
455960.0000000    0.2681462
456000.0000000    0.2586794
456040.0000000    0.2624129
456080.0000000    0.2592101
456120.0000000    0.2581841
456160.0000000    0.2829393
456200.0000000    0.2593517
456240.0000000    0.2610498
456280.0000000    0.2684526
456320.0000000    0.2532593
456360.0000000    0.2538629
456400.0000000    0.2487685
456440.0000000    0.2508443
456480.0000000    0.2692001
456520.0000000    0.2336452
456560.0000000    0.2636473
456600.0000000    0.2647604
456640.0000000    0.2537403
456680.0000000    0.2578050
456720.0000000    0.2492289
456760.0000000    0.2346778
456800.0000000    0.2320052
456840.0000000    0.2566322
456880.0000000    0.2498036
456920.0000000    0.2418905
456960.0000000    0.2448346
457000.0000000    0.2453575
457040.0000000    0.2491284
457080.0000000    0.2651547
457120.0000000    0.2637645
457160.0000000    0.2643150
457200.0000000    0.2599398
457240.0000000    0.2558629
457280.0000000    0.2679626
457320.0000000    0.2575414
457360.0000000    0.2451418
457400.0000000    0.2499642
457440.0000000    0.2359868
457480.0000000    0.2616012
457520.0000000    0.2509492
457560.0000000    0.2537267
457600.0000000    0.2365597
457640.0000000    0.2304938
457680.0000000    0.2541347
457720.0000000    0.2454280
457760.0000000    0.2725008
457800.0000000    0.2739292
457840.0000000    0.2518333
457880.0000000    0.2574764
457920.0000000    0.2425433
457960.0000000    0.2356349
458000.0000000    0.2545727
458040.0000000    0.2359975
458080.0000000    0.2315111
458120.0000000    0.2443878
458160.0000000    0.2510478
458200.0000000    0.2675443
458240.0000000    0.2585826
458280.0000000    0.2542137
458320.0000000    0.2420187
458360.0000000    0.2530083
458400.0000000    0.2597205
458440.0000000    0.2520989
458480.0000000    0.2584875
458520.0000000    0.2536013
458560.0000000    0.2525257
458600.0000000    0.2482509
458640.0000000    0.2334881
458680.0000000    0.2560341
458720.0000000    0.2615833
458760.0000000    0.2627111
458800.0000000    0.2444498
458840.0000000    0.2524264
458880.0000000    0.2628795
458920.0000000    0.2631037
458960.0000000    0.2450964
459000.0000000    0.2590412
459040.0000000    0.2524459
459080.0000000    0.2460561
459120.0000000    0.2392838
459160.0000000    0.2658055
459200.0000000    0.2565416
459240.0000000    0.2547524
459280.0000000    0.2487348
459320.0000000    0.2418301
459360.0000000    0.2452032
459400.0000000    0.2702200
459440.0000000    0.2542828
459480.0000000    0.2777205
459520.0000000    0.2655334
459560.0000000    0.2439996
459600.0000000    0.2444744
459640.0000000    0.2517656
459680.0000000    0.2555870
459720.0000000    0.2380347
459760.0000000    0.2372343
459800.0000000    0.2193354
459840.0000000    0.2367325
459880.0000000    0.2599318
459920.0000000    0.2408889
459960.0000000    0.2438407
460000.0000000    0.2436956
460040.0000000    0.2366281
460080.0000000    0.2432995
460120.0000000    0.2197303
460160.0000000    0.2236043
460200.0000000    0.2477024
460240.0000000    0.2624046
460280.0000000    0.2547334
460320.0000000    0.2520534
460360.0000000    0.2772384
460400.0000000    0.2390357
460440.0000000    0.2397010
460480.0000000    0.2461998
460520.0000000    0.2358191
460560.0000000    0.2486316
460600.0000000    0.2350590
460640.0000000    0.2448717
460680.0000000    0.2773024
460720.0000000    0.2772936
460760.0000000    0.2655142
460800.0000000    0.2510226
460840.0000000    0.2568258
460880.0000000    0.2428877
460920.0000000    0.2467802
460960.0000000    0.2546264
461000.0000000    0.2480091
461040.0000000    0.2655666
461080.0000000    0.2434422
461120.0000000    0.2568023
461160.0000000    0.2661530
461200.0000000    0.2528689
461240.0000000    0.2674344
461280.0000000    0.2685925
461320.0000000    0.2845187
461360.0000000    0.2775459
461400.0000000    0.2756056
461440.0000000    0.2711925
461480.0000000    0.2782384
461520.0000000    0.2506766
461560.0000000    0.2652444
461600.0000000    0.2816473
461640.0000000    0.2841617
461680.0000000    0.2892993
461720.0000000    0.2848067
461760.0000000    0.2780249
461800.0000000    0.2926029
461840.0000000    0.2900545
461880.0000000    0.2980825
461920.0000000    0.2922730
461960.0000000    0.2671577
462000.0000000    0.2773804
462040.0000000    0.2759343
462080.0000000    0.2720210
462120.0000000    0.2739718
462160.0000000    0.2765317
462200.0000000    0.2788942
462240.0000000    0.2980268
462280.0000000    0.2775257
462320.0000000    0.2590518
462360.0000000    0.2876642
462400.0000000    0.2823773
462440.0000000    0.2477480
462480.0000000    0.2674533
462520.0000000    0.2589415
462560.0000000    0.2745400
462600.0000000    0.2454846
462640.0000000    0.2399518
462680.0000000    0.2522277
462720.0000000    0.2667375
462760.0000000    0.2825607
462800.0000000    0.2483025
462840.0000000    0.2396825
462880.0000000    0.2493083
462920.0000000    0.2411686
462960.0000000    0.2439713
463000.0000000    0.2613333
463040.0000000    0.2554182
463080.0000000    0.2437491
463120.0000000    0.2650658
463160.0000000    0.2679061
463200.0000000    0.2595133
463240.0000000    0.2729836
463280.0000000    0.2470967
463320.0000000    0.2684124
463360.0000000    0.2781927
463400.0000000    0.2777913
463440.0000000    0.2828633
463480.0000000    0.2743629
463520.0000000    0.2772473
463560.0000000    0.2845143
463600.0000000    0.2515392
463640.0000000    0.2638771
463680.0000000    0.2593413
463720.0000000    0.2496477
463760.0000000    0.2635066
463800.0000000    0.2458724
463840.0000000    0.2435724
463880.0000000    0.2359459
463920.0000000    0.2584560
463960.0000000    0.2752157
464000.0000000    0.2683962
464040.0000000    0.2569620
464080.0000000    0.2624517
464120.0000000    0.2741241
464160.0000000    0.2686796
464200.0000000    0.2612177
464240.0000000    0.2540613
464280.0000000    0.2585381
464320.0000000    0.2677904
464360.0000000    0.2635528
464400.0000000    0.2686582
464440.0000000    0.2693644
464480.0000000    0.2761803
464520.0000000    0.2643768
464560.0000000    0.2877477
464600.0000000    0.2740788
464640.0000000    0.2583310
464680.0000000    0.2728595
464720.0000000    0.2841025
464760.0000000    0.2812764
464800.0000000    0.2536168
464840.0000000    0.2741074
464880.0000000    0.2587817
464920.0000000    0.2573880
464960.0000000    0.2746110
465000.0000000    0.2818271
465040.0000000    0.2733764
465080.0000000    0.2767203
465120.0000000    0.2724108
465160.0000000    0.2788191
465200.0000000    0.2703260
465240.0000000    0.2631536
465280.0000000    0.2746814
465320.0000000    0.2735413
465360.0000000    0.2686588
465400.0000000    0.2854460
465440.0000000    0.2746967
465480.0000000    0.2826352
465520.0000000    0.2651049
465560.0000000    0.2704476
465600.0000000    0.2579125
465640.0000000    0.2727059
465680.0000000    0.2715451
465720.0000000    0.2667591
465760.0000000    0.2593891
465800.0000000    0.2757654
465840.0000000    0.2570004
465880.0000000    0.2516395
465920.0000000    0.2427107
465960.0000000    0.2571171
466000.0000000    0.2675337
466040.0000000    0.2344513
466080.0000000    0.2233395
466120.0000000    0.2454802
466160.0000000    0.2565375
466200.0000000    0.2690113
466240.0000000    0.2569553
466280.0000000    0.2579803
466320.0000000    0.2521783
466360.0000000    0.2477068
466400.0000000    0.2502936
466440.0000000    0.2536484
466480.0000000    0.2455891
466520.0000000    0.2646243
466560.0000000    0.2288115
466600.0000000    0.2511492
466640.0000000    0.2352913
466680.0000000    0.2543048
466720.0000000    0.2423002
466760.0000000    0.2517658
466800.0000000    0.2501667
466840.0000000    0.2378256
466880.0000000    0.2269948
466920.0000000    0.2389903
466960.0000000    0.2474585
467000.0000000    0.2698208
467040.0000000    0.2392664
467080.0000000    0.2499692
467120.0000000    0.2573813
467160.0000000    0.2583224
467200.0000000    0.2394675
467240.0000000    0.2527253
467280.0000000    0.2565064
467320.0000000    0.2351973
467360.0000000    0.2450749
467400.0000000    0.2444817
467440.0000000    0.2448237
467480.0000000    0.2594562
467520.0000000    0.2401479
467560.0000000    0.2488156
467600.0000000    0.2374506
467640.0000000    0.2296926
467680.0000000    0.2337887
467720.0000000    0.2350366
467760.0000000    0.2242885
467800.0000000    0.2572904
467840.0000000    0.2331072
467880.0000000    0.2440621
467920.0000000    0.2727346
467960.0000000    0.2565817
468000.0000000    0.2441727
468040.0000000    0.2544716
468080.0000000    0.2600233
468120.0000000    0.2443210
468160.0000000    0.2821029
468200.0000000    0.2731366
468240.0000000    0.2634812
468280.0000000    0.2648163
468320.0000000    0.2458619
468360.0000000    0.2571923
468400.0000000    0.2587644
468440.0000000    0.2605366
468480.0000000    0.2441906
468520.0000000    0.2547263
468560.0000000    0.2708312
468600.0000000    0.2553748
468640.0000000    0.2660161
468680.0000000    0.2596613
468720.0000000    0.2571192
468760.0000000    0.2622379
468800.0000000    0.2322918
468840.0000000    0.2446668
468880.0000000    0.2449931
468920.0000000    0.2212932
468960.0000000    0.2443345
469000.0000000    0.2675003
469040.0000000    0.2669956
469080.0000000    0.2641725
469120.0000000    0.2477013
469160.0000000    0.2432871
469200.0000000    0.2556375
469240.0000000    0.2475164
469280.0000000    0.2538384
469320.0000000    0.2535243
469360.0000000    0.2718773
469400.0000000    0.2658560
469440.0000000    0.2700746
469480.0000000    0.2531797
469520.0000000    0.2403810
469560.0000000    0.2371151
469600.0000000    0.2329657
469640.0000000    0.2478246
469680.0000000    0.2602377
469720.0000000    0.2529534
469760.0000000    0.2556033
469800.0000000    0.2462283
469840.0000000    0.2413833
469880.0000000    0.2545342
469920.0000000    0.2606708
469960.0000000    0.2750551
470000.0000000    0.2582795
470040.0000000    0.2521288
470080.0000000    0.2728838
470120.0000000    0.2611600
470160.0000000    0.2748385
470200.0000000    0.2581772
470240.0000000    0.2553062
470280.0000000    0.2598009
470320.0000000    0.2572534
470360.0000000    0.2514375
470400.0000000    0.2472618
470440.0000000    0.2604255
470480.0000000    0.2626048
470520.0000000    0.2602701
470560.0000000    0.2508542
470600.0000000    0.2540015
470640.0000000    0.2590849
470680.0000000    0.2478574
470720.0000000    0.2522146
470760.0000000    0.2256717
470800.0000000    0.2345169
470840.0000000    0.2587827
470880.0000000    0.2453505
470920.0000000    0.2420135
470960.0000000    0.2465834
471000.0000000    0.2281421
471040.0000000    0.2359537
471080.0000000    0.2293486
471120.0000000    0.2476532
471160.0000000    0.2440365
471200.0000000    0.2508520
471240.0000000    0.2638428
471280.0000000    0.2533852
471320.0000000    0.2422207
471360.0000000    0.2414586
471400.0000000    0.2442462
471440.0000000    0.2324375
471480.0000000    0.2372873
471520.0000000    0.2519694
471560.0000000    0.2614320
471600.0000000    0.2524460
471640.0000000    0.2594123
471680.0000000    0.2622918
471720.0000000    0.2507369
471760.0000000    0.2354065
471800.0000000    0.2330471
471840.0000000    0.2492570
471880.0000000    0.2649494
471920.0000000    0.2654813
471960.0000000    0.2635463
472000.0000000    0.2521559
472040.0000000    0.2632336
472080.0000000    0.2453325
472120.0000000    0.2487516
472160.0000000    0.2483288
472200.0000000    0.2575144
472240.0000000    0.2520326
472280.0000000    0.2484503
472320.0000000    0.2470120
472360.0000000    0.2366868
472400.0000000    0.2395426
472440.0000000    0.2254850
472480.0000000    0.2411433
472520.0000000    0.2434875
472560.0000000    0.2510101
472600.0000000    0.2580928
472640.0000000    0.2725088
472680.0000000    0.2404069
472720.0000000    0.2569587
472760.0000000    0.2615878
472800.0000000    0.2639103
472840.0000000    0.2471517
472880.0000000    0.2653051
472920.0000000    0.2717907
472960.0000000    0.2687337
473000.0000000    0.2706133
473040.0000000    0.2722253
473080.0000000    0.2498787
473120.0000000    0.2414785
473160.0000000    0.2562174
473200.0000000    0.2384101
473240.0000000    0.2618004
473280.0000000    0.2603163
473320.0000000    0.2589336
473360.0000000    0.2707487
473400.0000000    0.2589850
473440.0000000    0.2684306
473480.0000000    0.2648428
473520.0000000    0.2564898
473560.0000000    0.2656154
473600.0000000    0.2770950
473640.0000000    0.2608814
473680.0000000    0.2528880
473720.0000000    0.2683981
473760.0000000    0.2483555
473800.0000000    0.2481815
473840.0000000    0.2359888
473880.0000000    0.2429307
473920.0000000    0.2445794
473960.0000000    0.2530914
474000.0000000    0.2425283
474040.0000000    0.2413373
474080.0000000    0.2690970
474120.0000000    0.2605391
474160.0000000    0.2466576
474200.0000000    0.2598585
474240.0000000    0.2465033
474280.0000000    0.2606975
474320.0000000    0.2818481
474360.0000000    0.2889419
474400.0000000    0.2625010
474440.0000000    0.2710337
474480.0000000    0.2741705
474520.0000000    0.2493517
474560.0000000    0.2717595
474600.0000000    0.2679261
474640.0000000    0.2489439
474680.0000000    0.2485228
474720.0000000    0.2628502
474760.0000000    0.2601675
474800.0000000    0.2624401
474840.0000000    0.2653795
474880.0000000    0.2527494
474920.0000000    0.2716739
474960.0000000    0.2670591
475000.0000000    0.2596965
475040.0000000    0.2779196
475080.0000000    0.2704477
475120.0000000    0.2668138
475160.0000000    0.2652209
475200.0000000    0.2519584
475240.0000000    0.2489554
475280.0000000    0.2465450
475320.0000000    0.2687294
475360.0000000    0.2712927
475400.0000000    0.2488803
475440.0000000    0.2433185
475480.0000000    0.2466652
475520.0000000    0.2483266
475560.0000000    0.2427417
475600.0000000    0.2746678
475640.0000000    0.2601283
475680.0000000    0.2536046
475720.0000000    0.2595693
475760.0000000    0.2462779
475800.0000000    0.2721918
475840.0000000    0.2456083
475880.0000000    0.2552288
475920.0000000    0.2637074
475960.0000000    0.2555560
476000.0000000    0.2749383
476040.0000000    0.2667007
476080.0000000    0.2626250
476120.0000000    0.2673073
476160.0000000    0.2648957
476200.0000000    0.2613860
476240.0000000    0.2362145
476280.0000000    0.2517901
476320.0000000    0.2626830
476360.0000000    0.2636709
476400.0000000    0.2631800
476440.0000000    0.2480133
476480.0000000    0.2562118
476520.0000000    0.2507791
476560.0000000    0.2510253
476600.0000000    0.2612962
476640.0000000    0.2655905
476680.0000000    0.2590335
476720.0000000    0.2595747
476760.0000000    0.2754625
476800.0000000    0.2679747
476840.0000000    0.2538912
476880.0000000    0.2633264
476920.0000000    0.2461853
476960.0000000    0.2608361
477000.0000000    0.2597483
477040.0000000    0.2728306
477080.0000000    0.2750469
477120.0000000    0.2666540
477160.0000000    0.2579205
477200.0000000    0.2486557
477240.0000000    0.2549157
477280.0000000    0.2465680
477320.0000000    0.2431144
477360.0000000    0.2406769
477400.0000000    0.2637911
477440.0000000    0.2563349
477480.0000000    0.2409311
477520.0000000    0.2720699
477560.0000000    0.2804929
477600.0000000    0.2891498
477640.0000000    0.2614802
477680.0000000    0.2367113
477720.0000000    0.2507361
477760.0000000    0.2434550
477800.0000000    0.2702937
477840.0000000    0.2450413
477880.0000000    0.2728696
477920.0000000    0.2730774
477960.0000000    0.2879747
478000.0000000    0.2532283
478040.0000000    0.2699887
478080.0000000    0.2660824
478120.0000000    0.2546340
478160.0000000    0.2563330
478200.0000000    0.2609419
478240.0000000    0.2784111
478280.0000000    0.2623374
478320.0000000    0.2754230
478360.0000000    0.2625448
478400.0000000    0.2748822
478440.0000000    0.2624733
478480.0000000    0.2395143
478520.0000000    0.2492262
478560.0000000    0.2859842
478600.0000000    0.2746603
478640.0000000    0.2566715
478680.0000000    0.2561982
478720.0000000    0.2452186
478760.0000000    0.2562121
478800.0000000    0.2456587
478840.0000000    0.2838614
478880.0000000    0.2544564
478920.0000000    0.2490984
478960.0000000    0.2636145
479000.0000000    0.2599948
479040.0000000    0.2585752
479080.0000000    0.2690176
479120.0000000    0.2614808
479160.0000000    0.2594299
479200.0000000    0.2590597
479240.0000000    0.2534256
479280.0000000    0.2644274
479320.0000000    0.2695698
479360.0000000    0.2699916
479400.0000000    0.2641292
479440.0000000    0.2538781
479480.0000000    0.2636860
479520.0000000    0.2842298
479560.0000000    0.2709023
479600.0000000    0.2664466
479640.0000000    0.2662089
479680.0000000    0.2577715
479720.0000000    0.2633935
479760.0000000    0.2660892
479800.0000000    0.2885117
479840.0000000    0.2702650
479880.0000000    0.2606989
479920.0000000    0.2371714
479960.0000000    0.2379989
480000.0000000    0.2211453
480040.0000000    0.2286175
480080.0000000    0.2570496
480120.0000000    0.2506551
480160.0000000    0.2671497
480200.0000000    0.2598266
480240.0000000    0.2657187
480280.0000000    0.2667067
480320.0000000    0.2715821
480360.0000000    0.2903632
480400.0000000    0.2468738
480440.0000000    0.2449157
480480.0000000    0.2572281
480520.0000000    0.2584712
480560.0000000    0.2650431
480600.0000000    0.2474702
480640.0000000    0.2725840
480680.0000000    0.2503338
480720.0000000    0.2456378
480760.0000000    0.2564623
480800.0000000    0.2731706
480840.0000000    0.2750270
480880.0000000    0.2569324
480920.0000000    0.2798475
480960.0000000    0.2736025
481000.0000000    0.2698257
481040.0000000    0.2690116
481080.0000000    0.2837451
481120.0000000    0.2837427
481160.0000000    0.2806331
481200.0000000    0.2876815
481240.0000000    0.2688658
481280.0000000    0.2787407
481320.0000000    0.2781373
481360.0000000    0.2803029
481400.0000000    0.2719362
481440.0000000    0.2876119
481480.0000000    0.2567708
481520.0000000    0.2556530
481560.0000000    0.2835931
481600.0000000    0.2775102
481640.0000000    0.2704381
481680.0000000    0.2704664
481720.0000000    0.2540840
481760.0000000    0.2508951
481800.0000000    0.2455212
481840.0000000    0.2348614
481880.0000000    0.2434953
481920.0000000    0.2473677
481960.0000000    0.2482410
482000.0000000    0.2598933
482040.0000000    0.2675489
482080.0000000    0.2882882
482120.0000000    0.2946250
482160.0000000    0.2761163
482200.0000000    0.2581773
482240.0000000    0.2902836
482280.0000000    0.2729509
482320.0000000    0.2736857
482360.0000000    0.2946044
482400.0000000    0.2595183
482440.0000000    0.2535105
482480.0000000    0.2533578
482520.0000000    0.2548778
482560.0000000    0.2275502
482600.0000000    0.2683927
482640.0000000    0.2515169
482680.0000000    0.2549331
482720.0000000    0.2556260
482760.0000000    0.2447322
482800.0000000    0.2464139
482840.0000000    0.2505343
482880.0000000    0.2365778
482920.0000000    0.2331228
482960.0000000    0.2530398
483000.0000000    0.2568716
483040.0000000    0.2796976
483080.0000000    0.2615625
483120.0000000    0.2477025
483160.0000000    0.2583761
483200.0000000    0.2727576
483240.0000000    0.2932005
483280.0000000    0.2827117
483320.0000000    0.2596396
483360.0000000    0.2747318
483400.0000000    0.2606771
483440.0000000    0.2620467
483480.0000000    0.2554890
483520.0000000    0.2649748
483560.0000000    0.2623022
483600.0000000    0.2575330
483640.0000000    0.2579865
483680.0000000    0.2591938
483720.0000000    0.2601854
483760.0000000    0.2673876
483800.0000000    0.2597490
483840.0000000    0.2812146
483880.0000000    0.2493145
483920.0000000    0.2585308
483960.0000000    0.2519577
484000.0000000    0.2520799
484040.0000000    0.2610145
484080.0000000    0.2511256
484120.0000000    0.2571732
484160.0000000    0.2600673
484200.0000000    0.2544637
484240.0000000    0.2587419
484280.0000000    0.2493806
484320.0000000    0.2456933
484360.0000000    0.2466345
484400.0000000    0.2335469
484440.0000000    0.2436868
484480.0000000    0.2391438
484520.0000000    0.2443146
484560.0000000    0.2408696
484600.0000000    0.2415074
484640.0000000    0.2479507
484680.0000000    0.2536045
484720.0000000    0.2367462
484760.0000000    0.2577903
484800.0000000    0.2482712
484840.0000000    0.2397456
484880.0000000    0.2370603
484920.0000000    0.2564022
484960.0000000    0.2671278
485000.0000000    0.2603248
485040.0000000    0.2591552
485080.0000000    0.2450444
485120.0000000    0.2399955
485160.0000000    0.2474774
485200.0000000    0.2554041
485240.0000000    0.2506042
485280.0000000    0.2648199
485320.0000000    0.2599343
485360.0000000    0.2640438
485400.0000000    0.2652572
485440.0000000    0.2454417
485480.0000000    0.2824595
485520.0000000    0.2831033
485560.0000000    0.2336986
485600.0000000    0.2498057
485640.0000000    0.2361185
485680.0000000    0.2555758
485720.0000000    0.2346976
485760.0000000    0.2397943
485800.0000000    0.2394898
485840.0000000    0.2354905
485880.0000000    0.2643938
485920.0000000    0.2438697
485960.0000000    0.2402233
486000.0000000    0.2385549
486040.0000000    0.2291376
486080.0000000    0.2544908
486120.0000000    0.2449926
486160.0000000    0.2326502
486200.0000000    0.2574417
486240.0000000    0.2414104
486280.0000000    0.2497210
486320.0000000    0.2523483
486360.0000000    0.2564148
486400.0000000    0.2454639
486440.0000000    0.2504000
486480.0000000    0.2600604
486520.0000000    0.2482380
486560.0000000    0.2445060
486600.0000000    0.2536390
486640.0000000    0.2719105
486680.0000000    0.2571163
486720.0000000    0.2549006
486760.0000000    0.2344272
486800.0000000    0.2535102
486840.0000000    0.2753790
486880.0000000    0.2423247
486920.0000000    0.2574314
486960.0000000    0.2718430
487000.0000000    0.2471248
487040.0000000    0.2376410
487080.0000000    0.2565540
487120.0000000    0.2548309
487160.0000000    0.2396031
487200.0000000    0.2505773
487240.0000000    0.2415445
487280.0000000    0.2494824
487320.0000000    0.2347778
487360.0000000    0.2331781
487400.0000000    0.2070793
487440.0000000    0.2294122
487480.0000000    0.2391772
487520.0000000    0.2488476
487560.0000000    0.2451342
487600.0000000    0.2468545
487640.0000000    0.2490905
487680.0000000    0.2470459
487720.0000000    0.2493916
487760.0000000    0.2428850
487800.0000000    0.2707812
487840.0000000    0.2633524
487880.0000000    0.2494565
487920.0000000    0.2551516
487960.0000000    0.2349315
488000.0000000    0.2421493
488040.0000000    0.2416171
488080.0000000    0.2561325
488120.0000000    0.2355207
488160.0000000    0.2541574
488200.0000000    0.2493841
488240.0000000    0.2417888
488280.0000000    0.2474432
488320.0000000    0.2330530
488360.0000000    0.2413915
488400.0000000    0.2442292
488440.0000000    0.2288261
488480.0000000    0.2452915
488520.0000000    0.2651357
488560.0000000    0.2645883
488600.0000000    0.2555453
488640.0000000    0.2712084
488680.0000000    0.2499924
488720.0000000    0.2336790
488760.0000000    0.2382853
488800.0000000    0.2280492
488840.0000000    0.2544121
488880.0000000    0.2586289
488920.0000000    0.2757324
488960.0000000    0.2542897
489000.0000000    0.2447480
489040.0000000    0.2373894
489080.0000000    0.2366456
489120.0000000    0.2652415
489160.0000000    0.2456593
489200.0000000    0.2420166
489240.0000000    0.2272532
489280.0000000    0.2418105
489320.0000000    0.2428341
489360.0000000    0.2361715
489400.0000000    0.2385852
489440.0000000    0.2325511
489480.0000000    0.2153444
489520.0000000    0.2384236
489560.0000000    0.2238033
489600.0000000    0.2283083
489640.0000000    0.2448738
489680.0000000    0.2493030
489720.0000000    0.2375826
489760.0000000    0.2254056
489800.0000000    0.2464080
489840.0000000    0.2401402
489880.0000000    0.2477465
489920.0000000    0.2349522
489960.0000000    0.2419605
490000.0000000    0.2450763
490040.0000000    0.2699973
490080.0000000    0.2525433
490120.0000000    0.2693494
490160.0000000    0.2557373
490200.0000000    0.2719381
490240.0000000    0.2701458
490280.0000000    0.2525969
490320.0000000    0.2320416
490360.0000000    0.2285709
490400.0000000    0.2323468
490440.0000000    0.2292607
490480.0000000    0.2353839
490520.0000000    0.2502267
490560.0000000    0.2508357
490600.0000000    0.2456906
490640.0000000    0.2308143
490680.0000000    0.2472317
490720.0000000    0.2256502
490760.0000000    0.2329228
490800.0000000    0.2409795
490840.0000000    0.2444031
490880.0000000    0.2398929
490920.0000000    0.2290581
490960.0000000    0.2605611
491000.0000000    0.2419764
491040.0000000    0.2550308
491080.0000000    0.2340803
491120.0000000    0.2436340
491160.0000000    0.2413494
491200.0000000    0.2308804
491240.0000000    0.2275394
491280.0000000    0.2323896
491320.0000000    0.2215244
491360.0000000    0.2289006
491400.0000000    0.2388476
491440.0000000    0.2603968
491480.0000000    0.2546795
491520.0000000    0.2580736
491560.0000000    0.2827548
491600.0000000    0.2716733
491640.0000000    0.2637925
491680.0000000    0.2759949
491720.0000000    0.2666557
491760.0000000    0.2595742
491800.0000000    0.2764000
491840.0000000    0.2746767
491880.0000000    0.2692696
491920.0000000    0.2616805
491960.0000000    0.2569582
492000.0000000    0.2632897
492040.0000000    0.2597073
492080.0000000    0.2817315
492120.0000000    0.2743910
492160.0000000    0.2447259
492200.0000000    0.2442355
492240.0000000    0.2684548
492280.0000000    0.2397034
492320.0000000    0.2538875
492360.0000000    0.2487811
492400.0000000    0.2656175
492440.0000000    0.2508968
492480.0000000    0.2481185
492520.0000000    0.2756795
492560.0000000    0.2735907
492600.0000000    0.2710668
492640.0000000    0.2525981
492680.0000000    0.2530820
492720.0000000    0.2343466
492760.0000000    0.2404349
492800.0000000    0.2599119
492840.0000000    0.2435560
492880.0000000    0.2553258
492920.0000000    0.2559170
492960.0000000    0.2576404
493000.0000000    0.2653952
493040.0000000    0.2655364
493080.0000000    0.2615743
493120.0000000    0.2699798
493160.0000000    0.2759797
493200.0000000    0.2613589
493240.0000000    0.2471872
493280.0000000    0.2708009
493320.0000000    0.2552141
493360.0000000    0.2566386
493400.0000000    0.2624526
493440.0000000    0.2770674
493480.0000000    0.2470888
493520.0000000    0.2636978
493560.0000000    0.2715910
493600.0000000    0.3029380
493640.0000000    0.2742808
493680.0000000    0.2778839
493720.0000000    0.2632351
493760.0000000    0.2605246
493800.0000000    0.2719961
493840.0000000    0.2838669
493880.0000000    0.2846040
493920.0000000    0.2604608
493960.0000000    0.2580684
494000.0000000    0.2753573
494040.0000000    0.2626889
494080.0000000    0.2430665
494120.0000000    0.2640246
494160.0000000    0.2602972
494200.0000000    0.2390840
494240.0000000    0.2441769
494280.0000000    0.2566718
494320.0000000    0.2483470
494360.0000000    0.2464121
494400.0000000    0.2527943
494440.0000000    0.2571695
494480.0000000    0.2479194
494520.0000000    0.2567311
494560.0000000    0.2647895
494600.0000000    0.2527981
494640.0000000    0.2645957
494680.0000000    0.2632890
494720.0000000    0.2733913
494760.0000000    0.2704875
494800.0000000    0.2860370
494840.0000000    0.2645837
494880.0000000    0.2812874
494920.0000000    0.2668771
494960.0000000    0.2731527
495000.0000000    0.2728757
495040.0000000    0.2518100
495080.0000000    0.2665787
495120.0000000    0.2536492
495160.0000000    0.2713735
495200.0000000    0.2558396
495240.0000000    0.2628033
495280.0000000    0.2536996
495320.0000000    0.2474926
495360.0000000    0.2700500
495400.0000000    0.2690651
495440.0000000    0.2672917
495480.0000000    0.2487918
495520.0000000    0.2704360
495560.0000000    0.2680670
495600.0000000    0.2510836
495640.0000000    0.2657835
495680.0000000    0.2467019
495720.0000000    0.2485099
495760.0000000    0.2576002
495800.0000000    0.2474431
495840.0000000    0.2602952
495880.0000000    0.2557806
495920.0000000    0.2635599
495960.0000000    0.2676557
496000.0000000    0.2666654
496040.0000000    0.2665299
496080.0000000    0.2357018
496120.0000000    0.2295173
496160.0000000    0.2630866
496200.0000000    0.2269620
496240.0000000    0.2593065
496280.0000000    0.2567103
496320.0000000    0.2616872
496360.0000000    0.2569795
496400.0000000    0.2580853
496440.0000000    0.2701032
496480.0000000    0.2648662
496520.0000000    0.2689418
496560.0000000    0.2649940
496600.0000000    0.2662461
496640.0000000    0.2861744
496680.0000000    0.2640893
496720.0000000    0.2720707
496760.0000000    0.2776707
496800.0000000    0.2703998
496840.0000000    0.2647914
496880.0000000    0.2768498
496920.0000000    0.2803232
496960.0000000    0.2704657
497000.0000000    0.2898113
497040.0000000    0.2660672
497080.0000000    0.2581387
497120.0000000    0.2496289
497160.0000000    0.2619550
497200.0000000    0.2609059
497240.0000000    0.2571606
497280.0000000    0.2753599
497320.0000000    0.2936941
497360.0000000    0.2941866
497400.0000000    0.2636849
497440.0000000    0.2665764
497480.0000000    0.2733306
497520.0000000    0.2859688
497560.0000000    0.2667172
497600.0000000    0.2617816
497640.0000000    0.2783349
497680.0000000    0.2539212
497720.0000000    0.2737926
497760.0000000    0.2841336
497800.0000000    0.2605444
497840.0000000    0.2712592
497880.0000000    0.2725745
497920.0000000    0.2686989
497960.0000000    0.2433161
498000.0000000    0.2436032
498040.0000000    0.2625022
498080.0000000    0.2547778
498120.0000000    0.2570041
498160.0000000    0.2614867
498200.0000000    0.2553399
498240.0000000    0.2721777
498280.0000000    0.2414427
498320.0000000    0.2822669
498360.0000000    0.2552493
498400.0000000    0.2598288
498440.0000000    0.2731283
498480.0000000    0.2638535
498520.0000000    0.2764866
498560.0000000    0.2890816
498600.0000000    0.2809277
498640.0000000    0.2569115
498680.0000000    0.2493165
498720.0000000    0.2413881
498760.0000000    0.2547523
498800.0000000    0.2444883
498840.0000000    0.2636869
498880.0000000    0.2581175
498920.0000000    0.2561716
498960.0000000    0.2496661
499000.0000000    0.2455884
499040.0000000    0.2570596
499080.0000000    0.2361310
499120.0000000    0.2530636
499160.0000000    0.2839836
499200.0000000    0.2663814
499240.0000000    0.2813156
499280.0000000    0.2627997
499320.0000000    0.2478951
499360.0000000    0.2570959
499400.0000000    0.2565699
499440.0000000    0.2540041
499480.0000000    0.2596243
499520.0000000    0.2552027
499560.0000000    0.2410539
499600.0000000    0.2574934
499640.0000000    0.2790622
499680.0000000    0.2506414
499720.0000000    0.2579549
499760.0000000    0.2521941
499800.0000000    0.2597569
499840.0000000    0.2563844
499880.0000000    0.2536660
499920.0000000    0.2669573
499960.0000000    0.2720565
500000.0000000    0.2514409
500040.0000000    0.2606656
500080.0000000    0.2570343
500120.0000000    0.2450737
500160.0000000    0.2408962
500200.0000000    0.2545271
500240.0000000    0.2534701
500280.0000000    0.2558607
500320.0000000    0.2438006
500360.0000000    0.2498769
500400.0000000    0.2613494
500440.0000000    0.2703206
500480.0000000    0.2585838
500520.0000000    0.2767206
500560.0000000    0.2668102
500600.0000000    0.2741707
500640.0000000    0.2522735
500680.0000000    0.2456606
500720.0000000    0.2476187
500760.0000000    0.2530400
500800.0000000    0.2810856
500840.0000000    0.2794118
500880.0000000    0.2638710
500920.0000000    0.2848470
500960.0000000    0.2500124
501000.0000000    0.2675697
501040.0000000    0.2390266
501080.0000000    0.2652166
501120.0000000    0.2575453
501160.0000000    0.2528332
501200.0000000    0.2709631
501240.0000000    0.2635441
501280.0000000    0.2797212
501320.0000000    0.2529442
501360.0000000    0.2645634
501400.0000000    0.2617892
501440.0000000    0.2455329
501480.0000000    0.2780313
501520.0000000    0.2711293
501560.0000000    0.2481105
501600.0000000    0.2509881
501640.0000000    0.2547507
501680.0000000    0.2439827
501720.0000000    0.2778950
501760.0000000    0.2619632
501800.0000000    0.2730863
501840.0000000    0.2697597
501880.0000000    0.2797424
501920.0000000    0.2556537
501960.0000000    0.2441792
502000.0000000    0.2429172
502040.0000000    0.2448075
502080.0000000    0.2573504
502120.0000000    0.2637879
502160.0000000    0.2626421
502200.0000000    0.2678494
502240.0000000    0.2809011
502280.0000000    0.2702972
502320.0000000    0.2696044
502360.0000000    0.2525078
502400.0000000    0.2540081
502440.0000000    0.2612815
502480.0000000    0.2495996
502520.0000000    0.2422080
502560.0000000    0.2557683
502600.0000000    0.2570811
502640.0000000    0.2559941
502680.0000000    0.2612828
502720.0000000    0.2737791
502760.0000000    0.2841109
502800.0000000    0.2556456
502840.0000000    0.2617658
502880.0000000    0.2624777
502920.0000000    0.2686845
502960.0000000    0.2574586
503000.0000000    0.2483731
503040.0000000    0.2341355
503080.0000000    0.2548779
503120.0000000    0.2568675
503160.0000000    0.2300506
503200.0000000    0.2468460
503240.0000000    0.2502520
503280.0000000    0.2528550
503320.0000000    0.2311957
503360.0000000    0.2538681
503400.0000000    0.2427712
503440.0000000    0.2496136
503480.0000000    0.2507626
503520.0000000    0.2483955
503560.0000000    0.2692205
503600.0000000    0.2617524
503640.0000000    0.2495039
503680.0000000    0.2498195
503720.0000000    0.2472162
503760.0000000    0.2538616
503800.0000000    0.2388692
503840.0000000    0.2416756
503880.0000000    0.2328387
503920.0000000    0.2338595
503960.0000000    0.2367138
504000.0000000    0.2448016
504040.0000000    0.2349605
504080.0000000    0.2322186
504120.0000000    0.2377129
504160.0000000    0.2398913
504200.0000000    0.2338458
504240.0000000    0.2401948
504280.0000000    0.2656080
504320.0000000    0.2396728
504360.0000000    0.2465850
504400.0000000    0.2419195
504440.0000000    0.2420777
504480.0000000    0.2478344
504520.0000000    0.2369515
504560.0000000    0.2697413
504600.0000000    0.2546103
504640.0000000    0.2554868
504680.0000000    0.2692483
504720.0000000    0.2634923
504760.0000000    0.2684271
504800.0000000    0.2927176
504840.0000000    0.2541330
504880.0000000    0.2542243
504920.0000000    0.2606267
504960.0000000    0.2689528
505000.0000000    0.2821536
505040.0000000    0.2775706
505080.0000000    0.2737594
505120.0000000    0.2661687
505160.0000000    0.2596070
505200.0000000    0.2648203
505240.0000000    0.2487586
505280.0000000    0.2471545
505320.0000000    0.2494836
505360.0000000    0.2391825
505400.0000000    0.2454281
505440.0000000    0.2660051
505480.0000000    0.2576838
505520.0000000    0.2709413
505560.0000000    0.2340882
505600.0000000    0.2364247
505640.0000000    0.2589307
505680.0000000    0.2710005
505720.0000000    0.2581440
505760.0000000    0.2429390
505800.0000000    0.2643369
505840.0000000    0.2645015
505880.0000000    0.2705018
505920.0000000    0.2846218
505960.0000000    0.2495591
506000.0000000    0.2527397
506040.0000000    0.2549900
506080.0000000    0.2558970
506120.0000000    0.2777690
506160.0000000    0.2790017
506200.0000000    0.2757892
506240.0000000    0.2748484
506280.0000000    0.2686695
506320.0000000    0.2744123
506360.0000000    0.2735029
506400.0000000    0.2568232
506440.0000000    0.2604869
506480.0000000    0.2715426
506520.0000000    0.2574353
506560.0000000    0.2567891
506600.0000000    0.2662682
506640.0000000    0.2454055
506680.0000000    0.2733482
506720.0000000    0.2630787
506760.0000000    0.2645034
506800.0000000    0.2701721
506840.0000000    0.2607671
506880.0000000    0.2533568
506920.0000000    0.2505998
506960.0000000    0.2643464
507000.0000000    0.2660451
507040.0000000    0.2695769
507080.0000000    0.2774594
507120.0000000    0.2839985
507160.0000000    0.2914509
507200.0000000    0.2758783
507240.0000000    0.2752464
507280.0000000    0.3010413
507320.0000000    0.2804582
507360.0000000    0.2785662
507400.0000000    0.2839505
507440.0000000    0.2799293
507480.0000000    0.2652046
507520.0000000    0.2829469
507560.0000000    0.2754576
507600.0000000    0.2667721
507640.0000000    0.2519459
507680.0000000    0.2575581
507720.0000000    0.2601952
507760.0000000    0.2552349
507800.0000000    0.2409748
507840.0000000    0.2659670
507880.0000000    0.2603213
507920.0000000    0.2779576
507960.0000000    0.2392116
508000.0000000    0.2644316
508040.0000000    0.2748898
508080.0000000    0.2836178
508120.0000000    0.2762838
508160.0000000    0.2680521
508200.0000000    0.2599024
508240.0000000    0.2528502
508280.0000000    0.2557266
508320.0000000    0.2488479
508360.0000000    0.2375187
508400.0000000    0.2588652
508440.0000000    0.2645053
508480.0000000    0.2704563
508520.0000000    0.2653455
508560.0000000    0.2709180
508600.0000000    0.2791526
508640.0000000    0.2632500
508680.0000000    0.2713105
508720.0000000    0.2480880
508760.0000000    0.2586394
508800.0000000    0.2454831
508840.0000000    0.2456046
508880.0000000    0.2280991
508920.0000000    0.2393914
508960.0000000    0.2306770
509000.0000000    0.2401065
509040.0000000    0.2553790
509080.0000000    0.2385048
509120.0000000    0.2370621
509160.0000000    0.2413548
509200.0000000    0.2620307
509240.0000000    0.2597663
509280.0000000    0.2661421
509320.0000000    0.2556919
509360.0000000    0.2710029
509400.0000000    0.2447692
509440.0000000    0.2646283
509480.0000000    0.2517048
509520.0000000    0.2579159
509560.0000000    0.2398623
509600.0000000    0.2566341
509640.0000000    0.2722372
509680.0000000    0.2872087
509720.0000000    0.2727664
509760.0000000    0.2796041
509800.0000000    0.2709530
509840.0000000    0.2712003
509880.0000000    0.2716422
509920.0000000    0.2712034
509960.0000000    0.2729646
510000.0000000    0.2420786
510040.0000000    0.2588570
510080.0000000    0.2453956
510120.0000000    0.2581703
510160.0000000    0.2767177
510200.0000000    0.2806531
510240.0000000    0.2699437
510280.0000000    0.2758207
510320.0000000    0.2687161
510360.0000000    0.2533973
510400.0000000    0.2555245
510440.0000000    0.2465411
510480.0000000    0.2573625
510520.0000000    0.2503533
510560.0000000    0.2539819
510600.0000000    0.2766127
510640.0000000    0.2657754
510680.0000000    0.2516345
510720.0000000    0.2619548
510760.0000000    0.2676078
510800.0000000    0.2524544
510840.0000000    0.2493863
510880.0000000    0.2634596
510920.0000000    0.2500970
510960.0000000    0.2403385
511000.0000000    0.2392407
511040.0000000    0.2661396
511080.0000000    0.2802887
511120.0000000    0.2719284
511160.0000000    0.2373523
511200.0000000    0.2464604
511240.0000000    0.2563477
511280.0000000    0.2433550
511320.0000000    0.2458164
511360.0000000    0.2490458
511400.0000000    0.2381512
511440.0000000    0.2521840
511480.0000000    0.2582072
511520.0000000    0.2598824
511560.0000000    0.2631099
511600.0000000    0.2629703
511640.0000000    0.2726656
511680.0000000    0.2572935
511720.0000000    0.2495920
511760.0000000    0.2508068
511800.0000000    0.2450807
511840.0000000    0.2588717
511880.0000000    0.2403216
511920.0000000    0.2510208
511960.0000000    0.2355477
512000.0000000    0.2699107
512040.0000000    0.2623386
512080.0000000    0.2721125
512120.0000000    0.2575572
512160.0000000    0.2408393
512200.0000000    0.2661013
512240.0000000    0.2554020
512280.0000000    0.2678830
512320.0000000    0.2703449
512360.0000000    0.2807168
512400.0000000    0.2764961
512440.0000000    0.2848894
512480.0000000    0.2677664
512520.0000000    0.2836065
512560.0000000    0.2763329
512600.0000000    0.2702156
512640.0000000    0.2702782
512680.0000000    0.2647136
512720.0000000    0.2881561
512760.0000000    0.2722617
512800.0000000    0.2648605
512840.0000000    0.2439688
512880.0000000    0.2609118
512920.0000000    0.2722397
512960.0000000    0.2632941
513000.0000000    0.2673745
513040.0000000    0.2773193
513080.0000000    0.2624105
513120.0000000    0.2661959
513160.0000000    0.2620997
513200.0000000    0.2542278
513240.0000000    0.2686696
513280.0000000    0.2621851
513320.0000000    0.2783564
513360.0000000    0.2521373
513400.0000000    0.2775979
513440.0000000    0.2738772
513480.0000000    0.2616274
513520.0000000    0.2647020
513560.0000000    0.2682225
513600.0000000    0.2742595
513640.0000000    0.2526251
513680.0000000    0.2520452
513720.0000000    0.2647606
513760.0000000    0.2728804
513800.0000000    0.2628752
513840.0000000    0.2543046
513880.0000000    0.2634579
513920.0000000    0.2505714
513960.0000000    0.2603185
514000.0000000    0.2652025
514040.0000000    0.2488056
514080.0000000    0.2606519
514120.0000000    0.2580728
514160.0000000    0.2718166
514200.0000000    0.2806256
514240.0000000    0.2703585
514280.0000000    0.2718586
514320.0000000    0.2697518
514360.0000000    0.2645102
514400.0000000    0.2672184
514440.0000000    0.2454901
514480.0000000    0.2743524
514520.0000000    0.2585120
514560.0000000    0.2581946
514600.0000000    0.2834696
514640.0000000    0.2480556
514680.0000000    0.2563550
514720.0000000    0.2350743
514760.0000000    0.2459303
514800.0000000    0.2616985
514840.0000000    0.2533463
514880.0000000    0.2655931
514920.0000000    0.2670375
514960.0000000    0.2492775
515000.0000000    0.2562695
515040.0000000    0.2476370
515080.0000000    0.2289841
515120.0000000    0.2569466
515160.0000000    0.2685114
515200.0000000    0.2474090
515240.0000000    0.2513001
515280.0000000    0.2496254
515320.0000000    0.2474168
515360.0000000    0.2539221
515400.0000000    0.2407659
515440.0000000    0.2488098
515480.0000000    0.2720408
515520.0000000    0.2636686
515560.0000000    0.2637235
515600.0000000    0.2766449
515640.0000000    0.2750622
515680.0000000    0.2747425
515720.0000000    0.2481145
515760.0000000    0.2528817
515800.0000000    0.2801153
515840.0000000    0.2581585
515880.0000000    0.2782215
515920.0000000    0.2710995
515960.0000000    0.2664913
516000.0000000    0.2702113
516040.0000000    0.2655492
516080.0000000    0.2688830
516120.0000000    0.2506489
516160.0000000    0.2545434
516200.0000000    0.2552527
516240.0000000    0.2591491
516280.0000000    0.2732273
516320.0000000    0.2687092
516360.0000000    0.2535627
516400.0000000    0.2546703
516440.0000000    0.2543302
516480.0000000    0.2504839
516520.0000000    0.2634986
516560.0000000    0.2474497
516600.0000000    0.2544208
516640.0000000    0.2388906
516680.0000000    0.2485525
516720.0000000    0.2657070
516760.0000000    0.2635503
516800.0000000    0.2495383
516840.0000000    0.2446250
516880.0000000    0.2506642
516920.0000000    0.2512231
516960.0000000    0.2642821
517000.0000000    0.2438586
517040.0000000    0.2538620
517080.0000000    0.2448217
517120.0000000    0.2564452
517160.0000000    0.2518243
517200.0000000    0.2599493
517240.0000000    0.2515430
517280.0000000    0.2538330
517320.0000000    0.2530483
517360.0000000    0.2640805
517400.0000000    0.2643206
517440.0000000    0.2648993
517480.0000000    0.2677643
517520.0000000    0.2639832
517560.0000000    0.2509185
517600.0000000    0.2583632
517640.0000000    0.2753857
517680.0000000    0.2571550
517720.0000000    0.2620457
517760.0000000    0.2601048
517800.0000000    0.2673642
517840.0000000    0.2303996
517880.0000000    0.2455829
517920.0000000    0.2682810
517960.0000000    0.2442330
518000.0000000    0.2268491
518040.0000000    0.2519810
518080.0000000    0.2551556
518120.0000000    0.2609735
518160.0000000    0.2455984
518200.0000000    0.2658381
518240.0000000    0.2721699
518280.0000000    0.2652433
518320.0000000    0.2545410
518360.0000000    0.2843191
518400.0000000    0.2526986
518440.0000000    0.2649542
518480.0000000    0.2617423
518520.0000000    0.2525914
518560.0000000    0.2678771
518600.0000000    0.2488836
518640.0000000    0.2626740
518680.0000000    0.2689680
518720.0000000    0.2698149
518760.0000000    0.2582701
518800.0000000    0.2685784
518840.0000000    0.2641035
518880.0000000    0.2743661
518920.0000000    0.2662177
518960.0000000    0.2642716
519000.0000000    0.2663071
519040.0000000    0.2619497
519080.0000000    0.2590590
519120.0000000    0.2605686
519160.0000000    0.2539250
519200.0000000    0.2700212
519240.0000000    0.2565092
519280.0000000    0.2423732
519320.0000000    0.2467560
519360.0000000    0.2612103
519400.0000000    0.2598662
519440.0000000    0.2589730
519480.0000000    0.2678701
519520.0000000    0.2465808
519560.0000000    0.2499023
519600.0000000    0.2737913
519640.0000000    0.2483416
519680.0000000    0.2598591
519720.0000000    0.2433332
519760.0000000    0.2617586
519800.0000000    0.2808756
519840.0000000    0.2605022
519880.0000000    0.2471550
519920.0000000    0.2533710
519960.0000000    0.2438368
520000.0000000    0.2619291
520040.0000000    0.2659606
520080.0000000    0.2319342
520120.0000000    0.2576027
520160.0000000    0.2433031
520200.0000000    0.2323813
520240.0000000    0.2728418
520280.0000000    0.2669284
520320.0000000    0.2502139
520360.0000000    0.2793441
520400.0000000    0.2607139
520440.0000000    0.2409210
520480.0000000    0.2645408
520520.0000000    0.2295496
520560.0000000    0.2403459
520600.0000000    0.2396424
520640.0000000    0.2350790
520680.0000000    0.2545916
520720.0000000    0.2594200
520760.0000000    0.2367622
520800.0000000    0.2562469
520840.0000000    0.2647573
520880.0000000    0.2651197
520920.0000000    0.2551424
520960.0000000    0.2502241
521000.0000000    0.2704404
521040.0000000    0.2585460
521080.0000000    0.2632796
521120.0000000    0.2722937
521160.0000000    0.2560847
521200.0000000    0.2563384
521240.0000000    0.2521593
521280.0000000    0.2683745
521320.0000000    0.2937769
521360.0000000    0.2823022
521400.0000000    0.2541896
521440.0000000    0.2704259
521480.0000000    0.2642038
521520.0000000    0.2862583
521560.0000000    0.2650069
521600.0000000    0.2629085
521640.0000000    0.2768631
521680.0000000    0.2729025
521720.0000000    0.2578836
521760.0000000    0.2736549
521800.0000000    0.2782084
521840.0000000    0.2674008
521880.0000000    0.2766478
521920.0000000    0.2771505
521960.0000000    0.2773921
522000.0000000    0.2846974
522040.0000000    0.2640510
522080.0000000    0.2653857
522120.0000000    0.2767121
522160.0000000    0.2608131
522200.0000000    0.2662842
522240.0000000    0.2907552
522280.0000000    0.2731948
522320.0000000    0.2668898
522360.0000000    0.2797730
522400.0000000    0.2612686
522440.0000000    0.2531692
522480.0000000    0.2621570
522520.0000000    0.2544329
522560.0000000    0.2529457
522600.0000000    0.2509924
522640.0000000    0.2549604
522680.0000000    0.2431881
522720.0000000    0.2485082
522760.0000000    0.2747174
522800.0000000    0.2454897
522840.0000000    0.2518914
522880.0000000    0.2468623
522920.0000000    0.2432140
522960.0000000    0.2459202
523000.0000000    0.2455033
523040.0000000    0.2458293
523080.0000000    0.2515685
523120.0000000    0.2370308
523160.0000000    0.2452056
523200.0000000    0.2661360
523240.0000000    0.2546715
523280.0000000    0.2750022
523320.0000000    0.2686026
523360.0000000    0.2619198
523400.0000000    0.2769918
523440.0000000    0.2641172
523480.0000000    0.2668298
523520.0000000    0.2707367
523560.0000000    0.2435772
523600.0000000    0.2536864
523640.0000000    0.2776354
523680.0000000    0.2740029
523720.0000000    0.2592550
523760.0000000    0.2535977
523800.0000000    0.2515939
523840.0000000    0.2598002
523880.0000000    0.2614786
523920.0000000    0.2572330
523960.0000000    0.2512091
524000.0000000    0.2627978
524040.0000000    0.2702528
524080.0000000    0.2665965
524120.0000000    0.2707173
524160.0000000    0.2789358
524200.0000000    0.2700214
524240.0000000    0.2767735
524280.0000000    0.2633631
524320.0000000    0.2736395
524360.0000000    0.2615583
524400.0000000    0.2785052
524440.0000000    0.2614619
524480.0000000    0.2620973
524520.0000000    0.2563239
524560.0000000    0.2567315
524600.0000000    0.2726961
524640.0000000    0.2871218
524680.0000000    0.2716699
524720.0000000    0.2621061
524760.0000000    0.2806186
524800.0000000    0.2609546
524840.0000000    0.2644710
524880.0000000    0.2689777
524920.0000000    0.2579416
524960.0000000    0.2547944
525000.0000000    0.2514319
525040.0000000    0.2647777
525080.0000000    0.2762074
525120.0000000    0.2708981
525160.0000000    0.2694212
525200.0000000    0.2584431
525240.0000000    0.2599377
525280.0000000    0.2662055
525320.0000000    0.2633938
525360.0000000    0.2723789
525400.0000000    0.2777515
525440.0000000    0.2690899
525480.0000000    0.2842884
525520.0000000    0.2479756
525560.0000000    0.2660038
525600.0000000    0.2624513
525640.0000000    0.2695969
525680.0000000    0.2603976
525720.0000000    0.2853010
525760.0000000    0.2780104
525800.0000000    0.2599322
525840.0000000    0.2568722
525880.0000000    0.2650433
525920.0000000    0.2684169
525960.0000000    0.2635589
526000.0000000    0.2630197
526040.0000000    0.2544800
526080.0000000    0.2788863
526120.0000000    0.2607344
526160.0000000    0.2663716
526200.0000000    0.2716368
526240.0000000    0.2849876
526280.0000000    0.2651444
526320.0000000    0.2718893
526360.0000000    0.2645692
526400.0000000    0.2540317
526440.0000000    0.2637920
526480.0000000    0.2868897
526520.0000000    0.2580242
526560.0000000    0.2576289
526600.0000000    0.2767854
526640.0000000    0.2709827
526680.0000000    0.2633346
526720.0000000    0.2688370
526760.0000000    0.2667212
526800.0000000    0.2627699
526840.0000000    0.2453949
526880.0000000    0.2342129
526920.0000000    0.2445691
526960.0000000    0.2647065
527000.0000000    0.2502545
527040.0000000    0.2604511
527080.0000000    0.2503281
527120.0000000    0.2737422
527160.0000000    0.2732650
527200.0000000    0.2600297
527240.0000000    0.2576785
527280.0000000    0.2588045
527320.0000000    0.2955567
527360.0000000    0.2983201
527400.0000000    0.2803552
527440.0000000    0.2697158
527480.0000000    0.2731282
527520.0000000    0.2693611
527560.0000000    0.2777079
527600.0000000    0.2840559
527640.0000000    0.2809007
527680.0000000    0.2882775
527720.0000000    0.2706827
527760.0000000    0.2602327
527800.0000000    0.2453496
527840.0000000    0.2507759
527880.0000000    0.2709947
527920.0000000    0.2655512
527960.0000000    0.2492936
528000.0000000    0.2675649
528040.0000000    0.2791824
528080.0000000    0.2844040
528120.0000000    0.2865267
528160.0000000    0.2770412
528200.0000000    0.2735801
528240.0000000    0.2573944
528280.0000000    0.2745640
528320.0000000    0.2507578
528360.0000000    0.2766236
528400.0000000    0.2921313
528440.0000000    0.2836041
528480.0000000    0.2780099
528520.0000000    0.2587587
528560.0000000    0.2555622
528600.0000000    0.2395097
528640.0000000    0.2894869
528680.0000000    0.2684909
528720.0000000    0.2705958
528760.0000000    0.2489067
528800.0000000    0.2563564
528840.0000000    0.2442600
528880.0000000    0.2788820
528920.0000000    0.2597909
528960.0000000    0.2614866
529000.0000000    0.2695386
529040.0000000    0.2378281
529080.0000000    0.2546981
529120.0000000    0.2784567
529160.0000000    0.2673709
529200.0000000    0.2842771
529240.0000000    0.2659531
529280.0000000    0.2723310
529320.0000000    0.2688987
529360.0000000    0.2734044
529400.0000000    0.2568298
529440.0000000    0.2733695
529480.0000000    0.2615908
529520.0000000    0.2632886
529560.0000000    0.2760641
529600.0000000    0.2624673
529640.0000000    0.2694953
529680.0000000    0.2643590
529720.0000000    0.2725342
529760.0000000    0.2827218
529800.0000000    0.2555981
529840.0000000    0.2619934
529880.0000000    0.2891695
529920.0000000    0.2841377
529960.0000000    0.2833630
530000.0000000    0.2790847
530040.0000000    0.2708378
530080.0000000    0.2844157
530120.0000000    0.2691886
530160.0000000    0.2987674
530200.0000000    0.2710597
530240.0000000    0.2672815
530280.0000000    0.2622054
530320.0000000    0.2611903
530360.0000000    0.2557726
530400.0000000    0.2743875
530440.0000000    0.2686691
530480.0000000    0.2852702
530520.0000000    0.2757471
530560.0000000    0.2767156
530600.0000000    0.2808197
530640.0000000    0.2650797
530680.0000000    0.2709714
530720.0000000    0.2590607
530760.0000000    0.2565642
530800.0000000    0.2727266
530840.0000000    0.2721730
530880.0000000    0.2685832
530920.0000000    0.2643753
530960.0000000    0.2614861
531000.0000000    0.2591076
531040.0000000    0.2800318
531080.0000000    0.2771466
531120.0000000    0.2645538
531160.0000000    0.2691922
531200.0000000    0.2785380
531240.0000000    0.2722340
531280.0000000    0.2637328
531320.0000000    0.2824217
531360.0000000    0.2811060
531400.0000000    0.2754240
531440.0000000    0.2670751
531480.0000000    0.2507605
531520.0000000    0.2723669
531560.0000000    0.2620685
531600.0000000    0.2807916
531640.0000000    0.2601351
531680.0000000    0.2509378
531720.0000000    0.2468387
531760.0000000    0.2748838
531800.0000000    0.2847425
531840.0000000    0.2736021
531880.0000000    0.2844071
531920.0000000    0.2873974
531960.0000000    0.2617744
532000.0000000    0.2931546
532040.0000000    0.2658723
532080.0000000    0.2863247
532120.0000000    0.2790369
532160.0000000    0.2704053
532200.0000000    0.2905289
532240.0000000    0.2927523
532280.0000000    0.2889436
532320.0000000    0.2960297
532360.0000000    0.3002285
532400.0000000    0.3015654
532440.0000000    0.2971076
532480.0000000    0.2863238
532520.0000000    0.2824325
532560.0000000    0.3036133
532600.0000000    0.2953579
532640.0000000    0.2941318
532680.0000000    0.3022176
532720.0000000    0.2968443
532760.0000000    0.2989604
532800.0000000    0.2963993
532840.0000000    0.2991153
532880.0000000    0.2802582
532920.0000000    0.2652244
532960.0000000    0.2882802
533000.0000000    0.2613390
533040.0000000    0.2767253
533080.0000000    0.2830169
533120.0000000    0.2692804
533160.0000000    0.2968500
533200.0000000    0.2779968
533240.0000000    0.2954644
533280.0000000    0.2749181
533320.0000000    0.3114095
533360.0000000    0.2987592
533400.0000000    0.2810219
533440.0000000    0.2901943
533480.0000000    0.2882008
533520.0000000    0.2857065
533560.0000000    0.2924947
533600.0000000    0.3020129
533640.0000000    0.3076454
533680.0000000    0.2931434
533720.0000000    0.2848829
533760.0000000    0.2857847
533800.0000000    0.2743743
533840.0000000    0.2801732
533880.0000000    0.2743729
533920.0000000    0.2818284
533960.0000000    0.2817878
534000.0000000    0.3011196
534040.0000000    0.2847295
534080.0000000    0.2627204
534120.0000000    0.2977653
534160.0000000    0.2991352
534200.0000000    0.2897216
534240.0000000    0.2867472
534280.0000000    0.2755554
534320.0000000    0.2707465
534360.0000000    0.2969898
534400.0000000    0.2829065
534440.0000000    0.2604775
534480.0000000    0.2882158
534520.0000000    0.2638817
534560.0000000    0.2663888
534600.0000000    0.2881098
534640.0000000    0.2546473
534680.0000000    0.2740684
534720.0000000    0.2902782
534760.0000000    0.2910629
534800.0000000    0.2741831
534840.0000000    0.2969168
534880.0000000    0.2870872
534920.0000000    0.3011247
534960.0000000    0.3150749
535000.0000000    0.3147502
535040.0000000    0.2639422
535080.0000000    0.2890919
535120.0000000    0.2794369
535160.0000000    0.2820026
535200.0000000    0.2838767
535240.0000000    0.3035050
535280.0000000    0.2836026
535320.0000000    0.2754930
535360.0000000    0.2807741
535400.0000000    0.2878120
535440.0000000    0.2716891
535480.0000000    0.2744260
535520.0000000    0.2444653
535560.0000000    0.2563177
535600.0000000    0.2698209
535640.0000000    0.2548297
535680.0000000    0.2912236
535720.0000000    0.2792498
535760.0000000    0.2608939
535800.0000000    0.2552884
535840.0000000    0.2458372
535880.0000000    0.2499814
535920.0000000    0.2400831
535960.0000000    0.2406213
536000.0000000    0.2503677
536040.0000000    0.2673180
536080.0000000    0.2894580
536120.0000000    0.2764845
536160.0000000    0.2572452
536200.0000000    0.2558481
536240.0000000    0.2598249
536280.0000000    0.2631654
536320.0000000    0.2769614
536360.0000000    0.2620170
536400.0000000    0.2528302
536440.0000000    0.2569777
536480.0000000    0.2625144
536520.0000000    0.2604910
536560.0000000    0.2774536
536600.0000000    0.2579949
536640.0000000    0.2634444
536680.0000000    0.2519522
536720.0000000    0.2649099
536760.0000000    0.2536350
536800.0000000    0.2723076
536840.0000000    0.2467643
536880.0000000    0.2325115
536920.0000000    0.2344388
536960.0000000    0.2356320
537000.0000000    0.2453469
537040.0000000    0.2575410
537080.0000000    0.2578996
537120.0000000    0.2616352
537160.0000000    0.2784280
537200.0000000    0.2735111
537240.0000000    0.2767496
537280.0000000    0.2833278
537320.0000000    0.2673327
537360.0000000    0.2591240
537400.0000000    0.2446438
537440.0000000    0.2580171
537480.0000000    0.2634308
537520.0000000    0.2487321
537560.0000000    0.2616019
537600.0000000    0.2505982
537640.0000000    0.2456018
537680.0000000    0.2768998
537720.0000000    0.2690104
537760.0000000    0.2517833
537800.0000000    0.2656881
537840.0000000    0.2651848
537880.0000000    0.2555871
537920.0000000    0.2611251
537960.0000000    0.2434698
538000.0000000    0.2615926
538040.0000000    0.2569642
538080.0000000    0.2486282
538120.0000000    0.2636792
538160.0000000    0.2657035
538200.0000000    0.2581476
538240.0000000    0.2434234
538280.0000000    0.2627712
538320.0000000    0.2484470
538360.0000000    0.2785651
538400.0000000    0.2469965
538440.0000000    0.2502548
538480.0000000    0.2434429
538520.0000000    0.2435914
538560.0000000    0.2572628
538600.0000000    0.2355710
538640.0000000    0.2457458
538680.0000000    0.2403282
538720.0000000    0.2586422
538760.0000000    0.2812198
538800.0000000    0.2652684
538840.0000000    0.2516758
538880.0000000    0.2402330
538920.0000000    0.2585093
538960.0000000    0.2604549
539000.0000000    0.2341871
539040.0000000    0.2765833
539080.0000000    0.2715153
539120.0000000    0.2501611
539160.0000000    0.2479800
539200.0000000    0.2547388
539240.0000000    0.2639495
539280.0000000    0.2732244
539320.0000000    0.2652240
539360.0000000    0.2504087
539400.0000000    0.2545468
539440.0000000    0.2794652
539480.0000000    0.2768191
539520.0000000    0.2535146
539560.0000000    0.2663985
539600.0000000    0.2437592
539640.0000000    0.2429139
539680.0000000    0.2594146
539720.0000000    0.2455506
539760.0000000    0.2466007
539800.0000000    0.2459051
539840.0000000    0.2433452
539880.0000000    0.2570151
539920.0000000    0.2678944
539960.0000000    0.2700219
540000.0000000    0.2709815
540040.0000000    0.2654437
540080.0000000    0.2451943
540120.0000000    0.2469678
540160.0000000    0.2893061
540200.0000000    0.2868818
540240.0000000    0.2587163
540280.0000000    0.2467680
540320.0000000    0.2752674
540360.0000000    0.2744792
540400.0000000    0.2912993
540440.0000000    0.2518649
540480.0000000    0.2589033
540520.0000000    0.2681965
540560.0000000    0.2647777
540600.0000000    0.2757073
540640.0000000    0.2723478
540680.0000000    0.2740080
540720.0000000    0.2563332
540760.0000000    0.2732187
540800.0000000    0.2389968
540840.0000000    0.2252069
540880.0000000    0.2572480
540920.0000000    0.2341133
540960.0000000    0.2308221
541000.0000000    0.2353058
541040.0000000    0.2699503
541080.0000000    0.2451438
541120.0000000    0.2391511
541160.0000000    0.2510452
541200.0000000    0.2560637
541240.0000000    0.2749418
541280.0000000    0.2775167
541320.0000000    0.2565994
541360.0000000    0.2693091
541400.0000000    0.2341762
541440.0000000    0.2602248
541480.0000000    0.2508723
541520.0000000    0.2636756
541560.0000000    0.2572437
541600.0000000    0.2372036
541640.0000000    0.2405943
541680.0000000    0.2450079
541720.0000000    0.2417579
541760.0000000    0.2443115
541800.0000000    0.2603400
541840.0000000    0.2560285
541880.0000000    0.2521655
541920.0000000    0.2437734
541960.0000000    0.2448178
542000.0000000    0.2460962
542040.0000000    0.2698323
542080.0000000    0.2688610
542120.0000000    0.2463267
542160.0000000    0.2397620
542200.0000000    0.2857706
542240.0000000    0.2667592
542280.0000000    0.2602873
542320.0000000    0.2650081
542360.0000000    0.2656950
542400.0000000    0.2812149
542440.0000000    0.2877525
542480.0000000    0.2520664
542520.0000000    0.2469570
542560.0000000    0.2599925
542600.0000000    0.2980695
542640.0000000    0.2615080
542680.0000000    0.2721353
542720.0000000    0.2504667
542760.0000000    0.2492066
542800.0000000    0.2501653
542840.0000000    0.2734841
542880.0000000    0.2441278
542920.0000000    0.2502870
542960.0000000    0.2775666
543000.0000000    0.2495618
543040.0000000    0.2660358
543080.0000000    0.2609506
543120.0000000    0.2585278
543160.0000000    0.2591989
543200.0000000    0.2598095
543240.0000000    0.2662960
543280.0000000    0.2646711
543320.0000000    0.2461437
543360.0000000    0.2467704
543400.0000000    0.2416113
543440.0000000    0.2565390
543480.0000000    0.2564594
543520.0000000    0.2684148
543560.0000000    0.2789065
543600.0000000    0.2610725
543640.0000000    0.2755730
543680.0000000    0.2672037
543720.0000000    0.2678851
543760.0000000    0.2627075
543800.0000000    0.2288550
543840.0000000    0.2331941
543880.0000000    0.2518495
543920.0000000    0.2465862
543960.0000000    0.2457027
544000.0000000    0.2415074
544040.0000000    0.2542134
544080.0000000    0.2608665
544120.0000000    0.2486453
544160.0000000    0.2527358
544200.0000000    0.2428873
544240.0000000    0.2412253
544280.0000000    0.2300005
544320.0000000    0.2240839
544360.0000000    0.2479696
544400.0000000    0.2558719
544440.0000000    0.2519110
544480.0000000    0.2521555
544520.0000000    0.2364814
544560.0000000    0.2555161
544600.0000000    0.2348130
544640.0000000    0.2592681
544680.0000000    0.2539063
544720.0000000    0.2440129
544760.0000000    0.2389413
544800.0000000    0.2507560
544840.0000000    0.2561470
544880.0000000    0.2366761
544920.0000000    0.2477538
544960.0000000    0.2414473
545000.0000000    0.2460663
545040.0000000    0.2446617
545080.0000000    0.2658680
545120.0000000    0.2374564
545160.0000000    0.2600895
545200.0000000    0.2578021
545240.0000000    0.2547549
545280.0000000    0.2637316
545320.0000000    0.2626576
545360.0000000    0.2530017
545400.0000000    0.2171562
545440.0000000    0.2530165
545480.0000000    0.2478221
545520.0000000    0.2407474
545560.0000000    0.2565734
545600.0000000    0.2487332
545640.0000000    0.2436453
545680.0000000    0.2504279
545720.0000000    0.2526874
545760.0000000    0.2561443
545800.0000000    0.2615827
545840.0000000    0.2433492
545880.0000000    0.2496237
545920.0000000    0.2470112
545960.0000000    0.2423819
546000.0000000    0.2370480
546040.0000000    0.2431579
546080.0000000    0.2634956
546120.0000000    0.2381089
546160.0000000    0.2370493
546200.0000000    0.2590978
546240.0000000    0.2478632
546280.0000000    0.2311773
546320.0000000    0.2469546
546360.0000000    0.2518159
546400.0000000    0.2423792
546440.0000000    0.2387384
546480.0000000    0.2144830
546520.0000000    0.2157818
546560.0000000    0.2197987
546600.0000000    0.2364700
546640.0000000    0.2254348
546680.0000000    0.2198828
546720.0000000    0.2585309
546760.0000000    0.2535602
546800.0000000    0.2501596
546840.0000000    0.2213278
546880.0000000    0.2365215
546920.0000000    0.2450467
546960.0000000    0.2232880
547000.0000000    0.2327819
547040.0000000    0.2405105
547080.0000000    0.2360066
547120.0000000    0.2462936
547160.0000000    0.2510696
547200.0000000    0.2490937
547240.0000000    0.2291775
547280.0000000    0.2396824
547320.0000000    0.2239386
547360.0000000    0.2264065
547400.0000000    0.2191831
547440.0000000    0.2301447
547480.0000000    0.2239163
547520.0000000    0.2337127
547560.0000000    0.2321509
547600.0000000    0.2363225
547640.0000000    0.2306156
547680.0000000    0.2394848
547720.0000000    0.2591683
547760.0000000    0.2432762
547800.0000000    0.2349491
547840.0000000    0.2540641
547880.0000000    0.2373691
547920.0000000    0.2412540
547960.0000000    0.2529395
548000.0000000    0.2354299
548040.0000000    0.2207819
548080.0000000    0.2311602
548120.0000000    0.2395734
548160.0000000    0.2451206
548200.0000000    0.2242867
548240.0000000    0.2669650
548280.0000000    0.2465836
548320.0000000    0.2449052
548360.0000000    0.2590024
548400.0000000    0.2453833
548440.0000000    0.2537449
548480.0000000    0.2484967
548520.0000000    0.2566336
548560.0000000    0.2781242
548600.0000000    0.2499287
548640.0000000    0.2497597
548680.0000000    0.2572598
548720.0000000    0.2739511
548760.0000000    0.2416755
548800.0000000    0.2471040
548840.0000000    0.2544679
548880.0000000    0.2536564
548920.0000000    0.2536626
548960.0000000    0.2584642
549000.0000000    0.2592545
549040.0000000    0.2621037
549080.0000000    0.2260595
549120.0000000    0.2359144
549160.0000000    0.2656094
549200.0000000    0.2677393
549240.0000000    0.2647850
549280.0000000    0.2480484
549320.0000000    0.2629121
549360.0000000    0.2572125
549400.0000000    0.2532147
549440.0000000    0.2501041
549480.0000000    0.2561541
549520.0000000    0.2456691
549560.0000000    0.2416080
549600.0000000    0.2566771
549640.0000000    0.2607073
549680.0000000    0.2438393
549720.0000000    0.2329146
549760.0000000    0.2545028
549800.0000000    0.2473163
549840.0000000    0.2582676
549880.0000000    0.2545877
549920.0000000    0.2606106
549960.0000000    0.2570844
550000.0000000    0.2537620
550040.0000000    0.2498442
550080.0000000    0.2734500
550120.0000000    0.2892943
550160.0000000    0.2771336
550200.0000000    0.2702030
550240.0000000    0.2547518
550280.0000000    0.2524853
550320.0000000    0.2693022
550360.0000000    0.2722007
550400.0000000    0.2535974
550440.0000000    0.2692808
550480.0000000    0.2548081
550520.0000000    0.2728452
550560.0000000    0.2426417
550600.0000000    0.2457589
550640.0000000    0.2616968
550680.0000000    0.2609627
550720.0000000    0.2737612
550760.0000000    0.2849965
550800.0000000    0.2847989
550840.0000000    0.2728059
550880.0000000    0.2588511
550920.0000000    0.2304423
550960.0000000    0.2580348
551000.0000000    0.2579451
551040.0000000    0.2769255
551080.0000000    0.2826284
551120.0000000    0.2685022
551160.0000000    0.2704054
551200.0000000    0.2599243
551240.0000000    0.2450012
551280.0000000    0.2893964
551320.0000000    0.2736307
551360.0000000    0.2766682
551400.0000000    0.2585911
551440.0000000    0.2551344
551480.0000000    0.2639755
551520.0000000    0.2857283
551560.0000000    0.2735683
551600.0000000    0.2596938
551640.0000000    0.2664510
551680.0000000    0.2789145
551720.0000000    0.2476691
551760.0000000    0.2556520
551800.0000000    0.2594826
551840.0000000    0.2869151
551880.0000000    0.2410617
551920.0000000    0.2550417
551960.0000000    0.2445849
552000.0000000    0.2346129
552040.0000000    0.2509055
552080.0000000    0.2594738
552120.0000000    0.2556949
552160.0000000    0.2899045
552200.0000000    0.2905997
552240.0000000    0.2560009
552280.0000000    0.2654625
552320.0000000    0.2837183
552360.0000000    0.2547835
552400.0000000    0.2574108
552440.0000000    0.2684151
552480.0000000    0.2887301
552520.0000000    0.2776144
552560.0000000    0.2749994
552600.0000000    0.2467494
552640.0000000    0.2644850
552680.0000000    0.2556847
552720.0000000    0.2547389
552760.0000000    0.2584474
552800.0000000    0.2545735
552840.0000000    0.2707213
552880.0000000    0.2672314
552920.0000000    0.2800948
552960.0000000    0.2485920
553000.0000000    0.2583469
553040.0000000    0.2689379
553080.0000000    0.2651494
553120.0000000    0.2352832
553160.0000000    0.2508007
553200.0000000    0.2658552
553240.0000000    0.2686052
553280.0000000    0.2637185
553320.0000000    0.2623194
553360.0000000    0.2569125
553400.0000000    0.2281054
553440.0000000    0.2759651
553480.0000000    0.2569210
553520.0000000    0.2405271
553560.0000000    0.2350243
553600.0000000    0.2568996
553640.0000000    0.2705763
553680.0000000    0.2849014
553720.0000000    0.2853113
553760.0000000    0.2656377
553800.0000000    0.2583387
553840.0000000    0.2703092
553880.0000000    0.2757015
553920.0000000    0.2645482
553960.0000000    0.2700314
554000.0000000    0.2538715
554040.0000000    0.2525205
554080.0000000    0.2567313
554120.0000000    0.2648608
554160.0000000    0.2667567
554200.0000000    0.2546552
554240.0000000    0.2706592
554280.0000000    0.2603624
554320.0000000    0.2622775
554360.0000000    0.2721208
554400.0000000    0.2515315
554440.0000000    0.2855852
554480.0000000    0.2931949
554520.0000000    0.2667552
554560.0000000    0.2641441
554600.0000000    0.2582945
554640.0000000    0.2751623
554680.0000000    0.2610374
554720.0000000    0.2747437
554760.0000000    0.2580249
554800.0000000    0.2589900
554840.0000000    0.2490650
554880.0000000    0.2372389
554920.0000000    0.2371944
554960.0000000    0.2409469
555000.0000000    0.2461907
555040.0000000    0.2473341
555080.0000000    0.2567845
555120.0000000    0.2552607
555160.0000000    0.2758209
555200.0000000    0.2573773
555240.0000000    0.2555777
555280.0000000    0.2349201
555320.0000000    0.2348290
555360.0000000    0.2516817
555400.0000000    0.2372078
555440.0000000    0.2460157
555480.0000000    0.2383833
555520.0000000    0.2342595
555560.0000000    0.2403231
555600.0000000    0.2571449
555640.0000000    0.2488550
555680.0000000    0.2249459
555720.0000000    0.2234517
555760.0000000    0.2384153
555800.0000000    0.2408877
555840.0000000    0.2426383
555880.0000000    0.2389190
555920.0000000    0.2474428
555960.0000000    0.2475010
556000.0000000    0.2363954
556040.0000000    0.2418757
556080.0000000    0.2410744
556120.0000000    0.2300324
556160.0000000    0.2580920
556200.0000000    0.2543899
556240.0000000    0.2606412
556280.0000000    0.2410854
556320.0000000    0.2661857
556360.0000000    0.2711547
556400.0000000    0.2703841
556440.0000000    0.2814813
556480.0000000    0.2473752
556520.0000000    0.2530029
556560.0000000    0.2686288
556600.0000000    0.2867095
556640.0000000    0.2793440
556680.0000000    0.2675653
556720.0000000    0.2406648
556760.0000000    0.2521359
556800.0000000    0.2722698
556840.0000000    0.2506899
556880.0000000    0.2433208
556920.0000000    0.2456138
556960.0000000    0.2693528
557000.0000000    0.2520422
557040.0000000    0.2485123
557080.0000000    0.2489707
557120.0000000    0.2724840
557160.0000000    0.2648161
557200.0000000    0.2656310
557240.0000000    0.2765893
557280.0000000    0.2793573
557320.0000000    0.2647926
557360.0000000    0.2633089
557400.0000000    0.2775757
557440.0000000    0.2641295
557480.0000000    0.2500784
557520.0000000    0.2880134
557560.0000000    0.2671707
557600.0000000    0.2622788
557640.0000000    0.2518134
557680.0000000    0.2637180
557720.0000000    0.2483800
557760.0000000    0.2559052
557800.0000000    0.2418696
557840.0000000    0.2572718
557880.0000000    0.2578818
557920.0000000    0.2615524
557960.0000000    0.2669544
558000.0000000    0.2528482
558040.0000000    0.2735691
558080.0000000    0.2538472
558120.0000000    0.2463699
558160.0000000    0.2391645
558200.0000000    0.2289207
558240.0000000    0.2420959
558280.0000000    0.2347625
558320.0000000    0.2351655
558360.0000000    0.2444282
558400.0000000    0.2453347
558440.0000000    0.2211520
558480.0000000    0.2185076
558520.0000000    0.2326943
558560.0000000    0.2210228
558600.0000000    0.2333938
558640.0000000    0.2482087
558680.0000000    0.2205773
558720.0000000    0.2248753
558760.0000000    0.2426997
558800.0000000    0.2463727
558840.0000000    0.2550644
558880.0000000    0.2515098
558920.0000000    0.2254883
558960.0000000    0.2257227
559000.0000000    0.2577843
559040.0000000    0.2295913
559080.0000000    0.2318829
559120.0000000    0.2539947
559160.0000000    0.2324805
559200.0000000    0.2493668
559240.0000000    0.2477586
559280.0000000    0.2480348
559320.0000000    0.2545480
559360.0000000    0.2298591
559400.0000000    0.2053528
559440.0000000    0.2320117
559480.0000000    0.2446283
559520.0000000    0.2656943
559560.0000000    0.2559994
559600.0000000    0.2422847
559640.0000000    0.2176627
559680.0000000    0.2228861
559720.0000000    0.2509850
559760.0000000    0.2380270
559800.0000000    0.2088055
559840.0000000    0.2027848
559880.0000000    0.2101913
559920.0000000    0.2062021
559960.0000000    0.2142232
560000.0000000    0.1925272
560040.0000000    0.2214779
560080.0000000    0.2335089
560120.0000000    0.2345039
560160.0000000    0.2146045
560200.0000000    0.2276080
560240.0000000    0.2219751
560280.0000000    0.2166148
560320.0000000    0.2061955
560360.0000000    0.2263340
560400.0000000    0.2384002
560440.0000000    0.2430481
560480.0000000    0.2335497
560520.0000000    0.2345065
560560.0000000    0.2481070
560600.0000000    0.2464849
560640.0000000    0.2338794
560680.0000000    0.2423964
560720.0000000    0.2563388
560760.0000000    0.2321893
560800.0000000    0.2458658
560840.0000000    0.2410547
560880.0000000    0.2517303
560920.0000000    0.2330243
560960.0000000    0.2422180
561000.0000000    0.2362146
561040.0000000    0.2266309
561080.0000000    0.2138654
561120.0000000    0.2148262
561160.0000000    0.2075215
561200.0000000    0.2099589
561240.0000000    0.1945912
561280.0000000    0.2204238
561320.0000000    0.1969973
561360.0000000    0.2057749
561400.0000000    0.2170581
561440.0000000    0.2228011
561480.0000000    0.2014280
561520.0000000    0.2169787
561560.0000000    0.2344900
561600.0000000    0.2311402
561640.0000000    0.2533174
561680.0000000    0.2319605
561720.0000000    0.2233703
561760.0000000    0.2461285
561800.0000000    0.2436718
561840.0000000    0.2284463
561880.0000000    0.2324753
561920.0000000    0.2229909
561960.0000000    0.2152212
562000.0000000    0.2229724
562040.0000000    0.2077942
562080.0000000    0.2351856
562120.0000000    0.2327505
562160.0000000    0.2382609
562200.0000000    0.2436230
562240.0000000    0.2247383
562280.0000000    0.2306283
562320.0000000    0.2258783
562360.0000000    0.2343574
562400.0000000    0.2353241
562440.0000000    0.2252018
562480.0000000    0.2581225
562520.0000000    0.2293792
562560.0000000    0.2484429
562600.0000000    0.2258064
562640.0000000    0.2264093
562680.0000000    0.2243513
562720.0000000    0.2649755
562760.0000000    0.2446881
562800.0000000    0.2283148
562840.0000000    0.2425337
562880.0000000    0.2101159
562920.0000000    0.1890970
562960.0000000    0.2114181
563000.0000000    0.1934634
563040.0000000    0.2121881
563080.0000000    0.1997960
563120.0000000    0.2264091
563160.0000000    0.2257955
563200.0000000    0.2328509
563240.0000000    0.2443817
563280.0000000    0.2209998
563320.0000000    0.2521846
563360.0000000    0.2574211
563400.0000000    0.2541163
563440.0000000    0.2407075
563480.0000000    0.2504702
563520.0000000    0.2348293
563560.0000000    0.2123656
563600.0000000    0.2196349
563640.0000000    0.2140356
563680.0000000    0.2189011
563720.0000000    0.2448618
563760.0000000    0.2437591
563800.0000000    0.2177882
563840.0000000    0.2087252
563880.0000000    0.2693390
563920.0000000    0.2652904
563960.0000000    0.2808537
564000.0000000    0.2436151
564040.0000000    0.2619492
564080.0000000    0.2699449
564120.0000000    0.2487900
564160.0000000    0.2255838
564200.0000000    0.2181845
564240.0000000    0.2775015
564280.0000000    0.2617461
564320.0000000    0.2616917
564360.0000000    0.2589833
564400.0000000    0.2799671
564440.0000000    0.2790983
564480.0000000    0.2646978
564520.0000000    0.2330953
564560.0000000    0.2669485
564600.0000000    0.2731107
564640.0000000    0.2480335
564680.0000000    0.2447539
564720.0000000    0.2571012
564760.0000000    0.2715305
564800.0000000    0.2799436
564840.0000000    0.2557070
564880.0000000    0.2484711
564920.0000000    0.2699298
564960.0000000    0.2553842
565000.0000000    0.2431170
565040.0000000    0.2477063
565080.0000000    0.2369875
565120.0000000    0.2342931
565160.0000000    0.2146096
565200.0000000    0.2257424
565240.0000000    0.2434664
565280.0000000    0.2344378
565320.0000000    0.2354337
565360.0000000    0.2405041
565400.0000000    0.2325875
565440.0000000    0.2454123
565480.0000000    0.2503199
565520.0000000    0.2534959
565560.0000000    0.2318781
565600.0000000    0.2389984
565640.0000000    0.2343983
565680.0000000    0.2365438
565720.0000000    0.2450870
565760.0000000    0.2457530
565800.0000000    0.2341287
565840.0000000    0.2315835
565880.0000000    0.2334041
565920.0000000    0.2366631
565960.0000000    0.2287431
566000.0000000    0.2447872
566040.0000000    0.2253682
566080.0000000    0.2392613
566120.0000000    0.2234200
566160.0000000    0.2436794
566200.0000000    0.2675037
566240.0000000    0.2347118
566280.0000000    0.2499640
566320.0000000    0.2246927
566360.0000000    0.2543274
566400.0000000    0.2505178
566440.0000000    0.2487110
566480.0000000    0.2625768
566520.0000000    0.2495977
566560.0000000    0.2753479
566600.0000000    0.2517246
566640.0000000    0.2707412
566680.0000000    0.2670453
566720.0000000    0.2606787
566760.0000000    0.2412791
566800.0000000    0.2639167
566840.0000000    0.2391226
566880.0000000    0.2498841
566920.0000000    0.2729033
566960.0000000    0.2847467
567000.0000000    0.2729022
567040.0000000    0.2780235
567080.0000000    0.2899473
567120.0000000    0.2528514
567160.0000000    0.2744873
567200.0000000    0.2878622
567240.0000000    0.2824028
567280.0000000    0.2696415
567320.0000000    0.2763065
567360.0000000    0.2694059
567400.0000000    0.2561762
567440.0000000    0.2608287
567480.0000000    0.2681345
567520.0000000    0.2531216
567560.0000000    0.2303512
567600.0000000    0.2540463
567640.0000000    0.2303793
567680.0000000    0.2371139
567720.0000000    0.2616098
567760.0000000    0.2519806
567800.0000000    0.2455320
567840.0000000    0.2357944
567880.0000000    0.2580818
567920.0000000    0.2445657
567960.0000000    0.2668933
568000.0000000    0.2568796
568040.0000000    0.2611413
568080.0000000    0.2621456
568120.0000000    0.2596416
568160.0000000    0.2503188
568200.0000000    0.2748511
568240.0000000    0.2604607
568280.0000000    0.2430194
568320.0000000    0.2517499
568360.0000000    0.2565202
568400.0000000    0.2515432
568440.0000000    0.2506272
568480.0000000    0.2556508
568520.0000000    0.2364465
568560.0000000    0.2486008
568600.0000000    0.2668152
568640.0000000    0.2579786
568680.0000000    0.2486868
568720.0000000    0.2577719
568760.0000000    0.2510203
568800.0000000    0.2306851
568840.0000000    0.2298474
568880.0000000    0.2486408
568920.0000000    0.3100617
568960.0000000    0.2750451
569000.0000000    0.2378671
569040.0000000    0.2764467
569080.0000000    0.2579474
569120.0000000    0.2520802
569160.0000000    0.2863995
569200.0000000    0.2745882
569240.0000000    0.2886878
569280.0000000    0.2915519
569320.0000000    0.2746332
569360.0000000    0.2643691
569400.0000000    0.2575884
569440.0000000    0.2567498
569480.0000000    0.2766293
569520.0000000    0.2458637
569560.0000000    0.2597945
569600.0000000    0.2428669
569640.0000000    0.2493574
569680.0000000    0.2734458
569720.0000000    0.2530669
569760.0000000    0.2379564
569800.0000000    0.2461900
569840.0000000    0.2355939
569880.0000000    0.2466830
569920.0000000    0.2651558
569960.0000000    0.2484197
570000.0000000    0.2668947
570040.0000000    0.2549697
570080.0000000    0.2460787
570120.0000000    0.2483069
570160.0000000    0.2737711
570200.0000000    0.2395930
570240.0000000    0.2570752
570280.0000000    0.2873111
570320.0000000    0.2686608
570360.0000000    0.2550233
570400.0000000    0.2523338
570440.0000000    0.2673374
570480.0000000    0.2756251
570520.0000000    0.2756606
570560.0000000    0.2365151
570600.0000000    0.2543737
570640.0000000    0.2535898
570680.0000000    0.2322364
570720.0000000    0.2419085
570760.0000000    0.2529494
570800.0000000    0.2562288
570840.0000000    0.2605225
570880.0000000    0.2615473
570920.0000000    0.2813024
570960.0000000    0.2759323
571000.0000000    0.2661027
571040.0000000    0.2594131
571080.0000000    0.2640966
571120.0000000    0.2534700
571160.0000000    0.2607934
571200.0000000    0.2447502
571240.0000000    0.2398995
571280.0000000    0.2570133
571320.0000000    0.2473868
571360.0000000    0.2487249
571400.0000000    0.2617040
571440.0000000    0.2530182
571480.0000000    0.2486629
571520.0000000    0.2311617
571560.0000000    0.2530022
571600.0000000    0.2588357
571640.0000000    0.2459413
571680.0000000    0.2434702
571720.0000000    0.2400791
571760.0000000    0.2319827
571800.0000000    0.2462799
571840.0000000    0.2301959
571880.0000000    0.2355687
571920.0000000    0.2493509
571960.0000000    0.2538401
572000.0000000    0.2296231
572040.0000000    0.2240100
572080.0000000    0.2364966
572120.0000000    0.2303909
572160.0000000    0.2773538
572200.0000000    0.2553365
572240.0000000    0.2611203
572280.0000000    0.2550267
572320.0000000    0.2483927
572360.0000000    0.2545114
572400.0000000    0.2562370
572440.0000000    0.2589398
572480.0000000    0.2613384
572520.0000000    0.2449280
572560.0000000    0.2786734
572600.0000000    0.2927380
572640.0000000    0.2512027
572680.0000000    0.2412537
572720.0000000    0.2434389
572760.0000000    0.2581405
572800.0000000    0.2701374
572840.0000000    0.2418495
572880.0000000    0.2349010
572920.0000000    0.2454864
572960.0000000    0.2426105
573000.0000000    0.2705591
573040.0000000    0.2503524
573080.0000000    0.2313095
573120.0000000    0.2388858
573160.0000000    0.2375446
573200.0000000    0.2371802
573240.0000000    0.2433188
573280.0000000    0.2378551
573320.0000000    0.2378516
573360.0000000    0.2457281
573400.0000000    0.2577128
573440.0000000    0.2655204
573480.0000000    0.2498308
573520.0000000    0.2361869
573560.0000000    0.2393071
573600.0000000    0.2328673
573640.0000000    0.2625204
573680.0000000    0.2630007
573720.0000000    0.2368504
573760.0000000    0.2318946
573800.0000000    0.2176404
573840.0000000    0.2015656
573880.0000000    0.2418439
573920.0000000    0.2808309
573960.0000000    0.2362083
574000.0000000    0.2316751
574040.0000000    0.2579147
574080.0000000    0.2625644
574120.0000000    0.2508189
574160.0000000    0.2298809
574200.0000000    0.2392146
574240.0000000    0.2348164
574280.0000000    0.2467861
574320.0000000    0.2164138
574360.0000000    0.2659821
574400.0000000    0.2662057
[truncated: 297,922 more chars]
